# Supplementary material for: Influence of tissue conductivity on foetal exposure to extremely low frequency magnetic fields at 50 Hz using stochastic dosimetry
Source: PLoS One. 2018 Feb 7;13(2):e0192131. doi: 10.1371/journal.pone.0192131 (PMC5802904; doi:10.1371/journal.pone.0192131)
Supplement: S1 File — (ZIP) [file pone.0192131.s001.zip › Data/Ydistributions(10000)/9m/Lung.txt]

       [ y0           ]
   0 : [ 1.4322e-005  ]
   1 : [ 1.48883e-005 ]
   2 : [ 1.45732e-005 ]
   3 : [ 1.50962e-005 ]
   4 : [ 1.50593e-005 ]
   5 : [ 1.4499e-005  ]
   6 : [ 1.47577e-005 ]
   7 : [ 1.47449e-005 ]
   8 : [ 1.49051e-005 ]
   9 : [ 1.43062e-005 ]
  10 : [ 1.49844e-005 ]
  11 : [ 1.48946e-005 ]
  12 : [ 1.4462e-005  ]
  13 : [ 1.45112e-005 ]
  14 : [ 1.43806e-005 ]
  15 : [ 1.49231e-005 ]
  16 : [ 1.51518e-005 ]
  17 : [ 1.43367e-005 ]
  18 : [ 1.50846e-005 ]
  19 : [ 1.42366e-005 ]
  20 : [ 1.50534e-005 ]
  21 : [ 1.44059e-005 ]
  22 : [ 1.50459e-005 ]
  23 : [ 1.5045e-005  ]
  24 : [ 1.47937e-005 ]
  25 : [ 1.43319e-005 ]
  26 : [ 1.44233e-005 ]
  27 : [ 1.49355e-005 ]
  28 : [ 1.44937e-005 ]
  29 : [ 1.49812e-005 ]
  30 : [ 1.48823e-005 ]
  31 : [ 1.50456e-005 ]
  32 : [ 1.44968e-005 ]
  33 : [ 1.50276e-005 ]
  34 : [ 1.36936e-005 ]
  35 : [ 1.47938e-005 ]
  36 : [ 1.5077e-005  ]
  37 : [ 1.49972e-005 ]
  38 : [ 1.42258e-005 ]
  39 : [ 1.42711e-005 ]
  40 : [ 1.49375e-005 ]
  41 : [ 1.49262e-005 ]
  42 : [ 1.50693e-005 ]
  43 : [ 1.40095e-005 ]
  44 : [ 1.44792e-005 ]
  45 : [ 1.43772e-005 ]
  46 : [ 1.42309e-005 ]
  47 : [ 1.50692e-005 ]
  48 : [ 1.47494e-005 ]
  49 : [ 1.42882e-005 ]
  50 : [ 1.49841e-005 ]
  51 : [ 1.52666e-005 ]
  52 : [ 1.51416e-005 ]
  53 : [ 1.47061e-005 ]
  54 : [ 1.50848e-005 ]
  55 : [ 1.45615e-005 ]
  56 : [ 1.50192e-005 ]
  57 : [ 1.38121e-005 ]
  58 : [ 1.51345e-005 ]
  59 : [ 1.44517e-005 ]
  60 : [ 1.51741e-005 ]
  61 : [ 1.5096e-005  ]
  62 : [ 1.41648e-005 ]
  63 : [ 1.47161e-005 ]
  64 : [ 1.46254e-005 ]
  65 : [ 1.49797e-005 ]
  66 : [ 1.40962e-005 ]
  67 : [ 1.47653e-005 ]
  68 : [ 1.47764e-005 ]
  69 : [ 1.50993e-005 ]
  70 : [ 1.43414e-005 ]
  71 : [ 1.43291e-005 ]
  72 : [ 1.51143e-005 ]
  73 : [ 1.4567e-005  ]
  74 : [ 1.4186e-005  ]
  75 : [ 1.48432e-005 ]
  76 : [ 1.47659e-005 ]
  77 : [ 1.50208e-005 ]
  78 : [ 1.42345e-005 ]
  79 : [ 1.5035e-005  ]
  80 : [ 1.50607e-005 ]
  81 : [ 1.49357e-005 ]
  82 : [ 1.47779e-005 ]
  83 : [ 1.51175e-005 ]
  84 : [ 1.46698e-005 ]
  85 : [ 1.41847e-005 ]
  86 : [ 1.40535e-005 ]
  87 : [ 1.4397e-005  ]
  88 : [ 1.46132e-005 ]
  89 : [ 1.42197e-005 ]
  90 : [ 1.46801e-005 ]
  91 : [ 1.46811e-005 ]
  92 : [ 1.44966e-005 ]
  93 : [ 1.48483e-005 ]
  94 : [ 1.38408e-005 ]
  95 : [ 1.5037e-005  ]
  96 : [ 1.49732e-005 ]
  97 : [ 1.4735e-005  ]
  98 : [ 1.50174e-005 ]
  99 : [ 1.39191e-005 ]
 100 : [ 1.39783e-005 ]
 101 : [ 1.48033e-005 ]
 102 : [ 1.49249e-005 ]
 103 : [ 1.42258e-005 ]
 104 : [ 1.51018e-005 ]
 105 : [ 1.41867e-005 ]
 106 : [ 1.38011e-005 ]
 107 : [ 1.50674e-005 ]
 108 : [ 1.47243e-005 ]
 109 : [ 1.48941e-005 ]
 110 : [ 1.49226e-005 ]
 111 : [ 1.47893e-005 ]
 112 : [ 1.4433e-005  ]
 113 : [ 1.46645e-005 ]
 114 : [ 1.47906e-005 ]
 115 : [ 1.47197e-005 ]
 116 : [ 1.49156e-005 ]
 117 : [ 1.48453e-005 ]
 118 : [ 1.51377e-005 ]
 119 : [ 1.50298e-005 ]
 120 : [ 1.50011e-005 ]
 121 : [ 1.44984e-005 ]
 122 : [ 1.43953e-005 ]
 123 : [ 1.4397e-005  ]
 124 : [ 1.49135e-005 ]
 125 : [ 1.49208e-005 ]
 126 : [ 1.50529e-005 ]
 127 : [ 1.48546e-005 ]
 128 : [ 1.45413e-005 ]
 129 : [ 1.43688e-005 ]
 130 : [ 1.41108e-005 ]
 131 : [ 1.51252e-005 ]
 132 : [ 1.38723e-005 ]
 133 : [ 1.38598e-005 ]
 134 : [ 1.49605e-005 ]
 135 : [ 1.51363e-005 ]
 136 : [ 1.4662e-005  ]
 137 : [ 1.48838e-005 ]
 138 : [ 1.45959e-005 ]
 139 : [ 1.38377e-005 ]
 140 : [ 1.48644e-005 ]
 141 : [ 1.49278e-005 ]
 142 : [ 1.50418e-005 ]
 143 : [ 1.42258e-005 ]
 144 : [ 1.48074e-005 ]
 145 : [ 1.50181e-005 ]
 146 : [ 1.50678e-005 ]
 147 : [ 1.44297e-005 ]
 148 : [ 1.52225e-005 ]
 149 : [ 1.43874e-005 ]
 150 : [ 1.49641e-005 ]
 151 : [ 1.50622e-005 ]
 152 : [ 1.51142e-005 ]
 153 : [ 1.48814e-005 ]
 154 : [ 1.4884e-005  ]
 155 : [ 1.45404e-005 ]
 156 : [ 1.41398e-005 ]
 157 : [ 1.43839e-005 ]
 158 : [ 1.49322e-005 ]
 159 : [ 1.46454e-005 ]
 160 : [ 1.47193e-005 ]
 161 : [ 1.51421e-005 ]
 162 : [ 1.45422e-005 ]
 163 : [ 1.4385e-005  ]
 164 : [ 1.45911e-005 ]
 165 : [ 1.50855e-005 ]
 166 : [ 1.4816e-005  ]
 167 : [ 1.5015e-005  ]
 168 : [ 1.43443e-005 ]
 169 : [ 1.48713e-005 ]
 170 : [ 1.5058e-005  ]
 171 : [ 1.50138e-005 ]
 172 : [ 1.48971e-005 ]
 173 : [ 1.45289e-005 ]
 174 : [ 1.5011e-005  ]
 175 : [ 1.51245e-005 ]
 176 : [ 1.47754e-005 ]
 177 : [ 1.50653e-005 ]
 178 : [ 1.51098e-005 ]
 179 : [ 1.46263e-005 ]
 180 : [ 1.50009e-005 ]
 181 : [ 1.5052e-005  ]
 182 : [ 1.4632e-005  ]
 183 : [ 1.43309e-005 ]
 184 : [ 1.47084e-005 ]
 185 : [ 1.44612e-005 ]
 186 : [ 1.5057e-005  ]
 187 : [ 1.51136e-005 ]
 188 : [ 1.498e-005   ]
 189 : [ 1.49208e-005 ]
 190 : [ 1.37213e-005 ]
 191 : [ 1.50104e-005 ]
 192 : [ 1.46493e-005 ]
 193 : [ 1.51715e-005 ]
 194 : [ 1.5038e-005  ]
 195 : [ 1.43771e-005 ]
 196 : [ 1.44731e-005 ]
 197 : [ 1.42246e-005 ]
 198 : [ 1.41812e-005 ]
 199 : [ 1.49261e-005 ]
 200 : [ 1.4956e-005  ]
 201 : [ 1.43714e-005 ]
 202 : [ 1.34904e-005 ]
 203 : [ 1.48384e-005 ]
 204 : [ 1.48041e-005 ]
 205 : [ 1.50115e-005 ]
 206 : [ 1.48884e-005 ]
 207 : [ 1.50746e-005 ]
 208 : [ 1.50292e-005 ]
 209 : [ 1.49282e-005 ]
 210 : [ 1.42635e-005 ]
 211 : [ 1.48495e-005 ]
 212 : [ 1.44625e-005 ]
 213 : [ 1.51854e-005 ]
 214 : [ 1.45057e-005 ]
 215 : [ 1.48503e-005 ]
 216 : [ 1.44138e-005 ]
 217 : [ 1.48838e-005 ]
 218 : [ 1.48172e-005 ]
 219 : [ 1.43827e-005 ]
 220 : [ 1.4474e-005  ]
 221 : [ 1.47889e-005 ]
 222 : [ 1.50435e-005 ]
 223 : [ 1.49692e-005 ]
 224 : [ 1.46083e-005 ]
 225 : [ 1.41768e-005 ]
 226 : [ 1.42076e-005 ]
 227 : [ 1.5009e-005  ]
 228 : [ 1.50677e-005 ]
 229 : [ 1.49585e-005 ]
 230 : [ 1.47117e-005 ]
 231 : [ 1.49245e-005 ]
 232 : [ 1.45636e-005 ]
 233 : [ 1.4938e-005  ]
 234 : [ 1.54861e-005 ]
 235 : [ 1.48106e-005 ]
 236 : [ 1.49809e-005 ]
 237 : [ 1.50974e-005 ]
 238 : [ 1.41461e-005 ]
 239 : [ 1.50882e-005 ]
 240 : [ 1.50716e-005 ]
 241 : [ 1.49553e-005 ]
 242 : [ 1.5072e-005  ]
 243 : [ 1.48831e-005 ]
 244 : [ 1.49997e-005 ]
 245 : [ 1.50214e-005 ]
 246 : [ 1.41879e-005 ]
 247 : [ 1.46821e-005 ]
 248 : [ 1.49837e-005 ]
 249 : [ 1.49721e-005 ]
 250 : [ 1.45542e-005 ]
 251 : [ 1.41734e-005 ]
 252 : [ 1.46716e-005 ]
 253 : [ 1.50252e-005 ]
 254 : [ 1.48238e-005 ]
 255 : [ 1.48928e-005 ]
 256 : [ 1.43629e-005 ]
 257 : [ 1.41978e-005 ]
 258 : [ 1.50842e-005 ]
 259 : [ 1.49548e-005 ]
 260 : [ 1.4824e-005  ]
 261 : [ 1.40388e-005 ]
 262 : [ 1.45998e-005 ]
 263 : [ 1.51307e-005 ]
 264 : [ 1.48596e-005 ]
 265 : [ 1.5203e-005  ]
 266 : [ 1.50024e-005 ]
 267 : [ 1.49495e-005 ]
 268 : [ 1.41243e-005 ]
 269 : [ 1.40484e-005 ]
 270 : [ 1.48433e-005 ]
 271 : [ 1.49333e-005 ]
 272 : [ 1.40269e-005 ]
 273 : [ 1.4648e-005  ]
 274 : [ 1.49623e-005 ]
 275 : [ 1.41238e-005 ]
 276 : [ 1.44331e-005 ]
 277 : [ 1.45978e-005 ]
 278 : [ 1.50677e-005 ]
 279 : [ 1.48204e-005 ]
 280 : [ 1.47868e-005 ]
 281 : [ 1.42407e-005 ]
 282 : [ 1.48261e-005 ]
 283 : [ 1.51501e-005 ]
 284 : [ 1.49476e-005 ]
 285 : [ 1.49347e-005 ]
 286 : [ 1.48476e-005 ]
 287 : [ 1.45707e-005 ]
 288 : [ 1.50154e-005 ]
 289 : [ 1.45357e-005 ]
 290 : [ 1.49527e-005 ]
 291 : [ 1.49898e-005 ]
 292 : [ 1.45855e-005 ]
 293 : [ 1.47979e-005 ]
 294 : [ 1.44589e-005 ]
 295 : [ 1.41775e-005 ]
 296 : [ 1.48038e-005 ]
 297 : [ 1.49856e-005 ]
 298 : [ 1.35805e-005 ]
 299 : [ 1.48559e-005 ]
 300 : [ 1.45612e-005 ]
 301 : [ 1.48995e-005 ]
 302 : [ 1.42203e-005 ]
 303 : [ 1.41858e-005 ]
 304 : [ 1.49692e-005 ]
 305 : [ 1.44703e-005 ]
 306 : [ 1.50141e-005 ]
 307 : [ 1.41966e-005 ]
 308 : [ 1.44041e-005 ]
 309 : [ 1.44373e-005 ]
 310 : [ 1.49716e-005 ]
 311 : [ 1.46619e-005 ]
 312 : [ 1.4887e-005  ]
 313 : [ 1.49912e-005 ]
 314 : [ 1.49649e-005 ]
 315 : [ 1.50355e-005 ]
 316 : [ 1.50988e-005 ]
 317 : [ 1.49655e-005 ]
 318 : [ 1.43141e-005 ]
 319 : [ 1.44788e-005 ]
 320 : [ 1.51084e-005 ]
 321 : [ 1.48638e-005 ]
 322 : [ 1.51183e-005 ]
 323 : [ 1.40804e-005 ]
 324 : [ 1.47896e-005 ]
 325 : [ 1.46758e-005 ]
 326 : [ 1.43532e-005 ]
 327 : [ 1.47396e-005 ]
 328 : [ 1.50043e-005 ]
 329 : [ 1.49143e-005 ]
 330 : [ 1.50103e-005 ]
 331 : [ 1.51262e-005 ]
 332 : [ 1.45039e-005 ]
 333 : [ 1.50189e-005 ]
 334 : [ 1.51041e-005 ]
 335 : [ 1.48895e-005 ]
 336 : [ 1.38861e-005 ]
 337 : [ 1.47587e-005 ]
 338 : [ 1.49926e-005 ]
 339 : [ 1.49595e-005 ]
 340 : [ 1.49469e-005 ]
 341 : [ 1.45402e-005 ]
 342 : [ 1.46414e-005 ]
 343 : [ 1.48555e-005 ]
 344 : [ 1.45388e-005 ]
 345 : [ 1.40827e-005 ]
 346 : [ 1.48904e-005 ]
 347 : [ 1.47213e-005 ]
 348 : [ 1.45207e-005 ]
 349 : [ 1.49787e-005 ]
 350 : [ 1.38182e-005 ]
 351 : [ 1.49542e-005 ]
 352 : [ 1.47052e-005 ]
 353 : [ 1.50159e-005 ]
 354 : [ 1.47794e-005 ]
 355 : [ 1.50691e-005 ]
 356 : [ 1.52006e-005 ]
 357 : [ 1.51042e-005 ]
 358 : [ 1.47071e-005 ]
 359 : [ 1.49968e-005 ]
 360 : [ 1.47864e-005 ]
 361 : [ 1.46595e-005 ]
 362 : [ 1.45896e-005 ]
 363 : [ 1.42376e-005 ]
 364 : [ 1.50963e-005 ]
 365 : [ 1.48646e-005 ]
 366 : [ 1.47284e-005 ]
 367 : [ 1.44657e-005 ]
 368 : [ 1.45944e-005 ]
 369 : [ 1.48182e-005 ]
 370 : [ 1.50198e-005 ]
 371 : [ 1.48363e-005 ]
 372 : [ 1.45034e-005 ]
 373 : [ 1.5016e-005  ]
 374 : [ 1.53228e-005 ]
 375 : [ 1.48079e-005 ]
 376 : [ 1.40001e-005 ]
 377 : [ 1.48863e-005 ]
 378 : [ 1.48513e-005 ]
 379 : [ 1.51433e-005 ]
 380 : [ 1.49287e-005 ]
 381 : [ 1.49012e-005 ]
 382 : [ 1.4811e-005  ]
 383 : [ 1.42148e-005 ]
 384 : [ 1.42566e-005 ]
 385 : [ 1.4879e-005  ]
 386 : [ 1.50274e-005 ]
 387 : [ 1.51392e-005 ]
 388 : [ 1.51556e-005 ]
 389 : [ 1.49223e-005 ]
 390 : [ 1.43508e-005 ]
 391 : [ 1.40261e-005 ]
 392 : [ 1.497e-005   ]
 393 : [ 1.521e-005   ]
 394 : [ 1.50031e-005 ]
 395 : [ 1.4654e-005  ]
 396 : [ 1.49931e-005 ]
 397 : [ 1.43514e-005 ]
 398 : [ 1.50254e-005 ]
 399 : [ 1.4858e-005  ]
 400 : [ 1.4474e-005  ]
 401 : [ 1.52358e-005 ]
 402 : [ 1.48777e-005 ]
 403 : [ 1.48558e-005 ]
 404 : [ 1.49189e-005 ]
 405 : [ 1.50085e-005 ]
 406 : [ 1.50271e-005 ]
 407 : [ 1.48968e-005 ]
 408 : [ 1.43893e-005 ]
 409 : [ 1.42997e-005 ]
 410 : [ 1.3994e-005  ]
 411 : [ 1.41815e-005 ]
 412 : [ 1.41509e-005 ]
 413 : [ 1.42943e-005 ]
 414 : [ 1.51765e-005 ]
 415 : [ 1.50289e-005 ]
 416 : [ 1.43155e-005 ]
 417 : [ 1.4946e-005  ]
 418 : [ 1.50553e-005 ]
 419 : [ 1.48101e-005 ]
 420 : [ 1.47633e-005 ]
 421 : [ 1.4546e-005  ]
 422 : [ 1.42011e-005 ]
 423 : [ 1.51159e-005 ]
 424 : [ 1.46892e-005 ]
 425 : [ 1.48734e-005 ]
 426 : [ 1.40822e-005 ]
 427 : [ 1.50157e-005 ]
 428 : [ 1.51481e-005 ]
 429 : [ 1.50298e-005 ]
 430 : [ 1.45468e-005 ]
 431 : [ 1.43368e-005 ]
 432 : [ 1.48129e-005 ]
 433 : [ 1.53828e-005 ]
 434 : [ 1.47456e-005 ]
 435 : [ 1.49342e-005 ]
 436 : [ 1.50665e-005 ]
 437 : [ 1.42308e-005 ]
 438 : [ 1.49872e-005 ]
 439 : [ 1.45503e-005 ]
 440 : [ 1.49375e-005 ]
 441 : [ 1.46638e-005 ]
 442 : [ 1.50713e-005 ]
 443 : [ 1.45615e-005 ]
 444 : [ 1.41878e-005 ]
 445 : [ 1.47833e-005 ]
 446 : [ 1.48272e-005 ]
 447 : [ 1.48824e-005 ]
 448 : [ 1.50056e-005 ]
 449 : [ 1.40571e-005 ]
 450 : [ 1.48389e-005 ]
 451 : [ 1.4938e-005  ]
 452 : [ 1.52701e-005 ]
 453 : [ 1.50449e-005 ]
 454 : [ 1.48913e-005 ]
 455 : [ 1.50778e-005 ]
 456 : [ 1.50824e-005 ]
 457 : [ 1.45248e-005 ]
 458 : [ 1.49114e-005 ]
 459 : [ 1.49867e-005 ]
 460 : [ 1.44128e-005 ]
 461 : [ 1.48999e-005 ]
 462 : [ 1.47073e-005 ]
 463 : [ 1.49665e-005 ]
 464 : [ 1.45565e-005 ]
 465 : [ 1.43168e-005 ]
 466 : [ 1.4217e-005  ]
 467 : [ 1.44234e-005 ]
 468 : [ 1.42026e-005 ]
 469 : [ 1.49169e-005 ]
 470 : [ 1.48624e-005 ]
 471 : [ 1.35656e-005 ]
 472 : [ 1.45261e-005 ]
 473 : [ 1.48768e-005 ]
 474 : [ 1.49045e-005 ]
 475 : [ 1.52213e-005 ]
 476 : [ 1.46262e-005 ]
 477 : [ 1.47344e-005 ]
 478 : [ 1.52182e-005 ]
 479 : [ 1.49708e-005 ]
 480 : [ 1.41567e-005 ]
 481 : [ 1.4992e-005  ]
 482 : [ 1.40139e-005 ]
 483 : [ 1.41464e-005 ]
 484 : [ 1.49785e-005 ]
 485 : [ 1.4928e-005  ]
 486 : [ 1.45998e-005 ]
 487 : [ 1.46847e-005 ]
 488 : [ 1.49423e-005 ]
 489 : [ 1.41321e-005 ]
 490 : [ 1.47825e-005 ]
 491 : [ 1.44464e-005 ]
 492 : [ 1.49125e-005 ]
 493 : [ 1.44254e-005 ]
 494 : [ 1.50861e-005 ]
 495 : [ 1.49616e-005 ]
 496 : [ 1.49249e-005 ]
 497 : [ 1.45329e-005 ]
 498 : [ 1.50671e-005 ]
 499 : [ 1.49187e-005 ]
 500 : [ 1.49193e-005 ]
 501 : [ 1.43686e-005 ]
 502 : [ 1.54705e-005 ]
 503 : [ 1.47331e-005 ]
 504 : [ 1.52398e-005 ]
 505 : [ 1.48386e-005 ]
 506 : [ 1.49496e-005 ]
 507 : [ 1.47341e-005 ]
 508 : [ 1.45551e-005 ]
 509 : [ 1.48886e-005 ]
 510 : [ 1.48788e-005 ]
 511 : [ 1.48431e-005 ]
 512 : [ 1.47845e-005 ]
 513 : [ 1.50112e-005 ]
 514 : [ 1.49383e-005 ]
 515 : [ 1.48101e-005 ]
 516 : [ 1.48917e-005 ]
 517 : [ 1.45198e-005 ]
 518 : [ 1.40587e-005 ]
 519 : [ 1.46857e-005 ]
 520 : [ 1.48119e-005 ]
 521 : [ 1.47373e-005 ]
 522 : [ 1.50562e-005 ]
 523 : [ 1.41644e-005 ]
 524 : [ 1.50157e-005 ]
 525 : [ 1.42464e-005 ]
 526 : [ 1.50769e-005 ]
 527 : [ 1.50374e-005 ]
 528 : [ 1.49412e-005 ]
 529 : [ 1.49395e-005 ]
 530 : [ 1.39945e-005 ]
 531 : [ 1.49944e-005 ]
 532 : [ 1.44812e-005 ]
 533 : [ 1.46248e-005 ]
 534 : [ 1.46338e-005 ]
 535 : [ 1.49612e-005 ]
 536 : [ 1.42367e-005 ]
 537 : [ 1.48478e-005 ]
 538 : [ 1.44752e-005 ]
 539 : [ 1.48989e-005 ]
 540 : [ 1.45819e-005 ]
 541 : [ 1.48144e-005 ]
 542 : [ 1.40599e-005 ]
 543 : [ 1.51694e-005 ]
 544 : [ 1.47425e-005 ]
 545 : [ 1.47737e-005 ]
 546 : [ 1.45401e-005 ]
 547 : [ 1.49313e-005 ]
 548 : [ 1.50113e-005 ]
 549 : [ 1.37352e-005 ]
 550 : [ 1.48711e-005 ]
 551 : [ 1.46425e-005 ]
 552 : [ 1.49539e-005 ]
 553 : [ 1.45685e-005 ]
 554 : [ 1.49869e-005 ]
 555 : [ 1.4785e-005  ]
 556 : [ 1.49508e-005 ]
 557 : [ 1.498e-005   ]
 558 : [ 1.47875e-005 ]
 559 : [ 1.46036e-005 ]
 560 : [ 1.48904e-005 ]
 561 : [ 1.49758e-005 ]
 562 : [ 1.51526e-005 ]
 563 : [ 1.50199e-005 ]
 564 : [ 1.37965e-005 ]
 565 : [ 1.39667e-005 ]
 566 : [ 1.41625e-005 ]
 567 : [ 1.49955e-005 ]
 568 : [ 1.46745e-005 ]
 569 : [ 1.52482e-005 ]
 570 : [ 1.41742e-005 ]
 571 : [ 1.43408e-005 ]
 572 : [ 1.52559e-005 ]
 573 : [ 1.44425e-005 ]
 574 : [ 1.41878e-005 ]
 575 : [ 1.45315e-005 ]
 576 : [ 1.46523e-005 ]
 577 : [ 1.49849e-005 ]
 578 : [ 1.53465e-005 ]
 579 : [ 1.51092e-005 ]
 580 : [ 1.50354e-005 ]
 581 : [ 1.49746e-005 ]
 582 : [ 1.43329e-005 ]
 583 : [ 1.45018e-005 ]
 584 : [ 1.46802e-005 ]
 585 : [ 1.363e-005   ]
 586 : [ 1.50209e-005 ]
 587 : [ 1.49099e-005 ]
 588 : [ 1.39733e-005 ]
 589 : [ 1.48334e-005 ]
 590 : [ 1.50047e-005 ]
 591 : [ 1.50383e-005 ]
 592 : [ 1.42195e-005 ]
 593 : [ 1.35453e-005 ]
 594 : [ 1.50812e-005 ]
 595 : [ 1.4965e-005  ]
 596 : [ 1.49846e-005 ]
 597 : [ 1.46743e-005 ]
 598 : [ 1.41093e-005 ]
 599 : [ 1.4978e-005  ]
 600 : [ 1.4239e-005  ]
 601 : [ 1.4975e-005  ]
 602 : [ 1.49891e-005 ]
 603 : [ 1.42299e-005 ]
 604 : [ 1.49821e-005 ]
 605 : [ 1.50732e-005 ]
 606 : [ 1.48013e-005 ]
 607 : [ 1.46765e-005 ]
 608 : [ 1.46656e-005 ]
 609 : [ 1.48684e-005 ]
 610 : [ 1.49367e-005 ]
 611 : [ 1.37518e-005 ]
 612 : [ 1.45547e-005 ]
 613 : [ 1.47953e-005 ]
 614 : [ 1.48255e-005 ]
 615 : [ 1.49906e-005 ]
 616 : [ 1.48945e-005 ]
 617 : [ 1.49866e-005 ]
 618 : [ 1.53233e-005 ]
 619 : [ 1.49027e-005 ]
 620 : [ 1.49244e-005 ]
 621 : [ 1.39404e-005 ]
 622 : [ 1.49439e-005 ]
 623 : [ 1.45434e-005 ]
 624 : [ 1.50559e-005 ]
 625 : [ 1.45022e-005 ]
 626 : [ 1.49185e-005 ]
 627 : [ 1.50032e-005 ]
 628 : [ 1.49051e-005 ]
 629 : [ 1.48785e-005 ]
 630 : [ 1.51788e-005 ]
 631 : [ 1.48462e-005 ]
 632 : [ 1.49735e-005 ]
 633 : [ 1.4515e-005  ]
 634 : [ 1.43913e-005 ]
 635 : [ 1.41319e-005 ]
 636 : [ 1.48378e-005 ]
 637 : [ 1.48341e-005 ]
 638 : [ 1.46891e-005 ]
 639 : [ 1.51935e-005 ]
 640 : [ 1.49765e-005 ]
 641 : [ 1.44773e-005 ]
 642 : [ 1.42265e-005 ]
 643 : [ 1.47867e-005 ]
 644 : [ 1.4931e-005  ]
 645 : [ 1.47581e-005 ]
 646 : [ 1.51032e-005 ]
 647 : [ 1.52154e-005 ]
 648 : [ 1.49422e-005 ]
 649 : [ 1.5022e-005  ]
 650 : [ 1.49676e-005 ]
 651 : [ 1.41569e-005 ]
 652 : [ 1.50254e-005 ]
 653 : [ 1.47192e-005 ]
 654 : [ 1.44849e-005 ]
 655 : [ 1.46257e-005 ]
 656 : [ 1.36325e-005 ]
 657 : [ 1.44802e-005 ]
 658 : [ 1.49374e-005 ]
 659 : [ 1.49614e-005 ]
 660 : [ 1.44357e-005 ]
 661 : [ 1.52891e-005 ]
 662 : [ 1.47096e-005 ]
 663 : [ 1.4681e-005  ]
 664 : [ 1.4595e-005  ]
 665 : [ 1.4679e-005  ]
 666 : [ 1.42296e-005 ]
 667 : [ 1.50044e-005 ]
 668 : [ 1.48323e-005 ]
 669 : [ 1.50098e-005 ]
 670 : [ 1.492e-005   ]
 671 : [ 1.51044e-005 ]
 672 : [ 1.46027e-005 ]
 673 : [ 1.49339e-005 ]
 674 : [ 1.47944e-005 ]
 675 : [ 1.47456e-005 ]
 676 : [ 1.45012e-005 ]
 677 : [ 1.51609e-005 ]
 678 : [ 1.40273e-005 ]
 679 : [ 1.49122e-005 ]
 680 : [ 1.50363e-005 ]
 681 : [ 1.51096e-005 ]
 682 : [ 1.40694e-005 ]
 683 : [ 1.48195e-005 ]
 684 : [ 1.45024e-005 ]
 685 : [ 1.46243e-005 ]
 686 : [ 1.43771e-005 ]
 687 : [ 1.51082e-005 ]
 688 : [ 1.43777e-005 ]
 689 : [ 1.40692e-005 ]
 690 : [ 1.46303e-005 ]
 691 : [ 1.46401e-005 ]
 692 : [ 1.44391e-005 ]
 693 : [ 1.46018e-005 ]
 694 : [ 1.49186e-005 ]
 695 : [ 1.427e-005   ]
 696 : [ 1.47902e-005 ]
 697 : [ 1.48928e-005 ]
 698 : [ 1.41071e-005 ]
 699 : [ 1.48714e-005 ]
 700 : [ 1.46438e-005 ]
 701 : [ 1.48424e-005 ]
 702 : [ 1.45277e-005 ]
 703 : [ 1.49448e-005 ]
 704 : [ 1.49259e-005 ]
 705 : [ 1.49718e-005 ]
 706 : [ 1.49652e-005 ]
 707 : [ 1.48986e-005 ]
 708 : [ 1.4284e-005  ]
 709 : [ 1.39862e-005 ]
 710 : [ 1.47385e-005 ]
 711 : [ 1.49536e-005 ]
 712 : [ 1.38263e-005 ]
 713 : [ 1.45967e-005 ]
 714 : [ 1.46312e-005 ]
 715 : [ 1.44294e-005 ]
 716 : [ 1.46107e-005 ]
 717 : [ 1.50277e-005 ]
 718 : [ 1.42915e-005 ]
 719 : [ 1.45415e-005 ]
 720 : [ 1.51997e-005 ]
 721 : [ 1.4378e-005  ]
 722 : [ 1.51151e-005 ]
 723 : [ 1.43492e-005 ]
 724 : [ 1.46297e-005 ]
 725 : [ 1.41731e-005 ]
 726 : [ 1.45463e-005 ]
 727 : [ 1.44231e-005 ]
 728 : [ 1.49255e-005 ]
 729 : [ 1.52497e-005 ]
 730 : [ 1.39802e-005 ]
 731 : [ 1.50984e-005 ]
 732 : [ 1.4019e-005  ]
 733 : [ 1.50043e-005 ]
 734 : [ 1.48921e-005 ]
 735 : [ 1.48759e-005 ]
 736 : [ 1.49903e-005 ]
 737 : [ 1.50831e-005 ]
 738 : [ 1.49403e-005 ]
 739 : [ 1.48135e-005 ]
 740 : [ 1.44861e-005 ]
 741 : [ 1.44639e-005 ]
 742 : [ 1.45781e-005 ]
 743 : [ 1.43303e-005 ]
 744 : [ 1.52646e-005 ]
 745 : [ 1.40647e-005 ]
 746 : [ 1.48338e-005 ]
 747 : [ 1.50345e-005 ]
 748 : [ 1.50421e-005 ]
 749 : [ 1.46224e-005 ]
 750 : [ 1.50431e-005 ]
 751 : [ 1.49717e-005 ]
 752 : [ 1.50828e-005 ]
 753 : [ 1.46079e-005 ]
 754 : [ 1.5048e-005  ]
 755 : [ 1.48743e-005 ]
 756 : [ 1.41673e-005 ]
 757 : [ 1.4917e-005  ]
 758 : [ 1.50143e-005 ]
 759 : [ 1.47151e-005 ]
 760 : [ 1.50355e-005 ]
 761 : [ 1.50979e-005 ]
 762 : [ 1.4557e-005  ]
 763 : [ 1.49661e-005 ]
 764 : [ 1.48552e-005 ]
 765 : [ 1.51354e-005 ]
 766 : [ 1.51415e-005 ]
 767 : [ 1.46058e-005 ]
 768 : [ 1.5054e-005  ]
 769 : [ 1.49065e-005 ]
 770 : [ 1.38991e-005 ]
 771 : [ 1.41918e-005 ]
 772 : [ 1.52756e-005 ]
 773 : [ 1.51226e-005 ]
 774 : [ 1.51046e-005 ]
 775 : [ 1.49988e-005 ]
 776 : [ 1.5027e-005  ]
 777 : [ 1.47203e-005 ]
 778 : [ 1.4966e-005  ]
 779 : [ 1.47981e-005 ]
 780 : [ 1.50635e-005 ]
 781 : [ 1.44359e-005 ]
 782 : [ 1.47906e-005 ]
 783 : [ 1.48572e-005 ]
 784 : [ 1.37736e-005 ]
 785 : [ 1.50495e-005 ]
 786 : [ 1.4163e-005  ]
 787 : [ 1.41248e-005 ]
 788 : [ 1.45059e-005 ]
 789 : [ 1.50005e-005 ]
 790 : [ 1.4382e-005  ]
 791 : [ 1.46782e-005 ]
 792 : [ 1.45457e-005 ]
 793 : [ 1.4325e-005  ]
 794 : [ 1.4976e-005  ]
 795 : [ 1.4869e-005  ]
 796 : [ 1.49554e-005 ]
 797 : [ 1.41057e-005 ]
 798 : [ 1.4846e-005  ]
 799 : [ 1.5094e-005  ]
 800 : [ 1.44095e-005 ]
 801 : [ 1.47977e-005 ]
 802 : [ 1.43672e-005 ]
 803 : [ 1.50698e-005 ]
 804 : [ 1.42739e-005 ]
 805 : [ 1.49505e-005 ]
 806 : [ 1.43281e-005 ]
 807 : [ 1.49543e-005 ]
 808 : [ 1.51103e-005 ]
 809 : [ 1.51374e-005 ]
 810 : [ 1.47082e-005 ]
 811 : [ 1.4498e-005  ]
 812 : [ 1.44402e-005 ]
 813 : [ 1.49801e-005 ]
 814 : [ 1.38855e-005 ]
 815 : [ 1.44151e-005 ]
 816 : [ 1.47462e-005 ]
 817 : [ 1.39651e-005 ]
 818 : [ 1.4163e-005  ]
 819 : [ 1.40345e-005 ]
 820 : [ 1.42589e-005 ]
 821 : [ 1.4966e-005  ]
 822 : [ 1.48817e-005 ]
 823 : [ 1.40271e-005 ]
 824 : [ 1.51451e-005 ]
 825 : [ 1.49625e-005 ]
 826 : [ 1.41103e-005 ]
 827 : [ 1.4521e-005  ]
 828 : [ 1.43267e-005 ]
 829 : [ 1.43832e-005 ]
 830 : [ 1.49891e-005 ]
 831 : [ 1.45097e-005 ]
 832 : [ 1.5014e-005  ]
 833 : [ 1.44514e-005 ]
 834 : [ 1.4865e-005  ]
 835 : [ 1.46907e-005 ]
 836 : [ 1.46111e-005 ]
 837 : [ 1.50852e-005 ]
 838 : [ 1.46651e-005 ]
 839 : [ 1.47334e-005 ]
 840 : [ 1.49736e-005 ]
 841 : [ 1.50994e-005 ]
 842 : [ 1.51175e-005 ]
 843 : [ 1.38244e-005 ]
 844 : [ 1.48921e-005 ]
 845 : [ 1.49683e-005 ]
 846 : [ 1.48688e-005 ]
 847 : [ 1.48258e-005 ]
 848 : [ 1.41651e-005 ]
 849 : [ 1.38519e-005 ]
 850 : [ 1.50158e-005 ]
 851 : [ 1.44645e-005 ]
 852 : [ 1.50678e-005 ]
 853 : [ 1.49535e-005 ]
 854 : [ 1.46539e-005 ]
 855 : [ 1.50925e-005 ]
 856 : [ 1.4799e-005  ]
 857 : [ 1.52244e-005 ]
 858 : [ 1.51622e-005 ]
 859 : [ 1.49364e-005 ]
 860 : [ 1.49805e-005 ]
 861 : [ 1.49925e-005 ]
 862 : [ 1.48278e-005 ]
 863 : [ 1.50503e-005 ]
 864 : [ 1.47228e-005 ]
 865 : [ 1.46642e-005 ]
 866 : [ 1.48186e-005 ]
 867 : [ 1.52096e-005 ]
 868 : [ 1.43542e-005 ]
 869 : [ 1.50154e-005 ]
 870 : [ 1.42931e-005 ]
 871 : [ 1.46644e-005 ]
 872 : [ 1.50967e-005 ]
 873 : [ 1.48835e-005 ]
 874 : [ 1.44457e-005 ]
 875 : [ 1.50052e-005 ]
 876 : [ 1.48587e-005 ]
 877 : [ 1.45604e-005 ]
 878 : [ 1.41479e-005 ]
 879 : [ 1.47966e-005 ]
 880 : [ 1.50238e-005 ]
 881 : [ 1.42232e-005 ]
 882 : [ 1.40144e-005 ]
 883 : [ 1.50646e-005 ]
 884 : [ 1.46936e-005 ]
 885 : [ 1.45315e-005 ]
 886 : [ 1.42932e-005 ]
 887 : [ 1.42729e-005 ]
 888 : [ 1.41719e-005 ]
 889 : [ 1.49437e-005 ]
 890 : [ 1.47412e-005 ]
 891 : [ 1.5035e-005  ]
 892 : [ 1.5077e-005  ]
 893 : [ 1.5031e-005  ]
 894 : [ 1.5141e-005  ]
 895 : [ 1.50202e-005 ]
 896 : [ 1.48475e-005 ]
 897 : [ 1.48639e-005 ]
 898 : [ 1.49768e-005 ]
 899 : [ 1.43649e-005 ]
 900 : [ 1.50701e-005 ]
 901 : [ 1.50375e-005 ]
 902 : [ 1.50008e-005 ]
 903 : [ 1.44389e-005 ]
 904 : [ 1.50171e-005 ]
 905 : [ 1.50006e-005 ]
 906 : [ 1.5128e-005  ]
 907 : [ 1.49714e-005 ]
 908 : [ 1.40222e-005 ]
 909 : [ 1.50377e-005 ]
 910 : [ 1.44723e-005 ]
 911 : [ 1.49669e-005 ]
 912 : [ 1.42306e-005 ]
 913 : [ 1.46975e-005 ]
 914 : [ 1.48823e-005 ]
 915 : [ 1.48752e-005 ]
 916 : [ 1.39825e-005 ]
 917 : [ 1.45727e-005 ]
 918 : [ 1.39842e-005 ]
 919 : [ 1.42974e-005 ]
 920 : [ 1.51468e-005 ]
 921 : [ 1.44332e-005 ]
 922 : [ 1.48795e-005 ]
 923 : [ 1.48914e-005 ]
 924 : [ 1.49887e-005 ]
 925 : [ 1.41913e-005 ]
 926 : [ 1.4712e-005  ]
 927 : [ 1.41675e-005 ]
 928 : [ 1.50175e-005 ]
 929 : [ 1.47676e-005 ]
 930 : [ 1.49074e-005 ]
 931 : [ 1.51568e-005 ]
 932 : [ 1.5329e-005  ]
 933 : [ 1.50652e-005 ]
 934 : [ 1.49324e-005 ]
 935 : [ 1.43768e-005 ]
 936 : [ 1.47629e-005 ]
 937 : [ 1.46469e-005 ]
 938 : [ 1.40457e-005 ]
 939 : [ 1.4564e-005  ]
 940 : [ 1.52547e-005 ]
 941 : [ 1.50736e-005 ]
 942 : [ 1.41456e-005 ]
 943 : [ 1.41394e-005 ]
 944 : [ 1.51462e-005 ]
 945 : [ 1.5041e-005  ]
 946 : [ 1.50638e-005 ]
 947 : [ 1.51538e-005 ]
 948 : [ 1.48501e-005 ]
 949 : [ 1.50813e-005 ]
 950 : [ 1.49439e-005 ]
 951 : [ 1.49564e-005 ]
 952 : [ 1.50343e-005 ]
 953 : [ 1.41318e-005 ]
 954 : [ 1.48883e-005 ]
 955 : [ 1.49406e-005 ]
 956 : [ 1.50065e-005 ]
 957 : [ 1.49812e-005 ]
 958 : [ 1.49961e-005 ]
 959 : [ 1.45153e-005 ]
 960 : [ 1.47269e-005 ]
 961 : [ 1.4956e-005  ]
 962 : [ 1.49015e-005 ]
 963 : [ 1.47749e-005 ]
 964 : [ 1.50464e-005 ]
 965 : [ 1.52654e-005 ]
 966 : [ 1.46452e-005 ]
 967 : [ 1.48375e-005 ]
 968 : [ 1.50081e-005 ]
 969 : [ 1.49996e-005 ]
 970 : [ 1.41154e-005 ]
 971 : [ 1.43409e-005 ]
 972 : [ 1.42234e-005 ]
 973 : [ 1.40412e-005 ]
 974 : [ 1.50092e-005 ]
 975 : [ 1.45613e-005 ]
 976 : [ 1.49461e-005 ]
 977 : [ 1.45533e-005 ]
 978 : [ 1.51189e-005 ]
 979 : [ 1.48858e-005 ]
 980 : [ 1.46238e-005 ]
 981 : [ 1.40835e-005 ]
 982 : [ 1.4906e-005  ]
 983 : [ 1.46404e-005 ]
 984 : [ 1.50359e-005 ]
 985 : [ 1.47619e-005 ]
 986 : [ 1.4466e-005  ]
 987 : [ 1.49977e-005 ]
 988 : [ 1.4924e-005  ]
 989 : [ 1.4612e-005  ]
 990 : [ 1.48042e-005 ]
 991 : [ 1.452e-005   ]
 992 : [ 1.50091e-005 ]
 993 : [ 1.47575e-005 ]
 994 : [ 1.46065e-005 ]
 995 : [ 1.47685e-005 ]
 996 : [ 1.46397e-005 ]
 997 : [ 1.48781e-005 ]
 998 : [ 1.50535e-005 ]
 999 : [ 1.499e-005   ]
1000 : [ 1.50947e-005 ]
1001 : [ 1.50115e-005 ]
1002 : [ 1.45682e-005 ]
1003 : [ 1.4079e-005  ]
1004 : [ 1.37592e-005 ]
1005 : [ 1.42248e-005 ]
1006 : [ 1.50576e-005 ]
1007 : [ 1.48999e-005 ]
1008 : [ 1.48006e-005 ]
1009 : [ 1.50413e-005 ]
1010 : [ 1.49672e-005 ]
1011 : [ 1.42915e-005 ]
1012 : [ 1.50344e-005 ]
1013 : [ 1.47677e-005 ]
1014 : [ 1.4022e-005  ]
1015 : [ 1.51703e-005 ]
1016 : [ 1.50806e-005 ]
1017 : [ 1.49423e-005 ]
1018 : [ 1.50855e-005 ]
1019 : [ 1.4063e-005  ]
1020 : [ 1.41472e-005 ]
1021 : [ 1.51348e-005 ]
1022 : [ 1.50785e-005 ]
1023 : [ 1.49367e-005 ]
1024 : [ 1.49876e-005 ]
1025 : [ 1.42244e-005 ]
1026 : [ 1.42681e-005 ]
1027 : [ 1.49705e-005 ]
1028 : [ 1.45453e-005 ]
1029 : [ 1.49573e-005 ]
1030 : [ 1.51028e-005 ]
1031 : [ 1.48009e-005 ]
1032 : [ 1.49218e-005 ]
1033 : [ 1.51076e-005 ]
1034 : [ 1.49277e-005 ]
1035 : [ 1.42035e-005 ]
1036 : [ 1.40234e-005 ]
1037 : [ 1.49909e-005 ]
1038 : [ 1.42031e-005 ]
1039 : [ 1.50025e-005 ]
1040 : [ 1.46577e-005 ]
1041 : [ 1.45463e-005 ]
1042 : [ 1.47504e-005 ]
1043 : [ 1.40552e-005 ]
1044 : [ 1.50874e-005 ]
1045 : [ 1.49856e-005 ]
1046 : [ 1.48728e-005 ]
1047 : [ 1.49864e-005 ]
1048 : [ 1.50007e-005 ]
1049 : [ 1.49486e-005 ]
1050 : [ 1.40723e-005 ]
1051 : [ 1.49673e-005 ]
1052 : [ 1.4924e-005  ]
1053 : [ 1.36522e-005 ]
1054 : [ 1.45393e-005 ]
1055 : [ 1.5016e-005  ]
1056 : [ 1.50373e-005 ]
1057 : [ 1.41584e-005 ]
1058 : [ 1.51427e-005 ]
1059 : [ 1.51157e-005 ]
1060 : [ 1.4915e-005  ]
1061 : [ 1.4872e-005  ]
1062 : [ 1.48374e-005 ]
1063 : [ 1.42151e-005 ]
1064 : [ 1.43333e-005 ]
1065 : [ 1.48723e-005 ]
1066 : [ 1.47421e-005 ]
1067 : [ 1.37319e-005 ]
1068 : [ 1.4974e-005  ]
1069 : [ 1.48713e-005 ]
1070 : [ 1.51558e-005 ]
1071 : [ 1.48451e-005 ]
1072 : [ 1.46053e-005 ]
1073 : [ 1.4719e-005  ]
1074 : [ 1.49491e-005 ]
1075 : [ 1.45015e-005 ]
1076 : [ 1.5202e-005  ]
1077 : [ 1.38766e-005 ]
1078 : [ 1.50292e-005 ]
1079 : [ 1.45243e-005 ]
1080 : [ 1.47645e-005 ]
1081 : [ 1.49446e-005 ]
1082 : [ 1.382e-005   ]
1083 : [ 1.42378e-005 ]
1084 : [ 1.43292e-005 ]
1085 : [ 1.5056e-005  ]
1086 : [ 1.44634e-005 ]
1087 : [ 1.49848e-005 ]
1088 : [ 1.52676e-005 ]
1089 : [ 1.51919e-005 ]
1090 : [ 1.47709e-005 ]
1091 : [ 1.4536e-005  ]
1092 : [ 1.48015e-005 ]
1093 : [ 1.4973e-005  ]
1094 : [ 1.3694e-005  ]
1095 : [ 1.50752e-005 ]
1096 : [ 1.50166e-005 ]
1097 : [ 1.36807e-005 ]
1098 : [ 1.50644e-005 ]
1099 : [ 1.50644e-005 ]
1100 : [ 1.49664e-005 ]
1101 : [ 1.49029e-005 ]
1102 : [ 1.50874e-005 ]
1103 : [ 1.41164e-005 ]
1104 : [ 1.50225e-005 ]
1105 : [ 1.47142e-005 ]
1106 : [ 1.42189e-005 ]
1107 : [ 1.44307e-005 ]
1108 : [ 1.49191e-005 ]
1109 : [ 1.5182e-005  ]
1110 : [ 1.42779e-005 ]
1111 : [ 1.41043e-005 ]
1112 : [ 1.46529e-005 ]
1113 : [ 1.44355e-005 ]
1114 : [ 1.48443e-005 ]
1115 : [ 1.4855e-005  ]
1116 : [ 1.50186e-005 ]
1117 : [ 1.49485e-005 ]
1118 : [ 1.51263e-005 ]
1119 : [ 1.43088e-005 ]
1120 : [ 1.54188e-005 ]
1121 : [ 1.41866e-005 ]
1122 : [ 1.39016e-005 ]
1123 : [ 1.50321e-005 ]
1124 : [ 1.412e-005   ]
1125 : [ 1.44746e-005 ]
1126 : [ 1.41772e-005 ]
1127 : [ 1.35265e-005 ]
1128 : [ 1.5023e-005  ]
1129 : [ 1.42873e-005 ]
1130 : [ 1.49379e-005 ]
1131 : [ 1.50697e-005 ]
1132 : [ 1.45576e-005 ]
1133 : [ 1.49248e-005 ]
1134 : [ 1.43855e-005 ]
1135 : [ 1.49505e-005 ]
1136 : [ 1.45567e-005 ]
1137 : [ 1.52027e-005 ]
1138 : [ 1.46236e-005 ]
1139 : [ 1.51007e-005 ]
1140 : [ 1.43034e-005 ]
1141 : [ 1.46085e-005 ]
1142 : [ 1.51154e-005 ]
1143 : [ 1.48725e-005 ]
1144 : [ 1.49524e-005 ]
1145 : [ 1.50235e-005 ]
1146 : [ 1.45479e-005 ]
1147 : [ 1.48546e-005 ]
1148 : [ 1.45283e-005 ]
1149 : [ 1.48934e-005 ]
1150 : [ 1.44047e-005 ]
1151 : [ 1.51523e-005 ]
1152 : [ 1.47465e-005 ]
1153 : [ 1.4982e-005  ]
1154 : [ 1.50369e-005 ]
1155 : [ 1.50693e-005 ]
1156 : [ 1.50024e-005 ]
1157 : [ 1.47906e-005 ]
1158 : [ 1.49296e-005 ]
1159 : [ 1.49366e-005 ]
1160 : [ 1.46737e-005 ]
1161 : [ 1.46671e-005 ]
1162 : [ 1.46116e-005 ]
1163 : [ 1.41237e-005 ]
1164 : [ 1.50901e-005 ]
1165 : [ 1.49293e-005 ]
1166 : [ 1.50085e-005 ]
1167 : [ 1.49472e-005 ]
1168 : [ 1.40826e-005 ]
1169 : [ 1.52236e-005 ]
1170 : [ 1.49634e-005 ]
1171 : [ 1.45378e-005 ]
1172 : [ 1.50315e-005 ]
1173 : [ 1.49635e-005 ]
1174 : [ 1.47461e-005 ]
1175 : [ 1.505e-005   ]
1176 : [ 1.50601e-005 ]
1177 : [ 1.45736e-005 ]
1178 : [ 1.52258e-005 ]
1179 : [ 1.49243e-005 ]
1180 : [ 1.49588e-005 ]
1181 : [ 1.37699e-005 ]
1182 : [ 1.48821e-005 ]
1183 : [ 1.50542e-005 ]
1184 : [ 1.48915e-005 ]
1185 : [ 1.50479e-005 ]
1186 : [ 1.4823e-005  ]
1187 : [ 1.50237e-005 ]
1188 : [ 1.48016e-005 ]
1189 : [ 1.49154e-005 ]
1190 : [ 1.4571e-005  ]
1191 : [ 1.47524e-005 ]
1192 : [ 1.44611e-005 ]
1193 : [ 1.4887e-005  ]
1194 : [ 1.49284e-005 ]
1195 : [ 1.47445e-005 ]
1196 : [ 1.41897e-005 ]
1197 : [ 1.46406e-005 ]
1198 : [ 1.43773e-005 ]
1199 : [ 1.49138e-005 ]
1200 : [ 1.48905e-005 ]
1201 : [ 1.46621e-005 ]
1202 : [ 1.50596e-005 ]
1203 : [ 1.47606e-005 ]
1204 : [ 1.504e-005   ]
1205 : [ 1.39831e-005 ]
1206 : [ 1.4298e-005  ]
1207 : [ 1.38858e-005 ]
1208 : [ 1.49153e-005 ]
1209 : [ 1.4809e-005  ]
1210 : [ 1.42457e-005 ]
1211 : [ 1.47591e-005 ]
1212 : [ 1.43263e-005 ]
1213 : [ 1.4053e-005  ]
1214 : [ 1.50256e-005 ]
1215 : [ 1.49206e-005 ]
1216 : [ 1.49794e-005 ]
1217 : [ 1.44719e-005 ]
1218 : [ 1.47785e-005 ]
1219 : [ 1.49119e-005 ]
1220 : [ 1.49848e-005 ]
1221 : [ 1.50185e-005 ]
1222 : [ 1.50075e-005 ]
1223 : [ 1.48529e-005 ]
1224 : [ 1.43194e-005 ]
1225 : [ 1.47861e-005 ]
1226 : [ 1.52711e-005 ]
1227 : [ 1.49694e-005 ]
1228 : [ 1.48381e-005 ]
1229 : [ 1.48647e-005 ]
1230 : [ 1.47e-005    ]
1231 : [ 1.48446e-005 ]
1232 : [ 1.40187e-005 ]
1233 : [ 1.49606e-005 ]
1234 : [ 1.49051e-005 ]
1235 : [ 1.37911e-005 ]
1236 : [ 1.48659e-005 ]
1237 : [ 1.51829e-005 ]
1238 : [ 1.50438e-005 ]
1239 : [ 1.45992e-005 ]
1240 : [ 1.50842e-005 ]
1241 : [ 1.50997e-005 ]
1242 : [ 1.53413e-005 ]
1243 : [ 1.47344e-005 ]
1244 : [ 1.50201e-005 ]
1245 : [ 1.42687e-005 ]
1246 : [ 1.51467e-005 ]
1247 : [ 1.38776e-005 ]
1248 : [ 1.48376e-005 ]
1249 : [ 1.50717e-005 ]
1250 : [ 1.48012e-005 ]
1251 : [ 1.5075e-005  ]
1252 : [ 1.49671e-005 ]
1253 : [ 1.49457e-005 ]
1254 : [ 1.47341e-005 ]
1255 : [ 1.44022e-005 ]
1256 : [ 1.42592e-005 ]
1257 : [ 1.35452e-005 ]
1258 : [ 1.39545e-005 ]
1259 : [ 1.45165e-005 ]
1260 : [ 1.4987e-005  ]
1261 : [ 1.49538e-005 ]
1262 : [ 1.44343e-005 ]
1263 : [ 1.35957e-005 ]
1264 : [ 1.50959e-005 ]
1265 : [ 1.50373e-005 ]
1266 : [ 1.49456e-005 ]
1267 : [ 1.47702e-005 ]
1268 : [ 1.49377e-005 ]
1269 : [ 1.4923e-005  ]
1270 : [ 1.40378e-005 ]
1271 : [ 1.46551e-005 ]
1272 : [ 1.47139e-005 ]
1273 : [ 1.45327e-005 ]
1274 : [ 1.4109e-005  ]
1275 : [ 1.49776e-005 ]
1276 : [ 1.48551e-005 ]
1277 : [ 1.49968e-005 ]
1278 : [ 1.4762e-005  ]
1279 : [ 1.50621e-005 ]
1280 : [ 1.43129e-005 ]
1281 : [ 1.45824e-005 ]
1282 : [ 1.49434e-005 ]
1283 : [ 1.40082e-005 ]
1284 : [ 1.39386e-005 ]
1285 : [ 1.42064e-005 ]
1286 : [ 1.48691e-005 ]
1287 : [ 1.50098e-005 ]
1288 : [ 1.49728e-005 ]
1289 : [ 1.49728e-005 ]
1290 : [ 1.38896e-005 ]
1291 : [ 1.47766e-005 ]
1292 : [ 1.48266e-005 ]
1293 : [ 1.47048e-005 ]
1294 : [ 1.37159e-005 ]
1295 : [ 1.46849e-005 ]
1296 : [ 1.43856e-005 ]
1297 : [ 1.40343e-005 ]
1298 : [ 1.50826e-005 ]
1299 : [ 1.43817e-005 ]
1300 : [ 1.52726e-005 ]
1301 : [ 1.49021e-005 ]
1302 : [ 1.45907e-005 ]
1303 : [ 1.45205e-005 ]
1304 : [ 1.4923e-005  ]
1305 : [ 1.39978e-005 ]
1306 : [ 1.50015e-005 ]
1307 : [ 1.45015e-005 ]
1308 : [ 1.49722e-005 ]
1309 : [ 1.41179e-005 ]
1310 : [ 1.4603e-005  ]
1311 : [ 1.48613e-005 ]
1312 : [ 1.49239e-005 ]
1313 : [ 1.41174e-005 ]
1314 : [ 1.48377e-005 ]
1315 : [ 1.39213e-005 ]
1316 : [ 1.50971e-005 ]
1317 : [ 1.44722e-005 ]
1318 : [ 1.49581e-005 ]
1319 : [ 1.45951e-005 ]
1320 : [ 1.48541e-005 ]
1321 : [ 1.47898e-005 ]
1322 : [ 1.47962e-005 ]
1323 : [ 1.44825e-005 ]
1324 : [ 1.51387e-005 ]
1325 : [ 1.37919e-005 ]
1326 : [ 1.53371e-005 ]
1327 : [ 1.47083e-005 ]
1328 : [ 1.47529e-005 ]
1329 : [ 1.47387e-005 ]
1330 : [ 1.42248e-005 ]
1331 : [ 1.49656e-005 ]
1332 : [ 1.51368e-005 ]
1333 : [ 1.49793e-005 ]
1334 : [ 1.50128e-005 ]
1335 : [ 1.49851e-005 ]
1336 : [ 1.38434e-005 ]
1337 : [ 1.47921e-005 ]
1338 : [ 1.41161e-005 ]
1339 : [ 1.47317e-005 ]
1340 : [ 1.4944e-005  ]
1341 : [ 1.48672e-005 ]
1342 : [ 1.49919e-005 ]
1343 : [ 1.50325e-005 ]
1344 : [ 1.4716e-005  ]
1345 : [ 1.50221e-005 ]
1346 : [ 1.46572e-005 ]
1347 : [ 1.52102e-005 ]
1348 : [ 1.50786e-005 ]
1349 : [ 1.47487e-005 ]
1350 : [ 1.41544e-005 ]
1351 : [ 1.47314e-005 ]
1352 : [ 1.43098e-005 ]
1353 : [ 1.4425e-005  ]
1354 : [ 1.48313e-005 ]
1355 : [ 1.4753e-005  ]
1356 : [ 1.50716e-005 ]
1357 : [ 1.49529e-005 ]
1358 : [ 1.45193e-005 ]
1359 : [ 1.46497e-005 ]
1360 : [ 1.42329e-005 ]
1361 : [ 1.48899e-005 ]
1362 : [ 1.50028e-005 ]
1363 : [ 1.50673e-005 ]
1364 : [ 1.4733e-005  ]
1365 : [ 1.49703e-005 ]
1366 : [ 1.49615e-005 ]
1367 : [ 1.47815e-005 ]
1368 : [ 1.4927e-005  ]
1369 : [ 1.47799e-005 ]
1370 : [ 1.49749e-005 ]
1371 : [ 1.50428e-005 ]
1372 : [ 1.40499e-005 ]
1373 : [ 1.498e-005   ]
1374 : [ 1.47024e-005 ]
1375 : [ 1.48393e-005 ]
1376 : [ 1.52089e-005 ]
1377 : [ 1.4787e-005  ]
1378 : [ 1.47173e-005 ]
1379 : [ 1.50388e-005 ]
1380 : [ 1.4982e-005  ]
1381 : [ 1.50579e-005 ]
1382 : [ 1.50511e-005 ]
1383 : [ 1.49852e-005 ]
1384 : [ 1.51015e-005 ]
1385 : [ 1.52479e-005 ]
1386 : [ 1.50742e-005 ]
1387 : [ 1.5085e-005  ]
1388 : [ 1.49719e-005 ]
1389 : [ 1.48507e-005 ]
1390 : [ 1.49755e-005 ]
1391 : [ 1.4883e-005  ]
1392 : [ 1.41468e-005 ]
1393 : [ 1.41637e-005 ]
1394 : [ 1.5174e-005  ]
1395 : [ 1.51217e-005 ]
1396 : [ 1.48446e-005 ]
1397 : [ 1.47354e-005 ]
1398 : [ 1.49875e-005 ]
1399 : [ 1.42324e-005 ]
1400 : [ 1.43504e-005 ]
1401 : [ 1.51666e-005 ]
1402 : [ 1.48164e-005 ]
1403 : [ 1.36228e-005 ]
1404 : [ 1.42841e-005 ]
1405 : [ 1.43673e-005 ]
1406 : [ 1.50159e-005 ]
1407 : [ 1.48721e-005 ]
1408 : [ 1.52315e-005 ]
1409 : [ 1.48604e-005 ]
1410 : [ 1.49473e-005 ]
1411 : [ 1.53422e-005 ]
1412 : [ 1.50431e-005 ]
1413 : [ 1.4619e-005  ]
1414 : [ 1.51823e-005 ]
1415 : [ 1.50801e-005 ]
1416 : [ 1.46608e-005 ]
1417 : [ 1.41265e-005 ]
1418 : [ 1.45689e-005 ]
1419 : [ 1.45123e-005 ]
1420 : [ 1.47519e-005 ]
1421 : [ 1.43109e-005 ]
1422 : [ 1.50232e-005 ]
1423 : [ 1.51689e-005 ]
1424 : [ 1.47611e-005 ]
1425 : [ 1.42147e-005 ]
1426 : [ 1.38671e-005 ]
1427 : [ 1.4135e-005  ]
1428 : [ 1.50795e-005 ]
1429 : [ 1.48643e-005 ]
1430 : [ 1.38018e-005 ]
1431 : [ 1.49914e-005 ]
1432 : [ 1.44905e-005 ]
1433 : [ 1.53866e-005 ]
1434 : [ 1.48262e-005 ]
1435 : [ 1.48607e-005 ]
1436 : [ 1.46072e-005 ]
1437 : [ 1.46613e-005 ]
1438 : [ 1.51134e-005 ]
1439 : [ 1.46131e-005 ]
1440 : [ 1.50908e-005 ]
1441 : [ 1.48748e-005 ]
1442 : [ 1.50103e-005 ]
1443 : [ 1.50188e-005 ]
1444 : [ 1.41441e-005 ]
1445 : [ 1.45722e-005 ]
1446 : [ 1.38086e-005 ]
1447 : [ 1.46598e-005 ]
1448 : [ 1.49192e-005 ]
1449 : [ 1.485e-005   ]
1450 : [ 1.41877e-005 ]
1451 : [ 1.43854e-005 ]
1452 : [ 1.5054e-005  ]
1453 : [ 1.49991e-005 ]
1454 : [ 1.42065e-005 ]
1455 : [ 1.41236e-005 ]
1456 : [ 1.48692e-005 ]
1457 : [ 1.49043e-005 ]
1458 : [ 1.50502e-005 ]
1459 : [ 1.49843e-005 ]
1460 : [ 1.44544e-005 ]
1461 : [ 1.38701e-005 ]
1462 : [ 1.51292e-005 ]
1463 : [ 1.49461e-005 ]
1464 : [ 1.38949e-005 ]
1465 : [ 1.49389e-005 ]
1466 : [ 1.50219e-005 ]
1467 : [ 1.5027e-005  ]
1468 : [ 1.40933e-005 ]
1469 : [ 1.47514e-005 ]
1470 : [ 1.44792e-005 ]
1471 : [ 1.48935e-005 ]
1472 : [ 1.40002e-005 ]
1473 : [ 1.50253e-005 ]
1474 : [ 1.49424e-005 ]
1475 : [ 1.49793e-005 ]
1476 : [ 1.43978e-005 ]
1477 : [ 1.41515e-005 ]
1478 : [ 1.47122e-005 ]
1479 : [ 1.46069e-005 ]
1480 : [ 1.48924e-005 ]
1481 : [ 1.45253e-005 ]
1482 : [ 1.42689e-005 ]
1483 : [ 1.40209e-005 ]
1484 : [ 1.40797e-005 ]
1485 : [ 1.48509e-005 ]
1486 : [ 1.44065e-005 ]
1487 : [ 1.49398e-005 ]
1488 : [ 1.48835e-005 ]
1489 : [ 1.40954e-005 ]
1490 : [ 1.49359e-005 ]
1491 : [ 1.51037e-005 ]
1492 : [ 1.4768e-005  ]
1493 : [ 1.49488e-005 ]
1494 : [ 1.50315e-005 ]
1495 : [ 1.48121e-005 ]
1496 : [ 1.48832e-005 ]
1497 : [ 1.45278e-005 ]
1498 : [ 1.47846e-005 ]
1499 : [ 1.50586e-005 ]
1500 : [ 1.48943e-005 ]
1501 : [ 1.49938e-005 ]
1502 : [ 1.50448e-005 ]
1503 : [ 1.49585e-005 ]
1504 : [ 1.50007e-005 ]
1505 : [ 1.50533e-005 ]
1506 : [ 1.49261e-005 ]
1507 : [ 1.51188e-005 ]
1508 : [ 1.49365e-005 ]
1509 : [ 1.50347e-005 ]
1510 : [ 1.48218e-005 ]
1511 : [ 1.49206e-005 ]
1512 : [ 1.49485e-005 ]
1513 : [ 1.49517e-005 ]
1514 : [ 1.47016e-005 ]
1515 : [ 1.50326e-005 ]
1516 : [ 1.42646e-005 ]
1517 : [ 1.50609e-005 ]
1518 : [ 1.49797e-005 ]
1519 : [ 1.51759e-005 ]
1520 : [ 1.50253e-005 ]
1521 : [ 1.47557e-005 ]
1522 : [ 1.41635e-005 ]
1523 : [ 1.49544e-005 ]
1524 : [ 1.43474e-005 ]
1525 : [ 1.50463e-005 ]
1526 : [ 1.49826e-005 ]
1527 : [ 1.49005e-005 ]
1528 : [ 1.4432e-005  ]
1529 : [ 1.4631e-005  ]
1530 : [ 1.39604e-005 ]
1531 : [ 1.46703e-005 ]
1532 : [ 1.50111e-005 ]
1533 : [ 1.43963e-005 ]
1534 : [ 1.45885e-005 ]
1535 : [ 1.42639e-005 ]
1536 : [ 1.51072e-005 ]
1537 : [ 1.50285e-005 ]
1538 : [ 1.50389e-005 ]
1539 : [ 1.51519e-005 ]
1540 : [ 1.48989e-005 ]
1541 : [ 1.50277e-005 ]
1542 : [ 1.39965e-005 ]
1543 : [ 1.48674e-005 ]
1544 : [ 1.48336e-005 ]
1545 : [ 1.49777e-005 ]
1546 : [ 1.34606e-005 ]
1547 : [ 1.47333e-005 ]
1548 : [ 1.50721e-005 ]
1549 : [ 1.49475e-005 ]
1550 : [ 1.48041e-005 ]
1551 : [ 1.49084e-005 ]
1552 : [ 1.427e-005   ]
1553 : [ 1.50989e-005 ]
1554 : [ 1.48996e-005 ]
1555 : [ 1.5008e-005  ]
1556 : [ 1.49425e-005 ]
1557 : [ 1.50495e-005 ]
1558 : [ 1.51598e-005 ]
1559 : [ 1.40852e-005 ]
1560 : [ 1.40428e-005 ]
1561 : [ 1.46523e-005 ]
1562 : [ 1.5164e-005  ]
1563 : [ 1.50591e-005 ]
1564 : [ 1.42662e-005 ]
1565 : [ 1.40268e-005 ]
1566 : [ 1.44292e-005 ]
1567 : [ 1.49075e-005 ]
1568 : [ 1.45732e-005 ]
1569 : [ 1.50108e-005 ]
1570 : [ 1.50481e-005 ]
1571 : [ 1.51656e-005 ]
1572 : [ 1.48305e-005 ]
1573 : [ 1.42343e-005 ]
1574 : [ 1.4519e-005  ]
1575 : [ 1.49447e-005 ]
1576 : [ 1.4688e-005  ]
1577 : [ 1.42448e-005 ]
1578 : [ 1.44249e-005 ]
1579 : [ 1.48667e-005 ]
1580 : [ 1.47783e-005 ]
1581 : [ 1.41515e-005 ]
1582 : [ 1.40444e-005 ]
1583 : [ 1.50618e-005 ]
1584 : [ 1.52957e-005 ]
1585 : [ 1.49673e-005 ]
1586 : [ 1.50773e-005 ]
1587 : [ 1.49557e-005 ]
1588 : [ 1.42845e-005 ]
1589 : [ 1.52756e-005 ]
1590 : [ 1.46874e-005 ]
1591 : [ 1.45886e-005 ]
1592 : [ 1.45704e-005 ]
1593 : [ 1.49043e-005 ]
1594 : [ 1.41831e-005 ]
1595 : [ 1.51174e-005 ]
1596 : [ 1.47884e-005 ]
1597 : [ 1.50875e-005 ]
1598 : [ 1.4969e-005  ]
1599 : [ 1.43379e-005 ]
1600 : [ 1.50908e-005 ]
1601 : [ 1.49881e-005 ]
1602 : [ 1.47887e-005 ]
1603 : [ 1.44978e-005 ]
1604 : [ 1.40581e-005 ]
1605 : [ 1.41168e-005 ]
1606 : [ 1.50236e-005 ]
1607 : [ 1.42637e-005 ]
1608 : [ 1.46539e-005 ]
1609 : [ 1.46007e-005 ]
1610 : [ 1.50969e-005 ]
1611 : [ 1.47336e-005 ]
1612 : [ 1.4913e-005  ]
1613 : [ 1.5057e-005  ]
1614 : [ 1.47315e-005 ]
1615 : [ 1.49059e-005 ]
1616 : [ 1.50333e-005 ]
1617 : [ 1.50677e-005 ]
1618 : [ 1.44314e-005 ]
1619 : [ 1.42242e-005 ]
1620 : [ 1.49212e-005 ]
1621 : [ 1.51202e-005 ]
1622 : [ 1.46482e-005 ]
1623 : [ 1.47638e-005 ]
1624 : [ 1.49554e-005 ]
1625 : [ 1.39028e-005 ]
1626 : [ 1.47825e-005 ]
1627 : [ 1.48578e-005 ]
1628 : [ 1.36355e-005 ]
1629 : [ 1.45362e-005 ]
1630 : [ 1.48993e-005 ]
1631 : [ 1.46394e-005 ]
1632 : [ 1.48077e-005 ]
1633 : [ 1.50904e-005 ]
1634 : [ 1.50161e-005 ]
1635 : [ 1.46033e-005 ]
1636 : [ 1.51017e-005 ]
1637 : [ 1.51656e-005 ]
1638 : [ 1.48224e-005 ]
1639 : [ 1.47228e-005 ]
1640 : [ 1.50597e-005 ]
1641 : [ 1.49913e-005 ]
1642 : [ 1.50436e-005 ]
1643 : [ 1.48862e-005 ]
1644 : [ 1.41716e-005 ]
1645 : [ 1.48845e-005 ]
1646 : [ 1.47728e-005 ]
1647 : [ 1.51e-005    ]
1648 : [ 1.44691e-005 ]
1649 : [ 1.51219e-005 ]
1650 : [ 1.4843e-005  ]
1651 : [ 1.50158e-005 ]
1652 : [ 1.48702e-005 ]
1653 : [ 1.44305e-005 ]
1654 : [ 1.49301e-005 ]
1655 : [ 1.49344e-005 ]
1656 : [ 1.5082e-005  ]
1657 : [ 1.45435e-005 ]
1658 : [ 1.43307e-005 ]
1659 : [ 1.48525e-005 ]
1660 : [ 1.47749e-005 ]
1661 : [ 1.40682e-005 ]
1662 : [ 1.47201e-005 ]
1663 : [ 1.49648e-005 ]
1664 : [ 1.47993e-005 ]
1665 : [ 1.46077e-005 ]
1666 : [ 1.48872e-005 ]
1667 : [ 1.5129e-005  ]
1668 : [ 1.48858e-005 ]
1669 : [ 1.4205e-005  ]
1670 : [ 1.41219e-005 ]
1671 : [ 1.42573e-005 ]
1672 : [ 1.49037e-005 ]
1673 : [ 1.49587e-005 ]
1674 : [ 1.43507e-005 ]
1675 : [ 1.47563e-005 ]
1676 : [ 1.49829e-005 ]
1677 : [ 1.4937e-005  ]
1678 : [ 1.50846e-005 ]
1679 : [ 1.49864e-005 ]
1680 : [ 1.53281e-005 ]
1681 : [ 1.50473e-005 ]
1682 : [ 1.49643e-005 ]
1683 : [ 1.44433e-005 ]
1684 : [ 1.5087e-005  ]
1685 : [ 1.41338e-005 ]
1686 : [ 1.46741e-005 ]
1687 : [ 1.44397e-005 ]
1688 : [ 1.4529e-005  ]
1689 : [ 1.49237e-005 ]
1690 : [ 1.50816e-005 ]
1691 : [ 1.46695e-005 ]
1692 : [ 1.47756e-005 ]
1693 : [ 1.52371e-005 ]
1694 : [ 1.41741e-005 ]
1695 : [ 1.47086e-005 ]
1696 : [ 1.508e-005   ]
1697 : [ 1.47707e-005 ]
1698 : [ 1.50729e-005 ]
1699 : [ 1.42697e-005 ]
1700 : [ 1.43489e-005 ]
1701 : [ 1.39981e-005 ]
1702 : [ 1.4301e-005  ]
1703 : [ 1.43786e-005 ]
1704 : [ 1.46357e-005 ]
1705 : [ 1.49579e-005 ]
1706 : [ 1.49584e-005 ]
1707 : [ 1.3905e-005  ]
1708 : [ 1.48917e-005 ]
1709 : [ 1.49118e-005 ]
1710 : [ 1.49303e-005 ]
1711 : [ 1.47572e-005 ]
1712 : [ 1.51106e-005 ]
1713 : [ 1.49069e-005 ]
1714 : [ 1.44859e-005 ]
1715 : [ 1.51312e-005 ]
1716 : [ 1.50669e-005 ]
1717 : [ 1.50501e-005 ]
1718 : [ 1.5263e-005  ]
1719 : [ 1.50385e-005 ]
1720 : [ 1.44438e-005 ]
1721 : [ 1.41807e-005 ]
1722 : [ 1.51715e-005 ]
1723 : [ 1.47334e-005 ]
1724 : [ 1.47515e-005 ]
1725 : [ 1.44295e-005 ]
1726 : [ 1.51281e-005 ]
1727 : [ 1.39713e-005 ]
1728 : [ 1.4334e-005  ]
1729 : [ 1.49254e-005 ]
1730 : [ 1.48944e-005 ]
1731 : [ 1.48272e-005 ]
1732 : [ 1.44822e-005 ]
1733 : [ 1.50532e-005 ]
1734 : [ 1.49631e-005 ]
1735 : [ 1.42315e-005 ]
1736 : [ 1.49547e-005 ]
1737 : [ 1.49432e-005 ]
1738 : [ 1.50467e-005 ]
1739 : [ 1.44824e-005 ]
1740 : [ 1.45362e-005 ]
1741 : [ 1.42499e-005 ]
1742 : [ 1.45072e-005 ]
1743 : [ 1.50942e-005 ]
1744 : [ 1.49629e-005 ]
1745 : [ 1.41056e-005 ]
1746 : [ 1.44063e-005 ]
1747 : [ 1.4277e-005  ]
1748 : [ 1.47762e-005 ]
1749 : [ 1.49731e-005 ]
1750 : [ 1.5062e-005  ]
1751 : [ 1.4955e-005  ]
1752 : [ 1.51209e-005 ]
1753 : [ 1.50406e-005 ]
1754 : [ 1.43087e-005 ]
1755 : [ 1.45832e-005 ]
1756 : [ 1.5057e-005  ]
1757 : [ 1.44447e-005 ]
1758 : [ 1.44707e-005 ]
1759 : [ 1.46243e-005 ]
1760 : [ 1.43205e-005 ]
1761 : [ 1.516e-005   ]
1762 : [ 1.48285e-005 ]
1763 : [ 1.41592e-005 ]
1764 : [ 1.49489e-005 ]
1765 : [ 1.52619e-005 ]
1766 : [ 1.49022e-005 ]
1767 : [ 1.51528e-005 ]
1768 : [ 1.48486e-005 ]
1769 : [ 1.40754e-005 ]
1770 : [ 1.51128e-005 ]
1771 : [ 1.46058e-005 ]
1772 : [ 1.43899e-005 ]
1773 : [ 1.48108e-005 ]
1774 : [ 1.43177e-005 ]
1775 : [ 1.42494e-005 ]
1776 : [ 1.47373e-005 ]
1777 : [ 1.43118e-005 ]
1778 : [ 1.50683e-005 ]
1779 : [ 1.48592e-005 ]
1780 : [ 1.46173e-005 ]
1781 : [ 1.51618e-005 ]
1782 : [ 1.4935e-005  ]
1783 : [ 1.34474e-005 ]
1784 : [ 1.50255e-005 ]
1785 : [ 1.39679e-005 ]
1786 : [ 1.47449e-005 ]
1787 : [ 1.48498e-005 ]
1788 : [ 1.42141e-005 ]
1789 : [ 1.41468e-005 ]
1790 : [ 1.50869e-005 ]
1791 : [ 1.40763e-005 ]
1792 : [ 1.46844e-005 ]
1793 : [ 1.46149e-005 ]
1794 : [ 1.48719e-005 ]
1795 : [ 1.42017e-005 ]
1796 : [ 1.3837e-005  ]
1797 : [ 1.4004e-005  ]
1798 : [ 1.50042e-005 ]
1799 : [ 1.40324e-005 ]
1800 : [ 1.45878e-005 ]
1801 : [ 1.49866e-005 ]
1802 : [ 1.50327e-005 ]
1803 : [ 1.47739e-005 ]
1804 : [ 1.4057e-005  ]
1805 : [ 1.47577e-005 ]
1806 : [ 1.46042e-005 ]
1807 : [ 1.49811e-005 ]
1808 : [ 1.49264e-005 ]
1809 : [ 1.50234e-005 ]
1810 : [ 1.42085e-005 ]
1811 : [ 1.45779e-005 ]
1812 : [ 1.50828e-005 ]
1813 : [ 1.46003e-005 ]
1814 : [ 1.44302e-005 ]
1815 : [ 1.3745e-005  ]
1816 : [ 1.49188e-005 ]
1817 : [ 1.50922e-005 ]
1818 : [ 1.47893e-005 ]
1819 : [ 1.45704e-005 ]
1820 : [ 1.49425e-005 ]
1821 : [ 1.49566e-005 ]
1822 : [ 1.51386e-005 ]
1823 : [ 1.45871e-005 ]
1824 : [ 1.48122e-005 ]
1825 : [ 1.51111e-005 ]
1826 : [ 1.50296e-005 ]
1827 : [ 1.5068e-005  ]
1828 : [ 1.49275e-005 ]
1829 : [ 1.43836e-005 ]
1830 : [ 1.48871e-005 ]
1831 : [ 1.446e-005   ]
1832 : [ 1.5021e-005  ]
1833 : [ 1.50273e-005 ]
1834 : [ 1.47096e-005 ]
1835 : [ 1.49988e-005 ]
1836 : [ 1.50703e-005 ]
1837 : [ 1.43985e-005 ]
1838 : [ 1.45859e-005 ]
1839 : [ 1.41435e-005 ]
1840 : [ 1.50719e-005 ]
1841 : [ 1.49892e-005 ]
1842 : [ 1.49049e-005 ]
1843 : [ 1.4923e-005  ]
1844 : [ 1.49117e-005 ]
1845 : [ 1.48414e-005 ]
1846 : [ 1.43341e-005 ]
1847 : [ 1.46174e-005 ]
1848 : [ 1.49607e-005 ]
1849 : [ 1.46683e-005 ]
1850 : [ 1.45865e-005 ]
1851 : [ 1.49128e-005 ]
1852 : [ 1.42097e-005 ]
1853 : [ 1.50192e-005 ]
1854 : [ 1.4607e-005  ]
1855 : [ 1.50404e-005 ]
1856 : [ 1.37164e-005 ]
1857 : [ 1.43228e-005 ]
1858 : [ 1.51094e-005 ]
1859 : [ 1.49606e-005 ]
1860 : [ 1.48739e-005 ]
1861 : [ 1.49579e-005 ]
1862 : [ 1.46314e-005 ]
1863 : [ 1.48426e-005 ]
1864 : [ 1.4377e-005  ]
1865 : [ 1.49657e-005 ]
1866 : [ 1.43514e-005 ]
1867 : [ 1.50426e-005 ]
1868 : [ 1.50115e-005 ]
1869 : [ 1.48692e-005 ]
1870 : [ 1.48164e-005 ]
1871 : [ 1.40118e-005 ]
1872 : [ 1.45644e-005 ]
1873 : [ 1.51669e-005 ]
1874 : [ 1.50443e-005 ]
1875 : [ 1.48475e-005 ]
1876 : [ 1.43245e-005 ]
1877 : [ 1.50734e-005 ]
1878 : [ 1.442e-005   ]
1879 : [ 1.39222e-005 ]
1880 : [ 1.49585e-005 ]
1881 : [ 1.50951e-005 ]
1882 : [ 1.47958e-005 ]
1883 : [ 1.39115e-005 ]
1884 : [ 1.50075e-005 ]
1885 : [ 1.51068e-005 ]
1886 : [ 1.40629e-005 ]
1887 : [ 1.46845e-005 ]
1888 : [ 1.48277e-005 ]
1889 : [ 1.48595e-005 ]
1890 : [ 1.50327e-005 ]
1891 : [ 1.45929e-005 ]
1892 : [ 1.51116e-005 ]
1893 : [ 1.49675e-005 ]
1894 : [ 1.49782e-005 ]
1895 : [ 1.40811e-005 ]
1896 : [ 1.44918e-005 ]
1897 : [ 1.49772e-005 ]
1898 : [ 1.5028e-005  ]
1899 : [ 1.49886e-005 ]
1900 : [ 1.4948e-005  ]
1901 : [ 1.3791e-005  ]
1902 : [ 1.47402e-005 ]
1903 : [ 1.49424e-005 ]
1904 : [ 1.40321e-005 ]
1905 : [ 1.50176e-005 ]
1906 : [ 1.48429e-005 ]
1907 : [ 1.50679e-005 ]
1908 : [ 1.42705e-005 ]
1909 : [ 1.50254e-005 ]
1910 : [ 1.48043e-005 ]
1911 : [ 1.50863e-005 ]
1912 : [ 1.40186e-005 ]
1913 : [ 1.42049e-005 ]
1914 : [ 1.49329e-005 ]
1915 : [ 1.49056e-005 ]
1916 : [ 1.49914e-005 ]
1917 : [ 1.50946e-005 ]
1918 : [ 1.36939e-005 ]
1919 : [ 1.51103e-005 ]
1920 : [ 1.45547e-005 ]
1921 : [ 1.51495e-005 ]
1922 : [ 1.45727e-005 ]
1923 : [ 1.49771e-005 ]
1924 : [ 1.40965e-005 ]
1925 : [ 1.46822e-005 ]
1926 : [ 1.47978e-005 ]
1927 : [ 1.46205e-005 ]
1928 : [ 1.47745e-005 ]
1929 : [ 1.43628e-005 ]
1930 : [ 1.50209e-005 ]
1931 : [ 1.50337e-005 ]
1932 : [ 1.50837e-005 ]
1933 : [ 1.50076e-005 ]
1934 : [ 1.42378e-005 ]
1935 : [ 1.46188e-005 ]
1936 : [ 1.41533e-005 ]
1937 : [ 1.43867e-005 ]
1938 : [ 1.46858e-005 ]
1939 : [ 1.48901e-005 ]
1940 : [ 1.52846e-005 ]
1941 : [ 1.51096e-005 ]
1942 : [ 1.50338e-005 ]
1943 : [ 1.50892e-005 ]
1944 : [ 1.50717e-005 ]
1945 : [ 1.49228e-005 ]
1946 : [ 1.44393e-005 ]
1947 : [ 1.51024e-005 ]
1948 : [ 1.50141e-005 ]
1949 : [ 1.46816e-005 ]
1950 : [ 1.51122e-005 ]
1951 : [ 1.50858e-005 ]
1952 : [ 1.51983e-005 ]
1953 : [ 1.47654e-005 ]
1954 : [ 1.48871e-005 ]
1955 : [ 1.48871e-005 ]
1956 : [ 1.48746e-005 ]
1957 : [ 1.50535e-005 ]
1958 : [ 1.46711e-005 ]
1959 : [ 1.45849e-005 ]
1960 : [ 1.49716e-005 ]
1961 : [ 1.48618e-005 ]
1962 : [ 1.49779e-005 ]
1963 : [ 1.47942e-005 ]
1964 : [ 1.48727e-005 ]
1965 : [ 1.48899e-005 ]
1966 : [ 1.38512e-005 ]
1967 : [ 1.49461e-005 ]
1968 : [ 1.45993e-005 ]
1969 : [ 1.50193e-005 ]
1970 : [ 1.48663e-005 ]
1971 : [ 1.51512e-005 ]
1972 : [ 1.50193e-005 ]
1973 : [ 1.50816e-005 ]
1974 : [ 1.41812e-005 ]
1975 : [ 1.50196e-005 ]
1976 : [ 1.44554e-005 ]
1977 : [ 1.43757e-005 ]
1978 : [ 1.48077e-005 ]
1979 : [ 1.50692e-005 ]
1980 : [ 1.48769e-005 ]
1981 : [ 1.48737e-005 ]
1982 : [ 1.3869e-005  ]
1983 : [ 1.46983e-005 ]
1984 : [ 1.49644e-005 ]
1985 : [ 1.48771e-005 ]
1986 : [ 1.48521e-005 ]
1987 : [ 1.51155e-005 ]
1988 : [ 1.48048e-005 ]
1989 : [ 1.51503e-005 ]
1990 : [ 1.40489e-005 ]
1991 : [ 1.49503e-005 ]
1992 : [ 1.50915e-005 ]
1993 : [ 1.44731e-005 ]
1994 : [ 1.49937e-005 ]
1995 : [ 1.49298e-005 ]
1996 : [ 1.50356e-005 ]
1997 : [ 1.49254e-005 ]
1998 : [ 1.40014e-005 ]
1999 : [ 1.48194e-005 ]
2000 : [ 1.47608e-005 ]
2001 : [ 1.47417e-005 ]
2002 : [ 1.48045e-005 ]
2003 : [ 1.50189e-005 ]
2004 : [ 1.5161e-005  ]
2005 : [ 1.47122e-005 ]
2006 : [ 1.48191e-005 ]
2007 : [ 1.50505e-005 ]
2008 : [ 1.50563e-005 ]
2009 : [ 1.46589e-005 ]
2010 : [ 1.49813e-005 ]
2011 : [ 1.44955e-005 ]
2012 : [ 1.50269e-005 ]
2013 : [ 1.49874e-005 ]
2014 : [ 1.49637e-005 ]
2015 : [ 1.49613e-005 ]
2016 : [ 1.51122e-005 ]
2017 : [ 1.47787e-005 ]
2018 : [ 1.47202e-005 ]
2019 : [ 1.51375e-005 ]
2020 : [ 1.43192e-005 ]
2021 : [ 1.43648e-005 ]
2022 : [ 1.41875e-005 ]
2023 : [ 1.44004e-005 ]
2024 : [ 1.44969e-005 ]
2025 : [ 1.50901e-005 ]
2026 : [ 1.33567e-005 ]
2027 : [ 1.40081e-005 ]
2028 : [ 1.41294e-005 ]
2029 : [ 1.48467e-005 ]
2030 : [ 1.47342e-005 ]
2031 : [ 1.43005e-005 ]
2032 : [ 1.50354e-005 ]
2033 : [ 1.48749e-005 ]
2034 : [ 1.49197e-005 ]
2035 : [ 1.49422e-005 ]
2036 : [ 1.48511e-005 ]
2037 : [ 1.40171e-005 ]
2038 : [ 1.39717e-005 ]
2039 : [ 1.49884e-005 ]
2040 : [ 1.50388e-005 ]
2041 : [ 1.42147e-005 ]
2042 : [ 1.52381e-005 ]
2043 : [ 1.50445e-005 ]
2044 : [ 1.45058e-005 ]
2045 : [ 1.50663e-005 ]
2046 : [ 1.51045e-005 ]
2047 : [ 1.49587e-005 ]
2048 : [ 1.45103e-005 ]
2049 : [ 1.42235e-005 ]
2050 : [ 1.49147e-005 ]
2051 : [ 1.47991e-005 ]
2052 : [ 1.53311e-005 ]
2053 : [ 1.47608e-005 ]
2054 : [ 1.46783e-005 ]
2055 : [ 1.46785e-005 ]
2056 : [ 1.51924e-005 ]
2057 : [ 1.4116e-005  ]
2058 : [ 1.47932e-005 ]
2059 : [ 1.42249e-005 ]
2060 : [ 1.47193e-005 ]
2061 : [ 1.49933e-005 ]
2062 : [ 1.485e-005   ]
2063 : [ 1.48456e-005 ]
2064 : [ 1.42431e-005 ]
2065 : [ 1.45887e-005 ]
2066 : [ 1.43916e-005 ]
2067 : [ 1.40648e-005 ]
2068 : [ 1.49766e-005 ]
2069 : [ 1.46059e-005 ]
2070 : [ 1.49872e-005 ]
2071 : [ 1.41108e-005 ]
2072 : [ 1.46604e-005 ]
2073 : [ 1.46466e-005 ]
2074 : [ 1.37829e-005 ]
2075 : [ 1.50767e-005 ]
2076 : [ 1.50819e-005 ]
2077 : [ 1.37803e-005 ]
2078 : [ 1.49248e-005 ]
2079 : [ 1.49783e-005 ]
2080 : [ 1.48851e-005 ]
2081 : [ 1.49772e-005 ]
2082 : [ 1.41557e-005 ]
2083 : [ 1.48831e-005 ]
2084 : [ 1.48725e-005 ]
2085 : [ 1.47187e-005 ]
2086 : [ 1.51871e-005 ]
2087 : [ 1.49923e-005 ]
2088 : [ 1.49502e-005 ]
2089 : [ 1.48796e-005 ]
2090 : [ 1.43816e-005 ]
2091 : [ 1.45057e-005 ]
2092 : [ 1.42577e-005 ]
2093 : [ 1.49695e-005 ]
2094 : [ 1.49585e-005 ]
2095 : [ 1.50766e-005 ]
2096 : [ 1.50318e-005 ]
2097 : [ 1.44481e-005 ]
2098 : [ 1.37829e-005 ]
2099 : [ 1.46375e-005 ]
2100 : [ 1.49244e-005 ]
2101 : [ 1.50012e-005 ]
2102 : [ 1.49329e-005 ]
2103 : [ 1.44674e-005 ]
2104 : [ 1.44712e-005 ]
2105 : [ 1.40789e-005 ]
2106 : [ 1.44647e-005 ]
2107 : [ 1.45051e-005 ]
2108 : [ 1.50609e-005 ]
2109 : [ 1.49672e-005 ]
2110 : [ 1.45107e-005 ]
2111 : [ 1.46564e-005 ]
2112 : [ 1.49808e-005 ]
2113 : [ 1.50095e-005 ]
2114 : [ 1.4471e-005  ]
2115 : [ 1.49271e-005 ]
2116 : [ 1.45283e-005 ]
2117 : [ 1.4682e-005  ]
2118 : [ 1.51334e-005 ]
2119 : [ 1.49572e-005 ]
2120 : [ 1.50384e-005 ]
2121 : [ 1.49092e-005 ]
2122 : [ 1.43553e-005 ]
2123 : [ 1.50256e-005 ]
2124 : [ 1.50216e-005 ]
2125 : [ 1.50249e-005 ]
2126 : [ 1.4043e-005  ]
2127 : [ 1.48904e-005 ]
2128 : [ 1.48378e-005 ]
2129 : [ 1.48493e-005 ]
2130 : [ 1.48605e-005 ]
2131 : [ 1.4165e-005  ]
2132 : [ 1.4429e-005  ]
2133 : [ 1.50795e-005 ]
2134 : [ 1.40583e-005 ]
2135 : [ 1.49463e-005 ]
2136 : [ 1.43111e-005 ]
2137 : [ 1.49441e-005 ]
2138 : [ 1.51029e-005 ]
2139 : [ 1.50034e-005 ]
2140 : [ 1.48742e-005 ]
2141 : [ 1.49036e-005 ]
2142 : [ 1.42644e-005 ]
2143 : [ 1.49973e-005 ]
2144 : [ 1.51112e-005 ]
2145 : [ 1.51248e-005 ]
2146 : [ 1.45146e-005 ]
2147 : [ 1.49806e-005 ]
2148 : [ 1.3912e-005  ]
2149 : [ 1.43965e-005 ]
2150 : [ 1.47124e-005 ]
2151 : [ 1.52721e-005 ]
2152 : [ 1.49906e-005 ]
2153 : [ 1.50666e-005 ]
2154 : [ 1.45551e-005 ]
2155 : [ 1.46395e-005 ]
2156 : [ 1.39966e-005 ]
2157 : [ 1.46491e-005 ]
2158 : [ 1.44503e-005 ]
2159 : [ 1.40941e-005 ]
2160 : [ 1.49908e-005 ]
2161 : [ 1.45417e-005 ]
2162 : [ 1.421e-005   ]
2163 : [ 1.4958e-005  ]
2164 : [ 1.51242e-005 ]
2165 : [ 1.49134e-005 ]
2166 : [ 1.53108e-005 ]
2167 : [ 1.4974e-005  ]
2168 : [ 1.49136e-005 ]
2169 : [ 1.43594e-005 ]
2170 : [ 1.49962e-005 ]
2171 : [ 1.46076e-005 ]
2172 : [ 1.48887e-005 ]
2173 : [ 1.46896e-005 ]
2174 : [ 1.48837e-005 ]
2175 : [ 1.42903e-005 ]
2176 : [ 1.43695e-005 ]
2177 : [ 1.48985e-005 ]
2178 : [ 1.49752e-005 ]
2179 : [ 1.4943e-005  ]
2180 : [ 1.43247e-005 ]
2181 : [ 1.43443e-005 ]
2182 : [ 1.45797e-005 ]
2183 : [ 1.43411e-005 ]
2184 : [ 1.51232e-005 ]
2185 : [ 1.38429e-005 ]
2186 : [ 1.50254e-005 ]
2187 : [ 1.51419e-005 ]
2188 : [ 1.49022e-005 ]
2189 : [ 1.48622e-005 ]
2190 : [ 1.49063e-005 ]
2191 : [ 1.44955e-005 ]
2192 : [ 1.50204e-005 ]
2193 : [ 1.49878e-005 ]
2194 : [ 1.41483e-005 ]
2195 : [ 1.49094e-005 ]
2196 : [ 1.4851e-005  ]
2197 : [ 1.41536e-005 ]
2198 : [ 1.42623e-005 ]
2199 : [ 1.44863e-005 ]
2200 : [ 1.49911e-005 ]
2201 : [ 1.48125e-005 ]
2202 : [ 1.49949e-005 ]
2203 : [ 1.46022e-005 ]
2204 : [ 1.40649e-005 ]
2205 : [ 1.4045e-005  ]
2206 : [ 1.43438e-005 ]
2207 : [ 1.49359e-005 ]
2208 : [ 1.4877e-005  ]
2209 : [ 1.47036e-005 ]
2210 : [ 1.44496e-005 ]
2211 : [ 1.47228e-005 ]
2212 : [ 1.49226e-005 ]
2213 : [ 1.45928e-005 ]
2214 : [ 1.49826e-005 ]
2215 : [ 1.494e-005   ]
2216 : [ 1.51973e-005 ]
2217 : [ 1.47038e-005 ]
2218 : [ 1.47211e-005 ]
2219 : [ 1.44733e-005 ]
2220 : [ 1.48575e-005 ]
2221 : [ 1.48725e-005 ]
2222 : [ 1.50022e-005 ]
2223 : [ 1.49802e-005 ]
2224 : [ 1.49251e-005 ]
2225 : [ 1.49373e-005 ]
2226 : [ 1.49317e-005 ]
2227 : [ 1.48474e-005 ]
2228 : [ 1.48762e-005 ]
2229 : [ 1.44141e-005 ]
2230 : [ 1.49015e-005 ]
2231 : [ 1.5079e-005  ]
2232 : [ 1.46882e-005 ]
2233 : [ 1.40848e-005 ]
2234 : [ 1.4699e-005  ]
2235 : [ 1.50703e-005 ]
2236 : [ 1.49849e-005 ]
2237 : [ 1.46268e-005 ]
2238 : [ 1.52198e-005 ]
2239 : [ 1.49886e-005 ]
2240 : [ 1.44307e-005 ]
2241 : [ 1.42521e-005 ]
2242 : [ 1.48933e-005 ]
2243 : [ 1.49734e-005 ]
2244 : [ 1.49807e-005 ]
2245 : [ 1.42632e-005 ]
2246 : [ 1.50294e-005 ]
2247 : [ 1.42886e-005 ]
2248 : [ 1.49868e-005 ]
2249 : [ 1.47988e-005 ]
2250 : [ 1.45838e-005 ]
2251 : [ 1.50674e-005 ]
2252 : [ 1.40077e-005 ]
2253 : [ 1.49546e-005 ]
2254 : [ 1.49103e-005 ]
2255 : [ 1.47291e-005 ]
2256 : [ 1.35313e-005 ]
2257 : [ 1.39351e-005 ]
2258 : [ 1.42221e-005 ]
2259 : [ 1.47913e-005 ]
2260 : [ 1.40823e-005 ]
2261 : [ 1.47723e-005 ]
2262 : [ 1.41642e-005 ]
2263 : [ 1.50836e-005 ]
2264 : [ 1.42087e-005 ]
2265 : [ 1.49605e-005 ]
2266 : [ 1.48544e-005 ]
2267 : [ 1.48182e-005 ]
2268 : [ 1.47698e-005 ]
2269 : [ 1.44433e-005 ]
2270 : [ 1.42669e-005 ]
2271 : [ 1.51352e-005 ]
2272 : [ 1.41443e-005 ]
2273 : [ 1.36589e-005 ]
2274 : [ 1.37904e-005 ]
2275 : [ 1.41069e-005 ]
2276 : [ 1.41448e-005 ]
2277 : [ 1.4899e-005  ]
2278 : [ 1.48023e-005 ]
2279 : [ 1.40885e-005 ]
2280 : [ 1.49674e-005 ]
2281 : [ 1.41682e-005 ]
2282 : [ 1.50352e-005 ]
2283 : [ 1.46617e-005 ]
2284 : [ 1.49084e-005 ]
2285 : [ 1.45315e-005 ]
2286 : [ 1.47101e-005 ]
2287 : [ 1.49251e-005 ]
2288 : [ 1.49825e-005 ]
2289 : [ 1.46751e-005 ]
2290 : [ 1.41326e-005 ]
2291 : [ 1.47589e-005 ]
2292 : [ 1.41799e-005 ]
2293 : [ 1.50206e-005 ]
2294 : [ 1.49563e-005 ]
2295 : [ 1.49698e-005 ]
2296 : [ 1.49495e-005 ]
2297 : [ 1.51524e-005 ]
2298 : [ 1.50966e-005 ]
2299 : [ 1.40203e-005 ]
2300 : [ 1.50154e-005 ]
2301 : [ 1.47766e-005 ]
2302 : [ 1.51319e-005 ]
2303 : [ 1.49786e-005 ]
2304 : [ 1.48171e-005 ]
2305 : [ 1.5019e-005  ]
2306 : [ 1.46422e-005 ]
2307 : [ 1.40906e-005 ]
2308 : [ 1.52441e-005 ]
2309 : [ 1.51125e-005 ]
2310 : [ 1.50721e-005 ]
2311 : [ 1.43455e-005 ]
2312 : [ 1.49873e-005 ]
2313 : [ 1.5153e-005  ]
2314 : [ 1.39574e-005 ]
2315 : [ 1.50546e-005 ]
2316 : [ 1.50103e-005 ]
2317 : [ 1.50659e-005 ]
2318 : [ 1.51773e-005 ]
2319 : [ 1.50364e-005 ]
2320 : [ 1.48586e-005 ]
2321 : [ 1.51547e-005 ]
2322 : [ 1.41967e-005 ]
2323 : [ 1.48238e-005 ]
2324 : [ 1.49773e-005 ]
2325 : [ 1.48287e-005 ]
2326 : [ 1.46299e-005 ]
2327 : [ 1.46002e-005 ]
2328 : [ 1.40315e-005 ]
2329 : [ 1.50819e-005 ]
2330 : [ 1.50155e-005 ]
2331 : [ 1.50506e-005 ]
2332 : [ 1.49518e-005 ]
2333 : [ 1.49954e-005 ]
2334 : [ 1.51985e-005 ]
2335 : [ 1.42141e-005 ]
2336 : [ 1.46108e-005 ]
2337 : [ 1.52761e-005 ]
2338 : [ 1.41625e-005 ]
2339 : [ 1.41678e-005 ]
2340 : [ 1.50795e-005 ]
2341 : [ 1.46821e-005 ]
2342 : [ 1.43562e-005 ]
2343 : [ 1.40155e-005 ]
2344 : [ 1.4398e-005  ]
2345 : [ 1.49645e-005 ]
2346 : [ 1.51034e-005 ]
2347 : [ 1.50135e-005 ]
2348 : [ 1.50787e-005 ]
2349 : [ 1.4867e-005  ]
2350 : [ 1.47044e-005 ]
2351 : [ 1.41326e-005 ]
2352 : [ 1.49382e-005 ]
2353 : [ 1.5254e-005  ]
2354 : [ 1.44627e-005 ]
2355 : [ 1.47466e-005 ]
2356 : [ 1.47794e-005 ]
2357 : [ 1.49205e-005 ]
2358 : [ 1.4152e-005  ]
2359 : [ 1.46297e-005 ]
2360 : [ 1.50035e-005 ]
2361 : [ 1.43367e-005 ]
2362 : [ 1.47973e-005 ]
2363 : [ 1.50376e-005 ]
2364 : [ 1.40717e-005 ]
2365 : [ 1.47709e-005 ]
2366 : [ 1.48955e-005 ]
2367 : [ 1.45105e-005 ]
2368 : [ 1.51055e-005 ]
2369 : [ 1.4181e-005  ]
2370 : [ 1.44871e-005 ]
2371 : [ 1.43842e-005 ]
2372 : [ 1.45009e-005 ]
2373 : [ 1.49403e-005 ]
2374 : [ 1.44249e-005 ]
2375 : [ 1.49987e-005 ]
2376 : [ 1.46009e-005 ]
2377 : [ 1.48285e-005 ]
2378 : [ 1.50303e-005 ]
2379 : [ 1.4933e-005  ]
2380 : [ 1.37175e-005 ]
2381 : [ 1.51251e-005 ]
2382 : [ 1.49417e-005 ]
2383 : [ 1.49732e-005 ]
2384 : [ 1.49175e-005 ]
2385 : [ 1.49964e-005 ]
2386 : [ 1.40933e-005 ]
2387 : [ 1.50011e-005 ]
2388 : [ 1.49046e-005 ]
2389 : [ 1.47998e-005 ]
2390 : [ 1.50725e-005 ]
2391 : [ 1.48939e-005 ]
2392 : [ 1.50835e-005 ]
2393 : [ 1.48556e-005 ]
2394 : [ 1.44085e-005 ]
2395 : [ 1.40166e-005 ]
2396 : [ 1.49611e-005 ]
2397 : [ 1.44596e-005 ]
2398 : [ 1.37793e-005 ]
2399 : [ 1.41748e-005 ]
2400 : [ 1.45257e-005 ]
2401 : [ 1.47407e-005 ]
2402 : [ 1.47832e-005 ]
2403 : [ 1.51878e-005 ]
2404 : [ 1.42006e-005 ]
2405 : [ 1.51843e-005 ]
2406 : [ 1.44493e-005 ]
2407 : [ 1.46247e-005 ]
2408 : [ 1.50929e-005 ]
2409 : [ 1.48887e-005 ]
2410 : [ 1.45923e-005 ]
2411 : [ 1.49105e-005 ]
2412 : [ 1.46214e-005 ]
2413 : [ 1.4952e-005  ]
2414 : [ 1.46466e-005 ]
2415 : [ 1.49454e-005 ]
2416 : [ 1.5041e-005  ]
2417 : [ 1.47391e-005 ]
2418 : [ 1.37243e-005 ]
2419 : [ 1.40141e-005 ]
2420 : [ 1.42762e-005 ]
2421 : [ 1.44265e-005 ]
2422 : [ 1.48682e-005 ]
2423 : [ 1.48477e-005 ]
2424 : [ 1.50046e-005 ]
2425 : [ 1.43434e-005 ]
2426 : [ 1.50216e-005 ]
2427 : [ 1.44982e-005 ]
2428 : [ 1.49694e-005 ]
2429 : [ 1.4834e-005  ]
2430 : [ 1.44975e-005 ]
2431 : [ 1.46736e-005 ]
2432 : [ 1.47925e-005 ]
2433 : [ 1.48124e-005 ]
2434 : [ 1.50813e-005 ]
2435 : [ 1.48473e-005 ]
2436 : [ 1.40925e-005 ]
2437 : [ 1.5213e-005  ]
2438 : [ 1.41145e-005 ]
2439 : [ 1.49617e-005 ]
2440 : [ 1.49574e-005 ]
2441 : [ 1.45665e-005 ]
2442 : [ 1.44856e-005 ]
2443 : [ 1.513e-005   ]
2444 : [ 1.46799e-005 ]
2445 : [ 1.48904e-005 ]
2446 : [ 1.4637e-005  ]
2447 : [ 1.46767e-005 ]
2448 : [ 1.39412e-005 ]
2449 : [ 1.49664e-005 ]
2450 : [ 1.51166e-005 ]
2451 : [ 1.50343e-005 ]
2452 : [ 1.45253e-005 ]
2453 : [ 1.42256e-005 ]
2454 : [ 1.4946e-005  ]
2455 : [ 1.50421e-005 ]
2456 : [ 1.48253e-005 ]
2457 : [ 1.47308e-005 ]
2458 : [ 1.40275e-005 ]
2459 : [ 1.48186e-005 ]
2460 : [ 1.48033e-005 ]
2461 : [ 1.44346e-005 ]
2462 : [ 1.42869e-005 ]
2463 : [ 1.42779e-005 ]
2464 : [ 1.49952e-005 ]
2465 : [ 1.49312e-005 ]
2466 : [ 1.34696e-005 ]
2467 : [ 1.47725e-005 ]
2468 : [ 1.48082e-005 ]
2469 : [ 1.48432e-005 ]
2470 : [ 1.49659e-005 ]
2471 : [ 1.50643e-005 ]
2472 : [ 1.38887e-005 ]
2473 : [ 1.51384e-005 ]
2474 : [ 1.515e-005   ]
2475 : [ 1.42551e-005 ]
2476 : [ 1.48985e-005 ]
2477 : [ 1.50151e-005 ]
2478 : [ 1.51616e-005 ]
2479 : [ 1.51357e-005 ]
2480 : [ 1.49128e-005 ]
2481 : [ 1.48648e-005 ]
2482 : [ 1.49482e-005 ]
2483 : [ 1.49956e-005 ]
2484 : [ 1.4367e-005  ]
2485 : [ 1.48414e-005 ]
2486 : [ 1.47509e-005 ]
2487 : [ 1.49279e-005 ]
2488 : [ 1.46962e-005 ]
2489 : [ 1.4505e-005  ]
2490 : [ 1.51519e-005 ]
2491 : [ 1.43156e-005 ]
2492 : [ 1.46773e-005 ]
2493 : [ 1.4297e-005  ]
2494 : [ 1.36141e-005 ]
2495 : [ 1.50594e-005 ]
2496 : [ 1.40026e-005 ]
2497 : [ 1.42745e-005 ]
2498 : [ 1.45e-005    ]
2499 : [ 1.43411e-005 ]
2500 : [ 1.43531e-005 ]
2501 : [ 1.44955e-005 ]
2502 : [ 1.51488e-005 ]
2503 : [ 1.47617e-005 ]
2504 : [ 1.46279e-005 ]
2505 : [ 1.47385e-005 ]
2506 : [ 1.52429e-005 ]
2507 : [ 1.49914e-005 ]
2508 : [ 1.50734e-005 ]
2509 : [ 1.51043e-005 ]
2510 : [ 1.49455e-005 ]
2511 : [ 1.47418e-005 ]
2512 : [ 1.50049e-005 ]
2513 : [ 1.48065e-005 ]
2514 : [ 1.48902e-005 ]
2515 : [ 1.42483e-005 ]
2516 : [ 1.47993e-005 ]
2517 : [ 1.49153e-005 ]
2518 : [ 1.44114e-005 ]
2519 : [ 1.51083e-005 ]
2520 : [ 1.48218e-005 ]
2521 : [ 1.46248e-005 ]
2522 : [ 1.46862e-005 ]
2523 : [ 1.49842e-005 ]
2524 : [ 1.40782e-005 ]
2525 : [ 1.47928e-005 ]
2526 : [ 1.43151e-005 ]
2527 : [ 1.5011e-005  ]
2528 : [ 1.42034e-005 ]
2529 : [ 1.39243e-005 ]
2530 : [ 1.49258e-005 ]
2531 : [ 1.42518e-005 ]
2532 : [ 1.43008e-005 ]
2533 : [ 1.51907e-005 ]
2534 : [ 1.49369e-005 ]
2535 : [ 1.43352e-005 ]
2536 : [ 1.49e-005    ]
2537 : [ 1.46669e-005 ]
2538 : [ 1.50092e-005 ]
2539 : [ 1.51215e-005 ]
2540 : [ 1.49697e-005 ]
2541 : [ 1.49672e-005 ]
2542 : [ 1.50332e-005 ]
2543 : [ 1.4789e-005  ]
2544 : [ 1.51084e-005 ]
2545 : [ 1.50344e-005 ]
2546 : [ 1.4989e-005  ]
2547 : [ 1.46558e-005 ]
2548 : [ 1.47441e-005 ]
2549 : [ 1.38807e-005 ]
2550 : [ 1.49359e-005 ]
2551 : [ 1.48131e-005 ]
2552 : [ 1.44129e-005 ]
2553 : [ 1.48156e-005 ]
2554 : [ 1.48054e-005 ]
2555 : [ 1.48494e-005 ]
2556 : [ 1.49595e-005 ]
2557 : [ 1.46089e-005 ]
2558 : [ 1.4881e-005  ]
2559 : [ 1.45944e-005 ]
2560 : [ 1.43002e-005 ]
2561 : [ 1.52375e-005 ]
2562 : [ 1.47356e-005 ]
2563 : [ 1.51873e-005 ]
2564 : [ 1.39696e-005 ]
2565 : [ 1.49834e-005 ]
2566 : [ 1.49667e-005 ]
2567 : [ 1.43816e-005 ]
2568 : [ 1.48228e-005 ]
2569 : [ 1.48061e-005 ]
2570 : [ 1.44361e-005 ]
2571 : [ 1.45007e-005 ]
2572 : [ 1.49541e-005 ]
2573 : [ 1.4505e-005  ]
2574 : [ 1.49734e-005 ]
2575 : [ 1.41544e-005 ]
2576 : [ 1.50848e-005 ]
2577 : [ 1.45855e-005 ]
2578 : [ 1.46685e-005 ]
2579 : [ 1.45351e-005 ]
2580 : [ 1.49974e-005 ]
2581 : [ 1.41376e-005 ]
2582 : [ 1.46233e-005 ]
2583 : [ 1.48467e-005 ]
2584 : [ 1.50373e-005 ]
2585 : [ 1.49489e-005 ]
2586 : [ 1.46252e-005 ]
2587 : [ 1.49807e-005 ]
2588 : [ 1.46389e-005 ]
2589 : [ 1.50555e-005 ]
2590 : [ 1.45562e-005 ]
2591 : [ 1.46552e-005 ]
2592 : [ 1.50707e-005 ]
2593 : [ 1.43322e-005 ]
2594 : [ 1.42285e-005 ]
2595 : [ 1.45303e-005 ]
2596 : [ 1.45764e-005 ]
2597 : [ 1.49882e-005 ]
2598 : [ 1.48661e-005 ]
2599 : [ 1.42211e-005 ]
2600 : [ 1.50228e-005 ]
2601 : [ 1.49606e-005 ]
2602 : [ 1.49503e-005 ]
2603 : [ 1.48228e-005 ]
2604 : [ 1.47177e-005 ]
2605 : [ 1.51197e-005 ]
2606 : [ 1.50688e-005 ]
2607 : [ 1.46468e-005 ]
2608 : [ 1.49553e-005 ]
2609 : [ 1.49045e-005 ]
2610 : [ 1.49705e-005 ]
2611 : [ 1.50516e-005 ]
2612 : [ 1.51284e-005 ]
2613 : [ 1.51016e-005 ]
2614 : [ 1.45568e-005 ]
2615 : [ 1.37386e-005 ]
2616 : [ 1.43638e-005 ]
2617 : [ 1.4963e-005  ]
2618 : [ 1.43238e-005 ]
2619 : [ 1.47756e-005 ]
2620 : [ 1.50084e-005 ]
2621 : [ 1.49908e-005 ]
2622 : [ 1.3902e-005  ]
2623 : [ 1.49464e-005 ]
2624 : [ 1.48374e-005 ]
2625 : [ 1.48558e-005 ]
2626 : [ 1.5031e-005  ]
2627 : [ 1.47815e-005 ]
2628 : [ 1.49969e-005 ]
2629 : [ 1.44682e-005 ]
2630 : [ 1.42132e-005 ]
2631 : [ 1.40868e-005 ]
2632 : [ 1.48269e-005 ]
2633 : [ 1.50209e-005 ]
2634 : [ 1.42118e-005 ]
2635 : [ 1.44648e-005 ]
2636 : [ 1.44892e-005 ]
2637 : [ 1.47994e-005 ]
2638 : [ 1.49458e-005 ]
2639 : [ 1.48063e-005 ]
2640 : [ 1.49595e-005 ]
2641 : [ 1.49578e-005 ]
2642 : [ 1.40227e-005 ]
2643 : [ 1.49631e-005 ]
2644 : [ 1.49643e-005 ]
2645 : [ 1.50324e-005 ]
2646 : [ 1.4664e-005  ]
2647 : [ 1.50562e-005 ]
2648 : [ 1.47134e-005 ]
2649 : [ 1.42278e-005 ]
2650 : [ 1.50985e-005 ]
2651 : [ 1.49506e-005 ]
2652 : [ 1.46765e-005 ]
2653 : [ 1.38806e-005 ]
2654 : [ 1.4476e-005  ]
2655 : [ 1.43305e-005 ]
2656 : [ 1.48488e-005 ]
2657 : [ 1.49984e-005 ]
2658 : [ 1.44972e-005 ]
2659 : [ 1.49778e-005 ]
2660 : [ 1.48569e-005 ]
2661 : [ 1.49665e-005 ]
2662 : [ 1.48574e-005 ]
2663 : [ 1.40874e-005 ]
2664 : [ 1.509e-005   ]
2665 : [ 1.50975e-005 ]
2666 : [ 1.41922e-005 ]
2667 : [ 1.45321e-005 ]
2668 : [ 1.38281e-005 ]
2669 : [ 1.48539e-005 ]
2670 : [ 1.49869e-005 ]
2671 : [ 1.4428e-005  ]
2672 : [ 1.4351e-005  ]
2673 : [ 1.5108e-005  ]
2674 : [ 1.50954e-005 ]
2675 : [ 1.51526e-005 ]
2676 : [ 1.49067e-005 ]
2677 : [ 1.49341e-005 ]
2678 : [ 1.50902e-005 ]
2679 : [ 1.48351e-005 ]
2680 : [ 1.48542e-005 ]
2681 : [ 1.45132e-005 ]
2682 : [ 1.44741e-005 ]
2683 : [ 1.4715e-005  ]
2684 : [ 1.42671e-005 ]
2685 : [ 1.50664e-005 ]
2686 : [ 1.48474e-005 ]
2687 : [ 1.4545e-005  ]
2688 : [ 1.43509e-005 ]
2689 : [ 1.47937e-005 ]
2690 : [ 1.49652e-005 ]
2691 : [ 1.50525e-005 ]
2692 : [ 1.37593e-005 ]
2693 : [ 1.46661e-005 ]
2694 : [ 1.41759e-005 ]
2695 : [ 1.45455e-005 ]
2696 : [ 1.44948e-005 ]
2697 : [ 1.50379e-005 ]
2698 : [ 1.46085e-005 ]
2699 : [ 1.48756e-005 ]
2700 : [ 1.52073e-005 ]
2701 : [ 1.45487e-005 ]
2702 : [ 1.50314e-005 ]
2703 : [ 1.47847e-005 ]
2704 : [ 1.47981e-005 ]
2705 : [ 1.44259e-005 ]
2706 : [ 1.50815e-005 ]
2707 : [ 1.49194e-005 ]
2708 : [ 1.44791e-005 ]
2709 : [ 1.42789e-005 ]
2710 : [ 1.47509e-005 ]
2711 : [ 1.50974e-005 ]
2712 : [ 1.49583e-005 ]
2713 : [ 1.4579e-005  ]
2714 : [ 1.48346e-005 ]
2715 : [ 1.49042e-005 ]
2716 : [ 1.38119e-005 ]
2717 : [ 1.46257e-005 ]
2718 : [ 1.49655e-005 ]
2719 : [ 1.51371e-005 ]
2720 : [ 1.49863e-005 ]
2721 : [ 1.40328e-005 ]
2722 : [ 1.43715e-005 ]
2723 : [ 1.49277e-005 ]
2724 : [ 1.50299e-005 ]
2725 : [ 1.46872e-005 ]
2726 : [ 1.44946e-005 ]
2727 : [ 1.50307e-005 ]
2728 : [ 1.47404e-005 ]
2729 : [ 1.50045e-005 ]
2730 : [ 1.49171e-005 ]
2731 : [ 1.50266e-005 ]
2732 : [ 1.44681e-005 ]
2733 : [ 1.40873e-005 ]
2734 : [ 1.49847e-005 ]
2735 : [ 1.48296e-005 ]
2736 : [ 1.50912e-005 ]
2737 : [ 1.4798e-005  ]
2738 : [ 1.53039e-005 ]
2739 : [ 1.49676e-005 ]
2740 : [ 1.48116e-005 ]
2741 : [ 1.44965e-005 ]
2742 : [ 1.50846e-005 ]
2743 : [ 1.48465e-005 ]
2744 : [ 1.45882e-005 ]
2745 : [ 1.50288e-005 ]
2746 : [ 1.48818e-005 ]
2747 : [ 1.48823e-005 ]
2748 : [ 1.46908e-005 ]
2749 : [ 1.45031e-005 ]
2750 : [ 1.49946e-005 ]
2751 : [ 1.41987e-005 ]
2752 : [ 1.42163e-005 ]
2753 : [ 1.51173e-005 ]
2754 : [ 1.50766e-005 ]
2755 : [ 1.50149e-005 ]
2756 : [ 1.47112e-005 ]
2757 : [ 1.49348e-005 ]
2758 : [ 1.46983e-005 ]
2759 : [ 1.47333e-005 ]
2760 : [ 1.41255e-005 ]
2761 : [ 1.48248e-005 ]
2762 : [ 1.46405e-005 ]
2763 : [ 1.49612e-005 ]
2764 : [ 1.49369e-005 ]
2765 : [ 1.50113e-005 ]
2766 : [ 1.39612e-005 ]
2767 : [ 1.44734e-005 ]
2768 : [ 1.50841e-005 ]
2769 : [ 1.42154e-005 ]
2770 : [ 1.50402e-005 ]
2771 : [ 1.48736e-005 ]
2772 : [ 1.50459e-005 ]
2773 : [ 1.47017e-005 ]
2774 : [ 1.50191e-005 ]
2775 : [ 1.48291e-005 ]
2776 : [ 1.43032e-005 ]
2777 : [ 1.49371e-005 ]
2778 : [ 1.43462e-005 ]
2779 : [ 1.48224e-005 ]
2780 : [ 1.49716e-005 ]
2781 : [ 1.49289e-005 ]
2782 : [ 1.4611e-005  ]
2783 : [ 1.51025e-005 ]
2784 : [ 1.48204e-005 ]
2785 : [ 1.45861e-005 ]
2786 : [ 1.45474e-005 ]
2787 : [ 1.43172e-005 ]
2788 : [ 1.48569e-005 ]
2789 : [ 1.50803e-005 ]
2790 : [ 1.49438e-005 ]
2791 : [ 1.47806e-005 ]
2792 : [ 1.50078e-005 ]
2793 : [ 1.45596e-005 ]
2794 : [ 1.42546e-005 ]
2795 : [ 1.41476e-005 ]
2796 : [ 1.48703e-005 ]
2797 : [ 1.51157e-005 ]
2798 : [ 1.45157e-005 ]
2799 : [ 1.48429e-005 ]
2800 : [ 1.4462e-005  ]
2801 : [ 1.39423e-005 ]
2802 : [ 1.48465e-005 ]
2803 : [ 1.50358e-005 ]
2804 : [ 1.39829e-005 ]
2805 : [ 1.48677e-005 ]
2806 : [ 1.49678e-005 ]
2807 : [ 1.45259e-005 ]
2808 : [ 1.50045e-005 ]
2809 : [ 1.50072e-005 ]
2810 : [ 1.50529e-005 ]
2811 : [ 1.44394e-005 ]
2812 : [ 1.38626e-005 ]
2813 : [ 1.4178e-005  ]
2814 : [ 1.42403e-005 ]
2815 : [ 1.39702e-005 ]
2816 : [ 1.40556e-005 ]
2817 : [ 1.44411e-005 ]
2818 : [ 1.49521e-005 ]
2819 : [ 1.47007e-005 ]
2820 : [ 1.41874e-005 ]
2821 : [ 1.49694e-005 ]
2822 : [ 1.42565e-005 ]
2823 : [ 1.50901e-005 ]
2824 : [ 1.46546e-005 ]
2825 : [ 1.5142e-005  ]
2826 : [ 1.5103e-005  ]
2827 : [ 1.50907e-005 ]
2828 : [ 1.43339e-005 ]
2829 : [ 1.44434e-005 ]
2830 : [ 1.50748e-005 ]
2831 : [ 1.50216e-005 ]
2832 : [ 1.4956e-005  ]
2833 : [ 1.50953e-005 ]
2834 : [ 1.50639e-005 ]
2835 : [ 1.35409e-005 ]
2836 : [ 1.39847e-005 ]
2837 : [ 1.47874e-005 ]
2838 : [ 1.46258e-005 ]
2839 : [ 1.40633e-005 ]
2840 : [ 1.48799e-005 ]
2841 : [ 1.42325e-005 ]
2842 : [ 1.41208e-005 ]
2843 : [ 1.4968e-005  ]
2844 : [ 1.43455e-005 ]
2845 : [ 1.49763e-005 ]
2846 : [ 1.52364e-005 ]
2847 : [ 1.43185e-005 ]
2848 : [ 1.44007e-005 ]
2849 : [ 1.48835e-005 ]
2850 : [ 1.50296e-005 ]
2851 : [ 1.49446e-005 ]
2852 : [ 1.50845e-005 ]
2853 : [ 1.42232e-005 ]
2854 : [ 1.39672e-005 ]
2855 : [ 1.48634e-005 ]
2856 : [ 1.47757e-005 ]
2857 : [ 1.48955e-005 ]
2858 : [ 1.50992e-005 ]
2859 : [ 1.39866e-005 ]
2860 : [ 1.50897e-005 ]
2861 : [ 1.49222e-005 ]
2862 : [ 1.47465e-005 ]
2863 : [ 1.50535e-005 ]
2864 : [ 1.49474e-005 ]
2865 : [ 1.5205e-005  ]
2866 : [ 1.49294e-005 ]
2867 : [ 1.50537e-005 ]
2868 : [ 1.48542e-005 ]
2869 : [ 1.48625e-005 ]
2870 : [ 1.51369e-005 ]
2871 : [ 1.39558e-005 ]
2872 : [ 1.38717e-005 ]
2873 : [ 1.47747e-005 ]
2874 : [ 1.43568e-005 ]
2875 : [ 1.46102e-005 ]
2876 : [ 1.50305e-005 ]
2877 : [ 1.43643e-005 ]
2878 : [ 1.44226e-005 ]
2879 : [ 1.47235e-005 ]
2880 : [ 1.44763e-005 ]
2881 : [ 1.43005e-005 ]
2882 : [ 1.49441e-005 ]
2883 : [ 1.50745e-005 ]
2884 : [ 1.50185e-005 ]
2885 : [ 1.47412e-005 ]
2886 : [ 1.47264e-005 ]
2887 : [ 1.50613e-005 ]
2888 : [ 1.50357e-005 ]
2889 : [ 1.43923e-005 ]
2890 : [ 1.48407e-005 ]
2891 : [ 1.47513e-005 ]
2892 : [ 1.47119e-005 ]
2893 : [ 1.40914e-005 ]
2894 : [ 1.47198e-005 ]
2895 : [ 1.50904e-005 ]
2896 : [ 1.49152e-005 ]
2897 : [ 1.51883e-005 ]
2898 : [ 1.48814e-005 ]
2899 : [ 1.50052e-005 ]
2900 : [ 1.49611e-005 ]
2901 : [ 1.45358e-005 ]
2902 : [ 1.51013e-005 ]
2903 : [ 1.47235e-005 ]
2904 : [ 1.48087e-005 ]
2905 : [ 1.50935e-005 ]
2906 : [ 1.4932e-005  ]
2907 : [ 1.44912e-005 ]
2908 : [ 1.5055e-005  ]
2909 : [ 1.46777e-005 ]
2910 : [ 1.5086e-005  ]
2911 : [ 1.49871e-005 ]
2912 : [ 1.47033e-005 ]
2913 : [ 1.47088e-005 ]
2914 : [ 1.48832e-005 ]
2915 : [ 1.48268e-005 ]
2916 : [ 1.40925e-005 ]
2917 : [ 1.48811e-005 ]
2918 : [ 1.44284e-005 ]
2919 : [ 1.47901e-005 ]
2920 : [ 1.43937e-005 ]
2921 : [ 1.50382e-005 ]
2922 : [ 1.47002e-005 ]
2923 : [ 1.51118e-005 ]
2924 : [ 1.49251e-005 ]
2925 : [ 1.50445e-005 ]
2926 : [ 1.49993e-005 ]
2927 : [ 1.38766e-005 ]
2928 : [ 1.47626e-005 ]
2929 : [ 1.46897e-005 ]
2930 : [ 1.46676e-005 ]
2931 : [ 1.42769e-005 ]
2932 : [ 1.49343e-005 ]
2933 : [ 1.51558e-005 ]
2934 : [ 1.47836e-005 ]
2935 : [ 1.51789e-005 ]
2936 : [ 1.43735e-005 ]
2937 : [ 1.49819e-005 ]
2938 : [ 1.50123e-005 ]
2939 : [ 1.51261e-005 ]
2940 : [ 1.50514e-005 ]
2941 : [ 1.41677e-005 ]
2942 : [ 1.48777e-005 ]
2943 : [ 1.45864e-005 ]
2944 : [ 1.50413e-005 ]
2945 : [ 1.40522e-005 ]
2946 : [ 1.48722e-005 ]
2947 : [ 1.48821e-005 ]
2948 : [ 1.39202e-005 ]
2949 : [ 1.50553e-005 ]
2950 : [ 1.44987e-005 ]
2951 : [ 1.50648e-005 ]
2952 : [ 1.48617e-005 ]
2953 : [ 1.48448e-005 ]
2954 : [ 1.50247e-005 ]
2955 : [ 1.50422e-005 ]
2956 : [ 1.49214e-005 ]
2957 : [ 1.49368e-005 ]
2958 : [ 1.4773e-005  ]
2959 : [ 1.42034e-005 ]
2960 : [ 1.50214e-005 ]
2961 : [ 1.49028e-005 ]
2962 : [ 1.36568e-005 ]
2963 : [ 1.40999e-005 ]
2964 : [ 1.50085e-005 ]
2965 : [ 1.45057e-005 ]
2966 : [ 1.49449e-005 ]
2967 : [ 1.49971e-005 ]
2968 : [ 1.40701e-005 ]
2969 : [ 1.47226e-005 ]
2970 : [ 1.47964e-005 ]
2971 : [ 1.49879e-005 ]
2972 : [ 1.48917e-005 ]
2973 : [ 1.424e-005   ]
2974 : [ 1.42043e-005 ]
2975 : [ 1.50419e-005 ]
2976 : [ 1.48034e-005 ]
2977 : [ 1.49594e-005 ]
2978 : [ 1.50215e-005 ]
2979 : [ 1.44135e-005 ]
2980 : [ 1.51865e-005 ]
2981 : [ 1.47992e-005 ]
2982 : [ 1.46034e-005 ]
2983 : [ 1.42783e-005 ]
2984 : [ 1.5051e-005  ]
2985 : [ 1.48559e-005 ]
2986 : [ 1.48672e-005 ]
2987 : [ 1.4968e-005  ]
2988 : [ 1.46992e-005 ]
2989 : [ 1.52016e-005 ]
2990 : [ 1.50202e-005 ]
2991 : [ 1.49984e-005 ]
2992 : [ 1.50751e-005 ]
2993 : [ 1.4809e-005  ]
2994 : [ 1.49814e-005 ]
2995 : [ 1.50066e-005 ]
2996 : [ 1.42125e-005 ]
2997 : [ 1.45131e-005 ]
2998 : [ 1.49945e-005 ]
2999 : [ 1.48531e-005 ]
3000 : [ 1.50437e-005 ]
3001 : [ 1.47017e-005 ]
3002 : [ 1.4912e-005  ]
3003 : [ 1.46521e-005 ]
3004 : [ 1.41651e-005 ]
3005 : [ 1.44632e-005 ]
3006 : [ 1.50082e-005 ]
3007 : [ 1.45138e-005 ]
3008 : [ 1.41622e-005 ]
3009 : [ 1.49908e-005 ]
3010 : [ 1.49472e-005 ]
3011 : [ 1.42799e-005 ]
3012 : [ 1.46922e-005 ]
3013 : [ 1.5085e-005  ]
3014 : [ 1.50143e-005 ]
3015 : [ 1.47706e-005 ]
3016 : [ 1.50552e-005 ]
3017 : [ 1.48932e-005 ]
3018 : [ 1.49557e-005 ]
3019 : [ 1.48511e-005 ]
3020 : [ 1.47305e-005 ]
3021 : [ 1.49546e-005 ]
3022 : [ 1.50887e-005 ]
3023 : [ 1.46991e-005 ]
3024 : [ 1.47743e-005 ]
3025 : [ 1.48091e-005 ]
3026 : [ 1.44402e-005 ]
3027 : [ 1.45019e-005 ]
3028 : [ 1.45387e-005 ]
3029 : [ 1.47015e-005 ]
3030 : [ 1.48867e-005 ]
3031 : [ 1.4922e-005  ]
3032 : [ 1.42761e-005 ]
3033 : [ 1.50648e-005 ]
3034 : [ 1.4977e-005  ]
3035 : [ 1.45503e-005 ]
3036 : [ 1.41632e-005 ]
3037 : [ 1.46816e-005 ]
3038 : [ 1.48942e-005 ]
3039 : [ 1.48734e-005 ]
3040 : [ 1.48355e-005 ]
3041 : [ 1.42186e-005 ]
3042 : [ 1.47313e-005 ]
3043 : [ 1.43614e-005 ]
3044 : [ 1.47315e-005 ]
3045 : [ 1.48015e-005 ]
3046 : [ 1.42688e-005 ]
3047 : [ 1.44141e-005 ]
3048 : [ 1.44276e-005 ]
3049 : [ 1.49867e-005 ]
3050 : [ 1.5257e-005  ]
3051 : [ 1.49401e-005 ]
3052 : [ 1.43283e-005 ]
3053 : [ 1.47116e-005 ]
3054 : [ 1.4804e-005  ]
3055 : [ 1.50393e-005 ]
3056 : [ 1.51098e-005 ]
3057 : [ 1.47768e-005 ]
3058 : [ 1.41965e-005 ]
3059 : [ 1.48619e-005 ]
3060 : [ 1.43934e-005 ]
3061 : [ 1.43129e-005 ]
3062 : [ 1.40612e-005 ]
3063 : [ 1.43688e-005 ]
3064 : [ 1.45157e-005 ]
3065 : [ 1.48438e-005 ]
3066 : [ 1.49215e-005 ]
3067 : [ 1.50788e-005 ]
3068 : [ 1.49644e-005 ]
3069 : [ 1.44862e-005 ]
3070 : [ 1.38376e-005 ]
3071 : [ 1.49702e-005 ]
3072 : [ 1.42984e-005 ]
3073 : [ 1.49596e-005 ]
3074 : [ 1.51306e-005 ]
3075 : [ 1.44192e-005 ]
3076 : [ 1.42995e-005 ]
3077 : [ 1.43735e-005 ]
3078 : [ 1.40799e-005 ]
3079 : [ 1.50183e-005 ]
3080 : [ 1.4218e-005  ]
3081 : [ 1.49411e-005 ]
3082 : [ 1.49084e-005 ]
3083 : [ 1.38054e-005 ]
3084 : [ 1.49616e-005 ]
3085 : [ 1.52099e-005 ]
3086 : [ 1.49772e-005 ]
3087 : [ 1.50517e-005 ]
3088 : [ 1.47602e-005 ]
3089 : [ 1.51478e-005 ]
3090 : [ 1.49847e-005 ]
3091 : [ 1.42981e-005 ]
3092 : [ 1.4832e-005  ]
3093 : [ 1.48751e-005 ]
3094 : [ 1.46585e-005 ]
3095 : [ 1.41488e-005 ]
3096 : [ 1.50259e-005 ]
3097 : [ 1.50661e-005 ]
3098 : [ 1.50272e-005 ]
3099 : [ 1.43157e-005 ]
3100 : [ 1.40463e-005 ]
3101 : [ 1.48551e-005 ]
3102 : [ 1.46223e-005 ]
3103 : [ 1.49134e-005 ]
3104 : [ 1.51025e-005 ]
3105 : [ 1.42268e-005 ]
3106 : [ 1.49879e-005 ]
3107 : [ 1.49791e-005 ]
3108 : [ 1.46505e-005 ]
3109 : [ 1.48064e-005 ]
3110 : [ 1.5039e-005  ]
3111 : [ 1.41867e-005 ]
3112 : [ 1.47531e-005 ]
3113 : [ 1.41748e-005 ]
3114 : [ 1.35498e-005 ]
3115 : [ 1.44928e-005 ]
3116 : [ 1.38963e-005 ]
3117 : [ 1.48411e-005 ]
3118 : [ 1.48918e-005 ]
3119 : [ 1.49011e-005 ]
3120 : [ 1.49e-005    ]
3121 : [ 1.39274e-005 ]
3122 : [ 1.50224e-005 ]
3123 : [ 1.45538e-005 ]
3124 : [ 1.50072e-005 ]
3125 : [ 1.46882e-005 ]
3126 : [ 1.49748e-005 ]
3127 : [ 1.44913e-005 ]
3128 : [ 1.50816e-005 ]
3129 : [ 1.50231e-005 ]
3130 : [ 1.51348e-005 ]
3131 : [ 1.47761e-005 ]
3132 : [ 1.4801e-005  ]
3133 : [ 1.49602e-005 ]
3134 : [ 1.50032e-005 ]
3135 : [ 1.46843e-005 ]
3136 : [ 1.49641e-005 ]
3137 : [ 1.49038e-005 ]
3138 : [ 1.4435e-005  ]
3139 : [ 1.47512e-005 ]
3140 : [ 1.50972e-005 ]
3141 : [ 1.50693e-005 ]
3142 : [ 1.51377e-005 ]
3143 : [ 1.49417e-005 ]
3144 : [ 1.49996e-005 ]
3145 : [ 1.50403e-005 ]
3146 : [ 1.4614e-005  ]
3147 : [ 1.44164e-005 ]
3148 : [ 1.42293e-005 ]
3149 : [ 1.47685e-005 ]
3150 : [ 1.5141e-005  ]
3151 : [ 1.50329e-005 ]
3152 : [ 1.49141e-005 ]
3153 : [ 1.44923e-005 ]
3154 : [ 1.38089e-005 ]
3155 : [ 1.48324e-005 ]
3156 : [ 1.42999e-005 ]
3157 : [ 1.50276e-005 ]
3158 : [ 1.3699e-005  ]
3159 : [ 1.47131e-005 ]
3160 : [ 1.50529e-005 ]
3161 : [ 1.45747e-005 ]
3162 : [ 1.5039e-005  ]
3163 : [ 1.49439e-005 ]
3164 : [ 1.46207e-005 ]
3165 : [ 1.4568e-005  ]
3166 : [ 1.43765e-005 ]
3167 : [ 1.47429e-005 ]
3168 : [ 1.41525e-005 ]
3169 : [ 1.5045e-005  ]
3170 : [ 1.48581e-005 ]
3171 : [ 1.47915e-005 ]
3172 : [ 1.49281e-005 ]
3173 : [ 1.47488e-005 ]
3174 : [ 1.48082e-005 ]
3175 : [ 1.47733e-005 ]
3176 : [ 1.49605e-005 ]
3177 : [ 1.4511e-005  ]
3178 : [ 1.46208e-005 ]
3179 : [ 1.48387e-005 ]
3180 : [ 1.47357e-005 ]
3181 : [ 1.41584e-005 ]
3182 : [ 1.45476e-005 ]
3183 : [ 1.44541e-005 ]
3184 : [ 1.45543e-005 ]
3185 : [ 1.43357e-005 ]
3186 : [ 1.49852e-005 ]
3187 : [ 1.42399e-005 ]
3188 : [ 1.50563e-005 ]
3189 : [ 1.39571e-005 ]
3190 : [ 1.50687e-005 ]
3191 : [ 1.49389e-005 ]
3192 : [ 1.48444e-005 ]
3193 : [ 1.48741e-005 ]
3194 : [ 1.43919e-005 ]
3195 : [ 1.45852e-005 ]
3196 : [ 1.40067e-005 ]
3197 : [ 1.50837e-005 ]
3198 : [ 1.48217e-005 ]
3199 : [ 1.48344e-005 ]
3200 : [ 1.44542e-005 ]
3201 : [ 1.49188e-005 ]
3202 : [ 1.47807e-005 ]
3203 : [ 1.42449e-005 ]
3204 : [ 1.4085e-005  ]
3205 : [ 1.50985e-005 ]
3206 : [ 1.5138e-005  ]
3207 : [ 1.49773e-005 ]
3208 : [ 1.47921e-005 ]
3209 : [ 1.48576e-005 ]
3210 : [ 1.4895e-005  ]
3211 : [ 1.45534e-005 ]
3212 : [ 1.42144e-005 ]
3213 : [ 1.48493e-005 ]
3214 : [ 1.43963e-005 ]
3215 : [ 1.44561e-005 ]
3216 : [ 1.49871e-005 ]
3217 : [ 1.43393e-005 ]
3218 : [ 1.47438e-005 ]
3219 : [ 1.43638e-005 ]
3220 : [ 1.39781e-005 ]
3221 : [ 1.48115e-005 ]
3222 : [ 1.40738e-005 ]
3223 : [ 1.46152e-005 ]
3224 : [ 1.47086e-005 ]
3225 : [ 1.50801e-005 ]
3226 : [ 1.40003e-005 ]
3227 : [ 1.41041e-005 ]
3228 : [ 1.49482e-005 ]
3229 : [ 1.49685e-005 ]
3230 : [ 1.51241e-005 ]
3231 : [ 1.48248e-005 ]
3232 : [ 1.47368e-005 ]
3233 : [ 1.48628e-005 ]
3234 : [ 1.50099e-005 ]
3235 : [ 1.50839e-005 ]
3236 : [ 1.51415e-005 ]
3237 : [ 1.48593e-005 ]
3238 : [ 1.48795e-005 ]
3239 : [ 1.39831e-005 ]
3240 : [ 1.43048e-005 ]
3241 : [ 1.48506e-005 ]
3242 : [ 1.40353e-005 ]
3243 : [ 1.50574e-005 ]
3244 : [ 1.42643e-005 ]
3245 : [ 1.43323e-005 ]
3246 : [ 1.47942e-005 ]
3247 : [ 1.47267e-005 ]
3248 : [ 1.45644e-005 ]
3249 : [ 1.45692e-005 ]
3250 : [ 1.49811e-005 ]
3251 : [ 1.32719e-005 ]
3252 : [ 1.38334e-005 ]
3253 : [ 1.50041e-005 ]
3254 : [ 1.39655e-005 ]
3255 : [ 1.4519e-005  ]
3256 : [ 1.47923e-005 ]
3257 : [ 1.43617e-005 ]
3258 : [ 1.48253e-005 ]
3259 : [ 1.49436e-005 ]
3260 : [ 1.52031e-005 ]
3261 : [ 1.48757e-005 ]
3262 : [ 1.47925e-005 ]
3263 : [ 1.50613e-005 ]
3264 : [ 1.51419e-005 ]
3265 : [ 1.39803e-005 ]
3266 : [ 1.48426e-005 ]
3267 : [ 1.43465e-005 ]
3268 : [ 1.49786e-005 ]
3269 : [ 1.41344e-005 ]
3270 : [ 1.47938e-005 ]
3271 : [ 1.47675e-005 ]
3272 : [ 1.38185e-005 ]
3273 : [ 1.49061e-005 ]
3274 : [ 1.50511e-005 ]
3275 : [ 1.43821e-005 ]
3276 : [ 1.37749e-005 ]
3277 : [ 1.50674e-005 ]
3278 : [ 1.50386e-005 ]
3279 : [ 1.40704e-005 ]
3280 : [ 1.47901e-005 ]
3281 : [ 1.47084e-005 ]
3282 : [ 1.49949e-005 ]
3283 : [ 1.5168e-005  ]
3284 : [ 1.50314e-005 ]
3285 : [ 1.50743e-005 ]
3286 : [ 1.39459e-005 ]
3287 : [ 1.46101e-005 ]
3288 : [ 1.4479e-005  ]
3289 : [ 1.47012e-005 ]
3290 : [ 1.46621e-005 ]
3291 : [ 1.45614e-005 ]
3292 : [ 1.40927e-005 ]
3293 : [ 1.4722e-005  ]
3294 : [ 1.50077e-005 ]
3295 : [ 1.48207e-005 ]
3296 : [ 1.45432e-005 ]
3297 : [ 1.48643e-005 ]
3298 : [ 1.47248e-005 ]
3299 : [ 1.49891e-005 ]
3300 : [ 1.50367e-005 ]
3301 : [ 1.50691e-005 ]
3302 : [ 1.50643e-005 ]
3303 : [ 1.49491e-005 ]
3304 : [ 1.3804e-005  ]
3305 : [ 1.50353e-005 ]
3306 : [ 1.46158e-005 ]
3307 : [ 1.50936e-005 ]
3308 : [ 1.44516e-005 ]
3309 : [ 1.37814e-005 ]
3310 : [ 1.385e-005   ]
3311 : [ 1.46083e-005 ]
3312 : [ 1.43048e-005 ]
3313 : [ 1.46055e-005 ]
3314 : [ 1.48189e-005 ]
3315 : [ 1.48323e-005 ]
3316 : [ 1.47937e-005 ]
3317 : [ 1.51686e-005 ]
3318 : [ 1.47337e-005 ]
3319 : [ 1.5009e-005  ]
3320 : [ 1.45884e-005 ]
3321 : [ 1.50796e-005 ]
3322 : [ 1.47561e-005 ]
3323 : [ 1.50051e-005 ]
3324 : [ 1.51306e-005 ]
3325 : [ 1.4587e-005  ]
3326 : [ 1.52288e-005 ]
3327 : [ 1.50031e-005 ]
3328 : [ 1.48948e-005 ]
3329 : [ 1.48935e-005 ]
3330 : [ 1.49212e-005 ]
3331 : [ 1.46707e-005 ]
3332 : [ 1.46352e-005 ]
3333 : [ 1.41439e-005 ]
3334 : [ 1.40477e-005 ]
3335 : [ 1.48214e-005 ]
3336 : [ 1.49601e-005 ]
3337 : [ 1.48055e-005 ]
3338 : [ 1.44491e-005 ]
3339 : [ 1.50109e-005 ]
3340 : [ 1.51597e-005 ]
3341 : [ 1.45906e-005 ]
3342 : [ 1.48963e-005 ]
3343 : [ 1.39086e-005 ]
3344 : [ 1.51022e-005 ]
3345 : [ 1.45436e-005 ]
3346 : [ 1.50925e-005 ]
3347 : [ 1.47013e-005 ]
3348 : [ 1.48114e-005 ]
3349 : [ 1.51229e-005 ]
3350 : [ 1.42535e-005 ]
3351 : [ 1.44465e-005 ]
3352 : [ 1.49019e-005 ]
3353 : [ 1.42499e-005 ]
3354 : [ 1.47972e-005 ]
3355 : [ 1.5147e-005  ]
3356 : [ 1.49123e-005 ]
3357 : [ 1.50067e-005 ]
3358 : [ 1.50509e-005 ]
3359 : [ 1.49759e-005 ]
3360 : [ 1.50025e-005 ]
3361 : [ 1.48064e-005 ]
3362 : [ 1.4214e-005  ]
3363 : [ 1.49398e-005 ]
3364 : [ 1.4523e-005  ]
3365 : [ 1.44106e-005 ]
3366 : [ 1.5124e-005  ]
3367 : [ 1.41872e-005 ]
3368 : [ 1.49849e-005 ]
3369 : [ 1.48626e-005 ]
3370 : [ 1.45801e-005 ]
3371 : [ 1.43319e-005 ]
3372 : [ 1.53077e-005 ]
3373 : [ 1.49927e-005 ]
3374 : [ 1.47778e-005 ]
3375 : [ 1.46663e-005 ]
3376 : [ 1.49677e-005 ]
3377 : [ 1.49256e-005 ]
3378 : [ 1.48985e-005 ]
3379 : [ 1.50357e-005 ]
3380 : [ 1.46342e-005 ]
3381 : [ 1.44769e-005 ]
3382 : [ 1.41771e-005 ]
3383 : [ 1.37388e-005 ]
3384 : [ 1.43711e-005 ]
3385 : [ 1.48866e-005 ]
3386 : [ 1.49989e-005 ]
3387 : [ 1.49683e-005 ]
3388 : [ 1.4456e-005  ]
3389 : [ 1.48857e-005 ]
3390 : [ 1.49895e-005 ]
3391 : [ 1.48348e-005 ]
3392 : [ 1.46161e-005 ]
3393 : [ 1.50825e-005 ]
3394 : [ 1.45643e-005 ]
3395 : [ 1.51252e-005 ]
3396 : [ 1.51262e-005 ]
3397 : [ 1.50501e-005 ]
3398 : [ 1.41403e-005 ]
3399 : [ 1.49109e-005 ]
3400 : [ 1.46501e-005 ]
3401 : [ 1.48694e-005 ]
3402 : [ 1.50064e-005 ]
3403 : [ 1.45696e-005 ]
3404 : [ 1.41616e-005 ]
3405 : [ 1.43849e-005 ]
3406 : [ 1.47967e-005 ]
3407 : [ 1.44223e-005 ]
3408 : [ 1.51283e-005 ]
3409 : [ 1.42531e-005 ]
3410 : [ 1.5109e-005  ]
3411 : [ 1.51386e-005 ]
3412 : [ 1.48634e-005 ]
3413 : [ 1.46154e-005 ]
3414 : [ 1.43462e-005 ]
3415 : [ 1.51866e-005 ]
3416 : [ 1.49529e-005 ]
3417 : [ 1.50295e-005 ]
3418 : [ 1.48455e-005 ]
3419 : [ 1.41111e-005 ]
3420 : [ 1.50158e-005 ]
3421 : [ 1.51576e-005 ]
3422 : [ 1.38868e-005 ]
3423 : [ 1.44189e-005 ]
3424 : [ 1.43789e-005 ]
3425 : [ 1.40657e-005 ]
3426 : [ 1.42497e-005 ]
3427 : [ 1.46344e-005 ]
3428 : [ 1.49612e-005 ]
3429 : [ 1.37601e-005 ]
3430 : [ 1.47175e-005 ]
3431 : [ 1.4079e-005  ]
3432 : [ 1.45942e-005 ]
3433 : [ 1.50164e-005 ]
3434 : [ 1.5072e-005  ]
3435 : [ 1.43671e-005 ]
3436 : [ 1.47956e-005 ]
3437 : [ 1.42937e-005 ]
3438 : [ 1.4229e-005  ]
3439 : [ 1.51987e-005 ]
3440 : [ 1.392e-005   ]
3441 : [ 1.49608e-005 ]
3442 : [ 1.45676e-005 ]
3443 : [ 1.46912e-005 ]
3444 : [ 1.46692e-005 ]
3445 : [ 1.44634e-005 ]
3446 : [ 1.49353e-005 ]
3447 : [ 1.49336e-005 ]
3448 : [ 1.46844e-005 ]
3449 : [ 1.48321e-005 ]
3450 : [ 1.49552e-005 ]
3451 : [ 1.47598e-005 ]
3452 : [ 1.43957e-005 ]
3453 : [ 1.46103e-005 ]
3454 : [ 1.50046e-005 ]
3455 : [ 1.4671e-005  ]
3456 : [ 1.46685e-005 ]
3457 : [ 1.50857e-005 ]
3458 : [ 1.50685e-005 ]
3459 : [ 1.50841e-005 ]
3460 : [ 1.42018e-005 ]
3461 : [ 1.48033e-005 ]
3462 : [ 1.47419e-005 ]
3463 : [ 1.47853e-005 ]
3464 : [ 1.4433e-005  ]
3465 : [ 1.49927e-005 ]
3466 : [ 1.44126e-005 ]
3467 : [ 1.50094e-005 ]
3468 : [ 1.4013e-005  ]
3469 : [ 1.44307e-005 ]
3470 : [ 1.4843e-005  ]
3471 : [ 1.50402e-005 ]
3472 : [ 1.50456e-005 ]
3473 : [ 1.48383e-005 ]
3474 : [ 1.48313e-005 ]
3475 : [ 1.49849e-005 ]
3476 : [ 1.46596e-005 ]
3477 : [ 1.50762e-005 ]
3478 : [ 1.41513e-005 ]
3479 : [ 1.45727e-005 ]
3480 : [ 1.4334e-005  ]
3481 : [ 1.42434e-005 ]
3482 : [ 1.46629e-005 ]
3483 : [ 1.41666e-005 ]
3484 : [ 1.51213e-005 ]
3485 : [ 1.50659e-005 ]
3486 : [ 1.45101e-005 ]
3487 : [ 1.49732e-005 ]
3488 : [ 1.50706e-005 ]
3489 : [ 1.39185e-005 ]
3490 : [ 1.45853e-005 ]
3491 : [ 1.45053e-005 ]
3492 : [ 1.48257e-005 ]
3493 : [ 1.40421e-005 ]
3494 : [ 1.47972e-005 ]
3495 : [ 1.41463e-005 ]
3496 : [ 1.47678e-005 ]
3497 : [ 1.4459e-005  ]
3498 : [ 1.49656e-005 ]
3499 : [ 1.50454e-005 ]
3500 : [ 1.48869e-005 ]
3501 : [ 1.4906e-005  ]
3502 : [ 1.49952e-005 ]
3503 : [ 1.50411e-005 ]
3504 : [ 1.48776e-005 ]
3505 : [ 1.46305e-005 ]
3506 : [ 1.47909e-005 ]
3507 : [ 1.50526e-005 ]
3508 : [ 1.5154e-005  ]
3509 : [ 1.46449e-005 ]
3510 : [ 1.46203e-005 ]
3511 : [ 1.41727e-005 ]
3512 : [ 1.50372e-005 ]
3513 : [ 1.52104e-005 ]
3514 : [ 1.41255e-005 ]
3515 : [ 1.46352e-005 ]
3516 : [ 1.41636e-005 ]
3517 : [ 1.48062e-005 ]
3518 : [ 1.47103e-005 ]
3519 : [ 1.37483e-005 ]
3520 : [ 1.37985e-005 ]
3521 : [ 1.50987e-005 ]
3522 : [ 1.49849e-005 ]
3523 : [ 1.41003e-005 ]
3524 : [ 1.48209e-005 ]
3525 : [ 1.42392e-005 ]
3526 : [ 1.4546e-005  ]
3527 : [ 1.42016e-005 ]
3528 : [ 1.47742e-005 ]
3529 : [ 1.49758e-005 ]
3530 : [ 1.46415e-005 ]
3531 : [ 1.50567e-005 ]
3532 : [ 1.50538e-005 ]
3533 : [ 1.49452e-005 ]
3534 : [ 1.51324e-005 ]
3535 : [ 1.50674e-005 ]
3536 : [ 1.39766e-005 ]
3537 : [ 1.42608e-005 ]
3538 : [ 1.48567e-005 ]
3539 : [ 1.40495e-005 ]
3540 : [ 1.43789e-005 ]
3541 : [ 1.41834e-005 ]
3542 : [ 1.44288e-005 ]
3543 : [ 1.51674e-005 ]
3544 : [ 1.49922e-005 ]
3545 : [ 1.50856e-005 ]
3546 : [ 1.49846e-005 ]
3547 : [ 1.43962e-005 ]
3548 : [ 1.46817e-005 ]
3549 : [ 1.45197e-005 ]
3550 : [ 1.50119e-005 ]
3551 : [ 1.4016e-005  ]
3552 : [ 1.46517e-005 ]
3553 : [ 1.3883e-005  ]
3554 : [ 1.477e-005   ]
3555 : [ 1.5029e-005  ]
3556 : [ 1.48796e-005 ]
3557 : [ 1.50616e-005 ]
3558 : [ 1.46169e-005 ]
3559 : [ 1.51484e-005 ]
3560 : [ 1.43673e-005 ]
3561 : [ 1.47925e-005 ]
3562 : [ 1.5008e-005  ]
3563 : [ 1.5018e-005  ]
3564 : [ 1.50758e-005 ]
3565 : [ 1.46375e-005 ]
3566 : [ 1.50515e-005 ]
3567 : [ 1.51662e-005 ]
3568 : [ 1.47394e-005 ]
3569 : [ 1.51215e-005 ]
3570 : [ 1.44348e-005 ]
3571 : [ 1.44115e-005 ]
3572 : [ 1.44575e-005 ]
3573 : [ 1.47777e-005 ]
3574 : [ 1.46868e-005 ]
3575 : [ 1.48629e-005 ]
3576 : [ 1.44738e-005 ]
3577 : [ 1.51451e-005 ]
3578 : [ 1.48511e-005 ]
3579 : [ 1.51974e-005 ]
3580 : [ 1.47579e-005 ]
3581 : [ 1.51071e-005 ]
3582 : [ 1.48412e-005 ]
3583 : [ 1.50852e-005 ]
3584 : [ 1.43649e-005 ]
3585 : [ 1.49019e-005 ]
3586 : [ 1.41673e-005 ]
3587 : [ 1.40941e-005 ]
3588 : [ 1.41781e-005 ]
3589 : [ 1.49416e-005 ]
3590 : [ 1.50966e-005 ]
3591 : [ 1.38568e-005 ]
3592 : [ 1.43568e-005 ]
3593 : [ 1.40494e-005 ]
3594 : [ 1.51788e-005 ]
3595 : [ 1.49435e-005 ]
3596 : [ 1.38368e-005 ]
3597 : [ 1.49832e-005 ]
3598 : [ 1.46897e-005 ]
3599 : [ 1.49424e-005 ]
3600 : [ 1.49687e-005 ]
3601 : [ 1.43833e-005 ]
3602 : [ 1.50649e-005 ]
3603 : [ 1.42542e-005 ]
3604 : [ 1.52009e-005 ]
3605 : [ 1.52905e-005 ]
3606 : [ 1.47987e-005 ]
3607 : [ 1.51843e-005 ]
3608 : [ 1.48763e-005 ]
3609 : [ 1.42031e-005 ]
3610 : [ 1.48207e-005 ]
3611 : [ 1.47519e-005 ]
3612 : [ 1.47507e-005 ]
3613 : [ 1.4919e-005  ]
3614 : [ 1.46141e-005 ]
3615 : [ 1.50649e-005 ]
3616 : [ 1.48113e-005 ]
3617 : [ 1.47943e-005 ]
3618 : [ 1.44228e-005 ]
3619 : [ 1.43765e-005 ]
3620 : [ 1.41805e-005 ]
3621 : [ 1.48057e-005 ]
3622 : [ 1.3895e-005  ]
3623 : [ 1.46369e-005 ]
3624 : [ 1.40082e-005 ]
3625 : [ 1.50596e-005 ]
3626 : [ 1.42717e-005 ]
3627 : [ 1.51541e-005 ]
3628 : [ 1.50039e-005 ]
3629 : [ 1.40996e-005 ]
3630 : [ 1.47258e-005 ]
3631 : [ 1.50028e-005 ]
3632 : [ 1.40227e-005 ]
3633 : [ 1.4681e-005  ]
3634 : [ 1.46456e-005 ]
3635 : [ 1.44715e-005 ]
3636 : [ 1.43321e-005 ]
3637 : [ 1.38674e-005 ]
3638 : [ 1.50691e-005 ]
3639 : [ 1.50414e-005 ]
3640 : [ 1.49741e-005 ]
3641 : [ 1.51314e-005 ]
3642 : [ 1.47905e-005 ]
3643 : [ 1.50192e-005 ]
3644 : [ 1.44232e-005 ]
3645 : [ 1.494e-005   ]
3646 : [ 1.44493e-005 ]
3647 : [ 1.49039e-005 ]
3648 : [ 1.51061e-005 ]
3649 : [ 1.50089e-005 ]
3650 : [ 1.45306e-005 ]
3651 : [ 1.40788e-005 ]
3652 : [ 1.50893e-005 ]
3653 : [ 1.4885e-005  ]
3654 : [ 1.4295e-005  ]
3655 : [ 1.47554e-005 ]
3656 : [ 1.47897e-005 ]
3657 : [ 1.49241e-005 ]
3658 : [ 1.47318e-005 ]
3659 : [ 1.44501e-005 ]
3660 : [ 1.50415e-005 ]
3661 : [ 1.44204e-005 ]
3662 : [ 1.47501e-005 ]
3663 : [ 1.45692e-005 ]
3664 : [ 1.49279e-005 ]
3665 : [ 1.50415e-005 ]
3666 : [ 1.5032e-005  ]
3667 : [ 1.49298e-005 ]
3668 : [ 1.46437e-005 ]
3669 : [ 1.49929e-005 ]
3670 : [ 1.51067e-005 ]
3671 : [ 1.47835e-005 ]
3672 : [ 1.42276e-005 ]
3673 : [ 1.50514e-005 ]
3674 : [ 1.50576e-005 ]
3675 : [ 1.49939e-005 ]
3676 : [ 1.47339e-005 ]
3677 : [ 1.48835e-005 ]
3678 : [ 1.49791e-005 ]
3679 : [ 1.50117e-005 ]
3680 : [ 1.49514e-005 ]
3681 : [ 1.48953e-005 ]
3682 : [ 1.49484e-005 ]
3683 : [ 1.47615e-005 ]
3684 : [ 1.49052e-005 ]
3685 : [ 1.47238e-005 ]
3686 : [ 1.48464e-005 ]
3687 : [ 1.4838e-005  ]
3688 : [ 1.50207e-005 ]
3689 : [ 1.51054e-005 ]
3690 : [ 1.40716e-005 ]
3691 : [ 1.51247e-005 ]
3692 : [ 1.44444e-005 ]
3693 : [ 1.49989e-005 ]
3694 : [ 1.39381e-005 ]
3695 : [ 1.47945e-005 ]
3696 : [ 1.42074e-005 ]
3697 : [ 1.46713e-005 ]
3698 : [ 1.49002e-005 ]
3699 : [ 1.51072e-005 ]
3700 : [ 1.50946e-005 ]
3701 : [ 1.45301e-005 ]
3702 : [ 1.49788e-005 ]
3703 : [ 1.46837e-005 ]
3704 : [ 1.50417e-005 ]
3705 : [ 1.48217e-005 ]
3706 : [ 1.49311e-005 ]
3707 : [ 1.48109e-005 ]
3708 : [ 1.48419e-005 ]
3709 : [ 1.46209e-005 ]
3710 : [ 1.51171e-005 ]
3711 : [ 1.50101e-005 ]
3712 : [ 1.41824e-005 ]
3713 : [ 1.51676e-005 ]
3714 : [ 1.46766e-005 ]
3715 : [ 1.49635e-005 ]
3716 : [ 1.43728e-005 ]
3717 : [ 1.49066e-005 ]
3718 : [ 1.44769e-005 ]
3719 : [ 1.50119e-005 ]
3720 : [ 1.45174e-005 ]
3721 : [ 1.50074e-005 ]
3722 : [ 1.51941e-005 ]
3723 : [ 1.46215e-005 ]
3724 : [ 1.44821e-005 ]
3725 : [ 1.41504e-005 ]
3726 : [ 1.44654e-005 ]
3727 : [ 1.46702e-005 ]
3728 : [ 1.5142e-005  ]
3729 : [ 1.49316e-005 ]
3730 : [ 1.50565e-005 ]
3731 : [ 1.4524e-005  ]
3732 : [ 1.50845e-005 ]
3733 : [ 1.41503e-005 ]
3734 : [ 1.49214e-005 ]
3735 : [ 1.38611e-005 ]
3736 : [ 1.48759e-005 ]
3737 : [ 1.42458e-005 ]
3738 : [ 1.49592e-005 ]
3739 : [ 1.49662e-005 ]
3740 : [ 1.44705e-005 ]
3741 : [ 1.4812e-005  ]
3742 : [ 1.47461e-005 ]
3743 : [ 1.50562e-005 ]
3744 : [ 1.51064e-005 ]
3745 : [ 1.48297e-005 ]
3746 : [ 1.45477e-005 ]
3747 : [ 1.48106e-005 ]
3748 : [ 1.50472e-005 ]
3749 : [ 1.46092e-005 ]
3750 : [ 1.45331e-005 ]
3751 : [ 1.49104e-005 ]
3752 : [ 1.49082e-005 ]
3753 : [ 1.42581e-005 ]
3754 : [ 1.42048e-005 ]
3755 : [ 1.5036e-005  ]
3756 : [ 1.5072e-005  ]
3757 : [ 1.49009e-005 ]
3758 : [ 1.46245e-005 ]
3759 : [ 1.43549e-005 ]
3760 : [ 1.49838e-005 ]
3761 : [ 1.50632e-005 ]
3762 : [ 1.4959e-005  ]
3763 : [ 1.48792e-005 ]
3764 : [ 1.45942e-005 ]
3765 : [ 1.47839e-005 ]
3766 : [ 1.4436e-005  ]
3767 : [ 1.48083e-005 ]
3768 : [ 1.50276e-005 ]
3769 : [ 1.50518e-005 ]
3770 : [ 1.43687e-005 ]
3771 : [ 1.48362e-005 ]
3772 : [ 1.44241e-005 ]
3773 : [ 1.49683e-005 ]
3774 : [ 1.44379e-005 ]
3775 : [ 1.50489e-005 ]
3776 : [ 1.46277e-005 ]
3777 : [ 1.4259e-005  ]
3778 : [ 1.47312e-005 ]
3779 : [ 1.50121e-005 ]
3780 : [ 1.49547e-005 ]
3781 : [ 1.47231e-005 ]
3782 : [ 1.46094e-005 ]
3783 : [ 1.52397e-005 ]
3784 : [ 1.41642e-005 ]
3785 : [ 1.4561e-005  ]
3786 : [ 1.46441e-005 ]
3787 : [ 1.51043e-005 ]
3788 : [ 1.49108e-005 ]
3789 : [ 1.39695e-005 ]
3790 : [ 1.49821e-005 ]
3791 : [ 1.47245e-005 ]
3792 : [ 1.49729e-005 ]
3793 : [ 1.50428e-005 ]
3794 : [ 1.38907e-005 ]
3795 : [ 1.50447e-005 ]
3796 : [ 1.41179e-005 ]
3797 : [ 1.48041e-005 ]
3798 : [ 1.49385e-005 ]
3799 : [ 1.50621e-005 ]
3800 : [ 1.46997e-005 ]
3801 : [ 1.36262e-005 ]
3802 : [ 1.46439e-005 ]
3803 : [ 1.43615e-005 ]
3804 : [ 1.50712e-005 ]
3805 : [ 1.50837e-005 ]
3806 : [ 1.44835e-005 ]
3807 : [ 1.45205e-005 ]
3808 : [ 1.47524e-005 ]
3809 : [ 1.42546e-005 ]
3810 : [ 1.4408e-005  ]
3811 : [ 1.48944e-005 ]
3812 : [ 1.49339e-005 ]
3813 : [ 1.4015e-005  ]
3814 : [ 1.49852e-005 ]
3815 : [ 1.51113e-005 ]
3816 : [ 1.38454e-005 ]
3817 : [ 1.47012e-005 ]
3818 : [ 1.48055e-005 ]
3819 : [ 1.50815e-005 ]
3820 : [ 1.44543e-005 ]
3821 : [ 1.50603e-005 ]
3822 : [ 1.54334e-005 ]
3823 : [ 1.49105e-005 ]
3824 : [ 1.49108e-005 ]
3825 : [ 1.48145e-005 ]
3826 : [ 1.42991e-005 ]
3827 : [ 1.45146e-005 ]
3828 : [ 1.47205e-005 ]
3829 : [ 1.43303e-005 ]
3830 : [ 1.45762e-005 ]
3831 : [ 1.45867e-005 ]
3832 : [ 1.4642e-005  ]
3833 : [ 1.50253e-005 ]
3834 : [ 1.49984e-005 ]
3835 : [ 1.42813e-005 ]
3836 : [ 1.5053e-005  ]
3837 : [ 1.49306e-005 ]
3838 : [ 1.49203e-005 ]
3839 : [ 1.49383e-005 ]
3840 : [ 1.51282e-005 ]
3841 : [ 1.50712e-005 ]
3842 : [ 1.4351e-005  ]
3843 : [ 1.48157e-005 ]
3844 : [ 1.50642e-005 ]
3845 : [ 1.48374e-005 ]
3846 : [ 1.48514e-005 ]
3847 : [ 1.44087e-005 ]
3848 : [ 1.49648e-005 ]
3849 : [ 1.50249e-005 ]
3850 : [ 1.46364e-005 ]
3851 : [ 1.39918e-005 ]
3852 : [ 1.49072e-005 ]
3853 : [ 1.48102e-005 ]
3854 : [ 1.49435e-005 ]
3855 : [ 1.48177e-005 ]
3856 : [ 1.51466e-005 ]
3857 : [ 1.4531e-005  ]
3858 : [ 1.5032e-005  ]
3859 : [ 1.48003e-005 ]
3860 : [ 1.49735e-005 ]
3861 : [ 1.41886e-005 ]
3862 : [ 1.48796e-005 ]
3863 : [ 1.39693e-005 ]
3864 : [ 1.46963e-005 ]
3865 : [ 1.49542e-005 ]
3866 : [ 1.48343e-005 ]
3867 : [ 1.5092e-005  ]
3868 : [ 1.50595e-005 ]
3869 : [ 1.48882e-005 ]
3870 : [ 1.51148e-005 ]
3871 : [ 1.41545e-005 ]
3872 : [ 1.34061e-005 ]
3873 : [ 1.48665e-005 ]
3874 : [ 1.48559e-005 ]
3875 : [ 1.44379e-005 ]
3876 : [ 1.49964e-005 ]
3877 : [ 1.41249e-005 ]
3878 : [ 1.50378e-005 ]
3879 : [ 1.41329e-005 ]
3880 : [ 1.50812e-005 ]
3881 : [ 1.50614e-005 ]
3882 : [ 1.5048e-005  ]
3883 : [ 1.46224e-005 ]
3884 : [ 1.42825e-005 ]
3885 : [ 1.51521e-005 ]
3886 : [ 1.48603e-005 ]
3887 : [ 1.43076e-005 ]
3888 : [ 1.40119e-005 ]
3889 : [ 1.43002e-005 ]
3890 : [ 1.39599e-005 ]
3891 : [ 1.40833e-005 ]
3892 : [ 1.50613e-005 ]
3893 : [ 1.48652e-005 ]
3894 : [ 1.5184e-005  ]
3895 : [ 1.42382e-005 ]
3896 : [ 1.49856e-005 ]
3897 : [ 1.39306e-005 ]
3898 : [ 1.48071e-005 ]
3899 : [ 1.39895e-005 ]
3900 : [ 1.49775e-005 ]
3901 : [ 1.45675e-005 ]
3902 : [ 1.46731e-005 ]
3903 : [ 1.45594e-005 ]
3904 : [ 1.45893e-005 ]
3905 : [ 1.41673e-005 ]
3906 : [ 1.5092e-005  ]
3907 : [ 1.39694e-005 ]
3908 : [ 1.50751e-005 ]
3909 : [ 1.48642e-005 ]
3910 : [ 1.50702e-005 ]
3911 : [ 1.444e-005   ]
3912 : [ 1.47428e-005 ]
3913 : [ 1.51638e-005 ]
3914 : [ 1.47277e-005 ]
3915 : [ 1.47342e-005 ]
3916 : [ 1.45382e-005 ]
3917 : [ 1.5048e-005  ]
3918 : [ 1.48002e-005 ]
3919 : [ 1.46696e-005 ]
3920 : [ 1.49147e-005 ]
3921 : [ 1.50262e-005 ]
3922 : [ 1.48739e-005 ]
3923 : [ 1.38321e-005 ]
3924 : [ 1.496e-005   ]
3925 : [ 1.45252e-005 ]
3926 : [ 1.47081e-005 ]
3927 : [ 1.43043e-005 ]
3928 : [ 1.51001e-005 ]
3929 : [ 1.45407e-005 ]
3930 : [ 1.47805e-005 ]
3931 : [ 1.50184e-005 ]
3932 : [ 1.50368e-005 ]
3933 : [ 1.49119e-005 ]
3934 : [ 1.4991e-005  ]
3935 : [ 1.48911e-005 ]
3936 : [ 1.38015e-005 ]
3937 : [ 1.5257e-005  ]
3938 : [ 1.50716e-005 ]
3939 : [ 1.43052e-005 ]
3940 : [ 1.48745e-005 ]
3941 : [ 1.50537e-005 ]
3942 : [ 1.45707e-005 ]
3943 : [ 1.50889e-005 ]
3944 : [ 1.40832e-005 ]
3945 : [ 1.49046e-005 ]
3946 : [ 1.38534e-005 ]
3947 : [ 1.50082e-005 ]
3948 : [ 1.48167e-005 ]
3949 : [ 1.43281e-005 ]
3950 : [ 1.50276e-005 ]
3951 : [ 1.49035e-005 ]
3952 : [ 1.42591e-005 ]
3953 : [ 1.45862e-005 ]
3954 : [ 1.49282e-005 ]
3955 : [ 1.47509e-005 ]
3956 : [ 1.50125e-005 ]
3957 : [ 1.484e-005   ]
3958 : [ 1.51082e-005 ]
3959 : [ 1.46688e-005 ]
3960 : [ 1.40973e-005 ]
3961 : [ 1.49175e-005 ]
3962 : [ 1.48487e-005 ]
3963 : [ 1.50003e-005 ]
3964 : [ 1.48581e-005 ]
3965 : [ 1.44261e-005 ]
3966 : [ 1.50686e-005 ]
3967 : [ 1.48967e-005 ]
3968 : [ 1.39854e-005 ]
3969 : [ 1.46904e-005 ]
3970 : [ 1.47922e-005 ]
3971 : [ 1.50296e-005 ]
3972 : [ 1.48829e-005 ]
3973 : [ 1.51007e-005 ]
3974 : [ 1.50965e-005 ]
3975 : [ 1.48261e-005 ]
3976 : [ 1.50844e-005 ]
3977 : [ 1.45003e-005 ]
3978 : [ 1.43733e-005 ]
3979 : [ 1.48956e-005 ]
3980 : [ 1.5037e-005  ]
3981 : [ 1.49885e-005 ]
3982 : [ 1.48213e-005 ]
3983 : [ 1.46194e-005 ]
3984 : [ 1.40445e-005 ]
3985 : [ 1.49114e-005 ]
3986 : [ 1.50989e-005 ]
3987 : [ 1.4927e-005  ]
3988 : [ 1.50131e-005 ]
3989 : [ 1.50435e-005 ]
3990 : [ 1.50101e-005 ]
3991 : [ 1.4925e-005  ]
3992 : [ 1.4115e-005  ]
3993 : [ 1.4376e-005  ]
3994 : [ 1.42168e-005 ]
3995 : [ 1.49379e-005 ]
3996 : [ 1.47408e-005 ]
3997 : [ 1.42227e-005 ]
3998 : [ 1.42409e-005 ]
3999 : [ 1.49886e-005 ]
4000 : [ 1.50702e-005 ]
4001 : [ 1.42621e-005 ]
4002 : [ 1.43579e-005 ]
4003 : [ 1.50093e-005 ]
4004 : [ 1.49652e-005 ]
4005 : [ 1.48747e-005 ]
4006 : [ 1.5143e-005  ]
4007 : [ 1.50587e-005 ]
4008 : [ 1.49474e-005 ]
4009 : [ 1.49482e-005 ]
4010 : [ 1.48803e-005 ]
4011 : [ 1.4885e-005  ]
4012 : [ 1.51273e-005 ]
4013 : [ 1.47806e-005 ]
4014 : [ 1.50301e-005 ]
4015 : [ 1.49799e-005 ]
4016 : [ 1.42134e-005 ]
4017 : [ 1.51228e-005 ]
4018 : [ 1.5004e-005  ]
4019 : [ 1.44172e-005 ]
4020 : [ 1.40352e-005 ]
4021 : [ 1.4955e-005  ]
4022 : [ 1.4111e-005  ]
4023 : [ 1.50189e-005 ]
4024 : [ 1.46834e-005 ]
4025 : [ 1.49878e-005 ]
4026 : [ 1.49489e-005 ]
4027 : [ 1.45733e-005 ]
4028 : [ 1.40909e-005 ]
4029 : [ 1.48311e-005 ]
4030 : [ 1.48404e-005 ]
4031 : [ 1.49359e-005 ]
4032 : [ 1.47556e-005 ]
4033 : [ 1.47121e-005 ]
4034 : [ 1.47669e-005 ]
4035 : [ 1.51329e-005 ]
4036 : [ 1.50295e-005 ]
4037 : [ 1.46595e-005 ]
4038 : [ 1.50814e-005 ]
4039 : [ 1.49448e-005 ]
4040 : [ 1.50288e-005 ]
4041 : [ 1.47279e-005 ]
4042 : [ 1.37951e-005 ]
4043 : [ 1.50438e-005 ]
4044 : [ 1.41491e-005 ]
4045 : [ 1.48347e-005 ]
4046 : [ 1.49302e-005 ]
4047 : [ 1.49356e-005 ]
4048 : [ 1.49252e-005 ]
4049 : [ 1.49675e-005 ]
4050 : [ 1.5066e-005  ]
4051 : [ 1.47816e-005 ]
4052 : [ 1.36371e-005 ]
4053 : [ 1.50457e-005 ]
4054 : [ 1.45858e-005 ]
4055 : [ 1.45125e-005 ]
4056 : [ 1.48359e-005 ]
4057 : [ 1.49543e-005 ]
4058 : [ 1.49178e-005 ]
4059 : [ 1.50363e-005 ]
4060 : [ 1.49188e-005 ]
4061 : [ 1.5189e-005  ]
4062 : [ 1.47811e-005 ]
4063 : [ 1.47145e-005 ]
4064 : [ 1.41987e-005 ]
4065 : [ 1.50334e-005 ]
4066 : [ 1.48892e-005 ]
4067 : [ 1.49913e-005 ]
4068 : [ 1.45334e-005 ]
4069 : [ 1.44107e-005 ]
4070 : [ 1.50319e-005 ]
4071 : [ 1.46501e-005 ]
4072 : [ 1.42569e-005 ]
4073 : [ 1.48675e-005 ]
4074 : [ 1.47099e-005 ]
4075 : [ 1.45706e-005 ]
4076 : [ 1.50488e-005 ]
4077 : [ 1.49664e-005 ]
4078 : [ 1.48888e-005 ]
4079 : [ 1.48731e-005 ]
4080 : [ 1.51837e-005 ]
4081 : [ 1.48852e-005 ]
4082 : [ 1.47115e-005 ]
4083 : [ 1.4808e-005  ]
4084 : [ 1.50257e-005 ]
4085 : [ 1.49834e-005 ]
4086 : [ 1.51912e-005 ]
4087 : [ 1.4443e-005  ]
4088 : [ 1.47416e-005 ]
4089 : [ 1.44853e-005 ]
4090 : [ 1.47338e-005 ]
4091 : [ 1.43302e-005 ]
4092 : [ 1.45192e-005 ]
4093 : [ 1.51253e-005 ]
4094 : [ 1.45157e-005 ]
4095 : [ 1.49187e-005 ]
4096 : [ 1.48097e-005 ]
4097 : [ 1.49051e-005 ]
4098 : [ 1.48931e-005 ]
4099 : [ 1.4297e-005  ]
4100 : [ 1.46446e-005 ]
4101 : [ 1.4342e-005  ]
4102 : [ 1.46171e-005 ]
4103 : [ 1.50175e-005 ]
4104 : [ 1.40782e-005 ]
4105 : [ 1.48205e-005 ]
4106 : [ 1.49939e-005 ]
4107 : [ 1.44155e-005 ]
4108 : [ 1.42257e-005 ]
4109 : [ 1.41841e-005 ]
4110 : [ 1.51152e-005 ]
4111 : [ 1.42566e-005 ]
4112 : [ 1.51004e-005 ]
4113 : [ 1.40234e-005 ]
4114 : [ 1.46762e-005 ]
4115 : [ 1.5131e-005  ]
4116 : [ 1.51377e-005 ]
4117 : [ 1.52164e-005 ]
4118 : [ 1.48532e-005 ]
4119 : [ 1.50409e-005 ]
4120 : [ 1.44958e-005 ]
4121 : [ 1.47725e-005 ]
4122 : [ 1.48423e-005 ]
4123 : [ 1.48734e-005 ]
4124 : [ 1.50551e-005 ]
4125 : [ 1.37827e-005 ]
4126 : [ 1.51613e-005 ]
4127 : [ 1.44401e-005 ]
4128 : [ 1.45314e-005 ]
4129 : [ 1.48482e-005 ]
4130 : [ 1.49901e-005 ]
4131 : [ 1.50739e-005 ]
4132 : [ 1.46026e-005 ]
4133 : [ 1.43632e-005 ]
4134 : [ 1.39608e-005 ]
4135 : [ 1.43274e-005 ]
4136 : [ 1.39193e-005 ]
4137 : [ 1.42979e-005 ]
4138 : [ 1.43955e-005 ]
4139 : [ 1.38503e-005 ]
4140 : [ 1.43239e-005 ]
4141 : [ 1.51933e-005 ]
4142 : [ 1.49453e-005 ]
4143 : [ 1.42122e-005 ]
4144 : [ 1.44996e-005 ]
4145 : [ 1.49977e-005 ]
4146 : [ 1.42458e-005 ]
4147 : [ 1.50953e-005 ]
4148 : [ 1.46106e-005 ]
4149 : [ 1.4642e-005  ]
4150 : [ 1.46137e-005 ]
4151 : [ 1.47506e-005 ]
4152 : [ 1.41711e-005 ]
4153 : [ 1.37182e-005 ]
4154 : [ 1.48704e-005 ]
4155 : [ 1.50972e-005 ]
4156 : [ 1.41714e-005 ]
4157 : [ 1.39601e-005 ]
4158 : [ 1.48073e-005 ]
4159 : [ 1.48207e-005 ]
4160 : [ 1.50409e-005 ]
4161 : [ 1.48082e-005 ]
4162 : [ 1.39854e-005 ]
4163 : [ 1.50424e-005 ]
4164 : [ 1.49595e-005 ]
4165 : [ 1.5087e-005  ]
4166 : [ 1.49944e-005 ]
4167 : [ 1.38254e-005 ]
4168 : [ 1.49896e-005 ]
4169 : [ 1.41906e-005 ]
4170 : [ 1.48533e-005 ]
4171 : [ 1.367e-005   ]
4172 : [ 1.4573e-005  ]
4173 : [ 1.41559e-005 ]
4174 : [ 1.49027e-005 ]
4175 : [ 1.49888e-005 ]
4176 : [ 1.51289e-005 ]
4177 : [ 1.49231e-005 ]
4178 : [ 1.46944e-005 ]
4179 : [ 1.43347e-005 ]
4180 : [ 1.47976e-005 ]
4181 : [ 1.48916e-005 ]
4182 : [ 1.49962e-005 ]
4183 : [ 1.46858e-005 ]
4184 : [ 1.44998e-005 ]
4185 : [ 1.43854e-005 ]
4186 : [ 1.50432e-005 ]
4187 : [ 1.52182e-005 ]
4188 : [ 1.45826e-005 ]
4189 : [ 1.47813e-005 ]
4190 : [ 1.49096e-005 ]
4191 : [ 1.43903e-005 ]
4192 : [ 1.50736e-005 ]
4193 : [ 1.38139e-005 ]
4194 : [ 1.41649e-005 ]
4195 : [ 1.46655e-005 ]
4196 : [ 1.50624e-005 ]
4197 : [ 1.4463e-005  ]
4198 : [ 1.47882e-005 ]
4199 : [ 1.51476e-005 ]
4200 : [ 1.51528e-005 ]
4201 : [ 1.50771e-005 ]
4202 : [ 1.5099e-005  ]
4203 : [ 1.43778e-005 ]
4204 : [ 1.45651e-005 ]
4205 : [ 1.47643e-005 ]
4206 : [ 1.42648e-005 ]
4207 : [ 1.47153e-005 ]
4208 : [ 1.49087e-005 ]
4209 : [ 1.36003e-005 ]
4210 : [ 1.4617e-005  ]
4211 : [ 1.50866e-005 ]
4212 : [ 1.47724e-005 ]
4213 : [ 1.48591e-005 ]
4214 : [ 1.50662e-005 ]
4215 : [ 1.47685e-005 ]
4216 : [ 1.48257e-005 ]
4217 : [ 1.48306e-005 ]
4218 : [ 1.49977e-005 ]
4219 : [ 1.46197e-005 ]
4220 : [ 1.42263e-005 ]
4221 : [ 1.47704e-005 ]
4222 : [ 1.40066e-005 ]
4223 : [ 1.43246e-005 ]
4224 : [ 1.42635e-005 ]
4225 : [ 1.50019e-005 ]
4226 : [ 1.4202e-005  ]
4227 : [ 1.48981e-005 ]
4228 : [ 1.52003e-005 ]
4229 : [ 1.51542e-005 ]
4230 : [ 1.45749e-005 ]
4231 : [ 1.50198e-005 ]
4232 : [ 1.49059e-005 ]
4233 : [ 1.46717e-005 ]
4234 : [ 1.42882e-005 ]
4235 : [ 1.46576e-005 ]
4236 : [ 1.48528e-005 ]
4237 : [ 1.49802e-005 ]
4238 : [ 1.45062e-005 ]
4239 : [ 1.47042e-005 ]
4240 : [ 1.48456e-005 ]
4241 : [ 1.46828e-005 ]
4242 : [ 1.4934e-005  ]
4243 : [ 1.50526e-005 ]
4244 : [ 1.46857e-005 ]
4245 : [ 1.46649e-005 ]
4246 : [ 1.41273e-005 ]
4247 : [ 1.4928e-005  ]
4248 : [ 1.51415e-005 ]
4249 : [ 1.5044e-005  ]
4250 : [ 1.46459e-005 ]
4251 : [ 1.49566e-005 ]
4252 : [ 1.50314e-005 ]
4253 : [ 1.46096e-005 ]
4254 : [ 1.51612e-005 ]
4255 : [ 1.43698e-005 ]
4256 : [ 1.49372e-005 ]
4257 : [ 1.49967e-005 ]
4258 : [ 1.3885e-005  ]
4259 : [ 1.48438e-005 ]
4260 : [ 1.50538e-005 ]
4261 : [ 1.48176e-005 ]
4262 : [ 1.45259e-005 ]
4263 : [ 1.44712e-005 ]
4264 : [ 1.41536e-005 ]
4265 : [ 1.52753e-005 ]
4266 : [ 1.50871e-005 ]
4267 : [ 1.49803e-005 ]
4268 : [ 1.5015e-005  ]
4269 : [ 1.50751e-005 ]
4270 : [ 1.44298e-005 ]
4271 : [ 1.3799e-005  ]
4272 : [ 1.46931e-005 ]
4273 : [ 1.48825e-005 ]
4274 : [ 1.40429e-005 ]
4275 : [ 1.44597e-005 ]
4276 : [ 1.4595e-005  ]
4277 : [ 1.46442e-005 ]
4278 : [ 1.37535e-005 ]
4279 : [ 1.51391e-005 ]
4280 : [ 1.49264e-005 ]
4281 : [ 1.50618e-005 ]
4282 : [ 1.50372e-005 ]
4283 : [ 1.4934e-005  ]
4284 : [ 1.40325e-005 ]
4285 : [ 1.44133e-005 ]
4286 : [ 1.42203e-005 ]
4287 : [ 1.48428e-005 ]
4288 : [ 1.44638e-005 ]
4289 : [ 1.45586e-005 ]
4290 : [ 1.48596e-005 ]
4291 : [ 1.46902e-005 ]
4292 : [ 1.50407e-005 ]
4293 : [ 1.4851e-005  ]
4294 : [ 1.40937e-005 ]
4295 : [ 1.50073e-005 ]
4296 : [ 1.40427e-005 ]
4297 : [ 1.4565e-005  ]
4298 : [ 1.48923e-005 ]
4299 : [ 1.46137e-005 ]
4300 : [ 1.42609e-005 ]
4301 : [ 1.46218e-005 ]
4302 : [ 1.44498e-005 ]
4303 : [ 1.46088e-005 ]
4304 : [ 1.50506e-005 ]
4305 : [ 1.35009e-005 ]
4306 : [ 1.47945e-005 ]
4307 : [ 1.50246e-005 ]
4308 : [ 1.45443e-005 ]
4309 : [ 1.50535e-005 ]
4310 : [ 1.48072e-005 ]
4311 : [ 1.51293e-005 ]
4312 : [ 1.51293e-005 ]
4313 : [ 1.45386e-005 ]
4314 : [ 1.49969e-005 ]
4315 : [ 1.38775e-005 ]
4316 : [ 1.45675e-005 ]
4317 : [ 1.48871e-005 ]
4318 : [ 1.49212e-005 ]
4319 : [ 1.48459e-005 ]
4320 : [ 1.4631e-005  ]
4321 : [ 1.51539e-005 ]
4322 : [ 1.50107e-005 ]
4323 : [ 1.35886e-005 ]
4324 : [ 1.50389e-005 ]
4325 : [ 1.51024e-005 ]
4326 : [ 1.38108e-005 ]
4327 : [ 1.49006e-005 ]
4328 : [ 1.45565e-005 ]
4329 : [ 1.41994e-005 ]
4330 : [ 1.51383e-005 ]
4331 : [ 1.45513e-005 ]
4332 : [ 1.4858e-005  ]
4333 : [ 1.48064e-005 ]
4334 : [ 1.50326e-005 ]
4335 : [ 1.4619e-005  ]
4336 : [ 1.50389e-005 ]
4337 : [ 1.43573e-005 ]
4338 : [ 1.50197e-005 ]
4339 : [ 1.49736e-005 ]
4340 : [ 1.39722e-005 ]
4341 : [ 1.44408e-005 ]
4342 : [ 1.48927e-005 ]
4343 : [ 1.44673e-005 ]
4344 : [ 1.45453e-005 ]
4345 : [ 1.47083e-005 ]
4346 : [ 1.47486e-005 ]
4347 : [ 1.41372e-005 ]
4348 : [ 1.41779e-005 ]
4349 : [ 1.48931e-005 ]
4350 : [ 1.42323e-005 ]
4351 : [ 1.45039e-005 ]
4352 : [ 1.46476e-005 ]
4353 : [ 1.42389e-005 ]
4354 : [ 1.44821e-005 ]
4355 : [ 1.47392e-005 ]
4356 : [ 1.4787e-005  ]
4357 : [ 1.42215e-005 ]
4358 : [ 1.5108e-005  ]
4359 : [ 1.40874e-005 ]
4360 : [ 1.48099e-005 ]
4361 : [ 1.49507e-005 ]
4362 : [ 1.45009e-005 ]
4363 : [ 1.45189e-005 ]
4364 : [ 1.47636e-005 ]
4365 : [ 1.46343e-005 ]
4366 : [ 1.46831e-005 ]
4367 : [ 1.39709e-005 ]
4368 : [ 1.48131e-005 ]
4369 : [ 1.49282e-005 ]
4370 : [ 1.48917e-005 ]
4371 : [ 1.46881e-005 ]
4372 : [ 1.49999e-005 ]
4373 : [ 1.49716e-005 ]
4374 : [ 1.50403e-005 ]
4375 : [ 1.46083e-005 ]
4376 : [ 1.485e-005   ]
4377 : [ 1.47518e-005 ]
4378 : [ 1.50323e-005 ]
4379 : [ 1.4958e-005  ]
4380 : [ 1.50312e-005 ]
4381 : [ 1.47454e-005 ]
4382 : [ 1.49789e-005 ]
4383 : [ 1.42114e-005 ]
4384 : [ 1.4979e-005  ]
4385 : [ 1.49396e-005 ]
4386 : [ 1.51408e-005 ]
4387 : [ 1.4074e-005  ]
4388 : [ 1.48718e-005 ]
4389 : [ 1.49566e-005 ]
4390 : [ 1.39004e-005 ]
4391 : [ 1.48843e-005 ]
4392 : [ 1.42924e-005 ]
4393 : [ 1.47261e-005 ]
4394 : [ 1.48639e-005 ]
4395 : [ 1.51703e-005 ]
4396 : [ 1.46764e-005 ]
4397 : [ 1.4906e-005  ]
4398 : [ 1.44169e-005 ]
4399 : [ 1.51569e-005 ]
4400 : [ 1.49925e-005 ]
4401 : [ 1.43519e-005 ]
4402 : [ 1.45362e-005 ]
4403 : [ 1.4952e-005  ]
4404 : [ 1.40414e-005 ]
4405 : [ 1.48145e-005 ]
4406 : [ 1.46109e-005 ]
4407 : [ 1.42507e-005 ]
4408 : [ 1.44557e-005 ]
4409 : [ 1.50791e-005 ]
4410 : [ 1.46971e-005 ]
4411 : [ 1.48276e-005 ]
4412 : [ 1.47786e-005 ]
4413 : [ 1.50004e-005 ]
4414 : [ 1.50446e-005 ]
4415 : [ 1.49299e-005 ]
4416 : [ 1.46571e-005 ]
4417 : [ 1.48983e-005 ]
4418 : [ 1.41051e-005 ]
4419 : [ 1.45585e-005 ]
4420 : [ 1.38449e-005 ]
4421 : [ 1.40918e-005 ]
4422 : [ 1.49762e-005 ]
4423 : [ 1.42338e-005 ]
4424 : [ 1.52344e-005 ]
4425 : [ 1.50636e-005 ]
4426 : [ 1.50669e-005 ]
4427 : [ 1.46877e-005 ]
4428 : [ 1.48927e-005 ]
4429 : [ 1.47979e-005 ]
4430 : [ 1.38195e-005 ]
4431 : [ 1.50651e-005 ]
4432 : [ 1.50148e-005 ]
4433 : [ 1.48844e-005 ]
4434 : [ 1.48222e-005 ]
4435 : [ 1.50454e-005 ]
4436 : [ 1.49872e-005 ]
4437 : [ 1.46785e-005 ]
4438 : [ 1.45441e-005 ]
4439 : [ 1.50728e-005 ]
4440 : [ 1.46689e-005 ]
4441 : [ 1.49442e-005 ]
4442 : [ 1.49038e-005 ]
4443 : [ 1.50728e-005 ]
4444 : [ 1.4478e-005  ]
4445 : [ 1.50426e-005 ]
4446 : [ 1.39835e-005 ]
4447 : [ 1.49387e-005 ]
4448 : [ 1.50437e-005 ]
4449 : [ 1.47732e-005 ]
4450 : [ 1.51978e-005 ]
4451 : [ 1.49904e-005 ]
4452 : [ 1.4706e-005  ]
4453 : [ 1.49492e-005 ]
4454 : [ 1.48724e-005 ]
4455 : [ 1.4686e-005  ]
4456 : [ 1.46326e-005 ]
4457 : [ 1.41295e-005 ]
4458 : [ 1.43698e-005 ]
4459 : [ 1.50206e-005 ]
4460 : [ 1.5096e-005  ]
4461 : [ 1.4538e-005  ]
4462 : [ 1.49746e-005 ]
4463 : [ 1.44224e-005 ]
4464 : [ 1.50401e-005 ]
4465 : [ 1.49078e-005 ]
4466 : [ 1.51035e-005 ]
4467 : [ 1.36904e-005 ]
4468 : [ 1.51575e-005 ]
4469 : [ 1.49005e-005 ]
4470 : [ 1.44341e-005 ]
4471 : [ 1.53162e-005 ]
4472 : [ 1.39196e-005 ]
4473 : [ 1.44062e-005 ]
4474 : [ 1.42233e-005 ]
4475 : [ 1.45767e-005 ]
4476 : [ 1.41255e-005 ]
4477 : [ 1.45607e-005 ]
4478 : [ 1.48949e-005 ]
4479 : [ 1.50075e-005 ]
4480 : [ 1.45521e-005 ]
4481 : [ 1.46988e-005 ]
4482 : [ 1.50826e-005 ]
4483 : [ 1.48644e-005 ]
4484 : [ 1.47936e-005 ]
4485 : [ 1.41078e-005 ]
4486 : [ 1.45745e-005 ]
4487 : [ 1.43781e-005 ]
4488 : [ 1.47686e-005 ]
4489 : [ 1.46295e-005 ]
4490 : [ 1.41052e-005 ]
4491 : [ 1.48574e-005 ]
4492 : [ 1.44804e-005 ]
4493 : [ 1.44221e-005 ]
4494 : [ 1.48834e-005 ]
4495 : [ 1.49389e-005 ]
4496 : [ 1.42952e-005 ]
4497 : [ 1.49578e-005 ]
4498 : [ 1.4032e-005  ]
4499 : [ 1.50136e-005 ]
4500 : [ 1.4851e-005  ]
4501 : [ 1.46992e-005 ]
4502 : [ 1.41979e-005 ]
4503 : [ 1.49707e-005 ]
4504 : [ 1.51819e-005 ]
4505 : [ 1.48578e-005 ]
4506 : [ 1.505e-005   ]
4507 : [ 1.50131e-005 ]
4508 : [ 1.42113e-005 ]
4509 : [ 1.49846e-005 ]
4510 : [ 1.47096e-005 ]
4511 : [ 1.424e-005   ]
4512 : [ 1.49935e-005 ]
4513 : [ 1.42955e-005 ]
4514 : [ 1.51207e-005 ]
4515 : [ 1.51298e-005 ]
4516 : [ 1.47632e-005 ]
4517 : [ 1.492e-005   ]
4518 : [ 1.48907e-005 ]
4519 : [ 1.47815e-005 ]
4520 : [ 1.48583e-005 ]
4521 : [ 1.44341e-005 ]
4522 : [ 1.47671e-005 ]
4523 : [ 1.50568e-005 ]
4524 : [ 1.51374e-005 ]
4525 : [ 1.42374e-005 ]
4526 : [ 1.46957e-005 ]
4527 : [ 1.47812e-005 ]
4528 : [ 1.41027e-005 ]
4529 : [ 1.48875e-005 ]
4530 : [ 1.46855e-005 ]
4531 : [ 1.48278e-005 ]
4532 : [ 1.49116e-005 ]
4533 : [ 1.48306e-005 ]
4534 : [ 1.50013e-005 ]
4535 : [ 1.45522e-005 ]
4536 : [ 1.48836e-005 ]
4537 : [ 1.5032e-005  ]
4538 : [ 1.47592e-005 ]
4539 : [ 1.47249e-005 ]
4540 : [ 1.5079e-005  ]
4541 : [ 1.49778e-005 ]
4542 : [ 1.49059e-005 ]
4543 : [ 1.44855e-005 ]
4544 : [ 1.42748e-005 ]
4545 : [ 1.50087e-005 ]
4546 : [ 1.50421e-005 ]
4547 : [ 1.50964e-005 ]
4548 : [ 1.48581e-005 ]
4549 : [ 1.51821e-005 ]
4550 : [ 1.44898e-005 ]
4551 : [ 1.44052e-005 ]
4552 : [ 1.49414e-005 ]
4553 : [ 1.43971e-005 ]
4554 : [ 1.49802e-005 ]
4555 : [ 1.50415e-005 ]
4556 : [ 1.50247e-005 ]
4557 : [ 1.43985e-005 ]
4558 : [ 1.46417e-005 ]
4559 : [ 1.52204e-005 ]
4560 : [ 1.50435e-005 ]
4561 : [ 1.51736e-005 ]
4562 : [ 1.50102e-005 ]
4563 : [ 1.48405e-005 ]
4564 : [ 1.45664e-005 ]
4565 : [ 1.42072e-005 ]
4566 : [ 1.36598e-005 ]
4567 : [ 1.50161e-005 ]
4568 : [ 1.43003e-005 ]
4569 : [ 1.50708e-005 ]
4570 : [ 1.45985e-005 ]
4571 : [ 1.44914e-005 ]
4572 : [ 1.45015e-005 ]
4573 : [ 1.40864e-005 ]
4574 : [ 1.49112e-005 ]
4575 : [ 1.45019e-005 ]
4576 : [ 1.49923e-005 ]
4577 : [ 1.50319e-005 ]
4578 : [ 1.49839e-005 ]
4579 : [ 1.47912e-005 ]
4580 : [ 1.39668e-005 ]
4581 : [ 1.39704e-005 ]
4582 : [ 1.49599e-005 ]
4583 : [ 1.43301e-005 ]
4584 : [ 1.4675e-005  ]
4585 : [ 1.46595e-005 ]
4586 : [ 1.49163e-005 ]
4587 : [ 1.42726e-005 ]
4588 : [ 1.44367e-005 ]
4589 : [ 1.44169e-005 ]
4590 : [ 1.49143e-005 ]
4591 : [ 1.46843e-005 ]
4592 : [ 1.43373e-005 ]
4593 : [ 1.45493e-005 ]
4594 : [ 1.49413e-005 ]
4595 : [ 1.47492e-005 ]
4596 : [ 1.43791e-005 ]
4597 : [ 1.4907e-005  ]
4598 : [ 1.49893e-005 ]
4599 : [ 1.41387e-005 ]
4600 : [ 1.4789e-005  ]
4601 : [ 1.50722e-005 ]
4602 : [ 1.48808e-005 ]
4603 : [ 1.47133e-005 ]
4604 : [ 1.50491e-005 ]
4605 : [ 1.45427e-005 ]
4606 : [ 1.53302e-005 ]
4607 : [ 1.38174e-005 ]
4608 : [ 1.44781e-005 ]
4609 : [ 1.50744e-005 ]
4610 : [ 1.50912e-005 ]
4611 : [ 1.35418e-005 ]
4612 : [ 1.49495e-005 ]
4613 : [ 1.50919e-005 ]
4614 : [ 1.40081e-005 ]
4615 : [ 1.41719e-005 ]
4616 : [ 1.45454e-005 ]
4617 : [ 1.46044e-005 ]
4618 : [ 1.51455e-005 ]
4619 : [ 1.42062e-005 ]
4620 : [ 1.50451e-005 ]
4621 : [ 1.42516e-005 ]
4622 : [ 1.4875e-005  ]
4623 : [ 1.50307e-005 ]
4624 : [ 1.46993e-005 ]
4625 : [ 1.51157e-005 ]
4626 : [ 1.50404e-005 ]
4627 : [ 1.40002e-005 ]
4628 : [ 1.44567e-005 ]
4629 : [ 1.47618e-005 ]
4630 : [ 1.47303e-005 ]
4631 : [ 1.48594e-005 ]
4632 : [ 1.39817e-005 ]
4633 : [ 1.50476e-005 ]
4634 : [ 1.45541e-005 ]
4635 : [ 1.51672e-005 ]
4636 : [ 1.42381e-005 ]
4637 : [ 1.50916e-005 ]
4638 : [ 1.40929e-005 ]
4639 : [ 1.48826e-005 ]
4640 : [ 1.45798e-005 ]
4641 : [ 1.48955e-005 ]
4642 : [ 1.48714e-005 ]
4643 : [ 1.50665e-005 ]
4644 : [ 1.45237e-005 ]
4645 : [ 1.47663e-005 ]
4646 : [ 1.446e-005   ]
4647 : [ 1.35561e-005 ]
4648 : [ 1.4834e-005  ]
4649 : [ 1.50735e-005 ]
4650 : [ 1.48096e-005 ]
4651 : [ 1.42122e-005 ]
4652 : [ 1.42427e-005 ]
4653 : [ 1.51151e-005 ]
4654 : [ 1.4471e-005  ]
4655 : [ 1.44748e-005 ]
4656 : [ 1.46742e-005 ]
4657 : [ 1.40845e-005 ]
4658 : [ 1.52014e-005 ]
4659 : [ 1.40525e-005 ]
4660 : [ 1.41451e-005 ]
4661 : [ 1.48741e-005 ]
4662 : [ 1.37432e-005 ]
4663 : [ 1.45681e-005 ]
4664 : [ 1.44932e-005 ]
4665 : [ 1.4848e-005  ]
4666 : [ 1.48026e-005 ]
4667 : [ 1.45945e-005 ]
4668 : [ 1.49138e-005 ]
4669 : [ 1.49303e-005 ]
4670 : [ 1.42034e-005 ]
4671 : [ 1.45944e-005 ]
4672 : [ 1.51647e-005 ]
4673 : [ 1.48383e-005 ]
4674 : [ 1.51427e-005 ]
4675 : [ 1.44176e-005 ]
4676 : [ 1.50526e-005 ]
4677 : [ 1.40319e-005 ]
4678 : [ 1.47562e-005 ]
4679 : [ 1.48001e-005 ]
4680 : [ 1.49306e-005 ]
4681 : [ 1.50806e-005 ]
4682 : [ 1.50379e-005 ]
4683 : [ 1.47486e-005 ]
4684 : [ 1.49332e-005 ]
4685 : [ 1.50748e-005 ]
4686 : [ 1.50682e-005 ]
4687 : [ 1.48225e-005 ]
4688 : [ 1.49523e-005 ]
4689 : [ 1.47083e-005 ]
4690 : [ 1.4219e-005  ]
4691 : [ 1.50551e-005 ]
4692 : [ 1.50285e-005 ]
4693 : [ 1.49677e-005 ]
4694 : [ 1.47945e-005 ]
4695 : [ 1.4948e-005  ]
4696 : [ 1.43553e-005 ]
4697 : [ 1.50905e-005 ]
4698 : [ 1.47311e-005 ]
4699 : [ 1.45037e-005 ]
4700 : [ 1.51151e-005 ]
4701 : [ 1.50511e-005 ]
4702 : [ 1.48472e-005 ]
4703 : [ 1.47641e-005 ]
4704 : [ 1.49574e-005 ]
4705 : [ 1.50327e-005 ]
4706 : [ 1.46619e-005 ]
4707 : [ 1.49527e-005 ]
4708 : [ 1.50589e-005 ]
4709 : [ 1.45578e-005 ]
4710 : [ 1.48977e-005 ]
4711 : [ 1.44743e-005 ]
4712 : [ 1.49649e-005 ]
4713 : [ 1.4768e-005  ]
4714 : [ 1.50377e-005 ]
4715 : [ 1.50801e-005 ]
4716 : [ 1.47121e-005 ]
4717 : [ 1.49791e-005 ]
4718 : [ 1.45154e-005 ]
4719 : [ 1.49666e-005 ]
4720 : [ 1.42179e-005 ]
4721 : [ 1.45131e-005 ]
4722 : [ 1.46278e-005 ]
4723 : [ 1.51343e-005 ]
4724 : [ 1.48939e-005 ]
4725 : [ 1.49525e-005 ]
4726 : [ 1.4603e-005  ]
4727 : [ 1.50191e-005 ]
4728 : [ 1.50313e-005 ]
4729 : [ 1.47764e-005 ]
4730 : [ 1.45287e-005 ]
4731 : [ 1.54114e-005 ]
4732 : [ 1.51351e-005 ]
4733 : [ 1.48704e-005 ]
4734 : [ 1.49415e-005 ]
4735 : [ 1.39803e-005 ]
4736 : [ 1.50636e-005 ]
4737 : [ 1.46428e-005 ]
4738 : [ 1.48817e-005 ]
4739 : [ 1.4705e-005  ]
4740 : [ 1.43945e-005 ]
4741 : [ 1.5083e-005  ]
4742 : [ 1.44391e-005 ]
4743 : [ 1.43463e-005 ]
4744 : [ 1.47132e-005 ]
4745 : [ 1.3913e-005  ]
4746 : [ 1.46328e-005 ]
4747 : [ 1.50021e-005 ]
4748 : [ 1.43119e-005 ]
4749 : [ 1.48736e-005 ]
4750 : [ 1.49899e-005 ]
4751 : [ 1.50926e-005 ]
4752 : [ 1.49064e-005 ]
4753 : [ 1.48355e-005 ]
4754 : [ 1.49895e-005 ]
4755 : [ 1.50262e-005 ]
4756 : [ 1.4991e-005  ]
4757 : [ 1.45172e-005 ]
4758 : [ 1.50665e-005 ]
4759 : [ 1.50283e-005 ]
4760 : [ 1.47965e-005 ]
4761 : [ 1.41519e-005 ]
4762 : [ 1.50282e-005 ]
4763 : [ 1.40107e-005 ]
4764 : [ 1.51657e-005 ]
4765 : [ 1.5019e-005  ]
4766 : [ 1.42243e-005 ]
4767 : [ 1.49784e-005 ]
4768 : [ 1.4934e-005  ]
4769 : [ 1.42878e-005 ]
4770 : [ 1.49326e-005 ]
4771 : [ 1.47161e-005 ]
4772 : [ 1.41803e-005 ]
4773 : [ 1.39187e-005 ]
4774 : [ 1.50378e-005 ]
4775 : [ 1.48042e-005 ]
4776 : [ 1.46074e-005 ]
4777 : [ 1.45378e-005 ]
4778 : [ 1.50137e-005 ]
4779 : [ 1.39888e-005 ]
4780 : [ 1.42423e-005 ]
4781 : [ 1.42061e-005 ]
4782 : [ 1.49359e-005 ]
4783 : [ 1.47611e-005 ]
4784 : [ 1.44459e-005 ]
4785 : [ 1.46619e-005 ]
4786 : [ 1.51155e-005 ]
4787 : [ 1.49844e-005 ]
4788 : [ 1.49697e-005 ]
4789 : [ 1.49562e-005 ]
4790 : [ 1.45238e-005 ]
4791 : [ 1.49956e-005 ]
4792 : [ 1.45164e-005 ]
4793 : [ 1.50549e-005 ]
4794 : [ 1.49554e-005 ]
4795 : [ 1.51835e-005 ]
4796 : [ 1.49057e-005 ]
4797 : [ 1.50368e-005 ]
4798 : [ 1.48867e-005 ]
4799 : [ 1.44003e-005 ]
4800 : [ 1.5064e-005  ]
4801 : [ 1.4718e-005  ]
4802 : [ 1.45901e-005 ]
4803 : [ 1.42926e-005 ]
4804 : [ 1.43721e-005 ]
4805 : [ 1.51067e-005 ]
4806 : [ 1.47283e-005 ]
4807 : [ 1.48923e-005 ]
4808 : [ 1.49453e-005 ]
4809 : [ 1.49969e-005 ]
4810 : [ 1.42661e-005 ]
4811 : [ 1.5055e-005  ]
4812 : [ 1.44862e-005 ]
4813 : [ 1.48373e-005 ]
4814 : [ 1.41763e-005 ]
4815 : [ 1.48684e-005 ]
4816 : [ 1.49589e-005 ]
4817 : [ 1.49886e-005 ]
4818 : [ 1.48583e-005 ]
4819 : [ 1.443e-005   ]
4820 : [ 1.47876e-005 ]
4821 : [ 1.48905e-005 ]
4822 : [ 1.44485e-005 ]
4823 : [ 1.49252e-005 ]
4824 : [ 1.43243e-005 ]
4825 : [ 1.5122e-005  ]
4826 : [ 1.47059e-005 ]
4827 : [ 1.49478e-005 ]
4828 : [ 1.51071e-005 ]
4829 : [ 1.48761e-005 ]
4830 : [ 1.51081e-005 ]
4831 : [ 1.4786e-005  ]
4832 : [ 1.47385e-005 ]
4833 : [ 1.47291e-005 ]
4834 : [ 1.45008e-005 ]
4835 : [ 1.48634e-005 ]
4836 : [ 1.48314e-005 ]
4837 : [ 1.40235e-005 ]
4838 : [ 1.47761e-005 ]
4839 : [ 1.49876e-005 ]
4840 : [ 1.49906e-005 ]
4841 : [ 1.49731e-005 ]
4842 : [ 1.48662e-005 ]
4843 : [ 1.5034e-005  ]
4844 : [ 1.49064e-005 ]
4845 : [ 1.50037e-005 ]
4846 : [ 1.48137e-005 ]
4847 : [ 1.5113e-005  ]
4848 : [ 1.50116e-005 ]
4849 : [ 1.44182e-005 ]
4850 : [ 1.51109e-005 ]
4851 : [ 1.43707e-005 ]
4852 : [ 1.46465e-005 ]
4853 : [ 1.36965e-005 ]
4854 : [ 1.43288e-005 ]
4855 : [ 1.50244e-005 ]
4856 : [ 1.47847e-005 ]
4857 : [ 1.42995e-005 ]
4858 : [ 1.48901e-005 ]
4859 : [ 1.49436e-005 ]
4860 : [ 1.44774e-005 ]
4861 : [ 1.46394e-005 ]
4862 : [ 1.42374e-005 ]
4863 : [ 1.46648e-005 ]
4864 : [ 1.45885e-005 ]
4865 : [ 1.48972e-005 ]
4866 : [ 1.47143e-005 ]
4867 : [ 1.51399e-005 ]
4868 : [ 1.44196e-005 ]
4869 : [ 1.48827e-005 ]
4870 : [ 1.38873e-005 ]
4871 : [ 1.5024e-005  ]
4872 : [ 1.45146e-005 ]
4873 : [ 1.49603e-005 ]
4874 : [ 1.48685e-005 ]
4875 : [ 1.49015e-005 ]
4876 : [ 1.48682e-005 ]
4877 : [ 1.47304e-005 ]
4878 : [ 1.47397e-005 ]
4879 : [ 1.47812e-005 ]
4880 : [ 1.49415e-005 ]
4881 : [ 1.48194e-005 ]
4882 : [ 1.42314e-005 ]
4883 : [ 1.5013e-005  ]
4884 : [ 1.4258e-005  ]
4885 : [ 1.39197e-005 ]
4886 : [ 1.47964e-005 ]
4887 : [ 1.43291e-005 ]
4888 : [ 1.50736e-005 ]
4889 : [ 1.50374e-005 ]
4890 : [ 1.49207e-005 ]
4891 : [ 1.48887e-005 ]
4892 : [ 1.50893e-005 ]
4893 : [ 1.45253e-005 ]
4894 : [ 1.44032e-005 ]
4895 : [ 1.48389e-005 ]
4896 : [ 1.49505e-005 ]
4897 : [ 1.50062e-005 ]
4898 : [ 1.39912e-005 ]
4899 : [ 1.50109e-005 ]
4900 : [ 1.47544e-005 ]
4901 : [ 1.49494e-005 ]
4902 : [ 1.51171e-005 ]
4903 : [ 1.45541e-005 ]
4904 : [ 1.48022e-005 ]
4905 : [ 1.41055e-005 ]
4906 : [ 1.49632e-005 ]
4907 : [ 1.50098e-005 ]
4908 : [ 1.50546e-005 ]
4909 : [ 1.5005e-005  ]
4910 : [ 1.47156e-005 ]
4911 : [ 1.50086e-005 ]
4912 : [ 1.47765e-005 ]
4913 : [ 1.39004e-005 ]
4914 : [ 1.50327e-005 ]
4915 : [ 1.51104e-005 ]
4916 : [ 1.37867e-005 ]
4917 : [ 1.52469e-005 ]
4918 : [ 1.50908e-005 ]
4919 : [ 1.44427e-005 ]
4920 : [ 1.41208e-005 ]
4921 : [ 1.44794e-005 ]
4922 : [ 1.4742e-005  ]
4923 : [ 1.43333e-005 ]
4924 : [ 1.39953e-005 ]
4925 : [ 1.42936e-005 ]
4926 : [ 1.49455e-005 ]
4927 : [ 1.4011e-005  ]
4928 : [ 1.49902e-005 ]
4929 : [ 1.4457e-005  ]
4930 : [ 1.48301e-005 ]
4931 : [ 1.50313e-005 ]
4932 : [ 1.50278e-005 ]
4933 : [ 1.48887e-005 ]
4934 : [ 1.40471e-005 ]
4935 : [ 1.46667e-005 ]
4936 : [ 1.49548e-005 ]
4937 : [ 1.49839e-005 ]
4938 : [ 1.51616e-005 ]
4939 : [ 1.47639e-005 ]
4940 : [ 1.49792e-005 ]
4941 : [ 1.50029e-005 ]
4942 : [ 1.48172e-005 ]
4943 : [ 1.49157e-005 ]
4944 : [ 1.48421e-005 ]
4945 : [ 1.49878e-005 ]
4946 : [ 1.40553e-005 ]
4947 : [ 1.42181e-005 ]
4948 : [ 1.50816e-005 ]
4949 : [ 1.41148e-005 ]
4950 : [ 1.47568e-005 ]
4951 : [ 1.47893e-005 ]
4952 : [ 1.40988e-005 ]
4953 : [ 1.4916e-005  ]
4954 : [ 1.50145e-005 ]
4955 : [ 1.5248e-005  ]
4956 : [ 1.48504e-005 ]
4957 : [ 1.50056e-005 ]
4958 : [ 1.41883e-005 ]
4959 : [ 1.47183e-005 ]
4960 : [ 1.42745e-005 ]
4961 : [ 1.49788e-005 ]
4962 : [ 1.50588e-005 ]
4963 : [ 1.4844e-005  ]
4964 : [ 1.47777e-005 ]
4965 : [ 1.36633e-005 ]
4966 : [ 1.52158e-005 ]
4967 : [ 1.41774e-005 ]
4968 : [ 1.50103e-005 ]
4969 : [ 1.47266e-005 ]
4970 : [ 1.48602e-005 ]
4971 : [ 1.43868e-005 ]
4972 : [ 1.42e-005    ]
4973 : [ 1.44676e-005 ]
4974 : [ 1.47367e-005 ]
4975 : [ 1.49013e-005 ]
4976 : [ 1.50117e-005 ]
4977 : [ 1.3616e-005  ]
4978 : [ 1.4954e-005  ]
4979 : [ 1.45795e-005 ]
4980 : [ 1.50725e-005 ]
4981 : [ 1.50673e-005 ]
4982 : [ 1.50434e-005 ]
4983 : [ 1.36685e-005 ]
4984 : [ 1.48626e-005 ]
4985 : [ 1.41984e-005 ]
4986 : [ 1.48565e-005 ]
4987 : [ 1.51355e-005 ]
4988 : [ 1.50698e-005 ]
4989 : [ 1.48717e-005 ]
4990 : [ 1.50517e-005 ]
4991 : [ 1.45628e-005 ]
4992 : [ 1.49512e-005 ]
4993 : [ 1.46912e-005 ]
4994 : [ 1.49827e-005 ]
4995 : [ 1.46407e-005 ]
4996 : [ 1.46855e-005 ]
4997 : [ 1.49547e-005 ]
4998 : [ 1.40825e-005 ]
4999 : [ 1.50835e-005 ]
5000 : [ 1.51195e-005 ]
5001 : [ 1.49028e-005 ]
5002 : [ 1.42353e-005 ]
5003 : [ 1.46344e-005 ]
5004 : [ 1.47184e-005 ]
5005 : [ 1.47868e-005 ]
5006 : [ 1.50231e-005 ]
5007 : [ 1.5165e-005  ]
5008 : [ 1.49628e-005 ]
5009 : [ 1.4122e-005  ]
5010 : [ 1.47475e-005 ]
5011 : [ 1.42716e-005 ]
5012 : [ 1.44148e-005 ]
5013 : [ 1.42999e-005 ]
5014 : [ 1.36781e-005 ]
5015 : [ 1.51837e-005 ]
5016 : [ 1.49717e-005 ]
5017 : [ 1.40868e-005 ]
5018 : [ 1.3872e-005  ]
5019 : [ 1.50317e-005 ]
5020 : [ 1.47718e-005 ]
5021 : [ 1.37323e-005 ]
5022 : [ 1.4491e-005  ]
5023 : [ 1.43671e-005 ]
5024 : [ 1.49363e-005 ]
5025 : [ 1.48015e-005 ]
5026 : [ 1.41487e-005 ]
5027 : [ 1.50598e-005 ]
5028 : [ 1.42119e-005 ]
5029 : [ 1.48374e-005 ]
5030 : [ 1.42051e-005 ]
5031 : [ 1.4504e-005  ]
5032 : [ 1.45965e-005 ]
5033 : [ 1.48555e-005 ]
5034 : [ 1.4941e-005  ]
5035 : [ 1.40773e-005 ]
5036 : [ 1.48494e-005 ]
5037 : [ 1.46383e-005 ]
5038 : [ 1.43249e-005 ]
5039 : [ 1.49605e-005 ]
5040 : [ 1.49895e-005 ]
5041 : [ 1.46963e-005 ]
5042 : [ 1.46974e-005 ]
5043 : [ 1.42003e-005 ]
5044 : [ 1.49975e-005 ]
5045 : [ 1.50691e-005 ]
5046 : [ 1.45607e-005 ]
5047 : [ 1.49901e-005 ]
5048 : [ 1.49822e-005 ]
5049 : [ 1.53153e-005 ]
5050 : [ 1.49991e-005 ]
5051 : [ 1.47968e-005 ]
5052 : [ 1.37902e-005 ]
5053 : [ 1.43082e-005 ]
5054 : [ 1.47569e-005 ]
5055 : [ 1.50788e-005 ]
5056 : [ 1.47957e-005 ]
5057 : [ 1.51409e-005 ]
5058 : [ 1.50661e-005 ]
5059 : [ 1.49769e-005 ]
5060 : [ 1.4993e-005  ]
5061 : [ 1.4489e-005  ]
5062 : [ 1.44375e-005 ]
5063 : [ 1.47446e-005 ]
5064 : [ 1.51389e-005 ]
5065 : [ 1.43878e-005 ]
5066 : [ 1.48913e-005 ]
5067 : [ 1.49592e-005 ]
5068 : [ 1.4916e-005  ]
5069 : [ 1.42898e-005 ]
5070 : [ 1.49514e-005 ]
5071 : [ 1.45712e-005 ]
5072 : [ 1.47116e-005 ]
5073 : [ 1.46073e-005 ]
5074 : [ 1.44442e-005 ]
5075 : [ 1.47935e-005 ]
5076 : [ 1.43701e-005 ]
5077 : [ 1.43506e-005 ]
5078 : [ 1.4938e-005  ]
5079 : [ 1.48953e-005 ]
5080 : [ 1.5118e-005  ]
5081 : [ 1.4217e-005  ]
5082 : [ 1.40384e-005 ]
5083 : [ 1.50315e-005 ]
5084 : [ 1.50299e-005 ]
5085 : [ 1.45115e-005 ]
5086 : [ 1.46317e-005 ]
5087 : [ 1.48871e-005 ]
5088 : [ 1.49995e-005 ]
5089 : [ 1.46918e-005 ]
5090 : [ 1.47423e-005 ]
5091 : [ 1.49793e-005 ]
5092 : [ 1.49887e-005 ]
5093 : [ 1.50738e-005 ]
5094 : [ 1.47465e-005 ]
5095 : [ 1.46162e-005 ]
5096 : [ 1.39475e-005 ]
5097 : [ 1.40907e-005 ]
5098 : [ 1.47202e-005 ]
5099 : [ 1.46239e-005 ]
5100 : [ 1.50485e-005 ]
5101 : [ 1.50517e-005 ]
5102 : [ 1.44241e-005 ]
5103 : [ 1.48531e-005 ]
5104 : [ 1.50697e-005 ]
5105 : [ 1.50425e-005 ]
5106 : [ 1.52298e-005 ]
5107 : [ 1.399e-005   ]
5108 : [ 1.41766e-005 ]
5109 : [ 1.51141e-005 ]
5110 : [ 1.50274e-005 ]
5111 : [ 1.49652e-005 ]
5112 : [ 1.50718e-005 ]
5113 : [ 1.42624e-005 ]
5114 : [ 1.50674e-005 ]
5115 : [ 1.44702e-005 ]
5116 : [ 1.5179e-005  ]
5117 : [ 1.49572e-005 ]
5118 : [ 1.48376e-005 ]
5119 : [ 1.49558e-005 ]
5120 : [ 1.399e-005   ]
5121 : [ 1.5046e-005  ]
5122 : [ 1.44589e-005 ]
5123 : [ 1.50502e-005 ]
5124 : [ 1.39586e-005 ]
5125 : [ 1.43708e-005 ]
5126 : [ 1.49486e-005 ]
5127 : [ 1.44925e-005 ]
5128 : [ 1.50683e-005 ]
5129 : [ 1.4483e-005  ]
5130 : [ 1.42502e-005 ]
5131 : [ 1.47555e-005 ]
5132 : [ 1.51638e-005 ]
5133 : [ 1.41139e-005 ]
5134 : [ 1.39827e-005 ]
5135 : [ 1.492e-005   ]
5136 : [ 1.43427e-005 ]
5137 : [ 1.50399e-005 ]
5138 : [ 1.43018e-005 ]
5139 : [ 1.51604e-005 ]
5140 : [ 1.50965e-005 ]
5141 : [ 1.43111e-005 ]
5142 : [ 1.47155e-005 ]
5143 : [ 1.46252e-005 ]
5144 : [ 1.38928e-005 ]
5145 : [ 1.50543e-005 ]
5146 : [ 1.50201e-005 ]
5147 : [ 1.47123e-005 ]
5148 : [ 1.51762e-005 ]
5149 : [ 1.3887e-005  ]
5150 : [ 1.48913e-005 ]
5151 : [ 1.49465e-005 ]
5152 : [ 1.47797e-005 ]
5153 : [ 1.43317e-005 ]
5154 : [ 1.41076e-005 ]
5155 : [ 1.41916e-005 ]
5156 : [ 1.50019e-005 ]
5157 : [ 1.49854e-005 ]
5158 : [ 1.50026e-005 ]
5159 : [ 1.51088e-005 ]
5160 : [ 1.46944e-005 ]
5161 : [ 1.50175e-005 ]
5162 : [ 1.50918e-005 ]
5163 : [ 1.47885e-005 ]
5164 : [ 1.4963e-005  ]
5165 : [ 1.47882e-005 ]
5166 : [ 1.5012e-005  ]
5167 : [ 1.50164e-005 ]
5168 : [ 1.46707e-005 ]
5169 : [ 1.44641e-005 ]
5170 : [ 1.45957e-005 ]
5171 : [ 1.43696e-005 ]
5172 : [ 1.50399e-005 ]
5173 : [ 1.39735e-005 ]
5174 : [ 1.48669e-005 ]
5175 : [ 1.48465e-005 ]
5176 : [ 1.50401e-005 ]
5177 : [ 1.44872e-005 ]
5178 : [ 1.49173e-005 ]
5179 : [ 1.47877e-005 ]
5180 : [ 1.47913e-005 ]
5181 : [ 1.42976e-005 ]
5182 : [ 1.48729e-005 ]
5183 : [ 1.51087e-005 ]
5184 : [ 1.50478e-005 ]
5185 : [ 1.40704e-005 ]
5186 : [ 1.46383e-005 ]
5187 : [ 1.49149e-005 ]
5188 : [ 1.49896e-005 ]
5189 : [ 1.42794e-005 ]
5190 : [ 1.50421e-005 ]
5191 : [ 1.49342e-005 ]
5192 : [ 1.44064e-005 ]
5193 : [ 1.50182e-005 ]
5194 : [ 1.40106e-005 ]
5195 : [ 1.39791e-005 ]
5196 : [ 1.50237e-005 ]
5197 : [ 1.42891e-005 ]
5198 : [ 1.45098e-005 ]
5199 : [ 1.50207e-005 ]
5200 : [ 1.46064e-005 ]
5201 : [ 1.51516e-005 ]
5202 : [ 1.49038e-005 ]
5203 : [ 1.49407e-005 ]
5204 : [ 1.50714e-005 ]
5205 : [ 1.4304e-005  ]
5206 : [ 1.46886e-005 ]
5207 : [ 1.51185e-005 ]
5208 : [ 1.4505e-005  ]
5209 : [ 1.44373e-005 ]
5210 : [ 1.3517e-005  ]
5211 : [ 1.48618e-005 ]
5212 : [ 1.41393e-005 ]
5213 : [ 1.49846e-005 ]
5214 : [ 1.49416e-005 ]
5215 : [ 1.4811e-005  ]
5216 : [ 1.54518e-005 ]
5217 : [ 1.50934e-005 ]
5218 : [ 1.45873e-005 ]
5219 : [ 1.48387e-005 ]
5220 : [ 1.48105e-005 ]
5221 : [ 1.45023e-005 ]
5222 : [ 1.42912e-005 ]
5223 : [ 1.51727e-005 ]
5224 : [ 1.47211e-005 ]
5225 : [ 1.50193e-005 ]
5226 : [ 1.51077e-005 ]
5227 : [ 1.4599e-005  ]
5228 : [ 1.35067e-005 ]
5229 : [ 1.49462e-005 ]
5230 : [ 1.49975e-005 ]
5231 : [ 1.49489e-005 ]
5232 : [ 1.4935e-005  ]
5233 : [ 1.50026e-005 ]
5234 : [ 1.41991e-005 ]
5235 : [ 1.45631e-005 ]
5236 : [ 1.5155e-005  ]
5237 : [ 1.48135e-005 ]
5238 : [ 1.45133e-005 ]
5239 : [ 1.46851e-005 ]
5240 : [ 1.50268e-005 ]
5241 : [ 1.50576e-005 ]
5242 : [ 1.48218e-005 ]
5243 : [ 1.53393e-005 ]
5244 : [ 1.47296e-005 ]
5245 : [ 1.4947e-005  ]
5246 : [ 1.47758e-005 ]
5247 : [ 1.49027e-005 ]
5248 : [ 1.50833e-005 ]
5249 : [ 1.40792e-005 ]
5250 : [ 1.44611e-005 ]
5251 : [ 1.44602e-005 ]
5252 : [ 1.41845e-005 ]
5253 : [ 1.39506e-005 ]
5254 : [ 1.51168e-005 ]
5255 : [ 1.49289e-005 ]
5256 : [ 1.47022e-005 ]
5257 : [ 1.46999e-005 ]
5258 : [ 1.49168e-005 ]
5259 : [ 1.51342e-005 ]
5260 : [ 1.46383e-005 ]
5261 : [ 1.50095e-005 ]
5262 : [ 1.4101e-005  ]
5263 : [ 1.47369e-005 ]
5264 : [ 1.51336e-005 ]
5265 : [ 1.5035e-005  ]
5266 : [ 1.49749e-005 ]
5267 : [ 1.44912e-005 ]
5268 : [ 1.43547e-005 ]
5269 : [ 1.44255e-005 ]
5270 : [ 1.48766e-005 ]
5271 : [ 1.51059e-005 ]
5272 : [ 1.4833e-005  ]
5273 : [ 1.48992e-005 ]
5274 : [ 1.47814e-005 ]
5275 : [ 1.48363e-005 ]
5276 : [ 1.40614e-005 ]
5277 : [ 1.42912e-005 ]
5278 : [ 1.46337e-005 ]
5279 : [ 1.41656e-005 ]
5280 : [ 1.47872e-005 ]
5281 : [ 1.42217e-005 ]
5282 : [ 1.38366e-005 ]
5283 : [ 1.47715e-005 ]
5284 : [ 1.52252e-005 ]
5285 : [ 1.49834e-005 ]
5286 : [ 1.48975e-005 ]
5287 : [ 1.45468e-005 ]
5288 : [ 1.47739e-005 ]
5289 : [ 1.46752e-005 ]
5290 : [ 1.41495e-005 ]
5291 : [ 1.41909e-005 ]
5292 : [ 1.49757e-005 ]
5293 : [ 1.51766e-005 ]
5294 : [ 1.46965e-005 ]
5295 : [ 1.47393e-005 ]
5296 : [ 1.50752e-005 ]
5297 : [ 1.39007e-005 ]
5298 : [ 1.41182e-005 ]
5299 : [ 1.39615e-005 ]
5300 : [ 1.49269e-005 ]
5301 : [ 1.48081e-005 ]
5302 : [ 1.4721e-005  ]
5303 : [ 1.50041e-005 ]
5304 : [ 1.51658e-005 ]
5305 : [ 1.48114e-005 ]
5306 : [ 1.48249e-005 ]
5307 : [ 1.42036e-005 ]
5308 : [ 1.49648e-005 ]
5309 : [ 1.46937e-005 ]
5310 : [ 1.43513e-005 ]
5311 : [ 1.50736e-005 ]
5312 : [ 1.4945e-005  ]
5313 : [ 1.42544e-005 ]
5314 : [ 1.46594e-005 ]
5315 : [ 1.50525e-005 ]
5316 : [ 1.423e-005   ]
5317 : [ 1.48841e-005 ]
5318 : [ 1.49305e-005 ]
5319 : [ 1.47531e-005 ]
5320 : [ 1.41409e-005 ]
5321 : [ 1.49401e-005 ]
5322 : [ 1.47885e-005 ]
5323 : [ 1.46888e-005 ]
5324 : [ 1.38671e-005 ]
5325 : [ 1.47396e-005 ]
5326 : [ 1.48239e-005 ]
5327 : [ 1.4215e-005  ]
5328 : [ 1.48048e-005 ]
5329 : [ 1.38291e-005 ]
5330 : [ 1.43115e-005 ]
5331 : [ 1.50185e-005 ]
5332 : [ 1.51785e-005 ]
5333 : [ 1.50026e-005 ]
5334 : [ 1.5045e-005  ]
5335 : [ 1.37058e-005 ]
5336 : [ 1.40994e-005 ]
5337 : [ 1.43873e-005 ]
5338 : [ 1.45972e-005 ]
5339 : [ 1.4742e-005  ]
5340 : [ 1.49625e-005 ]
5341 : [ 1.51416e-005 ]
5342 : [ 1.46922e-005 ]
5343 : [ 1.46593e-005 ]
5344 : [ 1.50087e-005 ]
5345 : [ 1.46873e-005 ]
5346 : [ 1.5066e-005  ]
5347 : [ 1.50729e-005 ]
5348 : [ 1.51139e-005 ]
5349 : [ 1.48874e-005 ]
5350 : [ 1.50905e-005 ]
5351 : [ 1.50548e-005 ]
5352 : [ 1.49509e-005 ]
5353 : [ 1.51635e-005 ]
5354 : [ 1.51002e-005 ]
5355 : [ 1.42102e-005 ]
5356 : [ 1.42815e-005 ]
5357 : [ 1.50145e-005 ]
5358 : [ 1.48231e-005 ]
5359 : [ 1.4386e-005  ]
5360 : [ 1.48299e-005 ]
5361 : [ 1.37724e-005 ]
5362 : [ 1.42063e-005 ]
5363 : [ 1.49455e-005 ]
5364 : [ 1.49788e-005 ]
5365 : [ 1.47386e-005 ]
5366 : [ 1.44409e-005 ]
5367 : [ 1.49278e-005 ]
5368 : [ 1.50457e-005 ]
5369 : [ 1.4701e-005  ]
5370 : [ 1.51018e-005 ]
5371 : [ 1.45297e-005 ]
5372 : [ 1.49372e-005 ]
5373 : [ 1.47341e-005 ]
5374 : [ 1.40839e-005 ]
5375 : [ 1.46311e-005 ]
5376 : [ 1.40685e-005 ]
5377 : [ 1.44887e-005 ]
5378 : [ 1.45092e-005 ]
5379 : [ 1.49988e-005 ]
5380 : [ 1.50503e-005 ]
5381 : [ 1.48565e-005 ]
5382 : [ 1.47363e-005 ]
5383 : [ 1.42389e-005 ]
5384 : [ 1.4916e-005  ]
5385 : [ 1.3966e-005  ]
5386 : [ 1.40582e-005 ]
5387 : [ 1.42732e-005 ]
5388 : [ 1.40302e-005 ]
5389 : [ 1.45327e-005 ]
5390 : [ 1.50476e-005 ]
5391 : [ 1.50506e-005 ]
5392 : [ 1.42671e-005 ]
5393 : [ 1.50798e-005 ]
5394 : [ 1.51187e-005 ]
5395 : [ 1.47286e-005 ]
5396 : [ 1.51345e-005 ]
5397 : [ 1.51587e-005 ]
5398 : [ 1.48758e-005 ]
5399 : [ 1.46329e-005 ]
5400 : [ 1.49428e-005 ]
5401 : [ 1.47852e-005 ]
5402 : [ 1.4818e-005  ]
5403 : [ 1.49369e-005 ]
5404 : [ 1.49236e-005 ]
5405 : [ 1.49535e-005 ]
5406 : [ 1.482e-005   ]
5407 : [ 1.50314e-005 ]
5408 : [ 1.51044e-005 ]
5409 : [ 1.45793e-005 ]
5410 : [ 1.47523e-005 ]
5411 : [ 1.48938e-005 ]
5412 : [ 1.49389e-005 ]
5413 : [ 1.41362e-005 ]
5414 : [ 1.50151e-005 ]
5415 : [ 1.47113e-005 ]
5416 : [ 1.5011e-005  ]
5417 : [ 1.46112e-005 ]
5418 : [ 1.50733e-005 ]
5419 : [ 1.50783e-005 ]
5420 : [ 1.50078e-005 ]
5421 : [ 1.49565e-005 ]
5422 : [ 1.49978e-005 ]
5423 : [ 1.40852e-005 ]
5424 : [ 1.51001e-005 ]
5425 : [ 1.47292e-005 ]
5426 : [ 1.44294e-005 ]
5427 : [ 1.4538e-005  ]
5428 : [ 1.48854e-005 ]
5429 : [ 1.52935e-005 ]
5430 : [ 1.39649e-005 ]
5431 : [ 1.42021e-005 ]
5432 : [ 1.4624e-005  ]
5433 : [ 1.49763e-005 ]
5434 : [ 1.44729e-005 ]
5435 : [ 1.43349e-005 ]
5436 : [ 1.4611e-005  ]
5437 : [ 1.48304e-005 ]
5438 : [ 1.39595e-005 ]
5439 : [ 1.49429e-005 ]
5440 : [ 1.50142e-005 ]
5441 : [ 1.50442e-005 ]
5442 : [ 1.47933e-005 ]
5443 : [ 1.43572e-005 ]
5444 : [ 1.45253e-005 ]
5445 : [ 1.48523e-005 ]
5446 : [ 1.5043e-005  ]
5447 : [ 1.51134e-005 ]
5448 : [ 1.41004e-005 ]
5449 : [ 1.47648e-005 ]
5450 : [ 1.39924e-005 ]
5451 : [ 1.51035e-005 ]
5452 : [ 1.42061e-005 ]
5453 : [ 1.44827e-005 ]
5454 : [ 1.49072e-005 ]
5455 : [ 1.49319e-005 ]
5456 : [ 1.41908e-005 ]
5457 : [ 1.52036e-005 ]
5458 : [ 1.46889e-005 ]
5459 : [ 1.50579e-005 ]
5460 : [ 1.48297e-005 ]
5461 : [ 1.40287e-005 ]
5462 : [ 1.41027e-005 ]
5463 : [ 1.50124e-005 ]
5464 : [ 1.50148e-005 ]
5465 : [ 1.50309e-005 ]
5466 : [ 1.4962e-005  ]
5467 : [ 1.44858e-005 ]
5468 : [ 1.46541e-005 ]
5469 : [ 1.50018e-005 ]
5470 : [ 1.49621e-005 ]
5471 : [ 1.4508e-005  ]
5472 : [ 1.49089e-005 ]
5473 : [ 1.42859e-005 ]
5474 : [ 1.50165e-005 ]
5475 : [ 1.48045e-005 ]
5476 : [ 1.45421e-005 ]
5477 : [ 1.36509e-005 ]
5478 : [ 1.45104e-005 ]
5479 : [ 1.49076e-005 ]
5480 : [ 1.47868e-005 ]
5481 : [ 1.5039e-005  ]
5482 : [ 1.48229e-005 ]
5483 : [ 1.48097e-005 ]
5484 : [ 1.47017e-005 ]
5485 : [ 1.40531e-005 ]
5486 : [ 1.50854e-005 ]
5487 : [ 1.4559e-005  ]
5488 : [ 1.5096e-005  ]
5489 : [ 1.50783e-005 ]
5490 : [ 1.51272e-005 ]
5491 : [ 1.4222e-005  ]
5492 : [ 1.50044e-005 ]
5493 : [ 1.50599e-005 ]
5494 : [ 1.50616e-005 ]
5495 : [ 1.47292e-005 ]
5496 : [ 1.48404e-005 ]
5497 : [ 1.40992e-005 ]
5498 : [ 1.40187e-005 ]
5499 : [ 1.48934e-005 ]
5500 : [ 1.44328e-005 ]
5501 : [ 1.42725e-005 ]
5502 : [ 1.48147e-005 ]
5503 : [ 1.45262e-005 ]
5504 : [ 1.44769e-005 ]
5505 : [ 1.49366e-005 ]
5506 : [ 1.50976e-005 ]
5507 : [ 1.4577e-005  ]
5508 : [ 1.48185e-005 ]
5509 : [ 1.51087e-005 ]
5510 : [ 1.49683e-005 ]
5511 : [ 1.46181e-005 ]
5512 : [ 1.49749e-005 ]
5513 : [ 1.47756e-005 ]
5514 : [ 1.49916e-005 ]
5515 : [ 1.46734e-005 ]
5516 : [ 1.50256e-005 ]
5517 : [ 1.48879e-005 ]
5518 : [ 1.44534e-005 ]
5519 : [ 1.44685e-005 ]
5520 : [ 1.47969e-005 ]
5521 : [ 1.42455e-005 ]
5522 : [ 1.45814e-005 ]
5523 : [ 1.50908e-005 ]
5524 : [ 1.43045e-005 ]
5525 : [ 1.40125e-005 ]
5526 : [ 1.39836e-005 ]
5527 : [ 1.48698e-005 ]
5528 : [ 1.4956e-005  ]
5529 : [ 1.42028e-005 ]
5530 : [ 1.47221e-005 ]
5531 : [ 1.45198e-005 ]
5532 : [ 1.47836e-005 ]
5533 : [ 1.39937e-005 ]
5534 : [ 1.41154e-005 ]
5535 : [ 1.46643e-005 ]
5536 : [ 1.49327e-005 ]
5537 : [ 1.42757e-005 ]
5538 : [ 1.51088e-005 ]
5539 : [ 1.46078e-005 ]
5540 : [ 1.43478e-005 ]
5541 : [ 1.43257e-005 ]
5542 : [ 1.36916e-005 ]
5543 : [ 1.44585e-005 ]
5544 : [ 1.45506e-005 ]
5545 : [ 1.46531e-005 ]
5546 : [ 1.47422e-005 ]
5547 : [ 1.4913e-005  ]
5548 : [ 1.44243e-005 ]
5549 : [ 1.49461e-005 ]
5550 : [ 1.4056e-005  ]
5551 : [ 1.45478e-005 ]
5552 : [ 1.48168e-005 ]
5553 : [ 1.48924e-005 ]
5554 : [ 1.45528e-005 ]
5555 : [ 1.44961e-005 ]
5556 : [ 1.49892e-005 ]
5557 : [ 1.45964e-005 ]
5558 : [ 1.45949e-005 ]
5559 : [ 1.48532e-005 ]
5560 : [ 1.43509e-005 ]
5561 : [ 1.50751e-005 ]
5562 : [ 1.51644e-005 ]
5563 : [ 1.51409e-005 ]
5564 : [ 1.49563e-005 ]
5565 : [ 1.50125e-005 ]
5566 : [ 1.40454e-005 ]
5567 : [ 1.48867e-005 ]
5568 : [ 1.42948e-005 ]
5569 : [ 1.49714e-005 ]
5570 : [ 1.49651e-005 ]
5571 : [ 1.43777e-005 ]
5572 : [ 1.39352e-005 ]
5573 : [ 1.51289e-005 ]
5574 : [ 1.49972e-005 ]
5575 : [ 1.44221e-005 ]
5576 : [ 1.47316e-005 ]
5577 : [ 1.46413e-005 ]
5578 : [ 1.50105e-005 ]
5579 : [ 1.50135e-005 ]
5580 : [ 1.44173e-005 ]
5581 : [ 1.49017e-005 ]
5582 : [ 1.41022e-005 ]
5583 : [ 1.49538e-005 ]
5584 : [ 1.43096e-005 ]
5585 : [ 1.49919e-005 ]
5586 : [ 1.50301e-005 ]
5587 : [ 1.49723e-005 ]
5588 : [ 1.51542e-005 ]
5589 : [ 1.49159e-005 ]
5590 : [ 1.50888e-005 ]
5591 : [ 1.49638e-005 ]
5592 : [ 1.47572e-005 ]
5593 : [ 1.41974e-005 ]
5594 : [ 1.47987e-005 ]
5595 : [ 1.51389e-005 ]
5596 : [ 1.45048e-005 ]
5597 : [ 1.47583e-005 ]
5598 : [ 1.48926e-005 ]
5599 : [ 1.45606e-005 ]
5600 : [ 1.48556e-005 ]
5601 : [ 1.39077e-005 ]
5602 : [ 1.47687e-005 ]
5603 : [ 1.52802e-005 ]
5604 : [ 1.36496e-005 ]
5605 : [ 1.39068e-005 ]
5606 : [ 1.48578e-005 ]
5607 : [ 1.46679e-005 ]
5608 : [ 1.41695e-005 ]
5609 : [ 1.50888e-005 ]
5610 : [ 1.48233e-005 ]
5611 : [ 1.49206e-005 ]
5612 : [ 1.50289e-005 ]
5613 : [ 1.462e-005   ]
5614 : [ 1.40026e-005 ]
5615 : [ 1.53191e-005 ]
5616 : [ 1.45647e-005 ]
5617 : [ 1.44576e-005 ]
5618 : [ 1.50645e-005 ]
5619 : [ 1.37672e-005 ]
5620 : [ 1.51224e-005 ]
5621 : [ 1.48207e-005 ]
5622 : [ 1.49223e-005 ]
5623 : [ 1.45027e-005 ]
5624 : [ 1.4819e-005  ]
5625 : [ 1.47473e-005 ]
5626 : [ 1.51079e-005 ]
5627 : [ 1.49868e-005 ]
5628 : [ 1.51092e-005 ]
5629 : [ 1.49016e-005 ]
5630 : [ 1.46963e-005 ]
5631 : [ 1.50849e-005 ]
5632 : [ 1.49822e-005 ]
5633 : [ 1.48922e-005 ]
5634 : [ 1.5096e-005  ]
5635 : [ 1.43546e-005 ]
5636 : [ 1.41471e-005 ]
5637 : [ 1.5134e-005  ]
5638 : [ 1.49136e-005 ]
5639 : [ 1.49189e-005 ]
5640 : [ 1.50094e-005 ]
5641 : [ 1.42107e-005 ]
5642 : [ 1.46548e-005 ]
5643 : [ 1.41976e-005 ]
5644 : [ 1.50244e-005 ]
5645 : [ 1.4366e-005  ]
5646 : [ 1.49147e-005 ]
5647 : [ 1.42106e-005 ]
5648 : [ 1.48442e-005 ]
5649 : [ 1.44206e-005 ]
5650 : [ 1.48815e-005 ]
5651 : [ 1.42112e-005 ]
5652 : [ 1.50597e-005 ]
5653 : [ 1.50856e-005 ]
5654 : [ 1.50343e-005 ]
5655 : [ 1.47337e-005 ]
5656 : [ 1.48215e-005 ]
5657 : [ 1.4985e-005  ]
5658 : [ 1.47201e-005 ]
5659 : [ 1.4218e-005  ]
5660 : [ 1.49552e-005 ]
5661 : [ 1.50383e-005 ]
5662 : [ 1.47004e-005 ]
5663 : [ 1.4988e-005  ]
5664 : [ 1.47464e-005 ]
5665 : [ 1.50064e-005 ]
5666 : [ 1.4298e-005  ]
5667 : [ 1.48288e-005 ]
5668 : [ 1.4065e-005  ]
5669 : [ 1.48474e-005 ]
5670 : [ 1.48357e-005 ]
5671 : [ 1.47455e-005 ]
5672 : [ 1.50294e-005 ]
5673 : [ 1.48398e-005 ]
5674 : [ 1.51524e-005 ]
5675 : [ 1.45772e-005 ]
5676 : [ 1.50224e-005 ]
5677 : [ 1.48109e-005 ]
5678 : [ 1.46622e-005 ]
5679 : [ 1.51266e-005 ]
5680 : [ 1.47731e-005 ]
5681 : [ 1.48859e-005 ]
5682 : [ 1.51049e-005 ]
5683 : [ 1.44765e-005 ]
5684 : [ 1.4888e-005  ]
5685 : [ 1.47251e-005 ]
5686 : [ 1.49678e-005 ]
5687 : [ 1.48557e-005 ]
5688 : [ 1.50068e-005 ]
5689 : [ 1.49099e-005 ]
5690 : [ 1.38858e-005 ]
5691 : [ 1.40428e-005 ]
5692 : [ 1.40986e-005 ]
5693 : [ 1.50617e-005 ]
5694 : [ 1.43952e-005 ]
5695 : [ 1.39866e-005 ]
5696 : [ 1.38582e-005 ]
5697 : [ 1.47143e-005 ]
5698 : [ 1.49556e-005 ]
5699 : [ 1.49949e-005 ]
5700 : [ 1.48845e-005 ]
5701 : [ 1.50658e-005 ]
5702 : [ 1.49034e-005 ]
5703 : [ 1.47774e-005 ]
5704 : [ 1.41761e-005 ]
5705 : [ 1.4661e-005  ]
5706 : [ 1.49785e-005 ]
5707 : [ 1.4301e-005  ]
5708 : [ 1.50789e-005 ]
5709 : [ 1.4252e-005  ]
5710 : [ 1.49852e-005 ]
5711 : [ 1.48378e-005 ]
5712 : [ 1.48985e-005 ]
5713 : [ 1.51943e-005 ]
5714 : [ 1.49559e-005 ]
5715 : [ 1.47186e-005 ]
5716 : [ 1.47493e-005 ]
5717 : [ 1.49066e-005 ]
5718 : [ 1.49759e-005 ]
5719 : [ 1.49752e-005 ]
5720 : [ 1.48254e-005 ]
5721 : [ 1.5083e-005  ]
5722 : [ 1.48133e-005 ]
5723 : [ 1.49061e-005 ]
5724 : [ 1.44738e-005 ]
5725 : [ 1.41354e-005 ]
5726 : [ 1.48405e-005 ]
5727 : [ 1.50292e-005 ]
5728 : [ 1.49178e-005 ]
5729 : [ 1.50562e-005 ]
5730 : [ 1.4706e-005  ]
5731 : [ 1.44461e-005 ]
5732 : [ 1.51049e-005 ]
5733 : [ 1.52659e-005 ]
5734 : [ 1.50047e-005 ]
5735 : [ 1.42357e-005 ]
5736 : [ 1.45869e-005 ]
5737 : [ 1.47003e-005 ]
5738 : [ 1.46964e-005 ]
5739 : [ 1.49839e-005 ]
5740 : [ 1.48284e-005 ]
5741 : [ 1.49357e-005 ]
5742 : [ 1.49162e-005 ]
5743 : [ 1.46446e-005 ]
5744 : [ 1.48893e-005 ]
5745 : [ 1.4897e-005  ]
5746 : [ 1.49517e-005 ]
5747 : [ 1.50318e-005 ]
5748 : [ 1.51245e-005 ]
5749 : [ 1.51269e-005 ]
5750 : [ 1.43239e-005 ]
5751 : [ 1.51266e-005 ]
5752 : [ 1.43412e-005 ]
5753 : [ 1.49065e-005 ]
5754 : [ 1.50994e-005 ]
5755 : [ 1.4814e-005  ]
5756 : [ 1.46362e-005 ]
5757 : [ 1.48392e-005 ]
5758 : [ 1.40317e-005 ]
5759 : [ 1.44506e-005 ]
5760 : [ 1.48238e-005 ]
5761 : [ 1.41042e-005 ]
5762 : [ 1.5183e-005  ]
5763 : [ 1.40351e-005 ]
5764 : [ 1.48829e-005 ]
5765 : [ 1.48581e-005 ]
5766 : [ 1.50028e-005 ]
5767 : [ 1.46957e-005 ]
5768 : [ 1.50102e-005 ]
5769 : [ 1.43816e-005 ]
5770 : [ 1.43056e-005 ]
5771 : [ 1.52427e-005 ]
5772 : [ 1.50922e-005 ]
5773 : [ 1.49962e-005 ]
5774 : [ 1.44337e-005 ]
5775 : [ 1.51423e-005 ]
5776 : [ 1.48542e-005 ]
5777 : [ 1.46847e-005 ]
5778 : [ 1.44278e-005 ]
5779 : [ 1.4431e-005  ]
5780 : [ 1.4863e-005  ]
5781 : [ 1.35564e-005 ]
5782 : [ 1.4985e-005  ]
5783 : [ 1.51682e-005 ]
5784 : [ 1.47845e-005 ]
5785 : [ 1.4974e-005  ]
5786 : [ 1.50001e-005 ]
5787 : [ 1.51165e-005 ]
5788 : [ 1.51139e-005 ]
5789 : [ 1.49668e-005 ]
5790 : [ 1.47286e-005 ]
5791 : [ 1.45332e-005 ]
5792 : [ 1.49714e-005 ]
5793 : [ 1.48993e-005 ]
5794 : [ 1.42933e-005 ]
5795 : [ 1.50361e-005 ]
5796 : [ 1.49144e-005 ]
5797 : [ 1.51027e-005 ]
5798 : [ 1.49898e-005 ]
5799 : [ 1.50419e-005 ]
5800 : [ 1.49175e-005 ]
5801 : [ 1.44466e-005 ]
5802 : [ 1.46549e-005 ]
5803 : [ 1.43115e-005 ]
5804 : [ 1.49666e-005 ]
5805 : [ 1.42453e-005 ]
5806 : [ 1.51222e-005 ]
5807 : [ 1.47465e-005 ]
5808 : [ 1.41259e-005 ]
5809 : [ 1.42157e-005 ]
5810 : [ 1.4195e-005  ]
5811 : [ 1.4418e-005  ]
5812 : [ 1.48262e-005 ]
5813 : [ 1.41259e-005 ]
5814 : [ 1.48053e-005 ]
5815 : [ 1.40738e-005 ]
5816 : [ 1.45709e-005 ]
5817 : [ 1.50713e-005 ]
5818 : [ 1.50266e-005 ]
5819 : [ 1.46507e-005 ]
5820 : [ 1.39368e-005 ]
5821 : [ 1.47353e-005 ]
5822 : [ 1.48066e-005 ]
5823 : [ 1.49884e-005 ]
5824 : [ 1.46289e-005 ]
5825 : [ 1.49986e-005 ]
5826 : [ 1.42461e-005 ]
5827 : [ 1.45283e-005 ]
5828 : [ 1.50541e-005 ]
5829 : [ 1.50144e-005 ]
5830 : [ 1.466e-005   ]
5831 : [ 1.50037e-005 ]
5832 : [ 1.49647e-005 ]
5833 : [ 1.5017e-005  ]
5834 : [ 1.46511e-005 ]
5835 : [ 1.46421e-005 ]
5836 : [ 1.52117e-005 ]
5837 : [ 1.36908e-005 ]
5838 : [ 1.41848e-005 ]
5839 : [ 1.50062e-005 ]
5840 : [ 1.47524e-005 ]
5841 : [ 1.42676e-005 ]
5842 : [ 1.48206e-005 ]
5843 : [ 1.51008e-005 ]
5844 : [ 1.5047e-005  ]
5845 : [ 1.50486e-005 ]
5846 : [ 1.42969e-005 ]
5847 : [ 1.43493e-005 ]
5848 : [ 1.47248e-005 ]
5849 : [ 1.50753e-005 ]
5850 : [ 1.37945e-005 ]
5851 : [ 1.50842e-005 ]
5852 : [ 1.48341e-005 ]
5853 : [ 1.50476e-005 ]
5854 : [ 1.39782e-005 ]
5855 : [ 1.47634e-005 ]
5856 : [ 1.46659e-005 ]
5857 : [ 1.42495e-005 ]
5858 : [ 1.49407e-005 ]
5859 : [ 1.50739e-005 ]
5860 : [ 1.4923e-005  ]
5861 : [ 1.50325e-005 ]
5862 : [ 1.50293e-005 ]
5863 : [ 1.41315e-005 ]
5864 : [ 1.47587e-005 ]
5865 : [ 1.49283e-005 ]
5866 : [ 1.46566e-005 ]
5867 : [ 1.51942e-005 ]
5868 : [ 1.49343e-005 ]
5869 : [ 1.50343e-005 ]
5870 : [ 1.46468e-005 ]
5871 : [ 1.42454e-005 ]
5872 : [ 1.49707e-005 ]
5873 : [ 1.46622e-005 ]
5874 : [ 1.37902e-005 ]
5875 : [ 1.50597e-005 ]
5876 : [ 1.49576e-005 ]
5877 : [ 1.48988e-005 ]
5878 : [ 1.50857e-005 ]
5879 : [ 1.48793e-005 ]
5880 : [ 1.50049e-005 ]
5881 : [ 1.41924e-005 ]
5882 : [ 1.49247e-005 ]
5883 : [ 1.50282e-005 ]
5884 : [ 1.41743e-005 ]
5885 : [ 1.43445e-005 ]
5886 : [ 1.49111e-005 ]
5887 : [ 1.46258e-005 ]
5888 : [ 1.50426e-005 ]
5889 : [ 1.47143e-005 ]
5890 : [ 1.49181e-005 ]
5891 : [ 1.50379e-005 ]
5892 : [ 1.47012e-005 ]
5893 : [ 1.46394e-005 ]
5894 : [ 1.42331e-005 ]
5895 : [ 1.49321e-005 ]
5896 : [ 1.50026e-005 ]
5897 : [ 1.49335e-005 ]
5898 : [ 1.49833e-005 ]
5899 : [ 1.42881e-005 ]
5900 : [ 1.51016e-005 ]
5901 : [ 1.45401e-005 ]
5902 : [ 1.41001e-005 ]
5903 : [ 1.4635e-005  ]
5904 : [ 1.48824e-005 ]
5905 : [ 1.36398e-005 ]
5906 : [ 1.42921e-005 ]
5907 : [ 1.46027e-005 ]
5908 : [ 1.46731e-005 ]
5909 : [ 1.46182e-005 ]
5910 : [ 1.44986e-005 ]
5911 : [ 1.47827e-005 ]
5912 : [ 1.48075e-005 ]
5913 : [ 1.50362e-005 ]
5914 : [ 1.49824e-005 ]
5915 : [ 1.41343e-005 ]
5916 : [ 1.48682e-005 ]
5917 : [ 1.43753e-005 ]
5918 : [ 1.51216e-005 ]
5919 : [ 1.472e-005   ]
5920 : [ 1.49385e-005 ]
5921 : [ 1.49872e-005 ]
5922 : [ 1.40513e-005 ]
5923 : [ 1.44858e-005 ]
5924 : [ 1.49675e-005 ]
5925 : [ 1.49568e-005 ]
5926 : [ 1.44555e-005 ]
5927 : [ 1.47674e-005 ]
5928 : [ 1.44516e-005 ]
5929 : [ 1.4096e-005  ]
5930 : [ 1.38808e-005 ]
5931 : [ 1.50285e-005 ]
5932 : [ 1.49635e-005 ]
5933 : [ 1.46178e-005 ]
5934 : [ 1.50939e-005 ]
5935 : [ 1.47583e-005 ]
5936 : [ 1.48897e-005 ]
5937 : [ 1.48603e-005 ]
5938 : [ 1.49419e-005 ]
5939 : [ 1.45018e-005 ]
5940 : [ 1.50829e-005 ]
5941 : [ 1.42932e-005 ]
5942 : [ 1.47946e-005 ]
5943 : [ 1.49665e-005 ]
5944 : [ 1.5072e-005  ]
5945 : [ 1.50961e-005 ]
5946 : [ 1.5014e-005  ]
5947 : [ 1.39553e-005 ]
5948 : [ 1.41984e-005 ]
5949 : [ 1.46029e-005 ]
5950 : [ 1.47143e-005 ]
5951 : [ 1.49964e-005 ]
5952 : [ 1.5126e-005  ]
5953 : [ 1.50402e-005 ]
5954 : [ 1.51167e-005 ]
5955 : [ 1.50208e-005 ]
5956 : [ 1.48199e-005 ]
5957 : [ 1.39986e-005 ]
5958 : [ 1.42536e-005 ]
5959 : [ 1.40871e-005 ]
5960 : [ 1.40887e-005 ]
5961 : [ 1.50629e-005 ]
5962 : [ 1.49692e-005 ]
5963 : [ 1.50113e-005 ]
5964 : [ 1.46998e-005 ]
5965 : [ 1.44635e-005 ]
5966 : [ 1.4758e-005  ]
5967 : [ 1.4608e-005  ]
5968 : [ 1.50592e-005 ]
5969 : [ 1.40296e-005 ]
5970 : [ 1.4886e-005  ]
5971 : [ 1.41951e-005 ]
5972 : [ 1.39128e-005 ]
5973 : [ 1.46722e-005 ]
5974 : [ 1.51336e-005 ]
5975 : [ 1.47084e-005 ]
5976 : [ 1.46804e-005 ]
5977 : [ 1.46281e-005 ]
5978 : [ 1.4905e-005  ]
5979 : [ 1.51436e-005 ]
5980 : [ 1.41375e-005 ]
5981 : [ 1.46454e-005 ]
5982 : [ 1.46347e-005 ]
5983 : [ 1.51547e-005 ]
5984 : [ 1.49986e-005 ]
5985 : [ 1.4646e-005  ]
5986 : [ 1.51136e-005 ]
5987 : [ 1.4933e-005  ]
5988 : [ 1.44605e-005 ]
5989 : [ 1.53327e-005 ]
5990 : [ 1.51292e-005 ]
5991 : [ 1.42733e-005 ]
5992 : [ 1.48134e-005 ]
5993 : [ 1.47091e-005 ]
5994 : [ 1.51354e-005 ]
5995 : [ 1.43337e-005 ]
5996 : [ 1.37632e-005 ]
5997 : [ 1.48253e-005 ]
5998 : [ 1.41031e-005 ]
5999 : [ 1.46874e-005 ]
6000 : [ 1.51189e-005 ]
6001 : [ 1.45441e-005 ]
6002 : [ 1.42398e-005 ]
6003 : [ 1.50348e-005 ]
6004 : [ 1.5001e-005  ]
6005 : [ 1.47665e-005 ]
6006 : [ 1.45646e-005 ]
6007 : [ 1.48726e-005 ]
6008 : [ 1.48617e-005 ]
6009 : [ 1.43435e-005 ]
6010 : [ 1.45286e-005 ]
6011 : [ 1.44946e-005 ]
6012 : [ 1.50712e-005 ]
6013 : [ 1.49184e-005 ]
6014 : [ 1.48808e-005 ]
6015 : [ 1.49857e-005 ]
6016 : [ 1.48755e-005 ]
6017 : [ 1.50396e-005 ]
6018 : [ 1.49261e-005 ]
6019 : [ 1.51579e-005 ]
6020 : [ 1.47212e-005 ]
6021 : [ 1.48954e-005 ]
6022 : [ 1.43969e-005 ]
6023 : [ 1.49938e-005 ]
6024 : [ 1.48912e-005 ]
6025 : [ 1.48229e-005 ]
6026 : [ 1.48995e-005 ]
6027 : [ 1.44941e-005 ]
6028 : [ 1.50134e-005 ]
6029 : [ 1.48436e-005 ]
6030 : [ 1.49143e-005 ]
6031 : [ 1.48559e-005 ]
6032 : [ 1.52822e-005 ]
6033 : [ 1.49337e-005 ]
6034 : [ 1.46709e-005 ]
6035 : [ 1.40316e-005 ]
6036 : [ 1.43281e-005 ]
6037 : [ 1.50496e-005 ]
6038 : [ 1.50445e-005 ]
6039 : [ 1.50664e-005 ]
6040 : [ 1.50543e-005 ]
6041 : [ 1.37495e-005 ]
6042 : [ 1.41338e-005 ]
6043 : [ 1.47781e-005 ]
6044 : [ 1.51622e-005 ]
6045 : [ 1.49575e-005 ]
6046 : [ 1.46357e-005 ]
6047 : [ 1.43373e-005 ]
6048 : [ 1.49216e-005 ]
6049 : [ 1.49618e-005 ]
6050 : [ 1.49022e-005 ]
6051 : [ 1.51514e-005 ]
6052 : [ 1.43802e-005 ]
6053 : [ 1.50371e-005 ]
6054 : [ 1.48347e-005 ]
6055 : [ 1.49598e-005 ]
6056 : [ 1.39068e-005 ]
6057 : [ 1.50188e-005 ]
6058 : [ 1.49316e-005 ]
6059 : [ 1.50569e-005 ]
6060 : [ 1.39514e-005 ]
6061 : [ 1.5049e-005  ]
6062 : [ 1.49794e-005 ]
6063 : [ 1.51833e-005 ]
6064 : [ 1.46315e-005 ]
6065 : [ 1.46869e-005 ]
6066 : [ 1.4698e-005  ]
6067 : [ 1.4163e-005  ]
6068 : [ 1.50765e-005 ]
6069 : [ 1.43454e-005 ]
6070 : [ 1.46126e-005 ]
6071 : [ 1.50322e-005 ]
6072 : [ 1.51119e-005 ]
6073 : [ 1.42454e-005 ]
6074 : [ 1.47643e-005 ]
6075 : [ 1.412e-005   ]
6076 : [ 1.46323e-005 ]
6077 : [ 1.42755e-005 ]
6078 : [ 1.46014e-005 ]
6079 : [ 1.44715e-005 ]
6080 : [ 1.49543e-005 ]
6081 : [ 1.42506e-005 ]
6082 : [ 1.4854e-005  ]
6083 : [ 1.47809e-005 ]
6084 : [ 1.49318e-005 ]
6085 : [ 1.47907e-005 ]
6086 : [ 1.39852e-005 ]
6087 : [ 1.48169e-005 ]
6088 : [ 1.4666e-005  ]
6089 : [ 1.47471e-005 ]
6090 : [ 1.51747e-005 ]
6091 : [ 1.41854e-005 ]
6092 : [ 1.46462e-005 ]
6093 : [ 1.46572e-005 ]
6094 : [ 1.44805e-005 ]
6095 : [ 1.48791e-005 ]
6096 : [ 1.496e-005   ]
6097 : [ 1.49685e-005 ]
6098 : [ 1.46304e-005 ]
6099 : [ 1.42176e-005 ]
6100 : [ 1.50534e-005 ]
6101 : [ 1.4996e-005  ]
6102 : [ 1.49895e-005 ]
6103 : [ 1.50724e-005 ]
6104 : [ 1.45621e-005 ]
6105 : [ 1.46961e-005 ]
6106 : [ 1.5039e-005  ]
6107 : [ 1.50475e-005 ]
6108 : [ 1.48994e-005 ]
6109 : [ 1.46852e-005 ]
6110 : [ 1.48956e-005 ]
6111 : [ 1.48206e-005 ]
6112 : [ 1.44921e-005 ]
6113 : [ 1.45951e-005 ]
6114 : [ 1.48295e-005 ]
6115 : [ 1.45044e-005 ]
6116 : [ 1.42847e-005 ]
6117 : [ 1.50738e-005 ]
6118 : [ 1.49311e-005 ]
6119 : [ 1.49994e-005 ]
6120 : [ 1.39316e-005 ]
6121 : [ 1.48297e-005 ]
6122 : [ 1.51602e-005 ]
6123 : [ 1.4931e-005  ]
6124 : [ 1.52135e-005 ]
6125 : [ 1.49701e-005 ]
6126 : [ 1.46838e-005 ]
6127 : [ 1.49832e-005 ]
6128 : [ 1.53587e-005 ]
6129 : [ 1.53873e-005 ]
6130 : [ 1.48527e-005 ]
6131 : [ 1.47442e-005 ]
6132 : [ 1.47204e-005 ]
6133 : [ 1.50406e-005 ]
6134 : [ 1.45846e-005 ]
6135 : [ 1.48039e-005 ]
6136 : [ 1.5023e-005  ]
6137 : [ 1.47032e-005 ]
6138 : [ 1.5171e-005  ]
6139 : [ 1.48747e-005 ]
6140 : [ 1.48188e-005 ]
6141 : [ 1.49641e-005 ]
6142 : [ 1.43393e-005 ]
6143 : [ 1.44379e-005 ]
6144 : [ 1.48992e-005 ]
6145 : [ 1.45266e-005 ]
6146 : [ 1.50379e-005 ]
6147 : [ 1.38508e-005 ]
6148 : [ 1.48277e-005 ]
6149 : [ 1.48639e-005 ]
6150 : [ 1.45204e-005 ]
6151 : [ 1.44126e-005 ]
6152 : [ 1.50812e-005 ]
6153 : [ 1.45665e-005 ]
6154 : [ 1.49192e-005 ]
6155 : [ 1.48884e-005 ]
6156 : [ 1.49864e-005 ]
6157 : [ 1.47098e-005 ]
6158 : [ 1.52019e-005 ]
6159 : [ 1.50573e-005 ]
6160 : [ 1.47159e-005 ]
6161 : [ 1.4051e-005  ]
6162 : [ 1.4969e-005  ]
6163 : [ 1.50348e-005 ]
6164 : [ 1.48861e-005 ]
6165 : [ 1.50806e-005 ]
6166 : [ 1.40661e-005 ]
6167 : [ 1.46757e-005 ]
6168 : [ 1.47359e-005 ]
6169 : [ 1.45787e-005 ]
6170 : [ 1.49611e-005 ]
6171 : [ 1.49532e-005 ]
6172 : [ 1.44769e-005 ]
6173 : [ 1.4635e-005  ]
6174 : [ 1.5224e-005  ]
6175 : [ 1.4674e-005  ]
6176 : [ 1.46204e-005 ]
6177 : [ 1.45022e-005 ]
6178 : [ 1.42654e-005 ]
6179 : [ 1.49961e-005 ]
6180 : [ 1.39125e-005 ]
6181 : [ 1.49474e-005 ]
6182 : [ 1.49322e-005 ]
6183 : [ 1.45548e-005 ]
6184 : [ 1.46834e-005 ]
6185 : [ 1.49791e-005 ]
6186 : [ 1.47758e-005 ]
6187 : [ 1.46802e-005 ]
6188 : [ 1.45334e-005 ]
6189 : [ 1.51488e-005 ]
6190 : [ 1.49827e-005 ]
6191 : [ 1.49789e-005 ]
6192 : [ 1.45044e-005 ]
6193 : [ 1.50777e-005 ]
6194 : [ 1.46924e-005 ]
6195 : [ 1.48897e-005 ]
6196 : [ 1.44744e-005 ]
6197 : [ 1.48712e-005 ]
6198 : [ 1.49323e-005 ]
6199 : [ 1.43079e-005 ]
6200 : [ 1.42206e-005 ]
6201 : [ 1.50682e-005 ]
6202 : [ 1.51259e-005 ]
6203 : [ 1.49379e-005 ]
6204 : [ 1.5052e-005  ]
6205 : [ 1.51297e-005 ]
6206 : [ 1.48068e-005 ]
6207 : [ 1.4672e-005  ]
6208 : [ 1.48351e-005 ]
6209 : [ 1.49067e-005 ]
6210 : [ 1.48584e-005 ]
6211 : [ 1.38444e-005 ]
6212 : [ 1.42648e-005 ]
6213 : [ 1.50527e-005 ]
6214 : [ 1.35672e-005 ]
6215 : [ 1.42452e-005 ]
6216 : [ 1.46455e-005 ]
6217 : [ 1.44619e-005 ]
6218 : [ 1.50241e-005 ]
6219 : [ 1.46931e-005 ]
6220 : [ 1.50839e-005 ]
6221 : [ 1.46953e-005 ]
6222 : [ 1.44992e-005 ]
6223 : [ 1.5022e-005  ]
6224 : [ 1.37309e-005 ]
6225 : [ 1.48443e-005 ]
6226 : [ 1.47113e-005 ]
6227 : [ 1.52046e-005 ]
6228 : [ 1.45443e-005 ]
6229 : [ 1.5017e-005  ]
6230 : [ 1.47516e-005 ]
6231 : [ 1.50138e-005 ]
6232 : [ 1.42692e-005 ]
6233 : [ 1.43355e-005 ]
6234 : [ 1.49941e-005 ]
6235 : [ 1.48895e-005 ]
6236 : [ 1.4447e-005  ]
6237 : [ 1.49156e-005 ]
6238 : [ 1.48257e-005 ]
6239 : [ 1.43919e-005 ]
6240 : [ 1.48169e-005 ]
6241 : [ 1.48222e-005 ]
6242 : [ 1.45478e-005 ]
6243 : [ 1.46362e-005 ]
6244 : [ 1.4847e-005  ]
6245 : [ 1.49224e-005 ]
6246 : [ 1.49277e-005 ]
6247 : [ 1.38844e-005 ]
6248 : [ 1.49686e-005 ]
6249 : [ 1.45924e-005 ]
6250 : [ 1.42871e-005 ]
6251 : [ 1.50531e-005 ]
6252 : [ 1.50379e-005 ]
6253 : [ 1.44285e-005 ]
6254 : [ 1.50686e-005 ]
6255 : [ 1.50987e-005 ]
6256 : [ 1.46632e-005 ]
6257 : [ 1.52388e-005 ]
6258 : [ 1.49634e-005 ]
6259 : [ 1.50527e-005 ]
6260 : [ 1.48619e-005 ]
6261 : [ 1.45249e-005 ]
6262 : [ 1.50798e-005 ]
6263 : [ 1.41806e-005 ]
6264 : [ 1.43266e-005 ]
6265 : [ 1.48152e-005 ]
6266 : [ 1.46441e-005 ]
6267 : [ 1.48259e-005 ]
6268 : [ 1.4908e-005  ]
6269 : [ 1.50821e-005 ]
6270 : [ 1.50454e-005 ]
6271 : [ 1.47377e-005 ]
6272 : [ 1.51563e-005 ]
6273 : [ 1.39458e-005 ]
6274 : [ 1.4749e-005  ]
6275 : [ 1.50812e-005 ]
6276 : [ 1.46587e-005 ]
6277 : [ 1.50535e-005 ]
6278 : [ 1.44084e-005 ]
6279 : [ 1.4925e-005  ]
6280 : [ 1.46846e-005 ]
6281 : [ 1.50473e-005 ]
6282 : [ 1.5044e-005  ]
6283 : [ 1.49926e-005 ]
6284 : [ 1.50139e-005 ]
6285 : [ 1.43091e-005 ]
6286 : [ 1.43485e-005 ]
6287 : [ 1.40875e-005 ]
6288 : [ 1.50425e-005 ]
6289 : [ 1.49622e-005 ]
6290 : [ 1.50577e-005 ]
6291 : [ 1.51002e-005 ]
6292 : [ 1.41332e-005 ]
6293 : [ 1.42812e-005 ]
6294 : [ 1.50334e-005 ]
6295 : [ 1.36856e-005 ]
6296 : [ 1.49717e-005 ]
6297 : [ 1.4798e-005  ]
6298 : [ 1.47569e-005 ]
6299 : [ 1.47387e-005 ]
6300 : [ 1.49101e-005 ]
6301 : [ 1.54473e-005 ]
6302 : [ 1.51705e-005 ]
6303 : [ 1.49137e-005 ]
6304 : [ 1.49482e-005 ]
6305 : [ 1.43694e-005 ]
6306 : [ 1.46189e-005 ]
6307 : [ 1.5022e-005  ]
6308 : [ 1.43136e-005 ]
6309 : [ 1.46516e-005 ]
6310 : [ 1.47072e-005 ]
6311 : [ 1.49546e-005 ]
6312 : [ 1.49458e-005 ]
6313 : [ 1.44148e-005 ]
6314 : [ 1.50052e-005 ]
6315 : [ 1.43973e-005 ]
6316 : [ 1.40528e-005 ]
6317 : [ 1.39485e-005 ]
6318 : [ 1.47376e-005 ]
6319 : [ 1.50652e-005 ]
6320 : [ 1.50883e-005 ]
6321 : [ 1.51555e-005 ]
6322 : [ 1.39527e-005 ]
6323 : [ 1.44483e-005 ]
6324 : [ 1.49932e-005 ]
6325 : [ 1.4841e-005  ]
6326 : [ 1.49353e-005 ]
6327 : [ 1.44161e-005 ]
6328 : [ 1.49555e-005 ]
6329 : [ 1.49046e-005 ]
6330 : [ 1.50167e-005 ]
6331 : [ 1.49383e-005 ]
6332 : [ 1.49112e-005 ]
6333 : [ 1.44024e-005 ]
6334 : [ 1.5091e-005  ]
6335 : [ 1.4015e-005  ]
6336 : [ 1.41729e-005 ]
6337 : [ 1.4182e-005  ]
6338 : [ 1.46801e-005 ]
6339 : [ 1.50841e-005 ]
6340 : [ 1.50841e-005 ]
6341 : [ 1.44432e-005 ]
6342 : [ 1.37046e-005 ]
6343 : [ 1.49252e-005 ]
6344 : [ 1.5095e-005  ]
6345 : [ 1.49481e-005 ]
6346 : [ 1.51765e-005 ]
6347 : [ 1.51936e-005 ]
6348 : [ 1.49153e-005 ]
6349 : [ 1.50129e-005 ]
6350 : [ 1.47646e-005 ]
6351 : [ 1.50258e-005 ]
6352 : [ 1.43084e-005 ]
6353 : [ 1.43738e-005 ]
6354 : [ 1.41366e-005 ]
6355 : [ 1.50871e-005 ]
6356 : [ 1.47752e-005 ]
6357 : [ 1.49363e-005 ]
6358 : [ 1.49617e-005 ]
6359 : [ 1.48341e-005 ]
6360 : [ 1.5063e-005  ]
6361 : [ 1.41159e-005 ]
6362 : [ 1.49304e-005 ]
6363 : [ 1.49286e-005 ]
6364 : [ 1.38506e-005 ]
6365 : [ 1.47094e-005 ]
6366 : [ 1.47883e-005 ]
6367 : [ 1.42498e-005 ]
6368 : [ 1.43566e-005 ]
6369 : [ 1.46753e-005 ]
6370 : [ 1.48144e-005 ]
6371 : [ 1.43456e-005 ]
6372 : [ 1.49841e-005 ]
6373 : [ 1.50571e-005 ]
6374 : [ 1.42053e-005 ]
6375 : [ 1.424e-005   ]
6376 : [ 1.48435e-005 ]
6377 : [ 1.50227e-005 ]
6378 : [ 1.38114e-005 ]
6379 : [ 1.5107e-005  ]
6380 : [ 1.49756e-005 ]
6381 : [ 1.49635e-005 ]
6382 : [ 1.35205e-005 ]
6383 : [ 1.41509e-005 ]
6384 : [ 1.4952e-005  ]
6385 : [ 1.51155e-005 ]
6386 : [ 1.52094e-005 ]
6387 : [ 1.46786e-005 ]
6388 : [ 1.40576e-005 ]
6389 : [ 1.45828e-005 ]
6390 : [ 1.49741e-005 ]
6391 : [ 1.50437e-005 ]
6392 : [ 1.53452e-005 ]
6393 : [ 1.41833e-005 ]
6394 : [ 1.43845e-005 ]
6395 : [ 1.47035e-005 ]
6396 : [ 1.44787e-005 ]
6397 : [ 1.47966e-005 ]
6398 : [ 1.45159e-005 ]
6399 : [ 1.49809e-005 ]
6400 : [ 1.45665e-005 ]
6401 : [ 1.45385e-005 ]
6402 : [ 1.49329e-005 ]
6403 : [ 1.44725e-005 ]
6404 : [ 1.50254e-005 ]
6405 : [ 1.48728e-005 ]
6406 : [ 1.50369e-005 ]
6407 : [ 1.40669e-005 ]
6408 : [ 1.42795e-005 ]
6409 : [ 1.41607e-005 ]
6410 : [ 1.51531e-005 ]
6411 : [ 1.49224e-005 ]
6412 : [ 1.48539e-005 ]
6413 : [ 1.49964e-005 ]
6414 : [ 1.46351e-005 ]
6415 : [ 1.48712e-005 ]
6416 : [ 1.42538e-005 ]
6417 : [ 1.4922e-005  ]
6418 : [ 1.42997e-005 ]
6419 : [ 1.50811e-005 ]
6420 : [ 1.4636e-005  ]
6421 : [ 1.50016e-005 ]
6422 : [ 1.50444e-005 ]
6423 : [ 1.41206e-005 ]
6424 : [ 1.4862e-005  ]
6425 : [ 1.38648e-005 ]
6426 : [ 1.51441e-005 ]
6427 : [ 1.47232e-005 ]
6428 : [ 1.45803e-005 ]
6429 : [ 1.50741e-005 ]
6430 : [ 1.4753e-005  ]
6431 : [ 1.48437e-005 ]
6432 : [ 1.49286e-005 ]
6433 : [ 1.50096e-005 ]
6434 : [ 1.40324e-005 ]
6435 : [ 1.5044e-005  ]
6436 : [ 1.5009e-005  ]
6437 : [ 1.4968e-005  ]
6438 : [ 1.45717e-005 ]
6439 : [ 1.4969e-005  ]
6440 : [ 1.51017e-005 ]
6441 : [ 1.50805e-005 ]
6442 : [ 1.44624e-005 ]
6443 : [ 1.46876e-005 ]
6444 : [ 1.49003e-005 ]
6445 : [ 1.48555e-005 ]
6446 : [ 1.4129e-005  ]
6447 : [ 1.48989e-005 ]
6448 : [ 1.48692e-005 ]
6449 : [ 1.51539e-005 ]
6450 : [ 1.43388e-005 ]
6451 : [ 1.46966e-005 ]
6452 : [ 1.50712e-005 ]
6453 : [ 1.45429e-005 ]
6454 : [ 1.49946e-005 ]
6455 : [ 1.50493e-005 ]
6456 : [ 1.45815e-005 ]
6457 : [ 1.44408e-005 ]
6458 : [ 1.49815e-005 ]
6459 : [ 1.51067e-005 ]
6460 : [ 1.50255e-005 ]
6461 : [ 1.47383e-005 ]
6462 : [ 1.4354e-005  ]
6463 : [ 1.41813e-005 ]
6464 : [ 1.48212e-005 ]
6465 : [ 1.44653e-005 ]
6466 : [ 1.51021e-005 ]
6467 : [ 1.45116e-005 ]
6468 : [ 1.41493e-005 ]
6469 : [ 1.45e-005    ]
6470 : [ 1.46332e-005 ]
6471 : [ 1.50702e-005 ]
6472 : [ 1.50308e-005 ]
6473 : [ 1.46676e-005 ]
6474 : [ 1.51961e-005 ]
6475 : [ 1.4842e-005  ]
6476 : [ 1.50725e-005 ]
6477 : [ 1.50373e-005 ]
6478 : [ 1.46188e-005 ]
6479 : [ 1.49973e-005 ]
6480 : [ 1.50143e-005 ]
6481 : [ 1.50626e-005 ]
6482 : [ 1.42937e-005 ]
6483 : [ 1.49364e-005 ]
6484 : [ 1.47257e-005 ]
6485 : [ 1.49848e-005 ]
6486 : [ 1.50525e-005 ]
6487 : [ 1.39653e-005 ]
6488 : [ 1.48785e-005 ]
6489 : [ 1.45024e-005 ]
6490 : [ 1.51521e-005 ]
6491 : [ 1.40766e-005 ]
6492 : [ 1.46372e-005 ]
6493 : [ 1.42831e-005 ]
6494 : [ 1.47908e-005 ]
6495 : [ 1.50141e-005 ]
6496 : [ 1.4102e-005  ]
6497 : [ 1.46155e-005 ]
6498 : [ 1.48296e-005 ]
6499 : [ 1.50396e-005 ]
6500 : [ 1.4278e-005  ]
6501 : [ 1.49264e-005 ]
6502 : [ 1.47625e-005 ]
6503 : [ 1.50032e-005 ]
6504 : [ 1.51816e-005 ]
6505 : [ 1.45092e-005 ]
6506 : [ 1.39422e-005 ]
6507 : [ 1.4383e-005  ]
6508 : [ 1.47722e-005 ]
6509 : [ 1.50282e-005 ]
6510 : [ 1.47301e-005 ]
6511 : [ 1.38966e-005 ]
6512 : [ 1.49565e-005 ]
6513 : [ 1.42249e-005 ]
6514 : [ 1.51578e-005 ]
6515 : [ 1.50492e-005 ]
6516 : [ 1.50998e-005 ]
6517 : [ 1.47113e-005 ]
6518 : [ 1.50379e-005 ]
6519 : [ 1.50479e-005 ]
6520 : [ 1.47297e-005 ]
6521 : [ 1.48923e-005 ]
6522 : [ 1.42723e-005 ]
6523 : [ 1.38489e-005 ]
6524 : [ 1.46451e-005 ]
6525 : [ 1.45541e-005 ]
6526 : [ 1.45564e-005 ]
6527 : [ 1.50935e-005 ]
6528 : [ 1.43731e-005 ]
6529 : [ 1.49435e-005 ]
6530 : [ 1.45169e-005 ]
6531 : [ 1.46832e-005 ]
6532 : [ 1.46364e-005 ]
6533 : [ 1.39513e-005 ]
6534 : [ 1.51011e-005 ]
6535 : [ 1.5058e-005  ]
6536 : [ 1.49528e-005 ]
6537 : [ 1.48471e-005 ]
6538 : [ 1.47461e-005 ]
6539 : [ 1.45282e-005 ]
6540 : [ 1.50003e-005 ]
6541 : [ 1.40271e-005 ]
6542 : [ 1.42699e-005 ]
6543 : [ 1.40616e-005 ]
6544 : [ 1.5012e-005  ]
6545 : [ 1.44385e-005 ]
6546 : [ 1.50108e-005 ]
6547 : [ 1.49171e-005 ]
6548 : [ 1.43546e-005 ]
6549 : [ 1.44764e-005 ]
6550 : [ 1.48758e-005 ]
6551 : [ 1.47911e-005 ]
6552 : [ 1.47874e-005 ]
6553 : [ 1.50206e-005 ]
6554 : [ 1.50795e-005 ]
6555 : [ 1.47564e-005 ]
6556 : [ 1.44604e-005 ]
6557 : [ 1.48751e-005 ]
6558 : [ 1.4176e-005  ]
6559 : [ 1.46817e-005 ]
6560 : [ 1.50152e-005 ]
6561 : [ 1.49832e-005 ]
6562 : [ 1.50573e-005 ]
6563 : [ 1.49797e-005 ]
6564 : [ 1.47114e-005 ]
6565 : [ 1.50259e-005 ]
6566 : [ 1.42184e-005 ]
6567 : [ 1.36649e-005 ]
6568 : [ 1.4204e-005  ]
6569 : [ 1.3903e-005  ]
6570 : [ 1.49629e-005 ]
6571 : [ 1.47465e-005 ]
6572 : [ 1.50802e-005 ]
6573 : [ 1.49329e-005 ]
6574 : [ 1.4185e-005  ]
6575 : [ 1.41814e-005 ]
6576 : [ 1.47802e-005 ]
6577 : [ 1.4503e-005  ]
6578 : [ 1.41151e-005 ]
6579 : [ 1.44963e-005 ]
6580 : [ 1.38169e-005 ]
6581 : [ 1.43015e-005 ]
6582 : [ 1.50392e-005 ]
6583 : [ 1.49612e-005 ]
6584 : [ 1.4893e-005  ]
6585 : [ 1.46149e-005 ]
6586 : [ 1.47905e-005 ]
6587 : [ 1.49667e-005 ]
6588 : [ 1.49076e-005 ]
6589 : [ 1.49509e-005 ]
6590 : [ 1.5064e-005  ]
6591 : [ 1.48985e-005 ]
6592 : [ 1.48822e-005 ]
6593 : [ 1.50114e-005 ]
6594 : [ 1.48996e-005 ]
6595 : [ 1.5106e-005  ]
6596 : [ 1.45093e-005 ]
6597 : [ 1.47779e-005 ]
6598 : [ 1.49225e-005 ]
6599 : [ 1.48757e-005 ]
6600 : [ 1.49157e-005 ]
6601 : [ 1.49539e-005 ]
6602 : [ 1.4688e-005  ]
6603 : [ 1.49189e-005 ]
6604 : [ 1.51777e-005 ]
6605 : [ 1.47029e-005 ]
6606 : [ 1.48519e-005 ]
6607 : [ 1.5241e-005  ]
6608 : [ 1.49199e-005 ]
6609 : [ 1.51181e-005 ]
6610 : [ 1.46615e-005 ]
6611 : [ 1.50191e-005 ]
6612 : [ 1.43933e-005 ]
6613 : [ 1.43665e-005 ]
6614 : [ 1.51156e-005 ]
6615 : [ 1.4262e-005  ]
6616 : [ 1.50853e-005 ]
6617 : [ 1.50381e-005 ]
6618 : [ 1.49929e-005 ]
6619 : [ 1.50197e-005 ]
6620 : [ 1.39797e-005 ]
6621 : [ 1.48e-005    ]
6622 : [ 1.50632e-005 ]
6623 : [ 1.49573e-005 ]
6624 : [ 1.49897e-005 ]
6625 : [ 1.45618e-005 ]
6626 : [ 1.4261e-005  ]
6627 : [ 1.50408e-005 ]
6628 : [ 1.43908e-005 ]
6629 : [ 1.40234e-005 ]
6630 : [ 1.47238e-005 ]
6631 : [ 1.50881e-005 ]
6632 : [ 1.49368e-005 ]
6633 : [ 1.51299e-005 ]
6634 : [ 1.51185e-005 ]
6635 : [ 1.41443e-005 ]
6636 : [ 1.50239e-005 ]
6637 : [ 1.50997e-005 ]
6638 : [ 1.39511e-005 ]
6639 : [ 1.4947e-005  ]
6640 : [ 1.50911e-005 ]
6641 : [ 1.50965e-005 ]
6642 : [ 1.51409e-005 ]
6643 : [ 1.49697e-005 ]
6644 : [ 1.50347e-005 ]
6645 : [ 1.45563e-005 ]
6646 : [ 1.43255e-005 ]
6647 : [ 1.41161e-005 ]
6648 : [ 1.46904e-005 ]
6649 : [ 1.39768e-005 ]
6650 : [ 1.50174e-005 ]
6651 : [ 1.48904e-005 ]
6652 : [ 1.49361e-005 ]
6653 : [ 1.4995e-005  ]
6654 : [ 1.42906e-005 ]
6655 : [ 1.46702e-005 ]
6656 : [ 1.50215e-005 ]
6657 : [ 1.46257e-005 ]
6658 : [ 1.49792e-005 ]
6659 : [ 1.51477e-005 ]
6660 : [ 1.5057e-005  ]
6661 : [ 1.47934e-005 ]
6662 : [ 1.49262e-005 ]
6663 : [ 1.47802e-005 ]
6664 : [ 1.41842e-005 ]
6665 : [ 1.5002e-005  ]
6666 : [ 1.48833e-005 ]
6667 : [ 1.39616e-005 ]
6668 : [ 1.48451e-005 ]
6669 : [ 1.49983e-005 ]
6670 : [ 1.46623e-005 ]
6671 : [ 1.49787e-005 ]
6672 : [ 1.47882e-005 ]
6673 : [ 1.49203e-005 ]
6674 : [ 1.51276e-005 ]
6675 : [ 1.50796e-005 ]
6676 : [ 1.44574e-005 ]
6677 : [ 1.46881e-005 ]
6678 : [ 1.45485e-005 ]
6679 : [ 1.44777e-005 ]
6680 : [ 1.41613e-005 ]
6681 : [ 1.49956e-005 ]
6682 : [ 1.44474e-005 ]
6683 : [ 1.45392e-005 ]
6684 : [ 1.47871e-005 ]
6685 : [ 1.49077e-005 ]
6686 : [ 1.48683e-005 ]
6687 : [ 1.44035e-005 ]
6688 : [ 1.49927e-005 ]
6689 : [ 1.5075e-005  ]
6690 : [ 1.4248e-005  ]
6691 : [ 1.416e-005   ]
6692 : [ 1.44772e-005 ]
6693 : [ 1.47613e-005 ]
6694 : [ 1.51601e-005 ]
6695 : [ 1.43953e-005 ]
6696 : [ 1.48756e-005 ]
6697 : [ 1.44753e-005 ]
6698 : [ 1.49208e-005 ]
6699 : [ 1.48139e-005 ]
6700 : [ 1.46976e-005 ]
6701 : [ 1.46375e-005 ]
6702 : [ 1.4834e-005  ]
6703 : [ 1.50253e-005 ]
6704 : [ 1.44309e-005 ]
6705 : [ 1.41784e-005 ]
6706 : [ 1.42984e-005 ]
6707 : [ 1.50442e-005 ]
6708 : [ 1.46761e-005 ]
6709 : [ 1.44633e-005 ]
6710 : [ 1.46835e-005 ]
6711 : [ 1.44494e-005 ]
6712 : [ 1.50255e-005 ]
6713 : [ 1.45376e-005 ]
6714 : [ 1.49064e-005 ]
6715 : [ 1.43552e-005 ]
6716 : [ 1.45523e-005 ]
6717 : [ 1.47238e-005 ]
6718 : [ 1.5085e-005  ]
6719 : [ 1.46306e-005 ]
6720 : [ 1.50226e-005 ]
6721 : [ 1.49594e-005 ]
6722 : [ 1.49145e-005 ]
6723 : [ 1.4221e-005  ]
6724 : [ 1.50433e-005 ]
6725 : [ 1.46365e-005 ]
6726 : [ 1.46484e-005 ]
6727 : [ 1.48187e-005 ]
6728 : [ 1.50219e-005 ]
6729 : [ 1.41674e-005 ]
6730 : [ 1.40448e-005 ]
6731 : [ 1.5077e-005  ]
6732 : [ 1.46972e-005 ]
6733 : [ 1.39132e-005 ]
6734 : [ 1.43833e-005 ]
6735 : [ 1.46592e-005 ]
6736 : [ 1.51381e-005 ]
6737 : [ 1.46143e-005 ]
6738 : [ 1.47554e-005 ]
6739 : [ 1.49986e-005 ]
6740 : [ 1.49149e-005 ]
6741 : [ 1.43162e-005 ]
6742 : [ 1.40474e-005 ]
6743 : [ 1.49315e-005 ]
6744 : [ 1.46498e-005 ]
6745 : [ 1.39032e-005 ]
6746 : [ 1.50052e-005 ]
6747 : [ 1.47986e-005 ]
6748 : [ 1.49379e-005 ]
6749 : [ 1.48758e-005 ]
6750 : [ 1.49899e-005 ]
6751 : [ 1.39462e-005 ]
6752 : [ 1.47337e-005 ]
6753 : [ 1.41416e-005 ]
6754 : [ 1.48821e-005 ]
6755 : [ 1.44917e-005 ]
6756 : [ 1.49576e-005 ]
6757 : [ 1.44067e-005 ]
6758 : [ 1.49406e-005 ]
6759 : [ 1.48384e-005 ]
6760 : [ 1.49698e-005 ]
6761 : [ 1.50431e-005 ]
6762 : [ 1.45147e-005 ]
6763 : [ 1.42236e-005 ]
6764 : [ 1.48658e-005 ]
6765 : [ 1.41197e-005 ]
6766 : [ 1.50347e-005 ]
6767 : [ 1.49853e-005 ]
6768 : [ 1.4151e-005  ]
6769 : [ 1.49771e-005 ]
6770 : [ 1.43011e-005 ]
6771 : [ 1.44633e-005 ]
6772 : [ 1.47856e-005 ]
6773 : [ 1.51127e-005 ]
6774 : [ 1.47248e-005 ]
6775 : [ 1.50163e-005 ]
6776 : [ 1.483e-005   ]
6777 : [ 1.40211e-005 ]
6778 : [ 1.50144e-005 ]
6779 : [ 1.49732e-005 ]
6780 : [ 1.47033e-005 ]
6781 : [ 1.42167e-005 ]
6782 : [ 1.4904e-005  ]
6783 : [ 1.41035e-005 ]
6784 : [ 1.50119e-005 ]
6785 : [ 1.43049e-005 ]
6786 : [ 1.40557e-005 ]
6787 : [ 1.51648e-005 ]
6788 : [ 1.51551e-005 ]
6789 : [ 1.48203e-005 ]
6790 : [ 1.43112e-005 ]
6791 : [ 1.50672e-005 ]
6792 : [ 1.48789e-005 ]
6793 : [ 1.49223e-005 ]
6794 : [ 1.49896e-005 ]
6795 : [ 1.42502e-005 ]
6796 : [ 1.495e-005   ]
6797 : [ 1.46202e-005 ]
6798 : [ 1.49492e-005 ]
6799 : [ 1.51843e-005 ]
6800 : [ 1.51852e-005 ]
6801 : [ 1.42629e-005 ]
6802 : [ 1.50125e-005 ]
6803 : [ 1.4934e-005  ]
6804 : [ 1.51108e-005 ]
6805 : [ 1.44927e-005 ]
6806 : [ 1.45773e-005 ]
6807 : [ 1.50564e-005 ]
6808 : [ 1.4993e-005  ]
6809 : [ 1.38416e-005 ]
6810 : [ 1.44883e-005 ]
6811 : [ 1.50252e-005 ]
6812 : [ 1.49799e-005 ]
6813 : [ 1.50856e-005 ]
6814 : [ 1.47073e-005 ]
6815 : [ 1.43797e-005 ]
6816 : [ 1.50077e-005 ]
6817 : [ 1.49271e-005 ]
6818 : [ 1.50281e-005 ]
6819 : [ 1.49986e-005 ]
6820 : [ 1.51163e-005 ]
6821 : [ 1.4248e-005  ]
6822 : [ 1.47067e-005 ]
6823 : [ 1.4967e-005  ]
6824 : [ 1.49727e-005 ]
6825 : [ 1.50144e-005 ]
6826 : [ 1.37614e-005 ]
6827 : [ 1.38941e-005 ]
6828 : [ 1.50092e-005 ]
6829 : [ 1.39462e-005 ]
6830 : [ 1.5065e-005  ]
6831 : [ 1.4677e-005  ]
6832 : [ 1.44886e-005 ]
6833 : [ 1.51473e-005 ]
6834 : [ 1.47254e-005 ]
6835 : [ 1.50077e-005 ]
6836 : [ 1.50125e-005 ]
6837 : [ 1.49582e-005 ]
6838 : [ 1.43964e-005 ]
6839 : [ 1.46257e-005 ]
6840 : [ 1.39513e-005 ]
6841 : [ 1.4069e-005  ]
6842 : [ 1.46184e-005 ]
6843 : [ 1.45874e-005 ]
6844 : [ 1.48907e-005 ]
6845 : [ 1.50282e-005 ]
6846 : [ 1.51014e-005 ]
6847 : [ 1.51288e-005 ]
6848 : [ 1.46517e-005 ]
6849 : [ 1.44634e-005 ]
6850 : [ 1.38975e-005 ]
6851 : [ 1.48971e-005 ]
6852 : [ 1.51254e-005 ]
6853 : [ 1.49879e-005 ]
6854 : [ 1.45205e-005 ]
6855 : [ 1.45971e-005 ]
6856 : [ 1.50597e-005 ]
6857 : [ 1.49529e-005 ]
6858 : [ 1.42983e-005 ]
6859 : [ 1.49498e-005 ]
6860 : [ 1.34332e-005 ]
6861 : [ 1.47473e-005 ]
6862 : [ 1.45748e-005 ]
6863 : [ 1.47124e-005 ]
6864 : [ 1.49498e-005 ]
6865 : [ 1.50478e-005 ]
6866 : [ 1.50405e-005 ]
6867 : [ 1.47433e-005 ]
6868 : [ 1.43679e-005 ]
6869 : [ 1.45934e-005 ]
6870 : [ 1.49989e-005 ]
6871 : [ 1.50543e-005 ]
6872 : [ 1.51231e-005 ]
6873 : [ 1.40376e-005 ]
6874 : [ 1.51301e-005 ]
6875 : [ 1.51056e-005 ]
6876 : [ 1.44971e-005 ]
6877 : [ 1.49827e-005 ]
6878 : [ 1.49073e-005 ]
6879 : [ 1.46704e-005 ]
6880 : [ 1.48149e-005 ]
6881 : [ 1.50694e-005 ]
6882 : [ 1.49219e-005 ]
6883 : [ 1.49608e-005 ]
6884 : [ 1.50061e-005 ]
6885 : [ 1.43669e-005 ]
6886 : [ 1.4781e-005  ]
6887 : [ 1.51137e-005 ]
6888 : [ 1.51104e-005 ]
6889 : [ 1.51463e-005 ]
6890 : [ 1.47446e-005 ]
6891 : [ 1.47553e-005 ]
6892 : [ 1.51867e-005 ]
6893 : [ 1.46047e-005 ]
6894 : [ 1.51067e-005 ]
6895 : [ 1.4687e-005  ]
6896 : [ 1.50417e-005 ]
6897 : [ 1.49447e-005 ]
6898 : [ 1.50588e-005 ]
6899 : [ 1.4224e-005  ]
6900 : [ 1.50151e-005 ]
6901 : [ 1.4455e-005  ]
6902 : [ 1.46897e-005 ]
6903 : [ 1.42398e-005 ]
6904 : [ 1.41145e-005 ]
6905 : [ 1.52127e-005 ]
6906 : [ 1.49877e-005 ]
6907 : [ 1.49334e-005 ]
6908 : [ 1.49434e-005 ]
6909 : [ 1.49737e-005 ]
6910 : [ 1.40611e-005 ]
6911 : [ 1.51888e-005 ]
6912 : [ 1.43196e-005 ]
6913 : [ 1.47813e-005 ]
6914 : [ 1.49784e-005 ]
6915 : [ 1.45141e-005 ]
6916 : [ 1.44301e-005 ]
6917 : [ 1.46773e-005 ]
6918 : [ 1.49849e-005 ]
6919 : [ 1.50107e-005 ]
6920 : [ 1.47437e-005 ]
6921 : [ 1.45534e-005 ]
6922 : [ 1.4011e-005  ]
6923 : [ 1.50853e-005 ]
6924 : [ 1.50674e-005 ]
6925 : [ 1.44327e-005 ]
6926 : [ 1.51091e-005 ]
6927 : [ 1.52591e-005 ]
6928 : [ 1.46184e-005 ]
6929 : [ 1.47003e-005 ]
6930 : [ 1.43679e-005 ]
6931 : [ 1.50816e-005 ]
6932 : [ 1.48814e-005 ]
6933 : [ 1.52619e-005 ]
6934 : [ 1.48184e-005 ]
6935 : [ 1.4759e-005  ]
6936 : [ 1.48007e-005 ]
6937 : [ 1.4743e-005  ]
6938 : [ 1.48262e-005 ]
6939 : [ 1.46705e-005 ]
6940 : [ 1.52103e-005 ]
6941 : [ 1.49165e-005 ]
6942 : [ 1.42069e-005 ]
6943 : [ 1.49663e-005 ]
6944 : [ 1.33889e-005 ]
6945 : [ 1.42437e-005 ]
6946 : [ 1.4878e-005  ]
6947 : [ 1.4898e-005  ]
6948 : [ 1.49989e-005 ]
6949 : [ 1.4769e-005  ]
6950 : [ 1.5027e-005  ]
6951 : [ 1.4434e-005  ]
6952 : [ 1.49251e-005 ]
6953 : [ 1.41991e-005 ]
6954 : [ 1.47693e-005 ]
6955 : [ 1.47091e-005 ]
6956 : [ 1.51119e-005 ]
6957 : [ 1.49171e-005 ]
6958 : [ 1.48084e-005 ]
6959 : [ 1.49741e-005 ]
6960 : [ 1.50358e-005 ]
6961 : [ 1.46087e-005 ]
6962 : [ 1.51275e-005 ]
6963 : [ 1.49431e-005 ]
6964 : [ 1.45799e-005 ]
6965 : [ 1.50641e-005 ]
6966 : [ 1.50575e-005 ]
6967 : [ 1.49484e-005 ]
6968 : [ 1.38648e-005 ]
6969 : [ 1.48509e-005 ]
6970 : [ 1.5089e-005  ]
6971 : [ 1.49075e-005 ]
6972 : [ 1.51063e-005 ]
6973 : [ 1.47771e-005 ]
6974 : [ 1.37483e-005 ]
6975 : [ 1.45652e-005 ]
6976 : [ 1.48972e-005 ]
6977 : [ 1.45934e-005 ]
6978 : [ 1.49467e-005 ]
6979 : [ 1.4863e-005  ]
6980 : [ 1.51674e-005 ]
6981 : [ 1.49425e-005 ]
6982 : [ 1.49796e-005 ]
6983 : [ 1.50228e-005 ]
6984 : [ 1.49906e-005 ]
6985 : [ 1.51079e-005 ]
6986 : [ 1.44389e-005 ]
6987 : [ 1.51145e-005 ]
6988 : [ 1.365e-005   ]
6989 : [ 1.51725e-005 ]
6990 : [ 1.38756e-005 ]
6991 : [ 1.44993e-005 ]
6992 : [ 1.47711e-005 ]
6993 : [ 1.5085e-005  ]
6994 : [ 1.39694e-005 ]
6995 : [ 1.42694e-005 ]
6996 : [ 1.48223e-005 ]
6997 : [ 1.39909e-005 ]
6998 : [ 1.42481e-005 ]
6999 : [ 1.45439e-005 ]
7000 : [ 1.4652e-005  ]
7001 : [ 1.45563e-005 ]
7002 : [ 1.48339e-005 ]
7003 : [ 1.3673e-005  ]
7004 : [ 1.47267e-005 ]
7005 : [ 1.40067e-005 ]
7006 : [ 1.50359e-005 ]
7007 : [ 1.50527e-005 ]
7008 : [ 1.40943e-005 ]
7009 : [ 1.50174e-005 ]
7010 : [ 1.39226e-005 ]
7011 : [ 1.52059e-005 ]
7012 : [ 1.44304e-005 ]
7013 : [ 1.47525e-005 ]
7014 : [ 1.49254e-005 ]
7015 : [ 1.48013e-005 ]
7016 : [ 1.45419e-005 ]
7017 : [ 1.46604e-005 ]
7018 : [ 1.46566e-005 ]
7019 : [ 1.43159e-005 ]
7020 : [ 1.43539e-005 ]
7021 : [ 1.48202e-005 ]
7022 : [ 1.48666e-005 ]
7023 : [ 1.44288e-005 ]
7024 : [ 1.45891e-005 ]
7025 : [ 1.484e-005   ]
7026 : [ 1.41393e-005 ]
7027 : [ 1.47065e-005 ]
7028 : [ 1.40738e-005 ]
7029 : [ 1.45245e-005 ]
7030 : [ 1.4927e-005  ]
7031 : [ 1.49996e-005 ]
7032 : [ 1.51381e-005 ]
7033 : [ 1.49884e-005 ]
7034 : [ 1.50658e-005 ]
7035 : [ 1.49565e-005 ]
7036 : [ 1.44272e-005 ]
7037 : [ 1.49615e-005 ]
7038 : [ 1.49351e-005 ]
7039 : [ 1.47018e-005 ]
7040 : [ 1.41698e-005 ]
7041 : [ 1.45063e-005 ]
7042 : [ 1.50079e-005 ]
7043 : [ 1.44054e-005 ]
7044 : [ 1.43529e-005 ]
7045 : [ 1.40521e-005 ]
7046 : [ 1.47544e-005 ]
7047 : [ 1.47513e-005 ]
7048 : [ 1.50492e-005 ]
7049 : [ 1.37469e-005 ]
7050 : [ 1.50517e-005 ]
7051 : [ 1.41637e-005 ]
7052 : [ 1.51297e-005 ]
7053 : [ 1.52041e-005 ]
7054 : [ 1.44069e-005 ]
7055 : [ 1.51989e-005 ]
7056 : [ 1.47497e-005 ]
7057 : [ 1.46108e-005 ]
7058 : [ 1.4926e-005  ]
7059 : [ 1.49949e-005 ]
7060 : [ 1.49918e-005 ]
7061 : [ 1.44906e-005 ]
7062 : [ 1.39472e-005 ]
7063 : [ 1.41728e-005 ]
7064 : [ 1.50822e-005 ]
7065 : [ 1.50073e-005 ]
7066 : [ 1.4702e-005  ]
7067 : [ 1.48528e-005 ]
7068 : [ 1.37972e-005 ]
7069 : [ 1.52691e-005 ]
7070 : [ 1.39515e-005 ]
7071 : [ 1.42224e-005 ]
7072 : [ 1.43938e-005 ]
7073 : [ 1.43412e-005 ]
7074 : [ 1.47249e-005 ]
7075 : [ 1.38221e-005 ]
7076 : [ 1.5224e-005  ]
7077 : [ 1.4137e-005  ]
7078 : [ 1.41062e-005 ]
7079 : [ 1.49708e-005 ]
7080 : [ 1.51452e-005 ]
7081 : [ 1.48261e-005 ]
7082 : [ 1.45891e-005 ]
7083 : [ 1.51096e-005 ]
7084 : [ 1.4919e-005  ]
7085 : [ 1.47684e-005 ]
7086 : [ 1.39738e-005 ]
7087 : [ 1.43903e-005 ]
7088 : [ 1.44349e-005 ]
7089 : [ 1.49581e-005 ]
7090 : [ 1.50526e-005 ]
7091 : [ 1.49832e-005 ]
7092 : [ 1.47826e-005 ]
7093 : [ 1.50324e-005 ]
7094 : [ 1.4876e-005  ]
7095 : [ 1.48183e-005 ]
7096 : [ 1.49257e-005 ]
7097 : [ 1.51172e-005 ]
7098 : [ 1.40868e-005 ]
7099 : [ 1.49537e-005 ]
7100 : [ 1.48197e-005 ]
7101 : [ 1.50076e-005 ]
7102 : [ 1.46983e-005 ]
7103 : [ 1.48978e-005 ]
7104 : [ 1.42116e-005 ]
7105 : [ 1.45997e-005 ]
7106 : [ 1.50834e-005 ]
7107 : [ 1.50251e-005 ]
7108 : [ 1.43113e-005 ]
7109 : [ 1.50714e-005 ]
7110 : [ 1.47326e-005 ]
7111 : [ 1.49521e-005 ]
7112 : [ 1.41536e-005 ]
7113 : [ 1.50502e-005 ]
7114 : [ 1.40494e-005 ]
7115 : [ 1.40155e-005 ]
7116 : [ 1.4954e-005  ]
7117 : [ 1.43871e-005 ]
7118 : [ 1.50701e-005 ]
7119 : [ 1.45006e-005 ]
7120 : [ 1.40115e-005 ]
7121 : [ 1.4303e-005  ]
7122 : [ 1.50581e-005 ]
7123 : [ 1.44948e-005 ]
7124 : [ 1.43604e-005 ]
7125 : [ 1.41653e-005 ]
7126 : [ 1.50743e-005 ]
7127 : [ 1.41099e-005 ]
7128 : [ 1.40567e-005 ]
7129 : [ 1.51123e-005 ]
7130 : [ 1.4973e-005  ]
7131 : [ 1.46964e-005 ]
7132 : [ 1.50255e-005 ]
7133 : [ 1.47629e-005 ]
7134 : [ 1.46018e-005 ]
7135 : [ 1.43581e-005 ]
7136 : [ 1.45572e-005 ]
7137 : [ 1.42858e-005 ]
7138 : [ 1.47398e-005 ]
7139 : [ 1.50364e-005 ]
7140 : [ 1.48456e-005 ]
7141 : [ 1.50447e-005 ]
7142 : [ 1.46388e-005 ]
7143 : [ 1.48095e-005 ]
7144 : [ 1.49891e-005 ]
7145 : [ 1.48191e-005 ]
7146 : [ 1.48852e-005 ]
7147 : [ 1.50465e-005 ]
7148 : [ 1.47426e-005 ]
7149 : [ 1.43804e-005 ]
7150 : [ 1.50432e-005 ]
7151 : [ 1.4989e-005  ]
7152 : [ 1.39066e-005 ]
7153 : [ 1.48257e-005 ]
7154 : [ 1.46995e-005 ]
7155 : [ 1.47608e-005 ]
7156 : [ 1.47391e-005 ]
7157 : [ 1.51231e-005 ]
7158 : [ 1.44956e-005 ]
7159 : [ 1.50794e-005 ]
7160 : [ 1.48791e-005 ]
7161 : [ 1.51002e-005 ]
7162 : [ 1.45203e-005 ]
7163 : [ 1.44323e-005 ]
7164 : [ 1.5022e-005  ]
7165 : [ 1.49525e-005 ]
7166 : [ 1.50439e-005 ]
7167 : [ 1.44964e-005 ]
7168 : [ 1.47385e-005 ]
7169 : [ 1.46222e-005 ]
7170 : [ 1.38812e-005 ]
7171 : [ 1.4558e-005  ]
7172 : [ 1.47393e-005 ]
7173 : [ 1.41565e-005 ]
7174 : [ 1.48814e-005 ]
7175 : [ 1.51853e-005 ]
7176 : [ 1.41464e-005 ]
7177 : [ 1.40913e-005 ]
7178 : [ 1.48543e-005 ]
7179 : [ 1.45508e-005 ]
7180 : [ 1.50047e-005 ]
7181 : [ 1.48859e-005 ]
7182 : [ 1.50067e-005 ]
7183 : [ 1.51404e-005 ]
7184 : [ 1.39956e-005 ]
7185 : [ 1.49109e-005 ]
7186 : [ 1.40337e-005 ]
7187 : [ 1.49818e-005 ]
7188 : [ 1.49948e-005 ]
7189 : [ 1.4913e-005  ]
7190 : [ 1.51808e-005 ]
7191 : [ 1.50781e-005 ]
7192 : [ 1.43255e-005 ]
7193 : [ 1.47959e-005 ]
7194 : [ 1.48815e-005 ]
7195 : [ 1.4877e-005  ]
7196 : [ 1.49182e-005 ]
7197 : [ 1.43385e-005 ]
7198 : [ 1.4288e-005  ]
7199 : [ 1.48973e-005 ]
7200 : [ 1.47681e-005 ]
7201 : [ 1.42243e-005 ]
7202 : [ 1.49456e-005 ]
7203 : [ 1.4679e-005  ]
7204 : [ 1.51068e-005 ]
7205 : [ 1.49859e-005 ]
7206 : [ 1.51258e-005 ]
7207 : [ 1.47523e-005 ]
7208 : [ 1.49633e-005 ]
7209 : [ 1.45998e-005 ]
7210 : [ 1.46182e-005 ]
7211 : [ 1.4927e-005  ]
7212 : [ 1.42887e-005 ]
7213 : [ 1.50491e-005 ]
7214 : [ 1.45622e-005 ]
7215 : [ 1.41193e-005 ]
7216 : [ 1.4575e-005  ]
7217 : [ 1.44541e-005 ]
7218 : [ 1.49914e-005 ]
7219 : [ 1.40382e-005 ]
7220 : [ 1.49675e-005 ]
7221 : [ 1.40611e-005 ]
7222 : [ 1.42791e-005 ]
7223 : [ 1.46675e-005 ]
7224 : [ 1.50479e-005 ]
7225 : [ 1.49414e-005 ]
7226 : [ 1.43172e-005 ]
7227 : [ 1.47997e-005 ]
7228 : [ 1.45546e-005 ]
7229 : [ 1.43274e-005 ]
7230 : [ 1.48934e-005 ]
7231 : [ 1.40828e-005 ]
7232 : [ 1.50501e-005 ]
7233 : [ 1.50621e-005 ]
7234 : [ 1.50714e-005 ]
7235 : [ 1.45546e-005 ]
7236 : [ 1.47624e-005 ]
7237 : [ 1.37166e-005 ]
7238 : [ 1.46701e-005 ]
7239 : [ 1.49622e-005 ]
7240 : [ 1.49891e-005 ]
7241 : [ 1.48221e-005 ]
7242 : [ 1.48586e-005 ]
7243 : [ 1.43942e-005 ]
7244 : [ 1.48452e-005 ]
7245 : [ 1.48806e-005 ]
7246 : [ 1.4981e-005  ]
7247 : [ 1.40094e-005 ]
7248 : [ 1.50445e-005 ]
7249 : [ 1.41878e-005 ]
7250 : [ 1.49794e-005 ]
7251 : [ 1.49174e-005 ]
7252 : [ 1.46969e-005 ]
7253 : [ 1.49938e-005 ]
7254 : [ 1.49092e-005 ]
7255 : [ 1.50764e-005 ]
7256 : [ 1.49603e-005 ]
7257 : [ 1.50117e-005 ]
7258 : [ 1.48756e-005 ]
7259 : [ 1.48932e-005 ]
7260 : [ 1.41895e-005 ]
7261 : [ 1.4756e-005  ]
7262 : [ 1.47122e-005 ]
7263 : [ 1.36553e-005 ]
7264 : [ 1.51689e-005 ]
7265 : [ 1.46349e-005 ]
7266 : [ 1.49268e-005 ]
7267 : [ 1.41771e-005 ]
7268 : [ 1.48638e-005 ]
7269 : [ 1.42547e-005 ]
7270 : [ 1.43586e-005 ]
7271 : [ 1.4659e-005  ]
7272 : [ 1.50141e-005 ]
7273 : [ 1.48258e-005 ]
7274 : [ 1.42843e-005 ]
7275 : [ 1.4188e-005  ]
7276 : [ 1.48771e-005 ]
7277 : [ 1.50135e-005 ]
7278 : [ 1.39845e-005 ]
7279 : [ 1.38144e-005 ]
7280 : [ 1.48384e-005 ]
7281 : [ 1.50191e-005 ]
7282 : [ 1.46137e-005 ]
7283 : [ 1.43052e-005 ]
7284 : [ 1.50525e-005 ]
7285 : [ 1.50396e-005 ]
7286 : [ 1.41112e-005 ]
7287 : [ 1.4836e-005  ]
7288 : [ 1.509e-005   ]
7289 : [ 1.47763e-005 ]
7290 : [ 1.42055e-005 ]
7291 : [ 1.4947e-005  ]
7292 : [ 1.47753e-005 ]
7293 : [ 1.4652e-005  ]
7294 : [ 1.48255e-005 ]
7295 : [ 1.49863e-005 ]
7296 : [ 1.49542e-005 ]
7297 : [ 1.50988e-005 ]
7298 : [ 1.51311e-005 ]
7299 : [ 1.42199e-005 ]
7300 : [ 1.4139e-005  ]
7301 : [ 1.42785e-005 ]
7302 : [ 1.49233e-005 ]
7303 : [ 1.43717e-005 ]
7304 : [ 1.45133e-005 ]
7305 : [ 1.49288e-005 ]
7306 : [ 1.50097e-005 ]
7307 : [ 1.49484e-005 ]
7308 : [ 1.4899e-005  ]
7309 : [ 1.43307e-005 ]
7310 : [ 1.49541e-005 ]
7311 : [ 1.50619e-005 ]
7312 : [ 1.5062e-005  ]
7313 : [ 1.39957e-005 ]
7314 : [ 1.50594e-005 ]
7315 : [ 1.40205e-005 ]
7316 : [ 1.50593e-005 ]
7317 : [ 1.38701e-005 ]
7318 : [ 1.48768e-005 ]
7319 : [ 1.50162e-005 ]
7320 : [ 1.49548e-005 ]
7321 : [ 1.4913e-005  ]
7322 : [ 1.5107e-005  ]
7323 : [ 1.461e-005   ]
7324 : [ 1.48183e-005 ]
7325 : [ 1.47607e-005 ]
7326 : [ 1.51023e-005 ]
7327 : [ 1.51039e-005 ]
7328 : [ 1.43598e-005 ]
7329 : [ 1.4105e-005  ]
7330 : [ 1.45536e-005 ]
7331 : [ 1.49143e-005 ]
7332 : [ 1.48687e-005 ]
7333 : [ 1.49532e-005 ]
7334 : [ 1.47052e-005 ]
7335 : [ 1.49923e-005 ]
7336 : [ 1.504e-005   ]
7337 : [ 1.48398e-005 ]
7338 : [ 1.48777e-005 ]
7339 : [ 1.42004e-005 ]
7340 : [ 1.52029e-005 ]
7341 : [ 1.38917e-005 ]
7342 : [ 1.50347e-005 ]
7343 : [ 1.5012e-005  ]
7344 : [ 1.50392e-005 ]
7345 : [ 1.4834e-005  ]
7346 : [ 1.43842e-005 ]
7347 : [ 1.49823e-005 ]
7348 : [ 1.49026e-005 ]
7349 : [ 1.40405e-005 ]
7350 : [ 1.49747e-005 ]
7351 : [ 1.52656e-005 ]
7352 : [ 1.49086e-005 ]
7353 : [ 1.48505e-005 ]
7354 : [ 1.50623e-005 ]
7355 : [ 1.50268e-005 ]
7356 : [ 1.43172e-005 ]
7357 : [ 1.47134e-005 ]
7358 : [ 1.4932e-005  ]
7359 : [ 1.46999e-005 ]
7360 : [ 1.40323e-005 ]
7361 : [ 1.48423e-005 ]
7362 : [ 1.49808e-005 ]
7363 : [ 1.4724e-005  ]
7364 : [ 1.50242e-005 ]
7365 : [ 1.5075e-005  ]
7366 : [ 1.50447e-005 ]
7367 : [ 1.48622e-005 ]
7368 : [ 1.47932e-005 ]
7369 : [ 1.41563e-005 ]
7370 : [ 1.46895e-005 ]
7371 : [ 1.50669e-005 ]
7372 : [ 1.44692e-005 ]
7373 : [ 1.50878e-005 ]
7374 : [ 1.47788e-005 ]
7375 : [ 1.46067e-005 ]
7376 : [ 1.47599e-005 ]
7377 : [ 1.40266e-005 ]
7378 : [ 1.49212e-005 ]
7379 : [ 1.51523e-005 ]
7380 : [ 1.50497e-005 ]
7381 : [ 1.45351e-005 ]
7382 : [ 1.50985e-005 ]
7383 : [ 1.4738e-005  ]
7384 : [ 1.421e-005   ]
7385 : [ 1.4872e-005  ]
7386 : [ 1.43683e-005 ]
7387 : [ 1.53615e-005 ]
7388 : [ 1.48594e-005 ]
7389 : [ 1.51021e-005 ]
7390 : [ 1.49195e-005 ]
7391 : [ 1.52013e-005 ]
7392 : [ 1.41723e-005 ]
7393 : [ 1.52248e-005 ]
7394 : [ 1.48571e-005 ]
7395 : [ 1.50133e-005 ]
7396 : [ 1.50332e-005 ]
7397 : [ 1.48913e-005 ]
7398 : [ 1.49389e-005 ]
7399 : [ 1.50327e-005 ]
7400 : [ 1.51284e-005 ]
7401 : [ 1.45338e-005 ]
7402 : [ 1.50777e-005 ]
7403 : [ 1.49748e-005 ]
7404 : [ 1.48999e-005 ]
7405 : [ 1.46334e-005 ]
7406 : [ 1.49689e-005 ]
7407 : [ 1.48479e-005 ]
7408 : [ 1.46805e-005 ]
7409 : [ 1.38603e-005 ]
7410 : [ 1.48284e-005 ]
7411 : [ 1.50061e-005 ]
7412 : [ 1.49967e-005 ]
7413 : [ 1.44146e-005 ]
7414 : [ 1.42607e-005 ]
7415 : [ 1.48923e-005 ]
7416 : [ 1.50859e-005 ]
7417 : [ 1.46709e-005 ]
7418 : [ 1.50091e-005 ]
7419 : [ 1.45411e-005 ]
7420 : [ 1.50976e-005 ]
7421 : [ 1.41313e-005 ]
7422 : [ 1.4836e-005  ]
7423 : [ 1.49113e-005 ]
7424 : [ 1.49666e-005 ]
7425 : [ 1.45459e-005 ]
7426 : [ 1.51031e-005 ]
7427 : [ 1.48108e-005 ]
7428 : [ 1.45569e-005 ]
7429 : [ 1.42342e-005 ]
7430 : [ 1.37488e-005 ]
7431 : [ 1.49563e-005 ]
7432 : [ 1.47788e-005 ]
7433 : [ 1.50037e-005 ]
7434 : [ 1.4134e-005  ]
7435 : [ 1.48489e-005 ]
7436 : [ 1.4562e-005  ]
7437 : [ 1.51063e-005 ]
7438 : [ 1.50941e-005 ]
7439 : [ 1.51543e-005 ]
7440 : [ 1.41175e-005 ]
7441 : [ 1.50168e-005 ]
7442 : [ 1.47148e-005 ]
7443 : [ 1.50262e-005 ]
7444 : [ 1.48935e-005 ]
7445 : [ 1.45926e-005 ]
7446 : [ 1.41475e-005 ]
7447 : [ 1.42246e-005 ]
7448 : [ 1.50873e-005 ]
7449 : [ 1.5017e-005  ]
7450 : [ 1.50862e-005 ]
7451 : [ 1.49042e-005 ]
7452 : [ 1.45083e-005 ]
7453 : [ 1.49275e-005 ]
7454 : [ 1.41691e-005 ]
7455 : [ 1.46991e-005 ]
7456 : [ 1.50665e-005 ]
7457 : [ 1.50328e-005 ]
7458 : [ 1.47852e-005 ]
7459 : [ 1.49508e-005 ]
7460 : [ 1.41794e-005 ]
7461 : [ 1.52058e-005 ]
7462 : [ 1.49614e-005 ]
7463 : [ 1.48702e-005 ]
7464 : [ 1.50947e-005 ]
7465 : [ 1.4385e-005  ]
7466 : [ 1.50161e-005 ]
7467 : [ 1.49104e-005 ]
7468 : [ 1.50706e-005 ]
7469 : [ 1.4609e-005  ]
7470 : [ 1.38123e-005 ]
7471 : [ 1.43476e-005 ]
7472 : [ 1.48843e-005 ]
7473 : [ 1.39149e-005 ]
7474 : [ 1.45864e-005 ]
7475 : [ 1.48849e-005 ]
7476 : [ 1.50975e-005 ]
7477 : [ 1.47342e-005 ]
7478 : [ 1.39308e-005 ]
7479 : [ 1.48457e-005 ]
7480 : [ 1.42964e-005 ]
7481 : [ 1.41386e-005 ]
7482 : [ 1.48379e-005 ]
7483 : [ 1.37648e-005 ]
7484 : [ 1.46487e-005 ]
7485 : [ 1.49866e-005 ]
7486 : [ 1.49626e-005 ]
7487 : [ 1.46494e-005 ]
7488 : [ 1.49297e-005 ]
7489 : [ 1.46825e-005 ]
7490 : [ 1.49243e-005 ]
7491 : [ 1.42876e-005 ]
7492 : [ 1.50971e-005 ]
7493 : [ 1.42974e-005 ]
7494 : [ 1.4723e-005  ]
7495 : [ 1.46216e-005 ]
7496 : [ 1.41597e-005 ]
7497 : [ 1.45095e-005 ]
7498 : [ 1.51132e-005 ]
7499 : [ 1.44441e-005 ]
7500 : [ 1.51305e-005 ]
7501 : [ 1.50647e-005 ]
7502 : [ 1.50873e-005 ]
7503 : [ 1.50589e-005 ]
7504 : [ 1.48617e-005 ]
7505 : [ 1.44546e-005 ]
7506 : [ 1.41423e-005 ]
7507 : [ 1.46918e-005 ]
7508 : [ 1.48853e-005 ]
7509 : [ 1.41639e-005 ]
7510 : [ 1.45224e-005 ]
7511 : [ 1.52185e-005 ]
7512 : [ 1.42001e-005 ]
7513 : [ 1.51304e-005 ]
7514 : [ 1.4877e-005  ]
7515 : [ 1.43872e-005 ]
7516 : [ 1.38483e-005 ]
7517 : [ 1.48447e-005 ]
7518 : [ 1.5129e-005  ]
7519 : [ 1.4337e-005  ]
7520 : [ 1.38565e-005 ]
7521 : [ 1.49878e-005 ]
7522 : [ 1.51975e-005 ]
7523 : [ 1.45724e-005 ]
7524 : [ 1.45567e-005 ]
7525 : [ 1.46257e-005 ]
7526 : [ 1.46896e-005 ]
7527 : [ 1.47806e-005 ]
7528 : [ 1.44878e-005 ]
7529 : [ 1.36417e-005 ]
7530 : [ 1.50605e-005 ]
7531 : [ 1.41323e-005 ]
7532 : [ 1.41859e-005 ]
7533 : [ 1.4479e-005  ]
7534 : [ 1.47268e-005 ]
7535 : [ 1.50276e-005 ]
7536 : [ 1.43138e-005 ]
7537 : [ 1.51626e-005 ]
7538 : [ 1.47749e-005 ]
7539 : [ 1.50959e-005 ]
7540 : [ 1.43059e-005 ]
7541 : [ 1.42079e-005 ]
7542 : [ 1.50859e-005 ]
7543 : [ 1.48618e-005 ]
7544 : [ 1.40893e-005 ]
7545 : [ 1.43248e-005 ]
7546 : [ 1.48688e-005 ]
7547 : [ 1.48129e-005 ]
7548 : [ 1.50807e-005 ]
7549 : [ 1.51166e-005 ]
7550 : [ 1.49846e-005 ]
7551 : [ 1.49357e-005 ]
7552 : [ 1.48703e-005 ]
7553 : [ 1.51339e-005 ]
7554 : [ 1.47555e-005 ]
7555 : [ 1.43877e-005 ]
7556 : [ 1.48831e-005 ]
7557 : [ 1.51446e-005 ]
7558 : [ 1.43166e-005 ]
7559 : [ 1.42958e-005 ]
7560 : [ 1.48532e-005 ]
7561 : [ 1.50054e-005 ]
7562 : [ 1.52375e-005 ]
7563 : [ 1.51048e-005 ]
7564 : [ 1.42567e-005 ]
7565 : [ 1.49078e-005 ]
7566 : [ 1.39265e-005 ]
7567 : [ 1.47661e-005 ]
7568 : [ 1.5111e-005  ]
7569 : [ 1.49634e-005 ]
7570 : [ 1.5256e-005  ]
7571 : [ 1.49211e-005 ]
7572 : [ 1.50556e-005 ]
7573 : [ 1.49833e-005 ]
7574 : [ 1.50069e-005 ]
7575 : [ 1.49734e-005 ]
7576 : [ 1.46815e-005 ]
7577 : [ 1.47964e-005 ]
7578 : [ 1.49388e-005 ]
7579 : [ 1.43083e-005 ]
7580 : [ 1.49995e-005 ]
7581 : [ 1.50388e-005 ]
7582 : [ 1.42652e-005 ]
7583 : [ 1.44852e-005 ]
7584 : [ 1.40383e-005 ]
7585 : [ 1.50419e-005 ]
7586 : [ 1.49697e-005 ]
7587 : [ 1.49441e-005 ]
7588 : [ 1.50275e-005 ]
7589 : [ 1.50661e-005 ]
7590 : [ 1.48573e-005 ]
7591 : [ 1.47039e-005 ]
7592 : [ 1.50617e-005 ]
7593 : [ 1.46242e-005 ]
7594 : [ 1.51154e-005 ]
7595 : [ 1.49828e-005 ]
7596 : [ 1.41863e-005 ]
7597 : [ 1.46936e-005 ]
7598 : [ 1.47564e-005 ]
7599 : [ 1.48177e-005 ]
7600 : [ 1.51655e-005 ]
7601 : [ 1.50844e-005 ]
7602 : [ 1.48241e-005 ]
7603 : [ 1.50859e-005 ]
7604 : [ 1.37301e-005 ]
7605 : [ 1.47985e-005 ]
7606 : [ 1.44812e-005 ]
7607 : [ 1.50323e-005 ]
7608 : [ 1.50838e-005 ]
7609 : [ 1.50389e-005 ]
7610 : [ 1.46631e-005 ]
7611 : [ 1.50043e-005 ]
7612 : [ 1.50443e-005 ]
7613 : [ 1.48995e-005 ]
7614 : [ 1.48334e-005 ]
7615 : [ 1.49944e-005 ]
7616 : [ 1.50681e-005 ]
7617 : [ 1.45729e-005 ]
7618 : [ 1.49474e-005 ]
7619 : [ 1.50407e-005 ]
7620 : [ 1.48989e-005 ]
7621 : [ 1.50014e-005 ]
7622 : [ 1.48324e-005 ]
7623 : [ 1.49005e-005 ]
7624 : [ 1.4138e-005  ]
7625 : [ 1.50342e-005 ]
7626 : [ 1.39289e-005 ]
7627 : [ 1.48753e-005 ]
7628 : [ 1.50567e-005 ]
7629 : [ 1.50811e-005 ]
7630 : [ 1.43867e-005 ]
7631 : [ 1.50807e-005 ]
7632 : [ 1.39722e-005 ]
7633 : [ 1.48901e-005 ]
7634 : [ 1.50754e-005 ]
7635 : [ 1.49215e-005 ]
7636 : [ 1.4229e-005  ]
7637 : [ 1.43046e-005 ]
7638 : [ 1.47934e-005 ]
7639 : [ 1.50248e-005 ]
7640 : [ 1.43006e-005 ]
7641 : [ 1.45484e-005 ]
7642 : [ 1.4806e-005  ]
7643 : [ 1.50167e-005 ]
7644 : [ 1.49777e-005 ]
7645 : [ 1.43466e-005 ]
7646 : [ 1.47515e-005 ]
7647 : [ 1.51062e-005 ]
7648 : [ 1.48863e-005 ]
7649 : [ 1.49469e-005 ]
7650 : [ 1.51213e-005 ]
7651 : [ 1.49477e-005 ]
7652 : [ 1.50608e-005 ]
7653 : [ 1.44251e-005 ]
7654 : [ 1.43295e-005 ]
7655 : [ 1.48122e-005 ]
7656 : [ 1.50759e-005 ]
7657 : [ 1.47376e-005 ]
7658 : [ 1.42947e-005 ]
7659 : [ 1.4169e-005  ]
7660 : [ 1.51841e-005 ]
7661 : [ 1.48583e-005 ]
7662 : [ 1.3845e-005  ]
7663 : [ 1.46351e-005 ]
7664 : [ 1.41341e-005 ]
7665 : [ 1.51217e-005 ]
7666 : [ 1.51029e-005 ]
7667 : [ 1.53422e-005 ]
7668 : [ 1.49672e-005 ]
7669 : [ 1.48047e-005 ]
7670 : [ 1.50487e-005 ]
7671 : [ 1.45193e-005 ]
7672 : [ 1.44093e-005 ]
7673 : [ 1.50917e-005 ]
7674 : [ 1.50074e-005 ]
7675 : [ 1.43442e-005 ]
7676 : [ 1.50824e-005 ]
7677 : [ 1.41892e-005 ]
7678 : [ 1.49637e-005 ]
7679 : [ 1.4762e-005  ]
7680 : [ 1.38993e-005 ]
7681 : [ 1.38625e-005 ]
7682 : [ 1.51741e-005 ]
7683 : [ 1.43662e-005 ]
7684 : [ 1.41342e-005 ]
7685 : [ 1.45246e-005 ]
7686 : [ 1.50053e-005 ]
7687 : [ 1.51946e-005 ]
7688 : [ 1.49382e-005 ]
7689 : [ 1.54016e-005 ]
7690 : [ 1.39515e-005 ]
7691 : [ 1.51166e-005 ]
7692 : [ 1.40055e-005 ]
7693 : [ 1.45779e-005 ]
7694 : [ 1.50224e-005 ]
7695 : [ 1.4415e-005  ]
7696 : [ 1.40626e-005 ]
7697 : [ 1.3623e-005  ]
7698 : [ 1.46431e-005 ]
7699 : [ 1.45273e-005 ]
7700 : [ 1.48083e-005 ]
7701 : [ 1.4818e-005  ]
7702 : [ 1.4014e-005  ]
7703 : [ 1.50526e-005 ]
7704 : [ 1.50344e-005 ]
7705 : [ 1.48936e-005 ]
7706 : [ 1.50132e-005 ]
7707 : [ 1.48792e-005 ]
7708 : [ 1.50299e-005 ]
7709 : [ 1.50132e-005 ]
7710 : [ 1.47683e-005 ]
7711 : [ 1.46607e-005 ]
7712 : [ 1.42577e-005 ]
7713 : [ 1.41469e-005 ]
7714 : [ 1.40193e-005 ]
7715 : [ 1.50873e-005 ]
7716 : [ 1.48575e-005 ]
7717 : [ 1.48405e-005 ]
7718 : [ 1.39409e-005 ]
7719 : [ 1.42021e-005 ]
7720 : [ 1.49363e-005 ]
7721 : [ 1.48661e-005 ]
7722 : [ 1.45483e-005 ]
7723 : [ 1.48402e-005 ]
7724 : [ 1.40505e-005 ]
7725 : [ 1.45316e-005 ]
7726 : [ 1.42674e-005 ]
7727 : [ 1.49479e-005 ]
7728 : [ 1.493e-005   ]
7729 : [ 1.48739e-005 ]
7730 : [ 1.5115e-005  ]
7731 : [ 1.49299e-005 ]
7732 : [ 1.51809e-005 ]
7733 : [ 1.5137e-005  ]
7734 : [ 1.48131e-005 ]
7735 : [ 1.46793e-005 ]
7736 : [ 1.50676e-005 ]
7737 : [ 1.40928e-005 ]
7738 : [ 1.4927e-005  ]
7739 : [ 1.44266e-005 ]
7740 : [ 1.50179e-005 ]
7741 : [ 1.50109e-005 ]
7742 : [ 1.50416e-005 ]
7743 : [ 1.43075e-005 ]
7744 : [ 1.48958e-005 ]
7745 : [ 1.40627e-005 ]
7746 : [ 1.50788e-005 ]
7747 : [ 1.46214e-005 ]
7748 : [ 1.49407e-005 ]
7749 : [ 1.49069e-005 ]
7750 : [ 1.49052e-005 ]
7751 : [ 1.45731e-005 ]
7752 : [ 1.42917e-005 ]
7753 : [ 1.49119e-005 ]
7754 : [ 1.48907e-005 ]
7755 : [ 1.45035e-005 ]
7756 : [ 1.43501e-005 ]
7757 : [ 1.45857e-005 ]
7758 : [ 1.453e-005   ]
7759 : [ 1.3967e-005  ]
7760 : [ 1.40752e-005 ]
7761 : [ 1.496e-005   ]
7762 : [ 1.48395e-005 ]
7763 : [ 1.49396e-005 ]
7764 : [ 1.46463e-005 ]
7765 : [ 1.47039e-005 ]
7766 : [ 1.41991e-005 ]
7767 : [ 1.3712e-005  ]
7768 : [ 1.45072e-005 ]
7769 : [ 1.48619e-005 ]
7770 : [ 1.44445e-005 ]
7771 : [ 1.42782e-005 ]
7772 : [ 1.49838e-005 ]
7773 : [ 1.48663e-005 ]
7774 : [ 1.45004e-005 ]
7775 : [ 1.50718e-005 ]
7776 : [ 1.45212e-005 ]
7777 : [ 1.47875e-005 ]
7778 : [ 1.45075e-005 ]
7779 : [ 1.48726e-005 ]
7780 : [ 1.49448e-005 ]
7781 : [ 1.44715e-005 ]
7782 : [ 1.38454e-005 ]
7783 : [ 1.54142e-005 ]
7784 : [ 1.49522e-005 ]
7785 : [ 1.47431e-005 ]
7786 : [ 1.49369e-005 ]
7787 : [ 1.50182e-005 ]
7788 : [ 1.4449e-005  ]
7789 : [ 1.49517e-005 ]
7790 : [ 1.47109e-005 ]
7791 : [ 1.49019e-005 ]
7792 : [ 1.50559e-005 ]
7793 : [ 1.50683e-005 ]
7794 : [ 1.49479e-005 ]
7795 : [ 1.4505e-005  ]
7796 : [ 1.48509e-005 ]
7797 : [ 1.42158e-005 ]
7798 : [ 1.49769e-005 ]
7799 : [ 1.50399e-005 ]
7800 : [ 1.51048e-005 ]
7801 : [ 1.47019e-005 ]
7802 : [ 1.49802e-005 ]
7803 : [ 1.4209e-005  ]
7804 : [ 1.4997e-005  ]
7805 : [ 1.5003e-005  ]
7806 : [ 1.45705e-005 ]
7807 : [ 1.49931e-005 ]
7808 : [ 1.51638e-005 ]
7809 : [ 1.45343e-005 ]
7810 : [ 1.40653e-005 ]
7811 : [ 1.4046e-005  ]
7812 : [ 1.45935e-005 ]
7813 : [ 1.48738e-005 ]
7814 : [ 1.45879e-005 ]
7815 : [ 1.47338e-005 ]
7816 : [ 1.50326e-005 ]
7817 : [ 1.4203e-005  ]
7818 : [ 1.49862e-005 ]
7819 : [ 1.46948e-005 ]
7820 : [ 1.49516e-005 ]
7821 : [ 1.4554e-005  ]
7822 : [ 1.43537e-005 ]
7823 : [ 1.43935e-005 ]
7824 : [ 1.47851e-005 ]
7825 : [ 1.49499e-005 ]
7826 : [ 1.5055e-005  ]
7827 : [ 1.49738e-005 ]
7828 : [ 1.50446e-005 ]
7829 : [ 1.51512e-005 ]
7830 : [ 1.48643e-005 ]
7831 : [ 1.45184e-005 ]
7832 : [ 1.45619e-005 ]
7833 : [ 1.49143e-005 ]
7834 : [ 1.49008e-005 ]
7835 : [ 1.48547e-005 ]
7836 : [ 1.50116e-005 ]
7837 : [ 1.51859e-005 ]
7838 : [ 1.46997e-005 ]
7839 : [ 1.49766e-005 ]
7840 : [ 1.4903e-005  ]
7841 : [ 1.44465e-005 ]
7842 : [ 1.43969e-005 ]
7843 : [ 1.43054e-005 ]
7844 : [ 1.4931e-005  ]
7845 : [ 1.48229e-005 ]
7846 : [ 1.45472e-005 ]
7847 : [ 1.4498e-005  ]
7848 : [ 1.50184e-005 ]
7849 : [ 1.44424e-005 ]
7850 : [ 1.50709e-005 ]
7851 : [ 1.42809e-005 ]
7852 : [ 1.50715e-005 ]
7853 : [ 1.49692e-005 ]
7854 : [ 1.40488e-005 ]
7855 : [ 1.43181e-005 ]
7856 : [ 1.46425e-005 ]
7857 : [ 1.46386e-005 ]
7858 : [ 1.50081e-005 ]
7859 : [ 1.49999e-005 ]
7860 : [ 1.48325e-005 ]
7861 : [ 1.49389e-005 ]
7862 : [ 1.48682e-005 ]
7863 : [ 1.45585e-005 ]
7864 : [ 1.50408e-005 ]
7865 : [ 1.50168e-005 ]
7866 : [ 1.51259e-005 ]
7867 : [ 1.50532e-005 ]
7868 : [ 1.49751e-005 ]
7869 : [ 1.42029e-005 ]
7870 : [ 1.50257e-005 ]
7871 : [ 1.37837e-005 ]
7872 : [ 1.40179e-005 ]
7873 : [ 1.38101e-005 ]
7874 : [ 1.4611e-005  ]
7875 : [ 1.48923e-005 ]
7876 : [ 1.43989e-005 ]
7877 : [ 1.43177e-005 ]
7878 : [ 1.44897e-005 ]
7879 : [ 1.46648e-005 ]
7880 : [ 1.50726e-005 ]
7881 : [ 1.42029e-005 ]
7882 : [ 1.48149e-005 ]
7883 : [ 1.45821e-005 ]
7884 : [ 1.477e-005   ]
7885 : [ 1.46263e-005 ]
7886 : [ 1.49051e-005 ]
7887 : [ 1.51227e-005 ]
7888 : [ 1.51694e-005 ]
7889 : [ 1.49339e-005 ]
7890 : [ 1.50139e-005 ]
7891 : [ 1.50143e-005 ]
7892 : [ 1.48729e-005 ]
7893 : [ 1.42983e-005 ]
7894 : [ 1.5218e-005  ]
7895 : [ 1.43279e-005 ]
7896 : [ 1.48733e-005 ]
7897 : [ 1.47116e-005 ]
7898 : [ 1.49312e-005 ]
7899 : [ 1.40535e-005 ]
7900 : [ 1.47392e-005 ]
7901 : [ 1.48028e-005 ]
7902 : [ 1.50489e-005 ]
7903 : [ 1.4258e-005  ]
7904 : [ 1.47367e-005 ]
7905 : [ 1.41054e-005 ]
7906 : [ 1.4401e-005  ]
7907 : [ 1.49741e-005 ]
7908 : [ 1.49426e-005 ]
7909 : [ 1.49179e-005 ]
7910 : [ 1.43592e-005 ]
7911 : [ 1.48982e-005 ]
7912 : [ 1.42377e-005 ]
7913 : [ 1.45632e-005 ]
7914 : [ 1.50319e-005 ]
7915 : [ 1.49395e-005 ]
7916 : [ 1.50141e-005 ]
7917 : [ 1.39953e-005 ]
7918 : [ 1.49821e-005 ]
7919 : [ 1.47131e-005 ]
7920 : [ 1.51601e-005 ]
7921 : [ 1.45234e-005 ]
7922 : [ 1.48008e-005 ]
7923 : [ 1.46502e-005 ]
7924 : [ 1.48848e-005 ]
7925 : [ 1.36419e-005 ]
7926 : [ 1.43182e-005 ]
7927 : [ 1.51142e-005 ]
7928 : [ 1.46568e-005 ]
7929 : [ 1.43662e-005 ]
7930 : [ 1.48763e-005 ]
7931 : [ 1.50544e-005 ]
7932 : [ 1.45546e-005 ]
7933 : [ 1.49097e-005 ]
7934 : [ 1.43718e-005 ]
7935 : [ 1.5064e-005  ]
7936 : [ 1.51289e-005 ]
7937 : [ 1.51657e-005 ]
7938 : [ 1.46274e-005 ]
7939 : [ 1.49572e-005 ]
7940 : [ 1.49846e-005 ]
7941 : [ 1.53009e-005 ]
7942 : [ 1.50676e-005 ]
7943 : [ 1.43498e-005 ]
7944 : [ 1.51896e-005 ]
7945 : [ 1.50029e-005 ]
7946 : [ 1.45176e-005 ]
7947 : [ 1.49822e-005 ]
7948 : [ 1.47713e-005 ]
7949 : [ 1.51567e-005 ]
7950 : [ 1.48955e-005 ]
7951 : [ 1.48603e-005 ]
7952 : [ 1.5132e-005  ]
7953 : [ 1.4551e-005  ]
7954 : [ 1.47639e-005 ]
7955 : [ 1.49228e-005 ]
7956 : [ 1.4598e-005  ]
7957 : [ 1.48676e-005 ]
7958 : [ 1.4864e-005  ]
7959 : [ 1.54155e-005 ]
7960 : [ 1.42318e-005 ]
7961 : [ 1.42675e-005 ]
7962 : [ 1.47303e-005 ]
7963 : [ 1.46986e-005 ]
7964 : [ 1.49803e-005 ]
7965 : [ 1.45267e-005 ]
7966 : [ 1.47286e-005 ]
7967 : [ 1.4783e-005  ]
7968 : [ 1.42739e-005 ]
7969 : [ 1.36686e-005 ]
7970 : [ 1.45263e-005 ]
7971 : [ 1.44527e-005 ]
7972 : [ 1.43928e-005 ]
7973 : [ 1.41859e-005 ]
7974 : [ 1.48409e-005 ]
7975 : [ 1.52064e-005 ]
7976 : [ 1.38898e-005 ]
7977 : [ 1.50243e-005 ]
7978 : [ 1.42445e-005 ]
7979 : [ 1.3771e-005  ]
7980 : [ 1.44488e-005 ]
7981 : [ 1.49075e-005 ]
7982 : [ 1.46056e-005 ]
7983 : [ 1.50018e-005 ]
7984 : [ 1.46001e-005 ]
7985 : [ 1.42237e-005 ]
7986 : [ 1.47002e-005 ]
7987 : [ 1.47959e-005 ]
7988 : [ 1.50784e-005 ]
7989 : [ 1.46611e-005 ]
7990 : [ 1.51862e-005 ]
7991 : [ 1.51237e-005 ]
7992 : [ 1.47246e-005 ]
7993 : [ 1.36808e-005 ]
7994 : [ 1.49227e-005 ]
7995 : [ 1.42088e-005 ]
7996 : [ 1.49217e-005 ]
7997 : [ 1.42734e-005 ]
7998 : [ 1.49843e-005 ]
7999 : [ 1.47013e-005 ]
8000 : [ 1.43297e-005 ]
8001 : [ 1.45932e-005 ]
8002 : [ 1.49448e-005 ]
8003 : [ 1.47561e-005 ]
8004 : [ 1.50023e-005 ]
8005 : [ 1.38585e-005 ]
8006 : [ 1.50695e-005 ]
8007 : [ 1.5104e-005  ]
8008 : [ 1.50858e-005 ]
8009 : [ 1.50486e-005 ]
8010 : [ 1.45751e-005 ]
8011 : [ 1.50324e-005 ]
8012 : [ 1.51626e-005 ]
8013 : [ 1.48778e-005 ]
8014 : [ 1.50274e-005 ]
8015 : [ 1.50374e-005 ]
8016 : [ 1.5003e-005  ]
8017 : [ 1.50637e-005 ]
8018 : [ 1.42361e-005 ]
8019 : [ 1.47174e-005 ]
8020 : [ 1.46028e-005 ]
8021 : [ 1.49356e-005 ]
8022 : [ 1.49429e-005 ]
8023 : [ 1.38133e-005 ]
8024 : [ 1.43159e-005 ]
8025 : [ 1.50622e-005 ]
8026 : [ 1.50548e-005 ]
8027 : [ 1.39404e-005 ]
8028 : [ 1.4998e-005  ]
8029 : [ 1.48513e-005 ]
8030 : [ 1.45808e-005 ]
8031 : [ 1.39271e-005 ]
8032 : [ 1.49691e-005 ]
8033 : [ 1.4351e-005  ]
8034 : [ 1.48078e-005 ]
8035 : [ 1.40505e-005 ]
8036 : [ 1.4556e-005  ]
8037 : [ 1.48437e-005 ]
8038 : [ 1.51283e-005 ]
8039 : [ 1.47253e-005 ]
8040 : [ 1.37781e-005 ]
8041 : [ 1.38117e-005 ]
8042 : [ 1.41247e-005 ]
8043 : [ 1.49525e-005 ]
8044 : [ 1.48736e-005 ]
8045 : [ 1.44906e-005 ]
8046 : [ 1.51373e-005 ]
8047 : [ 1.42612e-005 ]
8048 : [ 1.48343e-005 ]
8049 : [ 1.47065e-005 ]
8050 : [ 1.51476e-005 ]
8051 : [ 1.42217e-005 ]
8052 : [ 1.50631e-005 ]
8053 : [ 1.43277e-005 ]
8054 : [ 1.46994e-005 ]
8055 : [ 1.51191e-005 ]
8056 : [ 1.44684e-005 ]
8057 : [ 1.41315e-005 ]
8058 : [ 1.39428e-005 ]
8059 : [ 1.46023e-005 ]
8060 : [ 1.50036e-005 ]
8061 : [ 1.4325e-005  ]
8062 : [ 1.50943e-005 ]
8063 : [ 1.49868e-005 ]
8064 : [ 1.45863e-005 ]
8065 : [ 1.4609e-005  ]
8066 : [ 1.509e-005   ]
8067 : [ 1.51634e-005 ]
8068 : [ 1.45321e-005 ]
8069 : [ 1.49365e-005 ]
8070 : [ 1.48736e-005 ]
8071 : [ 1.39839e-005 ]
8072 : [ 1.49928e-005 ]
8073 : [ 1.45691e-005 ]
8074 : [ 1.47919e-005 ]
8075 : [ 1.50547e-005 ]
8076 : [ 1.45802e-005 ]
8077 : [ 1.4269e-005  ]
8078 : [ 1.43292e-005 ]
8079 : [ 1.38123e-005 ]
8080 : [ 1.48068e-005 ]
8081 : [ 1.41072e-005 ]
8082 : [ 1.45362e-005 ]
8083 : [ 1.48628e-005 ]
8084 : [ 1.50072e-005 ]
8085 : [ 1.4782e-005  ]
8086 : [ 1.50137e-005 ]
8087 : [ 1.46931e-005 ]
8088 : [ 1.42122e-005 ]
8089 : [ 1.47837e-005 ]
8090 : [ 1.45063e-005 ]
8091 : [ 1.47852e-005 ]
8092 : [ 1.4921e-005  ]
8093 : [ 1.49827e-005 ]
8094 : [ 1.49098e-005 ]
8095 : [ 1.50438e-005 ]
8096 : [ 1.445e-005   ]
8097 : [ 1.48811e-005 ]
8098 : [ 1.48495e-005 ]
8099 : [ 1.43886e-005 ]
8100 : [ 1.48312e-005 ]
8101 : [ 1.49762e-005 ]
8102 : [ 1.49156e-005 ]
8103 : [ 1.50316e-005 ]
8104 : [ 1.413e-005   ]
8105 : [ 1.39786e-005 ]
8106 : [ 1.51317e-005 ]
8107 : [ 1.45343e-005 ]
8108 : [ 1.48827e-005 ]
8109 : [ 1.49409e-005 ]
8110 : [ 1.45663e-005 ]
8111 : [ 1.42902e-005 ]
8112 : [ 1.49925e-005 ]
8113 : [ 1.51255e-005 ]
8114 : [ 1.49461e-005 ]
8115 : [ 1.51598e-005 ]
8116 : [ 1.42505e-005 ]
8117 : [ 1.42618e-005 ]
8118 : [ 1.40496e-005 ]
8119 : [ 1.44943e-005 ]
8120 : [ 1.50295e-005 ]
8121 : [ 1.49826e-005 ]
8122 : [ 1.51419e-005 ]
8123 : [ 1.48277e-005 ]
8124 : [ 1.50386e-005 ]
8125 : [ 1.41532e-005 ]
8126 : [ 1.47808e-005 ]
8127 : [ 1.49663e-005 ]
8128 : [ 1.4942e-005  ]
8129 : [ 1.38639e-005 ]
8130 : [ 1.43602e-005 ]
8131 : [ 1.43063e-005 ]
8132 : [ 1.48187e-005 ]
8133 : [ 1.4877e-005  ]
8134 : [ 1.50442e-005 ]
8135 : [ 1.50804e-005 ]
8136 : [ 1.46601e-005 ]
8137 : [ 1.5097e-005  ]
8138 : [ 1.43891e-005 ]
8139 : [ 1.50808e-005 ]
8140 : [ 1.46923e-005 ]
8141 : [ 1.42766e-005 ]
8142 : [ 1.50434e-005 ]
8143 : [ 1.49014e-005 ]
8144 : [ 1.49285e-005 ]
8145 : [ 1.44208e-005 ]
8146 : [ 1.3395e-005  ]
8147 : [ 1.45899e-005 ]
8148 : [ 1.45457e-005 ]
8149 : [ 1.48847e-005 ]
8150 : [ 1.39873e-005 ]
8151 : [ 1.44502e-005 ]
8152 : [ 1.50042e-005 ]
8153 : [ 1.42285e-005 ]
8154 : [ 1.5008e-005  ]
8155 : [ 1.49825e-005 ]
8156 : [ 1.4509e-005  ]
8157 : [ 1.48899e-005 ]
8158 : [ 1.49856e-005 ]
8159 : [ 1.46454e-005 ]
8160 : [ 1.46233e-005 ]
8161 : [ 1.49599e-005 ]
8162 : [ 1.48502e-005 ]
8163 : [ 1.51394e-005 ]
8164 : [ 1.49215e-005 ]
8165 : [ 1.50698e-005 ]
8166 : [ 1.50606e-005 ]
8167 : [ 1.50259e-005 ]
8168 : [ 1.44782e-005 ]
8169 : [ 1.51171e-005 ]
8170 : [ 1.4981e-005  ]
8171 : [ 1.47597e-005 ]
8172 : [ 1.47789e-005 ]
8173 : [ 1.50913e-005 ]
8174 : [ 1.42356e-005 ]
8175 : [ 1.51269e-005 ]
8176 : [ 1.48658e-005 ]
8177 : [ 1.40214e-005 ]
8178 : [ 1.42502e-005 ]
8179 : [ 1.45453e-005 ]
8180 : [ 1.46844e-005 ]
8181 : [ 1.50819e-005 ]
8182 : [ 1.49719e-005 ]
8183 : [ 1.42111e-005 ]
8184 : [ 1.4278e-005  ]
8185 : [ 1.50882e-005 ]
8186 : [ 1.40689e-005 ]
8187 : [ 1.48788e-005 ]
8188 : [ 1.48546e-005 ]
8189 : [ 1.49244e-005 ]
8190 : [ 1.51258e-005 ]
8191 : [ 1.42343e-005 ]
8192 : [ 1.48911e-005 ]
8193 : [ 1.4374e-005  ]
8194 : [ 1.49144e-005 ]
8195 : [ 1.48893e-005 ]
8196 : [ 1.50074e-005 ]
8197 : [ 1.49597e-005 ]
8198 : [ 1.39514e-005 ]
8199 : [ 1.45598e-005 ]
8200 : [ 1.50483e-005 ]
8201 : [ 1.50177e-005 ]
8202 : [ 1.49051e-005 ]
8203 : [ 1.49682e-005 ]
8204 : [ 1.49498e-005 ]
8205 : [ 1.47447e-005 ]
8206 : [ 1.45897e-005 ]
8207 : [ 1.51474e-005 ]
8208 : [ 1.50499e-005 ]
8209 : [ 1.47573e-005 ]
8210 : [ 1.50546e-005 ]
8211 : [ 1.42725e-005 ]
8212 : [ 1.39036e-005 ]
8213 : [ 1.45091e-005 ]
8214 : [ 1.50459e-005 ]
8215 : [ 1.50262e-005 ]
8216 : [ 1.41956e-005 ]
8217 : [ 1.51526e-005 ]
8218 : [ 1.43953e-005 ]
8219 : [ 1.52228e-005 ]
8220 : [ 1.47732e-005 ]
8221 : [ 1.50539e-005 ]
8222 : [ 1.47925e-005 ]
8223 : [ 1.51058e-005 ]
8224 : [ 1.49531e-005 ]
8225 : [ 1.45296e-005 ]
8226 : [ 1.39918e-005 ]
8227 : [ 1.4913e-005  ]
8228 : [ 1.50857e-005 ]
8229 : [ 1.49613e-005 ]
8230 : [ 1.50442e-005 ]
8231 : [ 1.45593e-005 ]
8232 : [ 1.41624e-005 ]
8233 : [ 1.51143e-005 ]
8234 : [ 1.45647e-005 ]
8235 : [ 1.49597e-005 ]
8236 : [ 1.38932e-005 ]
8237 : [ 1.41847e-005 ]
8238 : [ 1.42467e-005 ]
8239 : [ 1.47665e-005 ]
8240 : [ 1.50771e-005 ]
8241 : [ 1.51466e-005 ]
8242 : [ 1.45226e-005 ]
8243 : [ 1.50297e-005 ]
8244 : [ 1.45743e-005 ]
8245 : [ 1.39749e-005 ]
8246 : [ 1.41065e-005 ]
8247 : [ 1.4184e-005  ]
8248 : [ 1.42161e-005 ]
8249 : [ 1.4737e-005  ]
8250 : [ 1.47413e-005 ]
8251 : [ 1.42642e-005 ]
8252 : [ 1.43897e-005 ]
8253 : [ 1.47157e-005 ]
8254 : [ 1.41185e-005 ]
8255 : [ 1.45989e-005 ]
8256 : [ 1.4059e-005  ]
8257 : [ 1.44267e-005 ]
8258 : [ 1.45015e-005 ]
8259 : [ 1.39824e-005 ]
8260 : [ 1.43614e-005 ]
8261 : [ 1.48595e-005 ]
8262 : [ 1.39421e-005 ]
8263 : [ 1.4854e-005  ]
8264 : [ 1.51407e-005 ]
8265 : [ 1.42001e-005 ]
8266 : [ 1.48374e-005 ]
8267 : [ 1.477e-005   ]
8268 : [ 1.47354e-005 ]
8269 : [ 1.49878e-005 ]
8270 : [ 1.42585e-005 ]
8271 : [ 1.46655e-005 ]
8272 : [ 1.45804e-005 ]
8273 : [ 1.49062e-005 ]
8274 : [ 1.40264e-005 ]
8275 : [ 1.50686e-005 ]
8276 : [ 1.42221e-005 ]
8277 : [ 1.40599e-005 ]
8278 : [ 1.39344e-005 ]
8279 : [ 1.48824e-005 ]
8280 : [ 1.41807e-005 ]
8281 : [ 1.48039e-005 ]
8282 : [ 1.50473e-005 ]
8283 : [ 1.48714e-005 ]
8284 : [ 1.50589e-005 ]
8285 : [ 1.46695e-005 ]
8286 : [ 1.49586e-005 ]
8287 : [ 1.5069e-005  ]
8288 : [ 1.45374e-005 ]
8289 : [ 1.4868e-005  ]
8290 : [ 1.49741e-005 ]
8291 : [ 1.48559e-005 ]
8292 : [ 1.41007e-005 ]
8293 : [ 1.48277e-005 ]
8294 : [ 1.50172e-005 ]
8295 : [ 1.41288e-005 ]
8296 : [ 1.44805e-005 ]
8297 : [ 1.47123e-005 ]
8298 : [ 1.50372e-005 ]
8299 : [ 1.41038e-005 ]
8300 : [ 1.49617e-005 ]
8301 : [ 1.4668e-005  ]
8302 : [ 1.47925e-005 ]
8303 : [ 1.36386e-005 ]
8304 : [ 1.47292e-005 ]
8305 : [ 1.37468e-005 ]
8306 : [ 1.39125e-005 ]
8307 : [ 1.38679e-005 ]
8308 : [ 1.41978e-005 ]
8309 : [ 1.48361e-005 ]
8310 : [ 1.49844e-005 ]
8311 : [ 1.42645e-005 ]
8312 : [ 1.48647e-005 ]
8313 : [ 1.50401e-005 ]
8314 : [ 1.48808e-005 ]
8315 : [ 1.48743e-005 ]
8316 : [ 1.50416e-005 ]
8317 : [ 1.50562e-005 ]
8318 : [ 1.39412e-005 ]
8319 : [ 1.40867e-005 ]
8320 : [ 1.50612e-005 ]
8321 : [ 1.45339e-005 ]
8322 : [ 1.48827e-005 ]
8323 : [ 1.45232e-005 ]
8324 : [ 1.50863e-005 ]
8325 : [ 1.51048e-005 ]
8326 : [ 1.42501e-005 ]
8327 : [ 1.4737e-005  ]
8328 : [ 1.50209e-005 ]
8329 : [ 1.50765e-005 ]
8330 : [ 1.47186e-005 ]
8331 : [ 1.46056e-005 ]
8332 : [ 1.49261e-005 ]
8333 : [ 1.50384e-005 ]
8334 : [ 1.46654e-005 ]
8335 : [ 1.50315e-005 ]
8336 : [ 1.44095e-005 ]
8337 : [ 1.41655e-005 ]
8338 : [ 1.51271e-005 ]
8339 : [ 1.48184e-005 ]
8340 : [ 1.40886e-005 ]
8341 : [ 1.49001e-005 ]
8342 : [ 1.45252e-005 ]
8343 : [ 1.51291e-005 ]
8344 : [ 1.51242e-005 ]
8345 : [ 1.50764e-005 ]
8346 : [ 1.46457e-005 ]
8347 : [ 1.48631e-005 ]
8348 : [ 1.47977e-005 ]
8349 : [ 1.44531e-005 ]
8350 : [ 1.49734e-005 ]
8351 : [ 1.48599e-005 ]
8352 : [ 1.46904e-005 ]
8353 : [ 1.42509e-005 ]
8354 : [ 1.42188e-005 ]
8355 : [ 1.52178e-005 ]
8356 : [ 1.49982e-005 ]
8357 : [ 1.50009e-005 ]
8358 : [ 1.39714e-005 ]
8359 : [ 1.50124e-005 ]
8360 : [ 1.50514e-005 ]
8361 : [ 1.50465e-005 ]
8362 : [ 1.47929e-005 ]
8363 : [ 1.51804e-005 ]
8364 : [ 1.43274e-005 ]
8365 : [ 1.47793e-005 ]
8366 : [ 1.50369e-005 ]
8367 : [ 1.51149e-005 ]
8368 : [ 1.51289e-005 ]
8369 : [ 1.50571e-005 ]
8370 : [ 1.43551e-005 ]
8371 : [ 1.48876e-005 ]
8372 : [ 1.49144e-005 ]
8373 : [ 1.49706e-005 ]
8374 : [ 1.44502e-005 ]
8375 : [ 1.38793e-005 ]
8376 : [ 1.50848e-005 ]
8377 : [ 1.46084e-005 ]
8378 : [ 1.41989e-005 ]
8379 : [ 1.46757e-005 ]
8380 : [ 1.39708e-005 ]
8381 : [ 1.39622e-005 ]
8382 : [ 1.50699e-005 ]
8383 : [ 1.40161e-005 ]
8384 : [ 1.41715e-005 ]
8385 : [ 1.496e-005   ]
8386 : [ 1.50566e-005 ]
8387 : [ 1.44352e-005 ]
8388 : [ 1.50319e-005 ]
8389 : [ 1.46498e-005 ]
8390 : [ 1.47548e-005 ]
8391 : [ 1.4562e-005  ]
8392 : [ 1.51322e-005 ]
8393 : [ 1.4791e-005  ]
8394 : [ 1.44163e-005 ]
8395 : [ 1.48756e-005 ]
8396 : [ 1.48468e-005 ]
8397 : [ 1.43191e-005 ]
8398 : [ 1.48584e-005 ]
8399 : [ 1.3915e-005  ]
8400 : [ 1.47237e-005 ]
8401 : [ 1.44705e-005 ]
8402 : [ 1.45972e-005 ]
8403 : [ 1.40042e-005 ]
8404 : [ 1.46685e-005 ]
8405 : [ 1.40641e-005 ]
8406 : [ 1.49558e-005 ]
8407 : [ 1.41643e-005 ]
8408 : [ 1.49564e-005 ]
8409 : [ 1.48756e-005 ]
8410 : [ 1.47779e-005 ]
8411 : [ 1.51417e-005 ]
8412 : [ 1.50562e-005 ]
8413 : [ 1.4494e-005  ]
8414 : [ 1.49901e-005 ]
8415 : [ 1.48131e-005 ]
8416 : [ 1.45597e-005 ]
8417 : [ 1.48753e-005 ]
8418 : [ 1.50441e-005 ]
8419 : [ 1.47893e-005 ]
8420 : [ 1.4749e-005  ]
8421 : [ 1.47381e-005 ]
8422 : [ 1.49053e-005 ]
8423 : [ 1.51087e-005 ]
8424 : [ 1.48815e-005 ]
8425 : [ 1.47784e-005 ]
8426 : [ 1.50199e-005 ]
8427 : [ 1.50804e-005 ]
8428 : [ 1.49363e-005 ]
8429 : [ 1.42826e-005 ]
8430 : [ 1.43354e-005 ]
8431 : [ 1.48549e-005 ]
8432 : [ 1.47371e-005 ]
8433 : [ 1.43259e-005 ]
8434 : [ 1.51906e-005 ]
8435 : [ 1.46405e-005 ]
8436 : [ 1.5067e-005  ]
8437 : [ 1.47036e-005 ]
8438 : [ 1.49555e-005 ]
8439 : [ 1.48896e-005 ]
8440 : [ 1.46969e-005 ]
8441 : [ 1.49496e-005 ]
8442 : [ 1.50841e-005 ]
8443 : [ 1.49139e-005 ]
8444 : [ 1.52468e-005 ]
8445 : [ 1.46431e-005 ]
8446 : [ 1.44833e-005 ]
8447 : [ 1.50711e-005 ]
8448 : [ 1.47935e-005 ]
8449 : [ 1.41657e-005 ]
8450 : [ 1.49798e-005 ]
8451 : [ 1.4597e-005  ]
8452 : [ 1.38504e-005 ]
8453 : [ 1.44218e-005 ]
8454 : [ 1.4617e-005  ]
8455 : [ 1.47455e-005 ]
8456 : [ 1.49164e-005 ]
8457 : [ 1.49022e-005 ]
8458 : [ 1.50184e-005 ]
8459 : [ 1.37414e-005 ]
8460 : [ 1.51329e-005 ]
8461 : [ 1.47677e-005 ]
8462 : [ 1.50471e-005 ]
8463 : [ 1.51158e-005 ]
8464 : [ 1.44617e-005 ]
8465 : [ 1.46607e-005 ]
8466 : [ 1.49621e-005 ]
8467 : [ 1.43284e-005 ]
8468 : [ 1.47491e-005 ]
8469 : [ 1.4135e-005  ]
8470 : [ 1.49127e-005 ]
8471 : [ 1.40195e-005 ]
8472 : [ 1.43381e-005 ]
8473 : [ 1.49919e-005 ]
8474 : [ 1.49981e-005 ]
8475 : [ 1.49462e-005 ]
8476 : [ 1.44185e-005 ]
8477 : [ 1.43846e-005 ]
8478 : [ 1.42861e-005 ]
8479 : [ 1.5155e-005  ]
8480 : [ 1.47493e-005 ]
8481 : [ 1.51194e-005 ]
8482 : [ 1.50227e-005 ]
8483 : [ 1.44358e-005 ]
8484 : [ 1.49386e-005 ]
8485 : [ 1.46685e-005 ]
8486 : [ 1.48766e-005 ]
8487 : [ 1.4757e-005  ]
8488 : [ 1.49322e-005 ]
8489 : [ 1.51019e-005 ]
8490 : [ 1.51047e-005 ]
8491 : [ 1.51693e-005 ]
8492 : [ 1.41721e-005 ]
8493 : [ 1.50766e-005 ]
8494 : [ 1.49758e-005 ]
8495 : [ 1.44609e-005 ]
8496 : [ 1.46444e-005 ]
8497 : [ 1.40573e-005 ]
8498 : [ 1.44009e-005 ]
8499 : [ 1.41884e-005 ]
8500 : [ 1.52633e-005 ]
8501 : [ 1.48891e-005 ]
8502 : [ 1.49874e-005 ]
8503 : [ 1.40492e-005 ]
8504 : [ 1.48791e-005 ]
8505 : [ 1.47817e-005 ]
8506 : [ 1.44565e-005 ]
8507 : [ 1.48747e-005 ]
8508 : [ 1.4715e-005  ]
8509 : [ 1.50864e-005 ]
8510 : [ 1.43194e-005 ]
8511 : [ 1.44685e-005 ]
8512 : [ 1.45889e-005 ]
8513 : [ 1.47597e-005 ]
8514 : [ 1.49865e-005 ]
8515 : [ 1.45063e-005 ]
8516 : [ 1.5003e-005  ]
8517 : [ 1.46085e-005 ]
8518 : [ 1.48197e-005 ]
8519 : [ 1.37995e-005 ]
8520 : [ 1.48632e-005 ]
8521 : [ 1.5098e-005  ]
8522 : [ 1.48873e-005 ]
8523 : [ 1.51613e-005 ]
8524 : [ 1.49859e-005 ]
8525 : [ 1.4556e-005  ]
8526 : [ 1.41165e-005 ]
8527 : [ 1.41095e-005 ]
8528 : [ 1.4862e-005  ]
8529 : [ 1.50661e-005 ]
8530 : [ 1.51197e-005 ]
8531 : [ 1.48754e-005 ]
8532 : [ 1.40403e-005 ]
8533 : [ 1.50943e-005 ]
8534 : [ 1.41112e-005 ]
8535 : [ 1.4861e-005  ]
8536 : [ 1.4954e-005  ]
8537 : [ 1.44288e-005 ]
8538 : [ 1.432e-005   ]
8539 : [ 1.50149e-005 ]
8540 : [ 1.48603e-005 ]
8541 : [ 1.40789e-005 ]
8542 : [ 1.43195e-005 ]
8543 : [ 1.45975e-005 ]
8544 : [ 1.52262e-005 ]
8545 : [ 1.47635e-005 ]
8546 : [ 1.434e-005   ]
8547 : [ 1.50917e-005 ]
8548 : [ 1.49308e-005 ]
8549 : [ 1.40859e-005 ]
8550 : [ 1.46679e-005 ]
8551 : [ 1.49349e-005 ]
8552 : [ 1.39437e-005 ]
8553 : [ 1.4729e-005  ]
8554 : [ 1.49787e-005 ]
8555 : [ 1.39983e-005 ]
8556 : [ 1.50932e-005 ]
8557 : [ 1.51045e-005 ]
8558 : [ 1.40695e-005 ]
8559 : [ 1.4937e-005  ]
8560 : [ 1.50739e-005 ]
8561 : [ 1.48008e-005 ]
8562 : [ 1.4988e-005  ]
8563 : [ 1.41415e-005 ]
8564 : [ 1.49995e-005 ]
8565 : [ 1.48894e-005 ]
8566 : [ 1.52134e-005 ]
8567 : [ 1.51416e-005 ]
8568 : [ 1.45645e-005 ]
8569 : [ 1.50168e-005 ]
8570 : [ 1.49636e-005 ]
8571 : [ 1.49563e-005 ]
8572 : [ 1.50703e-005 ]
8573 : [ 1.48298e-005 ]
8574 : [ 1.38366e-005 ]
8575 : [ 1.47331e-005 ]
8576 : [ 1.41949e-005 ]
8577 : [ 1.48066e-005 ]
8578 : [ 1.49479e-005 ]
8579 : [ 1.50113e-005 ]
8580 : [ 1.49966e-005 ]
8581 : [ 1.43491e-005 ]
8582 : [ 1.49802e-005 ]
8583 : [ 1.50879e-005 ]
8584 : [ 1.4501e-005  ]
8585 : [ 1.49964e-005 ]
8586 : [ 1.42723e-005 ]
8587 : [ 1.43478e-005 ]
8588 : [ 1.51371e-005 ]
8589 : [ 1.49909e-005 ]
8590 : [ 1.50732e-005 ]
8591 : [ 1.43e-005    ]
8592 : [ 1.4573e-005  ]
8593 : [ 1.50255e-005 ]
8594 : [ 1.50364e-005 ]
8595 : [ 1.50999e-005 ]
8596 : [ 1.4807e-005  ]
8597 : [ 1.52252e-005 ]
8598 : [ 1.50119e-005 ]
8599 : [ 1.49301e-005 ]
8600 : [ 1.51176e-005 ]
8601 : [ 1.42042e-005 ]
8602 : [ 1.50918e-005 ]
8603 : [ 1.45375e-005 ]
8604 : [ 1.47435e-005 ]
8605 : [ 1.4722e-005  ]
8606 : [ 1.51817e-005 ]
8607 : [ 1.49066e-005 ]
8608 : [ 1.47696e-005 ]
8609 : [ 1.51954e-005 ]
8610 : [ 1.38202e-005 ]
8611 : [ 1.40305e-005 ]
8612 : [ 1.47519e-005 ]
8613 : [ 1.47627e-005 ]
8614 : [ 1.46257e-005 ]
8615 : [ 1.50413e-005 ]
8616 : [ 1.50995e-005 ]
8617 : [ 1.41971e-005 ]
8618 : [ 1.4852e-005  ]
8619 : [ 1.4337e-005  ]
8620 : [ 1.49895e-005 ]
8621 : [ 1.49936e-005 ]
8622 : [ 1.48702e-005 ]
8623 : [ 1.51106e-005 ]
8624 : [ 1.4455e-005  ]
8625 : [ 1.39547e-005 ]
8626 : [ 1.40279e-005 ]
8627 : [ 1.48665e-005 ]
8628 : [ 1.44668e-005 ]
8629 : [ 1.44201e-005 ]
8630 : [ 1.51435e-005 ]
8631 : [ 1.42148e-005 ]
8632 : [ 1.43981e-005 ]
8633 : [ 1.49089e-005 ]
8634 : [ 1.50895e-005 ]
8635 : [ 1.48048e-005 ]
8636 : [ 1.49672e-005 ]
8637 : [ 1.50641e-005 ]
8638 : [ 1.47555e-005 ]
8639 : [ 1.48656e-005 ]
8640 : [ 1.4643e-005  ]
8641 : [ 1.46993e-005 ]
8642 : [ 1.5011e-005  ]
8643 : [ 1.41637e-005 ]
8644 : [ 1.41101e-005 ]
8645 : [ 1.50759e-005 ]
8646 : [ 1.47779e-005 ]
8647 : [ 1.50646e-005 ]
8648 : [ 1.48894e-005 ]
8649 : [ 1.49896e-005 ]
8650 : [ 1.51139e-005 ]
8651 : [ 1.48687e-005 ]
8652 : [ 1.47491e-005 ]
8653 : [ 1.49582e-005 ]
8654 : [ 1.5073e-005  ]
8655 : [ 1.45802e-005 ]
8656 : [ 1.41411e-005 ]
8657 : [ 1.49201e-005 ]
8658 : [ 1.4126e-005  ]
8659 : [ 1.50801e-005 ]
8660 : [ 1.4258e-005  ]
8661 : [ 1.49847e-005 ]
8662 : [ 1.42897e-005 ]
8663 : [ 1.51158e-005 ]
8664 : [ 1.42889e-005 ]
8665 : [ 1.46319e-005 ]
8666 : [ 1.50281e-005 ]
8667 : [ 1.51689e-005 ]
8668 : [ 1.42175e-005 ]
8669 : [ 1.44912e-005 ]
8670 : [ 1.50077e-005 ]
8671 : [ 1.41805e-005 ]
8672 : [ 1.42997e-005 ]
8673 : [ 1.4964e-005  ]
8674 : [ 1.4746e-005  ]
8675 : [ 1.52811e-005 ]
8676 : [ 1.50419e-005 ]
8677 : [ 1.52321e-005 ]
8678 : [ 1.48975e-005 ]
8679 : [ 1.47529e-005 ]
8680 : [ 1.4975e-005  ]
8681 : [ 1.46625e-005 ]
8682 : [ 1.42821e-005 ]
8683 : [ 1.48471e-005 ]
8684 : [ 1.51077e-005 ]
8685 : [ 1.50278e-005 ]
8686 : [ 1.50711e-005 ]
8687 : [ 1.42525e-005 ]
8688 : [ 1.4812e-005  ]
8689 : [ 1.41183e-005 ]
8690 : [ 1.45064e-005 ]
8691 : [ 1.50462e-005 ]
8692 : [ 1.47865e-005 ]
8693 : [ 1.48904e-005 ]
8694 : [ 1.36464e-005 ]
8695 : [ 1.45544e-005 ]
8696 : [ 1.47412e-005 ]
8697 : [ 1.48324e-005 ]
8698 : [ 1.47032e-005 ]
8699 : [ 1.46155e-005 ]
8700 : [ 1.49548e-005 ]
8701 : [ 1.51174e-005 ]
8702 : [ 1.49216e-005 ]
8703 : [ 1.47538e-005 ]
8704 : [ 1.47986e-005 ]
8705 : [ 1.46419e-005 ]
8706 : [ 1.50511e-005 ]
8707 : [ 1.45516e-005 ]
8708 : [ 1.47644e-005 ]
8709 : [ 1.46129e-005 ]
8710 : [ 1.41952e-005 ]
8711 : [ 1.4852e-005  ]
8712 : [ 1.39066e-005 ]
8713 : [ 1.49735e-005 ]
8714 : [ 1.46963e-005 ]
8715 : [ 1.52029e-005 ]
8716 : [ 1.49956e-005 ]
8717 : [ 1.49694e-005 ]
8718 : [ 1.49616e-005 ]
8719 : [ 1.50183e-005 ]
8720 : [ 1.40646e-005 ]
8721 : [ 1.40189e-005 ]
8722 : [ 1.46789e-005 ]
8723 : [ 1.49033e-005 ]
8724 : [ 1.44625e-005 ]
8725 : [ 1.50411e-005 ]
8726 : [ 1.51644e-005 ]
8727 : [ 1.49744e-005 ]
8728 : [ 1.50811e-005 ]
8729 : [ 1.50382e-005 ]
8730 : [ 1.46676e-005 ]
8731 : [ 1.49776e-005 ]
8732 : [ 1.51129e-005 ]
8733 : [ 1.48159e-005 ]
8734 : [ 1.44284e-005 ]
8735 : [ 1.43742e-005 ]
8736 : [ 1.47886e-005 ]
8737 : [ 1.49391e-005 ]
8738 : [ 1.49184e-005 ]
8739 : [ 1.43384e-005 ]
8740 : [ 1.49374e-005 ]
8741 : [ 1.51271e-005 ]
8742 : [ 1.46654e-005 ]
8743 : [ 1.51264e-005 ]
8744 : [ 1.46006e-005 ]
8745 : [ 1.49652e-005 ]
8746 : [ 1.48908e-005 ]
8747 : [ 1.45005e-005 ]
8748 : [ 1.51216e-005 ]
8749 : [ 1.48916e-005 ]
8750 : [ 1.47729e-005 ]
8751 : [ 1.40389e-005 ]
8752 : [ 1.49316e-005 ]
8753 : [ 1.47415e-005 ]
8754 : [ 1.48153e-005 ]
8755 : [ 1.50862e-005 ]
8756 : [ 1.48205e-005 ]
8757 : [ 1.5104e-005  ]
8758 : [ 1.49363e-005 ]
8759 : [ 1.41713e-005 ]
8760 : [ 1.46097e-005 ]
8761 : [ 1.49924e-005 ]
8762 : [ 1.37505e-005 ]
8763 : [ 1.47487e-005 ]
8764 : [ 1.49078e-005 ]
8765 : [ 1.45471e-005 ]
8766 : [ 1.46886e-005 ]
8767 : [ 1.49704e-005 ]
8768 : [ 1.4625e-005  ]
8769 : [ 1.46836e-005 ]
8770 : [ 1.47386e-005 ]
8771 : [ 1.5086e-005  ]
8772 : [ 1.48544e-005 ]
8773 : [ 1.48386e-005 ]
8774 : [ 1.5137e-005  ]
8775 : [ 1.4523e-005  ]
8776 : [ 1.50382e-005 ]
8777 : [ 1.4889e-005  ]
8778 : [ 1.45289e-005 ]
8779 : [ 1.46474e-005 ]
8780 : [ 1.49961e-005 ]
8781 : [ 1.4643e-005  ]
8782 : [ 1.51302e-005 ]
8783 : [ 1.43585e-005 ]
8784 : [ 1.41965e-005 ]
8785 : [ 1.48304e-005 ]
8786 : [ 1.50654e-005 ]
8787 : [ 1.50047e-005 ]
8788 : [ 1.3882e-005  ]
8789 : [ 1.49366e-005 ]
8790 : [ 1.41487e-005 ]
8791 : [ 1.47988e-005 ]
8792 : [ 1.50904e-005 ]
8793 : [ 1.44149e-005 ]
8794 : [ 1.50651e-005 ]
8795 : [ 1.46791e-005 ]
8796 : [ 1.41027e-005 ]
8797 : [ 1.49641e-005 ]
8798 : [ 1.50683e-005 ]
8799 : [ 1.50154e-005 ]
8800 : [ 1.49395e-005 ]
8801 : [ 1.41635e-005 ]
8802 : [ 1.49775e-005 ]
8803 : [ 1.49861e-005 ]
8804 : [ 1.50141e-005 ]
8805 : [ 1.49285e-005 ]
8806 : [ 1.48325e-005 ]
8807 : [ 1.42131e-005 ]
8808 : [ 1.52089e-005 ]
8809 : [ 1.40631e-005 ]
8810 : [ 1.47129e-005 ]
8811 : [ 1.46485e-005 ]
8812 : [ 1.46432e-005 ]
8813 : [ 1.46957e-005 ]
8814 : [ 1.5095e-005  ]
8815 : [ 1.43011e-005 ]
8816 : [ 1.50531e-005 ]
8817 : [ 1.50788e-005 ]
8818 : [ 1.48576e-005 ]
8819 : [ 1.41968e-005 ]
8820 : [ 1.50326e-005 ]
8821 : [ 1.45985e-005 ]
8822 : [ 1.49972e-005 ]
8823 : [ 1.35344e-005 ]
8824 : [ 1.48363e-005 ]
8825 : [ 1.49793e-005 ]
8826 : [ 1.48821e-005 ]
8827 : [ 1.50715e-005 ]
8828 : [ 1.47852e-005 ]
8829 : [ 1.4973e-005  ]
8830 : [ 1.50639e-005 ]
8831 : [ 1.50412e-005 ]
8832 : [ 1.50617e-005 ]
8833 : [ 1.50779e-005 ]
8834 : [ 1.41101e-005 ]
8835 : [ 1.43807e-005 ]
8836 : [ 1.49478e-005 ]
8837 : [ 1.42473e-005 ]
8838 : [ 1.43055e-005 ]
8839 : [ 1.45581e-005 ]
8840 : [ 1.48643e-005 ]
8841 : [ 1.47789e-005 ]
8842 : [ 1.46067e-005 ]
8843 : [ 1.49895e-005 ]
8844 : [ 1.37235e-005 ]
8845 : [ 1.40777e-005 ]
8846 : [ 1.50462e-005 ]
8847 : [ 1.50196e-005 ]
8848 : [ 1.50145e-005 ]
8849 : [ 1.49896e-005 ]
8850 : [ 1.45205e-005 ]
8851 : [ 1.50853e-005 ]
8852 : [ 1.45919e-005 ]
8853 : [ 1.49033e-005 ]
8854 : [ 1.40393e-005 ]
8855 : [ 1.4301e-005  ]
8856 : [ 1.38749e-005 ]
8857 : [ 1.44279e-005 ]
8858 : [ 1.51872e-005 ]
8859 : [ 1.38227e-005 ]
8860 : [ 1.49918e-005 ]
8861 : [ 1.43904e-005 ]
8862 : [ 1.51006e-005 ]
8863 : [ 1.43981e-005 ]
8864 : [ 1.41783e-005 ]
8865 : [ 1.49041e-005 ]
8866 : [ 1.50527e-005 ]
8867 : [ 1.49061e-005 ]
8868 : [ 1.42164e-005 ]
8869 : [ 1.47863e-005 ]
8870 : [ 1.40763e-005 ]
8871 : [ 1.44934e-005 ]
8872 : [ 1.48799e-005 ]
8873 : [ 1.50213e-005 ]
8874 : [ 1.49627e-005 ]
8875 : [ 1.49023e-005 ]
8876 : [ 1.50536e-005 ]
8877 : [ 1.48572e-005 ]
8878 : [ 1.5117e-005  ]
8879 : [ 1.43452e-005 ]
8880 : [ 1.47614e-005 ]
8881 : [ 1.33183e-005 ]
8882 : [ 1.46388e-005 ]
8883 : [ 1.48737e-005 ]
8884 : [ 1.52153e-005 ]
8885 : [ 1.4435e-005  ]
8886 : [ 1.43649e-005 ]
8887 : [ 1.4921e-005  ]
8888 : [ 1.50914e-005 ]
8889 : [ 1.47581e-005 ]
8890 : [ 1.50337e-005 ]
8891 : [ 1.49004e-005 ]
8892 : [ 1.50139e-005 ]
8893 : [ 1.50956e-005 ]
8894 : [ 1.49147e-005 ]
8895 : [ 1.50352e-005 ]
8896 : [ 1.4915e-005  ]
8897 : [ 1.49986e-005 ]
8898 : [ 1.51127e-005 ]
8899 : [ 1.40227e-005 ]
8900 : [ 1.50864e-005 ]
8901 : [ 1.49707e-005 ]
8902 : [ 1.45931e-005 ]
8903 : [ 1.50829e-005 ]
8904 : [ 1.50236e-005 ]
8905 : [ 1.44918e-005 ]
8906 : [ 1.50623e-005 ]
8907 : [ 1.46226e-005 ]
8908 : [ 1.43453e-005 ]
8909 : [ 1.51458e-005 ]
8910 : [ 1.50675e-005 ]
8911 : [ 1.48133e-005 ]
8912 : [ 1.49302e-005 ]
8913 : [ 1.51338e-005 ]
8914 : [ 1.49574e-005 ]
8915 : [ 1.50035e-005 ]
8916 : [ 1.49289e-005 ]
8917 : [ 1.50261e-005 ]
8918 : [ 1.41818e-005 ]
8919 : [ 1.52824e-005 ]
8920 : [ 1.4879e-005  ]
8921 : [ 1.51232e-005 ]
8922 : [ 1.38068e-005 ]
8923 : [ 1.42686e-005 ]
8924 : [ 1.47402e-005 ]
8925 : [ 1.50185e-005 ]
8926 : [ 1.46669e-005 ]
8927 : [ 1.49916e-005 ]
8928 : [ 1.43269e-005 ]
8929 : [ 1.49852e-005 ]
8930 : [ 1.49598e-005 ]
8931 : [ 1.50275e-005 ]
8932 : [ 1.51406e-005 ]
8933 : [ 1.47503e-005 ]
8934 : [ 1.46011e-005 ]
8935 : [ 1.47315e-005 ]
8936 : [ 1.50414e-005 ]
8937 : [ 1.4967e-005  ]
8938 : [ 1.42191e-005 ]
8939 : [ 1.47138e-005 ]
8940 : [ 1.43486e-005 ]
8941 : [ 1.36983e-005 ]
8942 : [ 1.53194e-005 ]
8943 : [ 1.4996e-005  ]
8944 : [ 1.49031e-005 ]
8945 : [ 1.5066e-005  ]
8946 : [ 1.49748e-005 ]
8947 : [ 1.52643e-005 ]
8948 : [ 1.47908e-005 ]
8949 : [ 1.41986e-005 ]
8950 : [ 1.50602e-005 ]
8951 : [ 1.43835e-005 ]
8952 : [ 1.43245e-005 ]
8953 : [ 1.41716e-005 ]
8954 : [ 1.48864e-005 ]
8955 : [ 1.4907e-005  ]
8956 : [ 1.48218e-005 ]
8957 : [ 1.49986e-005 ]
8958 : [ 1.48247e-005 ]
8959 : [ 1.41315e-005 ]
8960 : [ 1.49196e-005 ]
8961 : [ 1.42786e-005 ]
8962 : [ 1.50634e-005 ]
8963 : [ 1.498e-005   ]
8964 : [ 1.51132e-005 ]
8965 : [ 1.48861e-005 ]
8966 : [ 1.41429e-005 ]
8967 : [ 1.50005e-005 ]
8968 : [ 1.46283e-005 ]
8969 : [ 1.46658e-005 ]
8970 : [ 1.48336e-005 ]
8971 : [ 1.50287e-005 ]
8972 : [ 1.45916e-005 ]
8973 : [ 1.39242e-005 ]
8974 : [ 1.50532e-005 ]
8975 : [ 1.51745e-005 ]
8976 : [ 1.51246e-005 ]
8977 : [ 1.49792e-005 ]
8978 : [ 1.52456e-005 ]
8979 : [ 1.42239e-005 ]
8980 : [ 1.41439e-005 ]
8981 : [ 1.49618e-005 ]
8982 : [ 1.49262e-005 ]
8983 : [ 1.3963e-005  ]
8984 : [ 1.50777e-005 ]
8985 : [ 1.40501e-005 ]
8986 : [ 1.51464e-005 ]
8987 : [ 1.45473e-005 ]
8988 : [ 1.47447e-005 ]
8989 : [ 1.45987e-005 ]
8990 : [ 1.42282e-005 ]
8991 : [ 1.43599e-005 ]
8992 : [ 1.45876e-005 ]
8993 : [ 1.37762e-005 ]
8994 : [ 1.51024e-005 ]
8995 : [ 1.50199e-005 ]
8996 : [ 1.47038e-005 ]
8997 : [ 1.51435e-005 ]
8998 : [ 1.48126e-005 ]
8999 : [ 1.47424e-005 ]
9000 : [ 1.50298e-005 ]
9001 : [ 1.5197e-005  ]
9002 : [ 1.51215e-005 ]
9003 : [ 1.43297e-005 ]
9004 : [ 1.40982e-005 ]
9005 : [ 1.40521e-005 ]
9006 : [ 1.43969e-005 ]
9007 : [ 1.48344e-005 ]
9008 : [ 1.42504e-005 ]
9009 : [ 1.49892e-005 ]
9010 : [ 1.47581e-005 ]
9011 : [ 1.41912e-005 ]
9012 : [ 1.43608e-005 ]
9013 : [ 1.49292e-005 ]
9014 : [ 1.50514e-005 ]
9015 : [ 1.44015e-005 ]
9016 : [ 1.44427e-005 ]
9017 : [ 1.4918e-005  ]
9018 : [ 1.48422e-005 ]
9019 : [ 1.43232e-005 ]
9020 : [ 1.4467e-005  ]
9021 : [ 1.48052e-005 ]
9022 : [ 1.42824e-005 ]
9023 : [ 1.44847e-005 ]
9024 : [ 1.49959e-005 ]
9025 : [ 1.44687e-005 ]
9026 : [ 1.51203e-005 ]
9027 : [ 1.48969e-005 ]
9028 : [ 1.43986e-005 ]
9029 : [ 1.49898e-005 ]
9030 : [ 1.52408e-005 ]
9031 : [ 1.49206e-005 ]
9032 : [ 1.49911e-005 ]
9033 : [ 1.48885e-005 ]
9034 : [ 1.46285e-005 ]
9035 : [ 1.50095e-005 ]
9036 : [ 1.47362e-005 ]
9037 : [ 1.52397e-005 ]
9038 : [ 1.48939e-005 ]
9039 : [ 1.50952e-005 ]
9040 : [ 1.50505e-005 ]
9041 : [ 1.43648e-005 ]
9042 : [ 1.41894e-005 ]
9043 : [ 1.5062e-005  ]
9044 : [ 1.40749e-005 ]
9045 : [ 1.4937e-005  ]
9046 : [ 1.50715e-005 ]
9047 : [ 1.48758e-005 ]
9048 : [ 1.37285e-005 ]
9049 : [ 1.46619e-005 ]
9050 : [ 1.51018e-005 ]
9051 : [ 1.40075e-005 ]
9052 : [ 1.40465e-005 ]
9053 : [ 1.49257e-005 ]
9054 : [ 1.52023e-005 ]
9055 : [ 1.34775e-005 ]
9056 : [ 1.42975e-005 ]
9057 : [ 1.46385e-005 ]
9058 : [ 1.3663e-005  ]
9059 : [ 1.44824e-005 ]
9060 : [ 1.50264e-005 ]
9061 : [ 1.43655e-005 ]
9062 : [ 1.49279e-005 ]
9063 : [ 1.50116e-005 ]
9064 : [ 1.41321e-005 ]
9065 : [ 1.50504e-005 ]
9066 : [ 1.4917e-005  ]
9067 : [ 1.41721e-005 ]
9068 : [ 1.50906e-005 ]
9069 : [ 1.41023e-005 ]
9070 : [ 1.50584e-005 ]
9071 : [ 1.50666e-005 ]
9072 : [ 1.48599e-005 ]
9073 : [ 1.48852e-005 ]
9074 : [ 1.46877e-005 ]
9075 : [ 1.43899e-005 ]
9076 : [ 1.46475e-005 ]
9077 : [ 1.49912e-005 ]
9078 : [ 1.4758e-005  ]
9079 : [ 1.45127e-005 ]
9080 : [ 1.5057e-005  ]
9081 : [ 1.42083e-005 ]
9082 : [ 1.46104e-005 ]
9083 : [ 1.48382e-005 ]
9084 : [ 1.46918e-005 ]
9085 : [ 1.45438e-005 ]
9086 : [ 1.44813e-005 ]
9087 : [ 1.44329e-005 ]
9088 : [ 1.48101e-005 ]
9089 : [ 1.48918e-005 ]
9090 : [ 1.50417e-005 ]
9091 : [ 1.48743e-005 ]
9092 : [ 1.49528e-005 ]
9093 : [ 1.45091e-005 ]
9094 : [ 1.50269e-005 ]
9095 : [ 1.48787e-005 ]
9096 : [ 1.50887e-005 ]
9097 : [ 1.47759e-005 ]
9098 : [ 1.42604e-005 ]
9099 : [ 1.44738e-005 ]
9100 : [ 1.38745e-005 ]
9101 : [ 1.45814e-005 ]
9102 : [ 1.50432e-005 ]
9103 : [ 1.43781e-005 ]
9104 : [ 1.46562e-005 ]
9105 : [ 1.49762e-005 ]
9106 : [ 1.50429e-005 ]
9107 : [ 1.51522e-005 ]
9108 : [ 1.35437e-005 ]
9109 : [ 1.44985e-005 ]
9110 : [ 1.40795e-005 ]
9111 : [ 1.46484e-005 ]
9112 : [ 1.51015e-005 ]
9113 : [ 1.40437e-005 ]
9114 : [ 1.47908e-005 ]
9115 : [ 1.46187e-005 ]
9116 : [ 1.45871e-005 ]
9117 : [ 1.49064e-005 ]
9118 : [ 1.48253e-005 ]
9119 : [ 1.45426e-005 ]
9120 : [ 1.48014e-005 ]
9121 : [ 1.45332e-005 ]
9122 : [ 1.50049e-005 ]
9123 : [ 1.39768e-005 ]
9124 : [ 1.50749e-005 ]
9125 : [ 1.50015e-005 ]
9126 : [ 1.47804e-005 ]
9127 : [ 1.44471e-005 ]
9128 : [ 1.50492e-005 ]
9129 : [ 1.501e-005   ]
9130 : [ 1.4469e-005  ]
9131 : [ 1.43024e-005 ]
9132 : [ 1.48745e-005 ]
9133 : [ 1.52374e-005 ]
9134 : [ 1.44403e-005 ]
9135 : [ 1.48086e-005 ]
9136 : [ 1.44819e-005 ]
9137 : [ 1.49345e-005 ]
9138 : [ 1.44423e-005 ]
9139 : [ 1.47924e-005 ]
9140 : [ 1.499e-005   ]
9141 : [ 1.52973e-005 ]
9142 : [ 1.41306e-005 ]
9143 : [ 1.42823e-005 ]
9144 : [ 1.50556e-005 ]
9145 : [ 1.51263e-005 ]
9146 : [ 1.42603e-005 ]
9147 : [ 1.43812e-005 ]
9148 : [ 1.4832e-005  ]
9149 : [ 1.49976e-005 ]
9150 : [ 1.45243e-005 ]
9151 : [ 1.48969e-005 ]
9152 : [ 1.47094e-005 ]
9153 : [ 1.44938e-005 ]
9154 : [ 1.41424e-005 ]
9155 : [ 1.44201e-005 ]
9156 : [ 1.45105e-005 ]
9157 : [ 1.42011e-005 ]
9158 : [ 1.48428e-005 ]
9159 : [ 1.46107e-005 ]
9160 : [ 1.4251e-005  ]
9161 : [ 1.49787e-005 ]
9162 : [ 1.48791e-005 ]
9163 : [ 1.51387e-005 ]
9164 : [ 1.46713e-005 ]
9165 : [ 1.42692e-005 ]
9166 : [ 1.40963e-005 ]
9167 : [ 1.50913e-005 ]
9168 : [ 1.4389e-005  ]
9169 : [ 1.44817e-005 ]
9170 : [ 1.50984e-005 ]
9171 : [ 1.5061e-005  ]
9172 : [ 1.49812e-005 ]
9173 : [ 1.46456e-005 ]
9174 : [ 1.48157e-005 ]
9175 : [ 1.4941e-005  ]
9176 : [ 1.48134e-005 ]
9177 : [ 1.47583e-005 ]
9178 : [ 1.38343e-005 ]
9179 : [ 1.47844e-005 ]
9180 : [ 1.48812e-005 ]
9181 : [ 1.50109e-005 ]
9182 : [ 1.50088e-005 ]
9183 : [ 1.52993e-005 ]
9184 : [ 1.498e-005   ]
9185 : [ 1.49861e-005 ]
9186 : [ 1.48382e-005 ]
9187 : [ 1.42099e-005 ]
9188 : [ 1.50645e-005 ]
9189 : [ 1.50471e-005 ]
9190 : [ 1.44058e-005 ]
9191 : [ 1.41998e-005 ]
9192 : [ 1.47715e-005 ]
9193 : [ 1.45837e-005 ]
9194 : [ 1.50215e-005 ]
9195 : [ 1.46673e-005 ]
9196 : [ 1.49331e-005 ]
9197 : [ 1.49647e-005 ]
9198 : [ 1.40372e-005 ]
9199 : [ 1.47081e-005 ]
9200 : [ 1.4995e-005  ]
9201 : [ 1.50705e-005 ]
9202 : [ 1.50817e-005 ]
9203 : [ 1.45036e-005 ]
9204 : [ 1.42479e-005 ]
9205 : [ 1.4968e-005  ]
9206 : [ 1.45513e-005 ]
9207 : [ 1.41465e-005 ]
9208 : [ 1.4361e-005  ]
9209 : [ 1.46598e-005 ]
9210 : [ 1.50747e-005 ]
9211 : [ 1.49444e-005 ]
9212 : [ 1.50351e-005 ]
9213 : [ 1.47101e-005 ]
9214 : [ 1.53746e-005 ]
9215 : [ 1.46934e-005 ]
9216 : [ 1.45348e-005 ]
9217 : [ 1.51052e-005 ]
9218 : [ 1.43659e-005 ]
9219 : [ 1.47388e-005 ]
9220 : [ 1.49626e-005 ]
9221 : [ 1.49388e-005 ]
9222 : [ 1.49872e-005 ]
9223 : [ 1.45924e-005 ]
9224 : [ 1.49607e-005 ]
9225 : [ 1.42122e-005 ]
9226 : [ 1.50154e-005 ]
9227 : [ 1.50495e-005 ]
9228 : [ 1.48668e-005 ]
9229 : [ 1.40225e-005 ]
9230 : [ 1.42907e-005 ]
9231 : [ 1.43417e-005 ]
9232 : [ 1.49831e-005 ]
9233 : [ 1.51158e-005 ]
9234 : [ 1.50629e-005 ]
9235 : [ 1.48967e-005 ]
9236 : [ 1.47935e-005 ]
9237 : [ 1.50233e-005 ]
9238 : [ 1.4019e-005  ]
9239 : [ 1.44692e-005 ]
9240 : [ 1.51686e-005 ]
9241 : [ 1.47053e-005 ]
9242 : [ 1.50185e-005 ]
9243 : [ 1.50882e-005 ]
9244 : [ 1.45537e-005 ]
9245 : [ 1.42503e-005 ]
9246 : [ 1.48027e-005 ]
9247 : [ 1.3858e-005  ]
9248 : [ 1.50675e-005 ]
9249 : [ 1.4099e-005  ]
9250 : [ 1.42307e-005 ]
9251 : [ 1.48135e-005 ]
9252 : [ 1.46988e-005 ]
9253 : [ 1.4788e-005  ]
9254 : [ 1.51374e-005 ]
9255 : [ 1.49473e-005 ]
9256 : [ 1.42137e-005 ]
9257 : [ 1.4943e-005  ]
9258 : [ 1.51668e-005 ]
9259 : [ 1.37853e-005 ]
9260 : [ 1.44594e-005 ]
9261 : [ 1.4503e-005  ]
9262 : [ 1.49645e-005 ]
9263 : [ 1.42208e-005 ]
9264 : [ 1.45545e-005 ]
9265 : [ 1.41402e-005 ]
9266 : [ 1.5009e-005  ]
9267 : [ 1.49707e-005 ]
9268 : [ 1.49339e-005 ]
9269 : [ 1.51261e-005 ]
9270 : [ 1.49619e-005 ]
9271 : [ 1.50568e-005 ]
9272 : [ 1.48926e-005 ]
9273 : [ 1.5155e-005  ]
9274 : [ 1.50063e-005 ]
9275 : [ 1.42367e-005 ]
9276 : [ 1.49323e-005 ]
9277 : [ 1.41277e-005 ]
9278 : [ 1.48346e-005 ]
9279 : [ 1.42237e-005 ]
9280 : [ 1.37669e-005 ]
9281 : [ 1.43543e-005 ]
9282 : [ 1.44833e-005 ]
9283 : [ 1.5049e-005  ]
9284 : [ 1.43012e-005 ]
9285 : [ 1.50122e-005 ]
9286 : [ 1.45214e-005 ]
9287 : [ 1.39928e-005 ]
9288 : [ 1.44731e-005 ]
9289 : [ 1.47247e-005 ]
9290 : [ 1.48375e-005 ]
9291 : [ 1.43303e-005 ]
9292 : [ 1.42737e-005 ]
9293 : [ 1.50666e-005 ]
9294 : [ 1.50931e-005 ]
9295 : [ 1.39562e-005 ]
9296 : [ 1.42239e-005 ]
9297 : [ 1.49372e-005 ]
9298 : [ 1.48841e-005 ]
9299 : [ 1.41823e-005 ]
9300 : [ 1.43278e-005 ]
9301 : [ 1.44718e-005 ]
9302 : [ 1.50351e-005 ]
9303 : [ 1.50828e-005 ]
9304 : [ 1.4473e-005  ]
9305 : [ 1.42958e-005 ]
9306 : [ 1.49345e-005 ]
9307 : [ 1.46813e-005 ]
9308 : [ 1.42739e-005 ]
9309 : [ 1.47562e-005 ]
9310 : [ 1.49243e-005 ]
9311 : [ 1.4983e-005  ]
9312 : [ 1.45284e-005 ]
9313 : [ 1.51059e-005 ]
9314 : [ 1.48908e-005 ]
9315 : [ 1.43887e-005 ]
9316 : [ 1.48459e-005 ]
9317 : [ 1.42923e-005 ]
9318 : [ 1.46781e-005 ]
9319 : [ 1.47028e-005 ]
9320 : [ 1.49494e-005 ]
9321 : [ 1.49249e-005 ]
9322 : [ 1.35246e-005 ]
9323 : [ 1.42948e-005 ]
9324 : [ 1.4996e-005  ]
9325 : [ 1.48298e-005 ]
9326 : [ 1.50299e-005 ]
9327 : [ 1.48414e-005 ]
9328 : [ 1.4151e-005  ]
9329 : [ 1.49175e-005 ]
9330 : [ 1.48978e-005 ]
9331 : [ 1.44513e-005 ]
9332 : [ 1.49979e-005 ]
9333 : [ 1.45457e-005 ]
9334 : [ 1.48434e-005 ]
9335 : [ 1.47255e-005 ]
9336 : [ 1.47471e-005 ]
9337 : [ 1.46541e-005 ]
9338 : [ 1.40025e-005 ]
9339 : [ 1.38189e-005 ]
9340 : [ 1.49457e-005 ]
9341 : [ 1.50842e-005 ]
9342 : [ 1.44892e-005 ]
9343 : [ 1.49031e-005 ]
9344 : [ 1.39739e-005 ]
9345 : [ 1.47154e-005 ]
9346 : [ 1.48214e-005 ]
9347 : [ 1.459e-005   ]
9348 : [ 1.49381e-005 ]
9349 : [ 1.49021e-005 ]
9350 : [ 1.51279e-005 ]
9351 : [ 1.45118e-005 ]
9352 : [ 1.45336e-005 ]
9353 : [ 1.49902e-005 ]
9354 : [ 1.39721e-005 ]
9355 : [ 1.4581e-005  ]
9356 : [ 1.49331e-005 ]
9357 : [ 1.44688e-005 ]
9358 : [ 1.49845e-005 ]
9359 : [ 1.4647e-005  ]
9360 : [ 1.50727e-005 ]
9361 : [ 1.51077e-005 ]
9362 : [ 1.50636e-005 ]
9363 : [ 1.48855e-005 ]
9364 : [ 1.47824e-005 ]
9365 : [ 1.38218e-005 ]
9366 : [ 1.48342e-005 ]
9367 : [ 1.41111e-005 ]
9368 : [ 1.44679e-005 ]
9369 : [ 1.50063e-005 ]
9370 : [ 1.51687e-005 ]
9371 : [ 1.42148e-005 ]
9372 : [ 1.45928e-005 ]
9373 : [ 1.42522e-005 ]
9374 : [ 1.49315e-005 ]
9375 : [ 1.46809e-005 ]
9376 : [ 1.40669e-005 ]
9377 : [ 1.49813e-005 ]
9378 : [ 1.39258e-005 ]
9379 : [ 1.46937e-005 ]
9380 : [ 1.49333e-005 ]
9381 : [ 1.40866e-005 ]
9382 : [ 1.48844e-005 ]
9383 : [ 1.48954e-005 ]
9384 : [ 1.42937e-005 ]
9385 : [ 1.40866e-005 ]
9386 : [ 1.40286e-005 ]
9387 : [ 1.47992e-005 ]
9388 : [ 1.39526e-005 ]
9389 : [ 1.48221e-005 ]
9390 : [ 1.49749e-005 ]
9391 : [ 1.45932e-005 ]
9392 : [ 1.38421e-005 ]
9393 : [ 1.49366e-005 ]
9394 : [ 1.51227e-005 ]
9395 : [ 1.49087e-005 ]
9396 : [ 1.47532e-005 ]
9397 : [ 1.46335e-005 ]
9398 : [ 1.50131e-005 ]
9399 : [ 1.41078e-005 ]
9400 : [ 1.47102e-005 ]
9401 : [ 1.45418e-005 ]
9402 : [ 1.38383e-005 ]
9403 : [ 1.50982e-005 ]
9404 : [ 1.51977e-005 ]
9405 : [ 1.50112e-005 ]
9406 : [ 1.49674e-005 ]
9407 : [ 1.50775e-005 ]
9408 : [ 1.46885e-005 ]
9409 : [ 1.40453e-005 ]
9410 : [ 1.48105e-005 ]
9411 : [ 1.41947e-005 ]
9412 : [ 1.48215e-005 ]
9413 : [ 1.49721e-005 ]
9414 : [ 1.44829e-005 ]
9415 : [ 1.41569e-005 ]
9416 : [ 1.4184e-005  ]
9417 : [ 1.46962e-005 ]
9418 : [ 1.481e-005   ]
9419 : [ 1.44428e-005 ]
9420 : [ 1.47856e-005 ]
9421 : [ 1.42041e-005 ]
9422 : [ 1.45877e-005 ]
9423 : [ 1.42121e-005 ]
9424 : [ 1.38007e-005 ]
9425 : [ 1.48259e-005 ]
9426 : [ 1.41301e-005 ]
9427 : [ 1.49746e-005 ]
9428 : [ 1.50249e-005 ]
9429 : [ 1.44624e-005 ]
9430 : [ 1.49834e-005 ]
9431 : [ 1.48756e-005 ]
9432 : [ 1.51476e-005 ]
9433 : [ 1.48175e-005 ]
9434 : [ 1.50568e-005 ]
9435 : [ 1.49078e-005 ]
9436 : [ 1.4976e-005  ]
9437 : [ 1.45553e-005 ]
9438 : [ 1.40874e-005 ]
9439 : [ 1.49902e-005 ]
9440 : [ 1.46925e-005 ]
9441 : [ 1.40758e-005 ]
9442 : [ 1.50823e-005 ]
9443 : [ 1.49602e-005 ]
9444 : [ 1.51779e-005 ]
9445 : [ 1.39979e-005 ]
9446 : [ 1.4684e-005  ]
9447 : [ 1.50019e-005 ]
9448 : [ 1.51068e-005 ]
9449 : [ 1.45153e-005 ]
9450 : [ 1.49041e-005 ]
9451 : [ 1.5025e-005  ]
9452 : [ 1.49405e-005 ]
9453 : [ 1.5042e-005  ]
9454 : [ 1.45456e-005 ]
9455 : [ 1.45413e-005 ]
9456 : [ 1.46897e-005 ]
9457 : [ 1.51082e-005 ]
9458 : [ 1.49179e-005 ]
9459 : [ 1.4914e-005  ]
9460 : [ 1.45009e-005 ]
9461 : [ 1.46358e-005 ]
9462 : [ 1.38208e-005 ]
9463 : [ 1.40153e-005 ]
9464 : [ 1.48323e-005 ]
9465 : [ 1.48375e-005 ]
9466 : [ 1.50043e-005 ]
9467 : [ 1.46927e-005 ]
9468 : [ 1.49225e-005 ]
9469 : [ 1.46481e-005 ]
9470 : [ 1.4818e-005  ]
9471 : [ 1.4298e-005  ]
9472 : [ 1.43758e-005 ]
9473 : [ 1.50381e-005 ]
9474 : [ 1.49499e-005 ]
9475 : [ 1.49283e-005 ]
9476 : [ 1.47704e-005 ]
9477 : [ 1.4099e-005  ]
9478 : [ 1.50278e-005 ]
9479 : [ 1.45336e-005 ]
9480 : [ 1.50415e-005 ]
9481 : [ 1.50271e-005 ]
9482 : [ 1.43969e-005 ]
9483 : [ 1.49337e-005 ]
9484 : [ 1.45248e-005 ]
9485 : [ 1.47518e-005 ]
9486 : [ 1.38418e-005 ]
9487 : [ 1.40825e-005 ]
9488 : [ 1.42883e-005 ]
9489 : [ 1.42226e-005 ]
9490 : [ 1.44572e-005 ]
9491 : [ 1.48849e-005 ]
9492 : [ 1.43539e-005 ]
9493 : [ 1.38405e-005 ]
9494 : [ 1.37138e-005 ]
9495 : [ 1.49124e-005 ]
9496 : [ 1.47798e-005 ]
9497 : [ 1.47565e-005 ]
9498 : [ 1.46536e-005 ]
9499 : [ 1.43595e-005 ]
9500 : [ 1.46412e-005 ]
9501 : [ 1.46779e-005 ]
9502 : [ 1.45776e-005 ]
9503 : [ 1.49174e-005 ]
9504 : [ 1.49088e-005 ]
9505 : [ 1.49734e-005 ]
9506 : [ 1.50628e-005 ]
9507 : [ 1.44761e-005 ]
9508 : [ 1.40291e-005 ]
9509 : [ 1.41434e-005 ]
9510 : [ 1.49885e-005 ]
9511 : [ 1.48821e-005 ]
9512 : [ 1.49417e-005 ]
9513 : [ 1.51525e-005 ]
9514 : [ 1.43071e-005 ]
9515 : [ 1.51122e-005 ]
9516 : [ 1.49462e-005 ]
9517 : [ 1.51199e-005 ]
9518 : [ 1.49946e-005 ]
9519 : [ 1.50585e-005 ]
9520 : [ 1.46821e-005 ]
9521 : [ 1.48071e-005 ]
9522 : [ 1.48105e-005 ]
9523 : [ 1.48789e-005 ]
9524 : [ 1.43975e-005 ]
9525 : [ 1.47992e-005 ]
9526 : [ 1.50387e-005 ]
9527 : [ 1.3908e-005  ]
9528 : [ 1.48664e-005 ]
9529 : [ 1.44807e-005 ]
9530 : [ 1.5134e-005  ]
9531 : [ 1.49686e-005 ]
9532 : [ 1.49657e-005 ]
9533 : [ 1.46237e-005 ]
9534 : [ 1.46982e-005 ]
9535 : [ 1.50375e-005 ]
9536 : [ 1.47556e-005 ]
9537 : [ 1.48383e-005 ]
9538 : [ 1.47805e-005 ]
9539 : [ 1.49893e-005 ]
9540 : [ 1.49625e-005 ]
9541 : [ 1.48301e-005 ]
9542 : [ 1.4778e-005  ]
9543 : [ 1.50213e-005 ]
9544 : [ 1.45584e-005 ]
9545 : [ 1.48761e-005 ]
9546 : [ 1.4953e-005  ]
9547 : [ 1.41964e-005 ]
9548 : [ 1.40021e-005 ]
9549 : [ 1.45033e-005 ]
9550 : [ 1.40312e-005 ]
9551 : [ 1.49899e-005 ]
9552 : [ 1.43953e-005 ]
9553 : [ 1.51474e-005 ]
9554 : [ 1.46426e-005 ]
9555 : [ 1.50149e-005 ]
9556 : [ 1.50647e-005 ]
9557 : [ 1.48386e-005 ]
9558 : [ 1.45718e-005 ]
9559 : [ 1.45338e-005 ]
9560 : [ 1.46736e-005 ]
9561 : [ 1.45383e-005 ]
9562 : [ 1.49411e-005 ]
9563 : [ 1.45835e-005 ]
9564 : [ 1.49837e-005 ]
9565 : [ 1.42682e-005 ]
9566 : [ 1.36504e-005 ]
9567 : [ 1.4634e-005  ]
9568 : [ 1.49841e-005 ]
9569 : [ 1.35439e-005 ]
9570 : [ 1.51345e-005 ]
9571 : [ 1.42389e-005 ]
9572 : [ 1.49038e-005 ]
9573 : [ 1.48919e-005 ]
9574 : [ 1.44438e-005 ]
9575 : [ 1.44336e-005 ]
9576 : [ 1.41996e-005 ]
9577 : [ 1.47729e-005 ]
9578 : [ 1.3871e-005  ]
9579 : [ 1.46355e-005 ]
9580 : [ 1.40277e-005 ]
9581 : [ 1.44288e-005 ]
9582 : [ 1.4217e-005  ]
9583 : [ 1.49709e-005 ]
9584 : [ 1.45375e-005 ]
9585 : [ 1.47907e-005 ]
9586 : [ 1.49737e-005 ]
9587 : [ 1.46438e-005 ]
9588 : [ 1.49243e-005 ]
9589 : [ 1.4308e-005  ]
9590 : [ 1.42763e-005 ]
9591 : [ 1.49699e-005 ]
9592 : [ 1.49996e-005 ]
9593 : [ 1.51357e-005 ]
9594 : [ 1.40965e-005 ]
9595 : [ 1.4315e-005  ]
9596 : [ 1.4829e-005  ]
9597 : [ 1.5008e-005  ]
9598 : [ 1.48079e-005 ]
9599 : [ 1.50634e-005 ]
9600 : [ 1.45788e-005 ]
9601 : [ 1.48587e-005 ]
9602 : [ 1.53168e-005 ]
9603 : [ 1.47335e-005 ]
9604 : [ 1.49138e-005 ]
9605 : [ 1.50436e-005 ]
9606 : [ 1.49141e-005 ]
9607 : [ 1.51209e-005 ]
9608 : [ 1.50147e-005 ]
9609 : [ 1.47842e-005 ]
9610 : [ 1.48063e-005 ]
9611 : [ 1.46203e-005 ]
9612 : [ 1.46873e-005 ]
9613 : [ 1.46265e-005 ]
9614 : [ 1.49523e-005 ]
9615 : [ 1.49255e-005 ]
9616 : [ 1.49609e-005 ]
9617 : [ 1.50689e-005 ]
9618 : [ 1.5113e-005  ]
9619 : [ 1.51492e-005 ]
9620 : [ 1.34193e-005 ]
9621 : [ 1.50021e-005 ]
9622 : [ 1.44485e-005 ]
9623 : [ 1.48789e-005 ]
9624 : [ 1.4966e-005  ]
9625 : [ 1.50407e-005 ]
9626 : [ 1.48375e-005 ]
9627 : [ 1.46374e-005 ]
9628 : [ 1.5148e-005  ]
9629 : [ 1.48621e-005 ]
9630 : [ 1.45997e-005 ]
9631 : [ 1.44861e-005 ]
9632 : [ 1.36956e-005 ]
9633 : [ 1.48267e-005 ]
9634 : [ 1.49828e-005 ]
9635 : [ 1.511e-005   ]
9636 : [ 1.50146e-005 ]
9637 : [ 1.46809e-005 ]
9638 : [ 1.46327e-005 ]
9639 : [ 1.4001e-005  ]
9640 : [ 1.4847e-005  ]
9641 : [ 1.43884e-005 ]
9642 : [ 1.49961e-005 ]
9643 : [ 1.47084e-005 ]
9644 : [ 1.44491e-005 ]
9645 : [ 1.50838e-005 ]
9646 : [ 1.51495e-005 ]
9647 : [ 1.50356e-005 ]
9648 : [ 1.50724e-005 ]
9649 : [ 1.45906e-005 ]
9650 : [ 1.51206e-005 ]
9651 : [ 1.50916e-005 ]
9652 : [ 1.48016e-005 ]
9653 : [ 1.51489e-005 ]
9654 : [ 1.50797e-005 ]
9655 : [ 1.4111e-005  ]
9656 : [ 1.4633e-005  ]
9657 : [ 1.4322e-005  ]
9658 : [ 1.44203e-005 ]
9659 : [ 1.50864e-005 ]
9660 : [ 1.51593e-005 ]
9661 : [ 1.40551e-005 ]
9662 : [ 1.50363e-005 ]
9663 : [ 1.47563e-005 ]
9664 : [ 1.43647e-005 ]
9665 : [ 1.45178e-005 ]
9666 : [ 1.48119e-005 ]
9667 : [ 1.50781e-005 ]
9668 : [ 1.48755e-005 ]
9669 : [ 1.49738e-005 ]
9670 : [ 1.50717e-005 ]
9671 : [ 1.5073e-005  ]
9672 : [ 1.4802e-005  ]
9673 : [ 1.49923e-005 ]
9674 : [ 1.45983e-005 ]
9675 : [ 1.51077e-005 ]
9676 : [ 1.4855e-005  ]
9677 : [ 1.51414e-005 ]
9678 : [ 1.47987e-005 ]
9679 : [ 1.43513e-005 ]
9680 : [ 1.49458e-005 ]
9681 : [ 1.48229e-005 ]
9682 : [ 1.49279e-005 ]
9683 : [ 1.40156e-005 ]
9684 : [ 1.43362e-005 ]
9685 : [ 1.49069e-005 ]
9686 : [ 1.51322e-005 ]
9687 : [ 1.49976e-005 ]
9688 : [ 1.49908e-005 ]
9689 : [ 1.50079e-005 ]
9690 : [ 1.45922e-005 ]
9691 : [ 1.39779e-005 ]
9692 : [ 1.44896e-005 ]
9693 : [ 1.4681e-005  ]
9694 : [ 1.50625e-005 ]
9695 : [ 1.49071e-005 ]
9696 : [ 1.43936e-005 ]
9697 : [ 1.49326e-005 ]
9698 : [ 1.51519e-005 ]
9699 : [ 1.48914e-005 ]
9700 : [ 1.49601e-005 ]
9701 : [ 1.50564e-005 ]
9702 : [ 1.45664e-005 ]
9703 : [ 1.51364e-005 ]
9704 : [ 1.38419e-005 ]
9705 : [ 1.40251e-005 ]
9706 : [ 1.43526e-005 ]
9707 : [ 1.49515e-005 ]
9708 : [ 1.40827e-005 ]
9709 : [ 1.50406e-005 ]
9710 : [ 1.47674e-005 ]
9711 : [ 1.49433e-005 ]
9712 : [ 1.50967e-005 ]
9713 : [ 1.48737e-005 ]
9714 : [ 1.45903e-005 ]
9715 : [ 1.4962e-005  ]
9716 : [ 1.42311e-005 ]
9717 : [ 1.48945e-005 ]
9718 : [ 1.4764e-005  ]
9719 : [ 1.47614e-005 ]
9720 : [ 1.5123e-005  ]
9721 : [ 1.51657e-005 ]
9722 : [ 1.45138e-005 ]
9723 : [ 1.5005e-005  ]
9724 : [ 1.47258e-005 ]
9725 : [ 1.47841e-005 ]
9726 : [ 1.41451e-005 ]
9727 : [ 1.50481e-005 ]
9728 : [ 1.45612e-005 ]
9729 : [ 1.48098e-005 ]
9730 : [ 1.48817e-005 ]
9731 : [ 1.49374e-005 ]
9732 : [ 1.46316e-005 ]
9733 : [ 1.48391e-005 ]
9734 : [ 1.44028e-005 ]
9735 : [ 1.42443e-005 ]
9736 : [ 1.45839e-005 ]
9737 : [ 1.49635e-005 ]
9738 : [ 1.49288e-005 ]
9739 : [ 1.3762e-005  ]
9740 : [ 1.51334e-005 ]
9741 : [ 1.49663e-005 ]
9742 : [ 1.47638e-005 ]
9743 : [ 1.48223e-005 ]
9744 : [ 1.51684e-005 ]
9745 : [ 1.49958e-005 ]
9746 : [ 1.49632e-005 ]
9747 : [ 1.40456e-005 ]
9748 : [ 1.4844e-005  ]
9749 : [ 1.41108e-005 ]
9750 : [ 1.41071e-005 ]
9751 : [ 1.52494e-005 ]
9752 : [ 1.45114e-005 ]
9753 : [ 1.4824e-005  ]
9754 : [ 1.4973e-005  ]
9755 : [ 1.47875e-005 ]
9756 : [ 1.49654e-005 ]
9757 : [ 1.42944e-005 ]
9758 : [ 1.42643e-005 ]
9759 : [ 1.45746e-005 ]
9760 : [ 1.47754e-005 ]
9761 : [ 1.48822e-005 ]
9762 : [ 1.48437e-005 ]
9763 : [ 1.40661e-005 ]
9764 : [ 1.44795e-005 ]
9765 : [ 1.38905e-005 ]
9766 : [ 1.49975e-005 ]
9767 : [ 1.51014e-005 ]
9768 : [ 1.50566e-005 ]
9769 : [ 1.48883e-005 ]
9770 : [ 1.42529e-005 ]
9771 : [ 1.40587e-005 ]
9772 : [ 1.49909e-005 ]
9773 : [ 1.48527e-005 ]
9774 : [ 1.38651e-005 ]
9775 : [ 1.48555e-005 ]
9776 : [ 1.48207e-005 ]
9777 : [ 1.49536e-005 ]
9778 : [ 1.45145e-005 ]
9779 : [ 1.5075e-005  ]
9780 : [ 1.49462e-005 ]
9781 : [ 1.48203e-005 ]
9782 : [ 1.44871e-005 ]
9783 : [ 1.49573e-005 ]
9784 : [ 1.46836e-005 ]
9785 : [ 1.49335e-005 ]
9786 : [ 1.47026e-005 ]
9787 : [ 1.47854e-005 ]
9788 : [ 1.49046e-005 ]
9789 : [ 1.4638e-005  ]
9790 : [ 1.49129e-005 ]
9791 : [ 1.42587e-005 ]
9792 : [ 1.53318e-005 ]
9793 : [ 1.47914e-005 ]
9794 : [ 1.45729e-005 ]
9795 : [ 1.43701e-005 ]
9796 : [ 1.42951e-005 ]
9797 : [ 1.43891e-005 ]
9798 : [ 1.49729e-005 ]
9799 : [ 1.41305e-005 ]
9800 : [ 1.51293e-005 ]
9801 : [ 1.48808e-005 ]
9802 : [ 1.49075e-005 ]
9803 : [ 1.46491e-005 ]
9804 : [ 1.51374e-005 ]
9805 : [ 1.48141e-005 ]
9806 : [ 1.41684e-005 ]
9807 : [ 1.42999e-005 ]
9808 : [ 1.44517e-005 ]
9809 : [ 1.4673e-005  ]
9810 : [ 1.49031e-005 ]
9811 : [ 1.50925e-005 ]
9812 : [ 1.49403e-005 ]
9813 : [ 1.47944e-005 ]
9814 : [ 1.50418e-005 ]
9815 : [ 1.49851e-005 ]
9816 : [ 1.51457e-005 ]
9817 : [ 1.47569e-005 ]
9818 : [ 1.50558e-005 ]
9819 : [ 1.49694e-005 ]
9820 : [ 1.47502e-005 ]
9821 : [ 1.49417e-005 ]
9822 : [ 1.48057e-005 ]
9823 : [ 1.48632e-005 ]
9824 : [ 1.49444e-005 ]
9825 : [ 1.49046e-005 ]
9826 : [ 1.40938e-005 ]
9827 : [ 1.44116e-005 ]
9828 : [ 1.42161e-005 ]
9829 : [ 1.4158e-005  ]
9830 : [ 1.50572e-005 ]
9831 : [ 1.43655e-005 ]
9832 : [ 1.5057e-005  ]
9833 : [ 1.51515e-005 ]
9834 : [ 1.50012e-005 ]
9835 : [ 1.421e-005   ]
9836 : [ 1.46569e-005 ]
9837 : [ 1.47421e-005 ]
9838 : [ 1.51325e-005 ]
9839 : [ 1.47798e-005 ]
9840 : [ 1.49819e-005 ]
9841 : [ 1.50793e-005 ]
9842 : [ 1.49267e-005 ]
9843 : [ 1.47297e-005 ]
9844 : [ 1.47989e-005 ]
9845 : [ 1.48592e-005 ]
9846 : [ 1.48679e-005 ]
9847 : [ 1.51415e-005 ]
9848 : [ 1.42176e-005 ]
9849 : [ 1.49589e-005 ]
9850 : [ 1.50266e-005 ]
9851 : [ 1.43148e-005 ]
9852 : [ 1.46433e-005 ]
9853 : [ 1.50684e-005 ]
9854 : [ 1.47158e-005 ]
9855 : [ 1.48053e-005 ]
9856 : [ 1.50442e-005 ]
9857 : [ 1.41482e-005 ]
9858 : [ 1.48667e-005 ]
9859 : [ 1.45417e-005 ]
9860 : [ 1.49762e-005 ]
9861 : [ 1.50983e-005 ]
9862 : [ 1.46878e-005 ]
9863 : [ 1.51133e-005 ]
9864 : [ 1.47548e-005 ]
9865 : [ 1.40035e-005 ]
9866 : [ 1.41533e-005 ]
9867 : [ 1.50814e-005 ]
9868 : [ 1.49232e-005 ]
9869 : [ 1.44563e-005 ]
9870 : [ 1.46449e-005 ]
9871 : [ 1.43507e-005 ]
9872 : [ 1.50293e-005 ]
9873 : [ 1.47594e-005 ]
9874 : [ 1.49895e-005 ]
9875 : [ 1.50143e-005 ]
9876 : [ 1.5014e-005  ]
9877 : [ 1.50406e-005 ]
9878 : [ 1.50573e-005 ]
9879 : [ 1.49646e-005 ]
9880 : [ 1.48324e-005 ]
9881 : [ 1.50193e-005 ]
9882 : [ 1.50412e-005 ]
9883 : [ 1.42624e-005 ]
9884 : [ 1.49223e-005 ]
9885 : [ 1.42154e-005 ]
9886 : [ 1.46806e-005 ]
9887 : [ 1.50112e-005 ]
9888 : [ 1.49875e-005 ]
9889 : [ 1.44562e-005 ]
9890 : [ 1.48642e-005 ]
9891 : [ 1.49626e-005 ]
9892 : [ 1.51703e-005 ]
9893 : [ 1.49275e-005 ]
9894 : [ 1.44047e-005 ]
9895 : [ 1.48767e-005 ]
9896 : [ 1.50879e-005 ]
9897 : [ 1.49666e-005 ]
9898 : [ 1.50251e-005 ]
9899 : [ 1.50159e-005 ]
9900 : [ 1.49878e-005 ]
9901 : [ 1.40959e-005 ]
9902 : [ 1.47622e-005 ]
9903 : [ 1.49661e-005 ]
9904 : [ 1.50434e-005 ]
9905 : [ 1.49845e-005 ]
9906 : [ 1.48012e-005 ]
9907 : [ 1.49973e-005 ]
9908 : [ 1.49271e-005 ]
9909 : [ 1.50507e-005 ]
9910 : [ 1.49985e-005 ]
9911 : [ 1.48653e-005 ]
9912 : [ 1.4812e-005  ]
9913 : [ 1.44196e-005 ]
9914 : [ 1.48832e-005 ]
9915 : [ 1.4226e-005  ]
9916 : [ 1.47731e-005 ]
9917 : [ 1.40455e-005 ]
9918 : [ 1.49871e-005 ]
9919 : [ 1.49171e-005 ]
9920 : [ 1.41034e-005 ]
9921 : [ 1.51925e-005 ]
9922 : [ 1.46047e-005 ]
9923 : [ 1.5023e-005  ]
9924 : [ 1.44668e-005 ]
9925 : [ 1.45281e-005 ]
9926 : [ 1.42774e-005 ]
9927 : [ 1.42695e-005 ]
9928 : [ 1.52924e-005 ]
9929 : [ 1.48384e-005 ]
9930 : [ 1.49842e-005 ]
9931 : [ 1.49647e-005 ]
9932 : [ 1.49788e-005 ]
9933 : [ 1.52401e-005 ]
9934 : [ 1.39969e-005 ]
9935 : [ 1.5132e-005  ]
9936 : [ 1.46528e-005 ]
9937 : [ 1.40482e-005 ]
9938 : [ 1.51281e-005 ]
9939 : [ 1.51638e-005 ]
9940 : [ 1.46883e-005 ]
9941 : [ 1.4243e-005  ]
9942 : [ 1.51251e-005 ]
9943 : [ 1.45931e-005 ]
9944 : [ 1.42455e-005 ]
9945 : [ 1.44271e-005 ]
9946 : [ 1.49628e-005 ]
9947 : [ 1.50364e-005 ]
9948 : [ 1.42829e-005 ]
9949 : [ 1.49264e-005 ]
9950 : [ 1.40986e-005 ]
9951 : [ 1.49864e-005 ]
9952 : [ 1.41184e-005 ]
9953 : [ 1.50373e-005 ]
9954 : [ 1.49894e-005 ]
9955 : [ 1.47033e-005 ]
9956 : [ 1.45019e-005 ]
9957 : [ 1.51393e-005 ]
9958 : [ 1.44343e-005 ]
9959 : [ 1.48116e-005 ]
9960 : [ 1.45931e-005 ]
9961 : [ 1.49367e-005 ]
9962 : [ 1.403e-005   ]
9963 : [ 1.47248e-005 ]
9964 : [ 1.40866e-005 ]
9965 : [ 1.50944e-005 ]
9966 : [ 1.48429e-005 ]
9967 : [ 1.4995e-005  ]
9968 : [ 1.37848e-005 ]
9969 : [ 1.47699e-005 ]
9970 : [ 1.4303e-005  ]
9971 : [ 1.50531e-005 ]
9972 : [ 1.49392e-005 ]
9973 : [ 1.42899e-005 ]
9974 : [ 1.48335e-005 ]
9975 : [ 1.47126e-005 ]
9976 : [ 1.50653e-005 ]
9977 : [ 1.48157e-005 ]
9978 : [ 1.47941e-005 ]
9979 : [ 1.49648e-005 ]
9980 : [ 1.47247e-005 ]
9981 : [ 1.36806e-005 ]
9982 : [ 1.50009e-005 ]
9983 : [ 1.4979e-005  ]
9984 : [ 1.43291e-005 ]
9985 : [ 1.46523e-005 ]
9986 : [ 1.50608e-005 ]
9987 : [ 1.5046e-005  ]
9988 : [ 1.47734e-005 ]
9989 : [ 1.5082e-005  ]
9990 : [ 1.51127e-005 ]
9991 : [ 1.50759e-005 ]
9992 : [ 1.47323e-005 ]
9993 : [ 1.46423e-005 ]
9994 : [ 1.49486e-005 ]
9995 : [ 1.51021e-005 ]
9996 : [ 1.49105e-005 ]
9997 : [ 1.5016e-005  ]
9998 : [ 1.511e-005   ]
9999 : [ 1.50719e-005 ]
