# Supplementary material for: Influence of tissue conductivity on foetal exposure to extremely low frequency magnetic fields at 50 Hz using stochastic dosimetry
Source: PLoS One. 2018 Feb 7;13(2):e0192131. doi: 10.1371/journal.pone.0192131 (PMC5802904; doi:10.1371/journal.pone.0192131)
Supplement: S1 File — (ZIP) [file pone.0192131.s001.zip › Data/Ydistributions(10000)/9m/Muscle.txt]

       [ y0           ]
   0 : [ 1.77179e-005 ]
   1 : [ 1.77114e-005 ]
   2 : [ 1.73809e-005 ]
   3 : [ 1.76159e-005 ]
   4 : [ 1.75573e-005 ]
   5 : [ 1.75383e-005 ]
   6 : [ 1.78867e-005 ]
   7 : [ 1.74955e-005 ]
   8 : [ 1.76241e-005 ]
   9 : [ 1.7875e-005  ]
  10 : [ 1.75214e-005 ]
  11 : [ 1.78392e-005 ]
  12 : [ 1.77813e-005 ]
  13 : [ 1.74873e-005 ]
  14 : [ 1.77397e-005 ]
  15 : [ 1.76603e-005 ]
  16 : [ 1.78499e-005 ]
  17 : [ 1.76748e-005 ]
  18 : [ 1.76544e-005 ]
  19 : [ 1.76728e-005 ]
  20 : [ 1.7801e-005  ]
  21 : [ 1.76642e-005 ]
  22 : [ 1.76828e-005 ]
  23 : [ 1.7616e-005  ]
  24 : [ 1.74871e-005 ]
  25 : [ 1.76776e-005 ]
  26 : [ 1.76296e-005 ]
  27 : [ 1.76323e-005 ]
  28 : [ 1.75746e-005 ]
  29 : [ 1.74868e-005 ]
  30 : [ 1.74312e-005 ]
  31 : [ 1.80152e-005 ]
  32 : [ 1.75137e-005 ]
  33 : [ 1.75382e-005 ]
  34 : [ 1.79735e-005 ]
  35 : [ 1.76306e-005 ]
  36 : [ 1.77793e-005 ]
  37 : [ 1.76225e-005 ]
  38 : [ 1.76337e-005 ]
  39 : [ 1.74991e-005 ]
  40 : [ 1.72313e-005 ]
  41 : [ 1.76463e-005 ]
  42 : [ 1.76953e-005 ]
  43 : [ 1.77281e-005 ]
  44 : [ 1.74743e-005 ]
  45 : [ 1.77066e-005 ]
  46 : [ 1.7812e-005  ]
  47 : [ 1.75928e-005 ]
  48 : [ 1.75153e-005 ]
  49 : [ 1.76095e-005 ]
  50 : [ 1.74022e-005 ]
  51 : [ 1.7495e-005  ]
  52 : [ 1.74224e-005 ]
  53 : [ 1.76618e-005 ]
  54 : [ 1.77153e-005 ]
  55 : [ 1.74509e-005 ]
  56 : [ 1.76849e-005 ]
  57 : [ 1.7693e-005  ]
  58 : [ 1.76064e-005 ]
  59 : [ 1.76977e-005 ]
  60 : [ 1.77562e-005 ]
  61 : [ 1.75501e-005 ]
  62 : [ 1.80241e-005 ]
  63 : [ 1.74822e-005 ]
  64 : [ 1.75176e-005 ]
  65 : [ 1.77609e-005 ]
  66 : [ 1.7853e-005  ]
  67 : [ 1.76103e-005 ]
  68 : [ 1.73465e-005 ]
  69 : [ 1.78145e-005 ]
  70 : [ 1.75765e-005 ]
  71 : [ 1.78074e-005 ]
  72 : [ 1.76587e-005 ]
  73 : [ 1.73993e-005 ]
  74 : [ 1.75457e-005 ]
  75 : [ 1.74606e-005 ]
  76 : [ 1.75078e-005 ]
  77 : [ 1.7664e-005  ]
  78 : [ 1.75263e-005 ]
  79 : [ 1.80052e-005 ]
  80 : [ 1.74824e-005 ]
  81 : [ 1.75244e-005 ]
  82 : [ 1.74461e-005 ]
  83 : [ 1.80213e-005 ]
  84 : [ 1.75732e-005 ]
  85 : [ 1.78177e-005 ]
  86 : [ 1.77926e-005 ]
  87 : [ 1.75866e-005 ]
  88 : [ 1.75445e-005 ]
  89 : [ 1.77595e-005 ]
  90 : [ 1.76822e-005 ]
  91 : [ 1.7552e-005  ]
  92 : [ 1.76112e-005 ]
  93 : [ 1.74674e-005 ]
  94 : [ 1.8051e-005  ]
  95 : [ 1.74736e-005 ]
  96 : [ 1.77929e-005 ]
  97 : [ 1.74772e-005 ]
  98 : [ 1.76406e-005 ]
  99 : [ 1.76773e-005 ]
 100 : [ 1.79331e-005 ]
 101 : [ 1.74266e-005 ]
 102 : [ 1.79508e-005 ]
 103 : [ 1.80962e-005 ]
 104 : [ 1.75397e-005 ]
 105 : [ 1.76036e-005 ]
 106 : [ 1.78383e-005 ]
 107 : [ 1.73713e-005 ]
 108 : [ 1.74965e-005 ]
 109 : [ 1.74888e-005 ]
 110 : [ 1.75443e-005 ]
 111 : [ 1.76519e-005 ]
 112 : [ 1.76825e-005 ]
 113 : [ 1.78394e-005 ]
 114 : [ 1.74888e-005 ]
 115 : [ 1.75012e-005 ]
 116 : [ 1.75789e-005 ]
 117 : [ 1.75843e-005 ]
 118 : [ 1.77865e-005 ]
 119 : [ 1.7602e-005  ]
 120 : [ 1.75838e-005 ]
 121 : [ 1.75575e-005 ]
 122 : [ 1.77828e-005 ]
 123 : [ 1.76058e-005 ]
 124 : [ 1.74233e-005 ]
 125 : [ 1.73996e-005 ]
 126 : [ 1.77737e-005 ]
 127 : [ 1.75845e-005 ]
 128 : [ 1.7579e-005  ]
 129 : [ 1.7715e-005  ]
 130 : [ 1.8053e-005  ]
 131 : [ 1.76994e-005 ]
 132 : [ 1.76562e-005 ]
 133 : [ 1.80985e-005 ]
 134 : [ 1.75073e-005 ]
 135 : [ 1.79237e-005 ]
 136 : [ 1.74993e-005 ]
 137 : [ 1.74184e-005 ]
 138 : [ 1.75228e-005 ]
 139 : [ 1.81095e-005 ]
 140 : [ 1.73851e-005 ]
 141 : [ 1.74703e-005 ]
 142 : [ 1.76563e-005 ]
 143 : [ 1.77369e-005 ]
 144 : [ 1.76883e-005 ]
 145 : [ 1.76349e-005 ]
 146 : [ 1.76799e-005 ]
 147 : [ 1.74851e-005 ]
 148 : [ 1.76642e-005 ]
 149 : [ 1.74958e-005 ]
 150 : [ 1.77012e-005 ]
 151 : [ 1.76315e-005 ]
 152 : [ 1.76978e-005 ]
 153 : [ 1.74389e-005 ]
 154 : [ 1.74752e-005 ]
 155 : [ 1.74676e-005 ]
 156 : [ 1.76755e-005 ]
 157 : [ 1.76537e-005 ]
 158 : [ 1.76103e-005 ]
 159 : [ 1.77623e-005 ]
 160 : [ 1.75086e-005 ]
 161 : [ 1.76569e-005 ]
 162 : [ 1.7558e-005  ]
 163 : [ 1.78039e-005 ]
 164 : [ 1.76366e-005 ]
 165 : [ 1.78735e-005 ]
 166 : [ 1.74543e-005 ]
 167 : [ 1.79101e-005 ]
 168 : [ 1.75843e-005 ]
 169 : [ 1.76143e-005 ]
 170 : [ 1.76575e-005 ]
 171 : [ 1.75805e-005 ]
 172 : [ 1.73778e-005 ]
 173 : [ 1.75323e-005 ]
 174 : [ 1.77407e-005 ]
 175 : [ 1.75787e-005 ]
 176 : [ 1.74572e-005 ]
 177 : [ 1.79666e-005 ]
 178 : [ 1.77657e-005 ]
 179 : [ 1.74958e-005 ]
 180 : [ 1.75963e-005 ]
 181 : [ 1.7693e-005  ]
 182 : [ 1.75042e-005 ]
 183 : [ 1.76253e-005 ]
 184 : [ 1.75479e-005 ]
 185 : [ 1.77441e-005 ]
 186 : [ 1.78374e-005 ]
 187 : [ 1.77208e-005 ]
 188 : [ 1.74187e-005 ]
 189 : [ 1.76212e-005 ]
 190 : [ 1.76949e-005 ]
 191 : [ 1.76568e-005 ]
 192 : [ 1.76321e-005 ]
 193 : [ 1.75849e-005 ]
 194 : [ 1.74771e-005 ]
 195 : [ 1.74951e-005 ]
 196 : [ 1.7626e-005  ]
 197 : [ 1.7855e-005  ]
 198 : [ 1.76571e-005 ]
 199 : [ 1.75778e-005 ]
 200 : [ 1.76345e-005 ]
 201 : [ 1.75604e-005 ]
 202 : [ 1.78286e-005 ]
 203 : [ 1.76002e-005 ]
 204 : [ 1.76018e-005 ]
 205 : [ 1.75552e-005 ]
 206 : [ 1.74563e-005 ]
 207 : [ 1.76489e-005 ]
 208 : [ 1.80913e-005 ]
 209 : [ 1.74106e-005 ]
 210 : [ 1.7593e-005  ]
 211 : [ 1.76682e-005 ]
 212 : [ 1.75255e-005 ]
 213 : [ 1.76216e-005 ]
 214 : [ 1.78868e-005 ]
 215 : [ 1.73953e-005 ]
 216 : [ 1.74863e-005 ]
 217 : [ 1.76136e-005 ]
 218 : [ 1.7593e-005  ]
 219 : [ 1.77286e-005 ]
 220 : [ 1.76767e-005 ]
 221 : [ 1.78328e-005 ]
 222 : [ 1.79833e-005 ]
 223 : [ 1.76934e-005 ]
 224 : [ 1.77072e-005 ]
 225 : [ 1.76974e-005 ]
 226 : [ 1.78375e-005 ]
 227 : [ 1.78973e-005 ]
 228 : [ 1.77849e-005 ]
 229 : [ 1.79664e-005 ]
 230 : [ 1.74888e-005 ]
 231 : [ 1.74753e-005 ]
 232 : [ 1.74809e-005 ]
 233 : [ 1.76151e-005 ]
 234 : [ 1.76163e-005 ]
 235 : [ 1.74424e-005 ]
 236 : [ 1.75659e-005 ]
 237 : [ 1.76313e-005 ]
 238 : [ 1.79692e-005 ]
 239 : [ 1.7656e-005  ]
 240 : [ 1.78994e-005 ]
 241 : [ 1.76236e-005 ]
 242 : [ 1.79075e-005 ]
 243 : [ 1.76339e-005 ]
 244 : [ 1.76327e-005 ]
 245 : [ 1.75859e-005 ]
 246 : [ 1.7903e-005  ]
 247 : [ 1.77127e-005 ]
 248 : [ 1.75383e-005 ]
 249 : [ 1.75523e-005 ]
 250 : [ 1.72909e-005 ]
 251 : [ 1.802e-005   ]
 252 : [ 1.76003e-005 ]
 253 : [ 1.77617e-005 ]
 254 : [ 1.75719e-005 ]
 255 : [ 1.76342e-005 ]
 256 : [ 1.77008e-005 ]
 257 : [ 1.76759e-005 ]
 258 : [ 1.75611e-005 ]
 259 : [ 1.74849e-005 ]
 260 : [ 1.75976e-005 ]
 261 : [ 1.77108e-005 ]
 262 : [ 1.74086e-005 ]
 263 : [ 1.77662e-005 ]
 264 : [ 1.7554e-005  ]
 265 : [ 1.80831e-005 ]
 266 : [ 1.74279e-005 ]
 267 : [ 1.7642e-005  ]
 268 : [ 1.76845e-005 ]
 269 : [ 1.75075e-005 ]
 270 : [ 1.76364e-005 ]
 271 : [ 1.75854e-005 ]
 272 : [ 1.77791e-005 ]
 273 : [ 1.78608e-005 ]
 274 : [ 1.75564e-005 ]
 275 : [ 1.75513e-005 ]
 276 : [ 1.76155e-005 ]
 277 : [ 1.76116e-005 ]
 278 : [ 1.76612e-005 ]
 279 : [ 1.76097e-005 ]
 280 : [ 1.77793e-005 ]
 281 : [ 1.79557e-005 ]
 282 : [ 1.75229e-005 ]
 283 : [ 1.81271e-005 ]
 284 : [ 1.74999e-005 ]
 285 : [ 1.75742e-005 ]
 286 : [ 1.76199e-005 ]
 287 : [ 1.77018e-005 ]
 288 : [ 1.74195e-005 ]
 289 : [ 1.75081e-005 ]
 290 : [ 1.75732e-005 ]
 291 : [ 1.76391e-005 ]
 292 : [ 1.77315e-005 ]
 293 : [ 1.74902e-005 ]
 294 : [ 1.75647e-005 ]
 295 : [ 1.78744e-005 ]
 296 : [ 1.74235e-005 ]
 297 : [ 1.76582e-005 ]
 298 : [ 1.77177e-005 ]
 299 : [ 1.76018e-005 ]
 300 : [ 1.76936e-005 ]
 301 : [ 1.76757e-005 ]
 302 : [ 1.76787e-005 ]
 303 : [ 1.76632e-005 ]
 304 : [ 1.75886e-005 ]
 305 : [ 1.76594e-005 ]
 306 : [ 1.74149e-005 ]
 307 : [ 1.76485e-005 ]
 308 : [ 1.7451e-005  ]
 309 : [ 1.7536e-005  ]
 310 : [ 1.74774e-005 ]
 311 : [ 1.74847e-005 ]
 312 : [ 1.77203e-005 ]
 313 : [ 1.75894e-005 ]
 314 : [ 1.74748e-005 ]
 315 : [ 1.78085e-005 ]
 316 : [ 1.76793e-005 ]
 317 : [ 1.77888e-005 ]
 318 : [ 1.79201e-005 ]
 319 : [ 1.7617e-005  ]
 320 : [ 1.76901e-005 ]
 321 : [ 1.7454e-005  ]
 322 : [ 1.76551e-005 ]
 323 : [ 1.78082e-005 ]
 324 : [ 1.74301e-005 ]
 325 : [ 1.74883e-005 ]
 326 : [ 1.77492e-005 ]
 327 : [ 1.7429e-005  ]
 328 : [ 1.77141e-005 ]
 329 : [ 1.78672e-005 ]
 330 : [ 1.77147e-005 ]
 331 : [ 1.76471e-005 ]
 332 : [ 1.75677e-005 ]
 333 : [ 1.76845e-005 ]
 334 : [ 1.76269e-005 ]
 335 : [ 1.75623e-005 ]
 336 : [ 1.79537e-005 ]
 337 : [ 1.75577e-005 ]
 338 : [ 1.79819e-005 ]
 339 : [ 1.7867e-005  ]
 340 : [ 1.74647e-005 ]
 341 : [ 1.75777e-005 ]
 342 : [ 1.74641e-005 ]
 343 : [ 1.75639e-005 ]
 344 : [ 1.78432e-005 ]
 345 : [ 1.78596e-005 ]
 346 : [ 1.75725e-005 ]
 347 : [ 1.75062e-005 ]
 348 : [ 1.76722e-005 ]
 349 : [ 1.771e-005   ]
 350 : [ 1.78712e-005 ]
 351 : [ 1.75716e-005 ]
 352 : [ 1.74869e-005 ]
 353 : [ 1.75911e-005 ]
 354 : [ 1.73604e-005 ]
 355 : [ 1.76843e-005 ]
 356 : [ 1.80055e-005 ]
 357 : [ 1.76708e-005 ]
 358 : [ 1.75201e-005 ]
 359 : [ 1.75562e-005 ]
 360 : [ 1.75851e-005 ]
 361 : [ 1.77461e-005 ]
 362 : [ 1.75206e-005 ]
 363 : [ 1.77053e-005 ]
 364 : [ 1.74239e-005 ]
 365 : [ 1.7389e-005  ]
 366 : [ 1.73437e-005 ]
 367 : [ 1.75965e-005 ]
 368 : [ 1.74528e-005 ]
 369 : [ 1.75149e-005 ]
 370 : [ 1.7641e-005  ]
 371 : [ 1.75934e-005 ]
 372 : [ 1.7539e-005  ]
 373 : [ 1.7443e-005  ]
 374 : [ 1.74995e-005 ]
 375 : [ 1.75641e-005 ]
 376 : [ 1.73656e-005 ]
 377 : [ 1.73554e-005 ]
 378 : [ 1.74244e-005 ]
 379 : [ 1.78341e-005 ]
 380 : [ 1.78327e-005 ]
 381 : [ 1.75647e-005 ]
 382 : [ 1.76286e-005 ]
 383 : [ 1.78542e-005 ]
 384 : [ 1.76806e-005 ]
 385 : [ 1.80171e-005 ]
 386 : [ 1.75137e-005 ]
 387 : [ 1.79813e-005 ]
 388 : [ 1.77306e-005 ]
 389 : [ 1.76515e-005 ]
 390 : [ 1.77283e-005 ]
 391 : [ 1.81867e-005 ]
 392 : [ 1.7793e-005  ]
 393 : [ 1.77606e-005 ]
 394 : [ 1.75218e-005 ]
 395 : [ 1.77688e-005 ]
 396 : [ 1.76349e-005 ]
 397 : [ 1.76684e-005 ]
 398 : [ 1.79404e-005 ]
 399 : [ 1.79848e-005 ]
 400 : [ 1.76034e-005 ]
 401 : [ 1.76182e-005 ]
 402 : [ 1.75207e-005 ]
 403 : [ 1.73983e-005 ]
 404 : [ 1.76983e-005 ]
 405 : [ 1.75647e-005 ]
 406 : [ 1.77287e-005 ]
 407 : [ 1.75295e-005 ]
 408 : [ 1.77363e-005 ]
 409 : [ 1.77369e-005 ]
 410 : [ 1.78533e-005 ]
 411 : [ 1.77996e-005 ]
 412 : [ 1.76568e-005 ]
 413 : [ 1.78065e-005 ]
 414 : [ 1.75348e-005 ]
 415 : [ 1.76853e-005 ]
 416 : [ 1.77139e-005 ]
 417 : [ 1.77139e-005 ]
 418 : [ 1.77017e-005 ]
 419 : [ 1.74027e-005 ]
 420 : [ 1.7663e-005  ]
 421 : [ 1.75718e-005 ]
 422 : [ 1.75936e-005 ]
 423 : [ 1.77666e-005 ]
 424 : [ 1.7482e-005  ]
 425 : [ 1.74196e-005 ]
 426 : [ 1.78769e-005 ]
 427 : [ 1.77603e-005 ]
 428 : [ 1.76459e-005 ]
 429 : [ 1.78754e-005 ]
 430 : [ 1.76198e-005 ]
 431 : [ 1.78327e-005 ]
 432 : [ 1.75618e-005 ]
 433 : [ 1.77033e-005 ]
 434 : [ 1.73879e-005 ]
 435 : [ 1.76495e-005 ]
 436 : [ 1.77788e-005 ]
 437 : [ 1.74679e-005 ]
 438 : [ 1.81744e-005 ]
 439 : [ 1.81568e-005 ]
 440 : [ 1.75358e-005 ]
 441 : [ 1.77164e-005 ]
 442 : [ 1.76753e-005 ]
 443 : [ 1.74647e-005 ]
 444 : [ 1.76318e-005 ]
 445 : [ 1.76283e-005 ]
 446 : [ 1.73613e-005 ]
 447 : [ 1.7466e-005  ]
 448 : [ 1.75211e-005 ]
 449 : [ 1.7627e-005  ]
 450 : [ 1.75731e-005 ]
 451 : [ 1.78787e-005 ]
 452 : [ 1.76151e-005 ]
 453 : [ 1.76436e-005 ]
 454 : [ 1.75398e-005 ]
 455 : [ 1.77168e-005 ]
 456 : [ 1.80836e-005 ]
 457 : [ 1.76281e-005 ]
 458 : [ 1.74411e-005 ]
 459 : [ 1.74811e-005 ]
 460 : [ 1.74343e-005 ]
 461 : [ 1.79953e-005 ]
 462 : [ 1.75989e-005 ]
 463 : [ 1.73458e-005 ]
 464 : [ 1.78054e-005 ]
 465 : [ 1.76284e-005 ]
 466 : [ 1.76573e-005 ]
 467 : [ 1.75072e-005 ]
 468 : [ 1.77902e-005 ]
 469 : [ 1.7616e-005  ]
 470 : [ 1.74329e-005 ]
 471 : [ 1.78824e-005 ]
 472 : [ 1.75246e-005 ]
 473 : [ 1.78946e-005 ]
 474 : [ 1.7908e-005  ]
 475 : [ 1.74408e-005 ]
 476 : [ 1.73783e-005 ]
 477 : [ 1.75058e-005 ]
 478 : [ 1.78247e-005 ]
 479 : [ 1.76858e-005 ]
 480 : [ 1.77004e-005 ]
 481 : [ 1.77167e-005 ]
 482 : [ 1.76754e-005 ]
 483 : [ 1.76828e-005 ]
 484 : [ 1.76092e-005 ]
 485 : [ 1.74814e-005 ]
 486 : [ 1.74659e-005 ]
 487 : [ 1.74092e-005 ]
 488 : [ 1.76909e-005 ]
 489 : [ 1.77663e-005 ]
 490 : [ 1.74808e-005 ]
 491 : [ 1.75767e-005 ]
 492 : [ 1.76698e-005 ]
 493 : [ 1.76316e-005 ]
 494 : [ 1.76532e-005 ]
 495 : [ 1.76048e-005 ]
 496 : [ 1.75427e-005 ]
 497 : [ 1.74772e-005 ]
 498 : [ 1.76624e-005 ]
 499 : [ 1.756e-005   ]
 500 : [ 1.79096e-005 ]
 501 : [ 1.75784e-005 ]
 502 : [ 1.78446e-005 ]
 503 : [ 1.76057e-005 ]
 504 : [ 1.75554e-005 ]
 505 : [ 1.7469e-005  ]
 506 : [ 1.76293e-005 ]
 507 : [ 1.75569e-005 ]
 508 : [ 1.7649e-005  ]
 509 : [ 1.76924e-005 ]
 510 : [ 1.75323e-005 ]
 511 : [ 1.75633e-005 ]
 512 : [ 1.75424e-005 ]
 513 : [ 1.75998e-005 ]
 514 : [ 1.7591e-005  ]
 515 : [ 1.74675e-005 ]
 516 : [ 1.76522e-005 ]
 517 : [ 1.75992e-005 ]
 518 : [ 1.77842e-005 ]
 519 : [ 1.77713e-005 ]
 520 : [ 1.75905e-005 ]
 521 : [ 1.74251e-005 ]
 522 : [ 1.76823e-005 ]
 523 : [ 1.76957e-005 ]
 524 : [ 1.78462e-005 ]
 525 : [ 1.77337e-005 ]
 526 : [ 1.76021e-005 ]
 527 : [ 1.76723e-005 ]
 528 : [ 1.79121e-005 ]
 529 : [ 1.78776e-005 ]
 530 : [ 1.79845e-005 ]
 531 : [ 1.77151e-005 ]
 532 : [ 1.76119e-005 ]
 533 : [ 1.74703e-005 ]
 534 : [ 1.75157e-005 ]
 535 : [ 1.75187e-005 ]
 536 : [ 1.75613e-005 ]
 537 : [ 1.76184e-005 ]
 538 : [ 1.77051e-005 ]
 539 : [ 1.75847e-005 ]
 540 : [ 1.74949e-005 ]
 541 : [ 1.78325e-005 ]
 542 : [ 1.7724e-005  ]
 543 : [ 1.7588e-005  ]
 544 : [ 1.7444e-005  ]
 545 : [ 1.74043e-005 ]
 546 : [ 1.75257e-005 ]
 547 : [ 1.75857e-005 ]
 548 : [ 1.77589e-005 ]
 549 : [ 1.80602e-005 ]
 550 : [ 1.7655e-005  ]
 551 : [ 1.74045e-005 ]
 552 : [ 1.72887e-005 ]
 553 : [ 1.75754e-005 ]
 554 : [ 1.75593e-005 ]
 555 : [ 1.75895e-005 ]
 556 : [ 1.7772e-005  ]
 557 : [ 1.73782e-005 ]
 558 : [ 1.76654e-005 ]
 559 : [ 1.76284e-005 ]
 560 : [ 1.7837e-005  ]
 561 : [ 1.74768e-005 ]
 562 : [ 1.77053e-005 ]
 563 : [ 1.77814e-005 ]
 564 : [ 1.78044e-005 ]
 565 : [ 1.78393e-005 ]
 566 : [ 1.76423e-005 ]
 567 : [ 1.77952e-005 ]
 568 : [ 1.75401e-005 ]
 569 : [ 1.79126e-005 ]
 570 : [ 1.7841e-005  ]
 571 : [ 1.77235e-005 ]
 572 : [ 1.77669e-005 ]
 573 : [ 1.74883e-005 ]
 574 : [ 1.76357e-005 ]
 575 : [ 1.77166e-005 ]
 576 : [ 1.76655e-005 ]
 577 : [ 1.75065e-005 ]
 578 : [ 1.79067e-005 ]
 579 : [ 1.76652e-005 ]
 580 : [ 1.75608e-005 ]
 581 : [ 1.74372e-005 ]
 582 : [ 1.76418e-005 ]
 583 : [ 1.74238e-005 ]
 584 : [ 1.763e-005   ]
 585 : [ 1.81063e-005 ]
 586 : [ 1.76119e-005 ]
 587 : [ 1.77129e-005 ]
 588 : [ 1.78432e-005 ]
 589 : [ 1.7589e-005  ]
 590 : [ 1.75355e-005 ]
 591 : [ 1.78047e-005 ]
 592 : [ 1.78209e-005 ]
 593 : [ 1.77991e-005 ]
 594 : [ 1.77147e-005 ]
 595 : [ 1.75867e-005 ]
 596 : [ 1.75896e-005 ]
 597 : [ 1.73418e-005 ]
 598 : [ 1.77261e-005 ]
 599 : [ 1.75883e-005 ]
 600 : [ 1.75259e-005 ]
 601 : [ 1.76438e-005 ]
 602 : [ 1.76106e-005 ]
 603 : [ 1.7459e-005  ]
 604 : [ 1.7524e-005  ]
 605 : [ 1.76766e-005 ]
 606 : [ 1.75368e-005 ]
 607 : [ 1.76923e-005 ]
 608 : [ 1.75257e-005 ]
 609 : [ 1.7431e-005  ]
 610 : [ 1.74349e-005 ]
 611 : [ 1.80174e-005 ]
 612 : [ 1.75344e-005 ]
 613 : [ 1.74786e-005 ]
 614 : [ 1.74238e-005 ]
 615 : [ 1.76018e-005 ]
 616 : [ 1.76156e-005 ]
 617 : [ 1.74215e-005 ]
 618 : [ 1.80745e-005 ]
 619 : [ 1.75319e-005 ]
 620 : [ 1.7591e-005  ]
 621 : [ 1.77229e-005 ]
 622 : [ 1.75838e-005 ]
 623 : [ 1.77057e-005 ]
 624 : [ 1.76882e-005 ]
 625 : [ 1.74697e-005 ]
 626 : [ 1.75346e-005 ]
 627 : [ 1.76356e-005 ]
 628 : [ 1.76798e-005 ]
 629 : [ 1.73878e-005 ]
 630 : [ 1.76425e-005 ]
 631 : [ 1.75456e-005 ]
 632 : [ 1.75805e-005 ]
 633 : [ 1.75762e-005 ]
 634 : [ 1.76276e-005 ]
 635 : [ 1.77658e-005 ]
 636 : [ 1.78297e-005 ]
 637 : [ 1.7584e-005  ]
 638 : [ 1.74509e-005 ]
 639 : [ 1.77658e-005 ]
 640 : [ 1.74615e-005 ]
 641 : [ 1.75694e-005 ]
 642 : [ 1.77778e-005 ]
 643 : [ 1.76928e-005 ]
 644 : [ 1.75563e-005 ]
 645 : [ 1.75266e-005 ]
 646 : [ 1.76634e-005 ]
 647 : [ 1.75625e-005 ]
 648 : [ 1.75688e-005 ]
 649 : [ 1.75641e-005 ]
 650 : [ 1.76106e-005 ]
 651 : [ 1.75429e-005 ]
 652 : [ 1.77191e-005 ]
 653 : [ 1.77521e-005 ]
 654 : [ 1.7591e-005  ]
 655 : [ 1.73928e-005 ]
 656 : [ 1.80206e-005 ]
 657 : [ 1.76149e-005 ]
 658 : [ 1.73982e-005 ]
 659 : [ 1.74473e-005 ]
 660 : [ 1.7863e-005  ]
 661 : [ 1.7305e-005  ]
 662 : [ 1.74348e-005 ]
 663 : [ 1.74324e-005 ]
 664 : [ 1.73766e-005 ]
 665 : [ 1.76787e-005 ]
 666 : [ 1.75764e-005 ]
 667 : [ 1.77561e-005 ]
 668 : [ 1.75037e-005 ]
 669 : [ 1.73668e-005 ]
 670 : [ 1.77376e-005 ]
 671 : [ 1.76738e-005 ]
 672 : [ 1.76487e-005 ]
 673 : [ 1.75229e-005 ]
 674 : [ 1.73748e-005 ]
 675 : [ 1.75669e-005 ]
 676 : [ 1.75272e-005 ]
 677 : [ 1.80293e-005 ]
 678 : [ 1.77608e-005 ]
 679 : [ 1.75076e-005 ]
 680 : [ 1.76099e-005 ]
 681 : [ 1.77639e-005 ]
 682 : [ 1.77594e-005 ]
 683 : [ 1.74073e-005 ]
 684 : [ 1.76145e-005 ]
 685 : [ 1.81244e-005 ]
 686 : [ 1.76416e-005 ]
 687 : [ 1.77244e-005 ]
 688 : [ 1.77554e-005 ]
 689 : [ 1.75825e-005 ]
 690 : [ 1.76408e-005 ]
 691 : [ 1.74855e-005 ]
 692 : [ 1.75299e-005 ]
 693 : [ 1.73826e-005 ]
 694 : [ 1.7668e-005  ]
 695 : [ 1.77996e-005 ]
 696 : [ 1.74199e-005 ]
 697 : [ 1.7369e-005  ]
 698 : [ 1.77092e-005 ]
 699 : [ 1.74408e-005 ]
 700 : [ 1.75981e-005 ]
 701 : [ 1.75256e-005 ]
 702 : [ 1.76139e-005 ]
 703 : [ 1.74202e-005 ]
 704 : [ 1.75427e-005 ]
 705 : [ 1.80196e-005 ]
 706 : [ 1.75732e-005 ]
 707 : [ 1.73803e-005 ]
 708 : [ 1.76699e-005 ]
 709 : [ 1.78224e-005 ]
 710 : [ 1.75677e-005 ]
 711 : [ 1.73001e-005 ]
 712 : [ 1.77113e-005 ]
 713 : [ 1.73398e-005 ]
 714 : [ 1.75442e-005 ]
 715 : [ 1.76662e-005 ]
 716 : [ 1.74798e-005 ]
 717 : [ 1.73348e-005 ]
 718 : [ 1.77506e-005 ]
 719 : [ 1.77853e-005 ]
 720 : [ 1.76488e-005 ]
 721 : [ 1.77306e-005 ]
 722 : [ 1.76254e-005 ]
 723 : [ 1.75311e-005 ]
 724 : [ 1.76275e-005 ]
 725 : [ 1.77722e-005 ]
 726 : [ 1.83115e-005 ]
 727 : [ 1.76739e-005 ]
 728 : [ 1.76175e-005 ]
 729 : [ 1.74618e-005 ]
 730 : [ 1.78767e-005 ]
 731 : [ 1.75748e-005 ]
 732 : [ 1.77784e-005 ]
 733 : [ 1.75286e-005 ]
 734 : [ 1.7659e-005  ]
 735 : [ 1.77127e-005 ]
 736 : [ 1.75994e-005 ]
 737 : [ 1.77555e-005 ]
 738 : [ 1.80693e-005 ]
 739 : [ 1.74711e-005 ]
 740 : [ 1.74341e-005 ]
 741 : [ 1.76293e-005 ]
 742 : [ 1.73859e-005 ]
 743 : [ 1.76659e-005 ]
 744 : [ 1.80023e-005 ]
 745 : [ 1.78686e-005 ]
 746 : [ 1.74106e-005 ]
 747 : [ 1.75517e-005 ]
 748 : [ 1.75838e-005 ]
 749 : [ 1.75243e-005 ]
 750 : [ 1.7481e-005  ]
 751 : [ 1.76453e-005 ]
 752 : [ 1.7773e-005  ]
 753 : [ 1.76348e-005 ]
 754 : [ 1.7502e-005  ]
 755 : [ 1.79039e-005 ]
 756 : [ 1.77523e-005 ]
 757 : [ 1.72143e-005 ]
 758 : [ 1.76266e-005 ]
 759 : [ 1.76035e-005 ]
 760 : [ 1.76282e-005 ]
 761 : [ 1.77662e-005 ]
 762 : [ 1.75765e-005 ]
 763 : [ 1.7213e-005  ]
 764 : [ 1.75433e-005 ]
 765 : [ 1.74567e-005 ]
 766 : [ 1.76285e-005 ]
 767 : [ 1.74955e-005 ]
 768 : [ 1.76905e-005 ]
 769 : [ 1.78882e-005 ]
 770 : [ 1.78303e-005 ]
 771 : [ 1.78638e-005 ]
 772 : [ 1.774e-005   ]
 773 : [ 1.76053e-005 ]
 774 : [ 1.74932e-005 ]
 775 : [ 1.76516e-005 ]
 776 : [ 1.76106e-005 ]
 777 : [ 1.75932e-005 ]
 778 : [ 1.77286e-005 ]
 779 : [ 1.76319e-005 ]
 780 : [ 1.74419e-005 ]
 781 : [ 1.75088e-005 ]
 782 : [ 1.76458e-005 ]
 783 : [ 1.73633e-005 ]
 784 : [ 1.77552e-005 ]
 785 : [ 1.7567e-005  ]
 786 : [ 1.7611e-005  ]
 787 : [ 1.79634e-005 ]
 788 : [ 1.773e-005   ]
 789 : [ 1.75345e-005 ]
 790 : [ 1.77139e-005 ]
 791 : [ 1.74343e-005 ]
 792 : [ 1.74484e-005 ]
 793 : [ 1.7673e-005  ]
 794 : [ 1.77705e-005 ]
 795 : [ 1.72938e-005 ]
 796 : [ 1.76913e-005 ]
 797 : [ 1.76197e-005 ]
 798 : [ 1.75079e-005 ]
 799 : [ 1.77234e-005 ]
 800 : [ 1.76997e-005 ]
 801 : [ 1.77217e-005 ]
 802 : [ 1.76222e-005 ]
 803 : [ 1.79038e-005 ]
 804 : [ 1.75223e-005 ]
 805 : [ 1.74998e-005 ]
 806 : [ 1.75132e-005 ]
 807 : [ 1.76481e-005 ]
 808 : [ 1.77873e-005 ]
 809 : [ 1.76613e-005 ]
 810 : [ 1.755e-005   ]
 811 : [ 1.76918e-005 ]
 812 : [ 1.76325e-005 ]
 813 : [ 1.757e-005   ]
 814 : [ 1.78423e-005 ]
 815 : [ 1.7437e-005  ]
 816 : [ 1.75321e-005 ]
 817 : [ 1.77307e-005 ]
 818 : [ 1.78274e-005 ]
 819 : [ 1.7869e-005  ]
 820 : [ 1.76191e-005 ]
 821 : [ 1.76147e-005 ]
 822 : [ 1.74658e-005 ]
 823 : [ 1.76966e-005 ]
 824 : [ 1.77829e-005 ]
 825 : [ 1.75362e-005 ]
 826 : [ 1.76749e-005 ]
 827 : [ 1.75509e-005 ]
 828 : [ 1.76429e-005 ]
 829 : [ 1.77653e-005 ]
 830 : [ 1.77824e-005 ]
 831 : [ 1.74642e-005 ]
 832 : [ 1.76572e-005 ]
 833 : [ 1.76566e-005 ]
 834 : [ 1.73871e-005 ]
 835 : [ 1.75319e-005 ]
 836 : [ 1.77083e-005 ]
 837 : [ 1.76027e-005 ]
 838 : [ 1.77125e-005 ]
 839 : [ 1.746e-005   ]
 840 : [ 1.7689e-005  ]
 841 : [ 1.75256e-005 ]
 842 : [ 1.76061e-005 ]
 843 : [ 1.77117e-005 ]
 844 : [ 1.75479e-005 ]
 845 : [ 1.77639e-005 ]
 846 : [ 1.79825e-005 ]
 847 : [ 1.74891e-005 ]
 848 : [ 1.76995e-005 ]
 849 : [ 1.77995e-005 ]
 850 : [ 1.76747e-005 ]
 851 : [ 1.75838e-005 ]
 852 : [ 1.78877e-005 ]
 853 : [ 1.73618e-005 ]
 854 : [ 1.75747e-005 ]
 855 : [ 1.76814e-005 ]
 856 : [ 1.75182e-005 ]
 857 : [ 1.82156e-005 ]
 858 : [ 1.76709e-005 ]
 859 : [ 1.77741e-005 ]
 860 : [ 1.77543e-005 ]
 861 : [ 1.76608e-005 ]
 862 : [ 1.76037e-005 ]
 863 : [ 1.77177e-005 ]
 864 : [ 1.7421e-005  ]
 865 : [ 1.767e-005   ]
 866 : [ 1.73569e-005 ]
 867 : [ 1.79301e-005 ]
 868 : [ 1.75432e-005 ]
 869 : [ 1.75414e-005 ]
 870 : [ 1.76552e-005 ]
 871 : [ 1.7408e-005  ]
 872 : [ 1.76879e-005 ]
 873 : [ 1.7459e-005  ]
 874 : [ 1.76161e-005 ]
 875 : [ 1.73359e-005 ]
 876 : [ 1.7739e-005  ]
 877 : [ 1.75418e-005 ]
 878 : [ 1.79128e-005 ]
 879 : [ 1.73475e-005 ]
 880 : [ 1.76334e-005 ]
 881 : [ 1.78286e-005 ]
 882 : [ 1.78078e-005 ]
 883 : [ 1.76682e-005 ]
 884 : [ 1.7533e-005  ]
 885 : [ 1.76669e-005 ]
 886 : [ 1.74849e-005 ]
 887 : [ 1.7791e-005  ]
 888 : [ 1.81473e-005 ]
 889 : [ 1.75009e-005 ]
 890 : [ 1.73961e-005 ]
 891 : [ 1.76813e-005 ]
 892 : [ 1.77554e-005 ]
 893 : [ 1.75523e-005 ]
 894 : [ 1.78005e-005 ]
 895 : [ 1.7676e-005  ]
 896 : [ 1.74645e-005 ]
 897 : [ 1.78293e-005 ]
 898 : [ 1.77598e-005 ]
 899 : [ 1.75306e-005 ]
 900 : [ 1.7668e-005  ]
 901 : [ 1.75208e-005 ]
 902 : [ 1.75473e-005 ]
 903 : [ 1.77527e-005 ]
 904 : [ 1.77884e-005 ]
 905 : [ 1.77506e-005 ]
 906 : [ 1.75618e-005 ]
 907 : [ 1.73771e-005 ]
 908 : [ 1.77281e-005 ]
 909 : [ 1.76602e-005 ]
 910 : [ 1.76271e-005 ]
 911 : [ 1.75492e-005 ]
 912 : [ 1.77191e-005 ]
 913 : [ 1.73718e-005 ]
 914 : [ 1.74666e-005 ]
 915 : [ 1.7413e-005  ]
 916 : [ 1.79958e-005 ]
 917 : [ 1.7584e-005  ]
 918 : [ 1.75463e-005 ]
 919 : [ 1.75871e-005 ]
 920 : [ 1.77007e-005 ]
 921 : [ 1.7446e-005  ]
 922 : [ 1.74285e-005 ]
 923 : [ 1.7761e-005  ]
 924 : [ 1.7621e-005  ]
 925 : [ 1.80284e-005 ]
 926 : [ 1.75827e-005 ]
 927 : [ 1.78512e-005 ]
 928 : [ 1.76137e-005 ]
 929 : [ 1.73244e-005 ]
 930 : [ 1.76168e-005 ]
 931 : [ 1.7604e-005  ]
 932 : [ 1.7891e-005  ]
 933 : [ 1.76837e-005 ]
 934 : [ 1.77367e-005 ]
 935 : [ 1.76359e-005 ]
 936 : [ 1.73584e-005 ]
 937 : [ 1.75541e-005 ]
 938 : [ 1.76219e-005 ]
 939 : [ 1.80441e-005 ]
 940 : [ 1.74942e-005 ]
 941 : [ 1.76359e-005 ]
 942 : [ 1.80169e-005 ]
 943 : [ 1.80567e-005 ]
 944 : [ 1.77342e-005 ]
 945 : [ 1.74283e-005 ]
 946 : [ 1.76864e-005 ]
 947 : [ 1.7647e-005  ]
 948 : [ 1.75155e-005 ]
 949 : [ 1.7561e-005  ]
 950 : [ 1.7894e-005  ]
 951 : [ 1.7687e-005  ]
 952 : [ 1.76411e-005 ]
 953 : [ 1.77037e-005 ]
 954 : [ 1.75444e-005 ]
 955 : [ 1.74303e-005 ]
 956 : [ 1.7539e-005  ]
 957 : [ 1.74711e-005 ]
 958 : [ 1.74756e-005 ]
 959 : [ 1.74214e-005 ]
 960 : [ 1.7528e-005  ]
 961 : [ 1.77873e-005 ]
 962 : [ 1.76178e-005 ]
 963 : [ 1.73898e-005 ]
 964 : [ 1.77023e-005 ]
 965 : [ 1.7618e-005  ]
 966 : [ 1.73563e-005 ]
 967 : [ 1.77592e-005 ]
 968 : [ 1.7625e-005  ]
 969 : [ 1.75653e-005 ]
 970 : [ 1.77508e-005 ]
 971 : [ 1.77189e-005 ]
 972 : [ 1.75962e-005 ]
 973 : [ 1.76957e-005 ]
 974 : [ 1.75662e-005 ]
 975 : [ 1.76941e-005 ]
 976 : [ 1.74535e-005 ]
 977 : [ 1.73357e-005 ]
 978 : [ 1.80128e-005 ]
 979 : [ 1.74693e-005 ]
 980 : [ 1.7424e-005  ]
 981 : [ 1.75173e-005 ]
 982 : [ 1.74353e-005 ]
 983 : [ 1.75026e-005 ]
 984 : [ 1.75305e-005 ]
 985 : [ 1.72862e-005 ]
 986 : [ 1.77355e-005 ]
 987 : [ 1.77028e-005 ]
 988 : [ 1.77904e-005 ]
 989 : [ 1.75882e-005 ]
 990 : [ 1.76097e-005 ]
 991 : [ 1.75745e-005 ]
 992 : [ 1.74726e-005 ]
 993 : [ 1.76093e-005 ]
 994 : [ 1.76265e-005 ]
 995 : [ 1.76276e-005 ]
 996 : [ 1.7527e-005  ]
 997 : [ 1.78185e-005 ]
 998 : [ 1.7536e-005  ]
 999 : [ 1.75965e-005 ]
1000 : [ 1.76569e-005 ]
1001 : [ 1.76691e-005 ]
1002 : [ 1.77112e-005 ]
1003 : [ 1.78777e-005 ]
1004 : [ 1.76062e-005 ]
1005 : [ 1.75898e-005 ]
1006 : [ 1.76175e-005 ]
1007 : [ 1.77482e-005 ]
1008 : [ 1.74447e-005 ]
1009 : [ 1.76945e-005 ]
1010 : [ 1.78502e-005 ]
1011 : [ 1.77234e-005 ]
1012 : [ 1.77338e-005 ]
1013 : [ 1.75634e-005 ]
1014 : [ 1.81272e-005 ]
1015 : [ 1.76771e-005 ]
1016 : [ 1.76263e-005 ]
1017 : [ 1.77981e-005 ]
1018 : [ 1.77449e-005 ]
1019 : [ 1.77835e-005 ]
1020 : [ 1.76368e-005 ]
1021 : [ 1.7523e-005  ]
1022 : [ 1.76413e-005 ]
1023 : [ 1.75247e-005 ]
1024 : [ 1.74906e-005 ]
1025 : [ 1.78616e-005 ]
1026 : [ 1.76706e-005 ]
1027 : [ 1.77737e-005 ]
1028 : [ 1.73387e-005 ]
1029 : [ 1.74943e-005 ]
1030 : [ 1.75154e-005 ]
1031 : [ 1.74271e-005 ]
1032 : [ 1.77248e-005 ]
1033 : [ 1.77782e-005 ]
1034 : [ 1.76029e-005 ]
1035 : [ 1.7662e-005  ]
1036 : [ 1.77275e-005 ]
1037 : [ 1.75591e-005 ]
1038 : [ 1.78812e-005 ]
1039 : [ 1.7695e-005  ]
1040 : [ 1.77942e-005 ]
1041 : [ 1.77648e-005 ]
1042 : [ 1.76178e-005 ]
1043 : [ 1.77949e-005 ]
1044 : [ 1.77533e-005 ]
1045 : [ 1.73066e-005 ]
1046 : [ 1.73895e-005 ]
1047 : [ 1.7924e-005  ]
1048 : [ 1.76292e-005 ]
1049 : [ 1.76576e-005 ]
1050 : [ 1.75586e-005 ]
1051 : [ 1.75291e-005 ]
1052 : [ 1.742e-005   ]
1053 : [ 1.80705e-005 ]
1054 : [ 1.76455e-005 ]
1055 : [ 1.76145e-005 ]
1056 : [ 1.76249e-005 ]
1057 : [ 1.77911e-005 ]
1058 : [ 1.77357e-005 ]
1059 : [ 1.74685e-005 ]
1060 : [ 1.7476e-005  ]
1061 : [ 1.77277e-005 ]
1062 : [ 1.7389e-005  ]
1063 : [ 1.75486e-005 ]
1064 : [ 1.76054e-005 ]
1065 : [ 1.74517e-005 ]
1066 : [ 1.74732e-005 ]
1067 : [ 1.76519e-005 ]
1068 : [ 1.76353e-005 ]
1069 : [ 1.77029e-005 ]
1070 : [ 1.71993e-005 ]
1071 : [ 1.76394e-005 ]
1072 : [ 1.76816e-005 ]
1073 : [ 1.76288e-005 ]
1074 : [ 1.75515e-005 ]
1075 : [ 1.76126e-005 ]
1076 : [ 1.7583e-005  ]
1077 : [ 1.78139e-005 ]
1078 : [ 1.75436e-005 ]
1079 : [ 1.75897e-005 ]
1080 : [ 1.75148e-005 ]
1081 : [ 1.7492e-005  ]
1082 : [ 1.7723e-005  ]
1083 : [ 1.77841e-005 ]
1084 : [ 1.76412e-005 ]
1085 : [ 1.76517e-005 ]
1086 : [ 1.77462e-005 ]
1087 : [ 1.78168e-005 ]
1088 : [ 1.72507e-005 ]
1089 : [ 1.77056e-005 ]
1090 : [ 1.76964e-005 ]
1091 : [ 1.74675e-005 ]
1092 : [ 1.79565e-005 ]
1093 : [ 1.75633e-005 ]
1094 : [ 1.8022e-005  ]
1095 : [ 1.75564e-005 ]
1096 : [ 1.77597e-005 ]
1097 : [ 1.8136e-005  ]
1098 : [ 1.76762e-005 ]
1099 : [ 1.76481e-005 ]
1100 : [ 1.75036e-005 ]
1101 : [ 1.74958e-005 ]
1102 : [ 1.75173e-005 ]
1103 : [ 1.79267e-005 ]
1104 : [ 1.7856e-005  ]
1105 : [ 1.76376e-005 ]
1106 : [ 1.77534e-005 ]
1107 : [ 1.75275e-005 ]
1108 : [ 1.75066e-005 ]
1109 : [ 1.77128e-005 ]
1110 : [ 1.7725e-005  ]
1111 : [ 1.77259e-005 ]
1112 : [ 1.7612e-005  ]
1113 : [ 1.76938e-005 ]
1114 : [ 1.75068e-005 ]
1115 : [ 1.73794e-005 ]
1116 : [ 1.79876e-005 ]
1117 : [ 1.74668e-005 ]
1118 : [ 1.77295e-005 ]
1119 : [ 1.79391e-005 ]
1120 : [ 1.75341e-005 ]
1121 : [ 1.77403e-005 ]
1122 : [ 1.78482e-005 ]
1123 : [ 1.76104e-005 ]
1124 : [ 1.77176e-005 ]
1125 : [ 1.77003e-005 ]
1126 : [ 1.76702e-005 ]
1127 : [ 1.79745e-005 ]
1128 : [ 1.75873e-005 ]
1129 : [ 1.75951e-005 ]
1130 : [ 1.74992e-005 ]
1131 : [ 1.76976e-005 ]
1132 : [ 1.7477e-005  ]
1133 : [ 1.77797e-005 ]
1134 : [ 1.75909e-005 ]
1135 : [ 1.75108e-005 ]
1136 : [ 1.74648e-005 ]
1137 : [ 1.77302e-005 ]
1138 : [ 1.74557e-005 ]
1139 : [ 1.78263e-005 ]
1140 : [ 1.77039e-005 ]
1141 : [ 1.75304e-005 ]
1142 : [ 1.75458e-005 ]
1143 : [ 1.74048e-005 ]
1144 : [ 1.7646e-005  ]
1145 : [ 1.75748e-005 ]
1146 : [ 1.74091e-005 ]
1147 : [ 1.74742e-005 ]
1148 : [ 1.73898e-005 ]
1149 : [ 1.74783e-005 ]
1150 : [ 1.76843e-005 ]
1151 : [ 1.76876e-005 ]
1152 : [ 1.75084e-005 ]
1153 : [ 1.75148e-005 ]
1154 : [ 1.7661e-005  ]
1155 : [ 1.76746e-005 ]
1156 : [ 1.76048e-005 ]
1157 : [ 1.75842e-005 ]
1158 : [ 1.77902e-005 ]
1159 : [ 1.74125e-005 ]
1160 : [ 1.76361e-005 ]
1161 : [ 1.76955e-005 ]
1162 : [ 1.7546e-005  ]
1163 : [ 1.7881e-005  ]
1164 : [ 1.76266e-005 ]
1165 : [ 1.74364e-005 ]
1166 : [ 1.7735e-005  ]
1167 : [ 1.75074e-005 ]
1168 : [ 1.76903e-005 ]
1169 : [ 1.77743e-005 ]
1170 : [ 1.76117e-005 ]
1171 : [ 1.77015e-005 ]
1172 : [ 1.76429e-005 ]
1173 : [ 1.74668e-005 ]
1174 : [ 1.73137e-005 ]
1175 : [ 1.79641e-005 ]
1176 : [ 1.77223e-005 ]
1177 : [ 1.74589e-005 ]
1178 : [ 1.76868e-005 ]
1179 : [ 1.74897e-005 ]
1180 : [ 1.77511e-005 ]
1181 : [ 1.7604e-005  ]
1182 : [ 1.78813e-005 ]
1183 : [ 1.7414e-005  ]
1184 : [ 1.74795e-005 ]
1185 : [ 1.77666e-005 ]
1186 : [ 1.75955e-005 ]
1187 : [ 1.76619e-005 ]
1188 : [ 1.73675e-005 ]
1189 : [ 1.76195e-005 ]
1190 : [ 1.76184e-005 ]
1191 : [ 1.74541e-005 ]
1192 : [ 1.75756e-005 ]
1193 : [ 1.75343e-005 ]
1194 : [ 1.76328e-005 ]
1195 : [ 1.76255e-005 ]
1196 : [ 1.76979e-005 ]
1197 : [ 1.75822e-005 ]
1198 : [ 1.7769e-005  ]
1199 : [ 1.75823e-005 ]
1200 : [ 1.75998e-005 ]
1201 : [ 1.76142e-005 ]
1202 : [ 1.73826e-005 ]
1203 : [ 1.74002e-005 ]
1204 : [ 1.78519e-005 ]
1205 : [ 1.79987e-005 ]
1206 : [ 1.7703e-005  ]
1207 : [ 1.79495e-005 ]
1208 : [ 1.75749e-005 ]
1209 : [ 1.71832e-005 ]
1210 : [ 1.77515e-005 ]
1211 : [ 1.76588e-005 ]
1212 : [ 1.76145e-005 ]
1213 : [ 1.7733e-005  ]
1214 : [ 1.77705e-005 ]
1215 : [ 1.73326e-005 ]
1216 : [ 1.81026e-005 ]
1217 : [ 1.74616e-005 ]
1218 : [ 1.75356e-005 ]
1219 : [ 1.74931e-005 ]
1220 : [ 1.78621e-005 ]
1221 : [ 1.76166e-005 ]
1222 : [ 1.74005e-005 ]
1223 : [ 1.75805e-005 ]
1224 : [ 1.76503e-005 ]
1225 : [ 1.76616e-005 ]
1226 : [ 1.7724e-005  ]
1227 : [ 1.75598e-005 ]
1228 : [ 1.75567e-005 ]
1229 : [ 1.75569e-005 ]
1230 : [ 1.73027e-005 ]
1231 : [ 1.73826e-005 ]
1232 : [ 1.76596e-005 ]
1233 : [ 1.77345e-005 ]
1234 : [ 1.79834e-005 ]
1235 : [ 1.75623e-005 ]
1236 : [ 1.75187e-005 ]
1237 : [ 1.76969e-005 ]
1238 : [ 1.76726e-005 ]
1239 : [ 1.74612e-005 ]
1240 : [ 1.76392e-005 ]
1241 : [ 1.77762e-005 ]
1242 : [ 1.7881e-005  ]
1243 : [ 1.76508e-005 ]
1244 : [ 1.76496e-005 ]
1245 : [ 1.76614e-005 ]
1246 : [ 1.78291e-005 ]
1247 : [ 1.76021e-005 ]
1248 : [ 1.76152e-005 ]
1249 : [ 1.7504e-005  ]
1250 : [ 1.7613e-005  ]
1251 : [ 1.76761e-005 ]
1252 : [ 1.79106e-005 ]
1253 : [ 1.75399e-005 ]
1254 : [ 1.75888e-005 ]
1255 : [ 1.75041e-005 ]
1256 : [ 1.75816e-005 ]
1257 : [ 1.77108e-005 ]
1258 : [ 1.78368e-005 ]
1259 : [ 1.76164e-005 ]
1260 : [ 1.78027e-005 ]
1261 : [ 1.75195e-005 ]
1262 : [ 1.76689e-005 ]
1263 : [ 1.79349e-005 ]
1264 : [ 1.78318e-005 ]
1265 : [ 1.78436e-005 ]
1266 : [ 1.76978e-005 ]
1267 : [ 1.73745e-005 ]
1268 : [ 1.78154e-005 ]
1269 : [ 1.78226e-005 ]
1270 : [ 1.77071e-005 ]
1271 : [ 1.72794e-005 ]
1272 : [ 1.76875e-005 ]
1273 : [ 1.74061e-005 ]
1274 : [ 1.76709e-005 ]
1275 : [ 1.76785e-005 ]
1276 : [ 1.75763e-005 ]
1277 : [ 1.7883e-005  ]
1278 : [ 1.74265e-005 ]
1279 : [ 1.7463e-005  ]
1280 : [ 1.75291e-005 ]
1281 : [ 1.75647e-005 ]
1282 : [ 1.74603e-005 ]
1283 : [ 1.75356e-005 ]
1284 : [ 1.77376e-005 ]
1285 : [ 1.77317e-005 ]
1286 : [ 1.7406e-005  ]
1287 : [ 1.76088e-005 ]
1288 : [ 1.73363e-005 ]
1289 : [ 1.77577e-005 ]
1290 : [ 1.76426e-005 ]
1291 : [ 1.75105e-005 ]
1292 : [ 1.75636e-005 ]
1293 : [ 1.74632e-005 ]
1294 : [ 1.77039e-005 ]
1295 : [ 1.75566e-005 ]
1296 : [ 1.76744e-005 ]
1297 : [ 1.76489e-005 ]
1298 : [ 1.75702e-005 ]
1299 : [ 1.77214e-005 ]
1300 : [ 1.75421e-005 ]
1301 : [ 1.76771e-005 ]
1302 : [ 1.77281e-005 ]
1303 : [ 1.74718e-005 ]
1304 : [ 1.75642e-005 ]
1305 : [ 1.78462e-005 ]
1306 : [ 1.76011e-005 ]
1307 : [ 1.76351e-005 ]
1308 : [ 1.77074e-005 ]
1309 : [ 1.78214e-005 ]
1310 : [ 1.75745e-005 ]
1311 : [ 1.75171e-005 ]
1312 : [ 1.75887e-005 ]
1313 : [ 1.76892e-005 ]
1314 : [ 1.7401e-005  ]
1315 : [ 1.77464e-005 ]
1316 : [ 1.76292e-005 ]
1317 : [ 1.76438e-005 ]
1318 : [ 1.73795e-005 ]
1319 : [ 1.72906e-005 ]
1320 : [ 1.75414e-005 ]
1321 : [ 1.74027e-005 ]
1322 : [ 1.76143e-005 ]
1323 : [ 1.76319e-005 ]
1324 : [ 1.79797e-005 ]
1325 : [ 1.7541e-005  ]
1326 : [ 1.74092e-005 ]
1327 : [ 1.74834e-005 ]
1328 : [ 1.76558e-005 ]
1329 : [ 1.76219e-005 ]
1330 : [ 1.76678e-005 ]
1331 : [ 1.74963e-005 ]
1332 : [ 1.76766e-005 ]
1333 : [ 1.7617e-005  ]
1334 : [ 1.79519e-005 ]
1335 : [ 1.78702e-005 ]
1336 : [ 1.7687e-005  ]
1337 : [ 1.74538e-005 ]
1338 : [ 1.80385e-005 ]
1339 : [ 1.76079e-005 ]
1340 : [ 1.76709e-005 ]
1341 : [ 1.74856e-005 ]
1342 : [ 1.76206e-005 ]
1343 : [ 1.7607e-005  ]
1344 : [ 1.74789e-005 ]
1345 : [ 1.76518e-005 ]
1346 : [ 1.7716e-005  ]
1347 : [ 1.7706e-005  ]
1348 : [ 1.76425e-005 ]
1349 : [ 1.75096e-005 ]
1350 : [ 1.79123e-005 ]
1351 : [ 1.7398e-005  ]
1352 : [ 1.76849e-005 ]
1353 : [ 1.76474e-005 ]
1354 : [ 1.77866e-005 ]
1355 : [ 1.75733e-005 ]
1356 : [ 1.76501e-005 ]
1357 : [ 1.75567e-005 ]
1358 : [ 1.76235e-005 ]
1359 : [ 1.74415e-005 ]
1360 : [ 1.76873e-005 ]
1361 : [ 1.80677e-005 ]
1362 : [ 1.77291e-005 ]
1363 : [ 1.7569e-005  ]
1364 : [ 1.72929e-005 ]
1365 : [ 1.77227e-005 ]
1366 : [ 1.76073e-005 ]
1367 : [ 1.76832e-005 ]
1368 : [ 1.74038e-005 ]
1369 : [ 1.75711e-005 ]
1370 : [ 1.74898e-005 ]
1371 : [ 1.76309e-005 ]
1372 : [ 1.76508e-005 ]
1373 : [ 1.74843e-005 ]
1374 : [ 1.74116e-005 ]
1375 : [ 1.75434e-005 ]
1376 : [ 1.73637e-005 ]
1377 : [ 1.78083e-005 ]
1378 : [ 1.74311e-005 ]
1379 : [ 1.76798e-005 ]
1380 : [ 1.76024e-005 ]
1381 : [ 1.76381e-005 ]
1382 : [ 1.7493e-005  ]
1383 : [ 1.75195e-005 ]
1384 : [ 1.76268e-005 ]
1385 : [ 1.75683e-005 ]
1386 : [ 1.77462e-005 ]
1387 : [ 1.75432e-005 ]
1388 : [ 1.75532e-005 ]
1389 : [ 1.74006e-005 ]
1390 : [ 1.76797e-005 ]
1391 : [ 1.7547e-005  ]
1392 : [ 1.77756e-005 ]
1393 : [ 1.75518e-005 ]
1394 : [ 1.78015e-005 ]
1395 : [ 1.7664e-005  ]
1396 : [ 1.74047e-005 ]
1397 : [ 1.75707e-005 ]
1398 : [ 1.74676e-005 ]
1399 : [ 1.75263e-005 ]
1400 : [ 1.76615e-005 ]
1401 : [ 1.77548e-005 ]
1402 : [ 1.75257e-005 ]
1403 : [ 1.78966e-005 ]
1404 : [ 1.76854e-005 ]
1405 : [ 1.79292e-005 ]
1406 : [ 1.77255e-005 ]
1407 : [ 1.75315e-005 ]
1408 : [ 1.78012e-005 ]
1409 : [ 1.74104e-005 ]
1410 : [ 1.76839e-005 ]
1411 : [ 1.81148e-005 ]
1412 : [ 1.76557e-005 ]
1413 : [ 1.77886e-005 ]
1414 : [ 1.78888e-005 ]
1415 : [ 1.77446e-005 ]
1416 : [ 1.76979e-005 ]
1417 : [ 1.77896e-005 ]
1418 : [ 1.76169e-005 ]
1419 : [ 1.77005e-005 ]
1420 : [ 1.73831e-005 ]
1421 : [ 1.74737e-005 ]
1422 : [ 1.77302e-005 ]
1423 : [ 1.74314e-005 ]
1424 : [ 1.76588e-005 ]
1425 : [ 1.80053e-005 ]
1426 : [ 1.8009e-005  ]
1427 : [ 1.78281e-005 ]
1428 : [ 1.76421e-005 ]
1429 : [ 1.74693e-005 ]
1430 : [ 1.79995e-005 ]
1431 : [ 1.75493e-005 ]
1432 : [ 1.75166e-005 ]
1433 : [ 1.76111e-005 ]
1434 : [ 1.73946e-005 ]
1435 : [ 1.76974e-005 ]
1436 : [ 1.7557e-005  ]
1437 : [ 1.74487e-005 ]
1438 : [ 1.78106e-005 ]
1439 : [ 1.75025e-005 ]
1440 : [ 1.75198e-005 ]
1441 : [ 1.7389e-005  ]
1442 : [ 1.7902e-005  ]
1443 : [ 1.76183e-005 ]
1444 : [ 1.76675e-005 ]
1445 : [ 1.76323e-005 ]
1446 : [ 1.77187e-005 ]
1447 : [ 1.73373e-005 ]
1448 : [ 1.7517e-005  ]
1449 : [ 1.77475e-005 ]
1450 : [ 1.75738e-005 ]
1451 : [ 1.75811e-005 ]
1452 : [ 1.76719e-005 ]
1453 : [ 1.74241e-005 ]
1454 : [ 1.77247e-005 ]
1455 : [ 1.77845e-005 ]
1456 : [ 1.76118e-005 ]
1457 : [ 1.73536e-005 ]
1458 : [ 1.77334e-005 ]
1459 : [ 1.75939e-005 ]
1460 : [ 1.74721e-005 ]
1461 : [ 1.78904e-005 ]
1462 : [ 1.76586e-005 ]
1463 : [ 1.75448e-005 ]
1464 : [ 1.77223e-005 ]
1465 : [ 1.77175e-005 ]
1466 : [ 1.75838e-005 ]
1467 : [ 1.75938e-005 ]
1468 : [ 1.78792e-005 ]
1469 : [ 1.77032e-005 ]
1470 : [ 1.75774e-005 ]
1471 : [ 1.75616e-005 ]
1472 : [ 1.78776e-005 ]
1473 : [ 1.75302e-005 ]
1474 : [ 1.76465e-005 ]
1475 : [ 1.76697e-005 ]
1476 : [ 1.75814e-005 ]
1477 : [ 1.76974e-005 ]
1478 : [ 1.73883e-005 ]
1479 : [ 1.7518e-005  ]
1480 : [ 1.75799e-005 ]
1481 : [ 1.74765e-005 ]
1482 : [ 1.75893e-005 ]
1483 : [ 1.78161e-005 ]
1484 : [ 1.76495e-005 ]
1485 : [ 1.74665e-005 ]
1486 : [ 1.76035e-005 ]
1487 : [ 1.77601e-005 ]
1488 : [ 1.74291e-005 ]
1489 : [ 1.78167e-005 ]
1490 : [ 1.74042e-005 ]
1491 : [ 1.76856e-005 ]
1492 : [ 1.7513e-005  ]
1493 : [ 1.75735e-005 ]
1494 : [ 1.78201e-005 ]
1495 : [ 1.77004e-005 ]
1496 : [ 1.76526e-005 ]
1497 : [ 1.77614e-005 ]
1498 : [ 1.73238e-005 ]
1499 : [ 1.76376e-005 ]
1500 : [ 1.7574e-005  ]
1501 : [ 1.73406e-005 ]
1502 : [ 1.75631e-005 ]
1503 : [ 1.76231e-005 ]
1504 : [ 1.76283e-005 ]
1505 : [ 1.74317e-005 ]
1506 : [ 1.76571e-005 ]
1507 : [ 1.76439e-005 ]
1508 : [ 1.75508e-005 ]
1509 : [ 1.78839e-005 ]
1510 : [ 1.76476e-005 ]
1511 : [ 1.76385e-005 ]
1512 : [ 1.7704e-005  ]
1513 : [ 1.77916e-005 ]
1514 : [ 1.76549e-005 ]
1515 : [ 1.7606e-005  ]
1516 : [ 1.7809e-005  ]
1517 : [ 1.78491e-005 ]
1518 : [ 1.75437e-005 ]
1519 : [ 1.77554e-005 ]
1520 : [ 1.77546e-005 ]
1521 : [ 1.75563e-005 ]
1522 : [ 1.78405e-005 ]
1523 : [ 1.7658e-005  ]
1524 : [ 1.76173e-005 ]
1525 : [ 1.78018e-005 ]
1526 : [ 1.7694e-005  ]
1527 : [ 1.75051e-005 ]
1528 : [ 1.78927e-005 ]
1529 : [ 1.76815e-005 ]
1530 : [ 1.75195e-005 ]
1531 : [ 1.7426e-005  ]
1532 : [ 1.77167e-005 ]
1533 : [ 1.78142e-005 ]
1534 : [ 1.75702e-005 ]
1535 : [ 1.80004e-005 ]
1536 : [ 1.7802e-005  ]
1537 : [ 1.76496e-005 ]
1538 : [ 1.77054e-005 ]
1539 : [ 1.77795e-005 ]
1540 : [ 1.76176e-005 ]
1541 : [ 1.72803e-005 ]
1542 : [ 1.75981e-005 ]
1543 : [ 1.77042e-005 ]
1544 : [ 1.77301e-005 ]
1545 : [ 1.75128e-005 ]
1546 : [ 1.78866e-005 ]
1547 : [ 1.77618e-005 ]
1548 : [ 1.76785e-005 ]
1549 : [ 1.77108e-005 ]
1550 : [ 1.74425e-005 ]
1551 : [ 1.74997e-005 ]
1552 : [ 1.77763e-005 ]
1553 : [ 1.76826e-005 ]
1554 : [ 1.73478e-005 ]
1555 : [ 1.75984e-005 ]
1556 : [ 1.77005e-005 ]
1557 : [ 1.76941e-005 ]
1558 : [ 1.77591e-005 ]
1559 : [ 1.78861e-005 ]
1560 : [ 1.77174e-005 ]
1561 : [ 1.76016e-005 ]
1562 : [ 1.74851e-005 ]
1563 : [ 1.79254e-005 ]
1564 : [ 1.77424e-005 ]
1565 : [ 1.76934e-005 ]
1566 : [ 1.74165e-005 ]
1567 : [ 1.75697e-005 ]
1568 : [ 1.7351e-005  ]
1569 : [ 1.77319e-005 ]
1570 : [ 1.77489e-005 ]
1571 : [ 1.7958e-005  ]
1572 : [ 1.7704e-005  ]
1573 : [ 1.78374e-005 ]
1574 : [ 1.74625e-005 ]
1575 : [ 1.72559e-005 ]
1576 : [ 1.76028e-005 ]
1577 : [ 1.77416e-005 ]
1578 : [ 1.76541e-005 ]
1579 : [ 1.74725e-005 ]
1580 : [ 1.74446e-005 ]
1581 : [ 1.79289e-005 ]
1582 : [ 1.80134e-005 ]
1583 : [ 1.79898e-005 ]
1584 : [ 1.77705e-005 ]
1585 : [ 1.74772e-005 ]
1586 : [ 1.7683e-005  ]
1587 : [ 1.75986e-005 ]
1588 : [ 1.75952e-005 ]
1589 : [ 1.7696e-005  ]
1590 : [ 1.73334e-005 ]
1591 : [ 1.76271e-005 ]
1592 : [ 1.74782e-005 ]
1593 : [ 1.7569e-005  ]
1594 : [ 1.7792e-005  ]
1595 : [ 1.76892e-005 ]
1596 : [ 1.73744e-005 ]
1597 : [ 1.75603e-005 ]
1598 : [ 1.78601e-005 ]
1599 : [ 1.76179e-005 ]
1600 : [ 1.74313e-005 ]
1601 : [ 1.74102e-005 ]
1602 : [ 1.75077e-005 ]
1603 : [ 1.74936e-005 ]
1604 : [ 1.77506e-005 ]
1605 : [ 1.78936e-005 ]
1606 : [ 1.76476e-005 ]
1607 : [ 1.76608e-005 ]
1608 : [ 1.78512e-005 ]
1609 : [ 1.76307e-005 ]
1610 : [ 1.7713e-005  ]
1611 : [ 1.75003e-005 ]
1612 : [ 1.74373e-005 ]
1613 : [ 1.77204e-005 ]
1614 : [ 1.74824e-005 ]
1615 : [ 1.74967e-005 ]
1616 : [ 1.76238e-005 ]
1617 : [ 1.75028e-005 ]
1618 : [ 1.76954e-005 ]
1619 : [ 1.75496e-005 ]
1620 : [ 1.76203e-005 ]
1621 : [ 1.76957e-005 ]
1622 : [ 1.76049e-005 ]
1623 : [ 1.74766e-005 ]
1624 : [ 1.75375e-005 ]
1625 : [ 1.7621e-005  ]
1626 : [ 1.74584e-005 ]
1627 : [ 1.75566e-005 ]
1628 : [ 1.82248e-005 ]
1629 : [ 1.77407e-005 ]
1630 : [ 1.78602e-005 ]
1631 : [ 1.74915e-005 ]
1632 : [ 1.75016e-005 ]
1633 : [ 1.77559e-005 ]
1634 : [ 1.76083e-005 ]
1635 : [ 1.74753e-005 ]
1636 : [ 1.77224e-005 ]
1637 : [ 1.77607e-005 ]
1638 : [ 1.74836e-005 ]
1639 : [ 1.80343e-005 ]
1640 : [ 1.73849e-005 ]
1641 : [ 1.75022e-005 ]
1642 : [ 1.77141e-005 ]
1643 : [ 1.7709e-005  ]
1644 : [ 1.78177e-005 ]
1645 : [ 1.75006e-005 ]
1646 : [ 1.73993e-005 ]
1647 : [ 1.79454e-005 ]
1648 : [ 1.76573e-005 ]
1649 : [ 1.78318e-005 ]
1650 : [ 1.7546e-005  ]
1651 : [ 1.75844e-005 ]
1652 : [ 1.75837e-005 ]
1653 : [ 1.75497e-005 ]
1654 : [ 1.75717e-005 ]
1655 : [ 1.79115e-005 ]
1656 : [ 1.75684e-005 ]
1657 : [ 1.74297e-005 ]
1658 : [ 1.76335e-005 ]
1659 : [ 1.79028e-005 ]
1660 : [ 1.74077e-005 ]
1661 : [ 1.78447e-005 ]
1662 : [ 1.7365e-005  ]
1663 : [ 1.7631e-005  ]
1664 : [ 1.74347e-005 ]
1665 : [ 1.7657e-005  ]
1666 : [ 1.75859e-005 ]
1667 : [ 1.77959e-005 ]
1668 : [ 1.76941e-005 ]
1669 : [ 1.76429e-005 ]
1670 : [ 1.79078e-005 ]
1671 : [ 1.76783e-005 ]
1672 : [ 1.74597e-005 ]
1673 : [ 1.75392e-005 ]
1674 : [ 1.76274e-005 ]
1675 : [ 1.73534e-005 ]
1676 : [ 1.78129e-005 ]
1677 : [ 1.77189e-005 ]
1678 : [ 1.73425e-005 ]
1679 : [ 1.77532e-005 ]
1680 : [ 1.78022e-005 ]
1681 : [ 1.76481e-005 ]
1682 : [ 1.79089e-005 ]
1683 : [ 1.77113e-005 ]
1684 : [ 1.76748e-005 ]
1685 : [ 1.7845e-005  ]
1686 : [ 1.74427e-005 ]
1687 : [ 1.78151e-005 ]
1688 : [ 1.76526e-005 ]
1689 : [ 1.77324e-005 ]
1690 : [ 1.74997e-005 ]
1691 : [ 1.75463e-005 ]
1692 : [ 1.79824e-005 ]
1693 : [ 1.77592e-005 ]
1694 : [ 1.76958e-005 ]
1695 : [ 1.74941e-005 ]
1696 : [ 1.79807e-005 ]
1697 : [ 1.76787e-005 ]
1698 : [ 1.76288e-005 ]
1699 : [ 1.76938e-005 ]
1700 : [ 1.76481e-005 ]
1701 : [ 1.78407e-005 ]
1702 : [ 1.75475e-005 ]
1703 : [ 1.76931e-005 ]
1704 : [ 1.76125e-005 ]
1705 : [ 1.75209e-005 ]
1706 : [ 1.75654e-005 ]
1707 : [ 1.76617e-005 ]
1708 : [ 1.77565e-005 ]
1709 : [ 1.76657e-005 ]
1710 : [ 1.75253e-005 ]
1711 : [ 1.74118e-005 ]
1712 : [ 1.74195e-005 ]
1713 : [ 1.7579e-005  ]
1714 : [ 1.76068e-005 ]
1715 : [ 1.76863e-005 ]
1716 : [ 1.7626e-005  ]
1717 : [ 1.79553e-005 ]
1718 : [ 1.75535e-005 ]
1719 : [ 1.757e-005   ]
1720 : [ 1.75976e-005 ]
1721 : [ 1.77873e-005 ]
1722 : [ 1.72287e-005 ]
1723 : [ 1.75964e-005 ]
1724 : [ 1.75959e-005 ]
1725 : [ 1.75684e-005 ]
1726 : [ 1.75544e-005 ]
1727 : [ 1.78265e-005 ]
1728 : [ 1.75055e-005 ]
1729 : [ 1.75029e-005 ]
1730 : [ 1.76356e-005 ]
1731 : [ 1.78092e-005 ]
1732 : [ 1.75614e-005 ]
1733 : [ 1.75414e-005 ]
1734 : [ 1.73354e-005 ]
1735 : [ 1.78008e-005 ]
1736 : [ 1.7798e-005  ]
1737 : [ 1.75348e-005 ]
1738 : [ 1.76047e-005 ]
1739 : [ 1.75862e-005 ]
1740 : [ 1.76335e-005 ]
1741 : [ 1.76637e-005 ]
1742 : [ 1.75608e-005 ]
1743 : [ 1.75138e-005 ]
1744 : [ 1.77701e-005 ]
1745 : [ 1.78289e-005 ]
1746 : [ 1.75198e-005 ]
1747 : [ 1.76138e-005 ]
1748 : [ 1.74016e-005 ]
1749 : [ 1.75736e-005 ]
1750 : [ 1.76554e-005 ]
1751 : [ 1.76705e-005 ]
1752 : [ 1.76402e-005 ]
1753 : [ 1.76332e-005 ]
1754 : [ 1.76099e-005 ]
1755 : [ 1.74608e-005 ]
1756 : [ 1.7548e-005  ]
1757 : [ 1.76148e-005 ]
1758 : [ 1.73667e-005 ]
1759 : [ 1.75509e-005 ]
1760 : [ 1.76557e-005 ]
1761 : [ 1.75484e-005 ]
1762 : [ 1.7636e-005  ]
1763 : [ 1.78352e-005 ]
1764 : [ 1.7498e-005  ]
1765 : [ 1.75838e-005 ]
1766 : [ 1.72667e-005 ]
1767 : [ 1.76665e-005 ]
1768 : [ 1.73704e-005 ]
1769 : [ 1.79566e-005 ]
1770 : [ 1.7709e-005  ]
1771 : [ 1.75703e-005 ]
1772 : [ 1.76973e-005 ]
1773 : [ 1.79738e-005 ]
1774 : [ 1.75041e-005 ]
1775 : [ 1.7674e-005  ]
1776 : [ 1.74613e-005 ]
1777 : [ 1.76655e-005 ]
1778 : [ 1.7666e-005  ]
1779 : [ 1.75008e-005 ]
1780 : [ 1.76407e-005 ]
1781 : [ 1.76551e-005 ]
1782 : [ 1.75329e-005 ]
1783 : [ 1.78194e-005 ]
1784 : [ 1.7418e-005  ]
1785 : [ 1.75445e-005 ]
1786 : [ 1.74251e-005 ]
1787 : [ 1.73994e-005 ]
1788 : [ 1.78123e-005 ]
1789 : [ 1.76432e-005 ]
1790 : [ 1.77215e-005 ]
1791 : [ 1.77442e-005 ]
1792 : [ 1.75416e-005 ]
1793 : [ 1.78487e-005 ]
1794 : [ 1.74611e-005 ]
1795 : [ 1.78362e-005 ]
1796 : [ 1.79189e-005 ]
1797 : [ 1.76923e-005 ]
1798 : [ 1.75526e-005 ]
1799 : [ 1.796e-005   ]
1800 : [ 1.74549e-005 ]
1801 : [ 1.74036e-005 ]
1802 : [ 1.75101e-005 ]
1803 : [ 1.73036e-005 ]
1804 : [ 1.74757e-005 ]
1805 : [ 1.75627e-005 ]
1806 : [ 1.76248e-005 ]
1807 : [ 1.7436e-005  ]
1808 : [ 1.75445e-005 ]
1809 : [ 1.76479e-005 ]
1810 : [ 1.79845e-005 ]
1811 : [ 1.757e-005   ]
1812 : [ 1.76024e-005 ]
1813 : [ 1.74135e-005 ]
1814 : [ 1.74563e-005 ]
1815 : [ 1.79367e-005 ]
1816 : [ 1.7323e-005  ]
1817 : [ 1.78273e-005 ]
1818 : [ 1.73781e-005 ]
1819 : [ 1.73904e-005 ]
1820 : [ 1.74748e-005 ]
1821 : [ 1.75006e-005 ]
1822 : [ 1.76603e-005 ]
1823 : [ 1.7887e-005  ]
1824 : [ 1.7494e-005  ]
1825 : [ 1.76936e-005 ]
1826 : [ 1.7685e-005  ]
1827 : [ 1.77903e-005 ]
1828 : [ 1.764e-005   ]
1829 : [ 1.76001e-005 ]
1830 : [ 1.76154e-005 ]
1831 : [ 1.77314e-005 ]
1832 : [ 1.77254e-005 ]
1833 : [ 1.76446e-005 ]
1834 : [ 1.76673e-005 ]
1835 : [ 1.79118e-005 ]
1836 : [ 1.74756e-005 ]
1837 : [ 1.75251e-005 ]
1838 : [ 1.76807e-005 ]
1839 : [ 1.76564e-005 ]
1840 : [ 1.76381e-005 ]
1841 : [ 1.74535e-005 ]
1842 : [ 1.75059e-005 ]
1843 : [ 1.78745e-005 ]
1844 : [ 1.74618e-005 ]
1845 : [ 1.76848e-005 ]
1846 : [ 1.77676e-005 ]
1847 : [ 1.74431e-005 ]
1848 : [ 1.75205e-005 ]
1849 : [ 1.76372e-005 ]
1850 : [ 1.73129e-005 ]
1851 : [ 1.76162e-005 ]
1852 : [ 1.77318e-005 ]
1853 : [ 1.75033e-005 ]
1854 : [ 1.76528e-005 ]
1855 : [ 1.7649e-005  ]
1856 : [ 1.79192e-005 ]
1857 : [ 1.76933e-005 ]
1858 : [ 1.76072e-005 ]
1859 : [ 1.77492e-005 ]
1860 : [ 1.75784e-005 ]
1861 : [ 1.77058e-005 ]
1862 : [ 1.73128e-005 ]
1863 : [ 1.74197e-005 ]
1864 : [ 1.77471e-005 ]
1865 : [ 1.74536e-005 ]
1866 : [ 1.7751e-005  ]
1867 : [ 1.78298e-005 ]
1868 : [ 1.7803e-005  ]
1869 : [ 1.76353e-005 ]
1870 : [ 1.7585e-005  ]
1871 : [ 1.77078e-005 ]
1872 : [ 1.76314e-005 ]
1873 : [ 1.75153e-005 ]
1874 : [ 1.78619e-005 ]
1875 : [ 1.79305e-005 ]
1876 : [ 1.77658e-005 ]
1877 : [ 1.7637e-005  ]
1878 : [ 1.77035e-005 ]
1879 : [ 1.77901e-005 ]
1880 : [ 1.75848e-005 ]
1881 : [ 1.76497e-005 ]
1882 : [ 1.75432e-005 ]
1883 : [ 1.78951e-005 ]
1884 : [ 1.76007e-005 ]
1885 : [ 1.79015e-005 ]
1886 : [ 1.76539e-005 ]
1887 : [ 1.74589e-005 ]
1888 : [ 1.74747e-005 ]
1889 : [ 1.76783e-005 ]
1890 : [ 1.77874e-005 ]
1891 : [ 1.75446e-005 ]
1892 : [ 1.77196e-005 ]
1893 : [ 1.77019e-005 ]
1894 : [ 1.77733e-005 ]
1895 : [ 1.75696e-005 ]
1896 : [ 1.74683e-005 ]
1897 : [ 1.7376e-005  ]
1898 : [ 1.76331e-005 ]
1899 : [ 1.78012e-005 ]
1900 : [ 1.74924e-005 ]
1901 : [ 1.77456e-005 ]
1902 : [ 1.74743e-005 ]
1903 : [ 1.75206e-005 ]
1904 : [ 1.77515e-005 ]
1905 : [ 1.76731e-005 ]
1906 : [ 1.75392e-005 ]
1907 : [ 1.75991e-005 ]
1908 : [ 1.76193e-005 ]
1909 : [ 1.78701e-005 ]
1910 : [ 1.76971e-005 ]
1911 : [ 1.74473e-005 ]
1912 : [ 1.79182e-005 ]
1913 : [ 1.7655e-005  ]
1914 : [ 1.75429e-005 ]
1915 : [ 1.75651e-005 ]
1916 : [ 1.75755e-005 ]
1917 : [ 1.78417e-005 ]
1918 : [ 1.81167e-005 ]
1919 : [ 1.74463e-005 ]
1920 : [ 1.76921e-005 ]
1921 : [ 1.76176e-005 ]
1922 : [ 1.74834e-005 ]
1923 : [ 1.7253e-005  ]
1924 : [ 1.77354e-005 ]
1925 : [ 1.74934e-005 ]
1926 : [ 1.73874e-005 ]
1927 : [ 1.73971e-005 ]
1928 : [ 1.7607e-005  ]
1929 : [ 1.76749e-005 ]
1930 : [ 1.76403e-005 ]
1931 : [ 1.76473e-005 ]
1932 : [ 1.76639e-005 ]
1933 : [ 1.79424e-005 ]
1934 : [ 1.76086e-005 ]
1935 : [ 1.76704e-005 ]
1936 : [ 1.76714e-005 ]
1937 : [ 1.76445e-005 ]
1938 : [ 1.80901e-005 ]
1939 : [ 1.75554e-005 ]
1940 : [ 1.72833e-005 ]
1941 : [ 1.75184e-005 ]
1942 : [ 1.77958e-005 ]
1943 : [ 1.76565e-005 ]
1944 : [ 1.74943e-005 ]
1945 : [ 1.77667e-005 ]
1946 : [ 1.78165e-005 ]
1947 : [ 1.79727e-005 ]
1948 : [ 1.77515e-005 ]
1949 : [ 1.74422e-005 ]
1950 : [ 1.76018e-005 ]
1951 : [ 1.77454e-005 ]
1952 : [ 1.76516e-005 ]
1953 : [ 1.74119e-005 ]
1954 : [ 1.77094e-005 ]
1955 : [ 1.76558e-005 ]
1956 : [ 1.74307e-005 ]
1957 : [ 1.76273e-005 ]
1958 : [ 1.75468e-005 ]
1959 : [ 1.75625e-005 ]
1960 : [ 1.76268e-005 ]
1961 : [ 1.75114e-005 ]
1962 : [ 1.75329e-005 ]
1963 : [ 1.74689e-005 ]
1964 : [ 1.75857e-005 ]
1965 : [ 1.75507e-005 ]
1966 : [ 1.7689e-005  ]
1967 : [ 1.75696e-005 ]
1968 : [ 1.72947e-005 ]
1969 : [ 1.76055e-005 ]
1970 : [ 1.77178e-005 ]
1971 : [ 1.78885e-005 ]
1972 : [ 1.77205e-005 ]
1973 : [ 1.76211e-005 ]
1974 : [ 1.77533e-005 ]
1975 : [ 1.77461e-005 ]
1976 : [ 1.76086e-005 ]
1977 : [ 1.77561e-005 ]
1978 : [ 1.75381e-005 ]
1979 : [ 1.76741e-005 ]
1980 : [ 1.77572e-005 ]
1981 : [ 1.75807e-005 ]
1982 : [ 1.81663e-005 ]
1983 : [ 1.75196e-005 ]
1984 : [ 1.77126e-005 ]
1985 : [ 1.75826e-005 ]
1986 : [ 1.80098e-005 ]
1987 : [ 1.76443e-005 ]
1988 : [ 1.73921e-005 ]
1989 : [ 1.74356e-005 ]
1990 : [ 1.78606e-005 ]
1991 : [ 1.76127e-005 ]
1992 : [ 1.73828e-005 ]
1993 : [ 1.77203e-005 ]
1994 : [ 1.74136e-005 ]
1995 : [ 1.74928e-005 ]
1996 : [ 1.78608e-005 ]
1997 : [ 1.72975e-005 ]
1998 : [ 1.80134e-005 ]
1999 : [ 1.77019e-005 ]
2000 : [ 1.74284e-005 ]
2001 : [ 1.75478e-005 ]
2002 : [ 1.74668e-005 ]
2003 : [ 1.76222e-005 ]
2004 : [ 1.80205e-005 ]
2005 : [ 1.7499e-005  ]
2006 : [ 1.75077e-005 ]
2007 : [ 1.76516e-005 ]
2008 : [ 1.77021e-005 ]
2009 : [ 1.76064e-005 ]
2010 : [ 1.75072e-005 ]
2011 : [ 1.74755e-005 ]
2012 : [ 1.78195e-005 ]
2013 : [ 1.74418e-005 ]
2014 : [ 1.75593e-005 ]
2015 : [ 1.75843e-005 ]
2016 : [ 1.76687e-005 ]
2017 : [ 1.73849e-005 ]
2018 : [ 1.7251e-005  ]
2019 : [ 1.74978e-005 ]
2020 : [ 1.77637e-005 ]
2021 : [ 1.77216e-005 ]
2022 : [ 1.76499e-005 ]
2023 : [ 1.76193e-005 ]
2024 : [ 1.76629e-005 ]
2025 : [ 1.76824e-005 ]
2026 : [ 1.80034e-005 ]
2027 : [ 1.77318e-005 ]
2028 : [ 1.78607e-005 ]
2029 : [ 1.73403e-005 ]
2030 : [ 1.75352e-005 ]
2031 : [ 1.77351e-005 ]
2032 : [ 1.75759e-005 ]
2033 : [ 1.75891e-005 ]
2034 : [ 1.74551e-005 ]
2035 : [ 1.79946e-005 ]
2036 : [ 1.7345e-005  ]
2037 : [ 1.78817e-005 ]
2038 : [ 1.77499e-005 ]
2039 : [ 1.78207e-005 ]
2040 : [ 1.79358e-005 ]
2041 : [ 1.76722e-005 ]
2042 : [ 1.77986e-005 ]
2043 : [ 1.76404e-005 ]
2044 : [ 1.7462e-005  ]
2045 : [ 1.75504e-005 ]
2046 : [ 1.78482e-005 ]
2047 : [ 1.72787e-005 ]
2048 : [ 1.76115e-005 ]
2049 : [ 1.77328e-005 ]
2050 : [ 1.76022e-005 ]
2051 : [ 1.74283e-005 ]
2052 : [ 1.75385e-005 ]
2053 : [ 1.76992e-005 ]
2054 : [ 1.75975e-005 ]
2055 : [ 1.73783e-005 ]
2056 : [ 1.76675e-005 ]
2057 : [ 1.78103e-005 ]
2058 : [ 1.77111e-005 ]
2059 : [ 1.76581e-005 ]
2060 : [ 1.75739e-005 ]
2061 : [ 1.75694e-005 ]
2062 : [ 1.74125e-005 ]
2063 : [ 1.73795e-005 ]
2064 : [ 1.7591e-005  ]
2065 : [ 1.76835e-005 ]
2066 : [ 1.78309e-005 ]
2067 : [ 1.76636e-005 ]
2068 : [ 1.76967e-005 ]
2069 : [ 1.75332e-005 ]
2070 : [ 1.77517e-005 ]
2071 : [ 1.80627e-005 ]
2072 : [ 1.74368e-005 ]
2073 : [ 1.75468e-005 ]
2074 : [ 1.78577e-005 ]
2075 : [ 1.77031e-005 ]
2076 : [ 1.7827e-005  ]
2077 : [ 1.79105e-005 ]
2078 : [ 1.75477e-005 ]
2079 : [ 1.75333e-005 ]
2080 : [ 1.78376e-005 ]
2081 : [ 1.77992e-005 ]
2082 : [ 1.77005e-005 ]
2083 : [ 1.75063e-005 ]
2084 : [ 1.74567e-005 ]
2085 : [ 1.75468e-005 ]
2086 : [ 1.77219e-005 ]
2087 : [ 1.77383e-005 ]
2088 : [ 1.77585e-005 ]
2089 : [ 1.75769e-005 ]
2090 : [ 1.77892e-005 ]
2091 : [ 1.75947e-005 ]
2092 : [ 1.76913e-005 ]
2093 : [ 1.74925e-005 ]
2094 : [ 1.77057e-005 ]
2095 : [ 1.79013e-005 ]
2096 : [ 1.77644e-005 ]
2097 : [ 1.76893e-005 ]
2098 : [ 1.77305e-005 ]
2099 : [ 1.75017e-005 ]
2100 : [ 1.75612e-005 ]
2101 : [ 1.78896e-005 ]
2102 : [ 1.75256e-005 ]
2103 : [ 1.75472e-005 ]
2104 : [ 1.75221e-005 ]
2105 : [ 1.76639e-005 ]
2106 : [ 1.76712e-005 ]
2107 : [ 1.74981e-005 ]
2108 : [ 1.75753e-005 ]
2109 : [ 1.73846e-005 ]
2110 : [ 1.7665e-005  ]
2111 : [ 1.739e-005   ]
2112 : [ 1.75398e-005 ]
2113 : [ 1.75422e-005 ]
2114 : [ 1.75625e-005 ]
2115 : [ 1.77138e-005 ]
2116 : [ 1.75375e-005 ]
2117 : [ 1.74636e-005 ]
2118 : [ 1.80371e-005 ]
2119 : [ 1.81214e-005 ]
2120 : [ 1.7741e-005  ]
2121 : [ 1.74423e-005 ]
2122 : [ 1.76146e-005 ]
2123 : [ 1.75979e-005 ]
2124 : [ 1.76703e-005 ]
2125 : [ 1.76462e-005 ]
2126 : [ 1.76699e-005 ]
2127 : [ 1.75853e-005 ]
2128 : [ 1.74971e-005 ]
2129 : [ 1.774e-005   ]
2130 : [ 1.73684e-005 ]
2131 : [ 1.77647e-005 ]
2132 : [ 1.7622e-005  ]
2133 : [ 1.7667e-005  ]
2134 : [ 1.77213e-005 ]
2135 : [ 1.76493e-005 ]
2136 : [ 1.76052e-005 ]
2137 : [ 1.77636e-005 ]
2138 : [ 1.75723e-005 ]
2139 : [ 1.75676e-005 ]
2140 : [ 1.75938e-005 ]
2141 : [ 1.75781e-005 ]
2142 : [ 1.78054e-005 ]
2143 : [ 1.76534e-005 ]
2144 : [ 1.76302e-005 ]
2145 : [ 1.76229e-005 ]
2146 : [ 1.75166e-005 ]
2147 : [ 1.76472e-005 ]
2148 : [ 1.78967e-005 ]
2149 : [ 1.76246e-005 ]
2150 : [ 1.76384e-005 ]
2151 : [ 1.76621e-005 ]
2152 : [ 1.75611e-005 ]
2153 : [ 1.74327e-005 ]
2154 : [ 1.73124e-005 ]
2155 : [ 1.74914e-005 ]
2156 : [ 1.78043e-005 ]
2157 : [ 1.76307e-005 ]
2158 : [ 1.75599e-005 ]
2159 : [ 1.76642e-005 ]
2160 : [ 1.76394e-005 ]
2161 : [ 1.75262e-005 ]
2162 : [ 1.77361e-005 ]
2163 : [ 1.74453e-005 ]
2164 : [ 1.77002e-005 ]
2165 : [ 1.74697e-005 ]
2166 : [ 1.79634e-005 ]
2167 : [ 1.75086e-005 ]
2168 : [ 1.74626e-005 ]
2169 : [ 1.7992e-005  ]
2170 : [ 1.74209e-005 ]
2171 : [ 1.73832e-005 ]
2172 : [ 1.75801e-005 ]
2173 : [ 1.75675e-005 ]
2174 : [ 1.75028e-005 ]
2175 : [ 1.76885e-005 ]
2176 : [ 1.75763e-005 ]
2177 : [ 1.75855e-005 ]
2178 : [ 1.78496e-005 ]
2179 : [ 1.75685e-005 ]
2180 : [ 1.76196e-005 ]
2181 : [ 1.77212e-005 ]
2182 : [ 1.78518e-005 ]
2183 : [ 1.77078e-005 ]
2184 : [ 1.76108e-005 ]
2185 : [ 1.76503e-005 ]
2186 : [ 1.75857e-005 ]
2187 : [ 1.76478e-005 ]
2188 : [ 1.76632e-005 ]
2189 : [ 1.73284e-005 ]
2190 : [ 1.77685e-005 ]
2191 : [ 1.76185e-005 ]
2192 : [ 1.7555e-005  ]
2193 : [ 1.78222e-005 ]
2194 : [ 1.77606e-005 ]
2195 : [ 1.73895e-005 ]
2196 : [ 1.74488e-005 ]
2197 : [ 1.77431e-005 ]
2198 : [ 1.74995e-005 ]
2199 : [ 1.7618e-005  ]
2200 : [ 1.76477e-005 ]
2201 : [ 1.74305e-005 ]
2202 : [ 1.75585e-005 ]
2203 : [ 1.77291e-005 ]
2204 : [ 1.77816e-005 ]
2205 : [ 1.76877e-005 ]
2206 : [ 1.75269e-005 ]
2207 : [ 1.76806e-005 ]
2208 : [ 1.72533e-005 ]
2209 : [ 1.75452e-005 ]
2210 : [ 1.74544e-005 ]
2211 : [ 1.75874e-005 ]
2212 : [ 1.76429e-005 ]
2213 : [ 1.76043e-005 ]
2214 : [ 1.74225e-005 ]
2215 : [ 1.76607e-005 ]
2216 : [ 1.78891e-005 ]
2217 : [ 1.75483e-005 ]
2218 : [ 1.7647e-005  ]
2219 : [ 1.75832e-005 ]
2220 : [ 1.74612e-005 ]
2221 : [ 1.78635e-005 ]
2222 : [ 1.75899e-005 ]
2223 : [ 1.74725e-005 ]
2224 : [ 1.74563e-005 ]
2225 : [ 1.73832e-005 ]
2226 : [ 1.75538e-005 ]
2227 : [ 1.80152e-005 ]
2228 : [ 1.78359e-005 ]
2229 : [ 1.77399e-005 ]
2230 : [ 1.74315e-005 ]
2231 : [ 1.75925e-005 ]
2232 : [ 1.75714e-005 ]
2233 : [ 1.79598e-005 ]
2234 : [ 1.76088e-005 ]
2235 : [ 1.78116e-005 ]
2236 : [ 1.76342e-005 ]
2237 : [ 1.74902e-005 ]
2238 : [ 1.76901e-005 ]
2239 : [ 1.75522e-005 ]
2240 : [ 1.76404e-005 ]
2241 : [ 1.77239e-005 ]
2242 : [ 1.74631e-005 ]
2243 : [ 1.76474e-005 ]
2244 : [ 1.7409e-005  ]
2245 : [ 1.76823e-005 ]
2246 : [ 1.8163e-005  ]
2247 : [ 1.76971e-005 ]
2248 : [ 1.74116e-005 ]
2249 : [ 1.76296e-005 ]
2250 : [ 1.76361e-005 ]
2251 : [ 1.75942e-005 ]
2252 : [ 1.80361e-005 ]
2253 : [ 1.77524e-005 ]
2254 : [ 1.75779e-005 ]
2255 : [ 1.75397e-005 ]
2256 : [ 1.79515e-005 ]
2257 : [ 1.77161e-005 ]
2258 : [ 1.75336e-005 ]
2259 : [ 1.79601e-005 ]
2260 : [ 1.78455e-005 ]
2261 : [ 1.77475e-005 ]
2262 : [ 1.79905e-005 ]
2263 : [ 1.79602e-005 ]
2264 : [ 1.74946e-005 ]
2265 : [ 1.75015e-005 ]
2266 : [ 1.74356e-005 ]
2267 : [ 1.74536e-005 ]
2268 : [ 1.76633e-005 ]
2269 : [ 1.76394e-005 ]
2270 : [ 1.76514e-005 ]
2271 : [ 1.79981e-005 ]
2272 : [ 1.79577e-005 ]
2273 : [ 1.79263e-005 ]
2274 : [ 1.76623e-005 ]
2275 : [ 1.78198e-005 ]
2276 : [ 1.75776e-005 ]
2277 : [ 1.74311e-005 ]
2278 : [ 1.76979e-005 ]
2279 : [ 1.78661e-005 ]
2280 : [ 1.73509e-005 ]
2281 : [ 1.77928e-005 ]
2282 : [ 1.75938e-005 ]
2283 : [ 1.74975e-005 ]
2284 : [ 1.75703e-005 ]
2285 : [ 1.7498e-005  ]
2286 : [ 1.78219e-005 ]
2287 : [ 1.7706e-005  ]
2288 : [ 1.77898e-005 ]
2289 : [ 1.79169e-005 ]
2290 : [ 1.78138e-005 ]
2291 : [ 1.73801e-005 ]
2292 : [ 1.7645e-005  ]
2293 : [ 1.77461e-005 ]
2294 : [ 1.75631e-005 ]
2295 : [ 1.77083e-005 ]
2296 : [ 1.77219e-005 ]
2297 : [ 1.80044e-005 ]
2298 : [ 1.74542e-005 ]
2299 : [ 1.75693e-005 ]
2300 : [ 1.77422e-005 ]
2301 : [ 1.74322e-005 ]
2302 : [ 1.76687e-005 ]
2303 : [ 1.75936e-005 ]
2304 : [ 1.7902e-005  ]
2305 : [ 1.74185e-005 ]
2306 : [ 1.75939e-005 ]
2307 : [ 1.79976e-005 ]
2308 : [ 1.77861e-005 ]
2309 : [ 1.77168e-005 ]
2310 : [ 1.75547e-005 ]
2311 : [ 1.77841e-005 ]
2312 : [ 1.75907e-005 ]
2313 : [ 1.75926e-005 ]
2314 : [ 1.82248e-005 ]
2315 : [ 1.78337e-005 ]
2316 : [ 1.75812e-005 ]
2317 : [ 1.76681e-005 ]
2318 : [ 1.78585e-005 ]
2319 : [ 1.76708e-005 ]
2320 : [ 1.75951e-005 ]
2321 : [ 1.76548e-005 ]
2322 : [ 1.7786e-005  ]
2323 : [ 1.73139e-005 ]
2324 : [ 1.7663e-005  ]
2325 : [ 1.74899e-005 ]
2326 : [ 1.7381e-005  ]
2327 : [ 1.75042e-005 ]
2328 : [ 1.77647e-005 ]
2329 : [ 1.77381e-005 ]
2330 : [ 1.7648e-005  ]
2331 : [ 1.79918e-005 ]
2332 : [ 1.76978e-005 ]
2333 : [ 1.76615e-005 ]
2334 : [ 1.78678e-005 ]
2335 : [ 1.76284e-005 ]
2336 : [ 1.76463e-005 ]
2337 : [ 1.78032e-005 ]
2338 : [ 1.76544e-005 ]
2339 : [ 1.76785e-005 ]
2340 : [ 1.77057e-005 ]
2341 : [ 1.76537e-005 ]
2342 : [ 1.78614e-005 ]
2343 : [ 1.7629e-005  ]
2344 : [ 1.76081e-005 ]
2345 : [ 1.78414e-005 ]
2346 : [ 1.76746e-005 ]
2347 : [ 1.7567e-005  ]
2348 : [ 1.76583e-005 ]
2349 : [ 1.75136e-005 ]
2350 : [ 1.72345e-005 ]
2351 : [ 1.79091e-005 ]
2352 : [ 1.75003e-005 ]
2353 : [ 1.77907e-005 ]
2354 : [ 1.76357e-005 ]
2355 : [ 1.73765e-005 ]
2356 : [ 1.79517e-005 ]
2357 : [ 1.7579e-005  ]
2358 : [ 1.78769e-005 ]
2359 : [ 1.76122e-005 ]
2360 : [ 1.76083e-005 ]
2361 : [ 1.77523e-005 ]
2362 : [ 1.77135e-005 ]
2363 : [ 1.78804e-005 ]
2364 : [ 1.77958e-005 ]
2365 : [ 1.73073e-005 ]
2366 : [ 1.71461e-005 ]
2367 : [ 1.75088e-005 ]
2368 : [ 1.76986e-005 ]
2369 : [ 1.78218e-005 ]
2370 : [ 1.74203e-005 ]
2371 : [ 1.7771e-005  ]
2372 : [ 1.75975e-005 ]
2373 : [ 1.76938e-005 ]
2374 : [ 1.76351e-005 ]
2375 : [ 1.76577e-005 ]
2376 : [ 1.73299e-005 ]
2377 : [ 1.74456e-005 ]
2378 : [ 1.77096e-005 ]
2379 : [ 1.74981e-005 ]
2380 : [ 1.78038e-005 ]
2381 : [ 1.7704e-005  ]
2382 : [ 1.75077e-005 ]
2383 : [ 1.7567e-005  ]
2384 : [ 1.7598e-005  ]
2385 : [ 1.735e-005   ]
2386 : [ 1.77689e-005 ]
2387 : [ 1.75667e-005 ]
2388 : [ 1.76971e-005 ]
2389 : [ 1.794e-005   ]
2390 : [ 1.77133e-005 ]
2391 : [ 1.76378e-005 ]
2392 : [ 1.76663e-005 ]
2393 : [ 1.73628e-005 ]
2394 : [ 1.76008e-005 ]
2395 : [ 1.80443e-005 ]
2396 : [ 1.79697e-005 ]
2397 : [ 1.76787e-005 ]
2398 : [ 1.76546e-005 ]
2399 : [ 1.79887e-005 ]
2400 : [ 1.76861e-005 ]
2401 : [ 1.74835e-005 ]
2402 : [ 1.75318e-005 ]
2403 : [ 1.77895e-005 ]
2404 : [ 1.7948e-005  ]
2405 : [ 1.76258e-005 ]
2406 : [ 1.76076e-005 ]
2407 : [ 1.76105e-005 ]
2408 : [ 1.77433e-005 ]
2409 : [ 1.75419e-005 ]
2410 : [ 1.74754e-005 ]
2411 : [ 1.74324e-005 ]
2412 : [ 1.7612e-005  ]
2413 : [ 1.74923e-005 ]
2414 : [ 1.73786e-005 ]
2415 : [ 1.75339e-005 ]
2416 : [ 1.77927e-005 ]
2417 : [ 1.78213e-005 ]
2418 : [ 1.78759e-005 ]
2419 : [ 1.7818e-005  ]
2420 : [ 1.77682e-005 ]
2421 : [ 1.80085e-005 ]
2422 : [ 1.72532e-005 ]
2423 : [ 1.74376e-005 ]
2424 : [ 1.795e-005   ]
2425 : [ 1.74526e-005 ]
2426 : [ 1.75114e-005 ]
2427 : [ 1.75568e-005 ]
2428 : [ 1.75739e-005 ]
2429 : [ 1.76213e-005 ]
2430 : [ 1.76304e-005 ]
2431 : [ 1.75898e-005 ]
2432 : [ 1.75575e-005 ]
2433 : [ 1.73576e-005 ]
2434 : [ 1.77127e-005 ]
2435 : [ 1.78579e-005 ]
2436 : [ 1.77793e-005 ]
2437 : [ 1.76402e-005 ]
2438 : [ 1.79266e-005 ]
2439 : [ 1.7512e-005  ]
2440 : [ 1.76531e-005 ]
2441 : [ 1.74858e-005 ]
2442 : [ 1.78165e-005 ]
2443 : [ 1.76489e-005 ]
2444 : [ 1.76149e-005 ]
2445 : [ 1.745e-005   ]
2446 : [ 1.75118e-005 ]
2447 : [ 1.75722e-005 ]
2448 : [ 1.78188e-005 ]
2449 : [ 1.75371e-005 ]
2450 : [ 1.75616e-005 ]
2451 : [ 1.7654e-005  ]
2452 : [ 1.73238e-005 ]
2453 : [ 1.77796e-005 ]
2454 : [ 1.73895e-005 ]
2455 : [ 1.77381e-005 ]
2456 : [ 1.78453e-005 ]
2457 : [ 1.7519e-005  ]
2458 : [ 1.79288e-005 ]
2459 : [ 1.78144e-005 ]
2460 : [ 1.75386e-005 ]
2461 : [ 1.77019e-005 ]
2462 : [ 1.81109e-005 ]
2463 : [ 1.76217e-005 ]
2464 : [ 1.76107e-005 ]
2465 : [ 1.73736e-005 ]
2466 : [ 1.80399e-005 ]
2467 : [ 1.74137e-005 ]
2468 : [ 1.77074e-005 ]
2469 : [ 1.76752e-005 ]
2470 : [ 1.75598e-005 ]
2471 : [ 1.79136e-005 ]
2472 : [ 1.76504e-005 ]
2473 : [ 1.78435e-005 ]
2474 : [ 1.78211e-005 ]
2475 : [ 1.76572e-005 ]
2476 : [ 1.76714e-005 ]
2477 : [ 1.745e-005   ]
2478 : [ 1.7652e-005  ]
2479 : [ 1.7748e-005  ]
2480 : [ 1.77893e-005 ]
2481 : [ 1.76591e-005 ]
2482 : [ 1.75685e-005 ]
2483 : [ 1.75994e-005 ]
2484 : [ 1.79708e-005 ]
2485 : [ 1.74756e-005 ]
2486 : [ 1.77963e-005 ]
2487 : [ 1.80736e-005 ]
2488 : [ 1.75221e-005 ]
2489 : [ 1.74062e-005 ]
2490 : [ 1.75192e-005 ]
2491 : [ 1.80125e-005 ]
2492 : [ 1.76508e-005 ]
2493 : [ 1.7775e-005  ]
2494 : [ 1.80725e-005 ]
2495 : [ 1.76848e-005 ]
2496 : [ 1.77948e-005 ]
2497 : [ 1.78513e-005 ]
2498 : [ 1.76393e-005 ]
2499 : [ 1.7739e-005  ]
2500 : [ 1.767e-005   ]
2501 : [ 1.7618e-005  ]
2502 : [ 1.77779e-005 ]
2503 : [ 1.76541e-005 ]
2504 : [ 1.76199e-005 ]
2505 : [ 1.75388e-005 ]
2506 : [ 1.79855e-005 ]
2507 : [ 1.74362e-005 ]
2508 : [ 1.76479e-005 ]
2509 : [ 1.76823e-005 ]
2510 : [ 1.75853e-005 ]
2511 : [ 1.77124e-005 ]
2512 : [ 1.77352e-005 ]
2513 : [ 1.75473e-005 ]
2514 : [ 1.7514e-005  ]
2515 : [ 1.7718e-005  ]
2516 : [ 1.75221e-005 ]
2517 : [ 1.75518e-005 ]
2518 : [ 1.77467e-005 ]
2519 : [ 1.76904e-005 ]
2520 : [ 1.74542e-005 ]
2521 : [ 1.75585e-005 ]
2522 : [ 1.73077e-005 ]
2523 : [ 1.76578e-005 ]
2524 : [ 1.80128e-005 ]
2525 : [ 1.75466e-005 ]
2526 : [ 1.76554e-005 ]
2527 : [ 1.79504e-005 ]
2528 : [ 1.7774e-005  ]
2529 : [ 1.76004e-005 ]
2530 : [ 1.78568e-005 ]
2531 : [ 1.75232e-005 ]
2532 : [ 1.76814e-005 ]
2533 : [ 1.75184e-005 ]
2534 : [ 1.76349e-005 ]
2535 : [ 1.78056e-005 ]
2536 : [ 1.77301e-005 ]
2537 : [ 1.74991e-005 ]
2538 : [ 1.77287e-005 ]
2539 : [ 1.77165e-005 ]
2540 : [ 1.76188e-005 ]
2541 : [ 1.75879e-005 ]
2542 : [ 1.75802e-005 ]
2543 : [ 1.77348e-005 ]
2544 : [ 1.76971e-005 ]
2545 : [ 1.7597e-005  ]
2546 : [ 1.76333e-005 ]
2547 : [ 1.75637e-005 ]
2548 : [ 1.76635e-005 ]
2549 : [ 1.76632e-005 ]
2550 : [ 1.74994e-005 ]
2551 : [ 1.76078e-005 ]
2552 : [ 1.76928e-005 ]
2553 : [ 1.74969e-005 ]
2554 : [ 1.75795e-005 ]
2555 : [ 1.72689e-005 ]
2556 : [ 1.73307e-005 ]
2557 : [ 1.74553e-005 ]
2558 : [ 1.7601e-005  ]
2559 : [ 1.7264e-005  ]
2560 : [ 1.76531e-005 ]
2561 : [ 1.78284e-005 ]
2562 : [ 1.75529e-005 ]
2563 : [ 1.77727e-005 ]
2564 : [ 1.77503e-005 ]
2565 : [ 1.78189e-005 ]
2566 : [ 1.76927e-005 ]
2567 : [ 1.77822e-005 ]
2568 : [ 1.80792e-005 ]
2569 : [ 1.74369e-005 ]
2570 : [ 1.77277e-005 ]
2571 : [ 1.74846e-005 ]
2572 : [ 1.75686e-005 ]
2573 : [ 1.7732e-005  ]
2574 : [ 1.75813e-005 ]
2575 : [ 1.76625e-005 ]
2576 : [ 1.72925e-005 ]
2577 : [ 1.76549e-005 ]
2578 : [ 1.76401e-005 ]
2579 : [ 1.74007e-005 ]
2580 : [ 1.77197e-005 ]
2581 : [ 1.78599e-005 ]
2582 : [ 1.75123e-005 ]
2583 : [ 1.75973e-005 ]
2584 : [ 1.76242e-005 ]
2585 : [ 1.76312e-005 ]
2586 : [ 1.76103e-005 ]
2587 : [ 1.76088e-005 ]
2588 : [ 1.74806e-005 ]
2589 : [ 1.7669e-005  ]
2590 : [ 1.75512e-005 ]
2591 : [ 1.72709e-005 ]
2592 : [ 1.7572e-005  ]
2593 : [ 1.76194e-005 ]
2594 : [ 1.76865e-005 ]
2595 : [ 1.76166e-005 ]
2596 : [ 1.74952e-005 ]
2597 : [ 1.77189e-005 ]
2598 : [ 1.76671e-005 ]
2599 : [ 1.77328e-005 ]
2600 : [ 1.75698e-005 ]
2601 : [ 1.75603e-005 ]
2602 : [ 1.75286e-005 ]
2603 : [ 1.74777e-005 ]
2604 : [ 1.74791e-005 ]
2605 : [ 1.76064e-005 ]
2606 : [ 1.77119e-005 ]
2607 : [ 1.76863e-005 ]
2608 : [ 1.75829e-005 ]
2609 : [ 1.76381e-005 ]
2610 : [ 1.77231e-005 ]
2611 : [ 1.75962e-005 ]
2612 : [ 1.77181e-005 ]
2613 : [ 1.76178e-005 ]
2614 : [ 1.75529e-005 ]
2615 : [ 1.80264e-005 ]
2616 : [ 1.76381e-005 ]
2617 : [ 1.75085e-005 ]
2618 : [ 1.77568e-005 ]
2619 : [ 1.76252e-005 ]
2620 : [ 1.7567e-005  ]
2621 : [ 1.75176e-005 ]
2622 : [ 1.78963e-005 ]
2623 : [ 1.75781e-005 ]
2624 : [ 1.73838e-005 ]
2625 : [ 1.74143e-005 ]
2626 : [ 1.78281e-005 ]
2627 : [ 1.74507e-005 ]
2628 : [ 1.77167e-005 ]
2629 : [ 1.79249e-005 ]
2630 : [ 1.76978e-005 ]
2631 : [ 1.75223e-005 ]
2632 : [ 1.79344e-005 ]
2633 : [ 1.75839e-005 ]
2634 : [ 1.77508e-005 ]
2635 : [ 1.75704e-005 ]
2636 : [ 1.74258e-005 ]
2637 : [ 1.7442e-005  ]
2638 : [ 1.74762e-005 ]
2639 : [ 1.77672e-005 ]
2640 : [ 1.77478e-005 ]
2641 : [ 1.75211e-005 ]
2642 : [ 1.77126e-005 ]
2643 : [ 1.73731e-005 ]
2644 : [ 1.74995e-005 ]
2645 : [ 1.76136e-005 ]
2646 : [ 1.75176e-005 ]
2647 : [ 1.76507e-005 ]
2648 : [ 1.77157e-005 ]
2649 : [ 1.76809e-005 ]
2650 : [ 1.75567e-005 ]
2651 : [ 1.75754e-005 ]
2652 : [ 1.72749e-005 ]
2653 : [ 1.7715e-005  ]
2654 : [ 1.76351e-005 ]
2655 : [ 1.75983e-005 ]
2656 : [ 1.75984e-005 ]
2657 : [ 1.7576e-005  ]
2658 : [ 1.76745e-005 ]
2659 : [ 1.76212e-005 ]
2660 : [ 1.75588e-005 ]
2661 : [ 1.76237e-005 ]
2662 : [ 1.74865e-005 ]
2663 : [ 1.75344e-005 ]
2664 : [ 1.76914e-005 ]
2665 : [ 1.80273e-005 ]
2666 : [ 1.75974e-005 ]
2667 : [ 1.75742e-005 ]
2668 : [ 1.78525e-005 ]
2669 : [ 1.75245e-005 ]
2670 : [ 1.74134e-005 ]
2671 : [ 1.77658e-005 ]
2672 : [ 1.75789e-005 ]
2673 : [ 1.77589e-005 ]
2674 : [ 1.77185e-005 ]
2675 : [ 1.76767e-005 ]
2676 : [ 1.75013e-005 ]
2677 : [ 1.74286e-005 ]
2678 : [ 1.76171e-005 ]
2679 : [ 1.73563e-005 ]
2680 : [ 1.74806e-005 ]
2681 : [ 1.75888e-005 ]
2682 : [ 1.76937e-005 ]
2683 : [ 1.75612e-005 ]
2684 : [ 1.76081e-005 ]
2685 : [ 1.77899e-005 ]
2686 : [ 1.77893e-005 ]
2687 : [ 1.76064e-005 ]
2688 : [ 1.76093e-005 ]
2689 : [ 1.74526e-005 ]
2690 : [ 1.73134e-005 ]
2691 : [ 1.76387e-005 ]
2692 : [ 1.79105e-005 ]
2693 : [ 1.76104e-005 ]
2694 : [ 1.78349e-005 ]
2695 : [ 1.75496e-005 ]
2696 : [ 1.74305e-005 ]
2697 : [ 1.7264e-005  ]
2698 : [ 1.76199e-005 ]
2699 : [ 1.75673e-005 ]
2700 : [ 1.77449e-005 ]
2701 : [ 1.77671e-005 ]
2702 : [ 1.75042e-005 ]
2703 : [ 1.75229e-005 ]
2704 : [ 1.76494e-005 ]
2705 : [ 1.78746e-005 ]
2706 : [ 1.76716e-005 ]
2707 : [ 1.76711e-005 ]
2708 : [ 1.75893e-005 ]
2709 : [ 1.77692e-005 ]
2710 : [ 1.73295e-005 ]
2711 : [ 1.76164e-005 ]
2712 : [ 1.7532e-005  ]
2713 : [ 1.73911e-005 ]
2714 : [ 1.75924e-005 ]
2715 : [ 1.74898e-005 ]
2716 : [ 1.799e-005   ]
2717 : [ 1.75063e-005 ]
2718 : [ 1.77604e-005 ]
2719 : [ 1.73908e-005 ]
2720 : [ 1.76525e-005 ]
2721 : [ 1.78033e-005 ]
2722 : [ 1.7622e-005  ]
2723 : [ 1.77656e-005 ]
2724 : [ 1.77069e-005 ]
2725 : [ 1.73957e-005 ]
2726 : [ 1.77506e-005 ]
2727 : [ 1.7612e-005  ]
2728 : [ 1.74057e-005 ]
2729 : [ 1.75575e-005 ]
2730 : [ 1.74808e-005 ]
2731 : [ 1.77602e-005 ]
2732 : [ 1.75461e-005 ]
2733 : [ 1.76773e-005 ]
2734 : [ 1.76367e-005 ]
2735 : [ 1.75569e-005 ]
2736 : [ 1.75966e-005 ]
2737 : [ 1.76733e-005 ]
2738 : [ 1.77115e-005 ]
2739 : [ 1.76285e-005 ]
2740 : [ 1.74203e-005 ]
2741 : [ 1.75722e-005 ]
2742 : [ 1.77164e-005 ]
2743 : [ 1.76742e-005 ]
2744 : [ 1.7472e-005  ]
2745 : [ 1.75545e-005 ]
2746 : [ 1.75054e-005 ]
2747 : [ 1.73655e-005 ]
2748 : [ 1.76065e-005 ]
2749 : [ 1.74131e-005 ]
2750 : [ 1.76287e-005 ]
2751 : [ 1.77279e-005 ]
2752 : [ 1.78993e-005 ]
2753 : [ 1.77335e-005 ]
2754 : [ 1.75015e-005 ]
2755 : [ 1.74768e-005 ]
2756 : [ 1.75782e-005 ]
2757 : [ 1.75918e-005 ]
2758 : [ 1.74356e-005 ]
2759 : [ 1.76406e-005 ]
2760 : [ 1.76859e-005 ]
2761 : [ 1.75444e-005 ]
2762 : [ 1.76278e-005 ]
2763 : [ 1.75528e-005 ]
2764 : [ 1.77805e-005 ]
2765 : [ 1.77678e-005 ]
2766 : [ 1.78025e-005 ]
2767 : [ 1.74985e-005 ]
2768 : [ 1.76576e-005 ]
2769 : [ 1.76693e-005 ]
2770 : [ 1.76344e-005 ]
2771 : [ 1.74572e-005 ]
2772 : [ 1.74652e-005 ]
2773 : [ 1.75741e-005 ]
2774 : [ 1.76568e-005 ]
2775 : [ 1.77246e-005 ]
2776 : [ 1.76571e-005 ]
2777 : [ 1.75173e-005 ]
2778 : [ 1.76767e-005 ]
2779 : [ 1.77876e-005 ]
2780 : [ 1.80653e-005 ]
2781 : [ 1.76083e-005 ]
2782 : [ 1.75807e-005 ]
2783 : [ 1.78371e-005 ]
2784 : [ 1.75366e-005 ]
2785 : [ 1.74912e-005 ]
2786 : [ 1.77478e-005 ]
2787 : [ 1.7554e-005  ]
2788 : [ 1.73534e-005 ]
2789 : [ 1.76604e-005 ]
2790 : [ 1.75842e-005 ]
2791 : [ 1.73453e-005 ]
2792 : [ 1.76242e-005 ]
2793 : [ 1.76126e-005 ]
2794 : [ 1.76135e-005 ]
2795 : [ 1.77136e-005 ]
2796 : [ 1.75483e-005 ]
2797 : [ 1.75492e-005 ]
2798 : [ 1.73759e-005 ]
2799 : [ 1.75514e-005 ]
2800 : [ 1.75316e-005 ]
2801 : [ 1.789e-005   ]
2802 : [ 1.73246e-005 ]
2803 : [ 1.76762e-005 ]
2804 : [ 1.80158e-005 ]
2805 : [ 1.73933e-005 ]
2806 : [ 1.752e-005   ]
2807 : [ 1.75673e-005 ]
2808 : [ 1.7704e-005  ]
2809 : [ 1.76603e-005 ]
2810 : [ 1.79352e-005 ]
2811 : [ 1.76004e-005 ]
2812 : [ 1.77781e-005 ]
2813 : [ 1.78566e-005 ]
2814 : [ 1.76084e-005 ]
2815 : [ 1.77885e-005 ]
2816 : [ 1.7588e-005  ]
2817 : [ 1.77348e-005 ]
2818 : [ 1.75498e-005 ]
2819 : [ 1.75091e-005 ]
2820 : [ 1.76876e-005 ]
2821 : [ 1.74506e-005 ]
2822 : [ 1.77611e-005 ]
2823 : [ 1.76165e-005 ]
2824 : [ 1.74426e-005 ]
2825 : [ 1.76924e-005 ]
2826 : [ 1.77639e-005 ]
2827 : [ 1.75878e-005 ]
2828 : [ 1.78335e-005 ]
2829 : [ 1.77288e-005 ]
2830 : [ 1.78193e-005 ]
2831 : [ 1.74692e-005 ]
2832 : [ 1.7868e-005  ]
2833 : [ 1.7562e-005  ]
2834 : [ 1.77481e-005 ]
2835 : [ 1.77151e-005 ]
2836 : [ 1.80178e-005 ]
2837 : [ 1.74208e-005 ]
2838 : [ 1.75523e-005 ]
2839 : [ 1.7723e-005  ]
2840 : [ 1.73585e-005 ]
2841 : [ 1.76997e-005 ]
2842 : [ 1.82278e-005 ]
2843 : [ 1.76504e-005 ]
2844 : [ 1.77183e-005 ]
2845 : [ 1.76094e-005 ]
2846 : [ 1.79133e-005 ]
2847 : [ 1.75901e-005 ]
2848 : [ 1.77857e-005 ]
2849 : [ 1.79935e-005 ]
2850 : [ 1.76458e-005 ]
2851 : [ 1.74106e-005 ]
2852 : [ 1.74427e-005 ]
2853 : [ 1.75911e-005 ]
2854 : [ 1.79471e-005 ]
2855 : [ 1.74175e-005 ]
2856 : [ 1.76878e-005 ]
2857 : [ 1.7431e-005  ]
2858 : [ 1.75833e-005 ]
2859 : [ 1.78088e-005 ]
2860 : [ 1.76098e-005 ]
2861 : [ 1.72743e-005 ]
2862 : [ 1.743e-005   ]
2863 : [ 1.77522e-005 ]
2864 : [ 1.75874e-005 ]
2865 : [ 1.74164e-005 ]
2866 : [ 1.74077e-005 ]
2867 : [ 1.76868e-005 ]
2868 : [ 1.75555e-005 ]
2869 : [ 1.76361e-005 ]
2870 : [ 1.78013e-005 ]
2871 : [ 1.8009e-005  ]
2872 : [ 1.78342e-005 ]
2873 : [ 1.73281e-005 ]
2874 : [ 1.76151e-005 ]
2875 : [ 1.74758e-005 ]
2876 : [ 1.78002e-005 ]
2877 : [ 1.75963e-005 ]
2878 : [ 1.74875e-005 ]
2879 : [ 1.76141e-005 ]
2880 : [ 1.75413e-005 ]
2881 : [ 1.7679e-005  ]
2882 : [ 1.75107e-005 ]
2883 : [ 1.7585e-005  ]
2884 : [ 1.7641e-005  ]
2885 : [ 1.72944e-005 ]
2886 : [ 1.73729e-005 ]
2887 : [ 1.77567e-005 ]
2888 : [ 1.7629e-005  ]
2889 : [ 1.768e-005   ]
2890 : [ 1.76378e-005 ]
2891 : [ 1.75862e-005 ]
2892 : [ 1.73549e-005 ]
2893 : [ 1.764e-005   ]
2894 : [ 1.75987e-005 ]
2895 : [ 1.77204e-005 ]
2896 : [ 1.75867e-005 ]
2897 : [ 1.73127e-005 ]
2898 : [ 1.75362e-005 ]
2899 : [ 1.76772e-005 ]
2900 : [ 1.75914e-005 ]
2901 : [ 1.75454e-005 ]
2902 : [ 1.74162e-005 ]
2903 : [ 1.74142e-005 ]
2904 : [ 1.77725e-005 ]
2905 : [ 1.7603e-005  ]
2906 : [ 1.75041e-005 ]
2907 : [ 1.76636e-005 ]
2908 : [ 1.76285e-005 ]
2909 : [ 1.73634e-005 ]
2910 : [ 1.76795e-005 ]
2911 : [ 1.75733e-005 ]
2912 : [ 1.75546e-005 ]
2913 : [ 1.74895e-005 ]
2914 : [ 1.76489e-005 ]
2915 : [ 1.74077e-005 ]
2916 : [ 1.76643e-005 ]
2917 : [ 1.76285e-005 ]
2918 : [ 1.75592e-005 ]
2919 : [ 1.77781e-005 ]
2920 : [ 1.77494e-005 ]
2921 : [ 1.76582e-005 ]
2922 : [ 1.79587e-005 ]
2923 : [ 1.78839e-005 ]
2924 : [ 1.80557e-005 ]
2925 : [ 1.75515e-005 ]
2926 : [ 1.754e-005   ]
2927 : [ 1.8102e-005  ]
2928 : [ 1.73401e-005 ]
2929 : [ 1.7324e-005  ]
2930 : [ 1.75514e-005 ]
2931 : [ 1.78089e-005 ]
2932 : [ 1.74623e-005 ]
2933 : [ 1.77444e-005 ]
2934 : [ 1.73676e-005 ]
2935 : [ 1.74942e-005 ]
2936 : [ 1.78345e-005 ]
2937 : [ 1.77342e-005 ]
2938 : [ 1.75965e-005 ]
2939 : [ 1.75002e-005 ]
2940 : [ 1.77158e-005 ]
2941 : [ 1.76561e-005 ]
2942 : [ 1.7588e-005  ]
2943 : [ 1.75782e-005 ]
2944 : [ 1.80305e-005 ]
2945 : [ 1.76537e-005 ]
2946 : [ 1.73942e-005 ]
2947 : [ 1.77563e-005 ]
2948 : [ 1.75967e-005 ]
2949 : [ 1.7639e-005  ]
2950 : [ 1.74241e-005 ]
2951 : [ 1.77828e-005 ]
2952 : [ 1.74805e-005 ]
2953 : [ 1.73494e-005 ]
2954 : [ 1.75895e-005 ]
2955 : [ 1.76331e-005 ]
2956 : [ 1.75835e-005 ]
2957 : [ 1.73732e-005 ]
2958 : [ 1.74074e-005 ]
2959 : [ 1.77828e-005 ]
2960 : [ 1.76602e-005 ]
2961 : [ 1.75442e-005 ]
2962 : [ 1.78247e-005 ]
2963 : [ 1.79093e-005 ]
2964 : [ 1.76488e-005 ]
2965 : [ 1.77081e-005 ]
2966 : [ 1.79103e-005 ]
2967 : [ 1.76702e-005 ]
2968 : [ 1.76628e-005 ]
2969 : [ 1.75605e-005 ]
2970 : [ 1.7492e-005  ]
2971 : [ 1.75269e-005 ]
2972 : [ 1.74532e-005 ]
2973 : [ 1.75509e-005 ]
2974 : [ 1.77582e-005 ]
2975 : [ 1.76574e-005 ]
2976 : [ 1.78038e-005 ]
2977 : [ 1.75614e-005 ]
2978 : [ 1.76853e-005 ]
2979 : [ 1.77829e-005 ]
2980 : [ 1.77462e-005 ]
2981 : [ 1.73989e-005 ]
2982 : [ 1.75662e-005 ]
2983 : [ 1.7503e-005  ]
2984 : [ 1.76301e-005 ]
2985 : [ 1.74024e-005 ]
2986 : [ 1.80984e-005 ]
2987 : [ 1.78016e-005 ]
2988 : [ 1.75778e-005 ]
2989 : [ 1.74782e-005 ]
2990 : [ 1.74954e-005 ]
2991 : [ 1.75524e-005 ]
2992 : [ 1.77105e-005 ]
2993 : [ 1.74888e-005 ]
2994 : [ 1.76568e-005 ]
2995 : [ 1.78194e-005 ]
2996 : [ 1.76534e-005 ]
2997 : [ 1.7628e-005  ]
2998 : [ 1.73784e-005 ]
2999 : [ 1.77938e-005 ]
3000 : [ 1.77789e-005 ]
3001 : [ 1.74677e-005 ]
3002 : [ 1.74654e-005 ]
3003 : [ 1.75921e-005 ]
3004 : [ 1.76497e-005 ]
3005 : [ 1.78207e-005 ]
3006 : [ 1.79534e-005 ]
3007 : [ 1.75924e-005 ]
3008 : [ 1.76814e-005 ]
3009 : [ 1.75642e-005 ]
3010 : [ 1.77052e-005 ]
3011 : [ 1.76045e-005 ]
3012 : [ 1.76836e-005 ]
3013 : [ 1.76839e-005 ]
3014 : [ 1.74215e-005 ]
3015 : [ 1.76933e-005 ]
3016 : [ 1.79123e-005 ]
3017 : [ 1.74633e-005 ]
3018 : [ 1.74717e-005 ]
3019 : [ 1.74657e-005 ]
3020 : [ 1.7517e-005  ]
3021 : [ 1.75557e-005 ]
3022 : [ 1.77796e-005 ]
3023 : [ 1.76738e-005 ]
3024 : [ 1.76614e-005 ]
3025 : [ 1.7471e-005  ]
3026 : [ 1.76236e-005 ]
3027 : [ 1.76373e-005 ]
3028 : [ 1.77433e-005 ]
3029 : [ 1.75138e-005 ]
3030 : [ 1.76582e-005 ]
3031 : [ 1.74868e-005 ]
3032 : [ 1.76707e-005 ]
3033 : [ 1.75173e-005 ]
3034 : [ 1.75639e-005 ]
3035 : [ 1.75493e-005 ]
3036 : [ 1.77142e-005 ]
3037 : [ 1.73951e-005 ]
3038 : [ 1.7873e-005  ]
3039 : [ 1.74983e-005 ]
3040 : [ 1.76252e-005 ]
3041 : [ 1.77459e-005 ]
3042 : [ 1.77838e-005 ]
3043 : [ 1.76394e-005 ]
3044 : [ 1.73409e-005 ]
3045 : [ 1.78663e-005 ]
3046 : [ 1.75781e-005 ]
3047 : [ 1.7551e-005  ]
3048 : [ 1.77123e-005 ]
3049 : [ 1.74206e-005 ]
3050 : [ 1.80279e-005 ]
3051 : [ 1.73755e-005 ]
3052 : [ 1.76073e-005 ]
3053 : [ 1.73776e-005 ]
3054 : [ 1.73262e-005 ]
3055 : [ 1.76235e-005 ]
3056 : [ 1.76503e-005 ]
3057 : [ 1.75454e-005 ]
3058 : [ 1.77506e-005 ]
3059 : [ 1.76119e-005 ]
3060 : [ 1.76509e-005 ]
3061 : [ 1.76288e-005 ]
3062 : [ 1.81383e-005 ]
3063 : [ 1.75669e-005 ]
3064 : [ 1.76499e-005 ]
3065 : [ 1.7455e-005  ]
3066 : [ 1.78164e-005 ]
3067 : [ 1.76496e-005 ]
3068 : [ 1.75412e-005 ]
3069 : [ 1.76146e-005 ]
3070 : [ 1.78569e-005 ]
3071 : [ 1.75861e-005 ]
3072 : [ 1.76403e-005 ]
3073 : [ 1.74575e-005 ]
3074 : [ 1.77572e-005 ]
3075 : [ 1.75841e-005 ]
3076 : [ 1.7619e-005  ]
3077 : [ 1.77088e-005 ]
3078 : [ 1.78665e-005 ]
3079 : [ 1.75987e-005 ]
3080 : [ 1.77692e-005 ]
3081 : [ 1.78599e-005 ]
3082 : [ 1.75094e-005 ]
3083 : [ 1.77833e-005 ]
3084 : [ 1.74317e-005 ]
3085 : [ 1.76337e-005 ]
3086 : [ 1.76381e-005 ]
3087 : [ 1.74631e-005 ]
3088 : [ 1.76646e-005 ]
3089 : [ 1.76732e-005 ]
3090 : [ 1.72614e-005 ]
3091 : [ 1.76486e-005 ]
3092 : [ 1.73593e-005 ]
3093 : [ 1.75144e-005 ]
3094 : [ 1.77315e-005 ]
3095 : [ 1.79205e-005 ]
3096 : [ 1.76335e-005 ]
3097 : [ 1.72962e-005 ]
3098 : [ 1.76342e-005 ]
3099 : [ 1.76073e-005 ]
3100 : [ 1.79217e-005 ]
3101 : [ 1.75292e-005 ]
3102 : [ 1.80146e-005 ]
3103 : [ 1.78242e-005 ]
3104 : [ 1.7694e-005  ]
3105 : [ 1.76008e-005 ]
3106 : [ 1.79736e-005 ]
3107 : [ 1.80495e-005 ]
3108 : [ 1.75762e-005 ]
3109 : [ 1.74008e-005 ]
3110 : [ 1.76319e-005 ]
3111 : [ 1.75176e-005 ]
3112 : [ 1.7435e-005  ]
3113 : [ 1.79995e-005 ]
3114 : [ 1.82042e-005 ]
3115 : [ 1.76305e-005 ]
3116 : [ 1.80424e-005 ]
3117 : [ 1.73924e-005 ]
3118 : [ 1.76679e-005 ]
3119 : [ 1.74822e-005 ]
3120 : [ 1.74262e-005 ]
3121 : [ 1.76817e-005 ]
3122 : [ 1.79203e-005 ]
3123 : [ 1.74435e-005 ]
3124 : [ 1.76205e-005 ]
3125 : [ 1.75683e-005 ]
3126 : [ 1.78489e-005 ]
3127 : [ 1.75324e-005 ]
3128 : [ 1.76309e-005 ]
3129 : [ 1.78268e-005 ]
3130 : [ 1.76453e-005 ]
3131 : [ 1.77991e-005 ]
3132 : [ 1.76159e-005 ]
3133 : [ 1.76606e-005 ]
3134 : [ 1.79162e-005 ]
3135 : [ 1.72598e-005 ]
3136 : [ 1.75552e-005 ]
3137 : [ 1.77601e-005 ]
3138 : [ 1.76744e-005 ]
3139 : [ 1.75571e-005 ]
3140 : [ 1.81004e-005 ]
3141 : [ 1.76895e-005 ]
3142 : [ 1.76692e-005 ]
3143 : [ 1.76609e-005 ]
3144 : [ 1.77293e-005 ]
3145 : [ 1.76315e-005 ]
3146 : [ 1.74927e-005 ]
3147 : [ 1.7625e-005  ]
3148 : [ 1.76817e-005 ]
3149 : [ 1.75579e-005 ]
3150 : [ 1.78742e-005 ]
3151 : [ 1.75905e-005 ]
3152 : [ 1.76804e-005 ]
3153 : [ 1.75824e-005 ]
3154 : [ 1.76881e-005 ]
3155 : [ 1.73946e-005 ]
3156 : [ 1.75819e-005 ]
3157 : [ 1.75995e-005 ]
3158 : [ 1.78278e-005 ]
3159 : [ 1.74444e-005 ]
3160 : [ 1.76807e-005 ]
3161 : [ 1.75466e-005 ]
3162 : [ 1.76384e-005 ]
3163 : [ 1.75286e-005 ]
3164 : [ 1.73235e-005 ]
3165 : [ 1.74154e-005 ]
3166 : [ 1.76755e-005 ]
3167 : [ 1.74598e-005 ]
3168 : [ 1.7587e-005  ]
3169 : [ 1.75363e-005 ]
3170 : [ 1.75078e-005 ]
3171 : [ 1.76157e-005 ]
3172 : [ 1.74712e-005 ]
3173 : [ 1.73719e-005 ]
3174 : [ 1.74778e-005 ]
3175 : [ 1.76311e-005 ]
3176 : [ 1.75791e-005 ]
3177 : [ 1.74731e-005 ]
3178 : [ 1.75125e-005 ]
3179 : [ 1.74527e-005 ]
3180 : [ 1.73215e-005 ]
3181 : [ 1.80102e-005 ]
3182 : [ 1.75336e-005 ]
3183 : [ 1.76329e-005 ]
3184 : [ 1.77066e-005 ]
3185 : [ 1.77054e-005 ]
3186 : [ 1.75473e-005 ]
3187 : [ 1.79871e-005 ]
3188 : [ 1.7535e-005  ]
3189 : [ 1.80812e-005 ]
3190 : [ 1.75629e-005 ]
3191 : [ 1.77416e-005 ]
3192 : [ 1.74082e-005 ]
3193 : [ 1.75077e-005 ]
3194 : [ 1.74629e-005 ]
3195 : [ 1.74282e-005 ]
3196 : [ 1.78718e-005 ]
3197 : [ 1.76097e-005 ]
3198 : [ 1.7554e-005  ]
3199 : [ 1.73933e-005 ]
3200 : [ 1.7632e-005  ]
3201 : [ 1.75698e-005 ]
3202 : [ 1.74266e-005 ]
3203 : [ 1.74646e-005 ]
3204 : [ 1.80257e-005 ]
3205 : [ 1.78235e-005 ]
3206 : [ 1.76211e-005 ]
3207 : [ 1.75642e-005 ]
3208 : [ 1.73591e-005 ]
3209 : [ 1.77301e-005 ]
3210 : [ 1.76276e-005 ]
3211 : [ 1.74082e-005 ]
3212 : [ 1.77477e-005 ]
3213 : [ 1.75342e-005 ]
3214 : [ 1.73028e-005 ]
3215 : [ 1.73789e-005 ]
3216 : [ 1.75549e-005 ]
3217 : [ 1.74592e-005 ]
3218 : [ 1.74268e-005 ]
3219 : [ 1.76129e-005 ]
3220 : [ 1.79845e-005 ]
3221 : [ 1.74226e-005 ]
3222 : [ 1.79037e-005 ]
3223 : [ 1.80327e-005 ]
3224 : [ 1.74698e-005 ]
3225 : [ 1.77031e-005 ]
3226 : [ 1.76086e-005 ]
3227 : [ 1.76338e-005 ]
3228 : [ 1.76815e-005 ]
3229 : [ 1.75062e-005 ]
3230 : [ 1.76376e-005 ]
3231 : [ 1.77364e-005 ]
3232 : [ 1.74929e-005 ]
3233 : [ 1.74819e-005 ]
3234 : [ 1.75918e-005 ]
3235 : [ 1.75746e-005 ]
3236 : [ 1.75311e-005 ]
3237 : [ 1.7804e-005  ]
3238 : [ 1.76885e-005 ]
3239 : [ 1.77877e-005 ]
3240 : [ 1.76857e-005 ]
3241 : [ 1.74714e-005 ]
3242 : [ 1.77755e-005 ]
3243 : [ 1.76494e-005 ]
3244 : [ 1.75587e-005 ]
3245 : [ 1.78276e-005 ]
3246 : [ 1.73071e-005 ]
3247 : [ 1.74971e-005 ]
3248 : [ 1.75779e-005 ]
3249 : [ 1.75917e-005 ]
3250 : [ 1.75773e-005 ]
3251 : [ 1.80775e-005 ]
3252 : [ 1.78715e-005 ]
3253 : [ 1.76875e-005 ]
3254 : [ 1.80797e-005 ]
3255 : [ 1.75417e-005 ]
3256 : [ 1.72861e-005 ]
3257 : [ 1.76683e-005 ]
3258 : [ 1.74725e-005 ]
3259 : [ 1.7508e-005  ]
3260 : [ 1.76561e-005 ]
3261 : [ 1.7411e-005  ]
3262 : [ 1.75376e-005 ]
3263 : [ 1.77194e-005 ]
3264 : [ 1.77173e-005 ]
3265 : [ 1.75707e-005 ]
3266 : [ 1.74485e-005 ]
3267 : [ 1.77036e-005 ]
3268 : [ 1.74173e-005 ]
3269 : [ 1.7806e-005  ]
3270 : [ 1.74558e-005 ]
3271 : [ 1.74669e-005 ]
3272 : [ 1.75995e-005 ]
3273 : [ 1.75983e-005 ]
3274 : [ 1.76564e-005 ]
3275 : [ 1.7612e-005  ]
3276 : [ 1.80021e-005 ]
3277 : [ 1.73623e-005 ]
3278 : [ 1.75506e-005 ]
3279 : [ 1.78965e-005 ]
3280 : [ 1.7489e-005  ]
3281 : [ 1.76052e-005 ]
3282 : [ 1.77913e-005 ]
3283 : [ 1.76562e-005 ]
3284 : [ 1.76111e-005 ]
3285 : [ 1.75856e-005 ]
3286 : [ 1.7845e-005  ]
3287 : [ 1.76288e-005 ]
3288 : [ 1.74877e-005 ]
3289 : [ 1.76691e-005 ]
3290 : [ 1.76144e-005 ]
3291 : [ 1.76027e-005 ]
3292 : [ 1.77568e-005 ]
3293 : [ 1.7843e-005  ]
3294 : [ 1.76298e-005 ]
3295 : [ 1.78738e-005 ]
3296 : [ 1.77012e-005 ]
3297 : [ 1.76151e-005 ]
3298 : [ 1.74217e-005 ]
3299 : [ 1.76778e-005 ]
3300 : [ 1.79594e-005 ]
3301 : [ 1.78303e-005 ]
3302 : [ 1.81334e-005 ]
3303 : [ 1.76879e-005 ]
3304 : [ 1.79471e-005 ]
3305 : [ 1.76995e-005 ]
3306 : [ 1.76566e-005 ]
3307 : [ 1.76306e-005 ]
3308 : [ 1.76502e-005 ]
3309 : [ 1.77496e-005 ]
3310 : [ 1.79463e-005 ]
3311 : [ 1.75471e-005 ]
3312 : [ 1.75985e-005 ]
3313 : [ 1.75966e-005 ]
3314 : [ 1.75891e-005 ]
3315 : [ 1.75882e-005 ]
3316 : [ 1.7657e-005  ]
3317 : [ 1.77175e-005 ]
3318 : [ 1.7566e-005  ]
3319 : [ 1.7368e-005  ]
3320 : [ 1.73162e-005 ]
3321 : [ 1.76882e-005 ]
3322 : [ 1.74188e-005 ]
3323 : [ 1.77954e-005 ]
3324 : [ 1.7711e-005  ]
3325 : [ 1.76138e-005 ]
3326 : [ 1.79709e-005 ]
3327 : [ 1.77218e-005 ]
3328 : [ 1.78887e-005 ]
3329 : [ 1.76421e-005 ]
3330 : [ 1.75972e-005 ]
3331 : [ 1.74843e-005 ]
3332 : [ 1.75784e-005 ]
3333 : [ 1.78213e-005 ]
3334 : [ 1.77546e-005 ]
3335 : [ 1.73074e-005 ]
3336 : [ 1.7728e-005  ]
3337 : [ 1.78625e-005 ]
3338 : [ 1.76125e-005 ]
3339 : [ 1.78095e-005 ]
3340 : [ 1.76575e-005 ]
3341 : [ 1.74923e-005 ]
3342 : [ 1.74896e-005 ]
3343 : [ 1.79805e-005 ]
3344 : [ 1.76525e-005 ]
3345 : [ 1.73624e-005 ]
3346 : [ 1.75652e-005 ]
3347 : [ 1.74328e-005 ]
3348 : [ 1.75649e-005 ]
3349 : [ 1.77445e-005 ]
3350 : [ 1.76823e-005 ]
3351 : [ 1.75493e-005 ]
3352 : [ 1.75995e-005 ]
3353 : [ 1.76287e-005 ]
3354 : [ 1.74682e-005 ]
3355 : [ 1.76775e-005 ]
3356 : [ 1.75571e-005 ]
3357 : [ 1.75615e-005 ]
3358 : [ 1.78714e-005 ]
3359 : [ 1.75231e-005 ]
3360 : [ 1.75708e-005 ]
3361 : [ 1.75479e-005 ]
3362 : [ 1.74878e-005 ]
3363 : [ 1.7473e-005  ]
3364 : [ 1.74331e-005 ]
3365 : [ 1.75899e-005 ]
3366 : [ 1.7717e-005  ]
3367 : [ 1.76025e-005 ]
3368 : [ 1.78852e-005 ]
3369 : [ 1.7629e-005  ]
3370 : [ 1.76256e-005 ]
3371 : [ 1.7852e-005  ]
3372 : [ 1.77249e-005 ]
3373 : [ 1.7551e-005  ]
3374 : [ 1.75632e-005 ]
3375 : [ 1.73658e-005 ]
3376 : [ 1.75777e-005 ]
3377 : [ 1.7546e-005  ]
3378 : [ 1.7421e-005  ]
3379 : [ 1.75286e-005 ]
3380 : [ 1.7705e-005  ]
3381 : [ 1.75659e-005 ]
3382 : [ 1.78206e-005 ]
3383 : [ 1.79421e-005 ]
3384 : [ 1.79646e-005 ]
3385 : [ 1.74747e-005 ]
3386 : [ 1.76355e-005 ]
3387 : [ 1.75182e-005 ]
3388 : [ 1.75431e-005 ]
3389 : [ 1.74203e-005 ]
3390 : [ 1.75465e-005 ]
3391 : [ 1.74298e-005 ]
3392 : [ 1.76098e-005 ]
3393 : [ 1.73987e-005 ]
3394 : [ 1.7574e-005  ]
3395 : [ 1.76496e-005 ]
3396 : [ 1.81211e-005 ]
3397 : [ 1.7633e-005  ]
3398 : [ 1.78484e-005 ]
3399 : [ 1.7675e-005  ]
3400 : [ 1.74561e-005 ]
3401 : [ 1.75296e-005 ]
3402 : [ 1.75846e-005 ]
3403 : [ 1.75457e-005 ]
3404 : [ 1.76601e-005 ]
3405 : [ 1.75212e-005 ]
3406 : [ 1.74992e-005 ]
3407 : [ 1.75655e-005 ]
3408 : [ 1.81527e-005 ]
3409 : [ 1.7848e-005  ]
3410 : [ 1.75636e-005 ]
3411 : [ 1.76984e-005 ]
3412 : [ 1.75161e-005 ]
3413 : [ 1.76283e-005 ]
3414 : [ 1.76404e-005 ]
3415 : [ 1.76192e-005 ]
3416 : [ 1.76245e-005 ]
3417 : [ 1.76905e-005 ]
3418 : [ 1.74384e-005 ]
3419 : [ 1.76167e-005 ]
3420 : [ 1.73998e-005 ]
3421 : [ 1.76806e-005 ]
3422 : [ 1.77872e-005 ]
3423 : [ 1.7777e-005  ]
3424 : [ 1.77893e-005 ]
3425 : [ 1.80783e-005 ]
3426 : [ 1.78473e-005 ]
3427 : [ 1.75046e-005 ]
3428 : [ 1.73755e-005 ]
3429 : [ 1.78509e-005 ]
3430 : [ 1.73895e-005 ]
3431 : [ 1.76648e-005 ]
3432 : [ 1.75232e-005 ]
3433 : [ 1.78359e-005 ]
3434 : [ 1.79534e-005 ]
3435 : [ 1.77081e-005 ]
3436 : [ 1.7437e-005  ]
3437 : [ 1.75966e-005 ]
3438 : [ 1.76338e-005 ]
3439 : [ 1.79276e-005 ]
3440 : [ 1.76619e-005 ]
3441 : [ 1.74213e-005 ]
3442 : [ 1.76687e-005 ]
3443 : [ 1.766e-005   ]
3444 : [ 1.75906e-005 ]
3445 : [ 1.77042e-005 ]
3446 : [ 1.76767e-005 ]
3447 : [ 1.75115e-005 ]
3448 : [ 1.73955e-005 ]
3449 : [ 1.73736e-005 ]
3450 : [ 1.76284e-005 ]
3451 : [ 1.77287e-005 ]
3452 : [ 1.74131e-005 ]
3453 : [ 1.757e-005   ]
3454 : [ 1.74957e-005 ]
3455 : [ 1.75898e-005 ]
3456 : [ 1.74909e-005 ]
3457 : [ 1.8048e-005  ]
3458 : [ 1.7836e-005  ]
3459 : [ 1.74224e-005 ]
3460 : [ 1.77188e-005 ]
3461 : [ 1.75792e-005 ]
3462 : [ 1.74113e-005 ]
3463 : [ 1.75807e-005 ]
3464 : [ 1.75675e-005 ]
3465 : [ 1.75866e-005 ]
3466 : [ 1.76882e-005 ]
3467 : [ 1.75203e-005 ]
3468 : [ 1.78889e-005 ]
3469 : [ 1.73995e-005 ]
3470 : [ 1.74406e-005 ]
3471 : [ 1.72437e-005 ]
3472 : [ 1.76246e-005 ]
3473 : [ 1.77842e-005 ]
3474 : [ 1.73876e-005 ]
3475 : [ 1.75729e-005 ]
3476 : [ 1.74085e-005 ]
3477 : [ 1.75441e-005 ]
3478 : [ 1.78041e-005 ]
3479 : [ 1.74733e-005 ]
3480 : [ 1.76191e-005 ]
3481 : [ 1.77332e-005 ]
3482 : [ 1.74556e-005 ]
3483 : [ 1.77687e-005 ]
3484 : [ 1.76404e-005 ]
3485 : [ 1.75905e-005 ]
3486 : [ 1.7889e-005  ]
3487 : [ 1.76041e-005 ]
3488 : [ 1.74216e-005 ]
3489 : [ 1.76652e-005 ]
3490 : [ 1.7449e-005  ]
3491 : [ 1.76917e-005 ]
3492 : [ 1.74603e-005 ]
3493 : [ 1.76317e-005 ]
3494 : [ 1.74426e-005 ]
3495 : [ 1.78341e-005 ]
3496 : [ 1.7455e-005  ]
3497 : [ 1.75087e-005 ]
3498 : [ 1.76189e-005 ]
3499 : [ 1.76579e-005 ]
3500 : [ 1.74661e-005 ]
3501 : [ 1.75534e-005 ]
3502 : [ 1.76272e-005 ]
3503 : [ 1.79378e-005 ]
3504 : [ 1.77787e-005 ]
3505 : [ 1.74994e-005 ]
3506 : [ 1.74936e-005 ]
3507 : [ 1.76697e-005 ]
3508 : [ 1.75485e-005 ]
3509 : [ 1.75687e-005 ]
3510 : [ 1.77321e-005 ]
3511 : [ 1.7881e-005  ]
3512 : [ 1.74905e-005 ]
3513 : [ 1.77593e-005 ]
3514 : [ 1.75853e-005 ]
3515 : [ 1.75939e-005 ]
3516 : [ 1.77075e-005 ]
3517 : [ 1.74819e-005 ]
3518 : [ 1.7861e-005  ]
3519 : [ 1.77441e-005 ]
3520 : [ 1.77394e-005 ]
3521 : [ 1.74521e-005 ]
3522 : [ 1.76198e-005 ]
3523 : [ 1.75465e-005 ]
3524 : [ 1.74674e-005 ]
3525 : [ 1.75536e-005 ]
3526 : [ 1.75959e-005 ]
3527 : [ 1.77266e-005 ]
3528 : [ 1.76539e-005 ]
3529 : [ 1.75997e-005 ]
3530 : [ 1.75948e-005 ]
3531 : [ 1.75934e-005 ]
3532 : [ 1.7508e-005  ]
3533 : [ 1.76264e-005 ]
3534 : [ 1.76283e-005 ]
3535 : [ 1.75334e-005 ]
3536 : [ 1.76151e-005 ]
3537 : [ 1.78486e-005 ]
3538 : [ 1.8055e-005  ]
3539 : [ 1.78597e-005 ]
3540 : [ 1.76361e-005 ]
3541 : [ 1.7722e-005  ]
3542 : [ 1.75287e-005 ]
3543 : [ 1.78157e-005 ]
3544 : [ 1.76271e-005 ]
3545 : [ 1.74092e-005 ]
3546 : [ 1.77915e-005 ]
3547 : [ 1.75035e-005 ]
3548 : [ 1.74486e-005 ]
3549 : [ 1.7517e-005  ]
3550 : [ 1.78266e-005 ]
3551 : [ 1.77443e-005 ]
3552 : [ 1.74512e-005 ]
3553 : [ 1.81042e-005 ]
3554 : [ 1.75959e-005 ]
3555 : [ 1.75918e-005 ]
3556 : [ 1.75229e-005 ]
3557 : [ 1.75802e-005 ]
3558 : [ 1.76856e-005 ]
3559 : [ 1.78025e-005 ]
3560 : [ 1.75678e-005 ]
3561 : [ 1.75222e-005 ]
3562 : [ 1.76112e-005 ]
3563 : [ 1.75158e-005 ]
3564 : [ 1.76369e-005 ]
3565 : [ 1.7594e-005  ]
3566 : [ 1.76025e-005 ]
3567 : [ 1.7879e-005  ]
3568 : [ 1.75384e-005 ]
3569 : [ 1.74512e-005 ]
3570 : [ 1.77147e-005 ]
3571 : [ 1.75234e-005 ]
3572 : [ 1.77542e-005 ]
3573 : [ 1.75877e-005 ]
3574 : [ 1.75433e-005 ]
3575 : [ 1.74176e-005 ]
3576 : [ 1.74796e-005 ]
3577 : [ 1.75861e-005 ]
3578 : [ 1.74329e-005 ]
3579 : [ 1.75727e-005 ]
3580 : [ 1.74753e-005 ]
3581 : [ 1.77725e-005 ]
3582 : [ 1.74449e-005 ]
3583 : [ 1.74694e-005 ]
3584 : [ 1.74988e-005 ]
3585 : [ 1.79119e-005 ]
3586 : [ 1.7603e-005  ]
3587 : [ 1.78935e-005 ]
3588 : [ 1.79438e-005 ]
3589 : [ 1.75799e-005 ]
3590 : [ 1.76522e-005 ]
3591 : [ 1.78565e-005 ]
3592 : [ 1.76023e-005 ]
3593 : [ 1.7732e-005  ]
3594 : [ 1.76434e-005 ]
3595 : [ 1.74189e-005 ]
3596 : [ 1.77016e-005 ]
3597 : [ 1.75413e-005 ]
3598 : [ 1.75316e-005 ]
3599 : [ 1.75213e-005 ]
3600 : [ 1.77397e-005 ]
3601 : [ 1.75898e-005 ]
3602 : [ 1.7543e-005  ]
3603 : [ 1.76606e-005 ]
3604 : [ 1.74631e-005 ]
3605 : [ 1.7424e-005  ]
3606 : [ 1.73622e-005 ]
3607 : [ 1.76914e-005 ]
3608 : [ 1.75096e-005 ]
3609 : [ 1.78341e-005 ]
3610 : [ 1.76375e-005 ]
3611 : [ 1.73709e-005 ]
3612 : [ 1.74992e-005 ]
3613 : [ 1.75028e-005 ]
3614 : [ 1.7627e-005  ]
3615 : [ 1.78105e-005 ]
3616 : [ 1.73456e-005 ]
3617 : [ 1.80578e-005 ]
3618 : [ 1.78063e-005 ]
3619 : [ 1.76312e-005 ]
3620 : [ 1.78276e-005 ]
3621 : [ 1.74135e-005 ]
3622 : [ 1.7746e-005  ]
3623 : [ 1.76312e-005 ]
3624 : [ 1.79442e-005 ]
3625 : [ 1.75865e-005 ]
3626 : [ 1.76524e-005 ]
3627 : [ 1.77266e-005 ]
3628 : [ 1.75417e-005 ]
3629 : [ 1.80828e-005 ]
3630 : [ 1.74304e-005 ]
3631 : [ 1.7489e-005  ]
3632 : [ 1.79618e-005 ]
3633 : [ 1.75549e-005 ]
3634 : [ 1.75556e-005 ]
3635 : [ 1.76985e-005 ]
3636 : [ 1.76946e-005 ]
3637 : [ 1.78643e-005 ]
3638 : [ 1.76088e-005 ]
3639 : [ 1.76766e-005 ]
3640 : [ 1.76449e-005 ]
3641 : [ 1.77109e-005 ]
3642 : [ 1.75875e-005 ]
3643 : [ 1.73263e-005 ]
3644 : [ 1.76565e-005 ]
3645 : [ 1.77597e-005 ]
3646 : [ 1.76192e-005 ]
3647 : [ 1.75425e-005 ]
3648 : [ 1.78619e-005 ]
3649 : [ 1.75585e-005 ]
3650 : [ 1.77051e-005 ]
3651 : [ 1.78009e-005 ]
3652 : [ 1.7705e-005  ]
3653 : [ 1.74693e-005 ]
3654 : [ 1.76496e-005 ]
3655 : [ 1.76985e-005 ]
3656 : [ 1.74813e-005 ]
3657 : [ 1.75293e-005 ]
3658 : [ 1.74018e-005 ]
3659 : [ 1.78216e-005 ]
3660 : [ 1.77308e-005 ]
3661 : [ 1.76735e-005 ]
3662 : [ 1.7585e-005  ]
3663 : [ 1.73667e-005 ]
3664 : [ 1.75126e-005 ]
3665 : [ 1.78146e-005 ]
3666 : [ 1.75026e-005 ]
3667 : [ 1.75098e-005 ]
3668 : [ 1.75759e-005 ]
3669 : [ 1.7834e-005  ]
3670 : [ 1.75448e-005 ]
3671 : [ 1.74229e-005 ]
3672 : [ 1.78139e-005 ]
3673 : [ 1.76141e-005 ]
3674 : [ 1.76675e-005 ]
3675 : [ 1.7639e-005  ]
3676 : [ 1.74833e-005 ]
3677 : [ 1.74997e-005 ]
3678 : [ 1.7635e-005  ]
3679 : [ 1.76811e-005 ]
3680 : [ 1.74844e-005 ]
3681 : [ 1.75103e-005 ]
3682 : [ 1.75426e-005 ]
3683 : [ 1.73945e-005 ]
3684 : [ 1.74032e-005 ]
3685 : [ 1.74905e-005 ]
3686 : [ 1.75264e-005 ]
3687 : [ 1.75134e-005 ]
3688 : [ 1.73603e-005 ]
3689 : [ 1.78081e-005 ]
3690 : [ 1.76379e-005 ]
3691 : [ 1.77785e-005 ]
3692 : [ 1.75802e-005 ]
3693 : [ 1.76019e-005 ]
3694 : [ 1.76526e-005 ]
3695 : [ 1.75966e-005 ]
3696 : [ 1.77322e-005 ]
3697 : [ 1.75395e-005 ]
3698 : [ 1.7713e-005  ]
3699 : [ 1.77186e-005 ]
3700 : [ 1.76265e-005 ]
3701 : [ 1.74676e-005 ]
3702 : [ 1.80187e-005 ]
3703 : [ 1.74268e-005 ]
3704 : [ 1.7765e-005  ]
3705 : [ 1.75351e-005 ]
3706 : [ 1.74564e-005 ]
3707 : [ 1.75685e-005 ]
3708 : [ 1.76334e-005 ]
3709 : [ 1.76585e-005 ]
3710 : [ 1.76472e-005 ]
3711 : [ 1.75422e-005 ]
3712 : [ 1.77931e-005 ]
3713 : [ 1.77178e-005 ]
3714 : [ 1.76125e-005 ]
3715 : [ 1.75288e-005 ]
3716 : [ 1.76589e-005 ]
3717 : [ 1.75549e-005 ]
3718 : [ 1.7448e-005  ]
3719 : [ 1.76253e-005 ]
3720 : [ 1.77036e-005 ]
3721 : [ 1.75333e-005 ]
3722 : [ 1.76632e-005 ]
3723 : [ 1.75853e-005 ]
3724 : [ 1.77191e-005 ]
3725 : [ 1.77712e-005 ]
3726 : [ 1.75475e-005 ]
3727 : [ 1.7552e-005  ]
3728 : [ 1.75241e-005 ]
3729 : [ 1.76662e-005 ]
3730 : [ 1.76687e-005 ]
3731 : [ 1.74855e-005 ]
3732 : [ 1.77519e-005 ]
3733 : [ 1.78053e-005 ]
3734 : [ 1.75159e-005 ]
3735 : [ 1.81523e-005 ]
3736 : [ 1.74381e-005 ]
3737 : [ 1.76729e-005 ]
3738 : [ 1.74851e-005 ]
3739 : [ 1.75312e-005 ]
3740 : [ 1.76426e-005 ]
3741 : [ 1.73055e-005 ]
3742 : [ 1.74725e-005 ]
3743 : [ 1.75681e-005 ]
3744 : [ 1.76742e-005 ]
3745 : [ 1.7571e-005  ]
3746 : [ 1.7634e-005  ]
3747 : [ 1.75829e-005 ]
3748 : [ 1.73921e-005 ]
3749 : [ 1.75082e-005 ]
3750 : [ 1.75265e-005 ]
3751 : [ 1.75918e-005 ]
3752 : [ 1.75372e-005 ]
3753 : [ 1.78109e-005 ]
3754 : [ 1.7754e-005  ]
3755 : [ 1.76253e-005 ]
3756 : [ 1.77187e-005 ]
3757 : [ 1.7568e-005  ]
3758 : [ 1.73913e-005 ]
3759 : [ 1.76661e-005 ]
3760 : [ 1.75137e-005 ]
3761 : [ 1.7596e-005  ]
3762 : [ 1.75645e-005 ]
3763 : [ 1.76135e-005 ]
3764 : [ 1.75928e-005 ]
3765 : [ 1.73653e-005 ]
3766 : [ 1.76394e-005 ]
3767 : [ 1.75628e-005 ]
3768 : [ 1.78057e-005 ]
3769 : [ 1.77048e-005 ]
3770 : [ 1.7622e-005  ]
3771 : [ 1.7509e-005  ]
3772 : [ 1.75874e-005 ]
3773 : [ 1.76159e-005 ]
3774 : [ 1.75587e-005 ]
3775 : [ 1.78037e-005 ]
3776 : [ 1.73773e-005 ]
3777 : [ 1.76406e-005 ]
3778 : [ 1.7473e-005  ]
3779 : [ 1.77116e-005 ]
3780 : [ 1.75457e-005 ]
3781 : [ 1.74687e-005 ]
3782 : [ 1.76136e-005 ]
3783 : [ 1.80511e-005 ]
3784 : [ 1.75003e-005 ]
3785 : [ 1.74627e-005 ]
3786 : [ 1.76285e-005 ]
3787 : [ 1.76726e-005 ]
3788 : [ 1.75792e-005 ]
3789 : [ 1.76745e-005 ]
3790 : [ 1.74701e-005 ]
3791 : [ 1.74546e-005 ]
3792 : [ 1.75689e-005 ]
3793 : [ 1.75073e-005 ]
3794 : [ 1.79261e-005 ]
3795 : [ 1.7619e-005  ]
3796 : [ 1.76053e-005 ]
3797 : [ 1.73184e-005 ]
3798 : [ 1.76017e-005 ]
3799 : [ 1.77243e-005 ]
3800 : [ 1.75641e-005 ]
3801 : [ 1.80924e-005 ]
3802 : [ 1.75299e-005 ]
3803 : [ 1.75973e-005 ]
3804 : [ 1.75247e-005 ]
3805 : [ 1.76659e-005 ]
3806 : [ 1.77041e-005 ]
3807 : [ 1.75242e-005 ]
3808 : [ 1.75976e-005 ]
3809 : [ 1.76521e-005 ]
3810 : [ 1.76822e-005 ]
3811 : [ 1.75053e-005 ]
3812 : [ 1.75696e-005 ]
3813 : [ 1.77568e-005 ]
3814 : [ 1.75101e-005 ]
3815 : [ 1.76525e-005 ]
3816 : [ 1.777e-005   ]
3817 : [ 1.75981e-005 ]
3818 : [ 1.7649e-005  ]
3819 : [ 1.76514e-005 ]
3820 : [ 1.7656e-005  ]
3821 : [ 1.76456e-005 ]
3822 : [ 1.77623e-005 ]
3823 : [ 1.7796e-005  ]
3824 : [ 1.76337e-005 ]
3825 : [ 1.76104e-005 ]
3826 : [ 1.78175e-005 ]
3827 : [ 1.75704e-005 ]
3828 : [ 1.74331e-005 ]
3829 : [ 1.75672e-005 ]
3830 : [ 1.76005e-005 ]
3831 : [ 1.74909e-005 ]
3832 : [ 1.74311e-005 ]
3833 : [ 1.76526e-005 ]
3834 : [ 1.7566e-005  ]
3835 : [ 1.77043e-005 ]
3836 : [ 1.80691e-005 ]
3837 : [ 1.75318e-005 ]
3838 : [ 1.7496e-005  ]
3839 : [ 1.75463e-005 ]
3840 : [ 1.76982e-005 ]
3841 : [ 1.76555e-005 ]
3842 : [ 1.76757e-005 ]
3843 : [ 1.7333e-005  ]
3844 : [ 1.76313e-005 ]
3845 : [ 1.75097e-005 ]
3846 : [ 1.75772e-005 ]
3847 : [ 1.76516e-005 ]
3848 : [ 1.74995e-005 ]
3849 : [ 1.7608e-005  ]
3850 : [ 1.75752e-005 ]
3851 : [ 1.7854e-005  ]
3852 : [ 1.78208e-005 ]
3853 : [ 1.77377e-005 ]
3854 : [ 1.75627e-005 ]
3855 : [ 1.75986e-005 ]
3856 : [ 1.76128e-005 ]
3857 : [ 1.77874e-005 ]
3858 : [ 1.7606e-005  ]
3859 : [ 1.7523e-005  ]
3860 : [ 1.76431e-005 ]
3861 : [ 1.80818e-005 ]
3862 : [ 1.73817e-005 ]
3863 : [ 1.80924e-005 ]
3864 : [ 1.76376e-005 ]
3865 : [ 1.75111e-005 ]
3866 : [ 1.76249e-005 ]
3867 : [ 1.79757e-005 ]
3868 : [ 1.76016e-005 ]
3869 : [ 1.74594e-005 ]
3870 : [ 1.76827e-005 ]
3871 : [ 1.77102e-005 ]
3872 : [ 1.78786e-005 ]
3873 : [ 1.76085e-005 ]
3874 : [ 1.73367e-005 ]
3875 : [ 1.77897e-005 ]
3876 : [ 1.76344e-005 ]
3877 : [ 1.77924e-005 ]
3878 : [ 1.76631e-005 ]
3879 : [ 1.75241e-005 ]
3880 : [ 1.77336e-005 ]
3881 : [ 1.77026e-005 ]
3882 : [ 1.75e-005    ]
3883 : [ 1.7545e-005  ]
3884 : [ 1.76444e-005 ]
3885 : [ 1.77565e-005 ]
3886 : [ 1.77216e-005 ]
3887 : [ 1.76999e-005 ]
3888 : [ 1.77873e-005 ]
3889 : [ 1.7741e-005  ]
3890 : [ 1.76925e-005 ]
3891 : [ 1.77129e-005 ]
3892 : [ 1.76571e-005 ]
3893 : [ 1.73956e-005 ]
3894 : [ 1.78684e-005 ]
3895 : [ 1.76382e-005 ]
3896 : [ 1.75e-005    ]
3897 : [ 1.77161e-005 ]
3898 : [ 1.75179e-005 ]
3899 : [ 1.78593e-005 ]
3900 : [ 1.75457e-005 ]
3901 : [ 1.76322e-005 ]
3902 : [ 1.75881e-005 ]
3903 : [ 1.75689e-005 ]
3904 : [ 1.73662e-005 ]
3905 : [ 1.77254e-005 ]
3906 : [ 1.7642e-005  ]
3907 : [ 1.76865e-005 ]
3908 : [ 1.7562e-005  ]
3909 : [ 1.75046e-005 ]
3910 : [ 1.76634e-005 ]
3911 : [ 1.73874e-005 ]
3912 : [ 1.75339e-005 ]
3913 : [ 1.77312e-005 ]
3914 : [ 1.76073e-005 ]
3915 : [ 1.75436e-005 ]
3916 : [ 1.74558e-005 ]
3917 : [ 1.76195e-005 ]
3918 : [ 1.74956e-005 ]
3919 : [ 1.74325e-005 ]
3920 : [ 1.7742e-005  ]
3921 : [ 1.76252e-005 ]
3922 : [ 1.74888e-005 ]
3923 : [ 1.79256e-005 ]
3924 : [ 1.75093e-005 ]
3925 : [ 1.75604e-005 ]
3926 : [ 1.74928e-005 ]
3927 : [ 1.76549e-005 ]
3928 : [ 1.80462e-005 ]
3929 : [ 1.75656e-005 ]
3930 : [ 1.7477e-005  ]
3931 : [ 1.76971e-005 ]
3932 : [ 1.75927e-005 ]
3933 : [ 1.77942e-005 ]
3934 : [ 1.76073e-005 ]
3935 : [ 1.77655e-005 ]
3936 : [ 1.77324e-005 ]
3937 : [ 1.75123e-005 ]
3938 : [ 1.75122e-005 ]
3939 : [ 1.76999e-005 ]
3940 : [ 1.75314e-005 ]
3941 : [ 1.75863e-005 ]
3942 : [ 1.73815e-005 ]
3943 : [ 1.80058e-005 ]
3944 : [ 1.76707e-005 ]
3945 : [ 1.74292e-005 ]
3946 : [ 1.78542e-005 ]
3947 : [ 1.76616e-005 ]
3948 : [ 1.75388e-005 ]
3949 : [ 1.76476e-005 ]
3950 : [ 1.76197e-005 ]
3951 : [ 1.76131e-005 ]
3952 : [ 1.75136e-005 ]
3953 : [ 1.7403e-005  ]
3954 : [ 1.74512e-005 ]
3955 : [ 1.75487e-005 ]
3956 : [ 1.80405e-005 ]
3957 : [ 1.76194e-005 ]
3958 : [ 1.77489e-005 ]
3959 : [ 1.74622e-005 ]
3960 : [ 1.77316e-005 ]
3961 : [ 1.73967e-005 ]
3962 : [ 1.75216e-005 ]
3963 : [ 1.75632e-005 ]
3964 : [ 1.74954e-005 ]
3965 : [ 1.77299e-005 ]
3966 : [ 1.76014e-005 ]
3967 : [ 1.75523e-005 ]
3968 : [ 1.75542e-005 ]
3969 : [ 1.7435e-005  ]
3970 : [ 1.7636e-005  ]
3971 : [ 1.75865e-005 ]
3972 : [ 1.7371e-005  ]
3973 : [ 1.76307e-005 ]
3974 : [ 1.74822e-005 ]
3975 : [ 1.74856e-005 ]
3976 : [ 1.76195e-005 ]
3977 : [ 1.77147e-005 ]
3978 : [ 1.75983e-005 ]
3979 : [ 1.77665e-005 ]
3980 : [ 1.77096e-005 ]
3981 : [ 1.75252e-005 ]
3982 : [ 1.7376e-005  ]
3983 : [ 1.76666e-005 ]
3984 : [ 1.79373e-005 ]
3985 : [ 1.74721e-005 ]
3986 : [ 1.74672e-005 ]
3987 : [ 1.7582e-005  ]
3988 : [ 1.75488e-005 ]
3989 : [ 1.77637e-005 ]
3990 : [ 1.76945e-005 ]
3991 : [ 1.74706e-005 ]
3992 : [ 1.78806e-005 ]
3993 : [ 1.76484e-005 ]
3994 : [ 1.76343e-005 ]
3995 : [ 1.76225e-005 ]
3996 : [ 1.75086e-005 ]
3997 : [ 1.79474e-005 ]
3998 : [ 1.77917e-005 ]
3999 : [ 1.75467e-005 ]
4000 : [ 1.79135e-005 ]
4001 : [ 1.75574e-005 ]
4002 : [ 1.76001e-005 ]
4003 : [ 1.71942e-005 ]
4004 : [ 1.7569e-005  ]
4005 : [ 1.7735e-005  ]
4006 : [ 1.77374e-005 ]
4007 : [ 1.76417e-005 ]
4008 : [ 1.75852e-005 ]
4009 : [ 1.75393e-005 ]
4010 : [ 1.759e-005   ]
4011 : [ 1.7438e-005  ]
4012 : [ 1.75365e-005 ]
4013 : [ 1.74885e-005 ]
4014 : [ 1.75465e-005 ]
4015 : [ 1.76424e-005 ]
4016 : [ 1.78331e-005 ]
4017 : [ 1.751e-005   ]
4018 : [ 1.7346e-005  ]
4019 : [ 1.75837e-005 ]
4020 : [ 1.75837e-005 ]
4021 : [ 1.76959e-005 ]
4022 : [ 1.78377e-005 ]
4023 : [ 1.75263e-005 ]
4024 : [ 1.7727e-005  ]
4025 : [ 1.75481e-005 ]
4026 : [ 1.75107e-005 ]
4027 : [ 1.75058e-005 ]
4028 : [ 1.77537e-005 ]
4029 : [ 1.75488e-005 ]
4030 : [ 1.79382e-005 ]
4031 : [ 1.74536e-005 ]
4032 : [ 1.75682e-005 ]
4033 : [ 1.76287e-005 ]
4034 : [ 1.7723e-005  ]
4035 : [ 1.76604e-005 ]
4036 : [ 1.79204e-005 ]
4037 : [ 1.74193e-005 ]
4038 : [ 1.76584e-005 ]
4039 : [ 1.7795e-005  ]
4040 : [ 1.77657e-005 ]
4041 : [ 1.74471e-005 ]
4042 : [ 1.78589e-005 ]
4043 : [ 1.76036e-005 ]
4044 : [ 1.75661e-005 ]
4045 : [ 1.74465e-005 ]
4046 : [ 1.76305e-005 ]
4047 : [ 1.7503e-005  ]
4048 : [ 1.76283e-005 ]
4049 : [ 1.73202e-005 ]
4050 : [ 1.78826e-005 ]
4051 : [ 1.75619e-005 ]
4052 : [ 1.7737e-005  ]
4053 : [ 1.76299e-005 ]
4054 : [ 1.74163e-005 ]
4055 : [ 1.75842e-005 ]
4056 : [ 1.76532e-005 ]
4057 : [ 1.75872e-005 ]
4058 : [ 1.79251e-005 ]
4059 : [ 1.76645e-005 ]
4060 : [ 1.74185e-005 ]
4061 : [ 1.74784e-005 ]
4062 : [ 1.75996e-005 ]
4063 : [ 1.75292e-005 ]
4064 : [ 1.79609e-005 ]
4065 : [ 1.76987e-005 ]
4066 : [ 1.75563e-005 ]
4067 : [ 1.75825e-005 ]
4068 : [ 1.75437e-005 ]
4069 : [ 1.74994e-005 ]
4070 : [ 1.76248e-005 ]
4071 : [ 1.76433e-005 ]
4072 : [ 1.76753e-005 ]
4073 : [ 1.75042e-005 ]
4074 : [ 1.75757e-005 ]
4075 : [ 1.76402e-005 ]
4076 : [ 1.76283e-005 ]
4077 : [ 1.75055e-005 ]
4078 : [ 1.74745e-005 ]
4079 : [ 1.74219e-005 ]
4080 : [ 1.78302e-005 ]
4081 : [ 1.76175e-005 ]
4082 : [ 1.77137e-005 ]
4083 : [ 1.75638e-005 ]
4084 : [ 1.75941e-005 ]
4085 : [ 1.75518e-005 ]
4086 : [ 1.76868e-005 ]
4087 : [ 1.7486e-005  ]
4088 : [ 1.75211e-005 ]
4089 : [ 1.76389e-005 ]
4090 : [ 1.73293e-005 ]
4091 : [ 1.79585e-005 ]
4092 : [ 1.76116e-005 ]
4093 : [ 1.76255e-005 ]
4094 : [ 1.75889e-005 ]
4095 : [ 1.77067e-005 ]
4096 : [ 1.741e-005   ]
4097 : [ 1.76265e-005 ]
4098 : [ 1.75778e-005 ]
4099 : [ 1.75271e-005 ]
4100 : [ 1.74395e-005 ]
4101 : [ 1.75966e-005 ]
4102 : [ 1.75835e-005 ]
4103 : [ 1.80286e-005 ]
4104 : [ 1.77504e-005 ]
4105 : [ 1.75678e-005 ]
4106 : [ 1.75931e-005 ]
4107 : [ 1.76677e-005 ]
4108 : [ 1.74864e-005 ]
4109 : [ 1.78898e-005 ]
4110 : [ 1.76552e-005 ]
4111 : [ 1.77836e-005 ]
4112 : [ 1.76664e-005 ]
4113 : [ 1.77023e-005 ]
4114 : [ 1.75666e-005 ]
4115 : [ 1.80035e-005 ]
4116 : [ 1.75555e-005 ]
4117 : [ 1.76457e-005 ]
4118 : [ 1.74319e-005 ]
4119 : [ 1.72646e-005 ]
4120 : [ 1.77473e-005 ]
4121 : [ 1.74249e-005 ]
4122 : [ 1.74389e-005 ]
4123 : [ 1.7482e-005  ]
4124 : [ 1.78737e-005 ]
4125 : [ 1.77031e-005 ]
4126 : [ 1.78208e-005 ]
4127 : [ 1.75939e-005 ]
4128 : [ 1.81061e-005 ]
4129 : [ 1.75077e-005 ]
4130 : [ 1.74519e-005 ]
4131 : [ 1.75777e-005 ]
4132 : [ 1.74577e-005 ]
4133 : [ 1.77921e-005 ]
4134 : [ 1.78715e-005 ]
4135 : [ 1.7702e-005  ]
4136 : [ 1.78613e-005 ]
4137 : [ 1.76374e-005 ]
4138 : [ 1.7479e-005  ]
4139 : [ 1.76558e-005 ]
4140 : [ 1.76546e-005 ]
4141 : [ 1.74726e-005 ]
4142 : [ 1.81966e-005 ]
4143 : [ 1.80401e-005 ]
4144 : [ 1.75588e-005 ]
4145 : [ 1.72618e-005 ]
4146 : [ 1.7931e-005  ]
4147 : [ 1.75315e-005 ]
4148 : [ 1.77635e-005 ]
4149 : [ 1.76545e-005 ]
4150 : [ 1.77409e-005 ]
4151 : [ 1.76814e-005 ]
4152 : [ 1.77152e-005 ]
4153 : [ 1.77323e-005 ]
4154 : [ 1.74059e-005 ]
4155 : [ 1.75164e-005 ]
4156 : [ 1.76573e-005 ]
4157 : [ 1.77093e-005 ]
4158 : [ 1.76363e-005 ]
4159 : [ 1.76664e-005 ]
4160 : [ 1.76153e-005 ]
4161 : [ 1.75072e-005 ]
4162 : [ 1.78137e-005 ]
4163 : [ 1.77111e-005 ]
4164 : [ 1.77444e-005 ]
4165 : [ 1.76277e-005 ]
4166 : [ 1.74725e-005 ]
4167 : [ 1.76309e-005 ]
4168 : [ 1.7478e-005  ]
4169 : [ 1.7778e-005  ]
4170 : [ 1.75378e-005 ]
4171 : [ 1.78385e-005 ]
4172 : [ 1.74096e-005 ]
4173 : [ 1.78922e-005 ]
4174 : [ 1.76487e-005 ]
4175 : [ 1.73493e-005 ]
4176 : [ 1.79943e-005 ]
4177 : [ 1.73992e-005 ]
4178 : [ 1.76025e-005 ]
4179 : [ 1.75554e-005 ]
4180 : [ 1.75915e-005 ]
4181 : [ 1.75087e-005 ]
4182 : [ 1.76304e-005 ]
4183 : [ 1.78126e-005 ]
4184 : [ 1.80811e-005 ]
4185 : [ 1.7723e-005  ]
4186 : [ 1.77609e-005 ]
4187 : [ 1.76246e-005 ]
4188 : [ 1.75911e-005 ]
4189 : [ 1.76707e-005 ]
4190 : [ 1.74322e-005 ]
4191 : [ 1.77947e-005 ]
4192 : [ 1.7594e-005  ]
4193 : [ 1.7803e-005  ]
4194 : [ 1.77824e-005 ]
4195 : [ 1.75953e-005 ]
4196 : [ 1.76712e-005 ]
4197 : [ 1.76133e-005 ]
4198 : [ 1.76064e-005 ]
4199 : [ 1.76552e-005 ]
4200 : [ 1.78419e-005 ]
4201 : [ 1.80636e-005 ]
4202 : [ 1.7942e-005  ]
4203 : [ 1.7999e-005  ]
4204 : [ 1.74014e-005 ]
4205 : [ 1.76131e-005 ]
4206 : [ 1.76142e-005 ]
4207 : [ 1.75578e-005 ]
4208 : [ 1.74388e-005 ]
4209 : [ 1.82372e-005 ]
4210 : [ 1.76349e-005 ]
4211 : [ 1.74607e-005 ]
4212 : [ 1.75097e-005 ]
4213 : [ 1.76707e-005 ]
4214 : [ 1.76778e-005 ]
4215 : [ 1.7437e-005  ]
4216 : [ 1.76247e-005 ]
4217 : [ 1.77053e-005 ]
4218 : [ 1.7573e-005  ]
4219 : [ 1.76356e-005 ]
4220 : [ 1.76628e-005 ]
4221 : [ 1.74979e-005 ]
4222 : [ 1.73612e-005 ]
4223 : [ 1.76553e-005 ]
4224 : [ 1.77107e-005 ]
4225 : [ 1.76679e-005 ]
4226 : [ 1.7793e-005  ]
4227 : [ 1.75854e-005 ]
4228 : [ 1.75481e-005 ]
4229 : [ 1.75031e-005 ]
4230 : [ 1.74187e-005 ]
4231 : [ 1.74593e-005 ]
4232 : [ 1.75102e-005 ]
4233 : [ 1.76394e-005 ]
4234 : [ 1.76289e-005 ]
4235 : [ 1.75439e-005 ]
4236 : [ 1.77883e-005 ]
4237 : [ 1.76456e-005 ]
4238 : [ 1.74265e-005 ]
4239 : [ 1.76179e-005 ]
4240 : [ 1.75556e-005 ]
4241 : [ 1.74835e-005 ]
4242 : [ 1.74893e-005 ]
4243 : [ 1.77754e-005 ]
4244 : [ 1.74757e-005 ]
4245 : [ 1.73636e-005 ]
4246 : [ 1.77986e-005 ]
4247 : [ 1.75903e-005 ]
4248 : [ 1.79389e-005 ]
4249 : [ 1.76362e-005 ]
4250 : [ 1.75839e-005 ]
4251 : [ 1.76645e-005 ]
4252 : [ 1.80469e-005 ]
4253 : [ 1.75258e-005 ]
4254 : [ 1.78044e-005 ]
4255 : [ 1.76438e-005 ]
4256 : [ 1.74829e-005 ]
4257 : [ 1.76016e-005 ]
4258 : [ 1.76773e-005 ]
4259 : [ 1.79546e-005 ]
4260 : [ 1.74092e-005 ]
4261 : [ 1.75306e-005 ]
4262 : [ 1.76174e-005 ]
4263 : [ 1.77333e-005 ]
4264 : [ 1.76911e-005 ]
4265 : [ 1.75727e-005 ]
4266 : [ 1.74612e-005 ]
4267 : [ 1.76398e-005 ]
4268 : [ 1.76006e-005 ]
4269 : [ 1.80502e-005 ]
4270 : [ 1.76127e-005 ]
4271 : [ 1.79164e-005 ]
4272 : [ 1.76161e-005 ]
4273 : [ 1.7403e-005  ]
4274 : [ 1.79818e-005 ]
4275 : [ 1.75897e-005 ]
4276 : [ 1.76253e-005 ]
4277 : [ 1.74139e-005 ]
4278 : [ 1.80739e-005 ]
4279 : [ 1.76534e-005 ]
4280 : [ 1.76804e-005 ]
4281 : [ 1.75222e-005 ]
4282 : [ 1.74766e-005 ]
4283 : [ 1.75559e-005 ]
4284 : [ 1.75792e-005 ]
4285 : [ 1.76518e-005 ]
4286 : [ 1.79676e-005 ]
4287 : [ 1.74697e-005 ]
4288 : [ 1.76376e-005 ]
4289 : [ 1.7595e-005  ]
4290 : [ 1.74058e-005 ]
4291 : [ 1.74706e-005 ]
4292 : [ 1.75955e-005 ]
4293 : [ 1.75453e-005 ]
4294 : [ 1.77442e-005 ]
4295 : [ 1.76566e-005 ]
4296 : [ 1.76282e-005 ]
4297 : [ 1.75086e-005 ]
4298 : [ 1.76115e-005 ]
4299 : [ 1.76388e-005 ]
4300 : [ 1.77957e-005 ]
4301 : [ 1.76183e-005 ]
4302 : [ 1.76699e-005 ]
4303 : [ 1.76215e-005 ]
4304 : [ 1.78326e-005 ]
4305 : [ 1.77597e-005 ]
4306 : [ 1.74441e-005 ]
4307 : [ 1.76387e-005 ]
4308 : [ 1.74963e-005 ]
4309 : [ 1.78014e-005 ]
4310 : [ 1.74706e-005 ]
4311 : [ 1.78321e-005 ]
4312 : [ 1.74651e-005 ]
4313 : [ 1.76002e-005 ]
4314 : [ 1.77014e-005 ]
4315 : [ 1.78889e-005 ]
4316 : [ 1.76321e-005 ]
4317 : [ 1.72669e-005 ]
4318 : [ 1.7559e-005  ]
4319 : [ 1.75911e-005 ]
4320 : [ 1.76403e-005 ]
4321 : [ 1.76258e-005 ]
4322 : [ 1.77528e-005 ]
4323 : [ 1.79932e-005 ]
4324 : [ 1.76918e-005 ]
4325 : [ 1.76978e-005 ]
4326 : [ 1.80844e-005 ]
4327 : [ 1.76105e-005 ]
4328 : [ 1.75262e-005 ]
4329 : [ 1.78406e-005 ]
4330 : [ 1.78913e-005 ]
4331 : [ 1.7569e-005  ]
4332 : [ 1.77232e-005 ]
4333 : [ 1.74828e-005 ]
4334 : [ 1.74588e-005 ]
4335 : [ 1.74468e-005 ]
4336 : [ 1.76549e-005 ]
4337 : [ 1.76519e-005 ]
4338 : [ 1.74449e-005 ]
4339 : [ 1.76251e-005 ]
4340 : [ 1.78607e-005 ]
4341 : [ 1.74765e-005 ]
4342 : [ 1.76434e-005 ]
4343 : [ 1.75152e-005 ]
4344 : [ 1.73658e-005 ]
4345 : [ 1.76228e-005 ]
4346 : [ 1.73967e-005 ]
4347 : [ 1.79035e-005 ]
4348 : [ 1.788e-005   ]
4349 : [ 1.74939e-005 ]
4350 : [ 1.7858e-005  ]
4351 : [ 1.75239e-005 ]
4352 : [ 1.75287e-005 ]
4353 : [ 1.78716e-005 ]
4354 : [ 1.75044e-005 ]
4355 : [ 1.77437e-005 ]
4356 : [ 1.75942e-005 ]
4357 : [ 1.78384e-005 ]
4358 : [ 1.78739e-005 ]
4359 : [ 1.77479e-005 ]
4360 : [ 1.7403e-005  ]
4361 : [ 1.75462e-005 ]
4362 : [ 1.78122e-005 ]
4363 : [ 1.75503e-005 ]
4364 : [ 1.75522e-005 ]
4365 : [ 1.75849e-005 ]
4366 : [ 1.76573e-005 ]
4367 : [ 1.778e-005   ]
4368 : [ 1.73236e-005 ]
4369 : [ 1.75411e-005 ]
4370 : [ 1.73771e-005 ]
4371 : [ 1.73835e-005 ]
4372 : [ 1.76307e-005 ]
4373 : [ 1.77819e-005 ]
4374 : [ 1.7641e-005  ]
4375 : [ 1.76141e-005 ]
4376 : [ 1.76053e-005 ]
4377 : [ 1.74534e-005 ]
4378 : [ 1.77328e-005 ]
4379 : [ 1.75597e-005 ]
4380 : [ 1.76931e-005 ]
4381 : [ 1.74662e-005 ]
4382 : [ 1.80811e-005 ]
4383 : [ 1.77783e-005 ]
4384 : [ 1.77467e-005 ]
4385 : [ 1.75519e-005 ]
4386 : [ 1.76309e-005 ]
4387 : [ 1.7873e-005  ]
4388 : [ 1.74377e-005 ]
4389 : [ 1.73404e-005 ]
4390 : [ 1.78342e-005 ]
4391 : [ 1.7439e-005  ]
4392 : [ 1.76918e-005 ]
4393 : [ 1.75517e-005 ]
4394 : [ 1.75233e-005 ]
4395 : [ 1.77388e-005 ]
4396 : [ 1.74002e-005 ]
4397 : [ 1.76786e-005 ]
4398 : [ 1.7622e-005  ]
4399 : [ 1.76366e-005 ]
4400 : [ 1.76562e-005 ]
4401 : [ 1.77115e-005 ]
4402 : [ 1.75477e-005 ]
4403 : [ 1.7607e-005  ]
4404 : [ 1.7763e-005  ]
4405 : [ 1.7781e-005  ]
4406 : [ 1.74967e-005 ]
4407 : [ 1.76527e-005 ]
4408 : [ 1.76905e-005 ]
4409 : [ 1.75003e-005 ]
4410 : [ 1.75072e-005 ]
4411 : [ 1.75834e-005 ]
4412 : [ 1.75303e-005 ]
4413 : [ 1.7597e-005  ]
4414 : [ 1.74697e-005 ]
4415 : [ 1.76464e-005 ]
4416 : [ 1.74899e-005 ]
4417 : [ 1.75554e-005 ]
4418 : [ 1.76445e-005 ]
4419 : [ 1.77765e-005 ]
4420 : [ 1.78498e-005 ]
4421 : [ 1.76745e-005 ]
4422 : [ 1.74658e-005 ]
4423 : [ 1.79516e-005 ]
4424 : [ 1.74014e-005 ]
4425 : [ 1.75921e-005 ]
4426 : [ 1.78431e-005 ]
4427 : [ 1.75057e-005 ]
4428 : [ 1.77743e-005 ]
4429 : [ 1.75544e-005 ]
4430 : [ 1.78631e-005 ]
4431 : [ 1.76924e-005 ]
4432 : [ 1.76905e-005 ]
4433 : [ 1.74136e-005 ]
4434 : [ 1.74416e-005 ]
4435 : [ 1.76127e-005 ]
4436 : [ 1.7401e-005  ]
4437 : [ 1.77178e-005 ]
4438 : [ 1.75496e-005 ]
4439 : [ 1.77755e-005 ]
4440 : [ 1.74377e-005 ]
4441 : [ 1.74961e-005 ]
4442 : [ 1.75474e-005 ]
4443 : [ 1.76138e-005 ]
4444 : [ 1.7637e-005  ]
4445 : [ 1.77721e-005 ]
4446 : [ 1.77834e-005 ]
4447 : [ 1.75092e-005 ]
4448 : [ 1.76056e-005 ]
4449 : [ 1.74703e-005 ]
4450 : [ 1.73818e-005 ]
4451 : [ 1.76161e-005 ]
4452 : [ 1.75245e-005 ]
4453 : [ 1.75496e-005 ]
4454 : [ 1.7526e-005  ]
4455 : [ 1.76347e-005 ]
4456 : [ 1.77884e-005 ]
4457 : [ 1.77477e-005 ]
4458 : [ 1.76069e-005 ]
4459 : [ 1.75887e-005 ]
4460 : [ 1.81717e-005 ]
4461 : [ 1.76175e-005 ]
4462 : [ 1.74259e-005 ]
4463 : [ 1.74709e-005 ]
4464 : [ 1.79199e-005 ]
4465 : [ 1.73953e-005 ]
4466 : [ 1.75696e-005 ]
4467 : [ 1.76519e-005 ]
4468 : [ 1.77022e-005 ]
4469 : [ 1.75803e-005 ]
4470 : [ 1.76608e-005 ]
4471 : [ 1.77808e-005 ]
4472 : [ 1.78958e-005 ]
4473 : [ 1.77495e-005 ]
4474 : [ 1.76949e-005 ]
4475 : [ 1.75463e-005 ]
4476 : [ 1.77875e-005 ]
4477 : [ 1.77036e-005 ]
4478 : [ 1.74968e-005 ]
4479 : [ 1.78507e-005 ]
4480 : [ 1.74712e-005 ]
4481 : [ 1.73632e-005 ]
4482 : [ 1.76338e-005 ]
4483 : [ 1.74787e-005 ]
4484 : [ 1.75958e-005 ]
4485 : [ 1.76412e-005 ]
4486 : [ 1.7592e-005  ]
4487 : [ 1.7607e-005  ]
4488 : [ 1.73839e-005 ]
4489 : [ 1.7429e-005  ]
4490 : [ 1.79005e-005 ]
4491 : [ 1.76388e-005 ]
4492 : [ 1.75009e-005 ]
4493 : [ 1.75166e-005 ]
4494 : [ 1.75245e-005 ]
4495 : [ 1.75882e-005 ]
4496 : [ 1.78131e-005 ]
4497 : [ 1.76644e-005 ]
4498 : [ 1.77094e-005 ]
4499 : [ 1.7443e-005  ]
4500 : [ 1.7563e-005  ]
4501 : [ 1.74667e-005 ]
4502 : [ 1.77168e-005 ]
4503 : [ 1.76211e-005 ]
4504 : [ 1.74232e-005 ]
4505 : [ 1.73943e-005 ]
4506 : [ 1.7595e-005  ]
4507 : [ 1.74491e-005 ]
4508 : [ 1.75107e-005 ]
4509 : [ 1.74855e-005 ]
4510 : [ 1.75191e-005 ]
4511 : [ 1.78008e-005 ]
4512 : [ 1.75367e-005 ]
4513 : [ 1.76847e-005 ]
4514 : [ 1.76905e-005 ]
4515 : [ 1.77462e-005 ]
4516 : [ 1.75607e-005 ]
4517 : [ 1.79357e-005 ]
4518 : [ 1.73998e-005 ]
4519 : [ 1.73776e-005 ]
4520 : [ 1.76528e-005 ]
4521 : [ 1.76128e-005 ]
4522 : [ 1.75775e-005 ]
4523 : [ 1.77276e-005 ]
4524 : [ 1.77727e-005 ]
4525 : [ 1.74859e-005 ]
4526 : [ 1.73823e-005 ]
4527 : [ 1.78276e-005 ]
4528 : [ 1.81007e-005 ]
4529 : [ 1.74084e-005 ]
4530 : [ 1.73195e-005 ]
4531 : [ 1.76557e-005 ]
4532 : [ 1.73969e-005 ]
4533 : [ 1.75538e-005 ]
4534 : [ 1.75727e-005 ]
4535 : [ 1.76435e-005 ]
4536 : [ 1.74604e-005 ]
4537 : [ 1.76867e-005 ]
4538 : [ 1.7805e-005  ]
4539 : [ 1.75907e-005 ]
4540 : [ 1.75926e-005 ]
4541 : [ 1.74927e-005 ]
4542 : [ 1.74921e-005 ]
4543 : [ 1.77525e-005 ]
4544 : [ 1.74986e-005 ]
4545 : [ 1.75725e-005 ]
4546 : [ 1.79364e-005 ]
4547 : [ 1.77006e-005 ]
4548 : [ 1.74601e-005 ]
4549 : [ 1.76795e-005 ]
4550 : [ 1.76979e-005 ]
4551 : [ 1.77591e-005 ]
4552 : [ 1.76277e-005 ]
4553 : [ 1.77049e-005 ]
4554 : [ 1.75968e-005 ]
4555 : [ 1.76589e-005 ]
4556 : [ 1.74448e-005 ]
4557 : [ 1.75989e-005 ]
4558 : [ 1.75078e-005 ]
4559 : [ 1.76976e-005 ]
4560 : [ 1.77211e-005 ]
4561 : [ 1.77549e-005 ]
4562 : [ 1.77443e-005 ]
4563 : [ 1.75896e-005 ]
4564 : [ 1.75814e-005 ]
4565 : [ 1.76813e-005 ]
4566 : [ 1.77923e-005 ]
4567 : [ 1.80657e-005 ]
4568 : [ 1.77863e-005 ]
4569 : [ 1.76018e-005 ]
4570 : [ 1.76691e-005 ]
4571 : [ 1.7552e-005  ]
4572 : [ 1.76419e-005 ]
4573 : [ 1.76295e-005 ]
4574 : [ 1.774e-005   ]
4575 : [ 1.76836e-005 ]
4576 : [ 1.75748e-005 ]
4577 : [ 1.76447e-005 ]
4578 : [ 1.7876e-005  ]
4579 : [ 1.75744e-005 ]
4580 : [ 1.7907e-005  ]
4581 : [ 1.7799e-005  ]
4582 : [ 1.76113e-005 ]
4583 : [ 1.7615e-005  ]
4584 : [ 1.76108e-005 ]
4585 : [ 1.77228e-005 ]
4586 : [ 1.74832e-005 ]
4587 : [ 1.75683e-005 ]
4588 : [ 1.75753e-005 ]
4589 : [ 1.76661e-005 ]
4590 : [ 1.77062e-005 ]
4591 : [ 1.74997e-005 ]
4592 : [ 1.77377e-005 ]
4593 : [ 1.74621e-005 ]
4594 : [ 1.8103e-005  ]
4595 : [ 1.7594e-005  ]
4596 : [ 1.79182e-005 ]
4597 : [ 1.77306e-005 ]
4598 : [ 1.75726e-005 ]
4599 : [ 1.80212e-005 ]
4600 : [ 1.75971e-005 ]
4601 : [ 1.76247e-005 ]
4602 : [ 1.74247e-005 ]
4603 : [ 1.76758e-005 ]
4604 : [ 1.7593e-005  ]
4605 : [ 1.75822e-005 ]
4606 : [ 1.7489e-005  ]
4607 : [ 1.77197e-005 ]
4608 : [ 1.76717e-005 ]
4609 : [ 1.7528e-005  ]
4610 : [ 1.74658e-005 ]
4611 : [ 1.76812e-005 ]
4612 : [ 1.73987e-005 ]
4613 : [ 1.76888e-005 ]
4614 : [ 1.77398e-005 ]
4615 : [ 1.80633e-005 ]
4616 : [ 1.74711e-005 ]
4617 : [ 1.74599e-005 ]
4618 : [ 1.75499e-005 ]
4619 : [ 1.79058e-005 ]
4620 : [ 1.768e-005   ]
4621 : [ 1.77953e-005 ]
4622 : [ 1.76658e-005 ]
4623 : [ 1.75465e-005 ]
4624 : [ 1.75016e-005 ]
4625 : [ 1.76474e-005 ]
4626 : [ 1.78835e-005 ]
4627 : [ 1.79542e-005 ]
4628 : [ 1.76198e-005 ]
4629 : [ 1.7521e-005  ]
4630 : [ 1.73932e-005 ]
4631 : [ 1.73769e-005 ]
4632 : [ 1.79346e-005 ]
4633 : [ 1.75566e-005 ]
4634 : [ 1.76203e-005 ]
4635 : [ 1.75091e-005 ]
4636 : [ 1.76542e-005 ]
4637 : [ 1.80751e-005 ]
4638 : [ 1.75696e-005 ]
4639 : [ 1.75768e-005 ]
4640 : [ 1.76349e-005 ]
4641 : [ 1.72489e-005 ]
4642 : [ 1.77911e-005 ]
4643 : [ 1.76205e-005 ]
4644 : [ 1.76414e-005 ]
4645 : [ 1.74618e-005 ]
4646 : [ 1.75743e-005 ]
4647 : [ 1.8259e-005  ]
4648 : [ 1.74341e-005 ]
4649 : [ 1.77805e-005 ]
4650 : [ 1.75841e-005 ]
4651 : [ 1.77664e-005 ]
4652 : [ 1.77483e-005 ]
4653 : [ 1.76641e-005 ]
4654 : [ 1.76433e-005 ]
4655 : [ 1.78901e-005 ]
4656 : [ 1.74507e-005 ]
4657 : [ 1.78996e-005 ]
4658 : [ 1.77007e-005 ]
4659 : [ 1.80336e-005 ]
4660 : [ 1.78283e-005 ]
4661 : [ 1.75135e-005 ]
4662 : [ 1.79321e-005 ]
4663 : [ 1.74589e-005 ]
4664 : [ 1.75259e-005 ]
4665 : [ 1.77118e-005 ]
4666 : [ 1.73818e-005 ]
4667 : [ 1.76794e-005 ]
4668 : [ 1.73738e-005 ]
4669 : [ 1.77169e-005 ]
4670 : [ 1.76118e-005 ]
4671 : [ 1.75878e-005 ]
4672 : [ 1.7825e-005  ]
4673 : [ 1.73858e-005 ]
4674 : [ 1.78195e-005 ]
4675 : [ 1.76403e-005 ]
4676 : [ 1.78242e-005 ]
4677 : [ 1.792e-005   ]
4678 : [ 1.74435e-005 ]
4679 : [ 1.74233e-005 ]
4680 : [ 1.74562e-005 ]
4681 : [ 1.77274e-005 ]
4682 : [ 1.75994e-005 ]
4683 : [ 1.78611e-005 ]
4684 : [ 1.74035e-005 ]
4685 : [ 1.76159e-005 ]
4686 : [ 1.7694e-005  ]
4687 : [ 1.74921e-005 ]
4688 : [ 1.76761e-005 ]
4689 : [ 1.75397e-005 ]
4690 : [ 1.79644e-005 ]
4691 : [ 1.78509e-005 ]
4692 : [ 1.76257e-005 ]
4693 : [ 1.7574e-005  ]
4694 : [ 1.73579e-005 ]
4695 : [ 1.76082e-005 ]
4696 : [ 1.76774e-005 ]
4697 : [ 1.80903e-005 ]
4698 : [ 1.74316e-005 ]
4699 : [ 1.80244e-005 ]
4700 : [ 1.74219e-005 ]
4701 : [ 1.76671e-005 ]
4702 : [ 1.73994e-005 ]
4703 : [ 1.74551e-005 ]
4704 : [ 1.7864e-005  ]
4705 : [ 1.76041e-005 ]
4706 : [ 1.7463e-005  ]
4707 : [ 1.74173e-005 ]
4708 : [ 1.76165e-005 ]
4709 : [ 1.74998e-005 ]
4710 : [ 1.756e-005   ]
4711 : [ 1.74689e-005 ]
4712 : [ 1.75707e-005 ]
4713 : [ 1.73851e-005 ]
4714 : [ 1.76592e-005 ]
4715 : [ 1.75244e-005 ]
4716 : [ 1.76422e-005 ]
4717 : [ 1.75315e-005 ]
4718 : [ 1.75425e-005 ]
4719 : [ 1.75907e-005 ]
4720 : [ 1.77543e-005 ]
4721 : [ 1.76278e-005 ]
4722 : [ 1.74203e-005 ]
4723 : [ 1.75507e-005 ]
4724 : [ 1.75746e-005 ]
4725 : [ 1.75947e-005 ]
4726 : [ 1.7272e-005  ]
4727 : [ 1.74279e-005 ]
4728 : [ 1.75908e-005 ]
4729 : [ 1.72689e-005 ]
4730 : [ 1.76317e-005 ]
4731 : [ 1.76321e-005 ]
4732 : [ 1.75708e-005 ]
4733 : [ 1.79075e-005 ]
4734 : [ 1.75939e-005 ]
4735 : [ 1.77449e-005 ]
4736 : [ 1.76352e-005 ]
4737 : [ 1.76235e-005 ]
4738 : [ 1.75118e-005 ]
4739 : [ 1.75349e-005 ]
4740 : [ 1.76983e-005 ]
4741 : [ 1.76122e-005 ]
4742 : [ 1.75134e-005 ]
4743 : [ 1.76875e-005 ]
4744 : [ 1.75955e-005 ]
4745 : [ 1.76205e-005 ]
4746 : [ 1.74096e-005 ]
4747 : [ 1.75465e-005 ]
4748 : [ 1.78467e-005 ]
4749 : [ 1.7816e-005  ]
4750 : [ 1.75219e-005 ]
4751 : [ 1.77925e-005 ]
4752 : [ 1.76336e-005 ]
4753 : [ 1.75983e-005 ]
4754 : [ 1.76739e-005 ]
4755 : [ 1.76223e-005 ]
4756 : [ 1.77773e-005 ]
4757 : [ 1.76018e-005 ]
4758 : [ 1.77045e-005 ]
4759 : [ 1.7666e-005  ]
4760 : [ 1.77038e-005 ]
4761 : [ 1.76922e-005 ]
4762 : [ 1.78856e-005 ]
4763 : [ 1.76838e-005 ]
4764 : [ 1.76336e-005 ]
4765 : [ 1.78731e-005 ]
4766 : [ 1.78381e-005 ]
4767 : [ 1.75907e-005 ]
4768 : [ 1.75201e-005 ]
4769 : [ 1.78979e-005 ]
4770 : [ 1.76599e-005 ]
4771 : [ 1.76199e-005 ]
4772 : [ 1.76054e-005 ]
4773 : [ 1.76661e-005 ]
4774 : [ 1.76174e-005 ]
4775 : [ 1.74419e-005 ]
4776 : [ 1.75505e-005 ]
4777 : [ 1.7631e-005  ]
4778 : [ 1.75184e-005 ]
4779 : [ 1.77217e-005 ]
4780 : [ 1.79089e-005 ]
4781 : [ 1.80357e-005 ]
4782 : [ 1.72845e-005 ]
4783 : [ 1.769e-005   ]
4784 : [ 1.77903e-005 ]
4785 : [ 1.75942e-005 ]
4786 : [ 1.76692e-005 ]
4787 : [ 1.78263e-005 ]
4788 : [ 1.80222e-005 ]
4789 : [ 1.74238e-005 ]
4790 : [ 1.75562e-005 ]
4791 : [ 1.76432e-005 ]
4792 : [ 1.75256e-005 ]
4793 : [ 1.76672e-005 ]
4794 : [ 1.77597e-005 ]
4795 : [ 1.75974e-005 ]
4796 : [ 1.75578e-005 ]
4797 : [ 1.7656e-005  ]
4798 : [ 1.75206e-005 ]
4799 : [ 1.76346e-005 ]
4800 : [ 1.77159e-005 ]
4801 : [ 1.76383e-005 ]
4802 : [ 1.77966e-005 ]
4803 : [ 1.76873e-005 ]
4804 : [ 1.77512e-005 ]
4805 : [ 1.79869e-005 ]
4806 : [ 1.76397e-005 ]
4807 : [ 1.76277e-005 ]
4808 : [ 1.75343e-005 ]
4809 : [ 1.77374e-005 ]
4810 : [ 1.77471e-005 ]
4811 : [ 1.78623e-005 ]
4812 : [ 1.7497e-005  ]
4813 : [ 1.78024e-005 ]
4814 : [ 1.79298e-005 ]
4815 : [ 1.73832e-005 ]
4816 : [ 1.75701e-005 ]
4817 : [ 1.75615e-005 ]
4818 : [ 1.76042e-005 ]
4819 : [ 1.77646e-005 ]
4820 : [ 1.77205e-005 ]
4821 : [ 1.75453e-005 ]
4822 : [ 1.73853e-005 ]
4823 : [ 1.74078e-005 ]
4824 : [ 1.75557e-005 ]
4825 : [ 1.77371e-005 ]
4826 : [ 1.74897e-005 ]
4827 : [ 1.75507e-005 ]
4828 : [ 1.78457e-005 ]
4829 : [ 1.74214e-005 ]
4830 : [ 1.77687e-005 ]
4831 : [ 1.74564e-005 ]
4832 : [ 1.77114e-005 ]
4833 : [ 1.75436e-005 ]
4834 : [ 1.76003e-005 ]
4835 : [ 1.75155e-005 ]
4836 : [ 1.75612e-005 ]
4837 : [ 1.78425e-005 ]
4838 : [ 1.76077e-005 ]
4839 : [ 1.7978e-005  ]
4840 : [ 1.7691e-005  ]
4841 : [ 1.76426e-005 ]
4842 : [ 1.7604e-005  ]
4843 : [ 1.76205e-005 ]
4844 : [ 1.75438e-005 ]
4845 : [ 1.77336e-005 ]
4846 : [ 1.7493e-005  ]
4847 : [ 1.7741e-005  ]
4848 : [ 1.79312e-005 ]
4849 : [ 1.74702e-005 ]
4850 : [ 1.78097e-005 ]
4851 : [ 1.77302e-005 ]
4852 : [ 1.77334e-005 ]
4853 : [ 1.79413e-005 ]
4854 : [ 1.76895e-005 ]
4855 : [ 1.73637e-005 ]
4856 : [ 1.74748e-005 ]
4857 : [ 1.82227e-005 ]
4858 : [ 1.75915e-005 ]
4859 : [ 1.74726e-005 ]
4860 : [ 1.75648e-005 ]
4861 : [ 1.75583e-005 ]
4862 : [ 1.76954e-005 ]
4863 : [ 1.75263e-005 ]
4864 : [ 1.76378e-005 ]
4865 : [ 1.7526e-005  ]
4866 : [ 1.74527e-005 ]
4867 : [ 1.76226e-005 ]
4868 : [ 1.76118e-005 ]
4869 : [ 1.75329e-005 ]
4870 : [ 1.78402e-005 ]
4871 : [ 1.79139e-005 ]
4872 : [ 1.7425e-005  ]
4873 : [ 1.77152e-005 ]
4874 : [ 1.75813e-005 ]
4875 : [ 1.74403e-005 ]
4876 : [ 1.76293e-005 ]
4877 : [ 1.74411e-005 ]
4878 : [ 1.76926e-005 ]
4879 : [ 1.73735e-005 ]
4880 : [ 1.76061e-005 ]
4881 : [ 1.75689e-005 ]
4882 : [ 1.7662e-005  ]
4883 : [ 1.79065e-005 ]
4884 : [ 1.77834e-005 ]
4885 : [ 1.78255e-005 ]
4886 : [ 1.75201e-005 ]
4887 : [ 1.77644e-005 ]
4888 : [ 1.79094e-005 ]
4889 : [ 1.76457e-005 ]
4890 : [ 1.74567e-005 ]
4891 : [ 1.74278e-005 ]
4892 : [ 1.75469e-005 ]
4893 : [ 1.76108e-005 ]
4894 : [ 1.7685e-005  ]
4895 : [ 1.77842e-005 ]
4896 : [ 1.7747e-005  ]
4897 : [ 1.79914e-005 ]
4898 : [ 1.76896e-005 ]
4899 : [ 1.76192e-005 ]
4900 : [ 1.75984e-005 ]
4901 : [ 1.75741e-005 ]
4902 : [ 1.76826e-005 ]
4903 : [ 1.76931e-005 ]
4904 : [ 1.74011e-005 ]
4905 : [ 1.79007e-005 ]
4906 : [ 1.80951e-005 ]
4907 : [ 1.75877e-005 ]
4908 : [ 1.76113e-005 ]
4909 : [ 1.76437e-005 ]
4910 : [ 1.74325e-005 ]
4911 : [ 1.76135e-005 ]
4912 : [ 1.75067e-005 ]
4913 : [ 1.77434e-005 ]
4914 : [ 1.76557e-005 ]
4915 : [ 1.76426e-005 ]
4916 : [ 1.78014e-005 ]
4917 : [ 1.76631e-005 ]
4918 : [ 1.76611e-005 ]
4919 : [ 1.7665e-005  ]
4920 : [ 1.76329e-005 ]
4921 : [ 1.76023e-005 ]
4922 : [ 1.73463e-005 ]
4923 : [ 1.77867e-005 ]
4924 : [ 1.77572e-005 ]
4925 : [ 1.77288e-005 ]
4926 : [ 1.74294e-005 ]
4927 : [ 1.78894e-005 ]
4928 : [ 1.75217e-005 ]
4929 : [ 1.76818e-005 ]
4930 : [ 1.78016e-005 ]
4931 : [ 1.76526e-005 ]
4932 : [ 1.75178e-005 ]
4933 : [ 1.73947e-005 ]
4934 : [ 1.77385e-005 ]
4935 : [ 1.73576e-005 ]
4936 : [ 1.76633e-005 ]
4937 : [ 1.79824e-005 ]
4938 : [ 1.75728e-005 ]
4939 : [ 1.74073e-005 ]
4940 : [ 1.74843e-005 ]
4941 : [ 1.77253e-005 ]
4942 : [ 1.76509e-005 ]
4943 : [ 1.76424e-005 ]
4944 : [ 1.73564e-005 ]
4945 : [ 1.76072e-005 ]
4946 : [ 1.79384e-005 ]
4947 : [ 1.8018e-005  ]
4948 : [ 1.77876e-005 ]
4949 : [ 1.76168e-005 ]
4950 : [ 1.75395e-005 ]
4951 : [ 1.75723e-005 ]
4952 : [ 1.77495e-005 ]
4953 : [ 1.75124e-005 ]
4954 : [ 1.76359e-005 ]
4955 : [ 1.77256e-005 ]
4956 : [ 1.75445e-005 ]
4957 : [ 1.75754e-005 ]
4958 : [ 1.77126e-005 ]
4959 : [ 1.72985e-005 ]
4960 : [ 1.77512e-005 ]
4961 : [ 1.75649e-005 ]
4962 : [ 1.77705e-005 ]
4963 : [ 1.7329e-005  ]
4964 : [ 1.7618e-005  ]
4965 : [ 1.82109e-005 ]
4966 : [ 1.7506e-005  ]
4967 : [ 1.77465e-005 ]
4968 : [ 1.78086e-005 ]
4969 : [ 1.769e-005   ]
4970 : [ 1.78788e-005 ]
4971 : [ 1.76527e-005 ]
4972 : [ 1.76599e-005 ]
4973 : [ 1.7582e-005  ]
4974 : [ 1.77372e-005 ]
4975 : [ 1.75633e-005 ]
4976 : [ 1.77462e-005 ]
4977 : [ 1.79523e-005 ]
4978 : [ 1.74781e-005 ]
4979 : [ 1.73946e-005 ]
4980 : [ 1.75888e-005 ]
4981 : [ 1.7885e-005  ]
4982 : [ 1.73103e-005 ]
4983 : [ 1.79347e-005 ]
4984 : [ 1.74771e-005 ]
4985 : [ 1.78573e-005 ]
4986 : [ 1.75884e-005 ]
4987 : [ 1.77048e-005 ]
4988 : [ 1.76294e-005 ]
4989 : [ 1.74885e-005 ]
4990 : [ 1.77546e-005 ]
4991 : [ 1.7493e-005  ]
4992 : [ 1.77663e-005 ]
4993 : [ 1.78559e-005 ]
4994 : [ 1.78134e-005 ]
4995 : [ 1.75979e-005 ]
4996 : [ 1.7636e-005  ]
4997 : [ 1.77138e-005 ]
4998 : [ 1.78289e-005 ]
4999 : [ 1.75727e-005 ]
5000 : [ 1.77973e-005 ]
5001 : [ 1.74975e-005 ]
5002 : [ 1.7889e-005  ]
5003 : [ 1.75391e-005 ]
5004 : [ 1.75345e-005 ]
5005 : [ 1.74711e-005 ]
5006 : [ 1.75152e-005 ]
5007 : [ 1.77632e-005 ]
5008 : [ 1.76566e-005 ]
5009 : [ 1.76552e-005 ]
5010 : [ 1.74882e-005 ]
5011 : [ 1.7814e-005  ]
5012 : [ 1.76997e-005 ]
5013 : [ 1.78963e-005 ]
5014 : [ 1.7846e-005  ]
5015 : [ 1.77796e-005 ]
5016 : [ 1.75895e-005 ]
5017 : [ 1.7973e-005  ]
5018 : [ 1.8052e-005  ]
5019 : [ 1.77363e-005 ]
5020 : [ 1.74684e-005 ]
5021 : [ 1.78901e-005 ]
5022 : [ 1.76234e-005 ]
5023 : [ 1.76268e-005 ]
5024 : [ 1.75217e-005 ]
5025 : [ 1.74291e-005 ]
5026 : [ 1.75268e-005 ]
5027 : [ 1.75831e-005 ]
5028 : [ 1.77073e-005 ]
5029 : [ 1.77017e-005 ]
5030 : [ 1.74813e-005 ]
5031 : [ 1.75195e-005 ]
5032 : [ 1.75019e-005 ]
5033 : [ 1.78467e-005 ]
5034 : [ 1.7534e-005  ]
5035 : [ 1.7675e-005  ]
5036 : [ 1.75993e-005 ]
5037 : [ 1.74901e-005 ]
5038 : [ 1.75432e-005 ]
5039 : [ 1.77487e-005 ]
5040 : [ 1.76767e-005 ]
5041 : [ 1.75507e-005 ]
5042 : [ 1.74152e-005 ]
5043 : [ 1.76659e-005 ]
5044 : [ 1.7536e-005  ]
5045 : [ 1.76994e-005 ]
5046 : [ 1.75603e-005 ]
5047 : [ 1.78027e-005 ]
5048 : [ 1.75632e-005 ]
5049 : [ 1.74143e-005 ]
5050 : [ 1.80765e-005 ]
5051 : [ 1.78052e-005 ]
5052 : [ 1.78636e-005 ]
5053 : [ 1.75451e-005 ]
5054 : [ 1.73934e-005 ]
5055 : [ 1.78152e-005 ]
5056 : [ 1.75042e-005 ]
5057 : [ 1.76773e-005 ]
5058 : [ 1.75866e-005 ]
5059 : [ 1.75877e-005 ]
5060 : [ 1.73326e-005 ]
5061 : [ 1.73161e-005 ]
5062 : [ 1.76508e-005 ]
5063 : [ 1.74604e-005 ]
5064 : [ 1.75928e-005 ]
5065 : [ 1.75022e-005 ]
5066 : [ 1.75523e-005 ]
5067 : [ 1.75873e-005 ]
5068 : [ 1.74821e-005 ]
5069 : [ 1.75672e-005 ]
5070 : [ 1.77831e-005 ]
5071 : [ 1.73822e-005 ]
5072 : [ 1.74239e-005 ]
5073 : [ 1.76036e-005 ]
5074 : [ 1.76643e-005 ]
5075 : [ 1.76386e-005 ]
5076 : [ 1.73881e-005 ]
5077 : [ 1.75641e-005 ]
5078 : [ 1.74709e-005 ]
5079 : [ 1.76324e-005 ]
5080 : [ 1.76615e-005 ]
5081 : [ 1.78444e-005 ]
5082 : [ 1.76864e-005 ]
5083 : [ 1.75545e-005 ]
5084 : [ 1.75594e-005 ]
5085 : [ 1.76801e-005 ]
5086 : [ 1.73643e-005 ]
5087 : [ 1.75995e-005 ]
5088 : [ 1.76459e-005 ]
5089 : [ 1.74858e-005 ]
5090 : [ 1.75449e-005 ]
5091 : [ 1.75771e-005 ]
5092 : [ 1.75189e-005 ]
5093 : [ 1.76371e-005 ]
5094 : [ 1.7434e-005  ]
5095 : [ 1.75995e-005 ]
5096 : [ 1.77326e-005 ]
5097 : [ 1.76816e-005 ]
5098 : [ 1.76211e-005 ]
5099 : [ 1.77224e-005 ]
5100 : [ 1.75849e-005 ]
5101 : [ 1.76992e-005 ]
5102 : [ 1.74456e-005 ]
5103 : [ 1.74352e-005 ]
5104 : [ 1.75958e-005 ]
5105 : [ 1.76756e-005 ]
5106 : [ 1.76108e-005 ]
5107 : [ 1.79734e-005 ]
5108 : [ 1.79215e-005 ]
5109 : [ 1.75647e-005 ]
5110 : [ 1.75697e-005 ]
5111 : [ 1.75031e-005 ]
5112 : [ 1.76357e-005 ]
5113 : [ 1.78877e-005 ]
5114 : [ 1.77078e-005 ]
5115 : [ 1.74434e-005 ]
5116 : [ 1.75984e-005 ]
5117 : [ 1.75017e-005 ]
5118 : [ 1.7358e-005  ]
5119 : [ 1.75801e-005 ]
5120 : [ 1.76598e-005 ]
5121 : [ 1.75611e-005 ]
5122 : [ 1.76601e-005 ]
5123 : [ 1.75995e-005 ]
5124 : [ 1.77511e-005 ]
5125 : [ 1.75766e-005 ]
5126 : [ 1.76864e-005 ]
5127 : [ 1.75743e-005 ]
5128 : [ 1.77755e-005 ]
5129 : [ 1.75647e-005 ]
5130 : [ 1.78483e-005 ]
5131 : [ 1.76018e-005 ]
5132 : [ 1.77501e-005 ]
5133 : [ 1.80174e-005 ]
5134 : [ 1.80326e-005 ]
5135 : [ 1.75186e-005 ]
5136 : [ 1.77238e-005 ]
5137 : [ 1.78392e-005 ]
5138 : [ 1.79315e-005 ]
5139 : [ 1.76849e-005 ]
5140 : [ 1.75708e-005 ]
5141 : [ 1.78697e-005 ]
5142 : [ 1.76145e-005 ]
5143 : [ 1.75799e-005 ]
5144 : [ 1.77641e-005 ]
5145 : [ 1.78157e-005 ]
5146 : [ 1.76372e-005 ]
5147 : [ 1.74687e-005 ]
5148 : [ 1.77264e-005 ]
5149 : [ 1.81333e-005 ]
5150 : [ 1.76268e-005 ]
5151 : [ 1.76017e-005 ]
5152 : [ 1.74021e-005 ]
5153 : [ 1.76664e-005 ]
5154 : [ 1.77558e-005 ]
5155 : [ 1.78374e-005 ]
5156 : [ 1.79715e-005 ]
5157 : [ 1.75746e-005 ]
5158 : [ 1.76516e-005 ]
5159 : [ 1.79235e-005 ]
5160 : [ 1.75073e-005 ]
5161 : [ 1.7499e-005  ]
5162 : [ 1.79119e-005 ]
5163 : [ 1.75373e-005 ]
5164 : [ 1.77083e-005 ]
5165 : [ 1.76085e-005 ]
5166 : [ 1.78952e-005 ]
5167 : [ 1.75891e-005 ]
5168 : [ 1.75763e-005 ]
5169 : [ 1.76206e-005 ]
5170 : [ 1.73857e-005 ]
5171 : [ 1.7674e-005  ]
5172 : [ 1.75757e-005 ]
5173 : [ 1.76171e-005 ]
5174 : [ 1.74902e-005 ]
5175 : [ 1.75947e-005 ]
5176 : [ 1.7578e-005  ]
5177 : [ 1.77619e-005 ]
5178 : [ 1.74606e-005 ]
5179 : [ 1.74786e-005 ]
5180 : [ 1.73838e-005 ]
5181 : [ 1.76751e-005 ]
5182 : [ 1.73888e-005 ]
5183 : [ 1.76627e-005 ]
5184 : [ 1.75722e-005 ]
5185 : [ 1.78669e-005 ]
5186 : [ 1.72973e-005 ]
5187 : [ 1.77731e-005 ]
5188 : [ 1.75467e-005 ]
5189 : [ 1.7771e-005  ]
5190 : [ 1.76919e-005 ]
5191 : [ 1.80179e-005 ]
5192 : [ 1.77014e-005 ]
5193 : [ 1.75855e-005 ]
5194 : [ 1.80416e-005 ]
5195 : [ 1.76918e-005 ]
5196 : [ 1.79076e-005 ]
5197 : [ 1.79828e-005 ]
5198 : [ 1.77021e-005 ]
5199 : [ 1.75613e-005 ]
5200 : [ 1.75204e-005 ]
5201 : [ 1.77141e-005 ]
5202 : [ 1.78371e-005 ]
5203 : [ 1.75141e-005 ]
5204 : [ 1.75322e-005 ]
5205 : [ 1.77769e-005 ]
5206 : [ 1.75494e-005 ]
5207 : [ 1.74468e-005 ]
5208 : [ 1.76913e-005 ]
5209 : [ 1.75336e-005 ]
5210 : [ 1.80969e-005 ]
5211 : [ 1.75641e-005 ]
5212 : [ 1.77659e-005 ]
5213 : [ 1.76547e-005 ]
5214 : [ 1.76639e-005 ]
5215 : [ 1.75612e-005 ]
5216 : [ 1.75536e-005 ]
5217 : [ 1.77064e-005 ]
5218 : [ 1.77553e-005 ]
5219 : [ 1.73194e-005 ]
5220 : [ 1.75216e-005 ]
5221 : [ 1.76141e-005 ]
5222 : [ 1.76217e-005 ]
5223 : [ 1.78974e-005 ]
5224 : [ 1.7638e-005  ]
5225 : [ 1.76626e-005 ]
5226 : [ 1.77171e-005 ]
5227 : [ 1.75805e-005 ]
5228 : [ 1.82012e-005 ]
5229 : [ 1.76451e-005 ]
5230 : [ 1.78321e-005 ]
5231 : [ 1.74982e-005 ]
5232 : [ 1.77399e-005 ]
5233 : [ 1.75955e-005 ]
5234 : [ 1.77275e-005 ]
5235 : [ 1.76276e-005 ]
5236 : [ 1.78709e-005 ]
5237 : [ 1.74883e-005 ]
5238 : [ 1.7665e-005  ]
5239 : [ 1.78459e-005 ]
5240 : [ 1.80546e-005 ]
5241 : [ 1.78368e-005 ]
5242 : [ 1.76111e-005 ]
5243 : [ 1.78395e-005 ]
5244 : [ 1.75269e-005 ]
5245 : [ 1.73766e-005 ]
5246 : [ 1.7526e-005  ]
5247 : [ 1.76836e-005 ]
5248 : [ 1.74572e-005 ]
5249 : [ 1.76321e-005 ]
5250 : [ 1.7595e-005  ]
5251 : [ 1.74743e-005 ]
5252 : [ 1.7836e-005  ]
5253 : [ 1.77515e-005 ]
5254 : [ 1.75301e-005 ]
5255 : [ 1.7904e-005  ]
5256 : [ 1.74463e-005 ]
5257 : [ 1.76122e-005 ]
5258 : [ 1.74482e-005 ]
5259 : [ 1.77909e-005 ]
5260 : [ 1.75116e-005 ]
5261 : [ 1.7629e-005  ]
5262 : [ 1.8075e-005  ]
5263 : [ 1.76261e-005 ]
5264 : [ 1.77102e-005 ]
5265 : [ 1.75901e-005 ]
5266 : [ 1.74733e-005 ]
5267 : [ 1.76688e-005 ]
5268 : [ 1.77253e-005 ]
5269 : [ 1.75807e-005 ]
5270 : [ 1.74162e-005 ]
5271 : [ 1.75913e-005 ]
5272 : [ 1.79526e-005 ]
5273 : [ 1.75332e-005 ]
5274 : [ 1.73451e-005 ]
5275 : [ 1.75163e-005 ]
5276 : [ 1.76522e-005 ]
5277 : [ 1.75836e-005 ]
5278 : [ 1.76175e-005 ]
5279 : [ 1.7841e-005  ]
5280 : [ 1.73074e-005 ]
5281 : [ 1.79918e-005 ]
5282 : [ 1.76918e-005 ]
5283 : [ 1.74387e-005 ]
5284 : [ 1.74871e-005 ]
5285 : [ 1.74745e-005 ]
5286 : [ 1.74953e-005 ]
5287 : [ 1.75019e-005 ]
5288 : [ 1.75937e-005 ]
5289 : [ 1.74116e-005 ]
5290 : [ 1.77618e-005 ]
5291 : [ 1.78923e-005 ]
5292 : [ 1.77347e-005 ]
5293 : [ 1.77843e-005 ]
5294 : [ 1.75548e-005 ]
5295 : [ 1.76039e-005 ]
5296 : [ 1.77764e-005 ]
5297 : [ 1.78468e-005 ]
5298 : [ 1.79151e-005 ]
5299 : [ 1.79185e-005 ]
5300 : [ 1.76001e-005 ]
5301 : [ 1.73821e-005 ]
5302 : [ 1.7432e-005  ]
5303 : [ 1.76248e-005 ]
5304 : [ 1.74927e-005 ]
5305 : [ 1.75971e-005 ]
5306 : [ 1.74327e-005 ]
5307 : [ 1.76183e-005 ]
5308 : [ 1.76805e-005 ]
5309 : [ 1.75088e-005 ]
5310 : [ 1.76939e-005 ]
5311 : [ 1.76363e-005 ]
5312 : [ 1.76392e-005 ]
5313 : [ 1.77033e-005 ]
5314 : [ 1.745e-005   ]
5315 : [ 1.75741e-005 ]
5316 : [ 1.76121e-005 ]
5317 : [ 1.7661e-005  ]
5318 : [ 1.73855e-005 ]
5319 : [ 1.7551e-005  ]
5320 : [ 1.76542e-005 ]
5321 : [ 1.76564e-005 ]
5322 : [ 1.7297e-005  ]
5323 : [ 1.77685e-005 ]
5324 : [ 1.79676e-005 ]
5325 : [ 1.76997e-005 ]
5326 : [ 1.74387e-005 ]
5327 : [ 1.76769e-005 ]
5328 : [ 1.73554e-005 ]
5329 : [ 1.78683e-005 ]
5330 : [ 1.77149e-005 ]
5331 : [ 1.76844e-005 ]
5332 : [ 1.76347e-005 ]
5333 : [ 1.75255e-005 ]
5334 : [ 1.75008e-005 ]
5335 : [ 1.77736e-005 ]
5336 : [ 1.78578e-005 ]
5337 : [ 1.78463e-005 ]
5338 : [ 1.76072e-005 ]
5339 : [ 1.76849e-005 ]
5340 : [ 1.75126e-005 ]
5341 : [ 1.77294e-005 ]
5342 : [ 1.76982e-005 ]
5343 : [ 1.7402e-005  ]
5344 : [ 1.77983e-005 ]
5345 : [ 1.73997e-005 ]
5346 : [ 1.77983e-005 ]
5347 : [ 1.75715e-005 ]
5348 : [ 1.76549e-005 ]
5349 : [ 1.74709e-005 ]
5350 : [ 1.79215e-005 ]
5351 : [ 1.75128e-005 ]
5352 : [ 1.76799e-005 ]
5353 : [ 1.75335e-005 ]
5354 : [ 1.75479e-005 ]
5355 : [ 1.76956e-005 ]
5356 : [ 1.76215e-005 ]
5357 : [ 1.75522e-005 ]
5358 : [ 1.73786e-005 ]
5359 : [ 1.75108e-005 ]
5360 : [ 1.76205e-005 ]
5361 : [ 1.81122e-005 ]
5362 : [ 1.77009e-005 ]
5363 : [ 1.76064e-005 ]
5364 : [ 1.75363e-005 ]
5365 : [ 1.75067e-005 ]
5366 : [ 1.76751e-005 ]
5367 : [ 1.76318e-005 ]
5368 : [ 1.77073e-005 ]
5369 : [ 1.74263e-005 ]
5370 : [ 1.76621e-005 ]
5371 : [ 1.77079e-005 ]
5372 : [ 1.7458e-005  ]
5373 : [ 1.75231e-005 ]
5374 : [ 1.77568e-005 ]
5375 : [ 1.75543e-005 ]
5376 : [ 1.7838e-005  ]
5377 : [ 1.75669e-005 ]
5378 : [ 1.76395e-005 ]
5379 : [ 1.76658e-005 ]
5380 : [ 1.76549e-005 ]
5381 : [ 1.75248e-005 ]
5382 : [ 1.74533e-005 ]
5383 : [ 1.76577e-005 ]
5384 : [ 1.75185e-005 ]
5385 : [ 1.80626e-005 ]
5386 : [ 1.774e-005   ]
5387 : [ 1.78318e-005 ]
5388 : [ 1.79254e-005 ]
5389 : [ 1.75666e-005 ]
5390 : [ 1.7917e-005  ]
5391 : [ 1.76008e-005 ]
5392 : [ 1.76289e-005 ]
5393 : [ 1.77001e-005 ]
5394 : [ 1.75557e-005 ]
5395 : [ 1.74699e-005 ]
5396 : [ 1.74567e-005 ]
5397 : [ 1.72873e-005 ]
5398 : [ 1.75376e-005 ]
5399 : [ 1.74005e-005 ]
5400 : [ 1.76697e-005 ]
5401 : [ 1.74493e-005 ]
5402 : [ 1.73873e-005 ]
5403 : [ 1.75021e-005 ]
5404 : [ 1.75536e-005 ]
5405 : [ 1.75603e-005 ]
5406 : [ 1.74675e-005 ]
5407 : [ 1.76889e-005 ]
5408 : [ 1.76065e-005 ]
5409 : [ 1.74856e-005 ]
5410 : [ 1.7431e-005  ]
5411 : [ 1.74292e-005 ]
5412 : [ 1.76144e-005 ]
5413 : [ 1.76994e-005 ]
5414 : [ 1.74515e-005 ]
5415 : [ 1.74589e-005 ]
5416 : [ 1.73718e-005 ]
5417 : [ 1.75703e-005 ]
5418 : [ 1.77572e-005 ]
5419 : [ 1.75974e-005 ]
5420 : [ 1.79324e-005 ]
5421 : [ 1.74752e-005 ]
5422 : [ 1.76995e-005 ]
5423 : [ 1.77e-005    ]
5424 : [ 1.76499e-005 ]
5425 : [ 1.76282e-005 ]
5426 : [ 1.76726e-005 ]
5427 : [ 1.75407e-005 ]
5428 : [ 1.76443e-005 ]
5429 : [ 1.78232e-005 ]
5430 : [ 1.77543e-005 ]
5431 : [ 1.76843e-005 ]
5432 : [ 1.74707e-005 ]
5433 : [ 1.75462e-005 ]
5434 : [ 1.7671e-005  ]
5435 : [ 1.76481e-005 ]
5436 : [ 1.76475e-005 ]
5437 : [ 1.74283e-005 ]
5438 : [ 1.75584e-005 ]
5439 : [ 1.76359e-005 ]
5440 : [ 1.75985e-005 ]
5441 : [ 1.79278e-005 ]
5442 : [ 1.7466e-005  ]
5443 : [ 1.78805e-005 ]
5444 : [ 1.75026e-005 ]
5445 : [ 1.75556e-005 ]
5446 : [ 1.80514e-005 ]
5447 : [ 1.77073e-005 ]
5448 : [ 1.76864e-005 ]
5449 : [ 1.73166e-005 ]
5450 : [ 1.76312e-005 ]
5451 : [ 1.76732e-005 ]
5452 : [ 1.76222e-005 ]
5453 : [ 1.76843e-005 ]
5454 : [ 1.74582e-005 ]
5455 : [ 1.72886e-005 ]
5456 : [ 1.76999e-005 ]
5457 : [ 1.77306e-005 ]
5458 : [ 1.75653e-005 ]
5459 : [ 1.80158e-005 ]
5460 : [ 1.74734e-005 ]
5461 : [ 1.76411e-005 ]
5462 : [ 1.77556e-005 ]
5463 : [ 1.74072e-005 ]
5464 : [ 1.77234e-005 ]
5465 : [ 1.75773e-005 ]
5466 : [ 1.77185e-005 ]
5467 : [ 1.76628e-005 ]
5468 : [ 1.76208e-005 ]
5469 : [ 1.79683e-005 ]
5470 : [ 1.7728e-005  ]
5471 : [ 1.73934e-005 ]
5472 : [ 1.75612e-005 ]
5473 : [ 1.76902e-005 ]
5474 : [ 1.72764e-005 ]
5475 : [ 1.74511e-005 ]
5476 : [ 1.77041e-005 ]
5477 : [ 1.78962e-005 ]
5478 : [ 1.75963e-005 ]
5479 : [ 1.75012e-005 ]
5480 : [ 1.75077e-005 ]
5481 : [ 1.76124e-005 ]
5482 : [ 1.76065e-005 ]
5483 : [ 1.77709e-005 ]
5484 : [ 1.76499e-005 ]
5485 : [ 1.77238e-005 ]
5486 : [ 1.76887e-005 ]
5487 : [ 1.76204e-005 ]
5488 : [ 1.79493e-005 ]
5489 : [ 1.78547e-005 ]
5490 : [ 1.78556e-005 ]
5491 : [ 1.77933e-005 ]
5492 : [ 1.75186e-005 ]
5493 : [ 1.74449e-005 ]
5494 : [ 1.80601e-005 ]
5495 : [ 1.7691e-005  ]
5496 : [ 1.76643e-005 ]
5497 : [ 1.76467e-005 ]
5498 : [ 1.77921e-005 ]
5499 : [ 1.76818e-005 ]
5500 : [ 1.76148e-005 ]
5501 : [ 1.75828e-005 ]
5502 : [ 1.75415e-005 ]
5503 : [ 1.76302e-005 ]
5504 : [ 1.76354e-005 ]
5505 : [ 1.74441e-005 ]
5506 : [ 1.75002e-005 ]
5507 : [ 1.74859e-005 ]
5508 : [ 1.74514e-005 ]
5509 : [ 1.76596e-005 ]
5510 : [ 1.77023e-005 ]
5511 : [ 1.75442e-005 ]
5512 : [ 1.78407e-005 ]
5513 : [ 1.79313e-005 ]
5514 : [ 1.74976e-005 ]
5515 : [ 1.74682e-005 ]
5516 : [ 1.75907e-005 ]
5517 : [ 1.74453e-005 ]
5518 : [ 1.76208e-005 ]
5519 : [ 1.76074e-005 ]
5520 : [ 1.75841e-005 ]
5521 : [ 1.76379e-005 ]
5522 : [ 1.76133e-005 ]
5523 : [ 1.8082e-005  ]
5524 : [ 1.76282e-005 ]
5525 : [ 1.78933e-005 ]
5526 : [ 1.76717e-005 ]
5527 : [ 1.73973e-005 ]
5528 : [ 1.74811e-005 ]
5529 : [ 1.77342e-005 ]
5530 : [ 1.74529e-005 ]
5531 : [ 1.77554e-005 ]
5532 : [ 1.76351e-005 ]
5533 : [ 1.78674e-005 ]
5534 : [ 1.79562e-005 ]
5535 : [ 1.73631e-005 ]
5536 : [ 1.74901e-005 ]
5537 : [ 1.79976e-005 ]
5538 : [ 1.76458e-005 ]
5539 : [ 1.76277e-005 ]
5540 : [ 1.76133e-005 ]
5541 : [ 1.7636e-005  ]
5542 : [ 1.79448e-005 ]
5543 : [ 1.77176e-005 ]
5544 : [ 1.76085e-005 ]
5545 : [ 1.76962e-005 ]
5546 : [ 1.75122e-005 ]
5547 : [ 1.78393e-005 ]
5548 : [ 1.76261e-005 ]
5549 : [ 1.74185e-005 ]
5550 : [ 1.76972e-005 ]
5551 : [ 1.75422e-005 ]
5552 : [ 1.75701e-005 ]
5553 : [ 1.74353e-005 ]
5554 : [ 1.76283e-005 ]
5555 : [ 1.74007e-005 ]
5556 : [ 1.7384e-005  ]
5557 : [ 1.76137e-005 ]
5558 : [ 1.73109e-005 ]
5559 : [ 1.75627e-005 ]
5560 : [ 1.76966e-005 ]
5561 : [ 1.79886e-005 ]
5562 : [ 1.78578e-005 ]
5563 : [ 1.75327e-005 ]
5564 : [ 1.76515e-005 ]
5565 : [ 1.76767e-005 ]
5566 : [ 1.8119e-005  ]
5567 : [ 1.74445e-005 ]
5568 : [ 1.76819e-005 ]
5569 : [ 1.75433e-005 ]
5570 : [ 1.7539e-005  ]
5571 : [ 1.75945e-005 ]
5572 : [ 1.81306e-005 ]
5573 : [ 1.79144e-005 ]
5574 : [ 1.77638e-005 ]
5575 : [ 1.77234e-005 ]
5576 : [ 1.75957e-005 ]
5577 : [ 1.74696e-005 ]
5578 : [ 1.78636e-005 ]
5579 : [ 1.76612e-005 ]
5580 : [ 1.77067e-005 ]
5581 : [ 1.75412e-005 ]
5582 : [ 1.77853e-005 ]
5583 : [ 1.75556e-005 ]
5584 : [ 1.77179e-005 ]
5585 : [ 1.77546e-005 ]
5586 : [ 1.80319e-005 ]
5587 : [ 1.74468e-005 ]
5588 : [ 1.75628e-005 ]
5589 : [ 1.75439e-005 ]
5590 : [ 1.76047e-005 ]
5591 : [ 1.75305e-005 ]
5592 : [ 1.73929e-005 ]
5593 : [ 1.778e-005   ]
5594 : [ 1.74897e-005 ]
5595 : [ 1.76644e-005 ]
5596 : [ 1.7543e-005  ]
5597 : [ 1.80897e-005 ]
5598 : [ 1.75274e-005 ]
5599 : [ 1.7609e-005  ]
5600 : [ 1.7646e-005  ]
5601 : [ 1.80145e-005 ]
5602 : [ 1.80379e-005 ]
5603 : [ 1.73904e-005 ]
5604 : [ 1.7941e-005  ]
5605 : [ 1.77693e-005 ]
5606 : [ 1.76026e-005 ]
5607 : [ 1.74668e-005 ]
5608 : [ 1.77254e-005 ]
5609 : [ 1.76055e-005 ]
5610 : [ 1.79095e-005 ]
5611 : [ 1.76218e-005 ]
5612 : [ 1.75499e-005 ]
5613 : [ 1.75733e-005 ]
5614 : [ 1.77964e-005 ]
5615 : [ 1.74715e-005 ]
5616 : [ 1.76469e-005 ]
5617 : [ 1.76514e-005 ]
5618 : [ 1.76027e-005 ]
5619 : [ 1.77844e-005 ]
5620 : [ 1.76826e-005 ]
5621 : [ 1.76619e-005 ]
5622 : [ 1.75694e-005 ]
5623 : [ 1.75997e-005 ]
5624 : [ 1.72915e-005 ]
5625 : [ 1.73489e-005 ]
5626 : [ 1.76813e-005 ]
5627 : [ 1.77085e-005 ]
5628 : [ 1.76565e-005 ]
5629 : [ 1.76249e-005 ]
5630 : [ 1.74558e-005 ]
5631 : [ 1.7606e-005  ]
5632 : [ 1.77733e-005 ]
5633 : [ 1.75054e-005 ]
5634 : [ 1.75669e-005 ]
5635 : [ 1.76412e-005 ]
5636 : [ 1.76919e-005 ]
5637 : [ 1.76482e-005 ]
5638 : [ 1.74607e-005 ]
5639 : [ 1.73566e-005 ]
5640 : [ 1.7554e-005  ]
5641 : [ 1.77116e-005 ]
5642 : [ 1.76586e-005 ]
5643 : [ 1.78036e-005 ]
5644 : [ 1.75868e-005 ]
5645 : [ 1.76662e-005 ]
5646 : [ 1.77756e-005 ]
5647 : [ 1.75227e-005 ]
5648 : [ 1.74387e-005 ]
5649 : [ 1.77643e-005 ]
5650 : [ 1.77635e-005 ]
5651 : [ 1.76385e-005 ]
5652 : [ 1.74532e-005 ]
5653 : [ 1.76601e-005 ]
5654 : [ 1.79985e-005 ]
5655 : [ 1.74291e-005 ]
5656 : [ 1.7537e-005  ]
5657 : [ 1.76052e-005 ]
5658 : [ 1.76325e-005 ]
5659 : [ 1.76168e-005 ]
5660 : [ 1.753e-005   ]
5661 : [ 1.77725e-005 ]
5662 : [ 1.74807e-005 ]
5663 : [ 1.7483e-005  ]
5664 : [ 1.75875e-005 ]
5665 : [ 1.77231e-005 ]
5666 : [ 1.76543e-005 ]
5667 : [ 1.75532e-005 ]
5668 : [ 1.79936e-005 ]
5669 : [ 1.74459e-005 ]
5670 : [ 1.75461e-005 ]
5671 : [ 1.78197e-005 ]
5672 : [ 1.74696e-005 ]
5673 : [ 1.7899e-005  ]
5674 : [ 1.75452e-005 ]
5675 : [ 1.75425e-005 ]
5676 : [ 1.76424e-005 ]
5677 : [ 1.75271e-005 ]
5678 : [ 1.74782e-005 ]
5679 : [ 1.76365e-005 ]
5680 : [ 1.77103e-005 ]
5681 : [ 1.7622e-005  ]
5682 : [ 1.78946e-005 ]
5683 : [ 1.78403e-005 ]
5684 : [ 1.75584e-005 ]
5685 : [ 1.74147e-005 ]
5686 : [ 1.75429e-005 ]
5687 : [ 1.77009e-005 ]
5688 : [ 1.75981e-005 ]
5689 : [ 1.7486e-005  ]
5690 : [ 1.7605e-005  ]
5691 : [ 1.75826e-005 ]
5692 : [ 1.76457e-005 ]
5693 : [ 1.78333e-005 ]
5694 : [ 1.76918e-005 ]
5695 : [ 1.76346e-005 ]
5696 : [ 1.78347e-005 ]
5697 : [ 1.76104e-005 ]
5698 : [ 1.72809e-005 ]
5699 : [ 1.75812e-005 ]
5700 : [ 1.75653e-005 ]
5701 : [ 1.74692e-005 ]
5702 : [ 1.74715e-005 ]
5703 : [ 1.73784e-005 ]
5704 : [ 1.76655e-005 ]
5705 : [ 1.7625e-005  ]
5706 : [ 1.76166e-005 ]
5707 : [ 1.77214e-005 ]
5708 : [ 1.76109e-005 ]
5709 : [ 1.75549e-005 ]
5710 : [ 1.77598e-005 ]
5711 : [ 1.76337e-005 ]
5712 : [ 1.74389e-005 ]
5713 : [ 1.76708e-005 ]
5714 : [ 1.75527e-005 ]
5715 : [ 1.75766e-005 ]
5716 : [ 1.78248e-005 ]
5717 : [ 1.75744e-005 ]
5718 : [ 1.75262e-005 ]
5719 : [ 1.76563e-005 ]
5720 : [ 1.74908e-005 ]
5721 : [ 1.76612e-005 ]
5722 : [ 1.78094e-005 ]
5723 : [ 1.75735e-005 ]
5724 : [ 1.77226e-005 ]
5725 : [ 1.77293e-005 ]
5726 : [ 1.75279e-005 ]
5727 : [ 1.75487e-005 ]
5728 : [ 1.74648e-005 ]
5729 : [ 1.75845e-005 ]
5730 : [ 1.74853e-005 ]
5731 : [ 1.77188e-005 ]
5732 : [ 1.76352e-005 ]
5733 : [ 1.78918e-005 ]
5734 : [ 1.77334e-005 ]
5735 : [ 1.77732e-005 ]
5736 : [ 1.76039e-005 ]
5737 : [ 1.74586e-005 ]
5738 : [ 1.75038e-005 ]
5739 : [ 1.7625e-005  ]
5740 : [ 1.74058e-005 ]
5741 : [ 1.76824e-005 ]
5742 : [ 1.75987e-005 ]
5743 : [ 1.75873e-005 ]
5744 : [ 1.78832e-005 ]
5745 : [ 1.77347e-005 ]
5746 : [ 1.75625e-005 ]
5747 : [ 1.76854e-005 ]
5748 : [ 1.76134e-005 ]
5749 : [ 1.77217e-005 ]
5750 : [ 1.75448e-005 ]
5751 : [ 1.76561e-005 ]
5752 : [ 1.74914e-005 ]
5753 : [ 1.7609e-005  ]
5754 : [ 1.76437e-005 ]
5755 : [ 1.76048e-005 ]
5756 : [ 1.76939e-005 ]
5757 : [ 1.77103e-005 ]
5758 : [ 1.7696e-005  ]
5759 : [ 1.7615e-005  ]
5760 : [ 1.73753e-005 ]
5761 : [ 1.78218e-005 ]
5762 : [ 1.75343e-005 ]
5763 : [ 1.79838e-005 ]
5764 : [ 1.7425e-005  ]
5765 : [ 1.76417e-005 ]
5766 : [ 1.75992e-005 ]
5767 : [ 1.76668e-005 ]
5768 : [ 1.75124e-005 ]
5769 : [ 1.76365e-005 ]
5770 : [ 1.76708e-005 ]
5771 : [ 1.78629e-005 ]
5772 : [ 1.76804e-005 ]
5773 : [ 1.74963e-005 ]
5774 : [ 1.7688e-005  ]
5775 : [ 1.73753e-005 ]
5776 : [ 1.75526e-005 ]
5777 : [ 1.77121e-005 ]
5778 : [ 1.76958e-005 ]
5779 : [ 1.75527e-005 ]
5780 : [ 1.79891e-005 ]
5781 : [ 1.80406e-005 ]
5782 : [ 1.77937e-005 ]
5783 : [ 1.76876e-005 ]
5784 : [ 1.7594e-005  ]
5785 : [ 1.76091e-005 ]
5786 : [ 1.76374e-005 ]
5787 : [ 1.76437e-005 ]
5788 : [ 1.76356e-005 ]
5789 : [ 1.7436e-005  ]
5790 : [ 1.7289e-005  ]
5791 : [ 1.75512e-005 ]
5792 : [ 1.76365e-005 ]
5793 : [ 1.74869e-005 ]
5794 : [ 1.77683e-005 ]
5795 : [ 1.75908e-005 ]
5796 : [ 1.767e-005   ]
5797 : [ 1.79098e-005 ]
5798 : [ 1.7703e-005  ]
5799 : [ 1.77533e-005 ]
5800 : [ 1.74469e-005 ]
5801 : [ 1.75131e-005 ]
5802 : [ 1.75295e-005 ]
5803 : [ 1.7617e-005  ]
5804 : [ 1.76267e-005 ]
5805 : [ 1.76758e-005 ]
5806 : [ 1.77222e-005 ]
5807 : [ 1.73189e-005 ]
5808 : [ 1.78511e-005 ]
5809 : [ 1.77337e-005 ]
5810 : [ 1.77394e-005 ]
5811 : [ 1.7627e-005  ]
5812 : [ 1.74922e-005 ]
5813 : [ 1.78762e-005 ]
5814 : [ 1.73575e-005 ]
5815 : [ 1.77691e-005 ]
5816 : [ 1.73893e-005 ]
5817 : [ 1.8062e-005  ]
5818 : [ 1.80051e-005 ]
5819 : [ 1.76197e-005 ]
5820 : [ 1.77508e-005 ]
5821 : [ 1.76352e-005 ]
5822 : [ 1.74802e-005 ]
5823 : [ 1.78145e-005 ]
5824 : [ 1.75933e-005 ]
5825 : [ 1.75715e-005 ]
5826 : [ 1.77207e-005 ]
5827 : [ 1.7536e-005  ]
5828 : [ 1.77681e-005 ]
5829 : [ 1.76482e-005 ]
5830 : [ 1.7518e-005  ]
5831 : [ 1.76283e-005 ]
5832 : [ 1.75136e-005 ]
5833 : [ 1.75815e-005 ]
5834 : [ 1.76433e-005 ]
5835 : [ 1.75951e-005 ]
5836 : [ 1.8045e-005  ]
5837 : [ 1.79392e-005 ]
5838 : [ 1.75629e-005 ]
5839 : [ 1.76697e-005 ]
5840 : [ 1.74262e-005 ]
5841 : [ 1.7827e-005  ]
5842 : [ 1.74495e-005 ]
5843 : [ 1.76994e-005 ]
5844 : [ 1.7712e-005  ]
5845 : [ 1.75303e-005 ]
5846 : [ 1.76455e-005 ]
5847 : [ 1.75866e-005 ]
5848 : [ 1.77705e-005 ]
5849 : [ 1.75989e-005 ]
5850 : [ 1.7715e-005  ]
5851 : [ 1.77729e-005 ]
5852 : [ 1.76012e-005 ]
5853 : [ 1.77187e-005 ]
5854 : [ 1.76037e-005 ]
5855 : [ 1.7354e-005  ]
5856 : [ 1.74112e-005 ]
5857 : [ 1.77643e-005 ]
5858 : [ 1.75866e-005 ]
5859 : [ 1.7523e-005  ]
5860 : [ 1.74308e-005 ]
5861 : [ 1.75896e-005 ]
5862 : [ 1.78588e-005 ]
5863 : [ 1.78221e-005 ]
5864 : [ 1.76365e-005 ]
5865 : [ 1.79644e-005 ]
5866 : [ 1.75112e-005 ]
5867 : [ 1.77821e-005 ]
5868 : [ 1.80108e-005 ]
5869 : [ 1.75811e-005 ]
5870 : [ 1.76177e-005 ]
5871 : [ 1.77956e-005 ]
5872 : [ 1.76072e-005 ]
5873 : [ 1.76244e-005 ]
5874 : [ 1.76919e-005 ]
5875 : [ 1.78171e-005 ]
5876 : [ 1.7626e-005  ]
5877 : [ 1.76382e-005 ]
5878 : [ 1.77785e-005 ]
5879 : [ 1.7385e-005  ]
5880 : [ 1.76116e-005 ]
5881 : [ 1.77319e-005 ]
5882 : [ 1.7458e-005  ]
5883 : [ 1.76313e-005 ]
5884 : [ 1.7737e-005  ]
5885 : [ 1.76135e-005 ]
5886 : [ 1.7716e-005  ]
5887 : [ 1.74041e-005 ]
5888 : [ 1.75685e-005 ]
5889 : [ 1.75676e-005 ]
5890 : [ 1.75915e-005 ]
5891 : [ 1.77029e-005 ]
5892 : [ 1.77098e-005 ]
5893 : [ 1.75552e-005 ]
5894 : [ 1.78358e-005 ]
5895 : [ 1.7642e-005  ]
5896 : [ 1.75747e-005 ]
5897 : [ 1.7636e-005  ]
5898 : [ 1.75675e-005 ]
5899 : [ 1.76289e-005 ]
5900 : [ 1.76266e-005 ]
5901 : [ 1.7559e-005  ]
5902 : [ 1.7872e-005  ]
5903 : [ 1.76303e-005 ]
5904 : [ 1.73993e-005 ]
5905 : [ 1.78803e-005 ]
5906 : [ 1.78054e-005 ]
5907 : [ 1.76829e-005 ]
5908 : [ 1.76049e-005 ]
5909 : [ 1.75529e-005 ]
5910 : [ 1.73791e-005 ]
5911 : [ 1.74678e-005 ]
5912 : [ 1.76031e-005 ]
5913 : [ 1.76962e-005 ]
5914 : [ 1.75509e-005 ]
5915 : [ 1.7717e-005  ]
5916 : [ 1.74505e-005 ]
5917 : [ 1.76367e-005 ]
5918 : [ 1.76331e-005 ]
5919 : [ 1.76099e-005 ]
5920 : [ 1.75322e-005 ]
5921 : [ 1.77586e-005 ]
5922 : [ 1.76147e-005 ]
5923 : [ 1.76239e-005 ]
5924 : [ 1.7674e-005  ]
5925 : [ 1.74724e-005 ]
5926 : [ 1.75456e-005 ]
5927 : [ 1.74347e-005 ]
5928 : [ 1.74738e-005 ]
5929 : [ 1.76836e-005 ]
5930 : [ 1.80025e-005 ]
5931 : [ 1.76953e-005 ]
5932 : [ 1.7653e-005  ]
5933 : [ 1.76317e-005 ]
5934 : [ 1.78782e-005 ]
5935 : [ 1.74175e-005 ]
5936 : [ 1.75071e-005 ]
5937 : [ 1.79033e-005 ]
5938 : [ 1.76516e-005 ]
5939 : [ 1.7573e-005  ]
5940 : [ 1.77274e-005 ]
5941 : [ 1.77238e-005 ]
5942 : [ 1.74699e-005 ]
5943 : [ 1.76433e-005 ]
5944 : [ 1.76357e-005 ]
5945 : [ 1.76362e-005 ]
5946 : [ 1.75056e-005 ]
5947 : [ 1.76068e-005 ]
5948 : [ 1.79761e-005 ]
5949 : [ 1.7468e-005  ]
5950 : [ 1.76251e-005 ]
5951 : [ 1.73846e-005 ]
5952 : [ 1.7574e-005  ]
5953 : [ 1.76067e-005 ]
5954 : [ 1.76516e-005 ]
5955 : [ 1.76359e-005 ]
5956 : [ 1.7629e-005  ]
5957 : [ 1.76582e-005 ]
5958 : [ 1.81261e-005 ]
5959 : [ 1.77459e-005 ]
5960 : [ 1.77259e-005 ]
5961 : [ 1.76103e-005 ]
5962 : [ 1.7596e-005  ]
5963 : [ 1.75693e-005 ]
5964 : [ 1.73913e-005 ]
5965 : [ 1.76462e-005 ]
5966 : [ 1.75944e-005 ]
5967 : [ 1.76322e-005 ]
5968 : [ 1.76967e-005 ]
5969 : [ 1.76398e-005 ]
5970 : [ 1.75745e-005 ]
5971 : [ 1.76763e-005 ]
5972 : [ 1.78978e-005 ]
5973 : [ 1.75293e-005 ]
5974 : [ 1.77207e-005 ]
5975 : [ 1.75454e-005 ]
5976 : [ 1.74879e-005 ]
5977 : [ 1.76133e-005 ]
5978 : [ 1.75712e-005 ]
5979 : [ 1.7837e-005  ]
5980 : [ 1.82096e-005 ]
5981 : [ 1.7456e-005  ]
5982 : [ 1.75991e-005 ]
5983 : [ 1.77325e-005 ]
5984 : [ 1.72615e-005 ]
5985 : [ 1.75961e-005 ]
5986 : [ 1.75139e-005 ]
5987 : [ 1.76562e-005 ]
5988 : [ 1.76282e-005 ]
5989 : [ 1.77725e-005 ]
5990 : [ 1.76543e-005 ]
5991 : [ 1.75834e-005 ]
5992 : [ 1.7596e-005  ]
5993 : [ 1.77718e-005 ]
5994 : [ 1.79314e-005 ]
5995 : [ 1.769e-005   ]
5996 : [ 1.7859e-005  ]
5997 : [ 1.74493e-005 ]
5998 : [ 1.77332e-005 ]
5999 : [ 1.75802e-005 ]
6000 : [ 1.77511e-005 ]
6001 : [ 1.78196e-005 ]
6002 : [ 1.75391e-005 ]
6003 : [ 1.74922e-005 ]
6004 : [ 1.75643e-005 ]
6005 : [ 1.74526e-005 ]
6006 : [ 1.77754e-005 ]
6007 : [ 1.7451e-005  ]
6008 : [ 1.74325e-005 ]
6009 : [ 1.76331e-005 ]
6010 : [ 1.7704e-005  ]
6011 : [ 1.73048e-005 ]
6012 : [ 1.76095e-005 ]
6013 : [ 1.72602e-005 ]
6014 : [ 1.77607e-005 ]
6015 : [ 1.77268e-005 ]
6016 : [ 1.74803e-005 ]
6017 : [ 1.7629e-005  ]
6018 : [ 1.75058e-005 ]
6019 : [ 1.76515e-005 ]
6020 : [ 1.75841e-005 ]
6021 : [ 1.75786e-005 ]
6022 : [ 1.7526e-005  ]
6023 : [ 1.75772e-005 ]
6024 : [ 1.75676e-005 ]
6025 : [ 1.78061e-005 ]
6026 : [ 1.75101e-005 ]
6027 : [ 1.74084e-005 ]
6028 : [ 1.76302e-005 ]
6029 : [ 1.73659e-005 ]
6030 : [ 1.74497e-005 ]
6031 : [ 1.76488e-005 ]
6032 : [ 1.73174e-005 ]
6033 : [ 1.75393e-005 ]
6034 : [ 1.76862e-005 ]
6035 : [ 1.7715e-005  ]
6036 : [ 1.76856e-005 ]
6037 : [ 1.78002e-005 ]
6038 : [ 1.7952e-005  ]
6039 : [ 1.78563e-005 ]
6040 : [ 1.74469e-005 ]
6041 : [ 1.79e-005    ]
6042 : [ 1.77474e-005 ]
6043 : [ 1.73388e-005 ]
6044 : [ 1.7645e-005  ]
6045 : [ 1.74943e-005 ]
6046 : [ 1.76776e-005 ]
6047 : [ 1.75794e-005 ]
6048 : [ 1.74572e-005 ]
6049 : [ 1.76127e-005 ]
6050 : [ 1.75845e-005 ]
6051 : [ 1.77141e-005 ]
6052 : [ 1.77149e-005 ]
6053 : [ 1.78737e-005 ]
6054 : [ 1.75349e-005 ]
6055 : [ 1.76428e-005 ]
6056 : [ 1.76465e-005 ]
6057 : [ 1.77193e-005 ]
6058 : [ 1.75847e-005 ]
6059 : [ 1.77141e-005 ]
6060 : [ 1.77144e-005 ]
6061 : [ 1.76225e-005 ]
6062 : [ 1.7614e-005  ]
6063 : [ 1.75452e-005 ]
6064 : [ 1.77457e-005 ]
6065 : [ 1.74821e-005 ]
6066 : [ 1.74312e-005 ]
6067 : [ 1.75775e-005 ]
6068 : [ 1.78381e-005 ]
6069 : [ 1.785e-005   ]
6070 : [ 1.76792e-005 ]
6071 : [ 1.75874e-005 ]
6072 : [ 1.76275e-005 ]
6073 : [ 1.76047e-005 ]
6074 : [ 1.7402e-005  ]
6075 : [ 1.75061e-005 ]
6076 : [ 1.73277e-005 ]
6077 : [ 1.76636e-005 ]
6078 : [ 1.76972e-005 ]
6079 : [ 1.75481e-005 ]
6080 : [ 1.75768e-005 ]
6081 : [ 1.76301e-005 ]
6082 : [ 1.73034e-005 ]
6083 : [ 1.73922e-005 ]
6084 : [ 1.7458e-005  ]
6085 : [ 1.74661e-005 ]
6086 : [ 1.76345e-005 ]
6087 : [ 1.73507e-005 ]
6088 : [ 1.74793e-005 ]
6089 : [ 1.73312e-005 ]
6090 : [ 1.77045e-005 ]
6091 : [ 1.76664e-005 ]
6092 : [ 1.73315e-005 ]
6093 : [ 1.74465e-005 ]
6094 : [ 1.75257e-005 ]
6095 : [ 1.7342e-005  ]
6096 : [ 1.75936e-005 ]
6097 : [ 1.73101e-005 ]
6098 : [ 1.77352e-005 ]
6099 : [ 1.76282e-005 ]
6100 : [ 1.74748e-005 ]
6101 : [ 1.78924e-005 ]
6102 : [ 1.75813e-005 ]
6103 : [ 1.76291e-005 ]
6104 : [ 1.73503e-005 ]
6105 : [ 1.76178e-005 ]
6106 : [ 1.76705e-005 ]
6107 : [ 1.76209e-005 ]
6108 : [ 1.75472e-005 ]
6109 : [ 1.74533e-005 ]
6110 : [ 1.74533e-005 ]
6111 : [ 1.76358e-005 ]
6112 : [ 1.74945e-005 ]
6113 : [ 1.7518e-005  ]
6114 : [ 1.72417e-005 ]
6115 : [ 1.76976e-005 ]
6116 : [ 1.76926e-005 ]
6117 : [ 1.76274e-005 ]
6118 : [ 1.74586e-005 ]
6119 : [ 1.74011e-005 ]
6120 : [ 1.76123e-005 ]
6121 : [ 1.75905e-005 ]
6122 : [ 1.76357e-005 ]
6123 : [ 1.75755e-005 ]
6124 : [ 1.76599e-005 ]
6125 : [ 1.76028e-005 ]
6126 : [ 1.74729e-005 ]
6127 : [ 1.74409e-005 ]
6128 : [ 1.77692e-005 ]
6129 : [ 1.77489e-005 ]
6130 : [ 1.77642e-005 ]
6131 : [ 1.74925e-005 ]
6132 : [ 1.76073e-005 ]
6133 : [ 1.76437e-005 ]
6134 : [ 1.75877e-005 ]
6135 : [ 1.74054e-005 ]
6136 : [ 1.81622e-005 ]
6137 : [ 1.753e-005   ]
6138 : [ 1.78085e-005 ]
6139 : [ 1.756e-005   ]
6140 : [ 1.74129e-005 ]
6141 : [ 1.74765e-005 ]
6142 : [ 1.76369e-005 ]
6143 : [ 1.75386e-005 ]
6144 : [ 1.74649e-005 ]
6145 : [ 1.75602e-005 ]
6146 : [ 1.76513e-005 ]
6147 : [ 1.79716e-005 ]
6148 : [ 1.8079e-005  ]
6149 : [ 1.74747e-005 ]
6150 : [ 1.75517e-005 ]
6151 : [ 1.80218e-005 ]
6152 : [ 1.76871e-005 ]
6153 : [ 1.76382e-005 ]
6154 : [ 1.75357e-005 ]
6155 : [ 1.72737e-005 ]
6156 : [ 1.74445e-005 ]
6157 : [ 1.75627e-005 ]
6158 : [ 1.756e-005   ]
6159 : [ 1.75974e-005 ]
6160 : [ 1.75392e-005 ]
6161 : [ 1.78472e-005 ]
6162 : [ 1.77783e-005 ]
6163 : [ 1.74619e-005 ]
6164 : [ 1.74677e-005 ]
6165 : [ 1.78306e-005 ]
6166 : [ 1.77209e-005 ]
6167 : [ 1.75773e-005 ]
6168 : [ 1.72631e-005 ]
6169 : [ 1.76316e-005 ]
6170 : [ 1.74642e-005 ]
6171 : [ 1.75428e-005 ]
6172 : [ 1.7654e-005  ]
6173 : [ 1.72158e-005 ]
6174 : [ 1.79433e-005 ]
6175 : [ 1.76825e-005 ]
6176 : [ 1.75894e-005 ]
6177 : [ 1.74956e-005 ]
6178 : [ 1.77586e-005 ]
6179 : [ 1.76702e-005 ]
6180 : [ 1.76861e-005 ]
6181 : [ 1.74745e-005 ]
6182 : [ 1.76131e-005 ]
6183 : [ 1.73632e-005 ]
6184 : [ 1.74097e-005 ]
6185 : [ 1.76259e-005 ]
6186 : [ 1.74105e-005 ]
6187 : [ 1.76916e-005 ]
6188 : [ 1.74819e-005 ]
6189 : [ 1.76778e-005 ]
6190 : [ 1.74636e-005 ]
6191 : [ 1.78643e-005 ]
6192 : [ 1.77936e-005 ]
6193 : [ 1.76039e-005 ]
6194 : [ 1.74706e-005 ]
6195 : [ 1.73955e-005 ]
6196 : [ 1.78234e-005 ]
6197 : [ 1.74565e-005 ]
6198 : [ 1.76123e-005 ]
6199 : [ 1.7695e-005  ]
6200 : [ 1.76088e-005 ]
6201 : [ 1.76477e-005 ]
6202 : [ 1.7504e-005  ]
6203 : [ 1.75594e-005 ]
6204 : [ 1.76088e-005 ]
6205 : [ 1.77699e-005 ]
6206 : [ 1.75267e-005 ]
6207 : [ 1.74733e-005 ]
6208 : [ 1.73929e-005 ]
6209 : [ 1.7929e-005  ]
6210 : [ 1.74803e-005 ]
6211 : [ 1.77178e-005 ]
6212 : [ 1.75239e-005 ]
6213 : [ 1.76207e-005 ]
6214 : [ 1.77438e-005 ]
6215 : [ 1.7833e-005  ]
6216 : [ 1.75106e-005 ]
6217 : [ 1.73891e-005 ]
6218 : [ 1.77214e-005 ]
6219 : [ 1.73975e-005 ]
6220 : [ 1.76478e-005 ]
6221 : [ 1.74151e-005 ]
6222 : [ 1.78149e-005 ]
6223 : [ 1.75687e-005 ]
6224 : [ 1.78242e-005 ]
6225 : [ 1.73762e-005 ]
6226 : [ 1.72571e-005 ]
6227 : [ 1.77092e-005 ]
6228 : [ 1.76595e-005 ]
6229 : [ 1.77908e-005 ]
6230 : [ 1.75234e-005 ]
6231 : [ 1.76284e-005 ]
6232 : [ 1.7793e-005  ]
6233 : [ 1.77481e-005 ]
6234 : [ 1.74563e-005 ]
6235 : [ 1.73769e-005 ]
6236 : [ 1.76724e-005 ]
6237 : [ 1.7483e-005  ]
6238 : [ 1.76051e-005 ]
6239 : [ 1.76688e-005 ]
6240 : [ 1.74939e-005 ]
6241 : [ 1.75142e-005 ]
6242 : [ 1.76471e-005 ]
6243 : [ 1.74464e-005 ]
6244 : [ 1.74609e-005 ]
6245 : [ 1.7532e-005  ]
6246 : [ 1.77981e-005 ]
6247 : [ 1.76483e-005 ]
6248 : [ 1.7494e-005  ]
6249 : [ 1.77728e-005 ]
6250 : [ 1.76662e-005 ]
6251 : [ 1.76907e-005 ]
6252 : [ 1.77337e-005 ]
6253 : [ 1.761e-005   ]
6254 : [ 1.77223e-005 ]
6255 : [ 1.76629e-005 ]
6256 : [ 1.76568e-005 ]
6257 : [ 1.77789e-005 ]
6258 : [ 1.74771e-005 ]
6259 : [ 1.76681e-005 ]
6260 : [ 1.7386e-005  ]
6261 : [ 1.74914e-005 ]
6262 : [ 1.74584e-005 ]
6263 : [ 1.7688e-005  ]
6264 : [ 1.75182e-005 ]
6265 : [ 1.73965e-005 ]
6266 : [ 1.76089e-005 ]
6267 : [ 1.73668e-005 ]
6268 : [ 1.76099e-005 ]
6269 : [ 1.77101e-005 ]
6270 : [ 1.77865e-005 ]
6271 : [ 1.74995e-005 ]
6272 : [ 1.76244e-005 ]
6273 : [ 1.78664e-005 ]
6274 : [ 1.75986e-005 ]
6275 : [ 1.76362e-005 ]
6276 : [ 1.76519e-005 ]
6277 : [ 1.76287e-005 ]
6278 : [ 1.7673e-005  ]
6279 : [ 1.76482e-005 ]
6280 : [ 1.73803e-005 ]
6281 : [ 1.7633e-005  ]
6282 : [ 1.76219e-005 ]
6283 : [ 1.79285e-005 ]
6284 : [ 1.7586e-005  ]
6285 : [ 1.79295e-005 ]
6286 : [ 1.79099e-005 ]
6287 : [ 1.79458e-005 ]
6288 : [ 1.7698e-005  ]
6289 : [ 1.77113e-005 ]
6290 : [ 1.78114e-005 ]
6291 : [ 1.76976e-005 ]
6292 : [ 1.78651e-005 ]
6293 : [ 1.7709e-005  ]
6294 : [ 1.75895e-005 ]
6295 : [ 1.8062e-005  ]
6296 : [ 1.7474e-005  ]
6297 : [ 1.78169e-005 ]
6298 : [ 1.75198e-005 ]
6299 : [ 1.75256e-005 ]
6300 : [ 1.74632e-005 ]
6301 : [ 1.78262e-005 ]
6302 : [ 1.76504e-005 ]
6303 : [ 1.76961e-005 ]
6304 : [ 1.7761e-005  ]
6305 : [ 1.77685e-005 ]
6306 : [ 1.76092e-005 ]
6307 : [ 1.75442e-005 ]
6308 : [ 1.77012e-005 ]
6309 : [ 1.75426e-005 ]
6310 : [ 1.75254e-005 ]
6311 : [ 1.76444e-005 ]
6312 : [ 1.77024e-005 ]
6313 : [ 1.77956e-005 ]
6314 : [ 1.76236e-005 ]
6315 : [ 1.77626e-005 ]
6316 : [ 1.75277e-005 ]
6317 : [ 1.80821e-005 ]
6318 : [ 1.75503e-005 ]
6319 : [ 1.77177e-005 ]
6320 : [ 1.77905e-005 ]
6321 : [ 1.75901e-005 ]
6322 : [ 1.79095e-005 ]
6323 : [ 1.75934e-005 ]
6324 : [ 1.74106e-005 ]
6325 : [ 1.74966e-005 ]
6326 : [ 1.76418e-005 ]
6327 : [ 1.76494e-005 ]
6328 : [ 1.74819e-005 ]
6329 : [ 1.75914e-005 ]
6330 : [ 1.76342e-005 ]
6331 : [ 1.75483e-005 ]
6332 : [ 1.77417e-005 ]
6333 : [ 1.76595e-005 ]
6334 : [ 1.75881e-005 ]
6335 : [ 1.7898e-005  ]
6336 : [ 1.7649e-005  ]
6337 : [ 1.76291e-005 ]
6338 : [ 1.75136e-005 ]
6339 : [ 1.76839e-005 ]
6340 : [ 1.77505e-005 ]
6341 : [ 1.7658e-005  ]
6342 : [ 1.79664e-005 ]
6343 : [ 1.75688e-005 ]
6344 : [ 1.78654e-005 ]
6345 : [ 1.75425e-005 ]
6346 : [ 1.74094e-005 ]
6347 : [ 1.78005e-005 ]
6348 : [ 1.76226e-005 ]
6349 : [ 1.76291e-005 ]
6350 : [ 1.75003e-005 ]
6351 : [ 1.76228e-005 ]
6352 : [ 1.7708e-005  ]
6353 : [ 1.75915e-005 ]
6354 : [ 1.76821e-005 ]
6355 : [ 1.76206e-005 ]
6356 : [ 1.7838e-005  ]
6357 : [ 1.75384e-005 ]
6358 : [ 1.75518e-005 ]
6359 : [ 1.7391e-005  ]
6360 : [ 1.75062e-005 ]
6361 : [ 1.77557e-005 ]
6362 : [ 1.76152e-005 ]
6363 : [ 1.75063e-005 ]
6364 : [ 1.77809e-005 ]
6365 : [ 1.7342e-005  ]
6366 : [ 1.74436e-005 ]
6367 : [ 1.76225e-005 ]
6368 : [ 1.7776e-005  ]
6369 : [ 1.75793e-005 ]
6370 : [ 1.78892e-005 ]
6371 : [ 1.7346e-005  ]
6372 : [ 1.77151e-005 ]
6373 : [ 1.75742e-005 ]
6374 : [ 1.76323e-005 ]
6375 : [ 1.783e-005   ]
6376 : [ 1.75424e-005 ]
6377 : [ 1.76907e-005 ]
6378 : [ 1.77624e-005 ]
6379 : [ 1.75742e-005 ]
6380 : [ 1.75897e-005 ]
6381 : [ 1.78532e-005 ]
6382 : [ 1.80011e-005 ]
6383 : [ 1.75716e-005 ]
6384 : [ 1.75182e-005 ]
6385 : [ 1.74954e-005 ]
6386 : [ 1.80259e-005 ]
6387 : [ 1.76019e-005 ]
6388 : [ 1.77864e-005 ]
6389 : [ 1.74375e-005 ]
6390 : [ 1.7732e-005  ]
6391 : [ 1.77665e-005 ]
6392 : [ 1.75414e-005 ]
6393 : [ 1.77764e-005 ]
6394 : [ 1.73938e-005 ]
6395 : [ 1.74165e-005 ]
6396 : [ 1.7516e-005  ]
6397 : [ 1.74794e-005 ]
6398 : [ 1.75344e-005 ]
6399 : [ 1.75769e-005 ]
6400 : [ 1.74828e-005 ]
6401 : [ 1.75052e-005 ]
6402 : [ 1.75735e-005 ]
6403 : [ 1.77181e-005 ]
6404 : [ 1.75487e-005 ]
6405 : [ 1.74758e-005 ]
6406 : [ 1.75964e-005 ]
6407 : [ 1.76905e-005 ]
6408 : [ 1.76462e-005 ]
6409 : [ 1.76567e-005 ]
6410 : [ 1.74622e-005 ]
6411 : [ 1.74963e-005 ]
6412 : [ 1.75397e-005 ]
6413 : [ 1.75815e-005 ]
6414 : [ 1.77046e-005 ]
6415 : [ 1.75868e-005 ]
6416 : [ 1.7779e-005  ]
6417 : [ 1.74479e-005 ]
6418 : [ 1.77364e-005 ]
6419 : [ 1.7574e-005  ]
6420 : [ 1.81335e-005 ]
6421 : [ 1.76384e-005 ]
6422 : [ 1.78444e-005 ]
6423 : [ 1.76285e-005 ]
6424 : [ 1.78234e-005 ]
6425 : [ 1.75505e-005 ]
6426 : [ 1.77088e-005 ]
6427 : [ 1.7676e-005  ]
6428 : [ 1.7659e-005  ]
6429 : [ 1.75358e-005 ]
6430 : [ 1.75983e-005 ]
6431 : [ 1.75574e-005 ]
6432 : [ 1.75351e-005 ]
6433 : [ 1.77716e-005 ]
6434 : [ 1.76095e-005 ]
6435 : [ 1.77238e-005 ]
6436 : [ 1.79516e-005 ]
6437 : [ 1.74989e-005 ]
6438 : [ 1.76032e-005 ]
6439 : [ 1.76732e-005 ]
6440 : [ 1.77535e-005 ]
6441 : [ 1.76106e-005 ]
6442 : [ 1.77392e-005 ]
6443 : [ 1.76017e-005 ]
6444 : [ 1.75866e-005 ]
6445 : [ 1.7601e-005  ]
6446 : [ 1.77848e-005 ]
6447 : [ 1.7779e-005  ]
6448 : [ 1.75943e-005 ]
6449 : [ 1.76003e-005 ]
6450 : [ 1.76178e-005 ]
6451 : [ 1.74857e-005 ]
6452 : [ 1.76522e-005 ]
6453 : [ 1.7476e-005  ]
6454 : [ 1.7425e-005  ]
6455 : [ 1.764e-005   ]
6456 : [ 1.75809e-005 ]
6457 : [ 1.7737e-005  ]
6458 : [ 1.76113e-005 ]
6459 : [ 1.76772e-005 ]
6460 : [ 1.81194e-005 ]
6461 : [ 1.75046e-005 ]
6462 : [ 1.76542e-005 ]
6463 : [ 1.78871e-005 ]
6464 : [ 1.77572e-005 ]
6465 : [ 1.77754e-005 ]
6466 : [ 1.77263e-005 ]
6467 : [ 1.76364e-005 ]
6468 : [ 1.77114e-005 ]
6469 : [ 1.7656e-005  ]
6470 : [ 1.7582e-005  ]
6471 : [ 1.76481e-005 ]
6472 : [ 1.72581e-005 ]
6473 : [ 1.76848e-005 ]
6474 : [ 1.79407e-005 ]
6475 : [ 1.75366e-005 ]
6476 : [ 1.76973e-005 ]
6477 : [ 1.76642e-005 ]
6478 : [ 1.752e-005   ]
6479 : [ 1.77063e-005 ]
6480 : [ 1.7602e-005  ]
6481 : [ 1.76026e-005 ]
6482 : [ 1.76555e-005 ]
6483 : [ 1.74616e-005 ]
6484 : [ 1.75073e-005 ]
6485 : [ 1.75614e-005 ]
6486 : [ 1.77626e-005 ]
6487 : [ 1.7589e-005  ]
6488 : [ 1.78395e-005 ]
6489 : [ 1.74948e-005 ]
6490 : [ 1.73703e-005 ]
6491 : [ 1.78664e-005 ]
6492 : [ 1.76617e-005 ]
6493 : [ 1.77121e-005 ]
6494 : [ 1.73333e-005 ]
6495 : [ 1.75141e-005 ]
6496 : [ 1.76839e-005 ]
6497 : [ 1.75661e-005 ]
6498 : [ 1.76279e-005 ]
6499 : [ 1.75954e-005 ]
6500 : [ 1.77449e-005 ]
6501 : [ 1.78943e-005 ]
6502 : [ 1.74607e-005 ]
6503 : [ 1.77042e-005 ]
6504 : [ 1.75822e-005 ]
6505 : [ 1.79619e-005 ]
6506 : [ 1.7962e-005  ]
6507 : [ 1.76893e-005 ]
6508 : [ 1.74477e-005 ]
6509 : [ 1.81563e-005 ]
6510 : [ 1.74385e-005 ]
6511 : [ 1.77993e-005 ]
6512 : [ 1.75929e-005 ]
6513 : [ 1.76749e-005 ]
6514 : [ 1.76043e-005 ]
6515 : [ 1.77953e-005 ]
6516 : [ 1.76143e-005 ]
6517 : [ 1.7518e-005  ]
6518 : [ 1.77923e-005 ]
6519 : [ 1.76345e-005 ]
6520 : [ 1.74125e-005 ]
6521 : [ 1.75903e-005 ]
6522 : [ 1.7727e-005  ]
6523 : [ 1.79128e-005 ]
6524 : [ 1.75334e-005 ]
6525 : [ 1.79709e-005 ]
6526 : [ 1.75348e-005 ]
6527 : [ 1.76523e-005 ]
6528 : [ 1.77658e-005 ]
6529 : [ 1.78066e-005 ]
6530 : [ 1.7575e-005  ]
6531 : [ 1.74177e-005 ]
6532 : [ 1.77862e-005 ]
6533 : [ 1.7848e-005  ]
6534 : [ 1.78639e-005 ]
6535 : [ 1.81459e-005 ]
6536 : [ 1.74953e-005 ]
6537 : [ 1.73682e-005 ]
6538 : [ 1.72377e-005 ]
6539 : [ 1.76551e-005 ]
6540 : [ 1.74578e-005 ]
6541 : [ 1.77906e-005 ]
6542 : [ 1.77536e-005 ]
6543 : [ 1.79568e-005 ]
6544 : [ 1.77134e-005 ]
6545 : [ 1.76942e-005 ]
6546 : [ 1.7657e-005  ]
6547 : [ 1.8039e-005  ]
6548 : [ 1.76795e-005 ]
6549 : [ 1.75178e-005 ]
6550 : [ 1.74829e-005 ]
6551 : [ 1.77548e-005 ]
6552 : [ 1.77077e-005 ]
6553 : [ 1.76231e-005 ]
6554 : [ 1.76095e-005 ]
6555 : [ 1.78954e-005 ]
6556 : [ 1.75827e-005 ]
6557 : [ 1.76035e-005 ]
6558 : [ 1.78072e-005 ]
6559 : [ 1.75994e-005 ]
6560 : [ 1.75431e-005 ]
6561 : [ 1.78288e-005 ]
6562 : [ 1.77816e-005 ]
6563 : [ 1.8038e-005  ]
6564 : [ 1.77342e-005 ]
6565 : [ 1.79574e-005 ]
6566 : [ 1.76825e-005 ]
6567 : [ 1.7937e-005  ]
6568 : [ 1.80588e-005 ]
6569 : [ 1.79025e-005 ]
6570 : [ 1.75335e-005 ]
6571 : [ 1.75844e-005 ]
6572 : [ 1.75131e-005 ]
6573 : [ 1.76101e-005 ]
6574 : [ 1.76447e-005 ]
6575 : [ 1.78891e-005 ]
6576 : [ 1.74757e-005 ]
6577 : [ 1.75233e-005 ]
6578 : [ 1.78863e-005 ]
6579 : [ 1.74465e-005 ]
6580 : [ 1.78299e-005 ]
6581 : [ 1.75964e-005 ]
6582 : [ 1.77376e-005 ]
6583 : [ 1.74925e-005 ]
6584 : [ 1.75228e-005 ]
6585 : [ 1.77063e-005 ]
6586 : [ 1.74643e-005 ]
6587 : [ 1.76237e-005 ]
6588 : [ 1.74522e-005 ]
6589 : [ 1.80897e-005 ]
6590 : [ 1.76571e-005 ]
6591 : [ 1.75126e-005 ]
6592 : [ 1.75592e-005 ]
6593 : [ 1.76489e-005 ]
6594 : [ 1.74213e-005 ]
6595 : [ 1.76265e-005 ]
6596 : [ 1.77092e-005 ]
6597 : [ 1.75444e-005 ]
6598 : [ 1.75458e-005 ]
6599 : [ 1.74907e-005 ]
6600 : [ 1.79108e-005 ]
6601 : [ 1.75195e-005 ]
6602 : [ 1.76424e-005 ]
6603 : [ 1.76248e-005 ]
6604 : [ 1.74055e-005 ]
6605 : [ 1.74971e-005 ]
6606 : [ 1.75596e-005 ]
6607 : [ 1.77092e-005 ]
6608 : [ 1.76707e-005 ]
6609 : [ 1.7554e-005  ]
6610 : [ 1.7675e-005  ]
6611 : [ 1.74103e-005 ]
6612 : [ 1.75873e-005 ]
6613 : [ 1.78978e-005 ]
6614 : [ 1.77235e-005 ]
6615 : [ 1.76601e-005 ]
6616 : [ 1.78475e-005 ]
6617 : [ 1.78267e-005 ]
6618 : [ 1.76187e-005 ]
6619 : [ 1.76836e-005 ]
6620 : [ 1.77953e-005 ]
6621 : [ 1.74787e-005 ]
6622 : [ 1.7542e-005  ]
6623 : [ 1.76484e-005 ]
6624 : [ 1.75696e-005 ]
6625 : [ 1.78291e-005 ]
6626 : [ 1.76519e-005 ]
6627 : [ 1.77605e-005 ]
6628 : [ 1.76607e-005 ]
6629 : [ 1.79127e-005 ]
6630 : [ 1.75415e-005 ]
6631 : [ 1.77137e-005 ]
6632 : [ 1.73461e-005 ]
6633 : [ 1.76392e-005 ]
6634 : [ 1.76021e-005 ]
6635 : [ 1.80007e-005 ]
6636 : [ 1.73772e-005 ]
6637 : [ 1.77245e-005 ]
6638 : [ 1.76637e-005 ]
6639 : [ 1.78194e-005 ]
6640 : [ 1.75747e-005 ]
6641 : [ 1.75905e-005 ]
6642 : [ 1.76003e-005 ]
6643 : [ 1.74329e-005 ]
6644 : [ 1.80806e-005 ]
6645 : [ 1.74205e-005 ]
6646 : [ 1.77916e-005 ]
6647 : [ 1.76514e-005 ]
6648 : [ 1.76113e-005 ]
6649 : [ 1.79524e-005 ]
6650 : [ 1.76407e-005 ]
6651 : [ 1.74306e-005 ]
6652 : [ 1.71354e-005 ]
6653 : [ 1.76791e-005 ]
6654 : [ 1.77651e-005 ]
6655 : [ 1.75251e-005 ]
6656 : [ 1.76173e-005 ]
6657 : [ 1.75653e-005 ]
6658 : [ 1.77415e-005 ]
6659 : [ 1.76869e-005 ]
6660 : [ 1.77904e-005 ]
6661 : [ 1.7629e-005  ]
6662 : [ 1.74286e-005 ]
6663 : [ 1.74329e-005 ]
6664 : [ 1.79209e-005 ]
6665 : [ 1.76297e-005 ]
6666 : [ 1.74584e-005 ]
6667 : [ 1.78488e-005 ]
6668 : [ 1.76219e-005 ]
6669 : [ 1.75492e-005 ]
6670 : [ 1.74976e-005 ]
6671 : [ 1.76987e-005 ]
6672 : [ 1.80254e-005 ]
6673 : [ 1.76164e-005 ]
6674 : [ 1.73772e-005 ]
6675 : [ 1.77308e-005 ]
6676 : [ 1.76511e-005 ]
6677 : [ 1.76009e-005 ]
6678 : [ 1.77115e-005 ]
6679 : [ 1.76405e-005 ]
6680 : [ 1.79722e-005 ]
6681 : [ 1.75219e-005 ]
6682 : [ 1.75898e-005 ]
6683 : [ 1.75485e-005 ]
6684 : [ 1.75929e-005 ]
6685 : [ 1.76569e-005 ]
6686 : [ 1.75068e-005 ]
6687 : [ 1.76851e-005 ]
6688 : [ 1.76433e-005 ]
6689 : [ 1.79583e-005 ]
6690 : [ 1.76325e-005 ]
6691 : [ 1.77724e-005 ]
6692 : [ 1.74703e-005 ]
6693 : [ 1.74168e-005 ]
6694 : [ 1.76263e-005 ]
6695 : [ 1.75177e-005 ]
6696 : [ 1.75008e-005 ]
6697 : [ 1.76977e-005 ]
6698 : [ 1.76929e-005 ]
6699 : [ 1.74625e-005 ]
6700 : [ 1.75142e-005 ]
6701 : [ 1.76181e-005 ]
6702 : [ 1.73641e-005 ]
6703 : [ 1.76498e-005 ]
6704 : [ 1.77098e-005 ]
6705 : [ 1.75517e-005 ]
6706 : [ 1.78067e-005 ]
6707 : [ 1.76242e-005 ]
6708 : [ 1.75674e-005 ]
6709 : [ 1.76592e-005 ]
6710 : [ 1.7485e-005  ]
6711 : [ 1.76073e-005 ]
6712 : [ 1.78926e-005 ]
6713 : [ 1.76579e-005 ]
6714 : [ 1.77862e-005 ]
6715 : [ 1.77638e-005 ]
6716 : [ 1.7517e-005  ]
6717 : [ 1.75696e-005 ]
6718 : [ 1.77622e-005 ]
6719 : [ 1.76093e-005 ]
6720 : [ 1.75924e-005 ]
6721 : [ 1.71902e-005 ]
6722 : [ 1.74618e-005 ]
6723 : [ 1.77307e-005 ]
6724 : [ 1.74054e-005 ]
6725 : [ 1.75323e-005 ]
6726 : [ 1.75683e-005 ]
6727 : [ 1.76296e-005 ]
6728 : [ 1.77181e-005 ]
6729 : [ 1.76525e-005 ]
6730 : [ 1.77214e-005 ]
6731 : [ 1.77483e-005 ]
6732 : [ 1.75084e-005 ]
6733 : [ 1.77404e-005 ]
6734 : [ 1.76193e-005 ]
6735 : [ 1.76379e-005 ]
6736 : [ 1.76747e-005 ]
6737 : [ 1.74069e-005 ]
6738 : [ 1.74506e-005 ]
6739 : [ 1.78986e-005 ]
6740 : [ 1.78961e-005 ]
6741 : [ 1.76236e-005 ]
6742 : [ 1.76305e-005 ]
6743 : [ 1.74885e-005 ]
6744 : [ 1.72456e-005 ]
6745 : [ 1.78857e-005 ]
6746 : [ 1.76605e-005 ]
6747 : [ 1.75246e-005 ]
6748 : [ 1.75881e-005 ]
6749 : [ 1.74241e-005 ]
6750 : [ 1.75172e-005 ]
6751 : [ 1.79931e-005 ]
6752 : [ 1.74713e-005 ]
6753 : [ 1.76494e-005 ]
6754 : [ 1.76689e-005 ]
6755 : [ 1.76148e-005 ]
6756 : [ 1.77349e-005 ]
6757 : [ 1.77387e-005 ]
6758 : [ 1.77966e-005 ]
6759 : [ 1.73886e-005 ]
6760 : [ 1.75175e-005 ]
6761 : [ 1.76888e-005 ]
6762 : [ 1.76696e-005 ]
6763 : [ 1.77033e-005 ]
6764 : [ 1.74334e-005 ]
6765 : [ 1.79564e-005 ]
6766 : [ 1.77816e-005 ]
6767 : [ 1.77469e-005 ]
6768 : [ 1.7757e-005  ]
6769 : [ 1.79084e-005 ]
6770 : [ 1.77399e-005 ]
6771 : [ 1.75471e-005 ]
6772 : [ 1.75406e-005 ]
6773 : [ 1.75737e-005 ]
6774 : [ 1.7456e-005  ]
6775 : [ 1.75872e-005 ]
6776 : [ 1.76856e-005 ]
6777 : [ 1.77785e-005 ]
6778 : [ 1.77546e-005 ]
6779 : [ 1.75284e-005 ]
6780 : [ 1.77235e-005 ]
6781 : [ 1.77016e-005 ]
6782 : [ 1.75402e-005 ]
6783 : [ 1.76806e-005 ]
6784 : [ 1.7929e-005  ]
6785 : [ 1.78266e-005 ]
6786 : [ 1.79743e-005 ]
6787 : [ 1.73394e-005 ]
6788 : [ 1.75028e-005 ]
6789 : [ 1.73435e-005 ]
6790 : [ 1.77782e-005 ]
6791 : [ 1.76102e-005 ]
6792 : [ 1.77087e-005 ]
6793 : [ 1.75108e-005 ]
6794 : [ 1.77757e-005 ]
6795 : [ 1.7625e-005  ]
6796 : [ 1.72747e-005 ]
6797 : [ 1.76804e-005 ]
6798 : [ 1.77806e-005 ]
6799 : [ 1.77369e-005 ]
6800 : [ 1.77879e-005 ]
6801 : [ 1.76567e-005 ]
6802 : [ 1.77473e-005 ]
6803 : [ 1.75731e-005 ]
6804 : [ 1.77158e-005 ]
6805 : [ 1.75195e-005 ]
6806 : [ 1.73644e-005 ]
6807 : [ 1.79775e-005 ]
6808 : [ 1.76268e-005 ]
6809 : [ 1.76169e-005 ]
6810 : [ 1.75718e-005 ]
6811 : [ 1.75436e-005 ]
6812 : [ 1.73695e-005 ]
6813 : [ 1.76952e-005 ]
6814 : [ 1.7403e-005  ]
6815 : [ 1.75957e-005 ]
6816 : [ 1.76065e-005 ]
6817 : [ 1.75148e-005 ]
6818 : [ 1.78576e-005 ]
6819 : [ 1.75832e-005 ]
6820 : [ 1.76766e-005 ]
6821 : [ 1.77261e-005 ]
6822 : [ 1.75205e-005 ]
6823 : [ 1.75096e-005 ]
6824 : [ 1.77323e-005 ]
6825 : [ 1.75502e-005 ]
6826 : [ 1.78339e-005 ]
6827 : [ 1.77954e-005 ]
6828 : [ 1.77233e-005 ]
6829 : [ 1.78149e-005 ]
6830 : [ 1.78079e-005 ]
6831 : [ 1.74695e-005 ]
6832 : [ 1.77529e-005 ]
6833 : [ 1.76383e-005 ]
6834 : [ 1.75324e-005 ]
6835 : [ 1.7426e-005  ]
6836 : [ 1.77212e-005 ]
6837 : [ 1.74074e-005 ]
6838 : [ 1.75137e-005 ]
6839 : [ 1.7495e-005  ]
6840 : [ 1.76721e-005 ]
6841 : [ 1.78506e-005 ]
6842 : [ 1.76805e-005 ]
6843 : [ 1.75709e-005 ]
6844 : [ 1.74318e-005 ]
6845 : [ 1.76852e-005 ]
6846 : [ 1.77156e-005 ]
6847 : [ 1.75577e-005 ]
6848 : [ 1.75999e-005 ]
6849 : [ 1.77446e-005 ]
6850 : [ 1.77083e-005 ]
6851 : [ 1.75285e-005 ]
6852 : [ 1.78014e-005 ]
6853 : [ 1.74741e-005 ]
6854 : [ 1.75225e-005 ]
6855 : [ 1.75141e-005 ]
6856 : [ 1.76137e-005 ]
6857 : [ 1.76934e-005 ]
6858 : [ 1.77193e-005 ]
6859 : [ 1.76045e-005 ]
6860 : [ 1.80943e-005 ]
6861 : [ 1.75928e-005 ]
6862 : [ 1.74539e-005 ]
6863 : [ 1.75472e-005 ]
6864 : [ 1.73748e-005 ]
6865 : [ 1.76547e-005 ]
6866 : [ 1.76363e-005 ]
6867 : [ 1.76011e-005 ]
6868 : [ 1.77872e-005 ]
6869 : [ 1.75485e-005 ]
6870 : [ 1.7356e-005  ]
6871 : [ 1.79155e-005 ]
6872 : [ 1.76283e-005 ]
6873 : [ 1.78156e-005 ]
6874 : [ 1.7608e-005  ]
6875 : [ 1.77527e-005 ]
6876 : [ 1.73337e-005 ]
6877 : [ 1.75872e-005 ]
6878 : [ 1.7411e-005  ]
6879 : [ 1.7396e-005  ]
6880 : [ 1.74353e-005 ]
6881 : [ 1.76096e-005 ]
6882 : [ 1.76026e-005 ]
6883 : [ 1.7738e-005  ]
6884 : [ 1.76641e-005 ]
6885 : [ 1.76798e-005 ]
6886 : [ 1.75843e-005 ]
6887 : [ 1.76654e-005 ]
6888 : [ 1.76444e-005 ]
6889 : [ 1.77753e-005 ]
6890 : [ 1.73115e-005 ]
6891 : [ 1.74171e-005 ]
6892 : [ 1.77156e-005 ]
6893 : [ 1.75835e-005 ]
6894 : [ 1.76208e-005 ]
6895 : [ 1.75096e-005 ]
6896 : [ 1.72928e-005 ]
6897 : [ 1.75127e-005 ]
6898 : [ 1.75785e-005 ]
6899 : [ 1.77778e-005 ]
6900 : [ 1.77123e-005 ]
6901 : [ 1.75352e-005 ]
6902 : [ 1.74853e-005 ]
6903 : [ 1.76638e-005 ]
6904 : [ 1.76334e-005 ]
6905 : [ 1.79324e-005 ]
6906 : [ 1.76734e-005 ]
6907 : [ 1.74869e-005 ]
6908 : [ 1.78718e-005 ]
6909 : [ 1.7435e-005  ]
6910 : [ 1.76743e-005 ]
6911 : [ 1.81003e-005 ]
6912 : [ 1.75018e-005 ]
6913 : [ 1.74278e-005 ]
6914 : [ 1.77092e-005 ]
6915 : [ 1.781e-005   ]
6916 : [ 1.76133e-005 ]
6917 : [ 1.73605e-005 ]
6918 : [ 1.76244e-005 ]
6919 : [ 1.78442e-005 ]
6920 : [ 1.74896e-005 ]
6921 : [ 1.75723e-005 ]
6922 : [ 1.77288e-005 ]
6923 : [ 1.75527e-005 ]
6924 : [ 1.76294e-005 ]
6925 : [ 1.76192e-005 ]
6926 : [ 1.76746e-005 ]
6927 : [ 1.78015e-005 ]
6928 : [ 1.73944e-005 ]
6929 : [ 1.73585e-005 ]
6930 : [ 1.75843e-005 ]
6931 : [ 1.76017e-005 ]
6932 : [ 1.74508e-005 ]
6933 : [ 1.77927e-005 ]
6934 : [ 1.75397e-005 ]
6935 : [ 1.76957e-005 ]
6936 : [ 1.77351e-005 ]
6937 : [ 1.74699e-005 ]
6938 : [ 1.76025e-005 ]
6939 : [ 1.75457e-005 ]
6940 : [ 1.76884e-005 ]
6941 : [ 1.74371e-005 ]
6942 : [ 1.76375e-005 ]
6943 : [ 1.73186e-005 ]
6944 : [ 1.78395e-005 ]
6945 : [ 1.76625e-005 ]
6946 : [ 1.7651e-005  ]
6947 : [ 1.73156e-005 ]
6948 : [ 1.76688e-005 ]
6949 : [ 1.75329e-005 ]
6950 : [ 1.81241e-005 ]
6951 : [ 1.76108e-005 ]
6952 : [ 1.75037e-005 ]
6953 : [ 1.77804e-005 ]
6954 : [ 1.75886e-005 ]
6955 : [ 1.74637e-005 ]
6956 : [ 1.80926e-005 ]
6957 : [ 1.76753e-005 ]
6958 : [ 1.73817e-005 ]
6959 : [ 1.76014e-005 ]
6960 : [ 1.77536e-005 ]
6961 : [ 1.76308e-005 ]
6962 : [ 1.76572e-005 ]
6963 : [ 1.76058e-005 ]
6964 : [ 1.75586e-005 ]
6965 : [ 1.75872e-005 ]
6966 : [ 1.72914e-005 ]
6967 : [ 1.75514e-005 ]
6968 : [ 1.78928e-005 ]
6969 : [ 1.76405e-005 ]
6970 : [ 1.76159e-005 ]
6971 : [ 1.74838e-005 ]
6972 : [ 1.7791e-005  ]
6973 : [ 1.76018e-005 ]
6974 : [ 1.80562e-005 ]
6975 : [ 1.74175e-005 ]
6976 : [ 1.76241e-005 ]
6977 : [ 1.75796e-005 ]
6978 : [ 1.75164e-005 ]
6979 : [ 1.75886e-005 ]
6980 : [ 1.7828e-005  ]
6981 : [ 1.74658e-005 ]
6982 : [ 1.74654e-005 ]
6983 : [ 1.75972e-005 ]
6984 : [ 1.76266e-005 ]
6985 : [ 1.72933e-005 ]
6986 : [ 1.75059e-005 ]
6987 : [ 1.78008e-005 ]
6988 : [ 1.80559e-005 ]
6989 : [ 1.7632e-005  ]
6990 : [ 1.78669e-005 ]
6991 : [ 1.75992e-005 ]
6992 : [ 1.75127e-005 ]
6993 : [ 1.76593e-005 ]
6994 : [ 1.7638e-005  ]
6995 : [ 1.7645e-005  ]
6996 : [ 1.75527e-005 ]
6997 : [ 1.77299e-005 ]
6998 : [ 1.80393e-005 ]
6999 : [ 1.74329e-005 ]
7000 : [ 1.75492e-005 ]
7001 : [ 1.78101e-005 ]
7002 : [ 1.74742e-005 ]
7003 : [ 1.77735e-005 ]
7004 : [ 1.7598e-005  ]
7005 : [ 1.7744e-005  ]
7006 : [ 1.7582e-005  ]
7007 : [ 1.7731e-005  ]
7008 : [ 1.82111e-005 ]
7009 : [ 1.76667e-005 ]
7010 : [ 1.8047e-005  ]
7011 : [ 1.77952e-005 ]
7012 : [ 1.76365e-005 ]
7013 : [ 1.73007e-005 ]
7014 : [ 1.74428e-005 ]
7015 : [ 1.76605e-005 ]
7016 : [ 1.74258e-005 ]
7017 : [ 1.77987e-005 ]
7018 : [ 1.76671e-005 ]
7019 : [ 1.75888e-005 ]
7020 : [ 1.75316e-005 ]
7021 : [ 1.75479e-005 ]
7022 : [ 1.77793e-005 ]
7023 : [ 1.75148e-005 ]
7024 : [ 1.75619e-005 ]
7025 : [ 1.74685e-005 ]
7026 : [ 1.81403e-005 ]
7027 : [ 1.76492e-005 ]
7028 : [ 1.77197e-005 ]
7029 : [ 1.76205e-005 ]
7030 : [ 1.77208e-005 ]
7031 : [ 1.74782e-005 ]
7032 : [ 1.75626e-005 ]
7033 : [ 1.76487e-005 ]
7034 : [ 1.7681e-005  ]
7035 : [ 1.7539e-005  ]
7036 : [ 1.74943e-005 ]
7037 : [ 1.76432e-005 ]
7038 : [ 1.79306e-005 ]
7039 : [ 1.73219e-005 ]
7040 : [ 1.76002e-005 ]
7041 : [ 1.73939e-005 ]
7042 : [ 1.75491e-005 ]
7043 : [ 1.77969e-005 ]
7044 : [ 1.77777e-005 ]
7045 : [ 1.76424e-005 ]
7046 : [ 1.72784e-005 ]
7047 : [ 1.75981e-005 ]
7048 : [ 1.76912e-005 ]
7049 : [ 1.79618e-005 ]
7050 : [ 1.76356e-005 ]
7051 : [ 1.77825e-005 ]
7052 : [ 1.75488e-005 ]
7053 : [ 1.81971e-005 ]
7054 : [ 1.75224e-005 ]
7055 : [ 1.76021e-005 ]
7056 : [ 1.7348e-005  ]
7057 : [ 1.75217e-005 ]
7058 : [ 1.7474e-005  ]
7059 : [ 1.79858e-005 ]
7060 : [ 1.75844e-005 ]
7061 : [ 1.76949e-005 ]
7062 : [ 1.79011e-005 ]
7063 : [ 1.79248e-005 ]
7064 : [ 1.74804e-005 ]
7065 : [ 1.74596e-005 ]
7066 : [ 1.7584e-005  ]
7067 : [ 1.75293e-005 ]
7068 : [ 1.80536e-005 ]
7069 : [ 1.7758e-005  ]
7070 : [ 1.75836e-005 ]
7071 : [ 1.75991e-005 ]
7072 : [ 1.75962e-005 ]
7073 : [ 1.74965e-005 ]
7074 : [ 1.75951e-005 ]
7075 : [ 1.78035e-005 ]
7076 : [ 1.77412e-005 ]
7077 : [ 1.77039e-005 ]
7078 : [ 1.76191e-005 ]
7079 : [ 1.76553e-005 ]
7080 : [ 1.77334e-005 ]
7081 : [ 1.75759e-005 ]
7082 : [ 1.76174e-005 ]
7083 : [ 1.79222e-005 ]
7084 : [ 1.74598e-005 ]
7085 : [ 1.75374e-005 ]
7086 : [ 1.80453e-005 ]
7087 : [ 1.74298e-005 ]
7088 : [ 1.76086e-005 ]
7089 : [ 1.74576e-005 ]
7090 : [ 1.81094e-005 ]
7091 : [ 1.74635e-005 ]
7092 : [ 1.74597e-005 ]
7093 : [ 1.76284e-005 ]
7094 : [ 1.75371e-005 ]
7095 : [ 1.75351e-005 ]
7096 : [ 1.75995e-005 ]
7097 : [ 1.7633e-005  ]
7098 : [ 1.80521e-005 ]
7099 : [ 1.7632e-005  ]
7100 : [ 1.75723e-005 ]
7101 : [ 1.75924e-005 ]
7102 : [ 1.75407e-005 ]
7103 : [ 1.76047e-005 ]
7104 : [ 1.76442e-005 ]
7105 : [ 1.75555e-005 ]
7106 : [ 1.77492e-005 ]
7107 : [ 1.75732e-005 ]
7108 : [ 1.77013e-005 ]
7109 : [ 1.76609e-005 ]
7110 : [ 1.7763e-005  ]
7111 : [ 1.7581e-005  ]
7112 : [ 1.75663e-005 ]
7113 : [ 1.75776e-005 ]
7114 : [ 1.80553e-005 ]
7115 : [ 1.77844e-005 ]
7116 : [ 1.75699e-005 ]
7117 : [ 1.77506e-005 ]
7118 : [ 1.79544e-005 ]
7119 : [ 1.73871e-005 ]
7120 : [ 1.77028e-005 ]
7121 : [ 1.77896e-005 ]
7122 : [ 1.75401e-005 ]
7123 : [ 1.76325e-005 ]
7124 : [ 1.75535e-005 ]
7125 : [ 1.77504e-005 ]
7126 : [ 1.76354e-005 ]
7127 : [ 1.77012e-005 ]
7128 : [ 1.77788e-005 ]
7129 : [ 1.76414e-005 ]
7130 : [ 1.76672e-005 ]
7131 : [ 1.73482e-005 ]
7132 : [ 1.75757e-005 ]
7133 : [ 1.7711e-005  ]
7134 : [ 1.73789e-005 ]
7135 : [ 1.7854e-005  ]
7136 : [ 1.75538e-005 ]
7137 : [ 1.76187e-005 ]
7138 : [ 1.7383e-005  ]
7139 : [ 1.77668e-005 ]
7140 : [ 1.72612e-005 ]
7141 : [ 1.765e-005   ]
7142 : [ 1.78655e-005 ]
7143 : [ 1.75055e-005 ]
7144 : [ 1.76348e-005 ]
7145 : [ 1.75395e-005 ]
7146 : [ 1.76729e-005 ]
7147 : [ 1.76924e-005 ]
7148 : [ 1.75724e-005 ]
7149 : [ 1.75387e-005 ]
7150 : [ 1.77972e-005 ]
7151 : [ 1.77535e-005 ]
7152 : [ 1.77719e-005 ]
7153 : [ 1.76353e-005 ]
7154 : [ 1.74175e-005 ]
7155 : [ 1.77409e-005 ]
7156 : [ 1.75241e-005 ]
7157 : [ 1.76419e-005 ]
7158 : [ 1.7558e-005  ]
7159 : [ 1.76905e-005 ]
7160 : [ 1.76395e-005 ]
7161 : [ 1.76824e-005 ]
7162 : [ 1.75621e-005 ]
7163 : [ 1.77453e-005 ]
7164 : [ 1.75379e-005 ]
7165 : [ 1.76152e-005 ]
7166 : [ 1.78921e-005 ]
7167 : [ 1.7673e-005  ]
7168 : [ 1.75854e-005 ]
7169 : [ 1.72014e-005 ]
7170 : [ 1.79738e-005 ]
7171 : [ 1.75636e-005 ]
7172 : [ 1.76117e-005 ]
7173 : [ 1.76641e-005 ]
7174 : [ 1.76403e-005 ]
7175 : [ 1.75913e-005 ]
7176 : [ 1.77763e-005 ]
7177 : [ 1.77369e-005 ]
7178 : [ 1.74569e-005 ]
7179 : [ 1.74702e-005 ]
7180 : [ 1.76236e-005 ]
7181 : [ 1.73983e-005 ]
7182 : [ 1.76116e-005 ]
7183 : [ 1.77222e-005 ]
7184 : [ 1.76928e-005 ]
7185 : [ 1.75962e-005 ]
7186 : [ 1.78818e-005 ]
7187 : [ 1.76321e-005 ]
7188 : [ 1.76935e-005 ]
7189 : [ 1.75063e-005 ]
7190 : [ 1.80463e-005 ]
7191 : [ 1.76618e-005 ]
7192 : [ 1.76765e-005 ]
7193 : [ 1.76322e-005 ]
7194 : [ 1.74439e-005 ]
7195 : [ 1.76837e-005 ]
7196 : [ 1.75672e-005 ]
7197 : [ 1.76501e-005 ]
7198 : [ 1.76563e-005 ]
7199 : [ 1.75843e-005 ]
7200 : [ 1.76037e-005 ]
7201 : [ 1.77703e-005 ]
7202 : [ 1.74129e-005 ]
7203 : [ 1.75381e-005 ]
7204 : [ 1.77769e-005 ]
7205 : [ 1.75499e-005 ]
7206 : [ 1.75171e-005 ]
7207 : [ 1.77505e-005 ]
7208 : [ 1.75673e-005 ]
7209 : [ 1.7745e-005  ]
7210 : [ 1.7627e-005  ]
7211 : [ 1.75186e-005 ]
7212 : [ 1.7712e-005  ]
7213 : [ 1.77055e-005 ]
7214 : [ 1.76669e-005 ]
7215 : [ 1.78697e-005 ]
7216 : [ 1.75584e-005 ]
7217 : [ 1.75993e-005 ]
7218 : [ 1.77648e-005 ]
7219 : [ 1.8046e-005  ]
7220 : [ 1.78116e-005 ]
7221 : [ 1.77497e-005 ]
7222 : [ 1.75978e-005 ]
7223 : [ 1.7293e-005  ]
7224 : [ 1.77282e-005 ]
7225 : [ 1.77823e-005 ]
7226 : [ 1.77324e-005 ]
7227 : [ 1.73654e-005 ]
7228 : [ 1.75811e-005 ]
7229 : [ 1.76293e-005 ]
7230 : [ 1.77187e-005 ]
7231 : [ 1.78536e-005 ]
7232 : [ 1.76845e-005 ]
7233 : [ 1.80804e-005 ]
7234 : [ 1.76755e-005 ]
7235 : [ 1.76148e-005 ]
7236 : [ 1.73007e-005 ]
7237 : [ 1.79773e-005 ]
7238 : [ 1.76733e-005 ]
7239 : [ 1.75834e-005 ]
7240 : [ 1.75289e-005 ]
7241 : [ 1.7778e-005  ]
7242 : [ 1.7499e-005  ]
7243 : [ 1.77143e-005 ]
7244 : [ 1.73889e-005 ]
7245 : [ 1.76878e-005 ]
7246 : [ 1.76179e-005 ]
7247 : [ 1.78292e-005 ]
7248 : [ 1.77074e-005 ]
7249 : [ 1.75229e-005 ]
7250 : [ 1.76334e-005 ]
7251 : [ 1.74549e-005 ]
7252 : [ 1.73959e-005 ]
7253 : [ 1.76716e-005 ]
7254 : [ 1.74328e-005 ]
7255 : [ 1.7759e-005  ]
7256 : [ 1.737e-005   ]
7257 : [ 1.7631e-005  ]
7258 : [ 1.74647e-005 ]
7259 : [ 1.78364e-005 ]
7260 : [ 1.76628e-005 ]
7261 : [ 1.73669e-005 ]
7262 : [ 1.75594e-005 ]
7263 : [ 1.79372e-005 ]
7264 : [ 1.74969e-005 ]
7265 : [ 1.74946e-005 ]
7266 : [ 1.75528e-005 ]
7267 : [ 1.76796e-005 ]
7268 : [ 1.7535e-005  ]
7269 : [ 1.7635e-005  ]
7270 : [ 1.77312e-005 ]
7271 : [ 1.76408e-005 ]
7272 : [ 1.7249e-005  ]
7273 : [ 1.75603e-005 ]
7274 : [ 1.75689e-005 ]
7275 : [ 1.76374e-005 ]
7276 : [ 1.77949e-005 ]
7277 : [ 1.80645e-005 ]
7278 : [ 1.76989e-005 ]
7279 : [ 1.7558e-005  ]
7280 : [ 1.75718e-005 ]
7281 : [ 1.7902e-005  ]
7282 : [ 1.76579e-005 ]
7283 : [ 1.75753e-005 ]
7284 : [ 1.76421e-005 ]
7285 : [ 1.77618e-005 ]
7286 : [ 1.75016e-005 ]
7287 : [ 1.76687e-005 ]
7288 : [ 1.77345e-005 ]
7289 : [ 1.72863e-005 ]
7290 : [ 1.75956e-005 ]
7291 : [ 1.7468e-005  ]
7292 : [ 1.79089e-005 ]
7293 : [ 1.75396e-005 ]
7294 : [ 1.76263e-005 ]
7295 : [ 1.75497e-005 ]
7296 : [ 1.78829e-005 ]
7297 : [ 1.76723e-005 ]
7298 : [ 1.76432e-005 ]
7299 : [ 1.80846e-005 ]
7300 : [ 1.78646e-005 ]
7301 : [ 1.76088e-005 ]
7302 : [ 1.74196e-005 ]
7303 : [ 1.76395e-005 ]
7304 : [ 1.74614e-005 ]
7305 : [ 1.74155e-005 ]
7306 : [ 1.71292e-005 ]
7307 : [ 1.7444e-005  ]
7308 : [ 1.75456e-005 ]
7309 : [ 1.77317e-005 ]
7310 : [ 1.75835e-005 ]
7311 : [ 1.76367e-005 ]
7312 : [ 1.76034e-005 ]
7313 : [ 1.78368e-005 ]
7314 : [ 1.75953e-005 ]
7315 : [ 1.77272e-005 ]
7316 : [ 1.76228e-005 ]
7317 : [ 1.77251e-005 ]
7318 : [ 1.75681e-005 ]
7319 : [ 1.76145e-005 ]
7320 : [ 1.78642e-005 ]
7321 : [ 1.76129e-005 ]
7322 : [ 1.77862e-005 ]
7323 : [ 1.74677e-005 ]
7324 : [ 1.75503e-005 ]
7325 : [ 1.76012e-005 ]
7326 : [ 1.7522e-005  ]
7327 : [ 1.73545e-005 ]
7328 : [ 1.76265e-005 ]
7329 : [ 1.75942e-005 ]
7330 : [ 1.77008e-005 ]
7331 : [ 1.74555e-005 ]
7332 : [ 1.78661e-005 ]
7333 : [ 1.78108e-005 ]
7334 : [ 1.76116e-005 ]
7335 : [ 1.74934e-005 ]
7336 : [ 1.76556e-005 ]
7337 : [ 1.75336e-005 ]
7338 : [ 1.74161e-005 ]
7339 : [ 1.7669e-005  ]
7340 : [ 1.74517e-005 ]
7341 : [ 1.81468e-005 ]
7342 : [ 1.77354e-005 ]
7343 : [ 1.75939e-005 ]
7344 : [ 1.76776e-005 ]
7345 : [ 1.74793e-005 ]
7346 : [ 1.75898e-005 ]
7347 : [ 1.76331e-005 ]
7348 : [ 1.76007e-005 ]
7349 : [ 1.80593e-005 ]
7350 : [ 1.77548e-005 ]
7351 : [ 1.81599e-005 ]
7352 : [ 1.76516e-005 ]
7353 : [ 1.80352e-005 ]
7354 : [ 1.74138e-005 ]
7355 : [ 1.76606e-005 ]
7356 : [ 1.75694e-005 ]
7357 : [ 1.74802e-005 ]
7358 : [ 1.72759e-005 ]
7359 : [ 1.75785e-005 ]
7360 : [ 1.7928e-005  ]
7361 : [ 1.75121e-005 ]
7362 : [ 1.75695e-005 ]
7363 : [ 1.76123e-005 ]
7364 : [ 1.80202e-005 ]
7365 : [ 1.77941e-005 ]
7366 : [ 1.73469e-005 ]
7367 : [ 1.76073e-005 ]
7368 : [ 1.75048e-005 ]
7369 : [ 1.80235e-005 ]
7370 : [ 1.73734e-005 ]
7371 : [ 1.78792e-005 ]
7372 : [ 1.76514e-005 ]
7373 : [ 1.7992e-005  ]
7374 : [ 1.75134e-005 ]
7375 : [ 1.73911e-005 ]
7376 : [ 1.75593e-005 ]
7377 : [ 1.79886e-005 ]
7378 : [ 1.7685e-005  ]
7379 : [ 1.78606e-005 ]
7380 : [ 1.77193e-005 ]
7381 : [ 1.74341e-005 ]
7382 : [ 1.75086e-005 ]
7383 : [ 1.76871e-005 ]
7384 : [ 1.77649e-005 ]
7385 : [ 1.74631e-005 ]
7386 : [ 1.76818e-005 ]
7387 : [ 1.74305e-005 ]
7388 : [ 1.74834e-005 ]
7389 : [ 1.79234e-005 ]
7390 : [ 1.76154e-005 ]
7391 : [ 1.78315e-005 ]
7392 : [ 1.76863e-005 ]
7393 : [ 1.79166e-005 ]
7394 : [ 1.74909e-005 ]
7395 : [ 1.75459e-005 ]
7396 : [ 1.75155e-005 ]
7397 : [ 1.7478e-005  ]
7398 : [ 1.76192e-005 ]
7399 : [ 1.7755e-005  ]
7400 : [ 1.75744e-005 ]
7401 : [ 1.75173e-005 ]
7402 : [ 1.76714e-005 ]
7403 : [ 1.77934e-005 ]
7404 : [ 1.75663e-005 ]
7405 : [ 1.79881e-005 ]
7406 : [ 1.7499e-005  ]
7407 : [ 1.75315e-005 ]
7408 : [ 1.73189e-005 ]
7409 : [ 1.78044e-005 ]
7410 : [ 1.73633e-005 ]
7411 : [ 1.76241e-005 ]
7412 : [ 1.75983e-005 ]
7413 : [ 1.75916e-005 ]
7414 : [ 1.75464e-005 ]
7415 : [ 1.7466e-005  ]
7416 : [ 1.76101e-005 ]
7417 : [ 1.745e-005   ]
7418 : [ 1.75988e-005 ]
7419 : [ 1.74983e-005 ]
7420 : [ 1.76313e-005 ]
7421 : [ 1.76111e-005 ]
7422 : [ 1.75257e-005 ]
7423 : [ 1.75605e-005 ]
7424 : [ 1.74842e-005 ]
7425 : [ 1.7667e-005  ]
7426 : [ 1.76455e-005 ]
7427 : [ 1.75311e-005 ]
7428 : [ 1.76778e-005 ]
7429 : [ 1.77136e-005 ]
7430 : [ 1.76698e-005 ]
7431 : [ 1.74596e-005 ]
7432 : [ 1.74562e-005 ]
7433 : [ 1.79325e-005 ]
7434 : [ 1.7743e-005  ]
7435 : [ 1.77785e-005 ]
7436 : [ 1.80543e-005 ]
7437 : [ 1.73629e-005 ]
7438 : [ 1.77331e-005 ]
7439 : [ 1.79695e-005 ]
7440 : [ 1.7648e-005  ]
7441 : [ 1.76293e-005 ]
7442 : [ 1.7518e-005  ]
7443 : [ 1.81857e-005 ]
7444 : [ 1.75553e-005 ]
7445 : [ 1.73426e-005 ]
7446 : [ 1.76661e-005 ]
7447 : [ 1.76034e-005 ]
7448 : [ 1.7682e-005  ]
7449 : [ 1.76386e-005 ]
7450 : [ 1.75689e-005 ]
7451 : [ 1.78473e-005 ]
7452 : [ 1.76532e-005 ]
7453 : [ 1.74866e-005 ]
7454 : [ 1.77102e-005 ]
7455 : [ 1.73384e-005 ]
7456 : [ 1.79069e-005 ]
7457 : [ 1.80557e-005 ]
7458 : [ 1.75152e-005 ]
7459 : [ 1.77546e-005 ]
7460 : [ 1.76974e-005 ]
7461 : [ 1.76575e-005 ]
7462 : [ 1.74516e-005 ]
7463 : [ 1.73832e-005 ]
7464 : [ 1.76656e-005 ]
7465 : [ 1.7824e-005  ]
7466 : [ 1.76429e-005 ]
7467 : [ 1.76928e-005 ]
7468 : [ 1.76425e-005 ]
7469 : [ 1.7711e-005  ]
7470 : [ 1.81146e-005 ]
7471 : [ 1.77009e-005 ]
7472 : [ 1.7426e-005  ]
7473 : [ 1.77008e-005 ]
7474 : [ 1.76126e-005 ]
7475 : [ 1.75994e-005 ]
7476 : [ 1.76608e-005 ]
7477 : [ 1.75179e-005 ]
7478 : [ 1.7758e-005  ]
7479 : [ 1.76642e-005 ]
7480 : [ 1.76531e-005 ]
7481 : [ 1.78056e-005 ]
7482 : [ 1.73467e-005 ]
7483 : [ 1.82107e-005 ]
7484 : [ 1.75141e-005 ]
7485 : [ 1.76703e-005 ]
7486 : [ 1.7646e-005  ]
7487 : [ 1.75602e-005 ]
7488 : [ 1.76876e-005 ]
7489 : [ 1.7589e-005  ]
7490 : [ 1.7581e-005  ]
7491 : [ 1.77232e-005 ]
7492 : [ 1.7674e-005  ]
7493 : [ 1.77394e-005 ]
7494 : [ 1.77588e-005 ]
7495 : [ 1.76202e-005 ]
7496 : [ 1.80074e-005 ]
7497 : [ 1.75337e-005 ]
7498 : [ 1.75717e-005 ]
7499 : [ 1.75353e-005 ]
7500 : [ 1.76117e-005 ]
7501 : [ 1.76884e-005 ]
7502 : [ 1.76062e-005 ]
7503 : [ 1.766e-005   ]
7504 : [ 1.76841e-005 ]
7505 : [ 1.77789e-005 ]
7506 : [ 1.80974e-005 ]
7507 : [ 1.75762e-005 ]
7508 : [ 1.74337e-005 ]
7509 : [ 1.78668e-005 ]
7510 : [ 1.76675e-005 ]
7511 : [ 1.74603e-005 ]
7512 : [ 1.75541e-005 ]
7513 : [ 1.78574e-005 ]
7514 : [ 1.74831e-005 ]
7515 : [ 1.78052e-005 ]
7516 : [ 1.76607e-005 ]
7517 : [ 1.75443e-005 ]
7518 : [ 1.78881e-005 ]
7519 : [ 1.76655e-005 ]
7520 : [ 1.7756e-005  ]
7521 : [ 1.75863e-005 ]
7522 : [ 1.75098e-005 ]
7523 : [ 1.74961e-005 ]
7524 : [ 1.75502e-005 ]
7525 : [ 1.74349e-005 ]
7526 : [ 1.76087e-005 ]
7527 : [ 1.80515e-005 ]
7528 : [ 1.76509e-005 ]
7529 : [ 1.78461e-005 ]
7530 : [ 1.74794e-005 ]
7531 : [ 1.77494e-005 ]
7532 : [ 1.78611e-005 ]
7533 : [ 1.76444e-005 ]
7534 : [ 1.7303e-005  ]
7535 : [ 1.76224e-005 ]
7536 : [ 1.76661e-005 ]
7537 : [ 1.76379e-005 ]
7538 : [ 1.73904e-005 ]
7539 : [ 1.75449e-005 ]
7540 : [ 1.7612e-005  ]
7541 : [ 1.76714e-005 ]
7542 : [ 1.77087e-005 ]
7543 : [ 1.76487e-005 ]
7544 : [ 1.75753e-005 ]
7545 : [ 1.75807e-005 ]
7546 : [ 1.76704e-005 ]
7547 : [ 1.73945e-005 ]
7548 : [ 1.76224e-005 ]
7549 : [ 1.75961e-005 ]
7550 : [ 1.78533e-005 ]
7551 : [ 1.76234e-005 ]
7552 : [ 1.76029e-005 ]
7553 : [ 1.76244e-005 ]
7554 : [ 1.74557e-005 ]
7555 : [ 1.74398e-005 ]
7556 : [ 1.75665e-005 ]
7557 : [ 1.74662e-005 ]
7558 : [ 1.75514e-005 ]
7559 : [ 1.78019e-005 ]
7560 : [ 1.75054e-005 ]
7561 : [ 1.75464e-005 ]
7562 : [ 1.79035e-005 ]
7563 : [ 1.75995e-005 ]
7564 : [ 1.77062e-005 ]
7565 : [ 1.75785e-005 ]
7566 : [ 1.76441e-005 ]
7567 : [ 1.75001e-005 ]
7568 : [ 1.76521e-005 ]
7569 : [ 1.75908e-005 ]
7570 : [ 1.76123e-005 ]
7571 : [ 1.73866e-005 ]
7572 : [ 1.73953e-005 ]
7573 : [ 1.77157e-005 ]
7574 : [ 1.75017e-005 ]
7575 : [ 1.73737e-005 ]
7576 : [ 1.75204e-005 ]
7577 : [ 1.75576e-005 ]
7578 : [ 1.7411e-005  ]
7579 : [ 1.76203e-005 ]
7580 : [ 1.74926e-005 ]
7581 : [ 1.76042e-005 ]
7582 : [ 1.78806e-005 ]
7583 : [ 1.76221e-005 ]
7584 : [ 1.75298e-005 ]
7585 : [ 1.75997e-005 ]
7586 : [ 1.75806e-005 ]
7587 : [ 1.75397e-005 ]
7588 : [ 1.76112e-005 ]
7589 : [ 1.76108e-005 ]
7590 : [ 1.74759e-005 ]
7591 : [ 1.73332e-005 ]
7592 : [ 1.76947e-005 ]
7593 : [ 1.74683e-005 ]
7594 : [ 1.74859e-005 ]
7595 : [ 1.76906e-005 ]
7596 : [ 1.77105e-005 ]
7597 : [ 1.76397e-005 ]
7598 : [ 1.74052e-005 ]
7599 : [ 1.7397e-005  ]
7600 : [ 1.74199e-005 ]
7601 : [ 1.78424e-005 ]
7602 : [ 1.74272e-005 ]
7603 : [ 1.76021e-005 ]
7604 : [ 1.79796e-005 ]
7605 : [ 1.77822e-005 ]
7606 : [ 1.74908e-005 ]
7607 : [ 1.76656e-005 ]
7608 : [ 1.76016e-005 ]
7609 : [ 1.7529e-005  ]
7610 : [ 1.74724e-005 ]
7611 : [ 1.7575e-005  ]
7612 : [ 1.79296e-005 ]
7613 : [ 1.76014e-005 ]
7614 : [ 1.75831e-005 ]
7615 : [ 1.77117e-005 ]
7616 : [ 1.76969e-005 ]
7617 : [ 1.76927e-005 ]
7618 : [ 1.75311e-005 ]
7619 : [ 1.76477e-005 ]
7620 : [ 1.74668e-005 ]
7621 : [ 1.76409e-005 ]
7622 : [ 1.74537e-005 ]
7623 : [ 1.76271e-005 ]
7624 : [ 1.76784e-005 ]
7625 : [ 1.7674e-005  ]
7626 : [ 1.78946e-005 ]
7627 : [ 1.75786e-005 ]
7628 : [ 1.76823e-005 ]
7629 : [ 1.76908e-005 ]
7630 : [ 1.77784e-005 ]
7631 : [ 1.77029e-005 ]
7632 : [ 1.78083e-005 ]
7633 : [ 1.75395e-005 ]
7634 : [ 1.7574e-005  ]
7635 : [ 1.7496e-005  ]
7636 : [ 1.76303e-005 ]
7637 : [ 1.77043e-005 ]
7638 : [ 1.73285e-005 ]
7639 : [ 1.76182e-005 ]
7640 : [ 1.77706e-005 ]
7641 : [ 1.77515e-005 ]
7642 : [ 1.74116e-005 ]
7643 : [ 1.75955e-005 ]
7644 : [ 1.79986e-005 ]
7645 : [ 1.75259e-005 ]
7646 : [ 1.74851e-005 ]
7647 : [ 1.81068e-005 ]
7648 : [ 1.74726e-005 ]
7649 : [ 1.79807e-005 ]
7650 : [ 1.77914e-005 ]
7651 : [ 1.75826e-005 ]
7652 : [ 1.80105e-005 ]
7653 : [ 1.74517e-005 ]
7654 : [ 1.77241e-005 ]
7655 : [ 1.75766e-005 ]
7656 : [ 1.78806e-005 ]
7657 : [ 1.76401e-005 ]
7658 : [ 1.78224e-005 ]
7659 : [ 1.78123e-005 ]
7660 : [ 1.75706e-005 ]
7661 : [ 1.75331e-005 ]
7662 : [ 1.80441e-005 ]
7663 : [ 1.74944e-005 ]
7664 : [ 1.77141e-005 ]
7665 : [ 1.79961e-005 ]
7666 : [ 1.76162e-005 ]
7667 : [ 1.78623e-005 ]
7668 : [ 1.78107e-005 ]
7669 : [ 1.77787e-005 ]
7670 : [ 1.76205e-005 ]
7671 : [ 1.74023e-005 ]
7672 : [ 1.75987e-005 ]
7673 : [ 1.75174e-005 ]
7674 : [ 1.7514e-005  ]
7675 : [ 1.76901e-005 ]
7676 : [ 1.7594e-005  ]
7677 : [ 1.78089e-005 ]
7678 : [ 1.7551e-005  ]
7679 : [ 1.78507e-005 ]
7680 : [ 1.78434e-005 ]
7681 : [ 1.79512e-005 ]
7682 : [ 1.76211e-005 ]
7683 : [ 1.77181e-005 ]
7684 : [ 1.75629e-005 ]
7685 : [ 1.74594e-005 ]
7686 : [ 1.76698e-005 ]
7687 : [ 1.77452e-005 ]
7688 : [ 1.74815e-005 ]
7689 : [ 1.79593e-005 ]
7690 : [ 1.76467e-005 ]
7691 : [ 1.75431e-005 ]
7692 : [ 1.78874e-005 ]
7693 : [ 1.75127e-005 ]
7694 : [ 1.74805e-005 ]
7695 : [ 1.74884e-005 ]
7696 : [ 1.76213e-005 ]
7697 : [ 1.77807e-005 ]
7698 : [ 1.76026e-005 ]
7699 : [ 1.76122e-005 ]
7700 : [ 1.79389e-005 ]
7701 : [ 1.76749e-005 ]
7702 : [ 1.76156e-005 ]
7703 : [ 1.76321e-005 ]
7704 : [ 1.76094e-005 ]
7705 : [ 1.75174e-005 ]
7706 : [ 1.76249e-005 ]
7707 : [ 1.73289e-005 ]
7708 : [ 1.7677e-005  ]
7709 : [ 1.75245e-005 ]
7710 : [ 1.7803e-005  ]
7711 : [ 1.76279e-005 ]
7712 : [ 1.75813e-005 ]
7713 : [ 1.7865e-005  ]
7714 : [ 1.77346e-005 ]
7715 : [ 1.78573e-005 ]
7716 : [ 1.75148e-005 ]
7717 : [ 1.75165e-005 ]
7718 : [ 1.8064e-005  ]
7719 : [ 1.78484e-005 ]
7720 : [ 1.77952e-005 ]
7721 : [ 1.75951e-005 ]
7722 : [ 1.77389e-005 ]
7723 : [ 1.7949e-005  ]
7724 : [ 1.76221e-005 ]
7725 : [ 1.76823e-005 ]
7726 : [ 1.76725e-005 ]
7727 : [ 1.76593e-005 ]
7728 : [ 1.76495e-005 ]
7729 : [ 1.75395e-005 ]
7730 : [ 1.77261e-005 ]
7731 : [ 1.75597e-005 ]
7732 : [ 1.73898e-005 ]
7733 : [ 1.7588e-005  ]
7734 : [ 1.75042e-005 ]
7735 : [ 1.75463e-005 ]
7736 : [ 1.77985e-005 ]
7737 : [ 1.77446e-005 ]
7738 : [ 1.76749e-005 ]
7739 : [ 1.74496e-005 ]
7740 : [ 1.76409e-005 ]
7741 : [ 1.75542e-005 ]
7742 : [ 1.74311e-005 ]
7743 : [ 1.76439e-005 ]
7744 : [ 1.76187e-005 ]
7745 : [ 1.77598e-005 ]
7746 : [ 1.75727e-005 ]
7747 : [ 1.76401e-005 ]
7748 : [ 1.76399e-005 ]
7749 : [ 1.75251e-005 ]
7750 : [ 1.74175e-005 ]
7751 : [ 1.76164e-005 ]
7752 : [ 1.76227e-005 ]
7753 : [ 1.74216e-005 ]
7754 : [ 1.76442e-005 ]
7755 : [ 1.74896e-005 ]
7756 : [ 1.77812e-005 ]
7757 : [ 1.76574e-005 ]
7758 : [ 1.75672e-005 ]
7759 : [ 1.75176e-005 ]
7760 : [ 1.78768e-005 ]
7761 : [ 1.75868e-005 ]
7762 : [ 1.76006e-005 ]
7763 : [ 1.7324e-005  ]
7764 : [ 1.77999e-005 ]
7765 : [ 1.75445e-005 ]
7766 : [ 1.78573e-005 ]
7767 : [ 1.7803e-005  ]
7768 : [ 1.75426e-005 ]
7769 : [ 1.73965e-005 ]
7770 : [ 1.79851e-005 ]
7771 : [ 1.78273e-005 ]
7772 : [ 1.76912e-005 ]
7773 : [ 1.74372e-005 ]
7774 : [ 1.77927e-005 ]
7775 : [ 1.74713e-005 ]
7776 : [ 1.7577e-005  ]
7777 : [ 1.74309e-005 ]
7778 : [ 1.75954e-005 ]
7779 : [ 1.76704e-005 ]
7780 : [ 1.77769e-005 ]
7781 : [ 1.76491e-005 ]
7782 : [ 1.78844e-005 ]
7783 : [ 1.74665e-005 ]
7784 : [ 1.76371e-005 ]
7785 : [ 1.77215e-005 ]
7786 : [ 1.77624e-005 ]
7787 : [ 1.72579e-005 ]
7788 : [ 1.75373e-005 ]
7789 : [ 1.74882e-005 ]
7790 : [ 1.72729e-005 ]
7791 : [ 1.7576e-005  ]
7792 : [ 1.7508e-005  ]
7793 : [ 1.74839e-005 ]
7794 : [ 1.75304e-005 ]
7795 : [ 1.7582e-005  ]
7796 : [ 1.75155e-005 ]
7797 : [ 1.7695e-005  ]
7798 : [ 1.79629e-005 ]
7799 : [ 1.75503e-005 ]
7800 : [ 1.74415e-005 ]
7801 : [ 1.76363e-005 ]
7802 : [ 1.75534e-005 ]
7803 : [ 1.76609e-005 ]
7804 : [ 1.79326e-005 ]
7805 : [ 1.77233e-005 ]
7806 : [ 1.77395e-005 ]
7807 : [ 1.75529e-005 ]
7808 : [ 1.7722e-005  ]
7809 : [ 1.75445e-005 ]
7810 : [ 1.78999e-005 ]
7811 : [ 1.76744e-005 ]
7812 : [ 1.76839e-005 ]
7813 : [ 1.75732e-005 ]
7814 : [ 1.75125e-005 ]
7815 : [ 1.76028e-005 ]
7816 : [ 1.76483e-005 ]
7817 : [ 1.76137e-005 ]
7818 : [ 1.75592e-005 ]
7819 : [ 1.75907e-005 ]
7820 : [ 1.75503e-005 ]
7821 : [ 1.73899e-005 ]
7822 : [ 1.76756e-005 ]
7823 : [ 1.74896e-005 ]
7824 : [ 1.75737e-005 ]
7825 : [ 1.75333e-005 ]
7826 : [ 1.76505e-005 ]
7827 : [ 1.73973e-005 ]
7828 : [ 1.75923e-005 ]
7829 : [ 1.78371e-005 ]
7830 : [ 1.73784e-005 ]
7831 : [ 1.76891e-005 ]
7832 : [ 1.74422e-005 ]
7833 : [ 1.76345e-005 ]
7834 : [ 1.75622e-005 ]
7835 : [ 1.75204e-005 ]
7836 : [ 1.76391e-005 ]
7837 : [ 1.79325e-005 ]
7838 : [ 1.76213e-005 ]
7839 : [ 1.75196e-005 ]
7840 : [ 1.73354e-005 ]
7841 : [ 1.76029e-005 ]
7842 : [ 1.75245e-005 ]
7843 : [ 1.75279e-005 ]
7844 : [ 1.76804e-005 ]
7845 : [ 1.76158e-005 ]
7846 : [ 1.73998e-005 ]
7847 : [ 1.77057e-005 ]
7848 : [ 1.75544e-005 ]
7849 : [ 1.75473e-005 ]
7850 : [ 1.76095e-005 ]
7851 : [ 1.76087e-005 ]
7852 : [ 1.76478e-005 ]
7853 : [ 1.75504e-005 ]
7854 : [ 1.79716e-005 ]
7855 : [ 1.77087e-005 ]
7856 : [ 1.76017e-005 ]
7857 : [ 1.77174e-005 ]
7858 : [ 1.74274e-005 ]
7859 : [ 1.75406e-005 ]
7860 : [ 1.74584e-005 ]
7861 : [ 1.76369e-005 ]
7862 : [ 1.74531e-005 ]
7863 : [ 1.75444e-005 ]
7864 : [ 1.76444e-005 ]
7865 : [ 1.78798e-005 ]
7866 : [ 1.76938e-005 ]
7867 : [ 1.77117e-005 ]
7868 : [ 1.75008e-005 ]
7869 : [ 1.7723e-005  ]
7870 : [ 1.7421e-005  ]
7871 : [ 1.76547e-005 ]
7872 : [ 1.76671e-005 ]
7873 : [ 1.77788e-005 ]
7874 : [ 1.76629e-005 ]
7875 : [ 1.74877e-005 ]
7876 : [ 1.76875e-005 ]
7877 : [ 1.75138e-005 ]
7878 : [ 1.771e-005   ]
7879 : [ 1.76091e-005 ]
7880 : [ 1.76767e-005 ]
7881 : [ 1.77039e-005 ]
7882 : [ 1.76165e-005 ]
7883 : [ 1.75844e-005 ]
7884 : [ 1.74006e-005 ]
7885 : [ 1.75754e-005 ]
7886 : [ 1.76457e-005 ]
7887 : [ 1.80588e-005 ]
7888 : [ 1.77602e-005 ]
7889 : [ 1.74061e-005 ]
7890 : [ 1.75516e-005 ]
7891 : [ 1.76175e-005 ]
7892 : [ 1.73964e-005 ]
7893 : [ 1.77256e-005 ]
7894 : [ 1.73624e-005 ]
7895 : [ 1.77075e-005 ]
7896 : [ 1.78616e-005 ]
7897 : [ 1.77413e-005 ]
7898 : [ 1.75739e-005 ]
7899 : [ 1.75963e-005 ]
7900 : [ 1.75133e-005 ]
7901 : [ 1.72833e-005 ]
7902 : [ 1.77907e-005 ]
7903 : [ 1.76147e-005 ]
7904 : [ 1.76257e-005 ]
7905 : [ 1.79141e-005 ]
7906 : [ 1.77009e-005 ]
7907 : [ 1.73613e-005 ]
7908 : [ 1.76577e-005 ]
7909 : [ 1.74543e-005 ]
7910 : [ 1.77564e-005 ]
7911 : [ 1.75006e-005 ]
7912 : [ 1.75992e-005 ]
7913 : [ 1.76364e-005 ]
7914 : [ 1.75902e-005 ]
7915 : [ 1.75767e-005 ]
7916 : [ 1.75999e-005 ]
7917 : [ 1.77065e-005 ]
7918 : [ 1.76427e-005 ]
7919 : [ 1.74438e-005 ]
7920 : [ 1.77026e-005 ]
7921 : [ 1.77265e-005 ]
7922 : [ 1.73815e-005 ]
7923 : [ 1.74752e-005 ]
7924 : [ 1.79992e-005 ]
7925 : [ 1.80486e-005 ]
7926 : [ 1.7692e-005  ]
7927 : [ 1.81552e-005 ]
7928 : [ 1.75225e-005 ]
7929 : [ 1.7909e-005  ]
7930 : [ 1.75784e-005 ]
7931 : [ 1.74325e-005 ]
7932 : [ 1.75199e-005 ]
7933 : [ 1.73763e-005 ]
7934 : [ 1.76233e-005 ]
7935 : [ 1.7934e-005  ]
7936 : [ 1.76103e-005 ]
7937 : [ 1.76699e-005 ]
7938 : [ 1.7519e-005  ]
7939 : [ 1.74946e-005 ]
7940 : [ 1.80397e-005 ]
7941 : [ 1.75939e-005 ]
7942 : [ 1.74799e-005 ]
7943 : [ 1.76435e-005 ]
7944 : [ 1.75004e-005 ]
7945 : [ 1.77892e-005 ]
7946 : [ 1.75894e-005 ]
7947 : [ 1.75553e-005 ]
7948 : [ 1.76478e-005 ]
7949 : [ 1.75169e-005 ]
7950 : [ 1.76288e-005 ]
7951 : [ 1.79985e-005 ]
7952 : [ 1.7644e-005  ]
7953 : [ 1.76946e-005 ]
7954 : [ 1.74787e-005 ]
7955 : [ 1.77557e-005 ]
7956 : [ 1.754e-005   ]
7957 : [ 1.76609e-005 ]
7958 : [ 1.76272e-005 ]
7959 : [ 1.7529e-005  ]
7960 : [ 1.79335e-005 ]
7961 : [ 1.77864e-005 ]
7962 : [ 1.74599e-005 ]
7963 : [ 1.76076e-005 ]
7964 : [ 1.80121e-005 ]
7965 : [ 1.74832e-005 ]
7966 : [ 1.77982e-005 ]
7967 : [ 1.75809e-005 ]
7968 : [ 1.76616e-005 ]
7969 : [ 1.7921e-005  ]
7970 : [ 1.77147e-005 ]
7971 : [ 1.7568e-005  ]
7972 : [ 1.75668e-005 ]
7973 : [ 1.76434e-005 ]
7974 : [ 1.79979e-005 ]
7975 : [ 1.75704e-005 ]
7976 : [ 1.79649e-005 ]
7977 : [ 1.75773e-005 ]
7978 : [ 1.77105e-005 ]
7979 : [ 1.76617e-005 ]
7980 : [ 1.78453e-005 ]
7981 : [ 1.75215e-005 ]
7982 : [ 1.74203e-005 ]
7983 : [ 1.76254e-005 ]
7984 : [ 1.77366e-005 ]
7985 : [ 1.76477e-005 ]
7986 : [ 1.76194e-005 ]
7987 : [ 1.77973e-005 ]
7988 : [ 1.77465e-005 ]
7989 : [ 1.75841e-005 ]
7990 : [ 1.77401e-005 ]
7991 : [ 1.74089e-005 ]
7992 : [ 1.75374e-005 ]
7993 : [ 1.80441e-005 ]
7994 : [ 1.75598e-005 ]
7995 : [ 1.77258e-005 ]
7996 : [ 1.75724e-005 ]
7997 : [ 1.77549e-005 ]
7998 : [ 1.77081e-005 ]
7999 : [ 1.74467e-005 ]
8000 : [ 1.77173e-005 ]
8001 : [ 1.77263e-005 ]
8002 : [ 1.75519e-005 ]
8003 : [ 1.76178e-005 ]
8004 : [ 1.76492e-005 ]
8005 : [ 1.77864e-005 ]
8006 : [ 1.76194e-005 ]
8007 : [ 1.76575e-005 ]
8008 : [ 1.78779e-005 ]
8009 : [ 1.7809e-005  ]
8010 : [ 1.76679e-005 ]
8011 : [ 1.77819e-005 ]
8012 : [ 1.76936e-005 ]
8013 : [ 1.75521e-005 ]
8014 : [ 1.7589e-005  ]
8015 : [ 1.75806e-005 ]
8016 : [ 1.77507e-005 ]
8017 : [ 1.76884e-005 ]
8018 : [ 1.80618e-005 ]
8019 : [ 1.75851e-005 ]
8020 : [ 1.75257e-005 ]
8021 : [ 1.76191e-005 ]
8022 : [ 1.74053e-005 ]
8023 : [ 1.80101e-005 ]
8024 : [ 1.7692e-005  ]
8025 : [ 1.76505e-005 ]
8026 : [ 1.77199e-005 ]
8027 : [ 1.80134e-005 ]
8028 : [ 1.76814e-005 ]
8029 : [ 1.7654e-005  ]
8030 : [ 1.77976e-005 ]
8031 : [ 1.7808e-005  ]
8032 : [ 1.73879e-005 ]
8033 : [ 1.75387e-005 ]
8034 : [ 1.74794e-005 ]
8035 : [ 1.77569e-005 ]
8036 : [ 1.75866e-005 ]
8037 : [ 1.75568e-005 ]
8038 : [ 1.79897e-005 ]
8039 : [ 1.76369e-005 ]
8040 : [ 1.8106e-005  ]
8041 : [ 1.77122e-005 ]
8042 : [ 1.77797e-005 ]
8043 : [ 1.74809e-005 ]
8044 : [ 1.76014e-005 ]
8045 : [ 1.77949e-005 ]
8046 : [ 1.76475e-005 ]
8047 : [ 1.77222e-005 ]
8048 : [ 1.75425e-005 ]
8049 : [ 1.75868e-005 ]
8050 : [ 1.75361e-005 ]
8051 : [ 1.78433e-005 ]
8052 : [ 1.7677e-005  ]
8053 : [ 1.78493e-005 ]
8054 : [ 1.76547e-005 ]
8055 : [ 1.75982e-005 ]
8056 : [ 1.76462e-005 ]
8057 : [ 1.77337e-005 ]
8058 : [ 1.78313e-005 ]
8059 : [ 1.76711e-005 ]
8060 : [ 1.76175e-005 ]
8061 : [ 1.78222e-005 ]
8062 : [ 1.75772e-005 ]
8063 : [ 1.77883e-005 ]
8064 : [ 1.7449e-005  ]
8065 : [ 1.73769e-005 ]
8066 : [ 1.76032e-005 ]
8067 : [ 1.81013e-005 ]
8068 : [ 1.75368e-005 ]
8069 : [ 1.75445e-005 ]
8070 : [ 1.76498e-005 ]
8071 : [ 1.80604e-005 ]
8072 : [ 1.77866e-005 ]
8073 : [ 1.75528e-005 ]
8074 : [ 1.75591e-005 ]
8075 : [ 1.76098e-005 ]
8076 : [ 1.74342e-005 ]
8077 : [ 1.75862e-005 ]
8078 : [ 1.78355e-005 ]
8079 : [ 1.80626e-005 ]
8080 : [ 1.75841e-005 ]
8081 : [ 1.76938e-005 ]
8082 : [ 1.73547e-005 ]
8083 : [ 1.74325e-005 ]
8084 : [ 1.77131e-005 ]
8085 : [ 1.75938e-005 ]
8086 : [ 1.75692e-005 ]
8087 : [ 1.76765e-005 ]
8088 : [ 1.76081e-005 ]
8089 : [ 1.75581e-005 ]
8090 : [ 1.75726e-005 ]
8091 : [ 1.7672e-005  ]
8092 : [ 1.75229e-005 ]
8093 : [ 1.76382e-005 ]
8094 : [ 1.76129e-005 ]
8095 : [ 1.75426e-005 ]
8096 : [ 1.76386e-005 ]
8097 : [ 1.73399e-005 ]
8098 : [ 1.75716e-005 ]
8099 : [ 1.76304e-005 ]
8100 : [ 1.79066e-005 ]
8101 : [ 1.75804e-005 ]
8102 : [ 1.74906e-005 ]
8103 : [ 1.75973e-005 ]
8104 : [ 1.77e-005    ]
8105 : [ 1.77409e-005 ]
8106 : [ 1.76221e-005 ]
8107 : [ 1.74287e-005 ]
8108 : [ 1.79161e-005 ]
8109 : [ 1.76111e-005 ]
8110 : [ 1.77032e-005 ]
8111 : [ 1.76399e-005 ]
8112 : [ 1.78247e-005 ]
8113 : [ 1.76222e-005 ]
8114 : [ 1.74636e-005 ]
8115 : [ 1.7722e-005  ]
8116 : [ 1.76134e-005 ]
8117 : [ 1.76526e-005 ]
8118 : [ 1.80531e-005 ]
8119 : [ 1.75551e-005 ]
8120 : [ 1.76049e-005 ]
8121 : [ 1.77025e-005 ]
8122 : [ 1.77669e-005 ]
8123 : [ 1.76548e-005 ]
8124 : [ 1.76341e-005 ]
8125 : [ 1.77186e-005 ]
8126 : [ 1.7602e-005  ]
8127 : [ 1.74937e-005 ]
8128 : [ 1.75378e-005 ]
8129 : [ 1.76875e-005 ]
8130 : [ 1.77322e-005 ]
8131 : [ 1.77218e-005 ]
8132 : [ 1.76102e-005 ]
8133 : [ 1.7512e-005  ]
8134 : [ 1.78364e-005 ]
8135 : [ 1.75734e-005 ]
8136 : [ 1.74886e-005 ]
8137 : [ 1.76589e-005 ]
8138 : [ 1.7661e-005  ]
8139 : [ 1.77285e-005 ]
8140 : [ 1.75467e-005 ]
8141 : [ 1.77573e-005 ]
8142 : [ 1.78651e-005 ]
8143 : [ 1.80143e-005 ]
8144 : [ 1.77663e-005 ]
8145 : [ 1.75031e-005 ]
8146 : [ 1.79884e-005 ]
8147 : [ 1.77977e-005 ]
8148 : [ 1.77311e-005 ]
8149 : [ 1.74174e-005 ]
8150 : [ 1.75673e-005 ]
8151 : [ 1.77512e-005 ]
8152 : [ 1.7364e-005  ]
8153 : [ 1.78319e-005 ]
8154 : [ 1.76561e-005 ]
8155 : [ 1.78131e-005 ]
8156 : [ 1.76137e-005 ]
8157 : [ 1.74757e-005 ]
8158 : [ 1.73217e-005 ]
8159 : [ 1.74054e-005 ]
8160 : [ 1.74538e-005 ]
8161 : [ 1.7401e-005  ]
8162 : [ 1.75093e-005 ]
8163 : [ 1.74397e-005 ]
8164 : [ 1.76579e-005 ]
8165 : [ 1.75711e-005 ]
8166 : [ 1.75327e-005 ]
8167 : [ 1.76117e-005 ]
8168 : [ 1.74663e-005 ]
8169 : [ 1.77726e-005 ]
8170 : [ 1.76708e-005 ]
8171 : [ 1.73249e-005 ]
8172 : [ 1.76201e-005 ]
8173 : [ 1.75884e-005 ]
8174 : [ 1.7979e-005  ]
8175 : [ 1.79948e-005 ]
8176 : [ 1.74395e-005 ]
8177 : [ 1.78206e-005 ]
8178 : [ 1.77018e-005 ]
8179 : [ 1.77048e-005 ]
8180 : [ 1.73529e-005 ]
8181 : [ 1.78389e-005 ]
8182 : [ 1.76162e-005 ]
8183 : [ 1.77226e-005 ]
8184 : [ 1.78357e-005 ]
8185 : [ 1.76886e-005 ]
8186 : [ 1.77493e-005 ]
8187 : [ 1.75576e-005 ]
8188 : [ 1.74389e-005 ]
8189 : [ 1.75482e-005 ]
8190 : [ 1.77935e-005 ]
8191 : [ 1.78708e-005 ]
8192 : [ 1.75911e-005 ]
8193 : [ 1.76103e-005 ]
8194 : [ 1.8067e-005  ]
8195 : [ 1.75064e-005 ]
8196 : [ 1.79249e-005 ]
8197 : [ 1.7537e-005  ]
8198 : [ 1.77468e-005 ]
8199 : [ 1.7627e-005  ]
8200 : [ 1.77809e-005 ]
8201 : [ 1.7605e-005  ]
8202 : [ 1.7524e-005  ]
8203 : [ 1.79496e-005 ]
8204 : [ 1.78116e-005 ]
8205 : [ 1.74426e-005 ]
8206 : [ 1.74555e-005 ]
8207 : [ 1.76602e-005 ]
8208 : [ 1.77848e-005 ]
8209 : [ 1.76505e-005 ]
8210 : [ 1.7613e-005  ]
8211 : [ 1.76147e-005 ]
8212 : [ 1.79573e-005 ]
8213 : [ 1.76112e-005 ]
8214 : [ 1.75543e-005 ]
8215 : [ 1.76472e-005 ]
8216 : [ 1.7648e-005  ]
8217 : [ 1.75232e-005 ]
8218 : [ 1.77523e-005 ]
8219 : [ 1.75137e-005 ]
8220 : [ 1.74593e-005 ]
8221 : [ 1.79022e-005 ]
8222 : [ 1.77376e-005 ]
8223 : [ 1.76871e-005 ]
8224 : [ 1.76209e-005 ]
8225 : [ 1.75023e-005 ]
8226 : [ 1.76662e-005 ]
8227 : [ 1.74477e-005 ]
8228 : [ 1.76142e-005 ]
8229 : [ 1.73554e-005 ]
8230 : [ 1.75496e-005 ]
8231 : [ 1.7577e-005  ]
8232 : [ 1.80318e-005 ]
8233 : [ 1.78253e-005 ]
8234 : [ 1.74477e-005 ]
8235 : [ 1.76414e-005 ]
8236 : [ 1.76588e-005 ]
8237 : [ 1.77005e-005 ]
8238 : [ 1.77037e-005 ]
8239 : [ 1.75069e-005 ]
8240 : [ 1.77939e-005 ]
8241 : [ 1.76348e-005 ]
8242 : [ 1.74881e-005 ]
8243 : [ 1.7718e-005  ]
8244 : [ 1.75763e-005 ]
8245 : [ 1.77648e-005 ]
8246 : [ 1.77606e-005 ]
8247 : [ 1.76695e-005 ]
8248 : [ 1.76619e-005 ]
8249 : [ 1.74074e-005 ]
8250 : [ 1.74635e-005 ]
8251 : [ 1.76563e-005 ]
8252 : [ 1.76058e-005 ]
8253 : [ 1.75366e-005 ]
8254 : [ 1.76242e-005 ]
8255 : [ 1.74799e-005 ]
8256 : [ 1.78467e-005 ]
8257 : [ 1.74878e-005 ]
8258 : [ 1.7583e-005  ]
8259 : [ 1.81568e-005 ]
8260 : [ 1.76318e-005 ]
8261 : [ 1.7648e-005  ]
8262 : [ 1.7933e-005  ]
8263 : [ 1.743e-005   ]
8264 : [ 1.78039e-005 ]
8265 : [ 1.82455e-005 ]
8266 : [ 1.77132e-005 ]
8267 : [ 1.75467e-005 ]
8268 : [ 1.74863e-005 ]
8269 : [ 1.77183e-005 ]
8270 : [ 1.76549e-005 ]
8271 : [ 1.76075e-005 ]
8272 : [ 1.76758e-005 ]
8273 : [ 1.74359e-005 ]
8274 : [ 1.77213e-005 ]
8275 : [ 1.76404e-005 ]
8276 : [ 1.76602e-005 ]
8277 : [ 1.78129e-005 ]
8278 : [ 1.80155e-005 ]
8279 : [ 1.74953e-005 ]
8280 : [ 1.78895e-005 ]
8281 : [ 1.78854e-005 ]
8282 : [ 1.77275e-005 ]
8283 : [ 1.75516e-005 ]
8284 : [ 1.74681e-005 ]
8285 : [ 1.76854e-005 ]
8286 : [ 1.75731e-005 ]
8287 : [ 1.76654e-005 ]
8288 : [ 1.77723e-005 ]
8289 : [ 1.744e-005   ]
8290 : [ 1.75219e-005 ]
8291 : [ 1.75839e-005 ]
8292 : [ 1.77291e-005 ]
8293 : [ 1.76221e-005 ]
8294 : [ 1.76268e-005 ]
8295 : [ 1.77727e-005 ]
8296 : [ 1.76187e-005 ]
8297 : [ 1.73215e-005 ]
8298 : [ 1.79448e-005 ]
8299 : [ 1.76383e-005 ]
8300 : [ 1.75635e-005 ]
8301 : [ 1.74729e-005 ]
8302 : [ 1.7594e-005  ]
8303 : [ 1.79048e-005 ]
8304 : [ 1.77473e-005 ]
8305 : [ 1.76231e-005 ]
8306 : [ 1.77084e-005 ]
8307 : [ 1.76685e-005 ]
8308 : [ 1.76559e-005 ]
8309 : [ 1.74354e-005 ]
8310 : [ 1.77293e-005 ]
8311 : [ 1.76067e-005 ]
8312 : [ 1.74862e-005 ]
8313 : [ 1.76636e-005 ]
8314 : [ 1.75788e-005 ]
8315 : [ 1.80487e-005 ]
8316 : [ 1.7588e-005  ]
8317 : [ 1.76055e-005 ]
8318 : [ 1.78204e-005 ]
8319 : [ 1.76692e-005 ]
8320 : [ 1.74804e-005 ]
8321 : [ 1.74687e-005 ]
8322 : [ 1.74772e-005 ]
8323 : [ 1.75473e-005 ]
8324 : [ 1.77758e-005 ]
8325 : [ 1.76853e-005 ]
8326 : [ 1.76452e-005 ]
8327 : [ 1.75036e-005 ]
8328 : [ 1.75305e-005 ]
8329 : [ 1.72936e-005 ]
8330 : [ 1.76868e-005 ]
8331 : [ 1.74308e-005 ]
8332 : [ 1.75953e-005 ]
8333 : [ 1.7457e-005  ]
8334 : [ 1.74679e-005 ]
8335 : [ 1.77448e-005 ]
8336 : [ 1.7588e-005  ]
8337 : [ 1.80723e-005 ]
8338 : [ 1.77952e-005 ]
8339 : [ 1.75428e-005 ]
8340 : [ 1.772e-005   ]
8341 : [ 1.75452e-005 ]
8342 : [ 1.77197e-005 ]
8343 : [ 1.74155e-005 ]
8344 : [ 1.80464e-005 ]
8345 : [ 1.78167e-005 ]
8346 : [ 1.74916e-005 ]
8347 : [ 1.75792e-005 ]
8348 : [ 1.75991e-005 ]
8349 : [ 1.76345e-005 ]
8350 : [ 1.78003e-005 ]
8351 : [ 1.74341e-005 ]
8352 : [ 1.74916e-005 ]
8353 : [ 1.78091e-005 ]
8354 : [ 1.78435e-005 ]
8355 : [ 1.7754e-005  ]
8356 : [ 1.77939e-005 ]
8357 : [ 1.7836e-005  ]
8358 : [ 1.79719e-005 ]
8359 : [ 1.75516e-005 ]
8360 : [ 1.76453e-005 ]
8361 : [ 1.76409e-005 ]
8362 : [ 1.7378e-005  ]
8363 : [ 1.77396e-005 ]
8364 : [ 1.77359e-005 ]
8365 : [ 1.74389e-005 ]
8366 : [ 1.77901e-005 ]
8367 : [ 1.75454e-005 ]
8368 : [ 1.7863e-005  ]
8369 : [ 1.76815e-005 ]
8370 : [ 1.77387e-005 ]
8371 : [ 1.74329e-005 ]
8372 : [ 1.75472e-005 ]
8373 : [ 1.76052e-005 ]
8374 : [ 1.74213e-005 ]
8375 : [ 1.77807e-005 ]
8376 : [ 1.75957e-005 ]
8377 : [ 1.75583e-005 ]
8378 : [ 1.7672e-005  ]
8379 : [ 1.75222e-005 ]
8380 : [ 1.7741e-005  ]
8381 : [ 1.76845e-005 ]
8382 : [ 1.77534e-005 ]
8383 : [ 1.80895e-005 ]
8384 : [ 1.77207e-005 ]
8385 : [ 1.74654e-005 ]
8386 : [ 1.79786e-005 ]
8387 : [ 1.75994e-005 ]
8388 : [ 1.75482e-005 ]
8389 : [ 1.73303e-005 ]
8390 : [ 1.7663e-005  ]
8391 : [ 1.74521e-005 ]
8392 : [ 1.76852e-005 ]
8393 : [ 1.75376e-005 ]
8394 : [ 1.75355e-005 ]
8395 : [ 1.75901e-005 ]
8396 : [ 1.75775e-005 ]
8397 : [ 1.76134e-005 ]
8398 : [ 1.79862e-005 ]
8399 : [ 1.79407e-005 ]
8400 : [ 1.75828e-005 ]
8401 : [ 1.75399e-005 ]
8402 : [ 1.75405e-005 ]
8403 : [ 1.7801e-005  ]
8404 : [ 1.75372e-005 ]
8405 : [ 1.76656e-005 ]
8406 : [ 1.74802e-005 ]
8407 : [ 1.76329e-005 ]
8408 : [ 1.76339e-005 ]
8409 : [ 1.73945e-005 ]
8410 : [ 1.75878e-005 ]
8411 : [ 1.76355e-005 ]
8412 : [ 1.76387e-005 ]
8413 : [ 1.74519e-005 ]
8414 : [ 1.76608e-005 ]
8415 : [ 1.77394e-005 ]
8416 : [ 1.75229e-005 ]
8417 : [ 1.74425e-005 ]
8418 : [ 1.77225e-005 ]
8419 : [ 1.76115e-005 ]
8420 : [ 1.72765e-005 ]
8421 : [ 1.76096e-005 ]
8422 : [ 1.79793e-005 ]
8423 : [ 1.75389e-005 ]
8424 : [ 1.74604e-005 ]
8425 : [ 1.74639e-005 ]
8426 : [ 1.79257e-005 ]
8427 : [ 1.76223e-005 ]
8428 : [ 1.75622e-005 ]
8429 : [ 1.7772e-005  ]
8430 : [ 1.76096e-005 ]
8431 : [ 1.7519e-005  ]
8432 : [ 1.75233e-005 ]
8433 : [ 1.76925e-005 ]
8434 : [ 1.75021e-005 ]
8435 : [ 1.75443e-005 ]
8436 : [ 1.78642e-005 ]
8437 : [ 1.74127e-005 ]
8438 : [ 1.76908e-005 ]
8439 : [ 1.7557e-005  ]
8440 : [ 1.76929e-005 ]
8441 : [ 1.75234e-005 ]
8442 : [ 1.79688e-005 ]
8443 : [ 1.7408e-005  ]
8444 : [ 1.77713e-005 ]
8445 : [ 1.7474e-005  ]
8446 : [ 1.7609e-005  ]
8447 : [ 1.77656e-005 ]
8448 : [ 1.76434e-005 ]
8449 : [ 1.76932e-005 ]
8450 : [ 1.75318e-005 ]
8451 : [ 1.74476e-005 ]
8452 : [ 1.78336e-005 ]
8453 : [ 1.75079e-005 ]
8454 : [ 1.75516e-005 ]
8455 : [ 1.74241e-005 ]
8456 : [ 1.76943e-005 ]
8457 : [ 1.74555e-005 ]
8458 : [ 1.73952e-005 ]
8459 : [ 1.7792e-005  ]
8460 : [ 1.76727e-005 ]
8461 : [ 1.77074e-005 ]
8462 : [ 1.77454e-005 ]
8463 : [ 1.7626e-005  ]
8464 : [ 1.77938e-005 ]
8465 : [ 1.76628e-005 ]
8466 : [ 1.76062e-005 ]
8467 : [ 1.76946e-005 ]
8468 : [ 1.75031e-005 ]
8469 : [ 1.7821e-005  ]
8470 : [ 1.76144e-005 ]
8471 : [ 1.77627e-005 ]
8472 : [ 1.77303e-005 ]
8473 : [ 1.72712e-005 ]
8474 : [ 1.77283e-005 ]
8475 : [ 1.75114e-005 ]
8476 : [ 1.7345e-005  ]
8477 : [ 1.76375e-005 ]
8478 : [ 1.76459e-005 ]
8479 : [ 1.76549e-005 ]
8480 : [ 1.74799e-005 ]
8481 : [ 1.77175e-005 ]
8482 : [ 1.77024e-005 ]
8483 : [ 1.76397e-005 ]
8484 : [ 1.74807e-005 ]
8485 : [ 1.74414e-005 ]
8486 : [ 1.74277e-005 ]
8487 : [ 1.75911e-005 ]
8488 : [ 1.75734e-005 ]
8489 : [ 1.75719e-005 ]
8490 : [ 1.75765e-005 ]
8491 : [ 1.75036e-005 ]
8492 : [ 1.78272e-005 ]
8493 : [ 1.76946e-005 ]
8494 : [ 1.76226e-005 ]
8495 : [ 1.77857e-005 ]
8496 : [ 1.75709e-005 ]
8497 : [ 1.79692e-005 ]
8498 : [ 1.77066e-005 ]
8499 : [ 1.76467e-005 ]
8500 : [ 1.76873e-005 ]
8501 : [ 1.75923e-005 ]
8502 : [ 1.75193e-005 ]
8503 : [ 1.8009e-005  ]
8504 : [ 1.75375e-005 ]
8505 : [ 1.75915e-005 ]
8506 : [ 1.74297e-005 ]
8507 : [ 1.75053e-005 ]
8508 : [ 1.76346e-005 ]
8509 : [ 1.75945e-005 ]
8510 : [ 1.77673e-005 ]
8511 : [ 1.74919e-005 ]
8512 : [ 1.73995e-005 ]
8513 : [ 1.74633e-005 ]
8514 : [ 1.74759e-005 ]
8515 : [ 1.76211e-005 ]
8516 : [ 1.7592e-005  ]
8517 : [ 1.73618e-005 ]
8518 : [ 1.75872e-005 ]
8519 : [ 1.78752e-005 ]
8520 : [ 1.75767e-005 ]
8521 : [ 1.77463e-005 ]
8522 : [ 1.76143e-005 ]
8523 : [ 1.75002e-005 ]
8524 : [ 1.78063e-005 ]
8525 : [ 1.76215e-005 ]
8526 : [ 1.75994e-005 ]
8527 : [ 1.78939e-005 ]
8528 : [ 1.75311e-005 ]
8529 : [ 1.75433e-005 ]
8530 : [ 1.75749e-005 ]
8531 : [ 1.7726e-005  ]
8532 : [ 1.81011e-005 ]
8533 : [ 1.76695e-005 ]
8534 : [ 1.79676e-005 ]
8535 : [ 1.76622e-005 ]
8536 : [ 1.74582e-005 ]
8537 : [ 1.76314e-005 ]
8538 : [ 1.77479e-005 ]
8539 : [ 1.76216e-005 ]
8540 : [ 1.75446e-005 ]
8541 : [ 1.78997e-005 ]
8542 : [ 1.77181e-005 ]
8543 : [ 1.74829e-005 ]
8544 : [ 1.74742e-005 ]
8545 : [ 1.7906e-005  ]
8546 : [ 1.78013e-005 ]
8547 : [ 1.7782e-005  ]
8548 : [ 1.75739e-005 ]
8549 : [ 1.8137e-005  ]
8550 : [ 1.7696e-005  ]
8551 : [ 1.75218e-005 ]
8552 : [ 1.79374e-005 ]
8553 : [ 1.74671e-005 ]
8554 : [ 1.74763e-005 ]
8555 : [ 1.80673e-005 ]
8556 : [ 1.76126e-005 ]
8557 : [ 1.76913e-005 ]
8558 : [ 1.75554e-005 ]
8559 : [ 1.76475e-005 ]
8560 : [ 1.74958e-005 ]
8561 : [ 1.74374e-005 ]
8562 : [ 1.73575e-005 ]
8563 : [ 1.76438e-005 ]
8564 : [ 1.75507e-005 ]
8565 : [ 1.75512e-005 ]
8566 : [ 1.75783e-005 ]
8567 : [ 1.76561e-005 ]
8568 : [ 1.75585e-005 ]
8569 : [ 1.74508e-005 ]
8570 : [ 1.76209e-005 ]
8571 : [ 1.72635e-005 ]
8572 : [ 1.77453e-005 ]
8573 : [ 1.74305e-005 ]
8574 : [ 1.77431e-005 ]
8575 : [ 1.74133e-005 ]
8576 : [ 1.77238e-005 ]
8577 : [ 1.74388e-005 ]
8578 : [ 1.75632e-005 ]
8579 : [ 1.76414e-005 ]
8580 : [ 1.76184e-005 ]
8581 : [ 1.7843e-005  ]
8582 : [ 1.76499e-005 ]
8583 : [ 1.77946e-005 ]
8584 : [ 1.76341e-005 ]
8585 : [ 1.76282e-005 ]
8586 : [ 1.76547e-005 ]
8587 : [ 1.77011e-005 ]
8588 : [ 1.73246e-005 ]
8589 : [ 1.76013e-005 ]
8590 : [ 1.75483e-005 ]
8591 : [ 1.77473e-005 ]
8592 : [ 1.75136e-005 ]
8593 : [ 1.76058e-005 ]
8594 : [ 1.76558e-005 ]
8595 : [ 1.75855e-005 ]
8596 : [ 1.77563e-005 ]
8597 : [ 1.75002e-005 ]
8598 : [ 1.79134e-005 ]
8599 : [ 1.74328e-005 ]
8600 : [ 1.77098e-005 ]
8601 : [ 1.76445e-005 ]
8602 : [ 1.74833e-005 ]
8603 : [ 1.76122e-005 ]
8604 : [ 1.75593e-005 ]
8605 : [ 1.76573e-005 ]
8606 : [ 1.74445e-005 ]
8607 : [ 1.77297e-005 ]
8608 : [ 1.78004e-005 ]
8609 : [ 1.78212e-005 ]
8610 : [ 1.77776e-005 ]
8611 : [ 1.77154e-005 ]
8612 : [ 1.76725e-005 ]
8613 : [ 1.8098e-005  ]
8614 : [ 1.75236e-005 ]
8615 : [ 1.76175e-005 ]
8616 : [ 1.79223e-005 ]
8617 : [ 1.79863e-005 ]
8618 : [ 1.73903e-005 ]
8619 : [ 1.76437e-005 ]
8620 : [ 1.7521e-005  ]
8621 : [ 1.75349e-005 ]
8622 : [ 1.75337e-005 ]
8623 : [ 1.78452e-005 ]
8624 : [ 1.74313e-005 ]
8625 : [ 1.77389e-005 ]
8626 : [ 1.78566e-005 ]
8627 : [ 1.74129e-005 ]
8628 : [ 1.76684e-005 ]
8629 : [ 1.75639e-005 ]
8630 : [ 1.75848e-005 ]
8631 : [ 1.77715e-005 ]
8632 : [ 1.75493e-005 ]
8633 : [ 1.77967e-005 ]
8634 : [ 1.79205e-005 ]
8635 : [ 1.72795e-005 ]
8636 : [ 1.76582e-005 ]
8637 : [ 1.75268e-005 ]
8638 : [ 1.75033e-005 ]
8639 : [ 1.74226e-005 ]
8640 : [ 1.75117e-005 ]
8641 : [ 1.75003e-005 ]
8642 : [ 1.75256e-005 ]
8643 : [ 1.77614e-005 ]
8644 : [ 1.75432e-005 ]
8645 : [ 1.76135e-005 ]
8646 : [ 1.75797e-005 ]
8647 : [ 1.76572e-005 ]
8648 : [ 1.78878e-005 ]
8649 : [ 1.74399e-005 ]
8650 : [ 1.74031e-005 ]
8651 : [ 1.73848e-005 ]
8652 : [ 1.75155e-005 ]
8653 : [ 1.75771e-005 ]
8654 : [ 1.76259e-005 ]
8655 : [ 1.7412e-005  ]
8656 : [ 1.77072e-005 ]
8657 : [ 1.74453e-005 ]
8658 : [ 1.78779e-005 ]
8659 : [ 1.76736e-005 ]
8660 : [ 1.758e-005   ]
8661 : [ 1.77068e-005 ]
8662 : [ 1.79014e-005 ]
8663 : [ 1.75632e-005 ]
8664 : [ 1.75514e-005 ]
8665 : [ 1.75372e-005 ]
8666 : [ 1.72855e-005 ]
8667 : [ 1.78218e-005 ]
8668 : [ 1.76417e-005 ]
8669 : [ 1.7584e-005  ]
8670 : [ 1.77295e-005 ]
8671 : [ 1.76949e-005 ]
8672 : [ 1.76565e-005 ]
8673 : [ 1.77029e-005 ]
8674 : [ 1.76238e-005 ]
8675 : [ 1.77678e-005 ]
8676 : [ 1.79341e-005 ]
8677 : [ 1.76172e-005 ]
8678 : [ 1.7658e-005  ]
8679 : [ 1.74627e-005 ]
8680 : [ 1.7655e-005  ]
8681 : [ 1.75071e-005 ]
8682 : [ 1.75378e-005 ]
8683 : [ 1.76179e-005 ]
8684 : [ 1.7582e-005  ]
8685 : [ 1.74617e-005 ]
8686 : [ 1.77742e-005 ]
8687 : [ 1.75778e-005 ]
8688 : [ 1.74485e-005 ]
8689 : [ 1.78353e-005 ]
8690 : [ 1.74479e-005 ]
8691 : [ 1.76837e-005 ]
8692 : [ 1.75242e-005 ]
8693 : [ 1.76435e-005 ]
8694 : [ 1.79822e-005 ]
8695 : [ 1.75438e-005 ]
8696 : [ 1.76149e-005 ]
8697 : [ 1.75403e-005 ]
8698 : [ 1.76356e-005 ]
8699 : [ 1.75133e-005 ]
8700 : [ 1.75133e-005 ]
8701 : [ 1.77266e-005 ]
8702 : [ 1.79328e-005 ]
8703 : [ 1.75339e-005 ]
8704 : [ 1.76589e-005 ]
8705 : [ 1.73141e-005 ]
8706 : [ 1.80818e-005 ]
8707 : [ 1.76264e-005 ]
8708 : [ 1.74873e-005 ]
8709 : [ 1.75987e-005 ]
8710 : [ 1.77278e-005 ]
8711 : [ 1.74984e-005 ]
8712 : [ 1.7737e-005  ]
8713 : [ 1.76457e-005 ]
8714 : [ 1.75993e-005 ]
8715 : [ 1.77693e-005 ]
8716 : [ 1.76723e-005 ]
8717 : [ 1.75088e-005 ]
8718 : [ 1.7653e-005  ]
8719 : [ 1.75839e-005 ]
8720 : [ 1.79345e-005 ]
8721 : [ 1.76562e-005 ]
8722 : [ 1.74709e-005 ]
8723 : [ 1.75882e-005 ]
8724 : [ 1.7622e-005  ]
8725 : [ 1.7556e-005  ]
8726 : [ 1.74987e-005 ]
8727 : [ 1.75476e-005 ]
8728 : [ 1.8116e-005  ]
8729 : [ 1.76564e-005 ]
8730 : [ 1.77283e-005 ]
8731 : [ 1.77558e-005 ]
8732 : [ 1.75886e-005 ]
8733 : [ 1.73609e-005 ]
8734 : [ 1.75621e-005 ]
8735 : [ 1.75666e-005 ]
8736 : [ 1.80525e-005 ]
8737 : [ 1.74924e-005 ]
8738 : [ 1.7618e-005  ]
8739 : [ 1.76901e-005 ]
8740 : [ 1.7654e-005  ]
8741 : [ 1.77025e-005 ]
8742 : [ 1.75332e-005 ]
8743 : [ 1.82003e-005 ]
8744 : [ 1.75967e-005 ]
8745 : [ 1.77221e-005 ]
8746 : [ 1.77362e-005 ]
8747 : [ 1.78e-005    ]
8748 : [ 1.7693e-005  ]
8749 : [ 1.76935e-005 ]
8750 : [ 1.73126e-005 ]
8751 : [ 1.80653e-005 ]
8752 : [ 1.75148e-005 ]
8753 : [ 1.73727e-005 ]
8754 : [ 1.7489e-005  ]
8755 : [ 1.76668e-005 ]
8756 : [ 1.75899e-005 ]
8757 : [ 1.76696e-005 ]
8758 : [ 1.79126e-005 ]
8759 : [ 1.77428e-005 ]
8760 : [ 1.73656e-005 ]
8761 : [ 1.75946e-005 ]
8762 : [ 1.79711e-005 ]
8763 : [ 1.73876e-005 ]
8764 : [ 1.77614e-005 ]
8765 : [ 1.74384e-005 ]
8766 : [ 1.74675e-005 ]
8767 : [ 1.75271e-005 ]
8768 : [ 1.767e-005   ]
8769 : [ 1.74848e-005 ]
8770 : [ 1.72376e-005 ]
8771 : [ 1.78196e-005 ]
8772 : [ 1.76998e-005 ]
8773 : [ 1.75377e-005 ]
8774 : [ 1.76704e-005 ]
8775 : [ 1.77916e-005 ]
8776 : [ 1.81596e-005 ]
8777 : [ 1.76309e-005 ]
8778 : [ 1.7564e-005  ]
8779 : [ 1.73612e-005 ]
8780 : [ 1.75342e-005 ]
8781 : [ 1.74171e-005 ]
8782 : [ 1.76801e-005 ]
8783 : [ 1.75434e-005 ]
8784 : [ 1.76535e-005 ]
8785 : [ 1.77466e-005 ]
8786 : [ 1.784e-005   ]
8787 : [ 1.75929e-005 ]
8788 : [ 1.76814e-005 ]
8789 : [ 1.76803e-005 ]
8790 : [ 1.79209e-005 ]
8791 : [ 1.74828e-005 ]
8792 : [ 1.76604e-005 ]
8793 : [ 1.7633e-005  ]
8794 : [ 1.76315e-005 ]
8795 : [ 1.74234e-005 ]
8796 : [ 1.77314e-005 ]
8797 : [ 1.77242e-005 ]
8798 : [ 1.7631e-005  ]
8799 : [ 1.7558e-005  ]
8800 : [ 1.75294e-005 ]
8801 : [ 1.75972e-005 ]
8802 : [ 1.78113e-005 ]
8803 : [ 1.78959e-005 ]
8804 : [ 1.76922e-005 ]
8805 : [ 1.75699e-005 ]
8806 : [ 1.75517e-005 ]
8807 : [ 1.7733e-005  ]
8808 : [ 1.76814e-005 ]
8809 : [ 1.79296e-005 ]
8810 : [ 1.76292e-005 ]
8811 : [ 1.75003e-005 ]
8812 : [ 1.75399e-005 ]
8813 : [ 1.76449e-005 ]
8814 : [ 1.75695e-005 ]
8815 : [ 1.76958e-005 ]
8816 : [ 1.76543e-005 ]
8817 : [ 1.7633e-005  ]
8818 : [ 1.7773e-005  ]
8819 : [ 1.76267e-005 ]
8820 : [ 1.77484e-005 ]
8821 : [ 1.75211e-005 ]
8822 : [ 1.75817e-005 ]
8823 : [ 1.81857e-005 ]
8824 : [ 1.751e-005   ]
8825 : [ 1.76729e-005 ]
8826 : [ 1.7607e-005  ]
8827 : [ 1.77522e-005 ]
8828 : [ 1.74235e-005 ]
8829 : [ 1.74878e-005 ]
8830 : [ 1.76591e-005 ]
8831 : [ 1.76049e-005 ]
8832 : [ 1.78246e-005 ]
8833 : [ 1.76009e-005 ]
8834 : [ 1.79579e-005 ]
8835 : [ 1.77664e-005 ]
8836 : [ 1.75892e-005 ]
8837 : [ 1.75411e-005 ]
8838 : [ 1.77708e-005 ]
8839 : [ 1.77879e-005 ]
8840 : [ 1.77168e-005 ]
8841 : [ 1.77063e-005 ]
8842 : [ 1.74743e-005 ]
8843 : [ 1.73295e-005 ]
8844 : [ 1.78875e-005 ]
8845 : [ 1.76682e-005 ]
8846 : [ 1.79353e-005 ]
8847 : [ 1.75337e-005 ]
8848 : [ 1.75601e-005 ]
8849 : [ 1.75907e-005 ]
8850 : [ 1.76862e-005 ]
8851 : [ 1.76325e-005 ]
8852 : [ 1.73949e-005 ]
8853 : [ 1.80238e-005 ]
8854 : [ 1.83178e-005 ]
8855 : [ 1.76302e-005 ]
8856 : [ 1.78672e-005 ]
8857 : [ 1.77149e-005 ]
8858 : [ 1.76576e-005 ]
8859 : [ 1.78034e-005 ]
8860 : [ 1.74846e-005 ]
8861 : [ 1.77239e-005 ]
8862 : [ 1.76639e-005 ]
8863 : [ 1.76882e-005 ]
8864 : [ 1.76551e-005 ]
8865 : [ 1.75979e-005 ]
8866 : [ 1.75416e-005 ]
8867 : [ 1.75674e-005 ]
8868 : [ 1.78655e-005 ]
8869 : [ 1.75726e-005 ]
8870 : [ 1.76773e-005 ]
8871 : [ 1.74716e-005 ]
8872 : [ 1.74392e-005 ]
8873 : [ 1.75937e-005 ]
8874 : [ 1.73023e-005 ]
8875 : [ 1.79675e-005 ]
8876 : [ 1.75767e-005 ]
8877 : [ 1.76855e-005 ]
8878 : [ 1.79169e-005 ]
8879 : [ 1.77884e-005 ]
8880 : [ 1.75525e-005 ]
8881 : [ 1.82634e-005 ]
8882 : [ 1.76049e-005 ]
8883 : [ 1.74596e-005 ]
8884 : [ 1.77484e-005 ]
8885 : [ 1.74249e-005 ]
8886 : [ 1.75604e-005 ]
8887 : [ 1.74081e-005 ]
8888 : [ 1.77159e-005 ]
8889 : [ 1.74666e-005 ]
8890 : [ 1.79315e-005 ]
8891 : [ 1.77095e-005 ]
8892 : [ 1.75602e-005 ]
8893 : [ 1.75851e-005 ]
8894 : [ 1.75757e-005 ]
8895 : [ 1.75349e-005 ]
8896 : [ 1.767e-005   ]
8897 : [ 1.76294e-005 ]
8898 : [ 1.788e-005   ]
8899 : [ 1.79548e-005 ]
8900 : [ 1.76023e-005 ]
8901 : [ 1.75569e-005 ]
8902 : [ 1.74902e-005 ]
8903 : [ 1.7421e-005  ]
8904 : [ 1.7626e-005  ]
8905 : [ 1.74568e-005 ]
8906 : [ 1.76455e-005 ]
8907 : [ 1.75423e-005 ]
8908 : [ 1.75076e-005 ]
8909 : [ 1.77039e-005 ]
8910 : [ 1.7626e-005  ]
8911 : [ 1.74102e-005 ]
8912 : [ 1.75535e-005 ]
8913 : [ 1.794e-005   ]
8914 : [ 1.73114e-005 ]
8915 : [ 1.75823e-005 ]
8916 : [ 1.77435e-005 ]
8917 : [ 1.7685e-005  ]
8918 : [ 1.75849e-005 ]
8919 : [ 1.78361e-005 ]
8920 : [ 1.74198e-005 ]
8921 : [ 1.75975e-005 ]
8922 : [ 1.77566e-005 ]
8923 : [ 1.76261e-005 ]
8924 : [ 1.74882e-005 ]
8925 : [ 1.77713e-005 ]
8926 : [ 1.73272e-005 ]
8927 : [ 1.76495e-005 ]
8928 : [ 1.76069e-005 ]
8929 : [ 1.76204e-005 ]
8930 : [ 1.73139e-005 ]
8931 : [ 1.74053e-005 ]
8932 : [ 1.77903e-005 ]
8933 : [ 1.78962e-005 ]
8934 : [ 1.75302e-005 ]
8935 : [ 1.74429e-005 ]
8936 : [ 1.77372e-005 ]
8937 : [ 1.75324e-005 ]
8938 : [ 1.77336e-005 ]
8939 : [ 1.75004e-005 ]
8940 : [ 1.7666e-005  ]
8941 : [ 1.79402e-005 ]
8942 : [ 1.80031e-005 ]
8943 : [ 1.76218e-005 ]
8944 : [ 1.73224e-005 ]
8945 : [ 1.77249e-005 ]
8946 : [ 1.7437e-005  ]
8947 : [ 1.79057e-005 ]
8948 : [ 1.7561e-005  ]
8949 : [ 1.76496e-005 ]
8950 : [ 1.76241e-005 ]
8951 : [ 1.76078e-005 ]
8952 : [ 1.78399e-005 ]
8953 : [ 1.79497e-005 ]
8954 : [ 1.75364e-005 ]
8955 : [ 1.74625e-005 ]
8956 : [ 1.78176e-005 ]
8957 : [ 1.73519e-005 ]
8958 : [ 1.761e-005   ]
8959 : [ 1.77081e-005 ]
8960 : [ 1.76315e-005 ]
8961 : [ 1.7852e-005  ]
8962 : [ 1.76422e-005 ]
8963 : [ 1.76039e-005 ]
8964 : [ 1.77761e-005 ]
8965 : [ 1.74439e-005 ]
8966 : [ 1.7668e-005  ]
8967 : [ 1.76131e-005 ]
8968 : [ 1.74944e-005 ]
8969 : [ 1.73934e-005 ]
8970 : [ 1.72685e-005 ]
8971 : [ 1.73939e-005 ]
8972 : [ 1.76834e-005 ]
8973 : [ 1.75744e-005 ]
8974 : [ 1.75812e-005 ]
8975 : [ 1.77028e-005 ]
8976 : [ 1.763e-005   ]
8977 : [ 1.75636e-005 ]
8978 : [ 1.74586e-005 ]
8979 : [ 1.75506e-005 ]
8980 : [ 1.76964e-005 ]
8981 : [ 1.75436e-005 ]
8982 : [ 1.74396e-005 ]
8983 : [ 1.78658e-005 ]
8984 : [ 1.76971e-005 ]
8985 : [ 1.78507e-005 ]
8986 : [ 1.77893e-005 ]
8987 : [ 1.74694e-005 ]
8988 : [ 1.74995e-005 ]
8989 : [ 1.7894e-005  ]
8990 : [ 1.7678e-005  ]
8991 : [ 1.79134e-005 ]
8992 : [ 1.74095e-005 ]
8993 : [ 1.78463e-005 ]
8994 : [ 1.76836e-005 ]
8995 : [ 1.75302e-005 ]
8996 : [ 1.7379e-005  ]
8997 : [ 1.77133e-005 ]
8998 : [ 1.74917e-005 ]
8999 : [ 1.75519e-005 ]
9000 : [ 1.7528e-005  ]
9001 : [ 1.79191e-005 ]
9002 : [ 1.75229e-005 ]
9003 : [ 1.77424e-005 ]
9004 : [ 1.78049e-005 ]
9005 : [ 1.75713e-005 ]
9006 : [ 1.75868e-005 ]
9007 : [ 1.77704e-005 ]
9008 : [ 1.76625e-005 ]
9009 : [ 1.74361e-005 ]
9010 : [ 1.73855e-005 ]
9011 : [ 1.78482e-005 ]
9012 : [ 1.76619e-005 ]
9013 : [ 1.7469e-005  ]
9014 : [ 1.77038e-005 ]
9015 : [ 1.78035e-005 ]
9016 : [ 1.76411e-005 ]
9017 : [ 1.76844e-005 ]
9018 : [ 1.73849e-005 ]
9019 : [ 1.76918e-005 ]
9020 : [ 1.7507e-005  ]
9021 : [ 1.75648e-005 ]
9022 : [ 1.76547e-005 ]
9023 : [ 1.76585e-005 ]
9024 : [ 1.76649e-005 ]
9025 : [ 1.76876e-005 ]
9026 : [ 1.75897e-005 ]
9027 : [ 1.75041e-005 ]
9028 : [ 1.77119e-005 ]
9029 : [ 1.7712e-005  ]
9030 : [ 1.77425e-005 ]
9031 : [ 1.76326e-005 ]
9032 : [ 1.76075e-005 ]
9033 : [ 1.74046e-005 ]
9034 : [ 1.7652e-005  ]
9035 : [ 1.75439e-005 ]
9036 : [ 1.75596e-005 ]
9037 : [ 1.75156e-005 ]
9038 : [ 1.75503e-005 ]
9039 : [ 1.72408e-005 ]
9040 : [ 1.75958e-005 ]
9041 : [ 1.76464e-005 ]
9042 : [ 1.76101e-005 ]
9043 : [ 1.76797e-005 ]
9044 : [ 1.79648e-005 ]
9045 : [ 1.76071e-005 ]
9046 : [ 1.74685e-005 ]
9047 : [ 1.74381e-005 ]
9048 : [ 1.81545e-005 ]
9049 : [ 1.75083e-005 ]
9050 : [ 1.79325e-005 ]
9051 : [ 1.78134e-005 ]
9052 : [ 1.7679e-005  ]
9053 : [ 1.73909e-005 ]
9054 : [ 1.76344e-005 ]
9055 : [ 1.8127e-005  ]
9056 : [ 1.77184e-005 ]
9057 : [ 1.75645e-005 ]
9058 : [ 1.81539e-005 ]
9059 : [ 1.75724e-005 ]
9060 : [ 1.79704e-005 ]
9061 : [ 1.76647e-005 ]
9062 : [ 1.74404e-005 ]
9063 : [ 1.76386e-005 ]
9064 : [ 1.76815e-005 ]
9065 : [ 1.76205e-005 ]
9066 : [ 1.76845e-005 ]
9067 : [ 1.77527e-005 ]
9068 : [ 1.76618e-005 ]
9069 : [ 1.76693e-005 ]
9070 : [ 1.77138e-005 ]
9071 : [ 1.78033e-005 ]
9072 : [ 1.75317e-005 ]
9073 : [ 1.76373e-005 ]
9074 : [ 1.75778e-005 ]
9075 : [ 1.76366e-005 ]
9076 : [ 1.76772e-005 ]
9077 : [ 1.81705e-005 ]
9078 : [ 1.73936e-005 ]
9079 : [ 1.76623e-005 ]
9080 : [ 1.76747e-005 ]
9081 : [ 1.76616e-005 ]
9082 : [ 1.75136e-005 ]
9083 : [ 1.74566e-005 ]
9084 : [ 1.75577e-005 ]
9085 : [ 1.74406e-005 ]
9086 : [ 1.75399e-005 ]
9087 : [ 1.76557e-005 ]
9088 : [ 1.74017e-005 ]
9089 : [ 1.74687e-005 ]
9090 : [ 1.76603e-005 ]
9091 : [ 1.74874e-005 ]
9092 : [ 1.75322e-005 ]
9093 : [ 1.76792e-005 ]
9094 : [ 1.76332e-005 ]
9095 : [ 1.74603e-005 ]
9096 : [ 1.78771e-005 ]
9097 : [ 1.76722e-005 ]
9098 : [ 1.78007e-005 ]
9099 : [ 1.76249e-005 ]
9100 : [ 1.77118e-005 ]
9101 : [ 1.75881e-005 ]
9102 : [ 1.75082e-005 ]
9103 : [ 1.76873e-005 ]
9104 : [ 1.75311e-005 ]
9105 : [ 1.77144e-005 ]
9106 : [ 1.76014e-005 ]
9107 : [ 1.7747e-005  ]
9108 : [ 1.78727e-005 ]
9109 : [ 1.77603e-005 ]
9110 : [ 1.80056e-005 ]
9111 : [ 1.74118e-005 ]
9112 : [ 1.7638e-005  ]
9113 : [ 1.7727e-005  ]
9114 : [ 1.73714e-005 ]
9115 : [ 1.75465e-005 ]
9116 : [ 1.73985e-005 ]
9117 : [ 1.76837e-005 ]
9118 : [ 1.74346e-005 ]
9119 : [ 1.77467e-005 ]
9120 : [ 1.7439e-005  ]
9121 : [ 1.74767e-005 ]
9122 : [ 1.81964e-005 ]
9123 : [ 1.79643e-005 ]
9124 : [ 1.76676e-005 ]
9125 : [ 1.73764e-005 ]
9126 : [ 1.74528e-005 ]
9127 : [ 1.7733e-005  ]
9128 : [ 1.79429e-005 ]
9129 : [ 1.77286e-005 ]
9130 : [ 1.76884e-005 ]
9131 : [ 1.78418e-005 ]
9132 : [ 1.73867e-005 ]
9133 : [ 1.72648e-005 ]
9134 : [ 1.76055e-005 ]
9135 : [ 1.76466e-005 ]
9136 : [ 1.76475e-005 ]
9137 : [ 1.78644e-005 ]
9138 : [ 1.76611e-005 ]
9139 : [ 1.7445e-005  ]
9140 : [ 1.74146e-005 ]
9141 : [ 1.78197e-005 ]
9142 : [ 1.76698e-005 ]
9143 : [ 1.77623e-005 ]
9144 : [ 1.7886e-005  ]
9145 : [ 1.76616e-005 ]
9146 : [ 1.78158e-005 ]
9147 : [ 1.77855e-005 ]
9148 : [ 1.75443e-005 ]
9149 : [ 1.74099e-005 ]
9150 : [ 1.75631e-005 ]
9151 : [ 1.76094e-005 ]
9152 : [ 1.74053e-005 ]
9153 : [ 1.76823e-005 ]
9154 : [ 1.79163e-005 ]
9155 : [ 1.75772e-005 ]
9156 : [ 1.7691e-005  ]
9157 : [ 1.77564e-005 ]
9158 : [ 1.74505e-005 ]
9159 : [ 1.72872e-005 ]
9160 : [ 1.76747e-005 ]
9161 : [ 1.77476e-005 ]
9162 : [ 1.74158e-005 ]
9163 : [ 1.75744e-005 ]
9164 : [ 1.76319e-005 ]
9165 : [ 1.75718e-005 ]
9166 : [ 1.80362e-005 ]
9167 : [ 1.78432e-005 ]
9168 : [ 1.77242e-005 ]
9169 : [ 1.75563e-005 ]
9170 : [ 1.76291e-005 ]
9171 : [ 1.75358e-005 ]
9172 : [ 1.73467e-005 ]
9173 : [ 1.76065e-005 ]
9174 : [ 1.73561e-005 ]
9175 : [ 1.75381e-005 ]
9176 : [ 1.76912e-005 ]
9177 : [ 1.75695e-005 ]
9178 : [ 1.77384e-005 ]
9179 : [ 1.73116e-005 ]
9180 : [ 1.78155e-005 ]
9181 : [ 1.78026e-005 ]
9182 : [ 1.7804e-005  ]
9183 : [ 1.77471e-005 ]
9184 : [ 1.76881e-005 ]
9185 : [ 1.75352e-005 ]
9186 : [ 1.7862e-005  ]
9187 : [ 1.76741e-005 ]
9188 : [ 1.75809e-005 ]
9189 : [ 1.77938e-005 ]
9190 : [ 1.76066e-005 ]
9191 : [ 1.76658e-005 ]
9192 : [ 1.77259e-005 ]
9193 : [ 1.7642e-005  ]
9194 : [ 1.76992e-005 ]
9195 : [ 1.76366e-005 ]
9196 : [ 1.74842e-005 ]
9197 : [ 1.7628e-005  ]
9198 : [ 1.76156e-005 ]
9199 : [ 1.74544e-005 ]
9200 : [ 1.74116e-005 ]
9201 : [ 1.79319e-005 ]
9202 : [ 1.76629e-005 ]
9203 : [ 1.75644e-005 ]
9204 : [ 1.77895e-005 ]
9205 : [ 1.76735e-005 ]
9206 : [ 1.74222e-005 ]
9207 : [ 1.78255e-005 ]
9208 : [ 1.76285e-005 ]
9209 : [ 1.74652e-005 ]
9210 : [ 1.76764e-005 ]
9211 : [ 1.75336e-005 ]
9212 : [ 1.76165e-005 ]
9213 : [ 1.75398e-005 ]
9214 : [ 1.78091e-005 ]
9215 : [ 1.75237e-005 ]
9216 : [ 1.75755e-005 ]
9217 : [ 1.7698e-005  ]
9218 : [ 1.75583e-005 ]
9219 : [ 1.74795e-005 ]
9220 : [ 1.75147e-005 ]
9221 : [ 1.74789e-005 ]
9222 : [ 1.75475e-005 ]
9223 : [ 1.7585e-005  ]
9224 : [ 1.78267e-005 ]
9225 : [ 1.76379e-005 ]
9226 : [ 1.7923e-005  ]
9227 : [ 1.77146e-005 ]
9228 : [ 1.74021e-005 ]
9229 : [ 1.76705e-005 ]
9230 : [ 1.76692e-005 ]
9231 : [ 1.77505e-005 ]
9232 : [ 1.77577e-005 ]
9233 : [ 1.76504e-005 ]
9234 : [ 1.74903e-005 ]
9235 : [ 1.75633e-005 ]
9236 : [ 1.73977e-005 ]
9237 : [ 1.77948e-005 ]
9238 : [ 1.78647e-005 ]
9239 : [ 1.74622e-005 ]
9240 : [ 1.777e-005   ]
9241 : [ 1.78002e-005 ]
9242 : [ 1.77102e-005 ]
9243 : [ 1.75554e-005 ]
9244 : [ 1.78594e-005 ]
9245 : [ 1.75698e-005 ]
9246 : [ 1.7731e-005  ]
9247 : [ 1.784e-005   ]
9248 : [ 1.78431e-005 ]
9249 : [ 1.78167e-005 ]
9250 : [ 1.75788e-005 ]
9251 : [ 1.74678e-005 ]
9252 : [ 1.74491e-005 ]
9253 : [ 1.75742e-005 ]
9254 : [ 1.75376e-005 ]
9255 : [ 1.76121e-005 ]
9256 : [ 1.78568e-005 ]
9257 : [ 1.76487e-005 ]
9258 : [ 1.77724e-005 ]
9259 : [ 1.78992e-005 ]
9260 : [ 1.76928e-005 ]
9261 : [ 1.77328e-005 ]
9262 : [ 1.75895e-005 ]
9263 : [ 1.77029e-005 ]
9264 : [ 1.74847e-005 ]
9265 : [ 1.76344e-005 ]
9266 : [ 1.80066e-005 ]
9267 : [ 1.75018e-005 ]
9268 : [ 1.75426e-005 ]
9269 : [ 1.75421e-005 ]
9270 : [ 1.73388e-005 ]
9271 : [ 1.76174e-005 ]
9272 : [ 1.75107e-005 ]
9273 : [ 1.76595e-005 ]
9274 : [ 1.75815e-005 ]
9275 : [ 1.78e-005    ]
9276 : [ 1.80466e-005 ]
9277 : [ 1.77177e-005 ]
9278 : [ 1.76533e-005 ]
9279 : [ 1.77354e-005 ]
9280 : [ 1.78497e-005 ]
9281 : [ 1.76335e-005 ]
9282 : [ 1.77203e-005 ]
9283 : [ 1.76096e-005 ]
9284 : [ 1.76282e-005 ]
9285 : [ 1.77691e-005 ]
9286 : [ 1.74305e-005 ]
9287 : [ 1.77584e-005 ]
9288 : [ 1.76732e-005 ]
9289 : [ 1.74949e-005 ]
9290 : [ 1.75429e-005 ]
9291 : [ 1.76456e-005 ]
9292 : [ 1.75367e-005 ]
9293 : [ 1.75965e-005 ]
9294 : [ 1.76814e-005 ]
9295 : [ 1.75912e-005 ]
9296 : [ 1.76076e-005 ]
9297 : [ 1.76289e-005 ]
9298 : [ 1.74708e-005 ]
9299 : [ 1.79105e-005 ]
9300 : [ 1.77583e-005 ]
9301 : [ 1.77674e-005 ]
9302 : [ 1.76473e-005 ]
9303 : [ 1.77277e-005 ]
9304 : [ 1.79662e-005 ]
9305 : [ 1.76439e-005 ]
9306 : [ 1.76219e-005 ]
9307 : [ 1.74205e-005 ]
9308 : [ 1.77537e-005 ]
9309 : [ 1.73926e-005 ]
9310 : [ 1.74866e-005 ]
9311 : [ 1.76718e-005 ]
9312 : [ 1.76079e-005 ]
9313 : [ 1.78885e-005 ]
9314 : [ 1.7472e-005  ]
9315 : [ 1.76037e-005 ]
9316 : [ 1.76065e-005 ]
9317 : [ 1.76777e-005 ]
9318 : [ 1.75048e-005 ]
9319 : [ 1.75741e-005 ]
9320 : [ 1.7791e-005  ]
9321 : [ 1.74244e-005 ]
9322 : [ 1.81763e-005 ]
9323 : [ 1.74819e-005 ]
9324 : [ 1.7431e-005  ]
9325 : [ 1.76193e-005 ]
9326 : [ 1.79296e-005 ]
9327 : [ 1.73621e-005 ]
9328 : [ 1.77354e-005 ]
9329 : [ 1.7307e-005  ]
9330 : [ 1.7386e-005  ]
9331 : [ 1.75395e-005 ]
9332 : [ 1.74845e-005 ]
9333 : [ 1.75211e-005 ]
9334 : [ 1.7579e-005  ]
9335 : [ 1.74376e-005 ]
9336 : [ 1.74361e-005 ]
9337 : [ 1.73836e-005 ]
9338 : [ 1.78105e-005 ]
9339 : [ 1.79111e-005 ]
9340 : [ 1.77287e-005 ]
9341 : [ 1.73371e-005 ]
9342 : [ 1.76265e-005 ]
9343 : [ 1.75572e-005 ]
9344 : [ 1.79049e-005 ]
9345 : [ 1.74282e-005 ]
9346 : [ 1.77132e-005 ]
9347 : [ 1.74099e-005 ]
9348 : [ 1.74608e-005 ]
9349 : [ 1.75823e-005 ]
9350 : [ 1.76348e-005 ]
9351 : [ 1.75866e-005 ]
9352 : [ 1.7517e-005  ]
9353 : [ 1.78243e-005 ]
9354 : [ 1.77608e-005 ]
9355 : [ 1.7426e-005  ]
9356 : [ 1.76481e-005 ]
9357 : [ 1.7707e-005  ]
9358 : [ 1.76382e-005 ]
9359 : [ 1.74997e-005 ]
9360 : [ 1.76077e-005 ]
9361 : [ 1.79608e-005 ]
9362 : [ 1.78159e-005 ]
9363 : [ 1.77987e-005 ]
9364 : [ 1.73388e-005 ]
9365 : [ 1.77677e-005 ]
9366 : [ 1.7446e-005  ]
9367 : [ 1.77012e-005 ]
9368 : [ 1.74792e-005 ]
9369 : [ 1.74738e-005 ]
9370 : [ 1.78597e-005 ]
9371 : [ 1.76989e-005 ]
9372 : [ 1.77154e-005 ]
9373 : [ 1.75666e-005 ]
9374 : [ 1.7396e-005  ]
9375 : [ 1.73295e-005 ]
9376 : [ 1.77938e-005 ]
9377 : [ 1.74346e-005 ]
9378 : [ 1.77587e-005 ]
9379 : [ 1.74681e-005 ]
9380 : [ 1.75515e-005 ]
9381 : [ 1.80503e-005 ]
9382 : [ 1.74776e-005 ]
9383 : [ 1.75436e-005 ]
9384 : [ 1.76264e-005 ]
9385 : [ 1.80007e-005 ]
9386 : [ 1.81536e-005 ]
9387 : [ 1.76197e-005 ]
9388 : [ 1.79203e-005 ]
9389 : [ 1.75786e-005 ]
9390 : [ 1.79238e-005 ]
9391 : [ 1.75644e-005 ]
9392 : [ 1.77112e-005 ]
9393 : [ 1.75559e-005 ]
9394 : [ 1.76014e-005 ]
9395 : [ 1.75365e-005 ]
9396 : [ 1.73773e-005 ]
9397 : [ 1.76245e-005 ]
9398 : [ 1.77048e-005 ]
9399 : [ 1.77844e-005 ]
9400 : [ 1.75998e-005 ]
9401 : [ 1.73507e-005 ]
9402 : [ 1.79043e-005 ]
9403 : [ 1.81525e-005 ]
9404 : [ 1.7823e-005  ]
9405 : [ 1.77327e-005 ]
9406 : [ 1.75736e-005 ]
9407 : [ 1.8147e-005  ]
9408 : [ 1.75068e-005 ]
9409 : [ 1.75875e-005 ]
9410 : [ 1.78506e-005 ]
9411 : [ 1.76682e-005 ]
9412 : [ 1.73445e-005 ]
9413 : [ 1.76034e-005 ]
9414 : [ 1.76548e-005 ]
9415 : [ 1.77089e-005 ]
9416 : [ 1.77653e-005 ]
9417 : [ 1.74819e-005 ]
9418 : [ 1.76107e-005 ]
9419 : [ 1.76708e-005 ]
9420 : [ 1.76821e-005 ]
9421 : [ 1.77484e-005 ]
9422 : [ 1.75146e-005 ]
9423 : [ 1.76623e-005 ]
9424 : [ 1.8162e-005  ]
9425 : [ 1.74673e-005 ]
9426 : [ 1.78687e-005 ]
9427 : [ 1.80663e-005 ]
9428 : [ 1.7748e-005  ]
9429 : [ 1.77173e-005 ]
9430 : [ 1.76222e-005 ]
9431 : [ 1.76631e-005 ]
9432 : [ 1.80949e-005 ]
9433 : [ 1.73715e-005 ]
9434 : [ 1.76566e-005 ]
9435 : [ 1.7419e-005  ]
9436 : [ 1.75702e-005 ]
9437 : [ 1.75639e-005 ]
9438 : [ 1.7907e-005  ]
9439 : [ 1.73938e-005 ]
9440 : [ 1.74892e-005 ]
9441 : [ 1.80719e-005 ]
9442 : [ 1.77847e-005 ]
9443 : [ 1.78683e-005 ]
9444 : [ 1.76944e-005 ]
9445 : [ 1.76541e-005 ]
9446 : [ 1.74755e-005 ]
9447 : [ 1.75935e-005 ]
9448 : [ 1.76616e-005 ]
9449 : [ 1.76729e-005 ]
9450 : [ 1.75185e-005 ]
9451 : [ 1.76969e-005 ]
9452 : [ 1.73667e-005 ]
9453 : [ 1.76978e-005 ]
9454 : [ 1.76598e-005 ]
9455 : [ 1.7696e-005  ]
9456 : [ 1.72956e-005 ]
9457 : [ 1.76225e-005 ]
9458 : [ 1.75915e-005 ]
9459 : [ 1.74723e-005 ]
9460 : [ 1.7613e-005  ]
9461 : [ 1.75131e-005 ]
9462 : [ 1.76098e-005 ]
9463 : [ 1.75982e-005 ]
9464 : [ 1.73988e-005 ]
9465 : [ 1.74514e-005 ]
9466 : [ 1.76025e-005 ]
9467 : [ 1.752e-005   ]
9468 : [ 1.74461e-005 ]
9469 : [ 1.76957e-005 ]
9470 : [ 1.81162e-005 ]
9471 : [ 1.76537e-005 ]
9472 : [ 1.76985e-005 ]
9473 : [ 1.75069e-005 ]
9474 : [ 1.78883e-005 ]
9475 : [ 1.74666e-005 ]
9476 : [ 1.76507e-005 ]
9477 : [ 1.76347e-005 ]
9478 : [ 1.7709e-005  ]
9479 : [ 1.74784e-005 ]
9480 : [ 1.76383e-005 ]
9481 : [ 1.76647e-005 ]
9482 : [ 1.76717e-005 ]
9483 : [ 1.74902e-005 ]
9484 : [ 1.77208e-005 ]
9485 : [ 1.76204e-005 ]
9486 : [ 1.77208e-005 ]
9487 : [ 1.78606e-005 ]
9488 : [ 1.78203e-005 ]
9489 : [ 1.76043e-005 ]
9490 : [ 1.76309e-005 ]
9491 : [ 1.75302e-005 ]
9492 : [ 1.80973e-005 ]
9493 : [ 1.79697e-005 ]
9494 : [ 1.79755e-005 ]
9495 : [ 1.75872e-005 ]
9496 : [ 1.74977e-005 ]
9497 : [ 1.763e-005   ]
9498 : [ 1.76943e-005 ]
9499 : [ 1.76713e-005 ]
9500 : [ 1.76246e-005 ]
9501 : [ 1.74304e-005 ]
9502 : [ 1.76136e-005 ]
9503 : [ 1.74642e-005 ]
9504 : [ 1.78205e-005 ]
9505 : [ 1.76452e-005 ]
9506 : [ 1.7621e-005  ]
9507 : [ 1.75717e-005 ]
9508 : [ 1.80228e-005 ]
9509 : [ 1.80549e-005 ]
9510 : [ 1.75428e-005 ]
9511 : [ 1.74534e-005 ]
9512 : [ 1.74939e-005 ]
9513 : [ 1.76891e-005 ]
9514 : [ 1.77044e-005 ]
9515 : [ 1.76516e-005 ]
9516 : [ 1.74349e-005 ]
9517 : [ 1.77241e-005 ]
9518 : [ 1.76288e-005 ]
9519 : [ 1.77563e-005 ]
9520 : [ 1.75328e-005 ]
9521 : [ 1.72516e-005 ]
9522 : [ 1.75664e-005 ]
9523 : [ 1.75086e-005 ]
9524 : [ 1.7528e-005  ]
9525 : [ 1.75445e-005 ]
9526 : [ 1.74872e-005 ]
9527 : [ 1.80305e-005 ]
9528 : [ 1.7855e-005  ]
9529 : [ 1.75208e-005 ]
9530 : [ 1.78858e-005 ]
9531 : [ 1.78111e-005 ]
9532 : [ 1.76807e-005 ]
9533 : [ 1.78632e-005 ]
9534 : [ 1.78611e-005 ]
9535 : [ 1.77639e-005 ]
9536 : [ 1.7676e-005  ]
9537 : [ 1.78652e-005 ]
9538 : [ 1.75743e-005 ]
9539 : [ 1.74512e-005 ]
9540 : [ 1.7554e-005  ]
9541 : [ 1.80273e-005 ]
9542 : [ 1.76077e-005 ]
9543 : [ 1.76317e-005 ]
9544 : [ 1.75677e-005 ]
9545 : [ 1.74288e-005 ]
9546 : [ 1.76998e-005 ]
9547 : [ 1.80197e-005 ]
9548 : [ 1.76926e-005 ]
9549 : [ 1.73815e-005 ]
9550 : [ 1.80171e-005 ]
9551 : [ 1.75702e-005 ]
9552 : [ 1.7591e-005  ]
9553 : [ 1.7669e-005  ]
9554 : [ 1.76242e-005 ]
9555 : [ 1.75855e-005 ]
9556 : [ 1.75321e-005 ]
9557 : [ 1.76738e-005 ]
9558 : [ 1.75864e-005 ]
9559 : [ 1.76268e-005 ]
9560 : [ 1.74557e-005 ]
9561 : [ 1.76348e-005 ]
9562 : [ 1.76874e-005 ]
9563 : [ 1.76548e-005 ]
9564 : [ 1.77289e-005 ]
9565 : [ 1.78587e-005 ]
9566 : [ 1.78416e-005 ]
9567 : [ 1.75275e-005 ]
9568 : [ 1.76411e-005 ]
9569 : [ 1.79687e-005 ]
9570 : [ 1.76494e-005 ]
9571 : [ 1.75773e-005 ]
9572 : [ 1.76464e-005 ]
9573 : [ 1.73674e-005 ]
9574 : [ 1.78033e-005 ]
9575 : [ 1.76599e-005 ]
9576 : [ 1.77375e-005 ]
9577 : [ 1.73731e-005 ]
9578 : [ 1.78374e-005 ]
9579 : [ 1.74019e-005 ]
9580 : [ 1.76458e-005 ]
9581 : [ 1.77133e-005 ]
9582 : [ 1.76663e-005 ]
9583 : [ 1.75848e-005 ]
9584 : [ 1.75984e-005 ]
9585 : [ 1.76876e-005 ]
9586 : [ 1.75533e-005 ]
9587 : [ 1.74761e-005 ]
9588 : [ 1.74329e-005 ]
9589 : [ 1.78705e-005 ]
9590 : [ 1.76319e-005 ]
9591 : [ 1.75264e-005 ]
9592 : [ 1.76949e-005 ]
9593 : [ 1.76191e-005 ]
9594 : [ 1.78989e-005 ]
9595 : [ 1.75135e-005 ]
9596 : [ 1.76629e-005 ]
9597 : [ 1.75316e-005 ]
9598 : [ 1.76438e-005 ]
9599 : [ 1.77811e-005 ]
9600 : [ 1.73464e-005 ]
9601 : [ 1.74541e-005 ]
9602 : [ 1.76957e-005 ]
9603 : [ 1.75199e-005 ]
9604 : [ 1.76059e-005 ]
9605 : [ 1.76823e-005 ]
9606 : [ 1.74716e-005 ]
9607 : [ 1.75829e-005 ]
9608 : [ 1.76438e-005 ]
9609 : [ 1.75735e-005 ]
9610 : [ 1.76262e-005 ]
9611 : [ 1.75984e-005 ]
9612 : [ 1.75642e-005 ]
9613 : [ 1.73563e-005 ]
9614 : [ 1.75552e-005 ]
9615 : [ 1.74276e-005 ]
9616 : [ 1.76985e-005 ]
9617 : [ 1.78985e-005 ]
9618 : [ 1.76279e-005 ]
9619 : [ 1.75821e-005 ]
9620 : [ 1.78063e-005 ]
9621 : [ 1.75785e-005 ]
9622 : [ 1.75237e-005 ]
9623 : [ 1.77208e-005 ]
9624 : [ 1.75783e-005 ]
9625 : [ 1.79813e-005 ]
9626 : [ 1.73953e-005 ]
9627 : [ 1.74047e-005 ]
9628 : [ 1.79099e-005 ]
9629 : [ 1.7415e-005  ]
9630 : [ 1.75431e-005 ]
9631 : [ 1.74783e-005 ]
9632 : [ 1.79588e-005 ]
9633 : [ 1.7418e-005  ]
9634 : [ 1.76812e-005 ]
9635 : [ 1.79291e-005 ]
9636 : [ 1.76884e-005 ]
9637 : [ 1.75423e-005 ]
9638 : [ 1.76453e-005 ]
9639 : [ 1.77872e-005 ]
9640 : [ 1.74915e-005 ]
9641 : [ 1.77832e-005 ]
9642 : [ 1.76135e-005 ]
9643 : [ 1.75828e-005 ]
9644 : [ 1.77448e-005 ]
9645 : [ 1.76414e-005 ]
9646 : [ 1.76953e-005 ]
9647 : [ 1.76882e-005 ]
9648 : [ 1.75522e-005 ]
9649 : [ 1.75608e-005 ]
9650 : [ 1.77765e-005 ]
9651 : [ 1.76085e-005 ]
9652 : [ 1.76507e-005 ]
9653 : [ 1.76549e-005 ]
9654 : [ 1.75924e-005 ]
9655 : [ 1.81279e-005 ]
9656 : [ 1.7622e-005  ]
9657 : [ 1.7681e-005  ]
9658 : [ 1.75255e-005 ]
9659 : [ 1.76971e-005 ]
9660 : [ 1.76379e-005 ]
9661 : [ 1.76706e-005 ]
9662 : [ 1.80963e-005 ]
9663 : [ 1.76075e-005 ]
9664 : [ 1.77675e-005 ]
9665 : [ 1.77161e-005 ]
9666 : [ 1.76638e-005 ]
9667 : [ 1.76268e-005 ]
9668 : [ 1.74182e-005 ]
9669 : [ 1.75203e-005 ]
9670 : [ 1.7807e-005  ]
9671 : [ 1.79457e-005 ]
9672 : [ 1.74476e-005 ]
9673 : [ 1.74188e-005 ]
9674 : [ 1.75759e-005 ]
9675 : [ 1.76808e-005 ]
9676 : [ 1.76636e-005 ]
9677 : [ 1.75595e-005 ]
9678 : [ 1.75905e-005 ]
9679 : [ 1.75804e-005 ]
9680 : [ 1.75902e-005 ]
9681 : [ 1.7463e-005  ]
9682 : [ 1.78196e-005 ]
9683 : [ 1.76655e-005 ]
9684 : [ 1.75894e-005 ]
9685 : [ 1.75937e-005 ]
9686 : [ 1.76679e-005 ]
9687 : [ 1.75326e-005 ]
9688 : [ 1.78349e-005 ]
9689 : [ 1.77408e-005 ]
9690 : [ 1.76388e-005 ]
9691 : [ 1.7691e-005  ]
9692 : [ 1.74306e-005 ]
9693 : [ 1.79138e-005 ]
9694 : [ 1.80547e-005 ]
9695 : [ 1.80041e-005 ]
9696 : [ 1.75363e-005 ]
9697 : [ 1.75328e-005 ]
9698 : [ 1.76556e-005 ]
9699 : [ 1.77133e-005 ]
9700 : [ 1.73532e-005 ]
9701 : [ 1.77589e-005 ]
9702 : [ 1.75123e-005 ]
9703 : [ 1.77269e-005 ]
9704 : [ 1.77392e-005 ]
9705 : [ 1.80207e-005 ]
9706 : [ 1.75562e-005 ]
9707 : [ 1.75259e-005 ]
9708 : [ 1.76765e-005 ]
9709 : [ 1.8174e-005  ]
9710 : [ 1.74337e-005 ]
9711 : [ 1.80486e-005 ]
9712 : [ 1.78484e-005 ]
9713 : [ 1.74049e-005 ]
9714 : [ 1.75753e-005 ]
9715 : [ 1.75179e-005 ]
9716 : [ 1.79319e-005 ]
9717 : [ 1.74525e-005 ]
9718 : [ 1.75433e-005 ]
9719 : [ 1.77169e-005 ]
9720 : [ 1.78169e-005 ]
9721 : [ 1.76488e-005 ]
9722 : [ 1.74477e-005 ]
9723 : [ 1.76038e-005 ]
9724 : [ 1.76323e-005 ]
9725 : [ 1.78109e-005 ]
9726 : [ 1.79406e-005 ]
9727 : [ 1.76618e-005 ]
9728 : [ 1.75745e-005 ]
9729 : [ 1.7655e-005  ]
9730 : [ 1.75375e-005 ]
9731 : [ 1.75273e-005 ]
9732 : [ 1.76993e-005 ]
9733 : [ 1.74403e-005 ]
9734 : [ 1.75918e-005 ]
9735 : [ 1.78638e-005 ]
9736 : [ 1.74897e-005 ]
9737 : [ 1.7686e-005  ]
9738 : [ 1.75284e-005 ]
9739 : [ 1.79546e-005 ]
9740 : [ 1.7609e-005  ]
9741 : [ 1.75719e-005 ]
9742 : [ 1.75506e-005 ]
9743 : [ 1.74836e-005 ]
9744 : [ 1.77504e-005 ]
9745 : [ 1.7443e-005  ]
9746 : [ 1.76736e-005 ]
9747 : [ 1.78394e-005 ]
9748 : [ 1.7526e-005  ]
9749 : [ 1.77435e-005 ]
9750 : [ 1.76517e-005 ]
9751 : [ 1.74606e-005 ]
9752 : [ 1.76886e-005 ]
9753 : [ 1.76173e-005 ]
9754 : [ 1.75041e-005 ]
9755 : [ 1.76532e-005 ]
9756 : [ 1.74793e-005 ]
9757 : [ 1.76005e-005 ]
9758 : [ 1.76107e-005 ]
9759 : [ 1.76608e-005 ]
9760 : [ 1.7427e-005  ]
9761 : [ 1.75987e-005 ]
9762 : [ 1.74167e-005 ]
9763 : [ 1.77701e-005 ]
9764 : [ 1.75494e-005 ]
9765 : [ 1.77705e-005 ]
9766 : [ 1.7592e-005  ]
9767 : [ 1.76537e-005 ]
9768 : [ 1.78577e-005 ]
9769 : [ 1.7503e-005  ]
9770 : [ 1.74795e-005 ]
9771 : [ 1.76259e-005 ]
9772 : [ 1.7744e-005  ]
9773 : [ 1.76005e-005 ]
9774 : [ 1.79855e-005 ]
9775 : [ 1.73818e-005 ]
9776 : [ 1.74616e-005 ]
9777 : [ 1.7585e-005  ]
9778 : [ 1.76199e-005 ]
9779 : [ 1.76358e-005 ]
9780 : [ 1.75396e-005 ]
9781 : [ 1.76336e-005 ]
9782 : [ 1.77873e-005 ]
9783 : [ 1.77774e-005 ]
9784 : [ 1.75139e-005 ]
9785 : [ 1.75313e-005 ]
9786 : [ 1.76291e-005 ]
9787 : [ 1.76309e-005 ]
9788 : [ 1.75479e-005 ]
9789 : [ 1.73362e-005 ]
9790 : [ 1.74718e-005 ]
9791 : [ 1.76224e-005 ]
9792 : [ 1.779e-005   ]
9793 : [ 1.74839e-005 ]
9794 : [ 1.75432e-005 ]
9795 : [ 1.80175e-005 ]
9796 : [ 1.76047e-005 ]
9797 : [ 1.76397e-005 ]
9798 : [ 1.7568e-005  ]
9799 : [ 1.77035e-005 ]
9800 : [ 1.77952e-005 ]
9801 : [ 1.75082e-005 ]
9802 : [ 1.746e-005   ]
9803 : [ 1.75973e-005 ]
9804 : [ 1.77373e-005 ]
9805 : [ 1.7428e-005  ]
9806 : [ 1.78634e-005 ]
9807 : [ 1.76601e-005 ]
9808 : [ 1.73544e-005 ]
9809 : [ 1.76132e-005 ]
9810 : [ 1.72874e-005 ]
9811 : [ 1.77524e-005 ]
9812 : [ 1.74847e-005 ]
9813 : [ 1.74376e-005 ]
9814 : [ 1.76108e-005 ]
9815 : [ 1.75999e-005 ]
9816 : [ 1.76838e-005 ]
9817 : [ 1.73626e-005 ]
9818 : [ 1.76901e-005 ]
9819 : [ 1.76147e-005 ]
9820 : [ 1.74338e-005 ]
9821 : [ 1.75211e-005 ]
9822 : [ 1.75322e-005 ]
9823 : [ 1.75492e-005 ]
9824 : [ 1.80132e-005 ]
9825 : [ 1.72704e-005 ]
9826 : [ 1.80812e-005 ]
9827 : [ 1.75062e-005 ]
9828 : [ 1.77837e-005 ]
9829 : [ 1.76219e-005 ]
9830 : [ 1.7719e-005  ]
9831 : [ 1.77404e-005 ]
9832 : [ 1.754e-005   ]
9833 : [ 1.76351e-005 ]
9834 : [ 1.79542e-005 ]
9835 : [ 1.76827e-005 ]
9836 : [ 1.74157e-005 ]
9837 : [ 1.76346e-005 ]
9838 : [ 1.7686e-005  ]
9839 : [ 1.76296e-005 ]
9840 : [ 1.75805e-005 ]
9841 : [ 1.78352e-005 ]
9842 : [ 1.74475e-005 ]
9843 : [ 1.76313e-005 ]
9844 : [ 1.7621e-005  ]
9845 : [ 1.75161e-005 ]
9846 : [ 1.76296e-005 ]
9847 : [ 1.7408e-005  ]
9848 : [ 1.79365e-005 ]
9849 : [ 1.7777e-005  ]
9850 : [ 1.75064e-005 ]
9851 : [ 1.77899e-005 ]
9852 : [ 1.75147e-005 ]
9853 : [ 1.75548e-005 ]
9854 : [ 1.75553e-005 ]
9855 : [ 1.7434e-005  ]
9856 : [ 1.77733e-005 ]
9857 : [ 1.76764e-005 ]
9858 : [ 1.75712e-005 ]
9859 : [ 1.77125e-005 ]
9860 : [ 1.77086e-005 ]
9861 : [ 1.75914e-005 ]
9862 : [ 1.72177e-005 ]
9863 : [ 1.76697e-005 ]
9864 : [ 1.75514e-005 ]
9865 : [ 1.78935e-005 ]
9866 : [ 1.78566e-005 ]
9867 : [ 1.77827e-005 ]
9868 : [ 1.73809e-005 ]
9869 : [ 1.76887e-005 ]
9870 : [ 1.73907e-005 ]
9871 : [ 1.77661e-005 ]
9872 : [ 1.76226e-005 ]
9873 : [ 1.77112e-005 ]
9874 : [ 1.75291e-005 ]
9875 : [ 1.77204e-005 ]
9876 : [ 1.74991e-005 ]
9877 : [ 1.79422e-005 ]
9878 : [ 1.78267e-005 ]
9879 : [ 1.75174e-005 ]
9880 : [ 1.76162e-005 ]
9881 : [ 1.77486e-005 ]
9882 : [ 1.76446e-005 ]
9883 : [ 1.75937e-005 ]
9884 : [ 1.76394e-005 ]
9885 : [ 1.78569e-005 ]
9886 : [ 1.7374e-005  ]
9887 : [ 1.74201e-005 ]
9888 : [ 1.75464e-005 ]
9889 : [ 1.77031e-005 ]
9890 : [ 1.74798e-005 ]
9891 : [ 1.74772e-005 ]
9892 : [ 1.7696e-005  ]
9893 : [ 1.75546e-005 ]
9894 : [ 1.7502e-005  ]
9895 : [ 1.76827e-005 ]
9896 : [ 1.76678e-005 ]
9897 : [ 1.75921e-005 ]
9898 : [ 1.75421e-005 ]
9899 : [ 1.7789e-005  ]
9900 : [ 1.74067e-005 ]
9901 : [ 1.77076e-005 ]
9902 : [ 1.76527e-005 ]
9903 : [ 1.76461e-005 ]
9904 : [ 1.77646e-005 ]
9905 : [ 1.75719e-005 ]
9906 : [ 1.75376e-005 ]
9907 : [ 1.77786e-005 ]
9908 : [ 1.75293e-005 ]
9909 : [ 1.79098e-005 ]
9910 : [ 1.78412e-005 ]
9911 : [ 1.73914e-005 ]
9912 : [ 1.74612e-005 ]
9913 : [ 1.76024e-005 ]
9914 : [ 1.75892e-005 ]
9915 : [ 1.74741e-005 ]
9916 : [ 1.73473e-005 ]
9917 : [ 1.75725e-005 ]
9918 : [ 1.73247e-005 ]
9919 : [ 1.78665e-005 ]
9920 : [ 1.7939e-005  ]
9921 : [ 1.75728e-005 ]
9922 : [ 1.772e-005   ]
9923 : [ 1.77587e-005 ]
9924 : [ 1.75414e-005 ]
9925 : [ 1.75059e-005 ]
9926 : [ 1.76908e-005 ]
9927 : [ 1.76886e-005 ]
9928 : [ 1.7647e-005  ]
9929 : [ 1.74636e-005 ]
9930 : [ 1.76313e-005 ]
9931 : [ 1.76281e-005 ]
9932 : [ 1.75186e-005 ]
9933 : [ 1.77113e-005 ]
9934 : [ 1.77678e-005 ]
9935 : [ 1.76889e-005 ]
9936 : [ 1.77084e-005 ]
9937 : [ 1.77148e-005 ]
9938 : [ 1.76299e-005 ]
9939 : [ 1.75807e-005 ]
9940 : [ 1.75705e-005 ]
9941 : [ 1.76995e-005 ]
9942 : [ 1.76615e-005 ]
9943 : [ 1.75586e-005 ]
9944 : [ 1.78528e-005 ]
9945 : [ 1.7615e-005  ]
9946 : [ 1.77777e-005 ]
9947 : [ 1.76516e-005 ]
9948 : [ 1.7836e-005  ]
9949 : [ 1.75377e-005 ]
9950 : [ 1.77373e-005 ]
9951 : [ 1.74939e-005 ]
9952 : [ 1.77964e-005 ]
9953 : [ 1.74832e-005 ]
9954 : [ 1.76974e-005 ]
9955 : [ 1.7435e-005  ]
9956 : [ 1.74033e-005 ]
9957 : [ 1.74804e-005 ]
9958 : [ 1.75809e-005 ]
9959 : [ 1.74604e-005 ]
9960 : [ 1.73106e-005 ]
9961 : [ 1.73653e-005 ]
9962 : [ 1.77501e-005 ]
9963 : [ 1.7635e-005  ]
9964 : [ 1.77342e-005 ]
9965 : [ 1.76202e-005 ]
9966 : [ 1.75099e-005 ]
9967 : [ 1.75925e-005 ]
9968 : [ 1.77633e-005 ]
9969 : [ 1.75324e-005 ]
9970 : [ 1.76653e-005 ]
9971 : [ 1.80281e-005 ]
9972 : [ 1.76166e-005 ]
9973 : [ 1.7713e-005  ]
9974 : [ 1.76257e-005 ]
9975 : [ 1.75117e-005 ]
9976 : [ 1.73575e-005 ]
9977 : [ 1.75348e-005 ]
9978 : [ 1.759e-005   ]
9979 : [ 1.75521e-005 ]
9980 : [ 1.77689e-005 ]
9981 : [ 1.81115e-005 ]
9982 : [ 1.75101e-005 ]
9983 : [ 1.77053e-005 ]
9984 : [ 1.77976e-005 ]
9985 : [ 1.75694e-005 ]
9986 : [ 1.75496e-005 ]
9987 : [ 1.78629e-005 ]
9988 : [ 1.75565e-005 ]
9989 : [ 1.78306e-005 ]
9990 : [ 1.7787e-005  ]
9991 : [ 1.78192e-005 ]
9992 : [ 1.75211e-005 ]
9993 : [ 1.76031e-005 ]
9994 : [ 1.75846e-005 ]
9995 : [ 1.75847e-005 ]
9996 : [ 1.74781e-005 ]
9997 : [ 1.76702e-005 ]
9998 : [ 1.7697e-005  ]
9999 : [ 1.78692e-005 ]
