# Supplementary material for: Influence of tissue conductivity on foetal exposure to extremely low frequency magnetic fields at 50 Hz using stochastic dosimetry
Source: PLoS One. 2018 Feb 7;13(2):e0192131. doi: 10.1371/journal.pone.0192131 (PMC5802904; doi:10.1371/journal.pone.0192131)
Supplement: S1 File — (ZIP) [file pone.0192131.s001.zip › Data/Ydistributions(10000)/9m/Pancreas.txt]

       [ y0           ]
   0 : [ 5.1862e-006  ]
   1 : [ 7.00153e-006 ]
   2 : [ 6.27159e-006 ]
   3 : [ 7.95889e-006 ]
   4 : [ 7.28268e-006 ]
   5 : [ 6.22416e-006 ]
   6 : [ 8.13916e-006 ]
   7 : [ 6.68419e-006 ]
   8 : [ 8.14268e-006 ]
   9 : [ 4.80504e-006 ]
  10 : [ 7.23706e-006 ]
  11 : [ 8.01971e-006 ]
  12 : [ 5.37186e-006 ]
  13 : [ 6.15321e-006 ]
  14 : [ 5.25717e-006 ]
  15 : [ 7.60009e-006 ]
  16 : [ 8.15524e-006 ]
  17 : [ 5.61536e-006 ]
  18 : [ 7.62809e-006 ]
  19 : [ 4.93008e-006 ]
  20 : [ 7.90726e-006 ]
  21 : [ 5.21056e-006 ]
  22 : [ 7.52595e-006 ]
  23 : [ 8.02831e-006 ]
  24 : [ 6.91598e-006 ]
  25 : [ 5.92024e-006 ]
  26 : [ 5.08915e-006 ]
  27 : [ 6.87337e-006 ]
  28 : [ 5.80198e-006 ]
  29 : [ 7.61145e-006 ]
  30 : [ 6.99465e-006 ]
  31 : [ 7.9375e-006  ]
  32 : [ 6.20517e-006 ]
  33 : [ 7.49171e-006 ]
  34 : [ 4.28473e-006 ]
  35 : [ 6.76236e-006 ]
  36 : [ 7.86804e-006 ]
  37 : [ 7.69361e-006 ]
  38 : [ 5.05928e-006 ]
  39 : [ 5.56749e-006 ]
  40 : [ 7.02998e-006 ]
  41 : [ 6.39798e-006 ]
  42 : [ 7.38194e-006 ]
  43 : [ 4.29069e-006 ]
  44 : [ 5.73195e-006 ]
  45 : [ 5.27114e-006 ]
  46 : [ 4.96372e-006 ]
  47 : [ 7.45736e-006 ]
  48 : [ 6.33265e-006 ]
  49 : [ 4.95842e-006 ]
  50 : [ 7.40657e-006 ]
  51 : [ 7.68426e-006 ]
  52 : [ 7.72313e-006 ]
  53 : [ 6.21929e-006 ]
  54 : [ 7.71007e-006 ]
  55 : [ 6.22334e-006 ]
  56 : [ 7.491e-006   ]
  57 : [ 4.14017e-006 ]
  58 : [ 7.30069e-006 ]
  59 : [ 5.54569e-006 ]
  60 : [ 7.98661e-006 ]
  61 : [ 7.46204e-006 ]
  62 : [ 4.62986e-006 ]
  63 : [ 6.56315e-006 ]
  64 : [ 6.12175e-006 ]
  65 : [ 7.97867e-006 ]
  66 : [ 4.90788e-006 ]
  67 : [ 7.49859e-006 ]
  68 : [ 6.90372e-006 ]
  69 : [ 7.76473e-006 ]
  70 : [ 5.53845e-006 ]
  71 : [ 4.31194e-006 ]
  72 : [ 7.52698e-006 ]
  73 : [ 6.29077e-006 ]
  74 : [ 5.03504e-006 ]
  75 : [ 6.9168e-006  ]
  76 : [ 6.72865e-006 ]
  77 : [ 7.49989e-006 ]
  78 : [ 5.20638e-006 ]
  79 : [ 7.84115e-006 ]
  80 : [ 7.24842e-006 ]
  81 : [ 7.13349e-006 ]
  82 : [ 6.5521e-006  ]
  83 : [ 8.06003e-006 ]
  84 : [ 6.00844e-006 ]
  85 : [ 4.6468e-006  ]
  86 : [ 4.97135e-006 ]
  87 : [ 5.87068e-006 ]
  88 : [ 6.01821e-006 ]
  89 : [ 4.63477e-006 ]
  90 : [ 6.27492e-006 ]
  91 : [ 6.2834e-006  ]
  92 : [ 5.78952e-006 ]
  93 : [ 6.67442e-006 ]
  94 : [ 4.38812e-006 ]
  95 : [ 7.01047e-006 ]
  96 : [ 7.59965e-006 ]
  97 : [ 6.47362e-006 ]
  98 : [ 7.05214e-006 ]
  99 : [ 4.49206e-006 ]
 100 : [ 4.28398e-006 ]
 101 : [ 7.05241e-006 ]
 102 : [ 8.12347e-006 ]
 103 : [ 4.79606e-006 ]
 104 : [ 7.82963e-006 ]
 105 : [ 5.41484e-006 ]
 106 : [ 4.34126e-006 ]
 107 : [ 7.32473e-006 ]
 108 : [ 6.33966e-006 ]
 109 : [ 7.57219e-006 ]
 110 : [ 6.84067e-006 ]
 111 : [ 6.40248e-006 ]
 112 : [ 5.39772e-006 ]
 113 : [ 6.90207e-006 ]
 114 : [ 6.10396e-006 ]
 115 : [ 6.38035e-006 ]
 116 : [ 7.7454e-006  ]
 117 : [ 6.75794e-006 ]
 118 : [ 7.97497e-006 ]
 119 : [ 7.99705e-006 ]
 120 : [ 7.68683e-006 ]
 121 : [ 6.50677e-006 ]
 122 : [ 5.14048e-006 ]
 123 : [ 5.62076e-006 ]
 124 : [ 7.09028e-006 ]
 125 : [ 6.88399e-006 ]
 126 : [ 8.007e-006   ]
 127 : [ 6.44531e-006 ]
 128 : [ 5.82922e-006 ]
 129 : [ 5.40837e-006 ]
 130 : [ 4.37143e-006 ]
 131 : [ 7.59697e-006 ]
 132 : [ 4.43457e-006 ]
 133 : [ 4.06234e-006 ]
 134 : [ 7.62739e-006 ]
 135 : [ 7.8757e-006  ]
 136 : [ 6.78023e-006 ]
 137 : [ 6.87417e-006 ]
 138 : [ 6.27852e-006 ]
 139 : [ 4.26562e-006 ]
 140 : [ 7.33758e-006 ]
 141 : [ 7.31384e-006 ]
 142 : [ 7.4871e-006  ]
 143 : [ 4.74479e-006 ]
 144 : [ 6.26314e-006 ]
 145 : [ 7.47449e-006 ]
 146 : [ 7.69927e-006 ]
 147 : [ 5.72293e-006 ]
 148 : [ 7.77017e-006 ]
 149 : [ 5.70796e-006 ]
 150 : [ 7.96069e-006 ]
 151 : [ 8.16952e-006 ]
 152 : [ 7.68247e-006 ]
 153 : [ 7.38646e-006 ]
 154 : [ 6.78747e-006 ]
 155 : [ 6.13222e-006 ]
 156 : [ 5.35471e-006 ]
 157 : [ 5.50609e-006 ]
 158 : [ 7.41865e-006 ]
 159 : [ 7.98588e-006 ]
 160 : [ 6.3895e-006  ]
 161 : [ 7.80685e-006 ]
 162 : [ 6.07535e-006 ]
 163 : [ 4.94013e-006 ]
 164 : [ 5.79055e-006 ]
 165 : [ 7.70804e-006 ]
 166 : [ 6.69801e-006 ]
 167 : [ 8.15684e-006 ]
 168 : [ 5.43985e-006 ]
 169 : [ 6.76631e-006 ]
 170 : [ 7.56479e-006 ]
 171 : [ 7.45341e-006 ]
 172 : [ 7.1712e-006  ]
 173 : [ 5.75613e-006 ]
 174 : [ 8.08593e-006 ]
 175 : [ 7.85115e-006 ]
 176 : [ 6.61997e-006 ]
 177 : [ 7.98853e-006 ]
 178 : [ 7.60895e-006 ]
 179 : [ 5.66394e-006 ]
 180 : [ 7.55921e-006 ]
 181 : [ 7.45558e-006 ]
 182 : [ 6.0445e-006  ]
 183 : [ 5.11619e-006 ]
 184 : [ 6.27988e-006 ]
 185 : [ 5.01634e-006 ]
 186 : [ 8.04238e-006 ]
 187 : [ 7.80144e-006 ]
 188 : [ 7.55504e-006 ]
 189 : [ 6.71399e-006 ]
 190 : [ 4.5972e-006  ]
 191 : [ 8.02688e-006 ]
 192 : [ 5.89386e-006 ]
 193 : [ 7.80895e-006 ]
 194 : [ 7.32583e-006 ]
 195 : [ 5.6539e-006  ]
 196 : [ 5.45848e-006 ]
 197 : [ 4.39113e-006 ]
 198 : [ 5.00277e-006 ]
 199 : [ 7.7251e-006  ]
 200 : [ 7.3474e-006  ]
 201 : [ 5.53794e-006 ]
 202 : [ 4.19373e-006 ]
 203 : [ 7.10815e-006 ]
 204 : [ 6.36135e-006 ]
 205 : [ 7.09784e-006 ]
 206 : [ 7.19854e-006 ]
 207 : [ 8.05242e-006 ]
 208 : [ 7.73434e-006 ]
 209 : [ 7.04409e-006 ]
 210 : [ 5.28085e-006 ]
 211 : [ 7.28175e-006 ]
 212 : [ 5.98169e-006 ]
 213 : [ 8.02359e-006 ]
 214 : [ 5.47175e-006 ]
 215 : [ 6.98638e-006 ]
 216 : [ 5.96201e-006 ]
 217 : [ 6.90208e-006 ]
 218 : [ 7.30779e-006 ]
 219 : [ 5.2724e-006  ]
 220 : [ 5.58114e-006 ]
 221 : [ 7.06124e-006 ]
 222 : [ 7.85104e-006 ]
 223 : [ 8.11801e-006 ]
 224 : [ 6.30039e-006 ]
 225 : [ 5.15025e-006 ]
 226 : [ 4.81419e-006 ]
 227 : [ 8.07578e-006 ]
 228 : [ 7.77398e-006 ]
 229 : [ 8.21071e-006 ]
 230 : [ 6.26173e-006 ]
 231 : [ 6.68057e-006 ]
 232 : [ 6.41479e-006 ]
 233 : [ 7.34894e-006 ]
 234 : [ 8.27119e-006 ]
 235 : [ 7.50678e-006 ]
 236 : [ 7.1535e-006  ]
 237 : [ 8.01275e-006 ]
 238 : [ 4.36247e-006 ]
 239 : [ 7.29781e-006 ]
 240 : [ 7.862e-006   ]
 241 : [ 7.13838e-006 ]
 242 : [ 8.112e-006   ]
 243 : [ 7.99283e-006 ]
 244 : [ 7.56935e-006 ]
 245 : [ 7.57443e-006 ]
 246 : [ 4.43042e-006 ]
 247 : [ 7.78769e-006 ]
 248 : [ 7.47326e-006 ]
 249 : [ 7.68998e-006 ]
 250 : [ 6.46062e-006 ]
 251 : [ 4.47732e-006 ]
 252 : [ 6.06871e-006 ]
 253 : [ 8.17123e-006 ]
 254 : [ 7.1531e-006  ]
 255 : [ 7.11534e-006 ]
 256 : [ 5.33813e-006 ]
 257 : [ 4.95744e-006 ]
 258 : [ 7.6159e-006  ]
 259 : [ 7.18358e-006 ]
 260 : [ 5.90143e-006 ]
 261 : [ 5.10014e-006 ]
 262 : [ 6.3215e-006  ]
 263 : [ 7.84053e-006 ]
 264 : [ 6.66113e-006 ]
 265 : [ 8.11218e-006 ]
 266 : [ 7.20655e-006 ]
 267 : [ 7.93817e-006 ]
 268 : [ 4.71231e-006 ]
 269 : [ 4.37338e-006 ]
 270 : [ 6.49928e-006 ]
 271 : [ 7.52757e-006 ]
 272 : [ 4.82451e-006 ]
 273 : [ 5.60389e-006 ]
 274 : [ 7.06122e-006 ]
 275 : [ 5.16118e-006 ]
 276 : [ 5.57166e-006 ]
 277 : [ 5.69914e-006 ]
 278 : [ 7.96648e-006 ]
 279 : [ 6.47254e-006 ]
 280 : [ 7.9259e-006  ]
 281 : [ 4.59244e-006 ]
 282 : [ 6.86723e-006 ]
 283 : [ 7.93422e-006 ]
 284 : [ 7.02578e-006 ]
 285 : [ 7.2684e-006  ]
 286 : [ 6.66646e-006 ]
 287 : [ 5.78256e-006 ]
 288 : [ 7.4856e-006  ]
 289 : [ 6.03085e-006 ]
 290 : [ 7.82272e-006 ]
 291 : [ 7.95306e-006 ]
 292 : [ 5.79632e-006 ]
 293 : [ 6.88826e-006 ]
 294 : [ 5.86023e-006 ]
 295 : [ 4.73696e-006 ]
 296 : [ 7.08584e-006 ]
 297 : [ 7.7081e-006  ]
 298 : [ 4.10863e-006 ]
 299 : [ 6.75107e-006 ]
 300 : [ 5.51698e-006 ]
 301 : [ 6.4575e-006  ]
 302 : [ 5.01914e-006 ]
 303 : [ 4.74849e-006 ]
 304 : [ 6.56115e-006 ]
 305 : [ 5.56409e-006 ]
 306 : [ 7.54567e-006 ]
 307 : [ 5.41864e-006 ]
 308 : [ 6.06259e-006 ]
 309 : [ 5.68307e-006 ]
 310 : [ 6.89614e-006 ]
 311 : [ 6.17037e-006 ]
 312 : [ 8.0914e-006  ]
 313 : [ 7.05234e-006 ]
 314 : [ 6.99005e-006 ]
 315 : [ 7.8987e-006  ]
 316 : [ 7.80682e-006 ]
 317 : [ 7.98188e-006 ]
 318 : [ 4.96017e-006 ]
 319 : [ 5.54401e-006 ]
 320 : [ 7.73997e-006 ]
 321 : [ 6.76595e-006 ]
 322 : [ 7.83434e-006 ]
 323 : [ 4.72041e-006 ]
 324 : [ 6.75804e-006 ]
 325 : [ 6.10867e-006 ]
 326 : [ 5.19559e-006 ]
 327 : [ 6.79139e-006 ]
 328 : [ 6.87905e-006 ]
 329 : [ 7.8345e-006  ]
 330 : [ 7.75558e-006 ]
 331 : [ 7.49028e-006 ]
 332 : [ 5.41025e-006 ]
 333 : [ 7.79211e-006 ]
 334 : [ 7.52249e-006 ]
 335 : [ 7.19151e-006 ]
 336 : [ 4.09307e-006 ]
 337 : [ 6.51891e-006 ]
 338 : [ 8.02298e-006 ]
 339 : [ 8.05182e-006 ]
 340 : [ 7.42336e-006 ]
 341 : [ 5.82688e-006 ]
 342 : [ 6.17752e-006 ]
 343 : [ 6.76197e-006 ]
 344 : [ 5.07996e-006 ]
 345 : [ 4.30362e-006 ]
 346 : [ 6.85177e-006 ]
 347 : [ 6.31314e-006 ]
 348 : [ 6.16914e-006 ]
 349 : [ 7.9008e-006  ]
 350 : [ 4.60697e-006 ]
 351 : [ 7.77984e-006 ]
 352 : [ 6.37744e-006 ]
 353 : [ 7.33904e-006 ]
 354 : [ 6.97869e-006 ]
 355 : [ 7.79879e-006 ]
 356 : [ 8.04001e-006 ]
 357 : [ 7.35272e-006 ]
 358 : [ 6.52726e-006 ]
 359 : [ 7.5847e-006  ]
 360 : [ 6.34378e-006 ]
 361 : [ 6.55791e-006 ]
 362 : [ 5.77885e-006 ]
 363 : [ 4.56944e-006 ]
 364 : [ 7.49453e-006 ]
 365 : [ 7.25184e-006 ]
 366 : [ 7.49982e-006 ]
 367 : [ 5.7795e-006  ]
 368 : [ 6.38222e-006 ]
 369 : [ 6.54965e-006 ]
 370 : [ 7.58245e-006 ]
 371 : [ 6.70175e-006 ]
 372 : [ 6.31183e-006 ]
 373 : [ 7.05364e-006 ]
 374 : [ 7.84769e-006 ]
 375 : [ 6.69653e-006 ]
 376 : [ 4.39285e-006 ]
 377 : [ 7.43495e-006 ]
 378 : [ 7.13285e-006 ]
 379 : [ 8.16882e-006 ]
 380 : [ 7.88233e-006 ]
 381 : [ 7.02843e-006 ]
 382 : [ 6.73084e-006 ]
 383 : [ 4.67754e-006 ]
 384 : [ 5.19107e-006 ]
 385 : [ 7.96656e-006 ]
 386 : [ 7.54296e-006 ]
 387 : [ 7.95779e-006 ]
 388 : [ 7.81627e-006 ]
 389 : [ 7.47942e-006 ]
 390 : [ 5.29317e-006 ]
 391 : [ 4.11024e-006 ]
 392 : [ 7.82048e-006 ]
 393 : [ 7.76893e-006 ]
 394 : [ 7.68265e-006 ]
 395 : [ 5.88388e-006 ]
 396 : [ 7.55071e-006 ]
 397 : [ 5.4031e-006  ]
 398 : [ 7.91928e-006 ]
 399 : [ 7.89885e-006 ]
 400 : [ 5.77279e-006 ]
 401 : [ 7.90177e-006 ]
 402 : [ 6.78511e-006 ]
 403 : [ 6.96299e-006 ]
 404 : [ 8.02463e-006 ]
 405 : [ 7.53178e-006 ]
 406 : [ 7.7525e-006  ]
 407 : [ 6.63891e-006 ]
 408 : [ 5.39197e-006 ]
 409 : [ 5.08539e-006 ]
 410 : [ 4.59637e-006 ]
 411 : [ 4.84377e-006 ]
 412 : [ 5.13573e-006 ]
 413 : [ 4.99015e-006 ]
 414 : [ 7.99095e-006 ]
 415 : [ 7.9622e-006  ]
 416 : [ 5.74577e-006 ]
 417 : [ 7.68708e-006 ]
 418 : [ 7.73444e-006 ]
 419 : [ 6.80428e-006 ]
 420 : [ 6.25e-006    ]
 421 : [ 6.01419e-006 ]
 422 : [ 5.3332e-006  ]
 423 : [ 7.6989e-006  ]
 424 : [ 6.22687e-006 ]
 425 : [ 7.25031e-006 ]
 426 : [ 4.82031e-006 ]
 427 : [ 7.63629e-006 ]
 428 : [ 7.79276e-006 ]
 429 : [ 7.83491e-006 ]
 430 : [ 5.80184e-006 ]
 431 : [ 5.10421e-006 ]
 432 : [ 6.81691e-006 ]
 433 : [ 8.01519e-006 ]
 434 : [ 6.58501e-006 ]
 435 : [ 6.39752e-006 ]
 436 : [ 7.79477e-006 ]
 437 : [ 5.22392e-006 ]
 438 : [ 7.97256e-006 ]
 439 : [ 8.0119e-006  ]
 440 : [ 6.82629e-006 ]
 441 : [ 6.47326e-006 ]
 442 : [ 7.74752e-006 ]
 443 : [ 5.80646e-006 ]
 444 : [ 5.10012e-006 ]
 445 : [ 6.4332e-006  ]
 446 : [ 7.2968e-006  ]
 447 : [ 7.03751e-006 ]
 448 : [ 7.25446e-006 ]
 449 : [ 4.9159e-006  ]
 450 : [ 7.19844e-006 ]
 451 : [ 7.85652e-006 ]
 452 : [ 7.75786e-006 ]
 453 : [ 7.69591e-006 ]
 454 : [ 7.55823e-006 ]
 455 : [ 7.6924e-006  ]
 456 : [ 8.12389e-006 ]
 457 : [ 5.45284e-006 ]
 458 : [ 7.30557e-006 ]
 459 : [ 7.15984e-006 ]
 460 : [ 6.10729e-006 ]
 461 : [ 8.17685e-006 ]
 462 : [ 6.15854e-006 ]
 463 : [ 7.27948e-006 ]
 464 : [ 5.54965e-006 ]
 465 : [ 5.49177e-006 ]
 466 : [ 5.48602e-006 ]
 467 : [ 5.66855e-006 ]
 468 : [ 4.69711e-006 ]
 469 : [ 7.16891e-006 ]
 470 : [ 6.95155e-006 ]
 471 : [ 4.01463e-006 ]
 472 : [ 5.89449e-006 ]
 473 : [ 8.20423e-006 ]
 474 : [ 8.15258e-006 ]
 475 : [ 7.65129e-006 ]
 476 : [ 6.16524e-006 ]
 477 : [ 6.95651e-006 ]
 478 : [ 8.03325e-006 ]
 479 : [ 7.8277e-006  ]
 480 : [ 4.71942e-006 ]
 481 : [ 8.09377e-006 ]
 482 : [ 4.56932e-006 ]
 483 : [ 4.97802e-006 ]
 484 : [ 7.85153e-006 ]
 485 : [ 6.889e-006   ]
 486 : [ 5.80432e-006 ]
 487 : [ 6.11827e-006 ]
 488 : [ 8.03288e-006 ]
 489 : [ 4.87405e-006 ]
 490 : [ 6.63459e-006 ]
 491 : [ 5.95047e-006 ]
 492 : [ 6.77751e-006 ]
 493 : [ 5.51684e-006 ]
 494 : [ 7.6578e-006  ]
 495 : [ 7.26202e-006 ]
 496 : [ 6.92542e-006 ]
 497 : [ 6.11494e-006 ]
 498 : [ 7.88884e-006 ]
 499 : [ 6.62014e-006 ]
 500 : [ 8.10964e-006 ]
 501 : [ 5.55113e-006 ]
 502 : [ 8.29198e-006 ]
 503 : [ 6.40617e-006 ]
 504 : [ 7.93782e-006 ]
 505 : [ 7.39666e-006 ]
 506 : [ 7.95921e-006 ]
 507 : [ 6.02675e-006 ]
 508 : [ 5.52357e-006 ]
 509 : [ 7.4115e-006  ]
 510 : [ 7.2783e-006  ]
 511 : [ 6.56593e-006 ]
 512 : [ 6.57705e-006 ]
 513 : [ 7.46997e-006 ]
 514 : [ 8.09089e-006 ]
 515 : [ 6.75592e-006 ]
 516 : [ 7.3987e-006  ]
 517 : [ 5.58358e-006 ]
 518 : [ 4.47222e-006 ]
 519 : [ 6.05309e-006 ]
 520 : [ 6.46773e-006 ]
 521 : [ 6.48816e-006 ]
 522 : [ 7.57123e-006 ]
 523 : [ 4.93892e-006 ]
 524 : [ 8.08619e-006 ]
 525 : [ 4.59619e-006 ]
 526 : [ 7.47896e-006 ]
 527 : [ 7.74233e-006 ]
 528 : [ 7.88122e-006 ]
 529 : [ 7.73169e-006 ]
 530 : [ 4.23739e-006 ]
 531 : [ 7.93938e-006 ]
 532 : [ 5.65552e-006 ]
 533 : [ 6.26689e-006 ]
 534 : [ 6.17689e-006 ]
 535 : [ 7.34869e-006 ]
 536 : [ 5.13412e-006 ]
 537 : [ 7.75479e-006 ]
 538 : [ 5.62174e-006 ]
 539 : [ 6.52472e-006 ]
 540 : [ 6.26257e-006 ]
 541 : [ 7.12137e-006 ]
 542 : [ 5.12756e-006 ]
 543 : [ 7.91245e-006 ]
 544 : [ 6.65212e-006 ]
 545 : [ 6.61255e-006 ]
 546 : [ 6.13841e-006 ]
 547 : [ 7.67828e-006 ]
 548 : [ 7.78782e-006 ]
 549 : [ 4.60179e-006 ]
 550 : [ 7.70765e-006 ]
 551 : [ 6.33071e-006 ]
 552 : [ 7.10347e-006 ]
 553 : [ 5.9339e-006  ]
 554 : [ 7.22462e-006 ]
 555 : [ 6.58804e-006 ]
 556 : [ 8.02132e-006 ]
 557 : [ 7.17213e-006 ]
 558 : [ 6.13642e-006 ]
 559 : [ 5.79295e-006 ]
 560 : [ 8.14799e-006 ]
 561 : [ 7.27726e-006 ]
 562 : [ 8.19692e-006 ]
 563 : [ 8.07763e-006 ]
 564 : [ 4.76281e-006 ]
 565 : [ 5.12257e-006 ]
 566 : [ 4.74189e-006 ]
 567 : [ 7.53998e-006 ]
 568 : [ 6.33828e-006 ]
 569 : [ 7.98158e-006 ]
 570 : [ 4.57599e-006 ]
 571 : [ 5.1879e-006  ]
 572 : [ 7.80905e-006 ]
 573 : [ 5.53416e-006 ]
 574 : [ 4.8543e-006  ]
 575 : [ 5.68938e-006 ]
 576 : [ 6.36382e-006 ]
 577 : [ 7.43311e-006 ]
 578 : [ 8.1182e-006  ]
 579 : [ 7.59906e-006 ]
 580 : [ 7.49042e-006 ]
 581 : [ 7.48513e-006 ]
 582 : [ 6.0791e-006  ]
 583 : [ 6.1519e-006  ]
 584 : [ 6.10994e-006 ]
 585 : [ 4.19893e-006 ]
 586 : [ 7.64012e-006 ]
 587 : [ 7.34908e-006 ]
 588 : [ 4.77545e-006 ]
 589 : [ 6.61339e-006 ]
 590 : [ 7.36216e-006 ]
 591 : [ 7.61464e-006 ]
 592 : [ 4.90685e-006 ]
 593 : [ 4.61763e-006 ]
 594 : [ 7.25846e-006 ]
 595 : [ 6.87021e-006 ]
 596 : [ 7.16486e-006 ]
 597 : [ 6.9896e-006  ]
 598 : [ 5.45913e-006 ]
 599 : [ 8.08809e-006 ]
 600 : [ 5.44987e-006 ]
 601 : [ 7.67457e-006 ]
 602 : [ 7.1728e-006  ]
 603 : [ 5.7191e-006  ]
 604 : [ 7.5855e-006  ]
 605 : [ 7.23554e-006 ]
 606 : [ 6.50149e-006 ]
 607 : [ 7.95828e-006 ]
 608 : [ 6.18205e-006 ]
 609 : [ 7.30565e-006 ]
 610 : [ 7.16061e-006 ]
 611 : [ 4.0819e-006  ]
 612 : [ 6.16004e-006 ]
 613 : [ 6.70669e-006 ]
 614 : [ 7.03035e-006 ]
 615 : [ 7.6759e-006  ]
 616 : [ 6.47259e-006 ]
 617 : [ 7.31607e-006 ]
 618 : [ 8.16464e-006 ]
 619 : [ 7.65283e-006 ]
 620 : [ 7.69978e-006 ]
 621 : [ 4.47128e-006 ]
 622 : [ 7.51652e-006 ]
 623 : [ 5.67194e-006 ]
 624 : [ 7.74141e-006 ]
 625 : [ 5.29456e-006 ]
 626 : [ 7.53366e-006 ]
 627 : [ 7.74541e-006 ]
 628 : [ 6.41259e-006 ]
 629 : [ 7.03388e-006 ]
 630 : [ 7.52505e-006 ]
 631 : [ 7.16576e-006 ]
 632 : [ 7.60356e-006 ]
 633 : [ 5.87819e-006 ]
 634 : [ 5.51398e-006 ]
 635 : [ 4.69434e-006 ]
 636 : [ 7.13417e-006 ]
 637 : [ 6.55137e-006 ]
 638 : [ 7.69098e-006 ]
 639 : [ 7.64559e-006 ]
 640 : [ 7.24832e-006 ]
 641 : [ 5.80681e-006 ]
 642 : [ 5.0514e-006  ]
 643 : [ 7.28897e-006 ]
 644 : [ 7.68659e-006 ]
 645 : [ 6.68128e-006 ]
 646 : [ 7.73741e-006 ]
 647 : [ 7.86198e-006 ]
 648 : [ 7.06218e-006 ]
 649 : [ 7.45183e-006 ]
 650 : [ 7.84545e-006 ]
 651 : [ 5.36753e-006 ]
 652 : [ 7.84541e-006 ]
 653 : [ 7.98177e-006 ]
 654 : [ 4.94996e-006 ]
 655 : [ 6.40295e-006 ]
 656 : [ 4.23138e-006 ]
 657 : [ 5.42101e-006 ]
 658 : [ 7.16932e-006 ]
 659 : [ 7.04425e-006 ]
 660 : [ 5.05479e-006 ]
 661 : [ 7.30406e-006 ]
 662 : [ 6.74714e-006 ]
 663 : [ 6.41911e-006 ]
 664 : [ 6.51125e-006 ]
 665 : [ 6.68522e-006 ]
 666 : [ 5.56512e-006 ]
 667 : [ 7.90655e-006 ]
 668 : [ 6.60749e-006 ]
 669 : [ 7.04171e-006 ]
 670 : [ 7.97313e-006 ]
 671 : [ 7.73104e-006 ]
 672 : [ 5.66075e-006 ]
 673 : [ 7.54752e-006 ]
 674 : [ 6.49048e-006 ]
 675 : [ 6.31848e-006 ]
 676 : [ 6.20221e-006 ]
 677 : [ 7.95223e-006 ]
 678 : [ 5.25414e-006 ]
 679 : [ 7.23236e-006 ]
 680 : [ 7.88455e-006 ]
 681 : [ 8.07746e-006 ]
 682 : [ 4.35605e-006 ]
 683 : [ 6.91235e-006 ]
 684 : [ 5.61896e-006 ]
 685 : [ 8.18074e-006 ]
 686 : [ 5.28071e-006 ]
 687 : [ 7.8875e-006  ]
 688 : [ 5.15978e-006 ]
 689 : [ 5.22634e-006 ]
 690 : [ 5.85325e-006 ]
 691 : [ 7.43464e-006 ]
 692 : [ 5.89661e-006 ]
 693 : [ 5.94125e-006 ]
 694 : [ 6.76552e-006 ]
 695 : [ 4.99104e-006 ]
 696 : [ 6.36135e-006 ]
 697 : [ 7.45883e-006 ]
 698 : [ 5.03375e-006 ]
 699 : [ 6.87496e-006 ]
 700 : [ 6.03367e-006 ]
 701 : [ 6.78661e-006 ]
 702 : [ 5.78587e-006 ]
 703 : [ 6.76025e-006 ]
 704 : [ 7.5848e-006  ]
 705 : [ 8.21347e-006 ]
 706 : [ 6.99275e-006 ]
 707 : [ 7.29438e-006 ]
 708 : [ 4.94778e-006 ]
 709 : [ 4.28347e-006 ]
 710 : [ 6.37797e-006 ]
 711 : [ 7.58365e-006 ]
 712 : [ 4.20631e-006 ]
 713 : [ 6.55371e-006 ]
 714 : [ 6.04282e-006 ]
 715 : [ 5.22596e-006 ]
 716 : [ 6.65111e-006 ]
 717 : [ 7.21616e-006 ]
 718 : [ 4.98652e-006 ]
 719 : [ 5.57424e-006 ]
 720 : [ 7.72694e-006 ]
 721 : [ 5.34925e-006 ]
 722 : [ 7.41298e-006 ]
 723 : [ 5.77636e-006 ]
 724 : [ 5.86544e-006 ]
 725 : [ 4.72923e-006 ]
 726 : [ 8.25641e-006 ]
 727 : [ 5.49856e-006 ]
 728 : [ 7.00963e-006 ]
 729 : [ 7.93501e-006 ]
 730 : [ 4.39094e-006 ]
 731 : [ 7.77227e-006 ]
 732 : [ 4.6003e-006  ]
 733 : [ 7.17851e-006 ]
 734 : [ 6.67557e-006 ]
 735 : [ 7.6266e-006  ]
 736 : [ 6.89568e-006 ]
 737 : [ 7.77891e-006 ]
 738 : [ 7.96058e-006 ]
 739 : [ 6.44993e-006 ]
 740 : [ 5.66604e-006 ]
 741 : [ 5.52775e-006 ]
 742 : [ 6.15842e-006 ]
 743 : [ 4.96383e-006 ]
 744 : [ 8.05209e-006 ]
 745 : [ 4.49158e-006 ]
 746 : [ 7.00026e-006 ]
 747 : [ 7.25185e-006 ]
 748 : [ 8.09148e-006 ]
 749 : [ 6.33279e-006 ]
 750 : [ 7.03125e-006 ]
 751 : [ 7.27895e-006 ]
 752 : [ 7.91778e-006 ]
 753 : [ 5.99682e-006 ]
 754 : [ 7.26846e-006 ]
 755 : [ 8.14104e-006 ]
 756 : [ 4.62603e-006 ]
 757 : [ 6.74447e-006 ]
 758 : [ 7.19019e-006 ]
 759 : [ 6.31103e-006 ]
 760 : [ 7.28203e-006 ]
 761 : [ 7.73291e-006 ]
 762 : [ 5.81714e-006 ]
 763 : [ 6.94282e-006 ]
 764 : [ 6.95148e-006 ]
 765 : [ 7.51281e-006 ]
 766 : [ 7.96262e-006 ]
 767 : [ 5.94389e-006 ]
 768 : [ 8.02408e-006 ]
 769 : [ 7.78726e-006 ]
 770 : [ 4.53319e-006 ]
 771 : [ 4.81551e-006 ]
 772 : [ 7.8895e-006  ]
 773 : [ 7.65829e-006 ]
 774 : [ 7.64934e-006 ]
 775 : [ 7.5468e-006  ]
 776 : [ 7.65708e-006 ]
 777 : [ 6.38847e-006 ]
 778 : [ 8.03482e-006 ]
 779 : [ 6.83162e-006 ]
 780 : [ 7.41093e-006 ]
 781 : [ 5.81589e-006 ]
 782 : [ 6.83996e-006 ]
 783 : [ 7.23993e-006 ]
 784 : [ 4.2666e-006  ]
 785 : [ 7.50046e-006 ]
 786 : [ 5.03195e-006 ]
 787 : [ 4.50861e-006 ]
 788 : [ 5.46246e-006 ]
 789 : [ 7.35842e-006 ]
 790 : [ 5.29209e-006 ]
 791 : [ 6.49272e-006 ]
 792 : [ 6.02031e-006 ]
 793 : [ 4.82106e-006 ]
 794 : [ 8.18829e-006 ]
 795 : [ 7.09029e-006 ]
 796 : [ 6.49901e-006 ]
 797 : [ 4.7422e-006  ]
 798 : [ 6.72893e-006 ]
 799 : [ 7.71148e-006 ]
 800 : [ 5.17021e-006 ]
 801 : [ 6.88437e-006 ]
 802 : [ 5.49296e-006 ]
 803 : [ 8.07893e-006 ]
 804 : [ 5.65504e-006 ]
 805 : [ 7.30146e-006 ]
 806 : [ 5.6084e-006  ]
 807 : [ 7.8883e-006  ]
 808 : [ 7.58661e-006 ]
 809 : [ 7.6775e-006  ]
 810 : [ 6.58038e-006 ]
 811 : [ 5.78154e-006 ]
 812 : [ 5.46473e-006 ]
 813 : [ 7.30023e-006 ]
 814 : [ 4.25816e-006 ]
 815 : [ 5.80955e-006 ]
 816 : [ 6.61059e-006 ]
 817 : [ 5.06142e-006 ]
 818 : [ 4.83371e-006 ]
 819 : [ 4.57881e-006 ]
 820 : [ 5.24343e-006 ]
 821 : [ 7.54025e-006 ]
 822 : [ 6.91965e-006 ]
 823 : [ 5.03239e-006 ]
 824 : [ 7.80003e-006 ]
 825 : [ 7.39551e-006 ]
 826 : [ 5.80889e-006 ]
 827 : [ 5.62716e-006 ]
 828 : [ 5.28748e-006 ]
 829 : [ 5.33033e-006 ]
 830 : [ 7.83639e-006 ]
 831 : [ 5.97194e-006 ]
 832 : [ 7.68231e-006 ]
 833 : [ 5.40558e-006 ]
 834 : [ 7.03855e-006 ]
 835 : [ 6.418e-006   ]
 836 : [ 5.59292e-006 ]
 837 : [ 7.49996e-006 ]
 838 : [ 6.69721e-006 ]
 839 : [ 6.5198e-006  ]
 840 : [ 7.68667e-006 ]
 841 : [ 7.60853e-006 ]
 842 : [ 7.7948e-006  ]
 843 : [ 4.47573e-006 ]
 844 : [ 6.76709e-006 ]
 845 : [ 7.59139e-006 ]
 846 : [ 8.16964e-006 ]
 847 : [ 6.55799e-006 ]
 848 : [ 4.76094e-006 ]
 849 : [ 4.83034e-006 ]
 850 : [ 7.08531e-006 ]
 851 : [ 5.619e-006   ]
 852 : [ 7.64383e-006 ]
 853 : [ 7.05345e-006 ]
 854 : [ 6.21635e-006 ]
 855 : [ 7.64043e-006 ]
 856 : [ 6.48973e-006 ]
 857 : [ 8.12319e-006 ]
 858 : [ 7.51754e-006 ]
 859 : [ 7.90602e-006 ]
 860 : [ 8.15337e-006 ]
 861 : [ 7.62857e-006 ]
 862 : [ 6.53413e-006 ]
 863 : [ 7.96567e-006 ]
 864 : [ 6.43241e-006 ]
 865 : [ 6.1538e-006  ]
 866 : [ 6.94247e-006 ]
 867 : [ 7.92765e-006 ]
 868 : [ 5.55924e-006 ]
 869 : [ 7.32198e-006 ]
 870 : [ 4.91209e-006 ]
 871 : [ 6.50672e-006 ]
 872 : [ 7.60413e-006 ]
 873 : [ 6.85988e-006 ]
 874 : [ 5.5751e-006  ]
 875 : [ 7.34526e-006 ]
 876 : [ 8.07051e-006 ]
 877 : [ 6.2957e-006  ]
 878 : [ 4.63781e-006 ]
 879 : [ 7.29416e-006 ]
 880 : [ 7.17433e-006 ]
 881 : [ 5.04516e-006 ]
 882 : [ 4.3827e-006  ]
 883 : [ 7.42755e-006 ]
 884 : [ 6.08866e-006 ]
 885 : [ 6.33311e-006 ]
 886 : [ 5.58841e-006 ]
 887 : [ 5.18039e-006 ]
 888 : [ 4.36474e-006 ]
 889 : [ 7.55021e-006 ]
 890 : [ 7.49374e-006 ]
 891 : [ 7.21236e-006 ]
 892 : [ 7.85185e-006 ]
 893 : [ 7.45841e-006 ]
 894 : [ 7.88267e-006 ]
 895 : [ 7.62276e-006 ]
 896 : [ 6.74606e-006 ]
 897 : [ 7.88696e-006 ]
 898 : [ 7.85449e-006 ]
 899 : [ 5.45613e-006 ]
 900 : [ 7.48833e-006 ]
 901 : [ 7.49091e-006 ]
 902 : [ 7.40368e-006 ]
 903 : [ 5.31154e-006 ]
 904 : [ 7.96477e-006 ]
 905 : [ 7.96157e-006 ]
 906 : [ 7.47873e-006 ]
 907 : [ 7.43277e-006 ]
 908 : [ 4.59802e-006 ]
 909 : [ 7.27645e-006 ]
 910 : [ 5.85917e-006 ]
 911 : [ 7.40873e-006 ]
 912 : [ 5.23427e-006 ]
 913 : [ 6.59321e-006 ]
 914 : [ 7.54197e-006 ]
 915 : [ 7.18011e-006 ]
 916 : [ 4.60907e-006 ]
 917 : [ 5.83391e-006 ]
 918 : [ 5.08419e-006 ]
 919 : [ 5.33126e-006 ]
 920 : [ 7.74027e-006 ]
 921 : [ 6.03799e-006 ]
 922 : [ 6.89164e-006 ]
 923 : [ 7.85458e-006 ]
 924 : [ 7.813e-006   ]
 925 : [ 4.71858e-006 ]
 926 : [ 6.44865e-006 ]
 927 : [ 4.60097e-006 ]
 928 : [ 8.15934e-006 ]
 929 : [ 6.32084e-006 ]
 930 : [ 6.92425e-006 ]
 931 : [ 7.63695e-006 ]
 932 : [ 8.22501e-006 ]
 933 : [ 8.04235e-006 ]
 934 : [ 7.93351e-006 ]
 935 : [ 5.4038e-006  ]
 936 : [ 6.81736e-006 ]
 937 : [ 6.005e-006   ]
 938 : [ 4.51791e-006 ]
 939 : [ 8.12634e-006 ]
 940 : [ 7.60897e-006 ]
 941 : [ 7.80601e-006 ]
 942 : [ 4.54412e-006 ]
 943 : [ 4.82267e-006 ]
 944 : [ 7.60134e-006 ]
 945 : [ 7.32889e-006 ]
 946 : [ 7.74137e-006 ]
 947 : [ 7.79857e-006 ]
 948 : [ 7.08703e-006 ]
 949 : [ 7.38966e-006 ]
 950 : [ 8.06454e-006 ]
 951 : [ 6.56305e-006 ]
 952 : [ 7.68168e-006 ]
 953 : [ 5.06344e-006 ]
 954 : [ 7.07125e-006 ]
 955 : [ 7.86047e-006 ]
 956 : [ 7.38052e-006 ]
 957 : [ 7.33127e-006 ]
 958 : [ 6.94775e-006 ]
 959 : [ 6.08545e-006 ]
 960 : [ 6.45703e-006 ]
 961 : [ 7.74686e-006 ]
 962 : [ 7.01165e-006 ]
 963 : [ 7.16068e-006 ]
 964 : [ 7.72103e-006 ]
 965 : [ 8.07582e-006 ]
 966 : [ 6.51263e-006 ]
 967 : [ 7.99363e-006 ]
 968 : [ 7.53697e-006 ]
 969 : [ 7.5894e-006  ]
 970 : [ 4.61862e-006 ]
 971 : [ 5.00668e-006 ]
 972 : [ 5.12867e-006 ]
 973 : [ 4.43125e-006 ]
 974 : [ 7.58966e-006 ]
 975 : [ 6.44471e-006 ]
 976 : [ 7.25992e-006 ]
 977 : [ 6.28397e-006 ]
 978 : [ 8.06131e-006 ]
 979 : [ 7.21936e-006 ]
 980 : [ 6.29475e-006 ]
 981 : [ 4.51924e-006 ]
 982 : [ 6.94976e-006 ]
 983 : [ 6.1782e-006  ]
 984 : [ 7.55563e-006 ]
 985 : [ 6.15115e-006 ]
 986 : [ 5.60031e-006 ]
 987 : [ 8.07896e-006 ]
 988 : [ 7.67263e-006 ]
 989 : [ 5.83176e-006 ]
 990 : [ 6.58429e-006 ]
 991 : [ 5.50918e-006 ]
 992 : [ 7.33211e-006 ]
 993 : [ 6.38365e-006 ]
 994 : [ 6.1036e-006  ]
 995 : [ 5.5177e-006  ]
 996 : [ 6.06742e-006 ]
 997 : [ 7.96255e-006 ]
 998 : [ 7.96513e-006 ]
 999 : [ 7.40607e-006 ]
1000 : [ 7.91804e-006 ]
1001 : [ 7.99088e-006 ]
1002 : [ 5.65123e-006 ]
1003 : [ 4.59542e-006 ]
1004 : [ 4.38925e-006 ]
1005 : [ 5.42327e-006 ]
1006 : [ 7.55528e-006 ]
1007 : [ 7.93995e-006 ]
1008 : [ 6.78574e-006 ]
1009 : [ 7.6504e-006  ]
1010 : [ 8.1173e-006  ]
1011 : [ 5.02994e-006 ]
1012 : [ 7.76206e-006 ]
1013 : [ 7.11005e-006 ]
1014 : [ 4.30094e-006 ]
1015 : [ 7.75538e-006 ]
1016 : [ 7.64625e-006 ]
1017 : [ 8.03939e-006 ]
1018 : [ 7.70558e-006 ]
1019 : [ 4.90127e-006 ]
1020 : [ 5.25166e-006 ]
1021 : [ 7.5595e-006  ]
1022 : [ 7.4137e-006  ]
1023 : [ 7.61847e-006 ]
1024 : [ 7.05798e-006 ]
1025 : [ 4.88442e-006 ]
1026 : [ 5.25537e-006 ]
1027 : [ 8.11922e-006 ]
1028 : [ 5.82957e-006 ]
1029 : [ 6.96321e-006 ]
1030 : [ 7.58607e-006 ]
1031 : [ 6.68565e-006 ]
1032 : [ 8.03132e-006 ]
1033 : [ 8.02184e-006 ]
1034 : [ 7.0083e-006  ]
1035 : [ 5.22753e-006 ]
1036 : [ 5.28185e-006 ]
1037 : [ 7.78294e-006 ]
1038 : [ 4.34732e-006 ]
1039 : [ 7.73807e-006 ]
1040 : [ 6.03085e-006 ]
1041 : [ 5.86879e-006 ]
1042 : [ 6.34186e-006 ]
1043 : [ 5.21995e-006 ]
1044 : [ 7.94312e-006 ]
1045 : [ 7.29e-006    ]
1046 : [ 7.2004e-006  ]
1047 : [ 7.96259e-006 ]
1048 : [ 7.95177e-006 ]
1049 : [ 7.84175e-006 ]
1050 : [ 4.93313e-006 ]
1051 : [ 7.44599e-006 ]
1052 : [ 6.86511e-006 ]
1053 : [ 4.05828e-006 ]
1054 : [ 5.80374e-006 ]
1055 : [ 7.2161e-006  ]
1056 : [ 7.93276e-006 ]
1057 : [ 4.89735e-006 ]
1058 : [ 7.96957e-006 ]
1059 : [ 7.37579e-006 ]
1060 : [ 7.35745e-006 ]
1061 : [ 7.98055e-006 ]
1062 : [ 6.99806e-006 ]
1063 : [ 5.14928e-006 ]
1064 : [ 5.10931e-006 ]
1065 : [ 7.03201e-006 ]
1066 : [ 6.33211e-006 ]
1067 : [ 4.2297e-006  ]
1068 : [ 7.88506e-006 ]
1069 : [ 7.81719e-006 ]
1070 : [ 7.28345e-006 ]
1071 : [ 6.81644e-006 ]
1072 : [ 4.96256e-006 ]
1073 : [ 6.25773e-006 ]
1074 : [ 7.50922e-006 ]
1075 : [ 5.74769e-006 ]
1076 : [ 7.44742e-006 ]
1077 : [ 4.4613e-006  ]
1078 : [ 7.84266e-006 ]
1079 : [ 6.15446e-006 ]
1080 : [ 7.07174e-006 ]
1081 : [ 7.28624e-006 ]
1082 : [ 5.24997e-006 ]
1083 : [ 5.04659e-006 ]
1084 : [ 5.61781e-006 ]
1085 : [ 7.88981e-006 ]
1086 : [ 5.43424e-006 ]
1087 : [ 7.81606e-006 ]
1088 : [ 7.25522e-006 ]
1089 : [ 8.05012e-006 ]
1090 : [ 7.79362e-006 ]
1091 : [ 6.02253e-006 ]
1092 : [ 8.10917e-006 ]
1093 : [ 7.06719e-006 ]
1094 : [ 4.16817e-006 ]
1095 : [ 7.74655e-006 ]
1096 : [ 7.63144e-006 ]
1097 : [ 4.61271e-006 ]
1098 : [ 7.24847e-006 ]
1099 : [ 7.5207e-006  ]
1100 : [ 7.04933e-006 ]
1101 : [ 7.56796e-006 ]
1102 : [ 7.08445e-006 ]
1103 : [ 4.65565e-006 ]
1104 : [ 7.75561e-006 ]
1105 : [ 7.75935e-006 ]
1106 : [ 4.76271e-006 ]
1107 : [ 5.84287e-006 ]
1108 : [ 7.51147e-006 ]
1109 : [ 7.89465e-006 ]
1110 : [ 4.80614e-006 ]
1111 : [ 4.46484e-006 ]
1112 : [ 6.37034e-006 ]
1113 : [ 5.50512e-006 ]
1114 : [ 6.77218e-006 ]
1115 : [ 7.06071e-006 ]
1116 : [ 7.92632e-006 ]
1117 : [ 7.44558e-006 ]
1118 : [ 7.99492e-006 ]
1119 : [ 4.539e-006   ]
1120 : [ 8.03336e-006 ]
1121 : [ 4.80872e-006 ]
1122 : [ 4.53238e-006 ]
1123 : [ 7.18141e-006 ]
1124 : [ 4.86258e-006 ]
1125 : [ 4.86516e-006 ]
1126 : [ 5.23156e-006 ]
1127 : [ 4.16482e-006 ]
1128 : [ 7.90441e-006 ]
1129 : [ 4.64574e-006 ]
1130 : [ 7.59683e-006 ]
1131 : [ 7.66326e-006 ]
1132 : [ 6.0956e-006  ]
1133 : [ 7.98562e-006 ]
1134 : [ 5.53305e-006 ]
1135 : [ 7.34216e-006 ]
1136 : [ 6.11953e-006 ]
1137 : [ 8.04512e-006 ]
1138 : [ 6.31129e-006 ]
1139 : [ 7.89006e-006 ]
1140 : [ 4.84436e-006 ]
1141 : [ 6.03406e-006 ]
1142 : [ 7.45383e-006 ]
1143 : [ 6.93707e-006 ]
1144 : [ 6.76384e-006 ]
1145 : [ 7.51835e-006 ]
1146 : [ 6.41255e-006 ]
1147 : [ 7.23878e-006 ]
1148 : [ 5.99346e-006 ]
1149 : [ 6.84652e-006 ]
1150 : [ 5.42553e-006 ]
1151 : [ 7.61947e-006 ]
1152 : [ 6.44855e-006 ]
1153 : [ 7.11932e-006 ]
1154 : [ 7.7924e-006  ]
1155 : [ 7.97277e-006 ]
1156 : [ 7.98245e-006 ]
1157 : [ 7.61212e-006 ]
1158 : [ 8.18224e-006 ]
1159 : [ 7.26211e-006 ]
1160 : [ 8.20291e-006 ]
1161 : [ 6.17633e-006 ]
1162 : [ 6.09143e-006 ]
1163 : [ 4.92204e-006 ]
1164 : [ 7.78299e-006 ]
1165 : [ 7.16063e-006 ]
1166 : [ 7.01618e-006 ]
1167 : [ 7.13989e-006 ]
1168 : [ 4.49596e-006 ]
1169 : [ 7.99141e-006 ]
1170 : [ 7.52272e-006 ]
1171 : [ 4.9048e-006  ]
1172 : [ 7.74295e-006 ]
1173 : [ 7.26249e-006 ]
1174 : [ 6.73571e-006 ]
1175 : [ 7.86865e-006 ]
1176 : [ 7.96798e-006 ]
1177 : [ 6.30172e-006 ]
1178 : [ 7.86307e-006 ]
1179 : [ 7.14922e-006 ]
1180 : [ 8.024e-006   ]
1181 : [ 4.32573e-006 ]
1182 : [ 8.21181e-006 ]
1183 : [ 7.66204e-006 ]
1184 : [ 7.30126e-006 ]
1185 : [ 7.65885e-006 ]
1186 : [ 6.46906e-006 ]
1187 : [ 7.87966e-006 ]
1188 : [ 6.7404e-006  ]
1189 : [ 6.81401e-006 ]
1190 : [ 5.75888e-006 ]
1191 : [ 6.30218e-006 ]
1192 : [ 5.74403e-006 ]
1193 : [ 6.6636e-006  ]
1194 : [ 7.25952e-006 ]
1195 : [ 6.62582e-006 ]
1196 : [ 4.75751e-006 ]
1197 : [ 6.05303e-006 ]
1198 : [ 4.70136e-006 ]
1199 : [ 7.73454e-006 ]
1200 : [ 6.82529e-006 ]
1201 : [ 6.22554e-006 ]
1202 : [ 7.49159e-006 ]
1203 : [ 6.68518e-006 ]
1204 : [ 7.81924e-006 ]
1205 : [ 4.48399e-006 ]
1206 : [ 4.99767e-006 ]
1207 : [ 4.45373e-006 ]
1208 : [ 7.18694e-006 ]
1209 : [ 6.35485e-006 ]
1210 : [ 4.89691e-006 ]
1211 : [ 7.46114e-006 ]
1212 : [ 5.54663e-006 ]
1213 : [ 4.50465e-006 ]
1214 : [ 7.97419e-006 ]
1215 : [ 6.98161e-006 ]
1216 : [ 7.80656e-006 ]
1217 : [ 5.4659e-006  ]
1218 : [ 6.79514e-006 ]
1219 : [ 7.23211e-006 ]
1220 : [ 7.90084e-006 ]
1221 : [ 7.67704e-006 ]
1222 : [ 7.46667e-006 ]
1223 : [ 6.79463e-006 ]
1224 : [ 5.25525e-006 ]
1225 : [ 7.86068e-006 ]
1226 : [ 7.90138e-006 ]
1227 : [ 7.14467e-006 ]
1228 : [ 7.04457e-006 ]
1229 : [ 6.97762e-006 ]
1230 : [ 6.72331e-006 ]
1231 : [ 7.1556e-006  ]
1232 : [ 4.34375e-006 ]
1233 : [ 7.7608e-006  ]
1234 : [ 8.16265e-006 ]
1235 : [ 4.29331e-006 ]
1236 : [ 6.969e-006   ]
1237 : [ 7.80588e-006 ]
1238 : [ 7.83613e-006 ]
1239 : [ 6.66289e-006 ]
1240 : [ 8.00825e-006 ]
1241 : [ 7.78886e-006 ]
1242 : [ 8.02772e-006 ]
1243 : [ 6.33555e-006 ]
1244 : [ 7.79378e-006 ]
1245 : [ 5.3015e-006  ]
1246 : [ 7.919e-006   ]
1247 : [ 4.65768e-006 ]
1248 : [ 6.66891e-006 ]
1249 : [ 7.18246e-006 ]
1250 : [ 6.49913e-006 ]
1251 : [ 7.90916e-006 ]
1252 : [ 7.71977e-006 ]
1253 : [ 7.65071e-006 ]
1254 : [ 6.37154e-006 ]
1255 : [ 5.23249e-006 ]
1256 : [ 5.25704e-006 ]
1257 : [ 4.3013e-006  ]
1258 : [ 4.91239e-006 ]
1259 : [ 5.81414e-006 ]
1260 : [ 7.98205e-006 ]
1261 : [ 7.02721e-006 ]
1262 : [ 5.38856e-006 ]
1263 : [ 4.8148e-006  ]
1264 : [ 7.89071e-006 ]
1265 : [ 7.84331e-006 ]
1266 : [ 8.20037e-006 ]
1267 : [ 6.77846e-006 ]
1268 : [ 7.86609e-006 ]
1269 : [ 7.81475e-006 ]
1270 : [ 4.49178e-006 ]
1271 : [ 6.96845e-006 ]
1272 : [ 7.28881e-006 ]
1273 : [ 5.78319e-006 ]
1274 : [ 4.70875e-006 ]
1275 : [ 7.84713e-006 ]
1276 : [ 6.60111e-006 ]
1277 : [ 7.961e-006   ]
1278 : [ 6.53425e-006 ]
1279 : [ 7.28594e-006 ]
1280 : [ 5.77429e-006 ]
1281 : [ 5.9571e-006  ]
1282 : [ 6.95616e-006 ]
1283 : [ 4.73588e-006 ]
1284 : [ 4.09808e-006 ]
1285 : [ 4.69746e-006 ]
1286 : [ 7.16739e-006 ]
1287 : [ 7.86652e-006 ]
1288 : [ 6.98294e-006 ]
1289 : [ 8.01397e-006 ]
1290 : [ 4.1823e-006  ]
1291 : [ 6.03699e-006 ]
1292 : [ 6.88735e-006 ]
1293 : [ 6.56961e-006 ]
1294 : [ 4.64933e-006 ]
1295 : [ 6.10458e-006 ]
1296 : [ 5.4533e-006  ]
1297 : [ 4.73327e-006 ]
1298 : [ 7.20507e-006 ]
1299 : [ 5.31268e-006 ]
1300 : [ 8.02652e-006 ]
1301 : [ 7.83526e-006 ]
1302 : [ 5.68367e-006 ]
1303 : [ 5.46756e-006 ]
1304 : [ 6.91991e-006 ]
1305 : [ 4.62529e-006 ]
1306 : [ 7.50445e-006 ]
1307 : [ 5.7379e-006  ]
1308 : [ 7.84387e-006 ]
1309 : [ 4.55849e-006 ]
1310 : [ 6.24768e-006 ]
1311 : [ 6.68892e-006 ]
1312 : [ 6.99719e-006 ]
1313 : [ 5.22055e-006 ]
1314 : [ 6.98276e-006 ]
1315 : [ 4.37479e-006 ]
1316 : [ 7.5284e-006  ]
1317 : [ 5.34776e-006 ]
1318 : [ 7.11267e-006 ]
1319 : [ 6.39852e-006 ]
1320 : [ 7.63871e-006 ]
1321 : [ 6.72088e-006 ]
1322 : [ 6.65486e-006 ]
1323 : [ 5.97717e-006 ]
1324 : [ 7.92893e-006 ]
1325 : [ 4.4124e-006  ]
1326 : [ 8.17419e-006 ]
1327 : [ 6.35068e-006 ]
1328 : [ 6.06772e-006 ]
1329 : [ 6.27214e-006 ]
1330 : [ 4.93795e-006 ]
1331 : [ 7.55755e-006 ]
1332 : [ 7.84349e-006 ]
1333 : [ 7.81972e-006 ]
1334 : [ 8.06514e-006 ]
1335 : [ 7.97468e-006 ]
1336 : [ 4.50505e-006 ]
1337 : [ 6.80531e-006 ]
1338 : [ 4.50127e-006 ]
1339 : [ 6.36109e-006 ]
1340 : [ 7.29798e-006 ]
1341 : [ 6.52845e-006 ]
1342 : [ 7.36429e-006 ]
1343 : [ 7.608e-006   ]
1344 : [ 6.23212e-006 ]
1345 : [ 7.42549e-006 ]
1346 : [ 6.84874e-006 ]
1347 : [ 7.59811e-006 ]
1348 : [ 7.46904e-006 ]
1349 : [ 6.66686e-006 ]
1350 : [ 4.47239e-006 ]
1351 : [ 6.53367e-006 ]
1352 : [ 5.30777e-006 ]
1353 : [ 5.18831e-006 ]
1354 : [ 7.96955e-006 ]
1355 : [ 6.48417e-006 ]
1356 : [ 7.56816e-006 ]
1357 : [ 7.34376e-006 ]
1358 : [ 5.78508e-006 ]
1359 : [ 6.5533e-006  ]
1360 : [ 4.99651e-006 ]
1361 : [ 8.20704e-006 ]
1362 : [ 7.80613e-006 ]
1363 : [ 7.13154e-006 ]
1364 : [ 7.06624e-006 ]
1365 : [ 7.99697e-006 ]
1366 : [ 7.58871e-006 ]
1367 : [ 7.78607e-006 ]
1368 : [ 7.01059e-006 ]
1369 : [ 6.33466e-006 ]
1370 : [ 7.66848e-006 ]
1371 : [ 7.42255e-006 ]
1372 : [ 4.93908e-006 ]
1373 : [ 7.17464e-006 ]
1374 : [ 6.39391e-006 ]
1375 : [ 6.75305e-006 ]
1376 : [ 7.70763e-006 ]
1377 : [ 7.97603e-006 ]
1378 : [ 7.19896e-006 ]
1379 : [ 8.08497e-006 ]
1380 : [ 7.46851e-006 ]
1381 : [ 8.07373e-006 ]
1382 : [ 7.38179e-006 ]
1383 : [ 7.43234e-006 ]
1384 : [ 8.01776e-006 ]
1385 : [ 7.78269e-006 ]
1386 : [ 7.88749e-006 ]
1387 : [ 7.36795e-006 ]
1388 : [ 7.6942e-006  ]
1389 : [ 7.42733e-006 ]
1390 : [ 7.87932e-006 ]
1391 : [ 7.30235e-006 ]
1392 : [ 4.89148e-006 ]
1393 : [ 5.55215e-006 ]
1394 : [ 7.87783e-006 ]
1395 : [ 7.5941e-006  ]
1396 : [ 7.32523e-006 ]
1397 : [ 6.58515e-006 ]
1398 : [ 7.23006e-006 ]
1399 : [ 5.26074e-006 ]
1400 : [ 5.24863e-006 ]
1401 : [ 7.45455e-006 ]
1402 : [ 6.38026e-006 ]
1403 : [ 4.52487e-006 ]
1404 : [ 4.72291e-006 ]
1405 : [ 4.98518e-006 ]
1406 : [ 8.14693e-006 ]
1407 : [ 7.65264e-006 ]
1408 : [ 8.1745e-006  ]
1409 : [ 7.36297e-006 ]
1410 : [ 7.15911e-006 ]
1411 : [ 8.16293e-006 ]
1412 : [ 7.79462e-006 ]
1413 : [ 6.63248e-006 ]
1414 : [ 7.92968e-006 ]
1415 : [ 7.84628e-006 ]
1416 : [ 5.97412e-006 ]
1417 : [ 5.37312e-006 ]
1418 : [ 6.08796e-006 ]
1419 : [ 5.64578e-006 ]
1420 : [ 6.84515e-006 ]
1421 : [ 5.65255e-006 ]
1422 : [ 7.97095e-006 ]
1423 : [ 7.3203e-006  ]
1424 : [ 6.49062e-006 ]
1425 : [ 4.66066e-006 ]
1426 : [ 4.26478e-006 ]
1427 : [ 4.71227e-006 ]
1428 : [ 7.73818e-006 ]
1429 : [ 6.88543e-006 ]
1430 : [ 4.28273e-006 ]
1431 : [ 7.5924e-006  ]
1432 : [ 5.36689e-006 ]
1433 : [ 8.25033e-006 ]
1434 : [ 6.92337e-006 ]
1435 : [ 6.66254e-006 ]
1436 : [ 5.80545e-006 ]
1437 : [ 6.48942e-006 ]
1438 : [ 7.7691e-006  ]
1439 : [ 5.92861e-006 ]
1440 : [ 7.40493e-006 ]
1441 : [ 7.18401e-006 ]
1442 : [ 7.90461e-006 ]
1443 : [ 7.21906e-006 ]
1444 : [ 5.24515e-006 ]
1445 : [ 5.80273e-006 ]
1446 : [ 4.41959e-006 ]
1447 : [ 6.41082e-006 ]
1448 : [ 6.7671e-006  ]
1449 : [ 8.14493e-006 ]
1450 : [ 5.38112e-006 ]
1451 : [ 5.19571e-006 ]
1452 : [ 7.00598e-006 ]
1453 : [ 6.95713e-006 ]
1454 : [ 4.97206e-006 ]
1455 : [ 4.86746e-006 ]
1456 : [ 6.91683e-006 ]
1457 : [ 7.06791e-006 ]
1458 : [ 7.71144e-006 ]
1459 : [ 7.59268e-006 ]
1460 : [ 5.83993e-006 ]
1461 : [ 4.13785e-006 ]
1462 : [ 7.73264e-006 ]
1463 : [ 7.61792e-006 ]
1464 : [ 4.63285e-006 ]
1465 : [ 7.64506e-006 ]
1466 : [ 7.22554e-006 ]
1467 : [ 7.34458e-006 ]
1468 : [ 5.3059e-006  ]
1469 : [ 6.04866e-006 ]
1470 : [ 6.1547e-006  ]
1471 : [ 6.72291e-006 ]
1472 : [ 4.36204e-006 ]
1473 : [ 7.26917e-006 ]
1474 : [ 7.65675e-006 ]
1475 : [ 7.88362e-006 ]
1476 : [ 5.3034e-006  ]
1477 : [ 4.71084e-006 ]
1478 : [ 6.59819e-006 ]
1479 : [ 6.12565e-006 ]
1480 : [ 7.07565e-006 ]
1481 : [ 5.8479e-006  ]
1482 : [ 5.09871e-006 ]
1483 : [ 4.31059e-006 ]
1484 : [ 4.74258e-006 ]
1485 : [ 6.8859e-006  ]
1486 : [ 5.51794e-006 ]
1487 : [ 6.89373e-006 ]
1488 : [ 7.06539e-006 ]
1489 : [ 4.34779e-006 ]
1490 : [ 6.42444e-006 ]
1491 : [ 7.55594e-006 ]
1492 : [ 6.65267e-006 ]
1493 : [ 7.45437e-006 ]
1494 : [ 7.81017e-006 ]
1495 : [ 5.98639e-006 ]
1496 : [ 7.87776e-006 ]
1497 : [ 5.3421e-006  ]
1498 : [ 6.91938e-006 ]
1499 : [ 7.87044e-006 ]
1500 : [ 7.89248e-006 ]
1501 : [ 7.43479e-006 ]
1502 : [ 7.45472e-006 ]
1503 : [ 7.58187e-006 ]
1504 : [ 7.43904e-006 ]
1505 : [ 7.46645e-006 ]
1506 : [ 8.04847e-006 ]
1507 : [ 7.62904e-006 ]
1508 : [ 7.32197e-006 ]
1509 : [ 7.97525e-006 ]
1510 : [ 6.5058e-006  ]
1511 : [ 6.89515e-006 ]
1512 : [ 6.64659e-006 ]
1513 : [ 7.79809e-006 ]
1514 : [ 6.04885e-006 ]
1515 : [ 7.61103e-006 ]
1516 : [ 5.00993e-006 ]
1517 : [ 7.7911e-006  ]
1518 : [ 7.59143e-006 ]
1519 : [ 7.88752e-006 ]
1520 : [ 7.62102e-006 ]
1521 : [ 7.25275e-006 ]
1522 : [ 4.83321e-006 ]
1523 : [ 7.9422e-006  ]
1524 : [ 5.40661e-006 ]
1525 : [ 7.73573e-006 ]
1526 : [ 7.54082e-006 ]
1527 : [ 6.86646e-006 ]
1528 : [ 4.99052e-006 ]
1529 : [ 5.91091e-006 ]
1530 : [ 4.83063e-006 ]
1531 : [ 6.53575e-006 ]
1532 : [ 7.43337e-006 ]
1533 : [ 5.0183e-006  ]
1534 : [ 6.03638e-006 ]
1535 : [ 4.86839e-006 ]
1536 : [ 8.03193e-006 ]
1537 : [ 8.02832e-006 ]
1538 : [ 7.90008e-006 ]
1539 : [ 8.03557e-006 ]
1540 : [ 6.82924e-006 ]
1541 : [ 7.3589e-006  ]
1542 : [ 4.33828e-006 ]
1543 : [ 7.0302e-006  ]
1544 : [ 7.20211e-006 ]
1545 : [ 7.56794e-006 ]
1546 : [ 4.48999e-006 ]
1547 : [ 7.57701e-006 ]
1548 : [ 7.37736e-006 ]
1549 : [ 7.2725e-006  ]
1550 : [ 6.82683e-006 ]
1551 : [ 7.2068e-006  ]
1552 : [ 5.10113e-006 ]
1553 : [ 7.68303e-006 ]
1554 : [ 6.65765e-006 ]
1555 : [ 7.55731e-006 ]
1556 : [ 7.37894e-006 ]
1557 : [ 7.74823e-006 ]
1558 : [ 7.7879e-006  ]
1559 : [ 5.26409e-006 ]
1560 : [ 4.8522e-006  ]
1561 : [ 6.31167e-006 ]
1562 : [ 7.48557e-006 ]
1563 : [ 8.08414e-006 ]
1564 : [ 4.68681e-006 ]
1565 : [ 4.25474e-006 ]
1566 : [ 6.10117e-006 ]
1567 : [ 7.37765e-006 ]
1568 : [ 6.42447e-006 ]
1569 : [ 7.72506e-006 ]
1570 : [ 7.58886e-006 ]
1571 : [ 7.96473e-006 ]
1572 : [ 6.32099e-006 ]
1573 : [ 4.85016e-006 ]
1574 : [ 6.20681e-006 ]
1575 : [ 6.79861e-006 ]
1576 : [ 6.15584e-006 ]
1577 : [ 4.89988e-006 ]
1578 : [ 5.04233e-006 ]
1579 : [ 6.67772e-006 ]
1580 : [ 6.41746e-006 ]
1581 : [ 4.72674e-006 ]
1582 : [ 4.37383e-006 ]
1583 : [ 7.9832e-006  ]
1584 : [ 7.72977e-006 ]
1585 : [ 7.41072e-006 ]
1586 : [ 7.68299e-006 ]
1587 : [ 7.18187e-006 ]
1588 : [ 4.35355e-006 ]
1589 : [ 8.00674e-006 ]
1590 : [ 6.61311e-006 ]
1591 : [ 5.85834e-006 ]
1592 : [ 5.93824e-006 ]
1593 : [ 6.91673e-006 ]
1594 : [ 4.73633e-006 ]
1595 : [ 7.96527e-006 ]
1596 : [ 6.945e-006   ]
1597 : [ 7.80683e-006 ]
1598 : [ 8.16842e-006 ]
1599 : [ 5.23629e-006 ]
1600 : [ 7.66269e-006 ]
1601 : [ 7.40276e-006 ]
1602 : [ 7.93247e-006 ]
1603 : [ 5.9647e-006  ]
1604 : [ 4.91003e-006 ]
1605 : [ 4.78268e-006 ]
1606 : [ 7.69175e-006 ]
1607 : [ 4.52064e-006 ]
1608 : [ 7.93264e-006 ]
1609 : [ 6.30367e-006 ]
1610 : [ 7.85181e-006 ]
1611 : [ 6.24611e-006 ]
1612 : [ 6.73583e-006 ]
1613 : [ 7.22076e-006 ]
1614 : [ 6.53188e-006 ]
1615 : [ 7.31639e-006 ]
1616 : [ 7.97112e-006 ]
1617 : [ 7.83078e-006 ]
1618 : [ 5.46102e-006 ]
1619 : [ 5.39466e-006 ]
1620 : [ 7.27178e-006 ]
1621 : [ 8.01838e-006 ]
1622 : [ 5.96608e-006 ]
1623 : [ 5.88372e-006 ]
1624 : [ 7.24284e-006 ]
1625 : [ 4.66901e-006 ]
1626 : [ 6.65285e-006 ]
1627 : [ 6.75461e-006 ]
1628 : [ 4.23948e-006 ]
1629 : [ 5.8536e-006  ]
1630 : [ 7.91115e-006 ]
1631 : [ 6.20039e-006 ]
1632 : [ 6.51282e-006 ]
1633 : [ 7.77868e-006 ]
1634 : [ 7.83996e-006 ]
1635 : [ 6.07029e-006 ]
1636 : [ 7.31895e-006 ]
1637 : [ 7.73735e-006 ]
1638 : [ 6.95949e-006 ]
1639 : [ 8.14419e-006 ]
1640 : [ 7.38775e-006 ]
1641 : [ 7.0609e-006  ]
1642 : [ 7.64803e-006 ]
1643 : [ 7.43915e-006 ]
1644 : [ 4.63822e-006 ]
1645 : [ 6.55207e-006 ]
1646 : [ 6.96622e-006 ]
1647 : [ 7.96206e-006 ]
1648 : [ 5.39614e-006 ]
1649 : [ 7.83135e-006 ]
1650 : [ 7.71521e-006 ]
1651 : [ 7.37757e-006 ]
1652 : [ 6.62598e-006 ]
1653 : [ 5.58062e-006 ]
1654 : [ 7.29568e-006 ]
1655 : [ 8.18693e-006 ]
1656 : [ 7.38685e-006 ]
1657 : [ 6.05771e-006 ]
1658 : [ 5.42125e-006 ]
1659 : [ 8.0898e-006  ]
1660 : [ 6.55611e-006 ]
1661 : [ 4.49619e-006 ]
1662 : [ 5.84357e-006 ]
1663 : [ 7.97867e-006 ]
1664 : [ 6.55747e-006 ]
1665 : [ 5.93529e-006 ]
1666 : [ 7.49736e-006 ]
1667 : [ 7.89972e-006 ]
1668 : [ 6.15915e-006 ]
1669 : [ 4.89777e-006 ]
1670 : [ 4.62976e-006 ]
1671 : [ 5.57607e-006 ]
1672 : [ 6.69149e-006 ]
1673 : [ 7.29863e-006 ]
1674 : [ 5.42208e-006 ]
1675 : [ 6.68997e-006 ]
1676 : [ 8.03927e-006 ]
1677 : [ 6.30347e-006 ]
1678 : [ 7.62498e-006 ]
1679 : [ 7.86551e-006 ]
1680 : [ 8.23672e-006 ]
1681 : [ 6.88745e-006 ]
1682 : [ 7.8535e-006  ]
1683 : [ 5.55875e-006 ]
1684 : [ 7.55442e-006 ]
1685 : [ 4.59607e-006 ]
1686 : [ 6.32363e-006 ]
1687 : [ 5.32223e-006 ]
1688 : [ 5.66069e-006 ]
1689 : [ 7.30391e-006 ]
1690 : [ 7.60926e-006 ]
1691 : [ 6.2694e-006  ]
1692 : [ 8.06837e-006 ]
1693 : [ 7.80249e-006 ]
1694 : [ 5.17151e-006 ]
1695 : [ 6.59618e-006 ]
1696 : [ 7.96097e-006 ]
1697 : [ 6.32169e-006 ]
1698 : [ 7.4358e-006  ]
1699 : [ 5.12441e-006 ]
1700 : [ 5.21343e-006 ]
1701 : [ 4.23925e-006 ]
1702 : [ 4.34246e-006 ]
1703 : [ 5.32216e-006 ]
1704 : [ 6.0344e-006  ]
1705 : [ 7.15469e-006 ]
1706 : [ 7.68059e-006 ]
1707 : [ 4.42411e-006 ]
1708 : [ 7.23999e-006 ]
1709 : [ 7.27904e-006 ]
1710 : [ 7.35503e-006 ]
1711 : [ 6.53579e-006 ]
1712 : [ 7.65591e-006 ]
1713 : [ 7.76196e-006 ]
1714 : [ 5.67898e-006 ]
1715 : [ 7.66576e-006 ]
1716 : [ 7.26528e-006 ]
1717 : [ 8.05602e-006 ]
1718 : [ 8.13252e-006 ]
1719 : [ 7.13836e-006 ]
1720 : [ 5.78706e-006 ]
1721 : [ 4.70792e-006 ]
1722 : [ 7.43309e-006 ]
1723 : [ 6.18089e-006 ]
1724 : [ 6.3972e-006  ]
1725 : [ 5.63169e-006 ]
1726 : [ 7.64726e-006 ]
1727 : [ 4.74715e-006 ]
1728 : [ 4.94823e-006 ]
1729 : [ 6.42981e-006 ]
1730 : [ 7.74571e-006 ]
1731 : [ 8.17787e-006 ]
1732 : [ 5.8058e-006  ]
1733 : [ 7.66584e-006 ]
1734 : [ 7.19976e-006 ]
1735 : [ 5.11653e-006 ]
1736 : [ 7.71036e-006 ]
1737 : [ 6.87481e-006 ]
1738 : [ 7.59685e-006 ]
1739 : [ 5.59643e-006 ]
1740 : [ 5.86247e-006 ]
1741 : [ 5.11068e-006 ]
1742 : [ 5.75966e-006 ]
1743 : [ 7.63273e-006 ]
1744 : [ 8.09593e-006 ]
1745 : [ 4.62985e-006 ]
1746 : [ 5.75864e-006 ]
1747 : [ 5.54979e-006 ]
1748 : [ 6.76807e-006 ]
1749 : [ 7.63446e-006 ]
1750 : [ 7.33016e-006 ]
1751 : [ 7.37019e-006 ]
1752 : [ 7.79428e-006 ]
1753 : [ 7.9418e-006  ]
1754 : [ 5.35146e-006 ]
1755 : [ 6.18415e-006 ]
1756 : [ 7.44235e-006 ]
1757 : [ 5.26063e-006 ]
1758 : [ 6.22166e-006 ]
1759 : [ 6.00634e-006 ]
1760 : [ 5.8637e-006  ]
1761 : [ 7.41467e-006 ]
1762 : [ 6.53536e-006 ]
1763 : [ 4.66047e-006 ]
1764 : [ 7.51136e-006 ]
1765 : [ 7.57258e-006 ]
1766 : [ 6.25345e-006 ]
1767 : [ 7.41348e-006 ]
1768 : [ 6.89316e-006 ]
1769 : [ 4.63517e-006 ]
1770 : [ 7.76464e-006 ]
1771 : [ 5.92053e-006 ]
1772 : [ 5.0188e-006  ]
1773 : [ 7.99681e-006 ]
1774 : [ 5.51186e-006 ]
1775 : [ 5.17533e-006 ]
1776 : [ 6.19394e-006 ]
1777 : [ 4.93129e-006 ]
1778 : [ 7.64829e-006 ]
1779 : [ 7.60884e-006 ]
1780 : [ 6.10721e-006 ]
1781 : [ 7.72102e-006 ]
1782 : [ 7.15955e-006 ]
1783 : [ 4.00048e-006 ]
1784 : [ 7.75798e-006 ]
1785 : [ 4.52427e-006 ]
1786 : [ 6.65752e-006 ]
1787 : [ 6.90629e-006 ]
1788 : [ 4.78836e-006 ]
1789 : [ 4.82876e-006 ]
1790 : [ 7.19037e-006 ]
1791 : [ 4.50316e-006 ]
1792 : [ 5.75309e-006 ]
1793 : [ 5.59112e-006 ]
1794 : [ 6.82878e-006 ]
1795 : [ 4.68221e-006 ]
1796 : [ 4.76496e-006 ]
1797 : [ 4.51205e-006 ]
1798 : [ 7.37953e-006 ]
1799 : [ 4.31821e-006 ]
1800 : [ 6.23968e-006 ]
1801 : [ 7.31691e-006 ]
1802 : [ 7.29589e-006 ]
1803 : [ 7.01093e-006 ]
1804 : [ 4.9321e-006  ]
1805 : [ 6.79798e-006 ]
1806 : [ 6.02004e-006 ]
1807 : [ 7.01088e-006 ]
1808 : [ 7.7615e-006  ]
1809 : [ 7.98975e-006 ]
1810 : [ 4.72665e-006 ]
1811 : [ 5.98334e-006 ]
1812 : [ 7.37494e-006 ]
1813 : [ 6.31035e-006 ]
1814 : [ 6.04051e-006 ]
1815 : [ 4.44333e-006 ]
1816 : [ 7.11397e-006 ]
1817 : [ 7.73826e-006 ]
1818 : [ 6.55716e-006 ]
1819 : [ 6.18936e-006 ]
1820 : [ 7.309e-006   ]
1821 : [ 7.41667e-006 ]
1822 : [ 7.80858e-006 ]
1823 : [ 8.09675e-006 ]
1824 : [ 6.60123e-006 ]
1825 : [ 7.71169e-006 ]
1826 : [ 7.50193e-006 ]
1827 : [ 7.72896e-006 ]
1828 : [ 7.92544e-006 ]
1829 : [ 5.61616e-006 ]
1830 : [ 7.84492e-006 ]
1831 : [ 5.40042e-006 ]
1832 : [ 7.85564e-006 ]
1833 : [ 7.20487e-006 ]
1834 : [ 6.21892e-006 ]
1835 : [ 8.12807e-006 ]
1836 : [ 7.3964e-006  ]
1837 : [ 5.29039e-006 ]
1838 : [ 5.85631e-006 ]
1839 : [ 4.92701e-006 ]
1840 : [ 7.89642e-006 ]
1841 : [ 7.57498e-006 ]
1842 : [ 6.90415e-006 ]
1843 : [ 8.17233e-006 ]
1844 : [ 6.26578e-006 ]
1845 : [ 6.98479e-006 ]
1846 : [ 4.60673e-006 ]
1847 : [ 6.14913e-006 ]
1848 : [ 7.49952e-006 ]
1849 : [ 6.01801e-006 ]
1850 : [ 6.38467e-006 ]
1851 : [ 6.86613e-006 ]
1852 : [ 4.5438e-006  ]
1853 : [ 7.43441e-006 ]
1854 : [ 5.8853e-006  ]
1855 : [ 7.87577e-006 ]
1856 : [ 4.38542e-006 ]
1857 : [ 4.98144e-006 ]
1858 : [ 7.63447e-006 ]
1859 : [ 7.66456e-006 ]
1860 : [ 7.12247e-006 ]
1861 : [ 6.5108e-006  ]
1862 : [ 6.26338e-006 ]
1863 : [ 6.84578e-006 ]
1864 : [ 5.31166e-006 ]
1865 : [ 7.01658e-006 ]
1866 : [ 5.32234e-006 ]
1867 : [ 7.83444e-006 ]
1868 : [ 7.97359e-006 ]
1869 : [ 7.24555e-006 ]
1870 : [ 7.34622e-006 ]
1871 : [ 5.18926e-006 ]
1872 : [ 5.64807e-006 ]
1873 : [ 7.70996e-006 ]
1874 : [ 7.91999e-006 ]
1875 : [ 8.06079e-006 ]
1876 : [ 5.20979e-006 ]
1877 : [ 7.59729e-006 ]
1878 : [ 6.014e-006   ]
1879 : [ 4.26535e-006 ]
1880 : [ 7.28594e-006 ]
1881 : [ 7.65326e-006 ]
1882 : [ 7.17057e-006 ]
1883 : [ 4.77077e-006 ]
1884 : [ 7.39801e-006 ]
1885 : [ 7.75255e-006 ]
1886 : [ 4.53864e-006 ]
1887 : [ 6.08103e-006 ]
1888 : [ 7.02104e-006 ]
1889 : [ 7.96676e-006 ]
1890 : [ 8.04389e-006 ]
1891 : [ 6.49498e-006 ]
1892 : [ 7.81011e-006 ]
1893 : [ 7.64754e-006 ]
1894 : [ 7.9029e-006  ]
1895 : [ 4.59873e-006 ]
1896 : [ 5.76318e-006 ]
1897 : [ 7.09457e-006 ]
1898 : [ 7.60296e-006 ]
1899 : [ 8.02263e-006 ]
1900 : [ 6.72855e-006 ]
1901 : [ 4.50791e-006 ]
1902 : [ 6.57881e-006 ]
1903 : [ 7.04762e-006 ]
1904 : [ 4.2697e-006  ]
1905 : [ 7.66114e-006 ]
1906 : [ 7.31716e-006 ]
1907 : [ 7.85766e-006 ]
1908 : [ 4.83633e-006 ]
1909 : [ 7.84872e-006 ]
1910 : [ 7.27711e-006 ]
1911 : [ 7.74124e-006 ]
1912 : [ 4.46381e-006 ]
1913 : [ 4.97014e-006 ]
1914 : [ 7.05204e-006 ]
1915 : [ 7.6683e-006  ]
1916 : [ 7.50816e-006 ]
1917 : [ 7.80232e-006 ]
1918 : [ 4.065e-006   ]
1919 : [ 7.6488e-006  ]
1920 : [ 5.59176e-006 ]
1921 : [ 7.89899e-006 ]
1922 : [ 5.86629e-006 ]
1923 : [ 7.26699e-006 ]
1924 : [ 5.13888e-006 ]
1925 : [ 6.27594e-006 ]
1926 : [ 6.87772e-006 ]
1927 : [ 6.209e-006   ]
1928 : [ 6.35508e-006 ]
1929 : [ 5.22005e-006 ]
1930 : [ 7.50606e-006 ]
1931 : [ 8.08307e-006 ]
1932 : [ 7.88428e-006 ]
1933 : [ 7.83892e-006 ]
1934 : [ 4.57691e-006 ]
1935 : [ 6.41858e-006 ]
1936 : [ 4.69034e-006 ]
1937 : [ 5.65852e-006 ]
1938 : [ 8.13786e-006 ]
1939 : [ 7.7537e-006  ]
1940 : [ 7.71776e-006 ]
1941 : [ 7.93788e-006 ]
1942 : [ 8.12679e-006 ]
1943 : [ 7.61618e-006 ]
1944 : [ 7.90263e-006 ]
1945 : [ 8.05257e-006 ]
1946 : [ 8.19537e-006 ]
1947 : [ 7.85895e-006 ]
1948 : [ 7.9592e-006  ]
1949 : [ 6.608e-006   ]
1950 : [ 7.86771e-006 ]
1951 : [ 7.82117e-006 ]
1952 : [ 8.01322e-006 ]
1953 : [ 6.73171e-006 ]
1954 : [ 8.03328e-006 ]
1955 : [ 7.10939e-006 ]
1956 : [ 7.18636e-006 ]
1957 : [ 8.14693e-006 ]
1958 : [ 6.14174e-006 ]
1959 : [ 5.97832e-006 ]
1960 : [ 8.18835e-006 ]
1961 : [ 7.73531e-006 ]
1962 : [ 7.64237e-006 ]
1963 : [ 6.83551e-006 ]
1964 : [ 7.71878e-006 ]
1965 : [ 6.971e-006   ]
1966 : [ 4.30669e-006 ]
1967 : [ 7.30643e-006 ]
1968 : [ 6.54723e-006 ]
1969 : [ 7.54069e-006 ]
1970 : [ 6.58091e-006 ]
1971 : [ 8.02307e-006 ]
1972 : [ 7.92131e-006 ]
1973 : [ 7.64535e-006 ]
1974 : [ 4.41028e-006 ]
1975 : [ 7.79038e-006 ]
1976 : [ 5.71441e-006 ]
1977 : [ 5.13189e-006 ]
1978 : [ 6.78452e-006 ]
1979 : [ 7.52506e-006 ]
1980 : [ 5.92895e-006 ]
1981 : [ 6.6275e-006  ]
1982 : [ 4.14526e-006 ]
1983 : [ 6.10365e-006 ]
1984 : [ 7.842e-006   ]
1985 : [ 6.90945e-006 ]
1986 : [ 8.16525e-006 ]
1987 : [ 7.74406e-006 ]
1988 : [ 6.91479e-006 ]
1989 : [ 7.5795e-006  ]
1990 : [ 4.32723e-006 ]
1991 : [ 7.63203e-006 ]
1992 : [ 7.67051e-006 ]
1993 : [ 5.22489e-006 ]
1994 : [ 7.15176e-006 ]
1995 : [ 7.46554e-006 ]
1996 : [ 8.11758e-006 ]
1997 : [ 6.77453e-006 ]
1998 : [ 4.48898e-006 ]
1999 : [ 6.96237e-006 ]
2000 : [ 6.67114e-006 ]
2001 : [ 8.09216e-006 ]
2002 : [ 6.7972e-006  ]
2003 : [ 7.35057e-006 ]
2004 : [ 7.96905e-006 ]
2005 : [ 6.39038e-006 ]
2006 : [ 6.44708e-006 ]
2007 : [ 8.05922e-006 ]
2008 : [ 8.13865e-006 ]
2009 : [ 6.06023e-006 ]
2010 : [ 7.3982e-006  ]
2011 : [ 5.23407e-006 ]
2012 : [ 8.01252e-006 ]
2013 : [ 7.6366e-006  ]
2014 : [ 7.11189e-006 ]
2015 : [ 7.69376e-006 ]
2016 : [ 7.61474e-006 ]
2017 : [ 6.59762e-006 ]
2018 : [ 6.75902e-006 ]
2019 : [ 7.55387e-006 ]
2020 : [ 5.3398e-006  ]
2021 : [ 5.12765e-006 ]
2022 : [ 5.1919e-006  ]
2023 : [ 5.54796e-006 ]
2024 : [ 5.51688e-006 ]
2025 : [ 7.72551e-006 ]
2026 : [ 4.32426e-006 ]
2027 : [ 4.57889e-006 ]
2028 : [ 4.44014e-006 ]
2029 : [ 7.18502e-006 ]
2030 : [ 5.96361e-006 ]
2031 : [ 4.89862e-006 ]
2032 : [ 7.06795e-006 ]
2033 : [ 6.57939e-006 ]
2034 : [ 7.07372e-006 ]
2035 : [ 8.23475e-006 ]
2036 : [ 7.16322e-006 ]
2037 : [ 4.4391e-006  ]
2038 : [ 4.60175e-006 ]
2039 : [ 8.09058e-006 ]
2040 : [ 8.13006e-006 ]
2041 : [ 5.16933e-006 ]
2042 : [ 8.01614e-006 ]
2043 : [ 7.7346e-006  ]
2044 : [ 5.93644e-006 ]
2045 : [ 8.05513e-006 ]
2046 : [ 7.82153e-006 ]
2047 : [ 7.22601e-006 ]
2048 : [ 5.74325e-006 ]
2049 : [ 4.48174e-006 ]
2050 : [ 7.41476e-006 ]
2051 : [ 6.75089e-006 ]
2052 : [ 8.01714e-006 ]
2053 : [ 7.88322e-006 ]
2054 : [ 7.85434e-006 ]
2055 : [ 5.88334e-006 ]
2056 : [ 7.43689e-006 ]
2057 : [ 4.82837e-006 ]
2058 : [ 6.91417e-006 ]
2059 : [ 5.22061e-006 ]
2060 : [ 6.21269e-006 ]
2061 : [ 7.42642e-006 ]
2062 : [ 7.42703e-006 ]
2063 : [ 6.78536e-006 ]
2064 : [ 4.95874e-006 ]
2065 : [ 5.95375e-006 ]
2066 : [ 5.09962e-006 ]
2067 : [ 4.54138e-006 ]
2068 : [ 7.99581e-006 ]
2069 : [ 6.04308e-006 ]
2070 : [ 7.45552e-006 ]
2071 : [ 4.43729e-006 ]
2072 : [ 6.30148e-006 ]
2073 : [ 6.17587e-006 ]
2074 : [ 4.22227e-006 ]
2075 : [ 7.2139e-006  ]
2076 : [ 7.85611e-006 ]
2077 : [ 5.27857e-006 ]
2078 : [ 7.27742e-006 ]
2079 : [ 7.30416e-006 ]
2080 : [ 8.17261e-006 ]
2081 : [ 7.99989e-006 ]
2082 : [ 5.08382e-006 ]
2083 : [ 7.3981e-006  ]
2084 : [ 6.54851e-006 ]
2085 : [ 6.51231e-006 ]
2086 : [ 7.84072e-006 ]
2087 : [ 8.03466e-006 ]
2088 : [ 8.06308e-006 ]
2089 : [ 6.87473e-006 ]
2090 : [ 5.37539e-006 ]
2091 : [ 5.83888e-006 ]
2092 : [ 5.24472e-006 ]
2093 : [ 7.56695e-006 ]
2094 : [ 7.68603e-006 ]
2095 : [ 7.87908e-006 ]
2096 : [ 7.72317e-006 ]
2097 : [ 5.74083e-006 ]
2098 : [ 4.20579e-006 ]
2099 : [ 6.33343e-006 ]
2100 : [ 7.44603e-006 ]
2101 : [ 8.04198e-006 ]
2102 : [ 7.41737e-006 ]
2103 : [ 5.55098e-006 ]
2104 : [ 5.48666e-006 ]
2105 : [ 4.83907e-006 ]
2106 : [ 5.46991e-006 ]
2107 : [ 5.9273e-006  ]
2108 : [ 7.51484e-006 ]
2109 : [ 7.35086e-006 ]
2110 : [ 5.66825e-006 ]
2111 : [ 6.32682e-006 ]
2112 : [ 7.42837e-006 ]
2113 : [ 6.98207e-006 ]
2114 : [ 5.45399e-006 ]
2115 : [ 7.61369e-006 ]
2116 : [ 5.72418e-006 ]
2117 : [ 6.50007e-006 ]
2118 : [ 8.14614e-006 ]
2119 : [ 8.1489e-006  ]
2120 : [ 7.63015e-006 ]
2121 : [ 7.0734e-006  ]
2122 : [ 5.28212e-006 ]
2123 : [ 7.47119e-006 ]
2124 : [ 7.89448e-006 ]
2125 : [ 7.73477e-006 ]
2126 : [ 4.88457e-006 ]
2127 : [ 6.69406e-006 ]
2128 : [ 6.70666e-006 ]
2129 : [ 7.1096e-006  ]
2130 : [ 7.17005e-006 ]
2131 : [ 6.08962e-006 ]
2132 : [ 5.39617e-006 ]
2133 : [ 7.33761e-006 ]
2134 : [ 4.92561e-006 ]
2135 : [ 7.64227e-006 ]
2136 : [ 5.21853e-006 ]
2137 : [ 8.04782e-006 ]
2138 : [ 7.88898e-006 ]
2139 : [ 7.76322e-006 ]
2140 : [ 7.79004e-006 ]
2141 : [ 6.82506e-006 ]
2142 : [ 4.98266e-006 ]
2143 : [ 7.5475e-006  ]
2144 : [ 7.74488e-006 ]
2145 : [ 7.75606e-006 ]
2146 : [ 5.88329e-006 ]
2147 : [ 6.80213e-006 ]
2148 : [ 4.1542e-006  ]
2149 : [ 5.51495e-006 ]
2150 : [ 5.95917e-006 ]
2151 : [ 8.25502e-006 ]
2152 : [ 7.24431e-006 ]
2153 : [ 7.39529e-006 ]
2154 : [ 6.36271e-006 ]
2155 : [ 6.31469e-006 ]
2156 : [ 4.26752e-006 ]
2157 : [ 6.45008e-006 ]
2158 : [ 5.5846e-006  ]
2159 : [ 5.19637e-006 ]
2160 : [ 7.5081e-006  ]
2161 : [ 5.87901e-006 ]
2162 : [ 5.06249e-006 ]
2163 : [ 7.03952e-006 ]
2164 : [ 7.55924e-006 ]
2165 : [ 7.00205e-006 ]
2166 : [ 8.29748e-006 ]
2167 : [ 7.24856e-006 ]
2168 : [ 7.45998e-006 ]
2169 : [ 4.80006e-006 ]
2170 : [ 7.56019e-006 ]
2171 : [ 6.3156e-006  ]
2172 : [ 7.45292e-006 ]
2173 : [ 6.38604e-006 ]
2174 : [ 6.49655e-006 ]
2175 : [ 5.20243e-006 ]
2176 : [ 5.65577e-006 ]
2177 : [ 7.08751e-006 ]
2178 : [ 7.79285e-006 ]
2179 : [ 7.21413e-006 ]
2180 : [ 5.08751e-006 ]
2181 : [ 5.23269e-006 ]
2182 : [ 7.90524e-006 ]
2183 : [ 5.13648e-006 ]
2184 : [ 7.54216e-006 ]
2185 : [ 4.19894e-006 ]
2186 : [ 7.01741e-006 ]
2187 : [ 7.66239e-006 ]
2188 : [ 7.47517e-006 ]
2189 : [ 6.43992e-006 ]
2190 : [ 8.15335e-006 ]
2191 : [ 6.11342e-006 ]
2192 : [ 7.81121e-006 ]
2193 : [ 8.07002e-006 ]
2194 : [ 4.83284e-006 ]
2195 : [ 7.28692e-006 ]
2196 : [ 6.67935e-006 ]
2197 : [ 4.82839e-006 ]
2198 : [ 5.66007e-006 ]
2199 : [ 5.24222e-006 ]
2200 : [ 6.84971e-006 ]
2201 : [ 5.9998e-006  ]
2202 : [ 7.35621e-006 ]
2203 : [ 5.86438e-006 ]
2204 : [ 4.37217e-006 ]
2205 : [ 5.09435e-006 ]
2206 : [ 5.48511e-006 ]
2207 : [ 7.9348e-006  ]
2208 : [ 6.72708e-006 ]
2209 : [ 6.28087e-006 ]
2210 : [ 6.20612e-006 ]
2211 : [ 6.40348e-006 ]
2212 : [ 6.87875e-006 ]
2213 : [ 5.99141e-006 ]
2214 : [ 7.27771e-006 ]
2215 : [ 7.76121e-006 ]
2216 : [ 8.18214e-006 ]
2217 : [ 6.39236e-006 ]
2218 : [ 6.1453e-006  ]
2219 : [ 5.79745e-006 ]
2220 : [ 6.95716e-006 ]
2221 : [ 8.1094e-006  ]
2222 : [ 7.27411e-006 ]
2223 : [ 7.45643e-006 ]
2224 : [ 6.92292e-006 ]
2225 : [ 7.04143e-006 ]
2226 : [ 7.38391e-006 ]
2227 : [ 7.83024e-006 ]
2228 : [ 8.21745e-006 ]
2229 : [ 5.3387e-006  ]
2230 : [ 7.50403e-006 ]
2231 : [ 7.58424e-006 ]
2232 : [ 6.18151e-006 ]
2233 : [ 4.44905e-006 ]
2234 : [ 6.71052e-006 ]
2235 : [ 7.84328e-006 ]
2236 : [ 7.08511e-006 ]
2237 : [ 6.02768e-006 ]
2238 : [ 7.88689e-006 ]
2239 : [ 7.63667e-006 ]
2240 : [ 5.32343e-006 ]
2241 : [ 4.78778e-006 ]
2242 : [ 7.38119e-006 ]
2243 : [ 7.86137e-006 ]
2244 : [ 7.47167e-006 ]
2245 : [ 4.90491e-006 ]
2246 : [ 7.82248e-006 ]
2247 : [ 4.99661e-006 ]
2248 : [ 7.22813e-006 ]
2249 : [ 6.48272e-006 ]
2250 : [ 5.53517e-006 ]
2251 : [ 7.79773e-006 ]
2252 : [ 4.45687e-006 ]
2253 : [ 8.05673e-006 ]
2254 : [ 6.91598e-006 ]
2255 : [ 6.32073e-006 ]
2256 : [ 4.04444e-006 ]
2257 : [ 4.96626e-006 ]
2258 : [ 5.2837e-006  ]
2259 : [ 8.13006e-006 ]
2260 : [ 4.5596e-006  ]
2261 : [ 7.8353e-006  ]
2262 : [ 4.59748e-006 ]
2263 : [ 7.94131e-006 ]
2264 : [ 5.30765e-006 ]
2265 : [ 7.15046e-006 ]
2266 : [ 6.76036e-006 ]
2267 : [ 6.6323e-006  ]
2268 : [ 6.85061e-006 ]
2269 : [ 5.52594e-006 ]
2270 : [ 4.75892e-006 ]
2271 : [ 7.98024e-006 ]
2272 : [ 4.66767e-006 ]
2273 : [ 4.19199e-006 ]
2274 : [ 4.33602e-006 ]
2275 : [ 4.64129e-006 ]
2276 : [ 5.40079e-006 ]
2277 : [ 6.89338e-006 ]
2278 : [ 6.3563e-006  ]
2279 : [ 4.62863e-006 ]
2280 : [ 7.59839e-006 ]
2281 : [ 4.47927e-006 ]
2282 : [ 7.55503e-006 ]
2283 : [ 6.29281e-006 ]
2284 : [ 6.95918e-006 ]
2285 : [ 6.05303e-006 ]
2286 : [ 8.08535e-006 ]
2287 : [ 6.12413e-006 ]
2288 : [ 8.13558e-006 ]
2289 : [ 8.05371e-006 ]
2290 : [ 4.76328e-006 ]
2291 : [ 6.19581e-006 ]
2292 : [ 4.88119e-006 ]
2293 : [ 7.68523e-006 ]
2294 : [ 7.52989e-006 ]
2295 : [ 6.65793e-006 ]
2296 : [ 7.59718e-006 ]
2297 : [ 8.05002e-006 ]
2298 : [ 7.61991e-006 ]
2299 : [ 4.7388e-006  ]
2300 : [ 8.00419e-006 ]
2301 : [ 6.64106e-006 ]
2302 : [ 7.92712e-006 ]
2303 : [ 7.01015e-006 ]
2304 : [ 8.06679e-006 ]
2305 : [ 7.17102e-006 ]
2306 : [ 6.107e-006   ]
2307 : [ 4.53218e-006 ]
2308 : [ 8.02832e-006 ]
2309 : [ 7.77998e-006 ]
2310 : [ 8.12211e-006 ]
2311 : [ 4.73909e-006 ]
2312 : [ 7.18224e-006 ]
2313 : [ 7.76098e-006 ]
2314 : [ 4.18394e-006 ]
2315 : [ 7.65692e-006 ]
2316 : [ 7.50961e-006 ]
2317 : [ 7.78687e-006 ]
2318 : [ 7.93855e-006 ]
2319 : [ 7.54258e-006 ]
2320 : [ 6.61686e-006 ]
2321 : [ 7.66393e-006 ]
2322 : [ 4.99732e-006 ]
2323 : [ 6.63586e-006 ]
2324 : [ 7.88499e-006 ]
2325 : [ 6.93261e-006 ]
2326 : [ 6.45267e-006 ]
2327 : [ 6.07087e-006 ]
2328 : [ 4.58053e-006 ]
2329 : [ 7.76526e-006 ]
2330 : [ 7.64587e-006 ]
2331 : [ 7.7532e-006  ]
2332 : [ 7.701e-006   ]
2333 : [ 7.97444e-006 ]
2334 : [ 8.13806e-006 ]
2335 : [ 5.23628e-006 ]
2336 : [ 5.61953e-006 ]
2337 : [ 7.88619e-006 ]
2338 : [ 4.9934e-006  ]
2339 : [ 5.01841e-006 ]
2340 : [ 7.68575e-006 ]
2341 : [ 6.08528e-006 ]
2342 : [ 5.16398e-006 ]
2343 : [ 4.53465e-006 ]
2344 : [ 5.59087e-006 ]
2345 : [ 8.06661e-006 ]
2346 : [ 7.8339e-006  ]
2347 : [ 7.41115e-006 ]
2348 : [ 7.67261e-006 ]
2349 : [ 7.29313e-006 ]
2350 : [ 7.03482e-006 ]
2351 : [ 4.7667e-006  ]
2352 : [ 7.42726e-006 ]
2353 : [ 7.97703e-006 ]
2354 : [ 5.81527e-006 ]
2355 : [ 6.8756e-006  ]
2356 : [ 8.07987e-006 ]
2357 : [ 7.13472e-006 ]
2358 : [ 4.61458e-006 ]
2359 : [ 6.0696e-006  ]
2360 : [ 7.84832e-006 ]
2361 : [ 5.07186e-006 ]
2362 : [ 7.37422e-006 ]
2363 : [ 7.81529e-006 ]
2364 : [ 4.92402e-006 ]
2365 : [ 6.99651e-006 ]
2366 : [ 6.42647e-006 ]
2367 : [ 5.86917e-006 ]
2368 : [ 7.7937e-006  ]
2369 : [ 4.7242e-006  ]
2370 : [ 5.84536e-006 ]
2371 : [ 5.38126e-006 ]
2372 : [ 5.72322e-006 ]
2373 : [ 7.99696e-006 ]
2374 : [ 5.39913e-006 ]
2375 : [ 7.42999e-006 ]
2376 : [ 6.38554e-006 ]
2377 : [ 6.76209e-006 ]
2378 : [ 8.02695e-006 ]
2379 : [ 7.474e-006   ]
2380 : [ 4.23389e-006 ]
2381 : [ 7.82127e-006 ]
2382 : [ 7.21078e-006 ]
2383 : [ 7.67247e-006 ]
2384 : [ 6.98515e-006 ]
2385 : [ 7.03355e-006 ]
2386 : [ 4.32691e-006 ]
2387 : [ 7.67662e-006 ]
2388 : [ 7.94418e-006 ]
2389 : [ 8.12213e-006 ]
2390 : [ 7.75992e-006 ]
2391 : [ 8.11684e-006 ]
2392 : [ 7.71281e-006 ]
2393 : [ 6.98917e-006 ]
2394 : [ 5.5444e-006  ]
2395 : [ 4.49415e-006 ]
2396 : [ 7.73879e-006 ]
2397 : [ 5.49182e-006 ]
2398 : [ 4.26385e-006 ]
2399 : [ 4.66586e-006 ]
2400 : [ 5.60362e-006 ]
2401 : [ 6.25477e-006 ]
2402 : [ 6.79631e-006 ]
2403 : [ 7.97364e-006 ]
2404 : [ 4.80948e-006 ]
2405 : [ 7.57298e-006 ]
2406 : [ 5.79212e-006 ]
2407 : [ 5.65274e-006 ]
2408 : [ 7.87985e-006 ]
2409 : [ 6.99591e-006 ]
2410 : [ 6.09249e-006 ]
2411 : [ 7.07957e-006 ]
2412 : [ 6.15717e-006 ]
2413 : [ 7.37322e-006 ]
2414 : [ 6.42952e-006 ]
2415 : [ 7.41217e-006 ]
2416 : [ 7.86295e-006 ]
2417 : [ 7.88957e-006 ]
2418 : [ 4.37956e-006 ]
2419 : [ 4.72289e-006 ]
2420 : [ 5.02995e-006 ]
2421 : [ 4.84326e-006 ]
2422 : [ 6.57551e-006 ]
2423 : [ 6.969e-006   ]
2424 : [ 7.97961e-006 ]
2425 : [ 5.864e-006   ]
2426 : [ 7.31266e-006 ]
2427 : [ 5.63579e-006 ]
2428 : [ 7.77612e-006 ]
2429 : [ 6.54611e-006 ]
2430 : [ 5.40481e-006 ]
2431 : [ 6.32134e-006 ]
2432 : [ 6.62137e-006 ]
2433 : [ 6.22734e-006 ]
2434 : [ 7.7505e-006  ]
2435 : [ 8.04671e-006 ]
2436 : [ 4.83646e-006 ]
2437 : [ 7.62337e-006 ]
2438 : [ 4.64728e-006 ]
2439 : [ 7.43555e-006 ]
2440 : [ 7.91465e-006 ]
2441 : [ 6.02557e-006 ]
2442 : [ 8.10341e-006 ]
2443 : [ 7.87593e-006 ]
2444 : [ 6.08706e-006 ]
2445 : [ 7.05677e-006 ]
2446 : [ 6.24139e-006 ]
2447 : [ 5.55323e-006 ]
2448 : [ 4.40538e-006 ]
2449 : [ 7.12133e-006 ]
2450 : [ 7.81511e-006 ]
2451 : [ 7.6404e-006  ]
2452 : [ 6.42453e-006 ]
2453 : [ 4.84945e-006 ]
2454 : [ 7.10082e-006 ]
2455 : [ 7.76526e-006 ]
2456 : [ 7.99311e-006 ]
2457 : [ 6.98031e-006 ]
2458 : [ 4.40175e-006 ]
2459 : [ 8.04523e-006 ]
2460 : [ 6.51282e-006 ]
2461 : [ 5.34919e-006 ]
2462 : [ 4.4473e-006  ]
2463 : [ 5.44207e-006 ]
2464 : [ 7.80389e-006 ]
2465 : [ 6.82029e-006 ]
2466 : [ 4.64886e-006 ]
2467 : [ 6.88204e-006 ]
2468 : [ 6.16272e-006 ]
2469 : [ 7.52133e-006 ]
2470 : [ 7.61062e-006 ]
2471 : [ 7.89374e-006 ]
2472 : [ 4.47832e-006 ]
2473 : [ 7.83117e-006 ]
2474 : [ 7.99185e-006 ]
2475 : [ 4.95578e-006 ]
2476 : [ 7.79312e-006 ]
2477 : [ 7.39079e-006 ]
2478 : [ 7.85032e-006 ]
2479 : [ 7.91539e-006 ]
2480 : [ 7.38574e-006 ]
2481 : [ 6.94838e-006 ]
2482 : [ 7.32492e-006 ]
2483 : [ 7.64703e-006 ]
2484 : [ 4.81228e-006 ]
2485 : [ 6.79898e-006 ]
2486 : [ 7.98079e-006 ]
2487 : [ 8.1673e-006  ]
2488 : [ 6.69754e-006 ]
2489 : [ 6.12028e-006 ]
2490 : [ 7.60023e-006 ]
2491 : [ 5.0832e-006  ]
2492 : [ 6.19519e-006 ]
2493 : [ 5.00204e-006 ]
2494 : [ 4.48694e-006 ]
2495 : [ 7.76412e-006 ]
2496 : [ 4.72719e-006 ]
2497 : [ 5.00201e-006 ]
2498 : [ 5.59008e-006 ]
2499 : [ 5.17191e-006 ]
2500 : [ 5.36146e-006 ]
2501 : [ 5.62085e-006 ]
2502 : [ 8.13437e-006 ]
2503 : [ 6.59267e-006 ]
2504 : [ 5.66836e-006 ]
2505 : [ 6.58932e-006 ]
2506 : [ 8.10834e-006 ]
2507 : [ 7.44613e-006 ]
2508 : [ 7.78217e-006 ]
2509 : [ 8.13544e-006 ]
2510 : [ 6.64083e-006 ]
2511 : [ 7.57831e-006 ]
2512 : [ 7.66837e-006 ]
2513 : [ 6.7747e-006  ]
2514 : [ 7.2436e-006  ]
2515 : [ 4.91432e-006 ]
2516 : [ 6.46693e-006 ]
2517 : [ 6.7845e-006  ]
2518 : [ 5.61683e-006 ]
2519 : [ 7.7019e-006  ]
2520 : [ 6.58854e-006 ]
2521 : [ 6.08654e-006 ]
2522 : [ 6.58102e-006 ]
2523 : [ 7.32483e-006 ]
2524 : [ 4.44655e-006 ]
2525 : [ 6.51861e-006 ]
2526 : [ 5.62767e-006 ]
2527 : [ 7.85618e-006 ]
2528 : [ 4.97056e-006 ]
2529 : [ 4.87064e-006 ]
2530 : [ 8.11239e-006 ]
2531 : [ 5.34532e-006 ]
2532 : [ 4.91943e-006 ]
2533 : [ 7.42531e-006 ]
2534 : [ 7.48308e-006 ]
2535 : [ 5.16936e-006 ]
2536 : [ 7.69885e-006 ]
2537 : [ 6.38182e-006 ]
2538 : [ 8.04507e-006 ]
2539 : [ 7.90069e-006 ]
2540 : [ 6.97201e-006 ]
2541 : [ 7.42522e-006 ]
2542 : [ 7.74158e-006 ]
2543 : [ 8.01886e-006 ]
2544 : [ 7.80696e-006 ]
2545 : [ 7.43667e-006 ]
2546 : [ 7.77837e-006 ]
2547 : [ 6.05856e-006 ]
2548 : [ 6.19503e-006 ]
2549 : [ 4.10021e-006 ]
2550 : [ 7.34031e-006 ]
2551 : [ 6.43303e-006 ]
2552 : [ 4.23466e-006 ]
2553 : [ 7.25759e-006 ]
2554 : [ 7.82572e-006 ]
2555 : [ 6.71061e-006 ]
2556 : [ 7.02276e-006 ]
2557 : [ 6.07548e-006 ]
2558 : [ 6.76564e-006 ]
2559 : [ 6.3678e-006  ]
2560 : [ 4.24586e-006 ]
2561 : [ 7.96682e-006 ]
2562 : [ 6.82561e-006 ]
2563 : [ 7.93783e-006 ]
2564 : [ 5.28908e-006 ]
2565 : [ 7.99741e-006 ]
2566 : [ 6.69942e-006 ]
2567 : [ 5.13598e-006 ]
2568 : [ 8.18424e-006 ]
2569 : [ 6.9044e-006  ]
2570 : [ 5.32796e-006 ]
2571 : [ 6.05942e-006 ]
2572 : [ 6.85053e-006 ]
2573 : [ 5.39945e-006 ]
2574 : [ 7.81364e-006 ]
2575 : [ 4.66891e-006 ]
2576 : [ 7.39052e-006 ]
2577 : [ 5.57348e-006 ]
2578 : [ 5.97171e-006 ]
2579 : [ 6.31275e-006 ]
2580 : [ 7.75428e-006 ]
2581 : [ 4.37086e-006 ]
2582 : [ 6.10867e-006 ]
2583 : [ 7.07995e-006 ]
2584 : [ 7.57996e-006 ]
2585 : [ 7.75414e-006 ]
2586 : [ 5.9714e-006  ]
2587 : [ 7.05762e-006 ]
2588 : [ 6.35467e-006 ]
2589 : [ 7.67654e-006 ]
2590 : [ 5.96954e-006 ]
2591 : [ 6.94169e-006 ]
2592 : [ 7.60539e-006 ]
2593 : [ 5.29616e-006 ]
2594 : [ 5.12121e-006 ]
2595 : [ 5.80877e-006 ]
2596 : [ 6.25094e-006 ]
2597 : [ 6.54757e-006 ]
2598 : [ 8.06492e-006 ]
2599 : [ 5.09458e-006 ]
2600 : [ 7.37842e-006 ]
2601 : [ 7.5155e-006  ]
2602 : [ 7.54325e-006 ]
2603 : [ 6.51907e-006 ]
2604 : [ 6.62472e-006 ]
2605 : [ 7.53559e-006 ]
2606 : [ 7.15592e-006 ]
2607 : [ 5.67488e-006 ]
2608 : [ 7.38776e-006 ]
2609 : [ 8.00185e-006 ]
2610 : [ 7.92308e-006 ]
2611 : [ 7.86584e-006 ]
2612 : [ 7.62985e-006 ]
2613 : [ 7.12457e-006 ]
2614 : [ 6.22887e-006 ]
2615 : [ 4.13101e-006 ]
2616 : [ 5.18569e-006 ]
2617 : [ 7.1926e-006  ]
2618 : [ 4.86079e-006 ]
2619 : [ 6.27045e-006 ]
2620 : [ 7.56068e-006 ]
2621 : [ 7.37875e-006 ]
2622 : [ 4.53397e-006 ]
2623 : [ 7.24749e-006 ]
2624 : [ 6.98757e-006 ]
2625 : [ 6.93109e-006 ]
2626 : [ 7.85454e-006 ]
2627 : [ 6.81116e-006 ]
2628 : [ 7.60245e-006 ]
2629 : [ 5.29465e-006 ]
2630 : [ 4.70308e-006 ]
2631 : [ 4.81961e-006 ]
2632 : [ 8.14472e-006 ]
2633 : [ 7.67059e-006 ]
2634 : [ 4.59622e-006 ]
2635 : [ 5.46563e-006 ]
2636 : [ 6.12308e-006 ]
2637 : [ 6.62872e-006 ]
2638 : [ 7.56375e-006 ]
2639 : [ 7.95177e-006 ]
2640 : [ 7.60076e-006 ]
2641 : [ 7.39179e-006 ]
2642 : [ 4.46789e-006 ]
2643 : [ 6.92038e-006 ]
2644 : [ 7.39443e-006 ]
2645 : [ 6.97215e-006 ]
2646 : [ 6.25752e-006 ]
2647 : [ 7.52492e-006 ]
2648 : [ 6.0529e-006  ]
2649 : [ 5.05134e-006 ]
2650 : [ 7.70323e-006 ]
2651 : [ 6.94381e-006 ]
2652 : [ 6.69091e-006 ]
2653 : [ 4.14517e-006 ]
2654 : [ 5.55568e-006 ]
2655 : [ 5.46783e-006 ]
2656 : [ 6.4735e-006  ]
2657 : [ 7.554e-006   ]
2658 : [ 5.70508e-006 ]
2659 : [ 7.78866e-006 ]
2660 : [ 7.06722e-006 ]
2661 : [ 8.11659e-006 ]
2662 : [ 7.01408e-006 ]
2663 : [ 4.99528e-006 ]
2664 : [ 7.7039e-006  ]
2665 : [ 7.96437e-006 ]
2666 : [ 4.76906e-006 ]
2667 : [ 5.86798e-006 ]
2668 : [ 4.25582e-006 ]
2669 : [ 7.16896e-006 ]
2670 : [ 6.93143e-006 ]
2671 : [ 5.54902e-006 ]
2672 : [ 4.95497e-006 ]
2673 : [ 8.17662e-006 ]
2674 : [ 7.81057e-006 ]
2675 : [ 7.71755e-006 ]
2676 : [ 7.00947e-006 ]
2677 : [ 7.4518e-006  ]
2678 : [ 7.85963e-006 ]
2679 : [ 7.05088e-006 ]
2680 : [ 7.44239e-006 ]
2681 : [ 5.40111e-006 ]
2682 : [ 5.16994e-006 ]
2683 : [ 6.07352e-006 ]
2684 : [ 5.32809e-006 ]
2685 : [ 7.79669e-006 ]
2686 : [ 8.03172e-006 ]
2687 : [ 5.87914e-006 ]
2688 : [ 5.04888e-006 ]
2689 : [ 6.52219e-006 ]
2690 : [ 7.42717e-006 ]
2691 : [ 7.48449e-006 ]
2692 : [ 4.57603e-006 ]
2693 : [ 6.36297e-006 ]
2694 : [ 4.70698e-006 ]
2695 : [ 5.97749e-006 ]
2696 : [ 5.90987e-006 ]
2697 : [ 7.24752e-006 ]
2698 : [ 6.16434e-006 ]
2699 : [ 6.83474e-006 ]
2700 : [ 7.47235e-006 ]
2701 : [ 5.51213e-006 ]
2702 : [ 7.07737e-006 ]
2703 : [ 6.35932e-006 ]
2704 : [ 8.11438e-006 ]
2705 : [ 6.42904e-006 ]
2706 : [ 7.79657e-006 ]
2707 : [ 7.63346e-006 ]
2708 : [ 5.632e-006   ]
2709 : [ 5.00292e-006 ]
2710 : [ 7.0952e-006  ]
2711 : [ 7.94419e-006 ]
2712 : [ 7.19892e-006 ]
2713 : [ 6.57302e-006 ]
2714 : [ 6.0898e-006  ]
2715 : [ 7.15449e-006 ]
2716 : [ 4.28093e-006 ]
2717 : [ 6.11786e-006 ]
2718 : [ 7.75797e-006 ]
2719 : [ 7.47244e-006 ]
2720 : [ 7.22281e-006 ]
2721 : [ 4.39395e-006 ]
2722 : [ 5.16271e-006 ]
2723 : [ 6.93896e-006 ]
2724 : [ 8.04372e-006 ]
2725 : [ 6.12341e-006 ]
2726 : [ 5.20294e-006 ]
2727 : [ 7.87312e-006 ]
2728 : [ 6.78968e-006 ]
2729 : [ 7.49404e-006 ]
2730 : [ 6.90337e-006 ]
2731 : [ 7.89792e-006 ]
2732 : [ 5.35523e-006 ]
2733 : [ 5.32402e-006 ]
2734 : [ 7.8952e-006  ]
2735 : [ 7.23746e-006 ]
2736 : [ 7.49688e-006 ]
2737 : [ 8.14854e-006 ]
2738 : [ 7.77202e-006 ]
2739 : [ 7.67636e-006 ]
2740 : [ 6.76436e-006 ]
2741 : [ 5.73685e-006 ]
2742 : [ 7.96383e-006 ]
2743 : [ 6.75441e-006 ]
2744 : [ 6.49533e-006 ]
2745 : [ 7.40627e-006 ]
2746 : [ 7.23569e-006 ]
2747 : [ 6.88532e-006 ]
2748 : [ 6.09949e-006 ]
2749 : [ 6.15776e-006 ]
2750 : [ 7.84143e-006 ]
2751 : [ 4.67821e-006 ]
2752 : [ 4.61329e-006 ]
2753 : [ 7.42223e-006 ]
2754 : [ 7.78418e-006 ]
2755 : [ 7.23498e-006 ]
2756 : [ 6.23192e-006 ]
2757 : [ 7.26208e-006 ]
2758 : [ 6.75777e-006 ]
2759 : [ 6.32599e-006 ]
2760 : [ 4.97515e-006 ]
2761 : [ 6.55906e-006 ]
2762 : [ 6.44371e-006 ]
2763 : [ 7.45957e-006 ]
2764 : [ 7.85804e-006 ]
2765 : [ 7.72538e-006 ]
2766 : [ 4.46022e-006 ]
2767 : [ 5.88536e-006 ]
2768 : [ 7.1565e-006  ]
2769 : [ 5.0872e-006  ]
2770 : [ 7.45508e-006 ]
2771 : [ 7.13428e-006 ]
2772 : [ 7.51882e-006 ]
2773 : [ 6.32647e-006 ]
2774 : [ 7.80987e-006 ]
2775 : [ 7.6158e-006  ]
2776 : [ 5.3396e-006  ]
2777 : [ 6.77738e-006 ]
2778 : [ 5.25458e-006 ]
2779 : [ 7.59562e-006 ]
2780 : [ 7.9253e-006  ]
2781 : [ 7.57299e-006 ]
2782 : [ 6.07507e-006 ]
2783 : [ 7.89406e-006 ]
2784 : [ 6.1501e-006  ]
2785 : [ 5.79139e-006 ]
2786 : [ 5.56043e-006 ]
2787 : [ 5.63713e-006 ]
2788 : [ 7.10889e-006 ]
2789 : [ 8.05968e-006 ]
2790 : [ 7.80672e-006 ]
2791 : [ 6.91116e-006 ]
2792 : [ 7.51755e-006 ]
2793 : [ 5.82721e-006 ]
2794 : [ 5.32597e-006 ]
2795 : [ 4.27409e-006 ]
2796 : [ 6.87866e-006 ]
2797 : [ 7.89633e-006 ]
2798 : [ 6.31096e-006 ]
2799 : [ 7.06813e-006 ]
2800 : [ 5.82171e-006 ]
2801 : [ 4.39181e-006 ]
2802 : [ 6.61037e-006 ]
2803 : [ 7.76237e-006 ]
2804 : [ 4.30868e-006 ]
2805 : [ 6.78236e-006 ]
2806 : [ 7.55729e-006 ]
2807 : [ 5.80293e-006 ]
2808 : [ 7.78965e-006 ]
2809 : [ 7.9291e-006  ]
2810 : [ 7.742e-006   ]
2811 : [ 6.28324e-006 ]
2812 : [ 4.32189e-006 ]
2813 : [ 4.66009e-006 ]
2814 : [ 4.78357e-006 ]
2815 : [ 4.72344e-006 ]
2816 : [ 5.17309e-006 ]
2817 : [ 5.393e-006   ]
2818 : [ 7.2197e-006  ]
2819 : [ 6.52311e-006 ]
2820 : [ 5.34681e-006 ]
2821 : [ 7.17985e-006 ]
2822 : [ 5.00597e-006 ]
2823 : [ 7.69912e-006 ]
2824 : [ 6.33629e-006 ]
2825 : [ 7.46538e-006 ]
2826 : [ 7.82214e-006 ]
2827 : [ 7.8199e-006  ]
2828 : [ 4.45083e-006 ]
2829 : [ 5.25738e-006 ]
2830 : [ 8.25769e-006 ]
2831 : [ 7.24656e-006 ]
2832 : [ 7.85295e-006 ]
2833 : [ 7.53258e-006 ]
2834 : [ 8.18543e-006 ]
2835 : [ 4.18681e-006 ]
2836 : [ 4.32105e-006 ]
2837 : [ 6.66938e-006 ]
2838 : [ 6.29944e-006 ]
2839 : [ 4.83426e-006 ]
2840 : [ 6.68699e-006 ]
2841 : [ 4.92119e-006 ]
2842 : [ 4.43e-006    ]
2843 : [ 7.41825e-006 ]
2844 : [ 5.48115e-006 ]
2845 : [ 7.22015e-006 ]
2846 : [ 8.10438e-006 ]
2847 : [ 5.26543e-006 ]
2848 : [ 5.28418e-006 ]
2849 : [ 7.98965e-006 ]
2850 : [ 7.39855e-006 ]
2851 : [ 7.32649e-006 ]
2852 : [ 7.72209e-006 ]
2853 : [ 5.18649e-006 ]
2854 : [ 4.31146e-006 ]
2855 : [ 6.91529e-006 ]
2856 : [ 7.88367e-006 ]
2857 : [ 6.99995e-006 ]
2858 : [ 7.86331e-006 ]
2859 : [ 4.42622e-006 ]
2860 : [ 7.84544e-006 ]
2861 : [ 7.19714e-006 ]
2862 : [ 6.52039e-006 ]
2863 : [ 7.83529e-006 ]
2864 : [ 7.44573e-006 ]
2865 : [ 7.73707e-006 ]
2866 : [ 7.1642e-006  ]
2867 : [ 7.64725e-006 ]
2868 : [ 7.35379e-006 ]
2869 : [ 6.57209e-006 ]
2870 : [ 7.71728e-006 ]
2871 : [ 4.25503e-006 ]
2872 : [ 4.75052e-006 ]
2873 : [ 6.59507e-006 ]
2874 : [ 5.31431e-006 ]
2875 : [ 6.2554e-006  ]
2876 : [ 7.71155e-006 ]
2877 : [ 5.34571e-006 ]
2878 : [ 5.66541e-006 ]
2879 : [ 6.44429e-006 ]
2880 : [ 5.83968e-006 ]
2881 : [ 5.24461e-006 ]
2882 : [ 6.99611e-006 ]
2883 : [ 7.37044e-006 ]
2884 : [ 7.63e-006    ]
2885 : [ 6.84819e-006 ]
2886 : [ 6.5909e-006  ]
2887 : [ 7.70555e-006 ]
2888 : [ 7.88946e-006 ]
2889 : [ 5.70203e-006 ]
2890 : [ 7.87621e-006 ]
2891 : [ 6.53416e-006 ]
2892 : [ 6.32744e-006 ]
2893 : [ 4.98656e-006 ]
2894 : [ 6.53542e-006 ]
2895 : [ 7.79462e-006 ]
2896 : [ 7.36002e-006 ]
2897 : [ 7.4937e-006  ]
2898 : [ 6.74848e-006 ]
2899 : [ 7.98563e-006 ]
2900 : [ 7.43538e-006 ]
2901 : [ 5.95818e-006 ]
2902 : [ 7.65823e-006 ]
2903 : [ 6.6311e-006  ]
2904 : [ 7.75762e-006 ]
2905 : [ 7.73035e-006 ]
2906 : [ 7.32989e-006 ]
2907 : [ 5.64492e-006 ]
2908 : [ 7.5691e-006  ]
2909 : [ 6.51568e-006 ]
2910 : [ 7.81104e-006 ]
2911 : [ 7.55393e-006 ]
2912 : [ 6.10432e-006 ]
2913 : [ 6.30218e-006 ]
2914 : [ 7.36282e-006 ]
2915 : [ 7.30551e-006 ]
2916 : [ 5.02322e-006 ]
2917 : [ 6.74374e-006 ]
2918 : [ 5.71016e-006 ]
2919 : [ 7.97207e-006 ]
2920 : [ 5.34985e-006 ]
2921 : [ 7.73565e-006 ]
2922 : [ 8.10938e-006 ]
2923 : [ 7.87942e-006 ]
2924 : [ 7.97896e-006 ]
2925 : [ 7.48856e-006 ]
2926 : [ 7.02573e-006 ]
2927 : [ 4.19852e-006 ]
2928 : [ 6.78537e-006 ]
2929 : [ 6.25658e-006 ]
2930 : [ 6.22403e-006 ]
2931 : [ 4.86424e-006 ]
2932 : [ 6.98723e-006 ]
2933 : [ 7.83773e-006 ]
2934 : [ 6.81867e-006 ]
2935 : [ 7.74156e-006 ]
2936 : [ 5.21562e-006 ]
2937 : [ 8.06945e-006 ]
2938 : [ 7.62418e-006 ]
2939 : [ 7.64068e-006 ]
2940 : [ 7.5388e-006  ]
2941 : [ 4.49164e-006 ]
2942 : [ 6.9203e-006  ]
2943 : [ 5.77468e-006 ]
2944 : [ 7.93825e-006 ]
2945 : [ 5.2695e-006  ]
2946 : [ 7.19129e-006 ]
2947 : [ 8.1384e-006  ]
2948 : [ 4.69287e-006 ]
2949 : [ 7.51025e-006 ]
2950 : [ 6.06838e-006 ]
2951 : [ 7.84664e-006 ]
2952 : [ 7.0353e-006  ]
2953 : [ 7.13469e-006 ]
2954 : [ 7.61682e-006 ]
2955 : [ 7.57181e-006 ]
2956 : [ 7.56446e-006 ]
2957 : [ 7.3827e-006  ]
2958 : [ 6.50707e-006 ]
2959 : [ 4.64232e-006 ]
2960 : [ 7.92879e-006 ]
2961 : [ 6.89565e-006 ]
2962 : [ 4.15416e-006 ]
2963 : [ 4.53209e-006 ]
2964 : [ 7.52025e-006 ]
2965 : [ 5.66558e-006 ]
2966 : [ 8.0779e-006  ]
2967 : [ 7.91937e-006 ]
2968 : [ 5.56646e-006 ]
2969 : [ 6.42467e-006 ]
2970 : [ 6.56225e-006 ]
2971 : [ 7.56307e-006 ]
2972 : [ 7.25716e-006 ]
2973 : [ 5.24493e-006 ]
2974 : [ 4.76171e-006 ]
2975 : [ 7.70657e-006 ]
2976 : [ 7.19411e-006 ]
2977 : [ 7.68932e-006 ]
2978 : [ 7.74121e-006 ]
2979 : [ 5.45989e-006 ]
2980 : [ 7.83153e-006 ]
2981 : [ 6.4003e-006  ]
2982 : [ 6.58771e-006 ]
2983 : [ 5.56791e-006 ]
2984 : [ 7.59936e-006 ]
2985 : [ 7.06979e-006 ]
2986 : [ 8.21506e-006 ]
2987 : [ 8.06919e-006 ]
2988 : [ 6.05425e-006 ]
2989 : [ 7.99241e-006 ]
2990 : [ 7.42473e-006 ]
2991 : [ 7.17139e-006 ]
2992 : [ 7.91005e-006 ]
2993 : [ 6.78088e-006 ]
2994 : [ 7.95589e-006 ]
2995 : [ 7.75964e-006 ]
2996 : [ 5.04473e-006 ]
2997 : [ 5.65678e-006 ]
2998 : [ 7.39433e-006 ]
2999 : [ 8.02365e-006 ]
3000 : [ 7.75971e-006 ]
3001 : [ 6.13124e-006 ]
3002 : [ 6.86547e-006 ]
3003 : [ 6.11595e-006 ]
3004 : [ 5.26789e-006 ]
3005 : [ 5.32763e-006 ]
3006 : [ 7.92463e-006 ]
3007 : [ 5.80225e-006 ]
3008 : [ 4.41484e-006 ]
3009 : [ 7.2759e-006  ]
3010 : [ 7.89977e-006 ]
3011 : [ 5.14437e-006 ]
3012 : [ 6.33565e-006 ]
3013 : [ 7.57222e-006 ]
3014 : [ 6.90297e-006 ]
3015 : [ 6.39893e-006 ]
3016 : [ 7.86025e-006 ]
3017 : [ 6.82117e-006 ]
3018 : [ 7.51384e-006 ]
3019 : [ 7.52727e-006 ]
3020 : [ 6.57245e-006 ]
3021 : [ 7.95506e-006 ]
3022 : [ 7.7979e-006  ]
3023 : [ 7.79031e-006 ]
3024 : [ 6.74294e-006 ]
3025 : [ 6.74375e-006 ]
3026 : [ 5.59398e-006 ]
3027 : [ 5.74886e-006 ]
3028 : [ 5.80738e-006 ]
3029 : [ 6.33743e-006 ]
3030 : [ 7.34432e-006 ]
3031 : [ 7.32457e-006 ]
3032 : [ 5.49518e-006 ]
3033 : [ 7.69827e-006 ]
3034 : [ 7.50257e-006 ]
3035 : [ 5.89148e-006 ]
3036 : [ 4.62539e-006 ]
3037 : [ 6.82611e-006 ]
3038 : [ 8.18585e-006 ]
3039 : [ 6.9985e-006  ]
3040 : [ 6.31636e-006 ]
3041 : [ 4.76163e-006 ]
3042 : [ 8.1362e-006  ]
3043 : [ 5.42749e-006 ]
3044 : [ 6.52741e-006 ]
3045 : [ 7.88474e-006 ]
3046 : [ 5.40602e-006 ]
3047 : [ 5.42261e-006 ]
3048 : [ 5.35221e-006 ]
3049 : [ 6.9244e-006  ]
3050 : [ 8.06474e-006 ]
3051 : [ 6.77893e-006 ]
3052 : [ 5.54383e-006 ]
3053 : [ 6.03524e-006 ]
3054 : [ 7.16957e-006 ]
3055 : [ 7.56411e-006 ]
3056 : [ 7.85168e-006 ]
3057 : [ 7.23743e-006 ]
3058 : [ 5.04417e-006 ]
3059 : [ 6.83337e-006 ]
3060 : [ 5.40003e-006 ]
3061 : [ 5.54729e-006 ]
3062 : [ 4.63303e-006 ]
3063 : [ 5.03414e-006 ]
3064 : [ 5.63926e-006 ]
3065 : [ 6.92736e-006 ]
3066 : [ 7.89375e-006 ]
3067 : [ 7.98537e-006 ]
3068 : [ 7.15608e-006 ]
3069 : [ 5.73691e-006 ]
3070 : [ 4.15534e-006 ]
3071 : [ 7.7012e-006  ]
3072 : [ 5.36932e-006 ]
3073 : [ 7.59701e-006 ]
3074 : [ 7.94436e-006 ]
3075 : [ 5.39108e-006 ]
3076 : [ 5.22923e-006 ]
3077 : [ 4.70486e-006 ]
3078 : [ 4.62481e-006 ]
3079 : [ 7.54574e-006 ]
3080 : [ 5.0267e-006  ]
3081 : [ 7.98162e-006 ]
3082 : [ 7.33094e-006 ]
3083 : [ 4.09827e-006 ]
3084 : [ 6.95187e-006 ]
3085 : [ 7.69627e-006 ]
3086 : [ 7.98121e-006 ]
3087 : [ 7.43494e-006 ]
3088 : [ 7.76036e-006 ]
3089 : [ 7.81921e-006 ]
3090 : [ 7.11984e-006 ]
3091 : [ 5.00193e-006 ]
3092 : [ 6.75659e-006 ]
3093 : [ 6.74742e-006 ]
3094 : [ 6.22796e-006 ]
3095 : [ 5.68831e-006 ]
3096 : [ 7.24392e-006 ]
3097 : [ 7.36412e-006 ]
3098 : [ 7.04739e-006 ]
3099 : [ 4.93814e-006 ]
3100 : [ 4.37857e-006 ]
3101 : [ 7.02576e-006 ]
3102 : [ 8.08413e-006 ]
3103 : [ 8.11245e-006 ]
3104 : [ 7.83695e-006 ]
3105 : [ 5.19283e-006 ]
3106 : [ 7.81003e-006 ]
3107 : [ 8.18005e-006 ]
3108 : [ 6.1959e-006  ]
3109 : [ 6.61676e-006 ]
3110 : [ 7.54243e-006 ]
3111 : [ 5.09816e-006 ]
3112 : [ 6.51654e-006 ]
3113 : [ 4.58889e-006 ]
3114 : [ 4.2345e-006  ]
3115 : [ 5.75505e-006 ]
3116 : [ 4.22266e-006 ]
3117 : [ 6.67543e-006 ]
3118 : [ 7.66321e-006 ]
3119 : [ 6.85297e-006 ]
3120 : [ 7.2946e-006  ]
3121 : [ 4.42533e-006 ]
3122 : [ 7.95921e-006 ]
3123 : [ 5.97888e-006 ]
3124 : [ 7.67846e-006 ]
3125 : [ 6.98057e-006 ]
3126 : [ 8.04721e-006 ]
3127 : [ 5.88852e-006 ]
3128 : [ 7.86571e-006 ]
3129 : [ 7.81856e-006 ]
3130 : [ 8.14496e-006 ]
3131 : [ 7.99618e-006 ]
3132 : [ 7.1648e-006  ]
3133 : [ 6.8574e-006  ]
3134 : [ 7.809e-006   ]
3135 : [ 7.0431e-006  ]
3136 : [ 7.16497e-006 ]
3137 : [ 7.71854e-006 ]
3138 : [ 5.50726e-006 ]
3139 : [ 6.51439e-006 ]
3140 : [ 8.0898e-006  ]
3141 : [ 8.00291e-006 ]
3142 : [ 7.72305e-006 ]
3143 : [ 7.87652e-006 ]
3144 : [ 7.74225e-006 ]
3145 : [ 7.76381e-006 ]
3146 : [ 6.28618e-006 ]
3147 : [ 5.52154e-006 ]
3148 : [ 4.8012e-006  ]
3149 : [ 6.4981e-006  ]
3150 : [ 8.1271e-006  ]
3151 : [ 7.16733e-006 ]
3152 : [ 7.95721e-006 ]
3153 : [ 6.25738e-006 ]
3154 : [ 4.36185e-006 ]
3155 : [ 6.72826e-006 ]
3156 : [ 5.43329e-006 ]
3157 : [ 7.29309e-006 ]
3158 : [ 4.30324e-006 ]
3159 : [ 6.54246e-006 ]
3160 : [ 7.29638e-006 ]
3161 : [ 5.80853e-006 ]
3162 : [ 7.66444e-006 ]
3163 : [ 7.09263e-006 ]
3164 : [ 6.62124e-006 ]
3165 : [ 6.28746e-006 ]
3166 : [ 5.30614e-006 ]
3167 : [ 6.39227e-006 ]
3168 : [ 5.53153e-006 ]
3169 : [ 7.36788e-006 ]
3170 : [ 6.80511e-006 ]
3171 : [ 6.69906e-006 ]
3172 : [ 7.33062e-006 ]
3173 : [ 6.53537e-006 ]
3174 : [ 6.29934e-006 ]
3175 : [ 7.5978e-006  ]
3176 : [ 7.73734e-006 ]
3177 : [ 5.89018e-006 ]
3178 : [ 6.38355e-006 ]
3179 : [ 6.76918e-006 ]
3180 : [ 6.80685e-006 ]
3181 : [ 4.50461e-006 ]
3182 : [ 5.71129e-006 ]
3183 : [ 6.01018e-006 ]
3184 : [ 5.75967e-006 ]
3185 : [ 5.73443e-006 ]
3186 : [ 7.07545e-006 ]
3187 : [ 4.70398e-006 ]
3188 : [ 7.86176e-006 ]
3189 : [ 4.31215e-006 ]
3190 : [ 7.4711e-006  ]
3191 : [ 7.98822e-006 ]
3192 : [ 6.39817e-006 ]
3193 : [ 6.64238e-006 ]
3194 : [ 5.8932e-006  ]
3195 : [ 6.18598e-006 ]
3196 : [ 4.44225e-006 ]
3197 : [ 7.48952e-006 ]
3198 : [ 6.77726e-006 ]
3199 : [ 7.11116e-006 ]
3200 : [ 5.42255e-006 ]
3201 : [ 6.96831e-006 ]
3202 : [ 6.63774e-006 ]
3203 : [ 4.7977e-006  ]
3204 : [ 4.51859e-006 ]
3205 : [ 8.2467e-006  ]
3206 : [ 7.37117e-006 ]
3207 : [ 7.12423e-006 ]
3208 : [ 6.97467e-006 ]
3209 : [ 6.73691e-006 ]
3210 : [ 7.19371e-006 ]
3211 : [ 5.65577e-006 ]
3212 : [ 4.80015e-006 ]
3213 : [ 6.82747e-006 ]
3214 : [ 5.8799e-006  ]
3215 : [ 6.35206e-006 ]
3216 : [ 7.58527e-006 ]
3217 : [ 5.89142e-006 ]
3218 : [ 6.54732e-006 ]
3219 : [ 5.54721e-006 ]
3220 : [ 4.50347e-006 ]
3221 : [ 6.22702e-006 ]
3222 : [ 4.37688e-006 ]
3223 : [ 8.07074e-006 ]
3224 : [ 6.42076e-006 ]
3225 : [ 7.69037e-006 ]
3226 : [ 4.85729e-006 ]
3227 : [ 5.45029e-006 ]
3228 : [ 6.93869e-006 ]
3229 : [ 7.66165e-006 ]
3230 : [ 7.83188e-006 ]
3231 : [ 8.0762e-006  ]
3232 : [ 6.0792e-006  ]
3233 : [ 7.09866e-006 ]
3234 : [ 7.58753e-006 ]
3235 : [ 7.29298e-006 ]
3236 : [ 7.62126e-006 ]
3237 : [ 7.84573e-006 ]
3238 : [ 8.03083e-006 ]
3239 : [ 4.75966e-006 ]
3240 : [ 5.23352e-006 ]
3241 : [ 7.54651e-006 ]
3242 : [ 4.56051e-006 ]
3243 : [ 7.3898e-006  ]
3244 : [ 4.39902e-006 ]
3245 : [ 5.09973e-006 ]
3246 : [ 6.99812e-006 ]
3247 : [ 6.88554e-006 ]
3248 : [ 6.27648e-006 ]
3249 : [ 5.82658e-006 ]
3250 : [ 7.2499e-006  ]
3251 : [ 4.14669e-006 ]
3252 : [ 4.37355e-006 ]
3253 : [ 7.63931e-006 ]
3254 : [ 4.25684e-006 ]
3255 : [ 5.91031e-006 ]
3256 : [ 6.99343e-006 ]
3257 : [ 5.56744e-006 ]
3258 : [ 7.09987e-006 ]
3259 : [ 7.25695e-006 ]
3260 : [ 7.64584e-006 ]
3261 : [ 7.0364e-006  ]
3262 : [ 6.52213e-006 ]
3263 : [ 7.80352e-006 ]
3264 : [ 7.58616e-006 ]
3265 : [ 4.91919e-006 ]
3266 : [ 6.74844e-006 ]
3267 : [ 5.17706e-006 ]
3268 : [ 7.56602e-006 ]
3269 : [ 5.40816e-006 ]
3270 : [ 6.57912e-006 ]
3271 : [ 6.96983e-006 ]
3272 : [ 4.30981e-006 ]
3273 : [ 7.0223e-006  ]
3274 : [ 7.86499e-006 ]
3275 : [ 5.31967e-006 ]
3276 : [ 4.27198e-006 ]
3277 : [ 7.02018e-006 ]
3278 : [ 7.3724e-006  ]
3279 : [ 4.68033e-006 ]
3280 : [ 6.89078e-006 ]
3281 : [ 6.20421e-006 ]
3282 : [ 8.09426e-006 ]
3283 : [ 7.61484e-006 ]
3284 : [ 7.63959e-006 ]
3285 : [ 7.65608e-006 ]
3286 : [ 4.48756e-006 ]
3287 : [ 5.97657e-006 ]
3288 : [ 5.94409e-006 ]
3289 : [ 6.69331e-006 ]
3290 : [ 6.21515e-006 ]
3291 : [ 5.97561e-006 ]
3292 : [ 4.53638e-006 ]
3293 : [ 6.94401e-006 ]
3294 : [ 7.6573e-006  ]
3295 : [ 8.0859e-006  ]
3296 : [ 5.53041e-006 ]
3297 : [ 8.03032e-006 ]
3298 : [ 6.69576e-006 ]
3299 : [ 7.46631e-006 ]
3300 : [ 7.86083e-006 ]
3301 : [ 7.61763e-006 ]
3302 : [ 7.69466e-006 ]
3303 : [ 7.78666e-006 ]
3304 : [ 4.39435e-006 ]
3305 : [ 7.64337e-006 ]
3306 : [ 5.88791e-006 ]
3307 : [ 7.80061e-006 ]
3308 : [ 5.77658e-006 ]
3309 : [ 4.23242e-006 ]
3310 : [ 4.46867e-006 ]
3311 : [ 5.985e-006   ]
3312 : [ 4.90594e-006 ]
3313 : [ 5.79235e-006 ]
3314 : [ 6.48249e-006 ]
3315 : [ 7.57713e-006 ]
3316 : [ 6.20211e-006 ]
3317 : [ 7.76494e-006 ]
3318 : [ 6.37824e-006 ]
3319 : [ 7.42709e-006 ]
3320 : [ 6.03298e-006 ]
3321 : [ 7.93229e-006 ]
3322 : [ 6.82818e-006 ]
3323 : [ 8.08742e-006 ]
3324 : [ 7.67095e-006 ]
3325 : [ 5.76326e-006 ]
3326 : [ 8.02318e-006 ]
3327 : [ 7.90843e-006 ]
3328 : [ 8.13341e-006 ]
3329 : [ 6.97966e-006 ]
3330 : [ 6.90475e-006 ]
3331 : [ 6.27853e-006 ]
3332 : [ 6.34893e-006 ]
3333 : [ 4.46254e-006 ]
3334 : [ 4.95676e-006 ]
3335 : [ 6.91602e-006 ]
3336 : [ 8.0141e-006  ]
3337 : [ 8.02729e-006 ]
3338 : [ 5.74097e-006 ]
3339 : [ 7.64782e-006 ]
3340 : [ 7.70614e-006 ]
3341 : [ 6.56235e-006 ]
3342 : [ 7.70069e-006 ]
3343 : [ 4.40308e-006 ]
3344 : [ 7.76739e-006 ]
3345 : [ 5.96959e-006 ]
3346 : [ 7.98835e-006 ]
3347 : [ 6.45683e-006 ]
3348 : [ 6.59857e-006 ]
3349 : [ 7.89916e-006 ]
3350 : [ 4.79598e-006 ]
3351 : [ 5.68178e-006 ]
3352 : [ 7.21661e-006 ]
3353 : [ 4.95114e-006 ]
3354 : [ 6.70494e-006 ]
3355 : [ 7.62459e-006 ]
3356 : [ 7.12364e-006 ]
3357 : [ 7.45049e-006 ]
3358 : [ 7.89519e-006 ]
3359 : [ 7.64429e-006 ]
3360 : [ 7.23238e-006 ]
3361 : [ 7.74088e-006 ]
3362 : [ 5.58349e-006 ]
3363 : [ 7.37094e-006 ]
3364 : [ 5.94717e-006 ]
3365 : [ 5.6429e-006  ]
3366 : [ 7.81347e-006 ]
3367 : [ 5.04205e-006 ]
3368 : [ 7.78907e-006 ]
3369 : [ 6.61142e-006 ]
3370 : [ 5.85217e-006 ]
3371 : [ 5.1007e-006  ]
3372 : [ 7.8772e-006  ]
3373 : [ 7.4374e-006  ]
3374 : [ 7.02283e-006 ]
3375 : [ 6.73731e-006 ]
3376 : [ 7.95819e-006 ]
3377 : [ 7.65804e-006 ]
3378 : [ 7.10866e-006 ]
3379 : [ 7.50096e-006 ]
3380 : [ 6.04439e-006 ]
3381 : [ 5.86517e-006 ]
3382 : [ 4.72174e-006 ]
3383 : [ 4.39547e-006 ]
3384 : [ 5.04558e-006 ]
3385 : [ 7.22586e-006 ]
3386 : [ 7.85748e-006 ]
3387 : [ 7.50154e-006 ]
3388 : [ 6.0031e-006  ]
3389 : [ 7.29463e-006 ]
3390 : [ 7.66994e-006 ]
3391 : [ 6.70686e-006 ]
3392 : [ 5.80213e-006 ]
3393 : [ 7.35841e-006 ]
3394 : [ 5.97713e-006 ]
3395 : [ 7.81736e-006 ]
3396 : [ 7.97684e-006 ]
3397 : [ 7.83463e-006 ]
3398 : [ 4.83809e-006 ]
3399 : [ 8.03557e-006 ]
3400 : [ 6.47564e-006 ]
3401 : [ 6.96729e-006 ]
3402 : [ 7.46729e-006 ]
3403 : [ 6.04214e-006 ]
3404 : [ 5.22419e-006 ]
3405 : [ 5.59343e-006 ]
3406 : [ 6.61433e-006 ]
3407 : [ 5.23581e-006 ]
3408 : [ 8.05409e-006 ]
3409 : [ 4.98861e-006 ]
3410 : [ 7.69647e-006 ]
3411 : [ 7.64041e-006 ]
3412 : [ 7.23374e-006 ]
3413 : [ 5.81497e-006 ]
3414 : [ 5.49641e-006 ]
3415 : [ 7.80645e-006 ]
3416 : [ 7.00284e-006 ]
3417 : [ 7.49013e-006 ]
3418 : [ 6.92455e-006 ]
3419 : [ 4.78544e-006 ]
3420 : [ 7.51072e-006 ]
3421 : [ 7.95876e-006 ]
3422 : [ 5.09444e-006 ]
3423 : [ 5.20182e-006 ]
3424 : [ 5.29338e-006 ]
3425 : [ 4.6845e-006  ]
3426 : [ 4.98275e-006 ]
3427 : [ 6.30569e-006 ]
3428 : [ 7.40817e-006 ]
3429 : [ 4.07211e-006 ]
3430 : [ 6.76204e-006 ]
3431 : [ 4.77048e-006 ]
3432 : [ 5.97852e-006 ]
3433 : [ 8.02298e-006 ]
3434 : [ 7.89893e-006 ]
3435 : [ 5.41978e-006 ]
3436 : [ 6.68959e-006 ]
3437 : [ 5.71645e-006 ]
3438 : [ 4.89867e-006 ]
3439 : [ 8.11883e-006 ]
3440 : [ 4.45294e-006 ]
3441 : [ 7.20903e-006 ]
3442 : [ 5.80125e-006 ]
3443 : [ 6.18178e-006 ]
3444 : [ 6.04354e-006 ]
3445 : [ 5.60829e-006 ]
3446 : [ 6.52431e-006 ]
3447 : [ 7.24748e-006 ]
3448 : [ 5.74434e-006 ]
3449 : [ 6.86505e-006 ]
3450 : [ 7.71161e-006 ]
3451 : [ 7.78943e-006 ]
3452 : [ 5.99101e-006 ]
3453 : [ 5.94285e-006 ]
3454 : [ 7.54644e-006 ]
3455 : [ 6.03018e-006 ]
3456 : [ 6.36233e-006 ]
3457 : [ 7.96434e-006 ]
3458 : [ 7.59473e-006 ]
3459 : [ 7.3929e-006  ]
3460 : [ 4.93072e-006 ]
3461 : [ 6.62251e-006 ]
3462 : [ 6.57513e-006 ]
3463 : [ 7.8681e-006  ]
3464 : [ 5.31643e-006 ]
3465 : [ 7.06466e-006 ]
3466 : [ 5.56863e-006 ]
3467 : [ 7.30947e-006 ]
3468 : [ 4.2857e-006  ]
3469 : [ 5.91392e-006 ]
3470 : [ 6.71115e-006 ]
3471 : [ 7.33501e-006 ]
3472 : [ 7.7644e-006  ]
3473 : [ 8.10629e-006 ]
3474 : [ 7.1368e-006  ]
3475 : [ 7.53371e-006 ]
3476 : [ 6.13922e-006 ]
3477 : [ 7.36203e-006 ]
3478 : [ 4.89368e-006 ]
3479 : [ 6.31595e-006 ]
3480 : [ 5.00696e-006 ]
3481 : [ 4.6818e-006  ]
3482 : [ 6.06372e-006 ]
3483 : [ 4.62789e-006 ]
3484 : [ 7.59311e-006 ]
3485 : [ 7.35845e-006 ]
3486 : [ 5.28638e-006 ]
3487 : [ 7.53451e-006 ]
3488 : [ 7.40638e-006 ]
3489 : [ 4.8185e-006  ]
3490 : [ 6.06449e-006 ]
3491 : [ 5.45249e-006 ]
3492 : [ 6.69481e-006 ]
3493 : [ 4.40165e-006 ]
3494 : [ 6.99268e-006 ]
3495 : [ 4.48591e-006 ]
3496 : [ 6.84475e-006 ]
3497 : [ 5.24062e-006 ]
3498 : [ 7.81628e-006 ]
3499 : [ 7.83895e-006 ]
3500 : [ 7.23576e-006 ]
3501 : [ 7.30713e-006 ]
3502 : [ 7.02193e-006 ]
3503 : [ 7.90708e-006 ]
3504 : [ 7.82315e-006 ]
3505 : [ 6.17322e-006 ]
3506 : [ 5.6683e-006  ]
3507 : [ 7.65442e-006 ]
3508 : [ 7.8453e-006  ]
3509 : [ 6.40559e-006 ]
3510 : [ 5.89633e-006 ]
3511 : [ 4.74787e-006 ]
3512 : [ 7.8795e-006  ]
3513 : [ 7.6568e-006  ]
3514 : [ 4.85928e-006 ]
3515 : [ 6.00085e-006 ]
3516 : [ 5.14048e-006 ]
3517 : [ 6.59077e-006 ]
3518 : [ 7.94717e-006 ]
3519 : [ 4.50005e-006 ]
3520 : [ 5.0188e-006  ]
3521 : [ 7.64748e-006 ]
3522 : [ 7.74393e-006 ]
3523 : [ 4.94141e-006 ]
3524 : [ 6.9884e-006  ]
3525 : [ 5.40262e-006 ]
3526 : [ 5.77022e-006 ]
3527 : [ 4.78879e-006 ]
3528 : [ 6.45126e-006 ]
3529 : [ 6.71129e-006 ]
3530 : [ 6.39478e-006 ]
3531 : [ 7.50383e-006 ]
3532 : [ 7.48043e-006 ]
3533 : [ 7.10344e-006 ]
3534 : [ 7.79523e-006 ]
3535 : [ 7.49449e-006 ]
3536 : [ 4.7618e-006  ]
3537 : [ 4.86919e-006 ]
3538 : [ 7.92045e-006 ]
3539 : [ 4.50449e-006 ]
3540 : [ 4.99476e-006 ]
3541 : [ 4.28686e-006 ]
3542 : [ 5.78907e-006 ]
3543 : [ 7.95391e-006 ]
3544 : [ 7.56809e-006 ]
3545 : [ 7.50379e-006 ]
3546 : [ 8.04587e-006 ]
3547 : [ 5.61268e-006 ]
3548 : [ 6.88263e-006 ]
3549 : [ 5.79119e-006 ]
3550 : [ 7.73316e-006 ]
3551 : [ 4.55334e-006 ]
3552 : [ 6.42792e-006 ]
3553 : [ 4.29632e-006 ]
3554 : [ 6.74135e-006 ]
3555 : [ 7.5713e-006  ]
3556 : [ 6.7147e-006  ]
3557 : [ 7.76822e-006 ]
3558 : [ 5.89571e-006 ]
3559 : [ 7.82218e-006 ]
3560 : [ 5.68854e-006 ]
3561 : [ 7.23396e-006 ]
3562 : [ 7.72228e-006 ]
3563 : [ 7.07933e-006 ]
3564 : [ 7.72208e-006 ]
3565 : [ 6.09432e-006 ]
3566 : [ 7.74967e-006 ]
3567 : [ 8.01711e-006 ]
3568 : [ 6.28107e-006 ]
3569 : [ 7.18456e-006 ]
3570 : [ 5.24575e-006 ]
3571 : [ 5.90723e-006 ]
3572 : [ 5.49256e-006 ]
3573 : [ 6.60432e-006 ]
3574 : [ 6.26434e-006 ]
3575 : [ 7.56593e-006 ]
3576 : [ 5.99722e-006 ]
3577 : [ 7.23255e-006 ]
3578 : [ 6.25077e-006 ]
3579 : [ 7.75566e-006 ]
3580 : [ 6.69435e-006 ]
3581 : [ 7.70948e-006 ]
3582 : [ 6.94104e-006 ]
3583 : [ 7.59021e-006 ]
3584 : [ 5.55576e-006 ]
3585 : [ 8.03824e-006 ]
3586 : [ 5.17024e-006 ]
3587 : [ 4.37396e-006 ]
3588 : [ 4.80912e-006 ]
3589 : [ 7.65266e-006 ]
3590 : [ 7.39184e-006 ]
3591 : [ 4.1134e-006  ]
3592 : [ 5.4314e-006  ]
3593 : [ 5.54757e-006 ]
3594 : [ 7.62555e-006 ]
3595 : [ 7.66399e-006 ]
3596 : [ 4.35259e-006 ]
3597 : [ 7.44398e-006 ]
3598 : [ 6.14473e-006 ]
3599 : [ 7.17141e-006 ]
3600 : [ 7.98278e-006 ]
3601 : [ 5.20298e-006 ]
3602 : [ 7.24856e-006 ]
3603 : [ 5.2622e-006  ]
3604 : [ 7.78493e-006 ]
3605 : [ 7.6013e-006  ]
3606 : [ 7.67781e-006 ]
3607 : [ 7.93784e-006 ]
3608 : [ 6.75307e-006 ]
3609 : [ 4.81981e-006 ]
3610 : [ 6.47867e-006 ]
3611 : [ 6.75765e-006 ]
3612 : [ 6.60281e-006 ]
3613 : [ 7.41682e-006 ]
3614 : [ 5.84002e-006 ]
3615 : [ 7.74399e-006 ]
3616 : [ 6.98496e-006 ]
3617 : [ 8.14214e-006 ]
3618 : [ 5.27409e-006 ]
3619 : [ 5.42408e-006 ]
3620 : [ 4.80082e-006 ]
3621 : [ 6.7699e-006  ]
3622 : [ 4.44375e-006 ]
3623 : [ 5.97541e-006 ]
3624 : [ 4.82939e-006 ]
3625 : [ 7.29364e-006 ]
3626 : [ 5.14243e-006 ]
3627 : [ 7.84645e-006 ]
3628 : [ 7.06637e-006 ]
3629 : [ 4.46335e-006 ]
3630 : [ 6.78183e-006 ]
3631 : [ 7.0899e-006  ]
3632 : [ 4.37359e-006 ]
3633 : [ 6.2541e-006  ]
3634 : [ 5.93582e-006 ]
3635 : [ 4.28814e-006 ]
3636 : [ 5.24705e-006 ]
3637 : [ 4.37616e-006 ]
3638 : [ 7.67951e-006 ]
3639 : [ 7.51254e-006 ]
3640 : [ 7.83289e-006 ]
3641 : [ 7.96121e-006 ]
3642 : [ 6.40334e-006 ]
3643 : [ 7.06811e-006 ]
3644 : [ 5.47335e-006 ]
3645 : [ 8.01836e-006 ]
3646 : [ 5.37382e-006 ]
3647 : [ 7.24589e-006 ]
3648 : [ 7.92347e-006 ]
3649 : [ 8.03173e-006 ]
3650 : [ 5.55675e-006 ]
3651 : [ 4.80679e-006 ]
3652 : [ 7.8919e-006  ]
3653 : [ 7.14063e-006 ]
3654 : [ 4.93708e-006 ]
3655 : [ 7.68668e-006 ]
3656 : [ 6.94378e-006 ]
3657 : [ 7.16839e-006 ]
3658 : [ 6.76593e-006 ]
3659 : [ 5.3452e-006  ]
3660 : [ 8.12691e-006 ]
3661 : [ 5.54482e-006 ]
3662 : [ 6.42181e-006 ]
3663 : [ 6.172e-006   ]
3664 : [ 7.46875e-006 ]
3665 : [ 7.74857e-006 ]
3666 : [ 7.27072e-006 ]
3667 : [ 7.00171e-006 ]
3668 : [ 6.44061e-006 ]
3669 : [ 7.83399e-006 ]
3670 : [ 7.0791e-006  ]
3671 : [ 6.59547e-006 ]
3672 : [ 4.93778e-006 ]
3673 : [ 7.37778e-006 ]
3674 : [ 7.77645e-006 ]
3675 : [ 7.22049e-006 ]
3676 : [ 6.32101e-006 ]
3677 : [ 7.22121e-006 ]
3678 : [ 8.0983e-006  ]
3679 : [ 7.89885e-006 ]
3680 : [ 7.07969e-006 ]
3681 : [ 7.09964e-006 ]
3682 : [ 7.01105e-006 ]
3683 : [ 6.6857e-006  ]
3684 : [ 6.99494e-006 ]
3685 : [ 6.6249e-006  ]
3686 : [ 6.71929e-006 ]
3687 : [ 7.43829e-006 ]
3688 : [ 7.14999e-006 ]
3689 : [ 8.09129e-006 ]
3690 : [ 4.96367e-006 ]
3691 : [ 7.69442e-006 ]
3692 : [ 5.66399e-006 ]
3693 : [ 7.8485e-006  ]
3694 : [ 4.74076e-006 ]
3695 : [ 6.20673e-006 ]
3696 : [ 4.68087e-006 ]
3697 : [ 6.4702e-006  ]
3698 : [ 7.29064e-006 ]
3699 : [ 8.01524e-006 ]
3700 : [ 7.84774e-006 ]
3701 : [ 5.95369e-006 ]
3702 : [ 7.79718e-006 ]
3703 : [ 6.38529e-006 ]
3704 : [ 7.94618e-006 ]
3705 : [ 7.03035e-006 ]
3706 : [ 7.3431e-006  ]
3707 : [ 6.74183e-006 ]
3708 : [ 7.77683e-006 ]
3709 : [ 5.94229e-006 ]
3710 : [ 7.2739e-006  ]
3711 : [ 7.29872e-006 ]
3712 : [ 4.87629e-006 ]
3713 : [ 7.85233e-006 ]
3714 : [ 6.09046e-006 ]
3715 : [ 7.35368e-006 ]
3716 : [ 5.42304e-006 ]
3717 : [ 7.20559e-006 ]
3718 : [ 6.1022e-006  ]
3719 : [ 7.56017e-006 ]
3720 : [ 5.01711e-006 ]
3721 : [ 7.77331e-006 ]
3722 : [ 7.67693e-006 ]
3723 : [ 5.91023e-006 ]
3724 : [ 5.56804e-006 ]
3725 : [ 5.31913e-006 ]
3726 : [ 5.70659e-006 ]
3727 : [ 6.90382e-006 ]
3728 : [ 7.60108e-006 ]
3729 : [ 7.49048e-006 ]
3730 : [ 7.61427e-006 ]
3731 : [ 5.90901e-006 ]
3732 : [ 7.82739e-006 ]
3733 : [ 4.83045e-006 ]
3734 : [ 7.21112e-006 ]
3735 : [ 4.20713e-006 ]
3736 : [ 6.8217e-006  ]
3737 : [ 4.94935e-006 ]
3738 : [ 7.56644e-006 ]
3739 : [ 7.43194e-006 ]
3740 : [ 5.59257e-006 ]
3741 : [ 6.91335e-006 ]
3742 : [ 6.7766e-006  ]
3743 : [ 7.29498e-006 ]
3744 : [ 7.88158e-006 ]
3745 : [ 6.82945e-006 ]
3746 : [ 5.87745e-006 ]
3747 : [ 6.44581e-006 ]
3748 : [ 7.50377e-006 ]
3749 : [ 6.25009e-006 ]
3750 : [ 5.9352e-006  ]
3751 : [ 7.06122e-006 ]
3752 : [ 6.96414e-006 ]
3753 : [ 5.0019e-006  ]
3754 : [ 4.64318e-006 ]
3755 : [ 7.82696e-006 ]
3756 : [ 7.8214e-006  ]
3757 : [ 7.22855e-006 ]
3758 : [ 6.47859e-006 ]
3759 : [ 5.26173e-006 ]
3760 : [ 7.26934e-006 ]
3761 : [ 7.11343e-006 ]
3762 : [ 7.45223e-006 ]
3763 : [ 7.15203e-006 ]
3764 : [ 6.2911e-006  ]
3765 : [ 6.91292e-006 ]
3766 : [ 5.51121e-006 ]
3767 : [ 6.84069e-006 ]
3768 : [ 7.90448e-006 ]
3769 : [ 7.19906e-006 ]
3770 : [ 5.15938e-006 ]
3771 : [ 7.38226e-006 ]
3772 : [ 5.72492e-006 ]
3773 : [ 7.0657e-006  ]
3774 : [ 6.09165e-006 ]
3775 : [ 7.8687e-006  ]
3776 : [ 6.35879e-006 ]
3777 : [ 5.2798e-006  ]
3778 : [ 6.4536e-006  ]
3779 : [ 7.93584e-006 ]
3780 : [ 7.62974e-006 ]
3781 : [ 6.3561e-006  ]
3782 : [ 5.93876e-006 ]
3783 : [ 8.05019e-006 ]
3784 : [ 5.34691e-006 ]
3785 : [ 5.9253e-006  ]
3786 : [ 6.09442e-006 ]
3787 : [ 7.37534e-006 ]
3788 : [ 6.95198e-006 ]
3789 : [ 4.40744e-006 ]
3790 : [ 7.45402e-006 ]
3791 : [ 6.68368e-006 ]
3792 : [ 6.986e-006   ]
3793 : [ 7.72174e-006 ]
3794 : [ 4.22865e-006 ]
3795 : [ 7.10217e-006 ]
3796 : [ 4.82316e-006 ]
3797 : [ 6.33941e-006 ]
3798 : [ 7.81484e-006 ]
3799 : [ 7.89428e-006 ]
3800 : [ 6.16263e-006 ]
3801 : [ 4.10924e-006 ]
3802 : [ 6.15389e-006 ]
3803 : [ 5.73122e-006 ]
3804 : [ 7.83969e-006 ]
3805 : [ 7.55665e-006 ]
3806 : [ 5.96695e-006 ]
3807 : [ 5.91384e-006 ]
3808 : [ 6.62031e-006 ]
3809 : [ 5.43611e-006 ]
3810 : [ 5.46199e-006 ]
3811 : [ 7.60903e-006 ]
3812 : [ 7.36004e-006 ]
3813 : [ 5.18512e-006 ]
3814 : [ 7.29954e-006 ]
3815 : [ 7.58664e-006 ]
3816 : [ 4.54541e-006 ]
3817 : [ 6.11976e-006 ]
3818 : [ 7.7731e-006  ]
3819 : [ 7.51179e-006 ]
3820 : [ 5.59659e-006 ]
3821 : [ 7.7852e-006  ]
3822 : [ 8.33901e-006 ]
3823 : [ 7.83005e-006 ]
3824 : [ 7.43118e-006 ]
3825 : [ 7.01372e-006 ]
3826 : [ 4.72335e-006 ]
3827 : [ 5.85908e-006 ]
3828 : [ 6.32938e-006 ]
3829 : [ 5.57474e-006 ]
3830 : [ 5.75961e-006 ]
3831 : [ 6.01772e-006 ]
3832 : [ 6.56849e-006 ]
3833 : [ 7.79969e-006 ]
3834 : [ 7.85819e-006 ]
3835 : [ 5.13438e-006 ]
3836 : [ 7.90909e-006 ]
3837 : [ 7.13914e-006 ]
3838 : [ 6.89234e-006 ]
3839 : [ 7.67937e-006 ]
3840 : [ 7.63874e-006 ]
3841 : [ 8.0662e-006  ]
3842 : [ 5.21237e-006 ]
3843 : [ 7.02236e-006 ]
3844 : [ 6.96449e-006 ]
3845 : [ 6.90143e-006 ]
3846 : [ 7.17838e-006 ]
3847 : [ 5.12787e-006 ]
3848 : [ 7.34299e-006 ]
3849 : [ 7.8044e-006  ]
3850 : [ 5.80066e-006 ]
3851 : [ 5.20264e-006 ]
3852 : [ 8.03808e-006 ]
3853 : [ 7.96798e-006 ]
3854 : [ 7.06252e-006 ]
3855 : [ 6.91681e-006 ]
3856 : [ 7.50623e-006 ]
3857 : [ 6.34901e-006 ]
3858 : [ 7.48714e-006 ]
3859 : [ 6.8025e-006  ]
3860 : [ 7.64709e-006 ]
3861 : [ 4.81254e-006 ]
3862 : [ 7.35723e-006 ]
3863 : [ 4.32529e-006 ]
3864 : [ 5.82185e-006 ]
3865 : [ 7.10637e-006 ]
3866 : [ 7.05346e-006 ]
3867 : [ 7.89301e-006 ]
3868 : [ 7.35238e-006 ]
3869 : [ 7.25175e-006 ]
3870 : [ 7.53643e-006 ]
3871 : [ 5.1705e-006  ]
3872 : [ 4.48252e-006 ]
3873 : [ 6.61586e-006 ]
3874 : [ 6.86782e-006 ]
3875 : [ 5.08926e-006 ]
3876 : [ 7.61056e-006 ]
3877 : [ 5.08677e-006 ]
3878 : [ 7.77698e-006 ]
3879 : [ 5.29842e-006 ]
3880 : [ 7.97056e-006 ]
3881 : [ 7.65262e-006 ]
3882 : [ 7.13736e-006 ]
3883 : [ 6.12056e-006 ]
3884 : [ 5.23107e-006 ]
3885 : [ 7.85463e-006 ]
3886 : [ 7.99979e-006 ]
3887 : [ 4.8313e-006  ]
3888 : [ 4.58176e-006 ]
3889 : [ 5.03928e-006 ]
3890 : [ 5.13206e-006 ]
3891 : [ 5.07382e-006 ]
3892 : [ 7.35912e-006 ]
3893 : [ 6.62131e-006 ]
3894 : [ 7.91828e-006 ]
3895 : [ 4.87779e-006 ]
3896 : [ 7.41269e-006 ]
3897 : [ 4.40073e-006 ]
3898 : [ 6.50276e-006 ]
3899 : [ 4.73764e-006 ]
3900 : [ 7.44561e-006 ]
3901 : [ 6.05771e-006 ]
3902 : [ 6.21553e-006 ]
3903 : [ 5.88368e-006 ]
3904 : [ 6.6519e-006  ]
3905 : [ 4.59382e-006 ]
3906 : [ 7.71802e-006 ]
3907 : [ 4.29174e-006 ]
3908 : [ 7.5998e-006  ]
3909 : [ 6.74357e-006 ]
3910 : [ 7.83755e-006 ]
3911 : [ 4.5582e-006  ]
3912 : [ 6.23913e-006 ]
3913 : [ 7.65401e-006 ]
3914 : [ 6.5151e-006  ]
3915 : [ 6.32554e-006 ]
3916 : [ 6.07434e-006 ]
3917 : [ 7.18769e-006 ]
3918 : [ 6.78197e-006 ]
3919 : [ 5.83888e-006 ]
3920 : [ 8.03514e-006 ]
3921 : [ 7.51181e-006 ]
3922 : [ 6.69336e-006 ]
3923 : [ 4.1954e-006  ]
3924 : [ 7.41031e-006 ]
3925 : [ 5.71613e-006 ]
3926 : [ 6.38373e-006 ]
3927 : [ 4.9694e-006  ]
3928 : [ 8.05622e-006 ]
3929 : [ 5.86616e-006 ]
3930 : [ 6.82951e-006 ]
3931 : [ 7.94414e-006 ]
3932 : [ 7.21982e-006 ]
3933 : [ 8.04258e-006 ]
3934 : [ 7.45345e-006 ]
3935 : [ 7.35381e-006 ]
3936 : [ 4.23963e-006 ]
3937 : [ 7.90771e-006 ]
3938 : [ 7.44785e-006 ]
3939 : [ 5.00769e-006 ]
3940 : [ 7.02912e-006 ]
3941 : [ 7.66319e-006 ]
3942 : [ 6.17213e-006 ]
3943 : [ 7.95869e-006 ]
3944 : [ 4.73727e-006 ]
3945 : [ 6.82144e-006 ]
3946 : [ 4.06669e-006 ]
3947 : [ 7.87604e-006 ]
3948 : [ 6.9146e-006  ]
3949 : [ 5.1758e-006  ]
3950 : [ 8.20932e-006 ]
3951 : [ 7.10751e-006 ]
3952 : [ 5.33902e-006 ]
3953 : [ 6.34859e-006 ]
3954 : [ 7.16614e-006 ]
3955 : [ 6.38564e-006 ]
3956 : [ 7.9884e-006  ]
3957 : [ 6.58148e-006 ]
3958 : [ 7.74391e-006 ]
3959 : [ 6.39268e-006 ]
3960 : [ 5.01712e-006 ]
3961 : [ 7.02838e-006 ]
3962 : [ 7.15898e-006 ]
3963 : [ 7.39941e-006 ]
3964 : [ 6.64941e-006 ]
3965 : [ 5.17712e-006 ]
3966 : [ 7.81117e-006 ]
3967 : [ 6.69267e-006 ]
3968 : [ 4.66918e-006 ]
3969 : [ 6.44644e-006 ]
3970 : [ 6.6032e-006  ]
3971 : [ 7.63307e-006 ]
3972 : [ 6.85269e-006 ]
3973 : [ 7.6329e-006  ]
3974 : [ 7.36122e-006 ]
3975 : [ 7.40034e-006 ]
3976 : [ 7.91709e-006 ]
3977 : [ 5.62397e-006 ]
3978 : [ 5.9589e-006  ]
3979 : [ 7.40677e-006 ]
3980 : [ 7.96976e-006 ]
3981 : [ 7.10566e-006 ]
3982 : [ 6.67372e-006 ]
3983 : [ 5.8162e-006  ]
3984 : [ 4.51095e-006 ]
3985 : [ 6.84364e-006 ]
3986 : [ 7.9836e-006  ]
3987 : [ 7.0936e-006  ]
3988 : [ 7.36636e-006 ]
3989 : [ 7.75815e-006 ]
3990 : [ 8.09952e-006 ]
3991 : [ 6.32967e-006 ]
3992 : [ 4.98404e-006 ]
3993 : [ 5.49235e-006 ]
3994 : [ 5.37874e-006 ]
3995 : [ 6.8603e-006  ]
3996 : [ 5.83622e-006 ]
3997 : [ 4.77887e-006 ]
3998 : [ 4.78932e-006 ]
3999 : [ 7.57284e-006 ]
4000 : [ 7.82941e-006 ]
4001 : [ 5.35247e-006 ]
4002 : [ 5.44168e-006 ]
4003 : [ 7.07138e-006 ]
4004 : [ 6.98095e-006 ]
4005 : [ 8.10475e-006 ]
4006 : [ 7.92737e-006 ]
4007 : [ 7.67272e-006 ]
4008 : [ 7.0015e-006  ]
4009 : [ 7.24598e-006 ]
4010 : [ 6.50588e-006 ]
4011 : [ 7.03192e-006 ]
4012 : [ 7.93351e-006 ]
4013 : [ 7.68613e-006 ]
4014 : [ 7.16941e-006 ]
4015 : [ 7.86425e-006 ]
4016 : [ 4.74465e-006 ]
4017 : [ 7.88883e-006 ]
4018 : [ 7.31992e-006 ]
4019 : [ 5.91031e-006 ]
4020 : [ 4.80379e-006 ]
4021 : [ 8.11455e-006 ]
4022 : [ 4.69313e-006 ]
4023 : [ 7.39417e-006 ]
4024 : [ 6.06277e-006 ]
4025 : [ 7.12897e-006 ]
4026 : [ 7.411e-006   ]
4027 : [ 6.2104e-006  ]
4028 : [ 4.58123e-006 ]
4029 : [ 6.55403e-006 ]
4030 : [ 8.14714e-006 ]
4031 : [ 7.38091e-006 ]
4032 : [ 6.39354e-006 ]
4033 : [ 7.01651e-006 ]
4034 : [ 7.87732e-006 ]
4035 : [ 7.38413e-006 ]
4036 : [ 7.73789e-006 ]
4037 : [ 6.12706e-006 ]
4038 : [ 7.76573e-006 ]
4039 : [ 8.06221e-006 ]
4040 : [ 8.10111e-006 ]
4041 : [ 6.47386e-006 ]
4042 : [ 4.28514e-006 ]
4043 : [ 7.73124e-006 ]
4044 : [ 4.95075e-006 ]
4045 : [ 6.98582e-006 ]
4046 : [ 7.24048e-006 ]
4047 : [ 7.64148e-006 ]
4048 : [ 7.49543e-006 ]
4049 : [ 7.27949e-006 ]
4050 : [ 7.90414e-006 ]
4051 : [ 6.52987e-006 ]
4052 : [ 4.40138e-006 ]
4053 : [ 7.51519e-006 ]
4054 : [ 6.34346e-006 ]
4055 : [ 6.27581e-006 ]
4056 : [ 7.61906e-006 ]
4057 : [ 7.62925e-006 ]
4058 : [ 7.95931e-006 ]
4059 : [ 7.49101e-006 ]
4060 : [ 7.31398e-006 ]
4061 : [ 7.92252e-006 ]
4062 : [ 6.88769e-006 ]
4063 : [ 7.81975e-006 ]
4064 : [ 4.50169e-006 ]
4065 : [ 8.05085e-006 ]
4066 : [ 6.70454e-006 ]
4067 : [ 7.65541e-006 ]
4068 : [ 5.97993e-006 ]
4069 : [ 5.51995e-006 ]
4070 : [ 7.27436e-006 ]
4071 : [ 6.54974e-006 ]
4072 : [ 5.20604e-006 ]
4073 : [ 7.11618e-006 ]
4074 : [ 6.44174e-006 ]
4075 : [ 5.80699e-006 ]
4076 : [ 7.75575e-006 ]
4077 : [ 7.12711e-006 ]
4078 : [ 7.15488e-006 ]
4079 : [ 7.00501e-006 ]
4080 : [ 7.85961e-006 ]
4081 : [ 8.13373e-006 ]
4082 : [ 6.21064e-006 ]
4083 : [ 6.84249e-006 ]
4084 : [ 7.40834e-006 ]
4085 : [ 7.10794e-006 ]
4086 : [ 7.6632e-006  ]
4087 : [ 5.94374e-006 ]
4088 : [ 6.31579e-006 ]
4089 : [ 5.46397e-006 ]
4090 : [ 6.73098e-006 ]
4091 : [ 4.50003e-006 ]
4092 : [ 5.73606e-006 ]
4093 : [ 7.85334e-006 ]
4094 : [ 5.74501e-006 ]
4095 : [ 7.96872e-006 ]
4096 : [ 6.78192e-006 ]
4097 : [ 7.22009e-006 ]
4098 : [ 7.65636e-006 ]
4099 : [ 4.43813e-006 ]
4100 : [ 6.41843e-006 ]
4101 : [ 5.56382e-006 ]
4102 : [ 5.90469e-006 ]
4103 : [ 7.95275e-006 ]
4104 : [ 4.40076e-006 ]
4105 : [ 6.74555e-006 ]
4106 : [ 7.03804e-006 ]
4107 : [ 5.50556e-006 ]
4108 : [ 5.5646e-006  ]
4109 : [ 4.8129e-006  ]
4110 : [ 7.31491e-006 ]
4111 : [ 4.58064e-006 ]
4112 : [ 7.32093e-006 ]
4113 : [ 5.04173e-006 ]
4114 : [ 6.20252e-006 ]
4115 : [ 8.0729e-006  ]
4116 : [ 7.69575e-006 ]
4117 : [ 8.14091e-006 ]
4118 : [ 6.91062e-006 ]
4119 : [ 7.27135e-006 ]
4120 : [ 5.58998e-006 ]
4121 : [ 6.51775e-006 ]
4122 : [ 6.88263e-006 ]
4123 : [ 6.87218e-006 ]
4124 : [ 7.809e-006   ]
4125 : [ 4.30527e-006 ]
4126 : [ 8.00352e-006 ]
4127 : [ 5.772e-006   ]
4128 : [ 8.18557e-006 ]
4129 : [ 7.58671e-006 ]
4130 : [ 7.79512e-006 ]
4131 : [ 7.65671e-006 ]
4132 : [ 6.32632e-006 ]
4133 : [ 4.93791e-006 ]
4134 : [ 4.1721e-006  ]
4135 : [ 4.97813e-006 ]
4136 : [ 4.17929e-006 ]
4137 : [ 5.22102e-006 ]
4138 : [ 5.89477e-006 ]
4139 : [ 4.80817e-006 ]
4140 : [ 5.203e-006   ]
4141 : [ 7.6806e-006  ]
4142 : [ 7.76915e-006 ]
4143 : [ 4.48929e-006 ]
4144 : [ 5.82389e-006 ]
4145 : [ 7.26249e-006 ]
4146 : [ 4.82419e-006 ]
4147 : [ 7.93126e-006 ]
4148 : [ 5.71701e-006 ]
4149 : [ 5.97509e-006 ]
4150 : [ 5.78768e-006 ]
4151 : [ 5.97857e-006 ]
4152 : [ 5.01233e-006 ]
4153 : [ 4.48955e-006 ]
4154 : [ 6.90661e-006 ]
4155 : [ 8.11656e-006 ]
4156 : [ 4.79358e-006 ]
4157 : [ 4.1175e-006  ]
4158 : [ 6.67647e-006 ]
4159 : [ 6.51553e-006 ]
4160 : [ 7.76447e-006 ]
4161 : [ 6.74885e-006 ]
4162 : [ 4.63522e-006 ]
4163 : [ 7.7858e-006  ]
4164 : [ 8.18363e-006 ]
4165 : [ 7.91594e-006 ]
4166 : [ 7.3087e-006  ]
4167 : [ 4.41338e-006 ]
4168 : [ 7.23027e-006 ]
4169 : [ 4.74306e-006 ]
4170 : [ 6.85809e-006 ]
4171 : [ 4.78344e-006 ]
4172 : [ 5.52533e-006 ]
4173 : [ 5.64573e-006 ]
4174 : [ 7.62764e-006 ]
4175 : [ 7.28018e-006 ]
4176 : [ 8.01112e-006 ]
4177 : [ 7.17305e-006 ]
4178 : [ 5.56678e-006 ]
4179 : [ 5.66812e-006 ]
4180 : [ 6.71005e-006 ]
4181 : [ 7.07121e-006 ]
4182 : [ 7.4781e-006  ]
4183 : [ 7.87815e-006 ]
4184 : [ 8.0627e-006  ]
4185 : [ 5.26974e-006 ]
4186 : [ 7.73252e-006 ]
4187 : [ 7.95353e-006 ]
4188 : [ 6.02435e-006 ]
4189 : [ 6.64521e-006 ]
4190 : [ 7.07272e-006 ]
4191 : [ 5.2468e-006  ]
4192 : [ 7.47426e-006 ]
4193 : [ 4.16714e-006 ]
4194 : [ 4.94026e-006 ]
4195 : [ 6.36172e-006 ]
4196 : [ 7.29397e-006 ]
4197 : [ 5.69373e-006 ]
4198 : [ 6.71466e-006 ]
4199 : [ 7.72821e-006 ]
4200 : [ 7.86921e-006 ]
4201 : [ 7.92483e-006 ]
4202 : [ 8.05743e-006 ]
4203 : [ 4.87326e-006 ]
4204 : [ 6.38935e-006 ]
4205 : [ 6.72122e-006 ]
4206 : [ 5.09985e-006 ]
4207 : [ 6.3444e-006  ]
4208 : [ 7.13564e-006 ]
4209 : [ 4.22555e-006 ]
4210 : [ 5.98422e-006 ]
4211 : [ 7.59659e-006 ]
4212 : [ 7.04254e-006 ]
4213 : [ 7.01109e-006 ]
4214 : [ 7.63792e-006 ]
4215 : [ 6.81792e-006 ]
4216 : [ 7.26848e-006 ]
4217 : [ 6.4725e-006  ]
4218 : [ 7.30397e-006 ]
4219 : [ 5.91599e-006 ]
4220 : [ 4.77589e-006 ]
4221 : [ 6.55977e-006 ]
4222 : [ 4.11039e-006 ]
4223 : [ 5.27301e-006 ]
4224 : [ 5.44533e-006 ]
4225 : [ 6.71169e-006 ]
4226 : [ 4.81931e-006 ]
4227 : [ 6.77525e-006 ]
4228 : [ 7.57305e-006 ]
4229 : [ 7.57398e-006 ]
4230 : [ 6.47262e-006 ]
4231 : [ 7.36972e-006 ]
4232 : [ 8.03198e-006 ]
4233 : [ 6.12032e-006 ]
4234 : [ 5.40772e-006 ]
4235 : [ 6.28039e-006 ]
4236 : [ 7.99775e-006 ]
4237 : [ 7.36825e-006 ]
4238 : [ 6.0011e-006  ]
4239 : [ 6.11822e-006 ]
4240 : [ 6.61302e-006 ]
4241 : [ 6.19075e-006 ]
4242 : [ 7.16346e-006 ]
4243 : [ 7.64506e-006 ]
4244 : [ 6.05626e-006 ]
4245 : [ 6.66627e-006 ]
4246 : [ 4.59401e-006 ]
4247 : [ 7.89867e-006 ]
4248 : [ 7.95647e-006 ]
4249 : [ 7.45073e-006 ]
4250 : [ 6.18306e-006 ]
4251 : [ 7.59451e-006 ]
4252 : [ 7.83374e-006 ]
4253 : [ 6.05099e-006 ]
4254 : [ 7.92518e-006 ]
4255 : [ 6.20798e-006 ]
4256 : [ 7.34793e-006 ]
4257 : [ 7.44347e-006 ]
4258 : [ 4.54695e-006 ]
4259 : [ 8.11723e-006 ]
4260 : [ 7.37555e-006 ]
4261 : [ 6.8727e-006  ]
4262 : [ 5.5786e-006  ]
4263 : [ 5.52122e-006 ]
4264 : [ 4.64822e-006 ]
4265 : [ 7.72185e-006 ]
4266 : [ 7.76961e-006 ]
4267 : [ 7.84889e-006 ]
4268 : [ 7.42251e-006 ]
4269 : [ 7.95515e-006 ]
4270 : [ 5.77352e-006 ]
4271 : [ 4.71994e-006 ]
4272 : [ 6.3242e-006  ]
4273 : [ 7.27017e-006 ]
4274 : [ 4.59164e-006 ]
4275 : [ 5.62754e-006 ]
4276 : [ 5.78187e-006 ]
4277 : [ 6.33171e-006 ]
4278 : [ 4.15492e-006 ]
4279 : [ 7.9129e-006  ]
4280 : [ 8.05428e-006 ]
4281 : [ 7.85405e-006 ]
4282 : [ 6.97708e-006 ]
4283 : [ 7.3036e-006  ]
4284 : [ 4.99047e-006 ]
4285 : [ 5.62621e-006 ]
4286 : [ 4.80513e-006 ]
4287 : [ 7.11392e-006 ]
4288 : [ 5.48402e-006 ]
4289 : [ 5.77314e-006 ]
4290 : [ 7.03343e-006 ]
4291 : [ 6.27097e-006 ]
4292 : [ 7.58759e-006 ]
4293 : [ 6.52449e-006 ]
4294 : [ 5.14428e-006 ]
4295 : [ 7.62806e-006 ]
4296 : [ 4.90514e-006 ]
4297 : [ 5.79179e-006 ]
4298 : [ 7.77865e-006 ]
4299 : [ 5.7174e-006  ]
4300 : [ 5.06704e-006 ]
4301 : [ 5.80095e-006 ]
4302 : [ 5.39172e-006 ]
4303 : [ 5.94228e-006 ]
4304 : [ 7.86434e-006 ]
4305 : [ 4.44561e-006 ]
4306 : [ 6.77868e-006 ]
4307 : [ 7.62733e-006 ]
4308 : [ 5.94179e-006 ]
4309 : [ 7.82702e-006 ]
4310 : [ 6.6026e-006  ]
4311 : [ 7.83882e-006 ]
4312 : [ 7.68217e-006 ]
4313 : [ 6.03409e-006 ]
4314 : [ 7.11754e-006 ]
4315 : [ 4.69891e-006 ]
4316 : [ 5.58214e-006 ]
4317 : [ 7.17714e-006 ]
4318 : [ 7.14616e-006 ]
4319 : [ 6.94443e-006 ]
4320 : [ 5.77418e-006 ]
4321 : [ 7.37752e-006 ]
4322 : [ 8.04093e-006 ]
4323 : [ 4.1753e-006  ]
4324 : [ 7.74072e-006 ]
4325 : [ 7.3202e-006  ]
4326 : [ 4.06608e-006 ]
4327 : [ 7.67213e-006 ]
4328 : [ 6.4351e-006  ]
4329 : [ 4.85709e-006 ]
4330 : [ 7.96947e-006 ]
4331 : [ 5.9228e-006  ]
4332 : [ 7.87707e-006 ]
4333 : [ 6.6068e-006  ]
4334 : [ 7.58064e-006 ]
4335 : [ 6.54172e-006 ]
4336 : [ 7.85355e-006 ]
4337 : [ 5.212e-006   ]
4338 : [ 7.39412e-006 ]
4339 : [ 6.82585e-006 ]
4340 : [ 4.64242e-006 ]
4341 : [ 5.93459e-006 ]
4342 : [ 6.52962e-006 ]
4343 : [ 5.88588e-006 ]
4344 : [ 6.18094e-006 ]
4345 : [ 6.40645e-006 ]
4346 : [ 6.88867e-006 ]
4347 : [ 4.92498e-006 ]
4348 : [ 4.90725e-006 ]
4349 : [ 6.8101e-006  ]
4350 : [ 4.87065e-006 ]
4351 : [ 6.04987e-006 ]
4352 : [ 6.11399e-006 ]
4353 : [ 4.55958e-006 ]
4354 : [ 5.84825e-006 ]
4355 : [ 6.13031e-006 ]
4356 : [ 6.8473e-006  ]
4357 : [ 4.61821e-006 ]
4358 : [ 8.03306e-006 ]
4359 : [ 4.70865e-006 ]
4360 : [ 6.76835e-006 ]
4361 : [ 6.8385e-006  ]
4362 : [ 6.20536e-006 ]
4363 : [ 6.00017e-006 ]
4364 : [ 6.45892e-006 ]
4365 : [ 6.03172e-006 ]
4366 : [ 6.0842e-006  ]
4367 : [ 4.40414e-006 ]
4368 : [ 7.45389e-006 ]
4369 : [ 6.87003e-006 ]
4370 : [ 7.07157e-006 ]
4371 : [ 6.21538e-006 ]
4372 : [ 7.89828e-006 ]
4373 : [ 8.07358e-006 ]
4374 : [ 7.93405e-006 ]
4375 : [ 5.9599e-006  ]
4376 : [ 7.41043e-006 ]
4377 : [ 6.51146e-006 ]
4378 : [ 7.7261e-006  ]
4379 : [ 7.76691e-006 ]
4380 : [ 7.80877e-006 ]
4381 : [ 6.33752e-006 ]
4382 : [ 8.29728e-006 ]
4383 : [ 4.66429e-006 ]
4384 : [ 7.82847e-006 ]
4385 : [ 6.83983e-006 ]
4386 : [ 7.73782e-006 ]
4387 : [ 4.67383e-006 ]
4388 : [ 7.41529e-006 ]
4389 : [ 7.26672e-006 ]
4390 : [ 5.55066e-006 ]
4391 : [ 7.05804e-006 ]
4392 : [ 5.20181e-006 ]
4393 : [ 6.36294e-006 ]
4394 : [ 6.7168e-006  ]
4395 : [ 7.50635e-006 ]
4396 : [ 6.71221e-006 ]
4397 : [ 7.75582e-006 ]
4398 : [ 5.49898e-006 ]
4399 : [ 7.86567e-006 ]
4400 : [ 7.71218e-006 ]
4401 : [ 5.19564e-006 ]
4402 : [ 6.01616e-006 ]
4403 : [ 7.83823e-006 ]
4404 : [ 4.73347e-006 ]
4405 : [ 6.79872e-006 ]
4406 : [ 5.8489e-006  ]
4407 : [ 5.25819e-006 ]
4408 : [ 5.40707e-006 ]
4409 : [ 7.50704e-006 ]
4410 : [ 6.30417e-006 ]
4411 : [ 6.76576e-006 ]
4412 : [ 6.32938e-006 ]
4413 : [ 7.92182e-006 ]
4414 : [ 7.5451e-006  ]
4415 : [ 6.89133e-006 ]
4416 : [ 6.37143e-006 ]
4417 : [ 6.97286e-006 ]
4418 : [ 4.45562e-006 ]
4419 : [ 5.75686e-006 ]
4420 : [ 4.17603e-006 ]
4421 : [ 5.05222e-006 ]
4422 : [ 6.99681e-006 ]
4423 : [ 4.84431e-006 ]
4424 : [ 7.50852e-006 ]
4425 : [ 7.29634e-006 ]
4426 : [ 7.78087e-006 ]
4427 : [ 6.13598e-006 ]
4428 : [ 6.90724e-006 ]
4429 : [ 6.90055e-006 ]
4430 : [ 4.38971e-006 ]
4431 : [ 7.66674e-006 ]
4432 : [ 8.09513e-006 ]
4433 : [ 7.03652e-006 ]
4434 : [ 6.84497e-006 ]
4435 : [ 7.22422e-006 ]
4436 : [ 6.98957e-006 ]
4437 : [ 6.31159e-006 ]
4438 : [ 5.48194e-006 ]
4439 : [ 7.83489e-006 ]
4440 : [ 6.43525e-006 ]
4441 : [ 7.91395e-006 ]
4442 : [ 7.27726e-006 ]
4443 : [ 7.64528e-006 ]
4444 : [ 5.52707e-006 ]
4445 : [ 7.91199e-006 ]
4446 : [ 5.48052e-006 ]
4447 : [ 7.08927e-006 ]
4448 : [ 7.678e-006   ]
4449 : [ 6.46857e-006 ]
4450 : [ 7.7096e-006  ]
4451 : [ 8.03842e-006 ]
4452 : [ 7.82005e-006 ]
4453 : [ 6.92673e-006 ]
4454 : [ 7.60103e-006 ]
4455 : [ 5.928e-006   ]
4456 : [ 5.91694e-006 ]
4457 : [ 4.42141e-006 ]
4458 : [ 6.12575e-006 ]
4459 : [ 7.72282e-006 ]
4460 : [ 8.13504e-006 ]
4461 : [ 5.83791e-006 ]
4462 : [ 7.38134e-006 ]
4463 : [ 6.15841e-006 ]
4464 : [ 7.65672e-006 ]
4465 : [ 6.94302e-006 ]
4466 : [ 7.34854e-006 ]
4467 : [ 4.21663e-006 ]
4468 : [ 7.57578e-006 ]
4469 : [ 6.76298e-006 ]
4470 : [ 5.21394e-006 ]
4471 : [ 8.30374e-006 ]
4472 : [ 4.52514e-006 ]
4473 : [ 5.11619e-006 ]
4474 : [ 5.58751e-006 ]
4475 : [ 5.86835e-006 ]
4476 : [ 4.72061e-006 ]
4477 : [ 5.61252e-006 ]
4478 : [ 7.49028e-006 ]
4479 : [ 7.96691e-006 ]
4480 : [ 5.81203e-006 ]
4481 : [ 6.51537e-006 ]
4482 : [ 7.66911e-006 ]
4483 : [ 7.02233e-006 ]
4484 : [ 6.5501e-006  ]
4485 : [ 4.56312e-006 ]
4486 : [ 5.80278e-006 ]
4487 : [ 5.06789e-006 ]
4488 : [ 6.88598e-006 ]
4489 : [ 5.92949e-006 ]
4490 : [ 4.28641e-006 ]
4491 : [ 6.57431e-006 ]
4492 : [ 6.11126e-006 ]
4493 : [ 6.30216e-006 ]
4494 : [ 7.54682e-006 ]
4495 : [ 7.12097e-006 ]
4496 : [ 5.05486e-006 ]
4497 : [ 7.91442e-006 ]
4498 : [ 4.74683e-006 ]
4499 : [ 7.55943e-006 ]
4500 : [ 6.80391e-006 ]
4501 : [ 6.57294e-006 ]
4502 : [ 4.6852e-006  ]
4503 : [ 7.84931e-006 ]
4504 : [ 7.34815e-006 ]
4505 : [ 7.16549e-006 ]
4506 : [ 7.64098e-006 ]
4507 : [ 7.48454e-006 ]
4508 : [ 5.39457e-006 ]
4509 : [ 7.54489e-006 ]
4510 : [ 6.4485e-006  ]
4511 : [ 4.75471e-006 ]
4512 : [ 7.04836e-006 ]
4513 : [ 5.60238e-006 ]
4514 : [ 7.37104e-006 ]
4515 : [ 7.94389e-006 ]
4516 : [ 6.59794e-006 ]
4517 : [ 8.17792e-006 ]
4518 : [ 7.03761e-006 ]
4519 : [ 6.76402e-006 ]
4520 : [ 7.00834e-006 ]
4521 : [ 5.46858e-006 ]
4522 : [ 7.57765e-006 ]
4523 : [ 7.65727e-006 ]
4524 : [ 8.08371e-006 ]
4525 : [ 4.40306e-006 ]
4526 : [ 6.38119e-006 ]
4527 : [ 7.56745e-006 ]
4528 : [ 4.29671e-006 ]
4529 : [ 6.76218e-006 ]
4530 : [ 6.68583e-006 ]
4531 : [ 7.86926e-006 ]
4532 : [ 7.4308e-006  ]
4533 : [ 6.24625e-006 ]
4534 : [ 7.8426e-006  ]
4535 : [ 5.59659e-006 ]
4536 : [ 7.14647e-006 ]
4537 : [ 7.50657e-006 ]
4538 : [ 6.75208e-006 ]
4539 : [ 6.64874e-006 ]
4540 : [ 7.68193e-006 ]
4541 : [ 7.24028e-006 ]
4542 : [ 7.30582e-006 ]
4543 : [ 5.68867e-006 ]
4544 : [ 5.69626e-006 ]
4545 : [ 7.59942e-006 ]
4546 : [ 7.80984e-006 ]
4547 : [ 7.75848e-006 ]
4548 : [ 6.46783e-006 ]
4549 : [ 7.73211e-006 ]
4550 : [ 5.70516e-006 ]
4551 : [ 5.386e-006   ]
4552 : [ 7.48369e-006 ]
4553 : [ 5.48389e-006 ]
4554 : [ 7.44194e-006 ]
4555 : [ 7.75452e-006 ]
4556 : [ 7.13151e-006 ]
4557 : [ 5.34382e-006 ]
4558 : [ 6.16637e-006 ]
4559 : [ 7.66942e-006 ]
4560 : [ 7.99213e-006 ]
4561 : [ 7.63361e-006 ]
4562 : [ 6.94953e-006 ]
4563 : [ 6.82765e-006 ]
4564 : [ 6.14809e-006 ]
4565 : [ 4.7689e-006  ]
4566 : [ 4.26911e-006 ]
4567 : [ 7.98122e-006 ]
4568 : [ 4.97801e-006 ]
4569 : [ 7.24523e-006 ]
4570 : [ 5.62473e-006 ]
4571 : [ 6.05452e-006 ]
4572 : [ 5.68125e-006 ]
4573 : [ 5.36199e-006 ]
4574 : [ 7.89128e-006 ]
4575 : [ 4.95483e-006 ]
4576 : [ 7.58185e-006 ]
4577 : [ 7.7366e-006  ]
4578 : [ 8.16763e-006 ]
4579 : [ 6.71632e-006 ]
4580 : [ 4.64118e-006 ]
4581 : [ 4.74302e-006 ]
4582 : [ 7.48284e-006 ]
4583 : [ 5.45049e-006 ]
4584 : [ 6.1614e-006  ]
4585 : [ 5.98486e-006 ]
4586 : [ 7.44381e-006 ]
4587 : [ 5.38938e-006 ]
4588 : [ 5.64146e-006 ]
4589 : [ 5.3601e-006  ]
4590 : [ 6.40296e-006 ]
4591 : [ 6.61472e-006 ]
4592 : [ 5.20011e-006 ]
4593 : [ 6.20625e-006 ]
4594 : [ 7.77885e-006 ]
4595 : [ 6.29427e-006 ]
4596 : [ 4.78666e-006 ]
4597 : [ 7.7364e-006  ]
4598 : [ 7.5765e-006  ]
4599 : [ 4.38709e-006 ]
4600 : [ 6.50113e-006 ]
4601 : [ 7.5164e-006  ]
4602 : [ 7.12375e-006 ]
4603 : [ 6.16738e-006 ]
4604 : [ 7.20799e-006 ]
4605 : [ 5.85217e-006 ]
4606 : [ 7.88441e-006 ]
4607 : [ 4.52266e-006 ]
4608 : [ 5.50323e-006 ]
4609 : [ 7.25356e-006 ]
4610 : [ 7.08155e-006 ]
4611 : [ 4.2059e-006  ]
4612 : [ 7.21284e-006 ]
4613 : [ 7.38685e-006 ]
4614 : [ 5.37799e-006 ]
4615 : [ 4.57435e-006 ]
4616 : [ 5.94488e-006 ]
4617 : [ 5.95025e-006 ]
4618 : [ 7.56425e-006 ]
4619 : [ 4.60023e-006 ]
4620 : [ 7.54538e-006 ]
4621 : [ 5.48985e-006 ]
4622 : [ 7.85346e-006 ]
4623 : [ 7.77838e-006 ]
4624 : [ 6.25581e-006 ]
4625 : [ 7.76974e-006 ]
4626 : [ 7.8826e-006  ]
4627 : [ 4.45115e-006 ]
4628 : [ 5.44992e-006 ]
4629 : [ 6.4143e-006  ]
4630 : [ 6.08942e-006 ]
4631 : [ 7.06815e-006 ]
4632 : [ 4.33516e-006 ]
4633 : [ 7.31487e-006 ]
4634 : [ 5.81352e-006 ]
4635 : [ 7.81067e-006 ]
4636 : [ 4.93983e-006 ]
4637 : [ 7.96324e-006 ]
4638 : [ 4.9222e-006  ]
4639 : [ 6.8888e-006  ]
4640 : [ 5.98306e-006 ]
4641 : [ 6.84879e-006 ]
4642 : [ 8.01298e-006 ]
4643 : [ 7.51474e-006 ]
4644 : [ 5.56964e-006 ]
4645 : [ 6.86544e-006 ]
4646 : [ 5.6907e-006  ]
4647 : [ 4.32482e-006 ]
4648 : [ 6.45472e-006 ]
4649 : [ 7.84695e-006 ]
4650 : [ 7.20464e-006 ]
4651 : [ 4.7472e-006  ]
4652 : [ 4.94651e-006 ]
4653 : [ 8.04055e-006 ]
4654 : [ 5.64975e-006 ]
4655 : [ 5.02222e-006 ]
4656 : [ 6.26923e-006 ]
4657 : [ 4.68796e-006 ]
4658 : [ 7.77622e-006 ]
4659 : [ 4.36027e-006 ]
4660 : [ 4.56963e-006 ]
4661 : [ 6.37882e-006 ]
4662 : [ 4.68106e-006 ]
4663 : [ 6.33901e-006 ]
4664 : [ 6.08676e-006 ]
4665 : [ 6.25583e-006 ]
4666 : [ 6.46591e-006 ]
4667 : [ 5.6221e-006  ]
4668 : [ 7.38089e-006 ]
4669 : [ 6.2752e-006  ]
4670 : [ 4.73376e-006 ]
4671 : [ 6.02227e-006 ]
4672 : [ 8.00461e-006 ]
4673 : [ 6.51742e-006 ]
4674 : [ 8.12637e-006 ]
4675 : [ 5.71893e-006 ]
4676 : [ 7.73465e-006 ]
4677 : [ 4.66511e-006 ]
4678 : [ 7.47081e-006 ]
4679 : [ 6.99243e-006 ]
4680 : [ 7.28613e-006 ]
4681 : [ 7.79771e-006 ]
4682 : [ 7.24e-006    ]
4683 : [ 8.10062e-006 ]
4684 : [ 6.92968e-006 ]
4685 : [ 7.89438e-006 ]
4686 : [ 7.76377e-006 ]
4687 : [ 6.61327e-006 ]
4688 : [ 7.90498e-006 ]
4689 : [ 6.31556e-006 ]
4690 : [ 4.78884e-006 ]
4691 : [ 7.98786e-006 ]
4692 : [ 8.03752e-006 ]
4693 : [ 7.71994e-006 ]
4694 : [ 6.73334e-006 ]
4695 : [ 7.30041e-006 ]
4696 : [ 5.36387e-006 ]
4697 : [ 7.87665e-006 ]
4698 : [ 6.48155e-006 ]
4699 : [ 5.13967e-006 ]
4700 : [ 7.50768e-006 ]
4701 : [ 7.70432e-006 ]
4702 : [ 6.84507e-006 ]
4703 : [ 6.60022e-006 ]
4704 : [ 8.01015e-006 ]
4705 : [ 6.94559e-006 ]
4706 : [ 6.14716e-006 ]
4707 : [ 7.16546e-006 ]
4708 : [ 7.71177e-006 ]
4709 : [ 6.03327e-006 ]
4710 : [ 7.04921e-006 ]
4711 : [ 5.85321e-006 ]
4712 : [ 7.88343e-006 ]
4713 : [ 6.59725e-006 ]
4714 : [ 7.84141e-006 ]
4715 : [ 7.40533e-006 ]
4716 : [ 5.98467e-006 ]
4717 : [ 7.47122e-006 ]
4718 : [ 5.76096e-006 ]
4719 : [ 7.36378e-006 ]
4720 : [ 5.92421e-006 ]
4721 : [ 5.68445e-006 ]
4722 : [ 6.47091e-006 ]
4723 : [ 7.77624e-006 ]
4724 : [ 6.53768e-006 ]
4725 : [ 7.67461e-006 ]
4726 : [ 6.53739e-006 ]
4727 : [ 7.26157e-006 ]
4728 : [ 7.57169e-006 ]
4729 : [ 6.97207e-006 ]
4730 : [ 5.62671e-006 ]
4731 : [ 8.07662e-006 ]
4732 : [ 7.89731e-006 ]
4733 : [ 8.18615e-006 ]
4734 : [ 7.05972e-006 ]
4735 : [ 4.91721e-006 ]
4736 : [ 7.56245e-006 ]
4737 : [ 6.09847e-006 ]
4738 : [ 7.18364e-006 ]
4739 : [ 6.06167e-006 ]
4740 : [ 5.52009e-006 ]
4741 : [ 7.88696e-006 ]
4742 : [ 5.92228e-006 ]
4743 : [ 5.10836e-006 ]
4744 : [ 7.66684e-006 ]
4745 : [ 4.72724e-006 ]
4746 : [ 6.50645e-006 ]
4747 : [ 7.31479e-006 ]
4748 : [ 5.02596e-006 ]
4749 : [ 8.04691e-006 ]
4750 : [ 7.2077e-006  ]
4751 : [ 8.02396e-006 ]
4752 : [ 7.76454e-006 ]
4753 : [ 6.59318e-006 ]
4754 : [ 6.88182e-006 ]
4755 : [ 7.82761e-006 ]
4756 : [ 7.80899e-006 ]
4757 : [ 5.86496e-006 ]
4758 : [ 7.69094e-006 ]
4759 : [ 8.11859e-006 ]
4760 : [ 7.07157e-006 ]
4761 : [ 4.67624e-006 ]
4762 : [ 7.90099e-006 ]
4763 : [ 4.50992e-006 ]
4764 : [ 7.77823e-006 ]
4765 : [ 7.8492e-006  ]
4766 : [ 5.18182e-006 ]
4767 : [ 7.59161e-006 ]
4768 : [ 7.54639e-006 ]
4769 : [ 4.82564e-006 ]
4770 : [ 7.91741e-006 ]
4771 : [ 7.86167e-006 ]
4772 : [ 5.22554e-006 ]
4773 : [ 4.71887e-006 ]
4774 : [ 7.48029e-006 ]
4775 : [ 6.58903e-006 ]
4776 : [ 6.12271e-006 ]
4777 : [ 5.69102e-006 ]
4778 : [ 7.40961e-006 ]
4779 : [ 5.45104e-006 ]
4780 : [ 4.99358e-006 ]
4781 : [ 4.4944e-006  ]
4782 : [ 7.14872e-006 ]
4783 : [ 6.25682e-006 ]
4784 : [ 5.37094e-006 ]
4785 : [ 5.99493e-006 ]
4786 : [ 7.77185e-006 ]
4787 : [ 7.8882e-006  ]
4788 : [ 7.8483e-006  ]
4789 : [ 7.6488e-006  ]
4790 : [ 6.0387e-006  ]
4791 : [ 7.82546e-006 ]
4792 : [ 5.95448e-006 ]
4793 : [ 7.16049e-006 ]
4794 : [ 7.99416e-006 ]
4795 : [ 7.74641e-006 ]
4796 : [ 6.75156e-006 ]
4797 : [ 7.60616e-006 ]
4798 : [ 7.32228e-006 ]
4799 : [ 5.43909e-006 ]
4800 : [ 7.9172e-006  ]
4801 : [ 6.21298e-006 ]
4802 : [ 5.77003e-006 ]
4803 : [ 5.37947e-006 ]
4804 : [ 5.36366e-006 ]
4805 : [ 7.75664e-006 ]
4806 : [ 6.23806e-006 ]
4807 : [ 8.18704e-006 ]
4808 : [ 7.08907e-006 ]
4809 : [ 8.03497e-006 ]
4810 : [ 4.96186e-006 ]
4811 : [ 7.94457e-006 ]
4812 : [ 5.80166e-006 ]
4813 : [ 7.92189e-006 ]
4814 : [ 4.60903e-006 ]
4815 : [ 6.71288e-006 ]
4816 : [ 7.66124e-006 ]
4817 : [ 7.38449e-006 ]
4818 : [ 6.85668e-006 ]
4819 : [ 5.34211e-006 ]
4820 : [ 6.59431e-006 ]
4821 : [ 7.19958e-006 ]
4822 : [ 5.97932e-006 ]
4823 : [ 6.89994e-006 ]
4824 : [ 5.61673e-006 ]
4825 : [ 7.8805e-006  ]
4826 : [ 6.30836e-006 ]
4827 : [ 7.50055e-006 ]
4828 : [ 7.84883e-006 ]
4829 : [ 7.3141e-006  ]
4830 : [ 7.66381e-006 ]
4831 : [ 6.66261e-006 ]
4832 : [ 6.81697e-006 ]
4833 : [ 6.20548e-006 ]
4834 : [ 5.5305e-006  ]
4835 : [ 7.05796e-006 ]
4836 : [ 6.77849e-006 ]
4837 : [ 5.20072e-006 ]
4838 : [ 6.67437e-006 ]
4839 : [ 7.9886e-006  ]
4840 : [ 7.98883e-006 ]
4841 : [ 7.25584e-006 ]
4842 : [ 6.85241e-006 ]
4843 : [ 7.36794e-006 ]
4844 : [ 7.21297e-006 ]
4845 : [ 7.84922e-006 ]
4846 : [ 7.77872e-006 ]
4847 : [ 7.50488e-006 ]
4848 : [ 8.15431e-006 ]
4849 : [ 6.09495e-006 ]
4850 : [ 7.8266e-006  ]
4851 : [ 6.02303e-006 ]
4852 : [ 5.85597e-006 ]
4853 : [ 4.18038e-006 ]
4854 : [ 5.11391e-006 ]
4855 : [ 7.42419e-006 ]
4856 : [ 6.51035e-006 ]
4857 : [ 4.16174e-006 ]
4858 : [ 6.67886e-006 ]
4859 : [ 7.12968e-006 ]
4860 : [ 5.81243e-006 ]
4861 : [ 6.67837e-006 ]
4862 : [ 5.11015e-006 ]
4863 : [ 6.46313e-006 ]
4864 : [ 6.024e-006   ]
4865 : [ 7.30202e-006 ]
4866 : [ 6.58587e-006 ]
4867 : [ 7.55736e-006 ]
4868 : [ 5.86965e-006 ]
4869 : [ 7.68719e-006 ]
4870 : [ 5.49317e-006 ]
4871 : [ 8.10957e-006 ]
4872 : [ 6.20268e-006 ]
4873 : [ 6.62097e-006 ]
4874 : [ 6.84584e-006 ]
4875 : [ 7.26583e-006 ]
4876 : [ 8.22351e-006 ]
4877 : [ 6.46831e-006 ]
4878 : [ 6.90862e-006 ]
4879 : [ 6.34004e-006 ]
4880 : [ 7.37619e-006 ]
4881 : [ 6.81726e-006 ]
4882 : [ 5.02555e-006 ]
4883 : [ 7.92967e-006 ]
4884 : [ 4.95134e-006 ]
4885 : [ 4.38057e-006 ]
4886 : [ 6.61726e-006 ]
4887 : [ 5.13365e-006 ]
4888 : [ 7.96873e-006 ]
4889 : [ 7.38474e-006 ]
4890 : [ 7.48934e-006 ]
4891 : [ 7.42969e-006 ]
4892 : [ 7.51535e-006 ]
4893 : [ 5.68222e-006 ]
4894 : [ 5.17762e-006 ]
4895 : [ 7.76203e-006 ]
4896 : [ 7.73752e-006 ]
4897 : [ 8.13483e-006 ]
4898 : [ 5.30507e-006 ]
4899 : [ 7.69929e-006 ]
4900 : [ 6.21786e-006 ]
4901 : [ 7.08328e-006 ]
4902 : [ 7.8159e-006  ]
4903 : [ 5.54091e-006 ]
4904 : [ 7.38581e-006 ]
4905 : [ 4.34088e-006 ]
4906 : [ 7.95926e-006 ]
4907 : [ 7.36062e-006 ]
4908 : [ 7.42782e-006 ]
4909 : [ 7.37397e-006 ]
4910 : [ 6.66577e-006 ]
4911 : [ 7.34062e-006 ]
4912 : [ 6.71541e-006 ]
4913 : [ 4.81731e-006 ]
4914 : [ 8.01477e-006 ]
4915 : [ 7.41479e-006 ]
4916 : [ 4.17877e-006 ]
4917 : [ 7.87094e-006 ]
4918 : [ 7.59456e-006 ]
4919 : [ 5.59576e-006 ]
4920 : [ 4.78396e-006 ]
4921 : [ 5.64925e-006 ]
4922 : [ 6.72647e-006 ]
4923 : [ 5.18414e-006 ]
4924 : [ 4.48725e-006 ]
4925 : [ 5.02099e-006 ]
4926 : [ 7.39751e-006 ]
4927 : [ 4.63925e-006 ]
4928 : [ 7.33098e-006 ]
4929 : [ 5.83312e-006 ]
4930 : [ 6.6606e-006  ]
4931 : [ 7.8895e-006  ]
4932 : [ 7.73697e-006 ]
4933 : [ 6.94628e-006 ]
4934 : [ 5.24644e-006 ]
4935 : [ 6.59534e-006 ]
4936 : [ 7.28554e-006 ]
4937 : [ 7.97598e-006 ]
4938 : [ 7.7477e-006  ]
4939 : [ 6.87089e-006 ]
4940 : [ 7.81189e-006 ]
4941 : [ 7.98399e-006 ]
4942 : [ 6.27346e-006 ]
4943 : [ 8.12668e-006 ]
4944 : [ 7.06424e-006 ]
4945 : [ 7.51218e-006 ]
4946 : [ 4.75172e-006 ]
4947 : [ 4.09943e-006 ]
4948 : [ 7.85222e-006 ]
4949 : [ 4.66238e-006 ]
4950 : [ 6.32928e-006 ]
4951 : [ 6.47702e-006 ]
4952 : [ 4.43091e-006 ]
4953 : [ 6.71208e-006 ]
4954 : [ 7.61767e-006 ]
4955 : [ 8.10778e-006 ]
4956 : [ 7.2203e-006  ]
4957 : [ 7.8917e-006  ]
4958 : [ 4.83789e-006 ]
4959 : [ 6.46906e-006 ]
4960 : [ 5.03048e-006 ]
4961 : [ 7.48442e-006 ]
4962 : [ 7.85078e-006 ]
4963 : [ 6.95889e-006 ]
4964 : [ 6.39249e-006 ]
4965 : [ 4.17231e-006 ]
4966 : [ 7.89543e-006 ]
4967 : [ 5.27995e-006 ]
4968 : [ 8.21701e-006 ]
4969 : [ 7.68559e-006 ]
4970 : [ 8.09851e-006 ]
4971 : [ 5.12553e-006 ]
4972 : [ 5.27151e-006 ]
4973 : [ 5.75823e-006 ]
4974 : [ 5.44439e-006 ]
4975 : [ 6.88953e-006 ]
4976 : [ 8.02398e-006 ]
4977 : [ 4.27437e-006 ]
4978 : [ 7.41951e-006 ]
4979 : [ 6.50429e-006 ]
4980 : [ 7.67159e-006 ]
4981 : [ 7.77817e-006 ]
4982 : [ 7.2505e-006  ]
4983 : [ 4.90811e-006 ]
4984 : [ 7.03042e-006 ]
4985 : [ 4.39674e-006 ]
4986 : [ 8.18704e-006 ]
4987 : [ 7.85735e-006 ]
4988 : [ 7.43386e-006 ]
4989 : [ 6.74604e-006 ]
4990 : [ 7.58388e-006 ]
4991 : [ 6.45635e-006 ]
4992 : [ 6.35756e-006 ]
4993 : [ 8.05191e-006 ]
4994 : [ 8.07633e-006 ]
4995 : [ 6.28119e-006 ]
4996 : [ 5.78304e-006 ]
4997 : [ 8.00208e-006 ]
4998 : [ 4.53729e-006 ]
4999 : [ 7.56324e-006 ]
5000 : [ 7.83631e-006 ]
5001 : [ 7.52351e-006 ]
5002 : [ 4.83671e-006 ]
5003 : [ 6.35895e-006 ]
5004 : [ 6.42509e-006 ]
5005 : [ 6.68933e-006 ]
5006 : [ 7.58361e-006 ]
5007 : [ 7.84059e-006 ]
5008 : [ 6.94526e-006 ]
5009 : [ 4.51797e-006 ]
5010 : [ 6.41693e-006 ]
5011 : [ 5.03853e-006 ]
5012 : [ 5.34233e-006 ]
5013 : [ 4.87945e-006 ]
5014 : [ 4.33161e-006 ]
5015 : [ 7.99932e-006 ]
5016 : [ 7.47128e-006 ]
5017 : [ 4.54564e-006 ]
5018 : [ 4.84908e-006 ]
5019 : [ 8.02985e-006 ]
5020 : [ 6.2808e-006  ]
5021 : [ 4.20687e-006 ]
5022 : [ 5.63446e-006 ]
5023 : [ 5.3766e-006  ]
5024 : [ 7.39737e-006 ]
5025 : [ 7.02518e-006 ]
5026 : [ 4.9351e-006  ]
5027 : [ 7.74063e-006 ]
5028 : [ 4.85043e-006 ]
5029 : [ 6.9727e-006  ]
5030 : [ 5.42586e-006 ]
5031 : [ 5.87354e-006 ]
5032 : [ 6.2593e-006  ]
5033 : [ 8.06017e-006 ]
5034 : [ 7.55303e-006 ]
5035 : [ 5.23394e-006 ]
5036 : [ 8.0672e-006  ]
5037 : [ 6.26801e-006 ]
5038 : [ 5.82317e-006 ]
5039 : [ 8.10572e-006 ]
5040 : [ 7.59944e-006 ]
5041 : [ 6.03638e-006 ]
5042 : [ 6.45651e-006 ]
5043 : [ 5.0535e-006  ]
5044 : [ 7.41692e-006 ]
5045 : [ 7.48775e-006 ]
5046 : [ 6.0308e-006  ]
5047 : [ 8.05345e-006 ]
5048 : [ 7.46241e-006 ]
5049 : [ 7.65234e-006 ]
5050 : [ 8.15131e-006 ]
5051 : [ 6.59487e-006 ]
5052 : [ 4.33552e-006 ]
5053 : [ 4.3282e-006  ]
5054 : [ 6.65856e-006 ]
5055 : [ 8.07668e-006 ]
5056 : [ 6.62582e-006 ]
5057 : [ 7.55307e-006 ]
5058 : [ 7.91725e-006 ]
5059 : [ 6.90272e-006 ]
5060 : [ 7.26766e-006 ]
5061 : [ 6.31502e-006 ]
5062 : [ 5.49709e-006 ]
5063 : [ 6.44728e-006 ]
5064 : [ 7.37942e-006 ]
5065 : [ 5.86511e-006 ]
5066 : [ 7.76825e-006 ]
5067 : [ 7.49384e-006 ]
5068 : [ 7.06748e-006 ]
5069 : [ 5.24543e-006 ]
5070 : [ 7.79952e-006 ]
5071 : [ 6.2282e-006  ]
5072 : [ 6.54311e-006 ]
5073 : [ 5.87383e-006 ]
5074 : [ 5.08e-006    ]
5075 : [ 6.1925e-006  ]
5076 : [ 5.64378e-006 ]
5077 : [ 5.76408e-006 ]
5078 : [ 7.56899e-006 ]
5079 : [ 7.30985e-006 ]
5080 : [ 7.50495e-006 ]
5081 : [ 4.88832e-006 ]
5082 : [ 4.28812e-006 ]
5083 : [ 7.08354e-006 ]
5084 : [ 7.39561e-006 ]
5085 : [ 5.64318e-006 ]
5086 : [ 6.40471e-006 ]
5087 : [ 7.02061e-006 ]
5088 : [ 6.66363e-006 ]
5089 : [ 6.19979e-006 ]
5090 : [ 6.63979e-006 ]
5091 : [ 7.50907e-006 ]
5092 : [ 7.5135e-006  ]
5093 : [ 7.8299e-006  ]
5094 : [ 6.77722e-006 ]
5095 : [ 6.36281e-006 ]
5096 : [ 4.78262e-006 ]
5097 : [ 4.75342e-006 ]
5098 : [ 6.70999e-006 ]
5099 : [ 6.5479e-006  ]
5100 : [ 7.47573e-006 ]
5101 : [ 7.78327e-006 ]
5102 : [ 5.80918e-006 ]
5103 : [ 6.90881e-006 ]
5104 : [ 7.79858e-006 ]
5105 : [ 8.03295e-006 ]
5106 : [ 7.74032e-006 ]
5107 : [ 4.35948e-006 ]
5108 : [ 4.43371e-006 ]
5109 : [ 7.82829e-006 ]
5110 : [ 7.50625e-006 ]
5111 : [ 7.07713e-006 ]
5112 : [ 7.427e-006   ]
5113 : [ 5.10907e-006 ]
5114 : [ 7.7881e-006  ]
5115 : [ 5.84931e-006 ]
5116 : [ 7.65943e-006 ]
5117 : [ 7.4001e-006  ]
5118 : [ 7.41077e-006 ]
5119 : [ 7.30713e-006 ]
5120 : [ 4.31954e-006 ]
5121 : [ 7.31143e-006 ]
5122 : [ 5.45558e-006 ]
5123 : [ 7.37696e-006 ]
5124 : [ 4.05222e-006 ]
5125 : [ 5.78776e-006 ]
5126 : [ 6.65702e-006 ]
5127 : [ 5.40776e-006 ]
5128 : [ 7.99819e-006 ]
5129 : [ 5.59126e-006 ]
5130 : [ 4.95741e-006 ]
5131 : [ 6.53243e-006 ]
5132 : [ 7.72094e-006 ]
5133 : [ 4.5208e-006  ]
5134 : [ 4.54365e-006 ]
5135 : [ 6.93706e-006 ]
5136 : [ 4.99348e-006 ]
5137 : [ 7.78509e-006 ]
5138 : [ 4.82469e-006 ]
5139 : [ 7.43962e-006 ]
5140 : [ 7.6587e-006  ]
5141 : [ 4.69872e-006 ]
5142 : [ 6.19279e-006 ]
5143 : [ 6.33346e-006 ]
5144 : [ 5.00773e-006 ]
5145 : [ 7.73011e-006 ]
5146 : [ 6.99204e-006 ]
5147 : [ 6.24673e-006 ]
5148 : [ 7.81951e-006 ]
5149 : [ 4.24333e-006 ]
5150 : [ 7.11907e-006 ]
5151 : [ 8.1195e-006  ]
5152 : [ 6.78516e-006 ]
5153 : [ 5.28246e-006 ]
5154 : [ 4.55094e-006 ]
5155 : [ 4.92528e-006 ]
5156 : [ 8.02498e-006 ]
5157 : [ 7.40847e-006 ]
5158 : [ 7.32445e-006 ]
5159 : [ 7.66179e-006 ]
5160 : [ 6.40044e-006 ]
5161 : [ 7.1231e-006  ]
5162 : [ 8.07831e-006 ]
5163 : [ 6.57405e-006 ]
5164 : [ 7.84789e-006 ]
5165 : [ 6.75616e-006 ]
5166 : [ 8.08705e-006 ]
5167 : [ 8.04622e-006 ]
5168 : [ 6.13679e-006 ]
5169 : [ 5.78962e-006 ]
5170 : [ 6.32617e-006 ]
5171 : [ 5.14174e-006 ]
5172 : [ 7.81749e-006 ]
5173 : [ 4.4817e-006  ]
5174 : [ 7.68032e-006 ]
5175 : [ 6.71635e-006 ]
5176 : [ 7.08015e-006 ]
5177 : [ 5.6091e-006  ]
5178 : [ 7.31785e-006 ]
5179 : [ 6.65927e-006 ]
5180 : [ 6.83281e-006 ]
5181 : [ 5.24539e-006 ]
5182 : [ 7.1047e-006  ]
5183 : [ 7.83642e-006 ]
5184 : [ 7.38262e-006 ]
5185 : [ 4.53112e-006 ]
5186 : [ 6.64767e-006 ]
5187 : [ 8.16118e-006 ]
5188 : [ 7.21135e-006 ]
5189 : [ 5.20154e-006 ]
5190 : [ 7.7061e-006  ]
5191 : [ 8.17136e-006 ]
5192 : [ 5.35573e-006 ]
5193 : [ 7.56499e-006 ]
5194 : [ 4.41596e-006 ]
5195 : [ 4.77598e-006 ]
5196 : [ 7.83468e-006 ]
5197 : [ 4.75165e-006 ]
5198 : [ 6.34942e-006 ]
5199 : [ 7.53264e-006 ]
5200 : [ 6.06405e-006 ]
5201 : [ 7.76695e-006 ]
5202 : [ 8.11552e-006 ]
5203 : [ 6.44151e-006 ]
5204 : [ 7.57437e-006 ]
5205 : [ 5.1646e-006  ]
5206 : [ 6.63231e-006 ]
5207 : [ 7.40177e-006 ]
5208 : [ 5.67789e-006 ]
5209 : [ 5.73433e-006 ]
5210 : [ 4.58465e-006 ]
5211 : [ 6.46286e-006 ]
5212 : [ 4.76784e-006 ]
5213 : [ 8.09192e-006 ]
5214 : [ 7.78894e-006 ]
5215 : [ 7.62047e-006 ]
5216 : [ 8.04235e-006 ]
5217 : [ 7.90469e-006 ]
5218 : [ 5.86552e-006 ]
5219 : [ 7.05724e-006 ]
5220 : [ 6.59788e-006 ]
5221 : [ 5.71672e-006 ]
5222 : [ 5.62602e-006 ]
5223 : [ 8.17553e-006 ]
5224 : [ 6.87267e-006 ]
5225 : [ 7.98146e-006 ]
5226 : [ 7.44847e-006 ]
5227 : [ 6.05076e-006 ]
5228 : [ 4.28285e-006 ]
5229 : [ 7.98344e-006 ]
5230 : [ 7.85887e-006 ]
5231 : [ 7.4892e-006  ]
5232 : [ 8.08082e-006 ]
5233 : [ 7.86928e-006 ]
5234 : [ 4.56749e-006 ]
5235 : [ 5.69019e-006 ]
5236 : [ 8.15573e-006 ]
5237 : [ 7.24743e-006 ]
5238 : [ 5.37483e-006 ]
5239 : [ 6.90451e-006 ]
5240 : [ 7.81334e-006 ]
5241 : [ 7.7115e-006  ]
5242 : [ 7.34342e-006 ]
5243 : [ 8.00303e-006 ]
5244 : [ 6.51025e-006 ]
5245 : [ 7.30075e-006 ]
5246 : [ 6.63743e-006 ]
5247 : [ 7.60843e-006 ]
5248 : [ 7.30069e-006 ]
5249 : [ 4.43504e-006 ]
5250 : [ 5.79186e-006 ]
5251 : [ 6.27308e-006 ]
5252 : [ 4.79472e-006 ]
5253 : [ 4.35476e-006 ]
5254 : [ 7.54085e-006 ]
5255 : [ 8.14249e-006 ]
5256 : [ 6.60608e-006 ]
5257 : [ 6.1403e-006  ]
5258 : [ 7.02123e-006 ]
5259 : [ 7.9435e-006  ]
5260 : [ 6.20571e-006 ]
5261 : [ 7.49393e-006 ]
5262 : [ 4.44879e-006 ]
5263 : [ 6.15507e-006 ]
5264 : [ 7.80169e-006 ]
5265 : [ 7.59629e-006 ]
5266 : [ 7.30011e-006 ]
5267 : [ 5.39374e-006 ]
5268 : [ 5.74981e-006 ]
5269 : [ 5.16725e-006 ]
5270 : [ 7.23163e-006 ]
5271 : [ 7.79499e-006 ]
5272 : [ 7.96826e-006 ]
5273 : [ 6.98466e-006 ]
5274 : [ 6.60564e-006 ]
5275 : [ 7.69147e-006 ]
5276 : [ 4.63906e-006 ]
5277 : [ 5.42472e-006 ]
5278 : [ 5.96743e-006 ]
5279 : [ 4.71542e-006 ]
5280 : [ 7.12452e-006 ]
5281 : [ 4.35752e-006 ]
5282 : [ 4.16391e-006 ]
5283 : [ 6.53814e-006 ]
5284 : [ 8.01045e-006 ]
5285 : [ 7.27052e-006 ]
5286 : [ 7.26072e-006 ]
5287 : [ 6.22654e-006 ]
5288 : [ 6.36865e-006 ]
5289 : [ 6.49826e-006 ]
5290 : [ 4.97255e-006 ]
5291 : [ 4.74821e-006 ]
5292 : [ 8.13532e-006 ]
5293 : [ 7.78456e-006 ]
5294 : [ 6.33242e-006 ]
5295 : [ 6.20906e-006 ]
5296 : [ 7.83151e-006 ]
5297 : [ 4.48291e-006 ]
5298 : [ 4.48337e-006 ]
5299 : [ 5.1714e-006  ]
5300 : [ 7.06063e-006 ]
5301 : [ 7.02122e-006 ]
5302 : [ 6.47333e-006 ]
5303 : [ 7.00817e-006 ]
5304 : [ 7.58472e-006 ]
5305 : [ 6.90121e-006 ]
5306 : [ 6.70305e-006 ]
5307 : [ 5.58016e-006 ]
5308 : [ 6.7619e-006  ]
5309 : [ 6.51325e-006 ]
5310 : [ 5.30752e-006 ]
5311 : [ 8.05958e-006 ]
5312 : [ 7.82706e-006 ]
5313 : [ 5.65884e-006 ]
5314 : [ 6.35949e-006 ]
5315 : [ 7.75309e-006 ]
5316 : [ 5.58517e-006 ]
5317 : [ 7.90638e-006 ]
5318 : [ 7.42181e-006 ]
5319 : [ 8.15053e-006 ]
5320 : [ 5.08271e-006 ]
5321 : [ 6.77216e-006 ]
5322 : [ 7.10107e-006 ]
5323 : [ 7.9027e-006  ]
5324 : [ 4.60786e-006 ]
5325 : [ 7.81933e-006 ]
5326 : [ 6.97513e-006 ]
5327 : [ 5.13142e-006 ]
5328 : [ 7.41838e-006 ]
5329 : [ 4.11807e-006 ]
5330 : [ 5.0394e-006  ]
5331 : [ 6.65085e-006 ]
5332 : [ 8.07999e-006 ]
5333 : [ 7.51445e-006 ]
5334 : [ 7.31484e-006 ]
5335 : [ 4.27091e-006 ]
5336 : [ 4.64107e-006 ]
5337 : [ 4.97067e-006 ]
5338 : [ 5.9957e-006  ]
5339 : [ 6.20658e-006 ]
5340 : [ 7.21836e-006 ]
5341 : [ 7.6222e-006  ]
5342 : [ 5.93637e-006 ]
5343 : [ 6.41392e-006 ]
5344 : [ 7.80262e-006 ]
5345 : [ 6.88309e-006 ]
5346 : [ 7.78126e-006 ]
5347 : [ 7.62579e-006 ]
5348 : [ 7.59335e-006 ]
5349 : [ 7.5137e-006  ]
5350 : [ 7.86825e-006 ]
5351 : [ 7.75191e-006 ]
5352 : [ 6.96549e-006 ]
5353 : [ 7.822e-006   ]
5354 : [ 7.49057e-006 ]
5355 : [ 4.79264e-006 ]
5356 : [ 4.94468e-006 ]
5357 : [ 7.78073e-006 ]
5358 : [ 7.00885e-006 ]
5359 : [ 5.9106e-006  ]
5360 : [ 6.82714e-006 ]
5361 : [ 4.05978e-006 ]
5362 : [ 4.49524e-006 ]
5363 : [ 6.97427e-006 ]
5364 : [ 7.26458e-006 ]
5365 : [ 6.40903e-006 ]
5366 : [ 5.41717e-006 ]
5367 : [ 8.1235e-006  ]
5368 : [ 7.8837e-006  ]
5369 : [ 6.55553e-006 ]
5370 : [ 7.47457e-006 ]
5371 : [ 5.63609e-006 ]
5372 : [ 6.92804e-006 ]
5373 : [ 6.60659e-006 ]
5374 : [ 4.57405e-006 ]
5375 : [ 6.07283e-006 ]
5376 : [ 4.41934e-006 ]
5377 : [ 5.92275e-006 ]
5378 : [ 5.42184e-006 ]
5379 : [ 7.90847e-006 ]
5380 : [ 7.96905e-006 ]
5381 : [ 6.39982e-006 ]
5382 : [ 6.53951e-006 ]
5383 : [ 5.78762e-006 ]
5384 : [ 6.85176e-006 ]
5385 : [ 4.36465e-006 ]
5386 : [ 4.62552e-006 ]
5387 : [ 4.81291e-006 ]
5388 : [ 4.76614e-006 ]
5389 : [ 5.73121e-006 ]
5390 : [ 7.82616e-006 ]
5391 : [ 7.56722e-006 ]
5392 : [ 5.10653e-006 ]
5393 : [ 7.54382e-006 ]
5394 : [ 7.70544e-006 ]
5395 : [ 6.21407e-006 ]
5396 : [ 7.52824e-006 ]
5397 : [ 7.56974e-006 ]
5398 : [ 7.01574e-006 ]
5399 : [ 6.58047e-006 ]
5400 : [ 8.1547e-006  ]
5401 : [ 6.87761e-006 ]
5402 : [ 6.83083e-006 ]
5403 : [ 6.74518e-006 ]
5404 : [ 7.63643e-006 ]
5405 : [ 6.47508e-006 ]
5406 : [ 6.82496e-006 ]
5407 : [ 7.11459e-006 ]
5408 : [ 7.53961e-006 ]
5409 : [ 6.14938e-006 ]
5410 : [ 6.50925e-006 ]
5411 : [ 7.06927e-006 ]
5412 : [ 7.21856e-006 ]
5413 : [ 4.31726e-006 ]
5414 : [ 7.32431e-006 ]
5415 : [ 6.58557e-006 ]
5416 : [ 7.19614e-006 ]
5417 : [ 5.83173e-006 ]
5418 : [ 7.72567e-006 ]
5419 : [ 7.7376e-006  ]
5420 : [ 8.00776e-006 ]
5421 : [ 7.47915e-006 ]
5422 : [ 7.84817e-006 ]
5423 : [ 5.0735e-006  ]
5424 : [ 7.74503e-006 ]
5425 : [ 6.15941e-006 ]
5426 : [ 5.10817e-006 ]
5427 : [ 5.95754e-006 ]
5428 : [ 6.83002e-006 ]
5429 : [ 8.22527e-006 ]
5430 : [ 4.57464e-006 ]
5431 : [ 5.05247e-006 ]
5432 : [ 6.42026e-006 ]
5433 : [ 7.63442e-006 ]
5434 : [ 5.51391e-006 ]
5435 : [ 5.67775e-006 ]
5436 : [ 5.7755e-006  ]
5437 : [ 6.80674e-006 ]
5438 : [ 4.99694e-006 ]
5439 : [ 7.12918e-006 ]
5440 : [ 7.56516e-006 ]
5441 : [ 7.7225e-006  ]
5442 : [ 6.98176e-006 ]
5443 : [ 5.02509e-006 ]
5444 : [ 6.05025e-006 ]
5445 : [ 7.06937e-006 ]
5446 : [ 7.85293e-006 ]
5447 : [ 7.82212e-006 ]
5448 : [ 5.28493e-006 ]
5449 : [ 6.9378e-006  ]
5450 : [ 4.29046e-006 ]
5451 : [ 7.76868e-006 ]
5452 : [ 5.05409e-006 ]
5453 : [ 5.3071e-006  ]
5454 : [ 7.43293e-006 ]
5455 : [ 7.04959e-006 ]
5456 : [ 4.73209e-006 ]
5457 : [ 7.99722e-006 ]
5458 : [ 6.36903e-006 ]
5459 : [ 7.89472e-006 ]
5460 : [ 7.6607e-006  ]
5461 : [ 4.45094e-006 ]
5462 : [ 4.41962e-006 ]
5463 : [ 7.26513e-006 ]
5464 : [ 8.14426e-006 ]
5465 : [ 7.17836e-006 ]
5466 : [ 8.10423e-006 ]
5467 : [ 5.77976e-006 ]
5468 : [ 5.98422e-006 ]
5469 : [ 7.83286e-006 ]
5470 : [ 8.12743e-006 ]
5471 : [ 6.28028e-006 ]
5472 : [ 7.03291e-006 ]
5473 : [ 5.37677e-006 ]
5474 : [ 7.41717e-006 ]
5475 : [ 6.79128e-006 ]
5476 : [ 5.73743e-006 ]
5477 : [ 4.08921e-006 ]
5478 : [ 5.85853e-006 ]
5479 : [ 7.18297e-006 ]
5480 : [ 7.74542e-006 ]
5481 : [ 8.06784e-006 ]
5482 : [ 6.76456e-006 ]
5483 : [ 7.90788e-006 ]
5484 : [ 6.25097e-006 ]
5485 : [ 5.25282e-006 ]
5486 : [ 7.33541e-006 ]
5487 : [ 5.68009e-006 ]
5488 : [ 7.86847e-006 ]
5489 : [ 7.99393e-006 ]
5490 : [ 7.93347e-006 ]
5491 : [ 4.91905e-006 ]
5492 : [ 7.0838e-006  ]
5493 : [ 7.27446e-006 ]
5494 : [ 7.90049e-006 ]
5495 : [ 6.33493e-006 ]
5496 : [ 8.01901e-006 ]
5497 : [ 4.72737e-006 ]
5498 : [ 5.06666e-006 ]
5499 : [ 6.74179e-006 ]
5500 : [ 6.05576e-006 ]
5501 : [ 5.91601e-006 ]
5502 : [ 6.65132e-006 ]
5503 : [ 5.96908e-006 ]
5504 : [ 5.60166e-006 ]
5505 : [ 7.45188e-006 ]
5506 : [ 7.91087e-006 ]
5507 : [ 5.62311e-006 ]
5508 : [ 6.88233e-006 ]
5509 : [ 7.89295e-006 ]
5510 : [ 7.99331e-006 ]
5511 : [ 6.73223e-006 ]
5512 : [ 8.04912e-006 ]
5513 : [ 8.01006e-006 ]
5514 : [ 7.30766e-006 ]
5515 : [ 6.10465e-006 ]
5516 : [ 7.4989e-006  ]
5517 : [ 7.19877e-006 ]
5518 : [ 6.51379e-006 ]
5519 : [ 6.26316e-006 ]
5520 : [ 6.60567e-006 ]
5521 : [ 5.00247e-006 ]
5522 : [ 5.87851e-006 ]
5523 : [ 7.97293e-006 ]
5524 : [ 5.36702e-006 ]
5525 : [ 4.37292e-006 ]
5526 : [ 4.49047e-006 ]
5527 : [ 7.24655e-006 ]
5528 : [ 7.15926e-006 ]
5529 : [ 5.09221e-006 ]
5530 : [ 6.18773e-006 ]
5531 : [ 5.23257e-006 ]
5532 : [ 6.76843e-006 ]
5533 : [ 4.58237e-006 ]
5534 : [ 4.44768e-006 ]
5535 : [ 6.67767e-006 ]
5536 : [ 6.90753e-006 ]
5537 : [ 4.78281e-006 ]
5538 : [ 7.81606e-006 ]
5539 : [ 6.10626e-006 ]
5540 : [ 5.37474e-006 ]
5541 : [ 5.90693e-006 ]
5542 : [ 4.3794e-006  ]
5543 : [ 5.53738e-006 ]
5544 : [ 5.88905e-006 ]
5545 : [ 6.1576e-006  ]
5546 : [ 6.52716e-006 ]
5547 : [ 8.10326e-006 ]
5548 : [ 5.58113e-006 ]
5549 : [ 6.89337e-006 ]
5550 : [ 4.60791e-006 ]
5551 : [ 5.75162e-006 ]
5552 : [ 7.89524e-006 ]
5553 : [ 6.91211e-006 ]
5554 : [ 5.79266e-006 ]
5555 : [ 6.20517e-006 ]
5556 : [ 7.18869e-006 ]
5557 : [ 5.79444e-006 ]
5558 : [ 6.43087e-006 ]
5559 : [ 6.78693e-006 ]
5560 : [ 5.38942e-006 ]
5561 : [ 7.87239e-006 ]
5562 : [ 7.93041e-006 ]
5563 : [ 7.93067e-006 ]
5564 : [ 8.01927e-006 ]
5565 : [ 7.87799e-006 ]
5566 : [ 4.33007e-006 ]
5567 : [ 6.95421e-006 ]
5568 : [ 5.22623e-006 ]
5569 : [ 7.32688e-006 ]
5570 : [ 6.98816e-006 ]
5571 : [ 5.47521e-006 ]
5572 : [ 4.28766e-006 ]
5573 : [ 7.9323e-006  ]
5574 : [ 7.88161e-006 ]
5575 : [ 5.3724e-006  ]
5576 : [ 6.38102e-006 ]
5577 : [ 6.31695e-006 ]
5578 : [ 7.99785e-006 ]
5579 : [ 7.99149e-006 ]
5580 : [ 5.35385e-006 ]
5581 : [ 7.10249e-006 ]
5582 : [ 4.73224e-006 ]
5583 : [ 7.02348e-006 ]
5584 : [ 4.91998e-006 ]
5585 : [ 8.04015e-006 ]
5586 : [ 8.03199e-006 ]
5587 : [ 7.59445e-006 ]
5588 : [ 8.069e-006   ]
5589 : [ 7.65101e-006 ]
5590 : [ 7.74124e-006 ]
5591 : [ 7.29705e-006 ]
5592 : [ 6.86876e-006 ]
5593 : [ 4.78743e-006 ]
5594 : [ 6.7748e-006  ]
5595 : [ 7.9618e-006  ]
5596 : [ 5.77203e-006 ]
5597 : [ 8.15591e-006 ]
5598 : [ 7.57581e-006 ]
5599 : [ 5.80783e-006 ]
5600 : [ 7.30727e-006 ]
5601 : [ 4.27346e-006 ]
5602 : [ 8.16049e-006 ]
5603 : [ 7.97169e-006 ]
5604 : [ 4.15956e-006 ]
5605 : [ 4.56012e-006 ]
5606 : [ 6.93469e-006 ]
5607 : [ 6.30652e-006 ]
5608 : [ 4.71286e-006 ]
5609 : [ 7.41501e-006 ]
5610 : [ 8.08405e-006 ]
5611 : [ 7.13458e-006 ]
5612 : [ 7.18048e-006 ]
5613 : [ 6.08952e-006 ]
5614 : [ 4.76653e-006 ]
5615 : [ 8.00774e-006 ]
5616 : [ 5.7783e-006  ]
5617 : [ 5.58299e-006 ]
5618 : [ 7.37822e-006 ]
5619 : [ 4.42877e-006 ]
5620 : [ 7.68887e-006 ]
5621 : [ 6.43022e-006 ]
5622 : [ 7.00004e-006 ]
5623 : [ 5.47354e-006 ]
5624 : [ 6.43359e-006 ]
5625 : [ 6.84012e-006 ]
5626 : [ 7.78102e-006 ]
5627 : [ 7.29704e-006 ]
5628 : [ 7.96521e-006 ]
5629 : [ 7.93822e-006 ]
5630 : [ 6.34758e-006 ]
5631 : [ 7.99997e-006 ]
5632 : [ 7.39569e-006 ]
5633 : [ 6.79174e-006 ]
5634 : [ 7.80279e-006 ]
5635 : [ 5.18537e-006 ]
5636 : [ 5.53266e-006 ]
5637 : [ 7.90107e-006 ]
5638 : [ 7.31529e-006 ]
5639 : [ 6.84121e-006 ]
5640 : [ 7.38828e-006 ]
5641 : [ 4.83158e-006 ]
5642 : [ 6.73777e-006 ]
5643 : [ 4.87583e-006 ]
5644 : [ 7.46524e-006 ]
5645 : [ 5.08373e-006 ]
5646 : [ 8.00399e-006 ]
5647 : [ 5.2578e-006  ]
5648 : [ 6.94948e-006 ]
5649 : [ 5.25253e-006 ]
5650 : [ 7.90984e-006 ]
5651 : [ 5.11791e-006 ]
5652 : [ 7.52371e-006 ]
5653 : [ 7.6444e-006  ]
5654 : [ 8.16519e-006 ]
5655 : [ 6.81628e-006 ]
5656 : [ 7.57379e-006 ]
5657 : [ 7.74888e-006 ]
5658 : [ 6.3598e-006  ]
5659 : [ 5.02095e-006 ]
5660 : [ 7.40567e-006 ]
5661 : [ 7.80512e-006 ]
5662 : [ 6.71318e-006 ]
5663 : [ 7.20578e-006 ]
5664 : [ 6.30903e-006 ]
5665 : [ 7.76249e-006 ]
5666 : [ 5.54696e-006 ]
5667 : [ 6.58161e-006 ]
5668 : [ 4.4969e-006  ]
5669 : [ 6.62438e-006 ]
5670 : [ 7.10903e-006 ]
5671 : [ 8.10765e-006 ]
5672 : [ 7.7712e-006  ]
5673 : [ 7.89893e-006 ]
5674 : [ 7.52277e-006 ]
5675 : [ 5.81494e-006 ]
5676 : [ 7.5629e-006  ]
5677 : [ 6.76583e-006 ]
5678 : [ 6.21556e-006 ]
5679 : [ 7.8248e-006  ]
5680 : [ 6.21389e-006 ]
5681 : [ 7.88837e-006 ]
5682 : [ 7.8991e-006  ]
5683 : [ 5.43903e-006 ]
5684 : [ 6.99094e-006 ]
5685 : [ 6.54399e-006 ]
5686 : [ 7.49978e-006 ]
5687 : [ 7.62965e-006 ]
5688 : [ 7.60756e-006 ]
5689 : [ 6.85383e-006 ]
5690 : [ 4.87648e-006 ]
5691 : [ 4.87033e-006 ]
5692 : [ 4.1296e-006  ]
5693 : [ 7.87005e-006 ]
5694 : [ 5.23806e-006 ]
5695 : [ 4.93731e-006 ]
5696 : [ 4.49214e-006 ]
5697 : [ 6.41486e-006 ]
5698 : [ 6.85939e-006 ]
5699 : [ 7.93291e-006 ]
5700 : [ 7.37213e-006 ]
5701 : [ 7.06162e-006 ]
5702 : [ 6.9057e-006  ]
5703 : [ 7.50857e-006 ]
5704 : [ 5.31091e-006 ]
5705 : [ 6.04156e-006 ]
5706 : [ 7.77049e-006 ]
5707 : [ 5.39058e-006 ]
5708 : [ 7.80933e-006 ]
5709 : [ 5.49177e-006 ]
5710 : [ 6.8735e-006  ]
5711 : [ 7.31484e-006 ]
5712 : [ 7.30259e-006 ]
5713 : [ 7.655e-006   ]
5714 : [ 7.38566e-006 ]
5715 : [ 6.71499e-006 ]
5716 : [ 7.65093e-006 ]
5717 : [ 6.87812e-006 ]
5718 : [ 7.43115e-006 ]
5719 : [ 7.79369e-006 ]
5720 : [ 6.93246e-006 ]
5721 : [ 7.57151e-006 ]
5722 : [ 7.83396e-006 ]
5723 : [ 8.14146e-006 ]
5724 : [ 5.18434e-006 ]
5725 : [ 4.91514e-006 ]
5726 : [ 6.95895e-006 ]
5727 : [ 7.19889e-006 ]
5728 : [ 7.26232e-006 ]
5729 : [ 7.71333e-006 ]
5730 : [ 6.56446e-006 ]
5731 : [ 6.28983e-006 ]
5732 : [ 7.83723e-006 ]
5733 : [ 8.07376e-006 ]
5734 : [ 7.62696e-006 ]
5735 : [ 5.14718e-006 ]
5736 : [ 6.05094e-006 ]
5737 : [ 6.55854e-006 ]
5738 : [ 6.42545e-006 ]
5739 : [ 7.48771e-006 ]
5740 : [ 6.25989e-006 ]
5741 : [ 8.07744e-006 ]
5742 : [ 7.0339e-006  ]
5743 : [ 6.19286e-006 ]
5744 : [ 8.17959e-006 ]
5745 : [ 8.20163e-006 ]
5746 : [ 7.75299e-006 ]
5747 : [ 7.85593e-006 ]
5748 : [ 7.81953e-006 ]
5749 : [ 8.00716e-006 ]
5750 : [ 5.61977e-006 ]
5751 : [ 7.66329e-006 ]
5752 : [ 5.78284e-006 ]
5753 : [ 6.922e-006   ]
5754 : [ 7.63142e-006 ]
5755 : [ 7.92304e-006 ]
5756 : [ 6.00673e-006 ]
5757 : [ 7.66017e-006 ]
5758 : [ 4.30656e-006 ]
5759 : [ 5.65925e-006 ]
5760 : [ 6.90011e-006 ]
5761 : [ 4.64364e-006 ]
5762 : [ 7.77013e-006 ]
5763 : [ 4.53607e-006 ]
5764 : [ 6.89278e-006 ]
5765 : [ 6.95417e-006 ]
5766 : [ 7.66135e-006 ]
5767 : [ 6.76798e-006 ]
5768 : [ 7.78304e-006 ]
5769 : [ 5.44091e-006 ]
5770 : [ 5.24179e-006 ]
5771 : [ 7.93587e-006 ]
5772 : [ 7.41102e-006 ]
5773 : [ 7.20845e-006 ]
5774 : [ 5.48906e-006 ]
5775 : [ 7.24505e-006 ]
5776 : [ 6.66271e-006 ]
5777 : [ 6.01259e-006 ]
5778 : [ 5.14966e-006 ]
5779 : [ 5.92688e-006 ]
5780 : [ 8.14176e-006 ]
5781 : [ 4.08838e-006 ]
5782 : [ 8.05168e-006 ]
5783 : [ 7.62391e-006 ]
5784 : [ 6.28232e-006 ]
5785 : [ 8.16096e-006 ]
5786 : [ 7.6349e-006  ]
5787 : [ 7.75054e-006 ]
5788 : [ 7.56008e-006 ]
5789 : [ 7.1196e-006  ]
5790 : [ 6.53892e-006 ]
5791 : [ 5.55856e-006 ]
5792 : [ 7.07119e-006 ]
5793 : [ 6.86909e-006 ]
5794 : [ 5.00847e-006 ]
5795 : [ 7.54361e-006 ]
5796 : [ 6.44377e-006 ]
5797 : [ 7.84374e-006 ]
5798 : [ 7.60263e-006 ]
5799 : [ 7.72341e-006 ]
5800 : [ 7.08733e-006 ]
5801 : [ 5.97e-006    ]
5802 : [ 6.36101e-006 ]
5803 : [ 5.5184e-006  ]
5804 : [ 7.14626e-006 ]
5805 : [ 5.22777e-006 ]
5806 : [ 7.84521e-006 ]
5807 : [ 7.13214e-006 ]
5808 : [ 4.75564e-006 ]
5809 : [ 5.35243e-006 ]
5810 : [ 4.92168e-006 ]
5811 : [ 5.47392e-006 ]
5812 : [ 6.50669e-006 ]
5813 : [ 4.31783e-006 ]
5814 : [ 6.66802e-006 ]
5815 : [ 4.99256e-006 ]
5816 : [ 6.53631e-006 ]
5817 : [ 7.99877e-006 ]
5818 : [ 7.88533e-006 ]
5819 : [ 6.06469e-006 ]
5820 : [ 4.76398e-006 ]
5821 : [ 6.22431e-006 ]
5822 : [ 6.58824e-006 ]
5823 : [ 8.01376e-006 ]
5824 : [ 5.82043e-006 ]
5825 : [ 7.73579e-006 ]
5826 : [ 5.0063e-006  ]
5827 : [ 5.6343e-006  ]
5828 : [ 7.88629e-006 ]
5829 : [ 7.72625e-006 ]
5830 : [ 6.15808e-006 ]
5831 : [ 7.42714e-006 ]
5832 : [ 7.4166e-006  ]
5833 : [ 7.37837e-006 ]
5834 : [ 6.16498e-006 ]
5835 : [ 5.0285e-006  ]
5836 : [ 8.20666e-006 ]
5837 : [ 4.20556e-006 ]
5838 : [ 5.01253e-006 ]
5839 : [ 7.86482e-006 ]
5840 : [ 6.77344e-006 ]
5841 : [ 5.0972e-006  ]
5842 : [ 6.90606e-006 ]
5843 : [ 7.69317e-006 ]
5844 : [ 7.96255e-006 ]
5845 : [ 7.44115e-006 ]
5846 : [ 5.10073e-006 ]
5847 : [ 5.39455e-006 ]
5848 : [ 7.99296e-006 ]
5849 : [ 7.47366e-006 ]
5850 : [ 4.03927e-006 ]
5851 : [ 7.94747e-006 ]
5852 : [ 7.15233e-006 ]
5853 : [ 7.58184e-006 ]
5854 : [ 4.31294e-006 ]
5855 : [ 6.63631e-006 ]
5856 : [ 6.00864e-006 ]
5857 : [ 4.83849e-006 ]
5858 : [ 7.74887e-006 ]
5859 : [ 7.18312e-006 ]
5860 : [ 6.77692e-006 ]
5861 : [ 6.54423e-006 ]
5862 : [ 7.94146e-006 ]
5863 : [ 4.47005e-006 ]
5864 : [ 6.88678e-006 ]
5865 : [ 8.14255e-006 ]
5866 : [ 6.23298e-006 ]
5867 : [ 7.9147e-006  ]
5868 : [ 8.1898e-006  ]
5869 : [ 7.53738e-006 ]
5870 : [ 6.06972e-006 ]
5871 : [ 5.03908e-006 ]
5872 : [ 7.60821e-006 ]
5873 : [ 6.07584e-006 ]
5874 : [ 4.06072e-006 ]
5875 : [ 7.90361e-006 ]
5876 : [ 7.33417e-006 ]
5877 : [ 6.72123e-006 ]
5878 : [ 7.70782e-006 ]
5879 : [ 7.42777e-006 ]
5880 : [ 7.84504e-006 ]
5881 : [ 4.93604e-006 ]
5882 : [ 7.26078e-006 ]
5883 : [ 7.65081e-006 ]
5884 : [ 5.62496e-006 ]
5885 : [ 5.36939e-006 ]
5886 : [ 7.05476e-006 ]
5887 : [ 6.25358e-006 ]
5888 : [ 7.32566e-006 ]
5889 : [ 6.1327e-006  ]
5890 : [ 7.81883e-006 ]
5891 : [ 7.66372e-006 ]
5892 : [ 6.43956e-006 ]
5893 : [ 6.863e-006   ]
5894 : [ 4.91733e-006 ]
5895 : [ 6.95385e-006 ]
5896 : [ 8.27888e-006 ]
5897 : [ 7.72134e-006 ]
5898 : [ 7.59827e-006 ]
5899 : [ 4.81927e-006 ]
5900 : [ 7.70626e-006 ]
5901 : [ 5.55756e-006 ]
5902 : [ 4.30179e-006 ]
5903 : [ 6.01462e-006 ]
5904 : [ 6.91221e-006 ]
5905 : [ 4.49826e-006 ]
5906 : [ 5.04178e-006 ]
5907 : [ 6.02327e-006 ]
5908 : [ 6.94133e-006 ]
5909 : [ 6.05642e-006 ]
5910 : [ 6.16134e-006 ]
5911 : [ 6.37394e-006 ]
5912 : [ 6.81253e-006 ]
5913 : [ 7.8266e-006  ]
5914 : [ 7.29766e-006 ]
5915 : [ 5.28286e-006 ]
5916 : [ 6.73407e-006 ]
5917 : [ 5.29777e-006 ]
5918 : [ 7.44021e-006 ]
5919 : [ 6.48769e-006 ]
5920 : [ 7.69412e-006 ]
5921 : [ 7.8128e-006  ]
5922 : [ 4.93974e-006 ]
5923 : [ 5.62745e-006 ]
5924 : [ 7.67505e-006 ]
5925 : [ 7.56509e-006 ]
5926 : [ 5.72988e-006 ]
5927 : [ 6.82764e-006 ]
5928 : [ 6.05038e-006 ]
5929 : [ 4.78165e-006 ]
5930 : [ 4.2466e-006  ]
5931 : [ 7.68257e-006 ]
5932 : [ 6.91155e-006 ]
5933 : [ 5.96116e-006 ]
5934 : [ 7.95623e-006 ]
5935 : [ 6.83498e-006 ]
5936 : [ 7.63854e-006 ]
5937 : [ 7.88897e-006 ]
5938 : [ 7.37872e-006 ]
5939 : [ 5.49232e-006 ]
5940 : [ 7.95339e-006 ]
5941 : [ 4.63751e-006 ]
5942 : [ 6.5532e-006  ]
5943 : [ 7.816e-006   ]
5944 : [ 8.07539e-006 ]
5945 : [ 7.96321e-006 ]
5946 : [ 7.11852e-006 ]
5947 : [ 4.43364e-006 ]
5948 : [ 4.73048e-006 ]
5949 : [ 6.09853e-006 ]
5950 : [ 6.16996e-006 ]
5951 : [ 7.21584e-006 ]
5952 : [ 7.64044e-006 ]
5953 : [ 7.2685e-006  ]
5954 : [ 7.59774e-006 ]
5955 : [ 7.55832e-006 ]
5956 : [ 6.60746e-006 ]
5957 : [ 4.58949e-006 ]
5958 : [ 5.02145e-006 ]
5959 : [ 5.07369e-006 ]
5960 : [ 4.37e-006    ]
5961 : [ 7.47472e-006 ]
5962 : [ 7.26076e-006 ]
5963 : [ 7.28041e-006 ]
5964 : [ 6.63595e-006 ]
5965 : [ 5.57551e-006 ]
5966 : [ 6.33176e-006 ]
5967 : [ 6.2701e-006  ]
5968 : [ 7.7787e-006  ]
5969 : [ 5.53173e-006 ]
5970 : [ 6.97927e-006 ]
5971 : [ 4.66159e-006 ]
5972 : [ 4.16183e-006 ]
5973 : [ 6.44931e-006 ]
5974 : [ 7.74747e-006 ]
5975 : [ 6.34653e-006 ]
5976 : [ 6.43853e-006 ]
5977 : [ 6.04348e-006 ]
5978 : [ 7.4345e-006  ]
5979 : [ 8.07592e-006 ]
5980 : [ 4.15918e-006 ]
5981 : [ 6.50881e-006 ]
5982 : [ 6.31166e-006 ]
5983 : [ 7.67878e-006 ]
5984 : [ 6.98597e-006 ]
5985 : [ 6.47012e-006 ]
5986 : [ 7.44221e-006 ]
5987 : [ 7.69938e-006 ]
5988 : [ 6.04519e-006 ]
5989 : [ 8.25056e-006 ]
5990 : [ 7.36216e-006 ]
5991 : [ 4.94862e-006 ]
5992 : [ 6.32652e-006 ]
5993 : [ 6.14284e-006 ]
5994 : [ 7.92735e-006 ]
5995 : [ 5.00858e-006 ]
5996 : [ 4.3936e-006  ]
5997 : [ 6.79885e-006 ]
5998 : [ 5.15078e-006 ]
5999 : [ 6.64495e-006 ]
6000 : [ 7.82715e-006 ]
6001 : [ 5.47387e-006 ]
6002 : [ 5.49672e-006 ]
6003 : [ 7.31996e-006 ]
6004 : [ 7.62776e-006 ]
6005 : [ 6.40203e-006 ]
6006 : [ 5.42113e-006 ]
6007 : [ 6.7941e-006  ]
6008 : [ 7.07912e-006 ]
6009 : [ 5.33631e-006 ]
6010 : [ 5.66397e-006 ]
6011 : [ 6.41502e-006 ]
6012 : [ 7.55792e-006 ]
6013 : [ 6.32384e-006 ]
6014 : [ 7.037e-006   ]
6015 : [ 7.69665e-006 ]
6016 : [ 6.97955e-006 ]
6017 : [ 7.74982e-006 ]
6018 : [ 7.52859e-006 ]
6019 : [ 8.07459e-006 ]
6020 : [ 6.22488e-006 ]
6021 : [ 6.85615e-006 ]
6022 : [ 5.94695e-006 ]
6023 : [ 7.52345e-006 ]
6024 : [ 6.96418e-006 ]
6025 : [ 7.86188e-006 ]
6026 : [ 7.0717e-006  ]
6027 : [ 6.09128e-006 ]
6028 : [ 7.58742e-006 ]
6029 : [ 7.05669e-006 ]
6030 : [ 6.95572e-006 ]
6031 : [ 6.84135e-006 ]
6032 : [ 7.45371e-006 ]
6033 : [ 7.31064e-006 ]
6034 : [ 5.87404e-006 ]
6035 : [ 4.72435e-006 ]
6036 : [ 5.32259e-006 ]
6037 : [ 7.85167e-006 ]
6038 : [ 7.88372e-006 ]
6039 : [ 7.73171e-006 ]
6040 : [ 7.23051e-006 ]
6041 : [ 4.36861e-006 ]
6042 : [ 4.76832e-006 ]
6043 : [ 6.85509e-006 ]
6044 : [ 7.89968e-006 ]
6045 : [ 7.36407e-006 ]
6046 : [ 5.78141e-006 ]
6047 : [ 5.33129e-006 ]
6048 : [ 6.80787e-006 ]
6049 : [ 6.86095e-006 ]
6050 : [ 7.09618e-006 ]
6051 : [ 7.30759e-006 ]
6052 : [ 5.36571e-006 ]
6053 : [ 7.75063e-006 ]
6054 : [ 6.9666e-006  ]
6055 : [ 7.17757e-006 ]
6056 : [ 4.25102e-006 ]
6057 : [ 7.82136e-006 ]
6058 : [ 6.72038e-006 ]
6059 : [ 7.69017e-006 ]
6060 : [ 4.77292e-006 ]
6061 : [ 7.53263e-006 ]
6062 : [ 7.14781e-006 ]
6063 : [ 7.9485e-006  ]
6064 : [ 5.89485e-006 ]
6065 : [ 6.24728e-006 ]
6066 : [ 6.17913e-006 ]
6067 : [ 5.16841e-006 ]
6068 : [ 7.99968e-006 ]
6069 : [ 4.99092e-006 ]
6070 : [ 5.24151e-006 ]
6071 : [ 7.20304e-006 ]
6072 : [ 7.70479e-006 ]
6073 : [ 5.21962e-006 ]
6074 : [ 6.54935e-006 ]
6075 : [ 5.35798e-006 ]
6076 : [ 6.47228e-006 ]
6077 : [ 5.24069e-006 ]
6078 : [ 7.86774e-006 ]
6079 : [ 5.88661e-006 ]
6080 : [ 7.67604e-006 ]
6081 : [ 4.93448e-006 ]
6082 : [ 7.02284e-006 ]
6083 : [ 6.87642e-006 ]
6084 : [ 7.40229e-006 ]
6085 : [ 6.39633e-006 ]
6086 : [ 4.46375e-006 ]
6087 : [ 6.55521e-006 ]
6088 : [ 6.47238e-006 ]
6089 : [ 6.71588e-006 ]
6090 : [ 7.76284e-006 ]
6091 : [ 4.86129e-006 ]
6092 : [ 6.50857e-006 ]
6093 : [ 6.57189e-006 ]
6094 : [ 5.82747e-006 ]
6095 : [ 7.2617e-006  ]
6096 : [ 7.04986e-006 ]
6097 : [ 7.23137e-006 ]
6098 : [ 5.39104e-006 ]
6099 : [ 5.37141e-006 ]
6100 : [ 7.51373e-006 ]
6101 : [ 7.77196e-006 ]
6102 : [ 7.52106e-006 ]
6103 : [ 7.66342e-006 ]
6104 : [ 6.25035e-006 ]
6105 : [ 7.77261e-006 ]
6106 : [ 7.62114e-006 ]
6107 : [ 7.85922e-006 ]
6108 : [ 7.28167e-006 ]
6109 : [ 6.35132e-006 ]
6110 : [ 7.16897e-006 ]
6111 : [ 6.70509e-006 ]
6112 : [ 5.86574e-006 ]
6113 : [ 6.07985e-006 ]
6114 : [ 6.53749e-006 ]
6115 : [ 5.63902e-006 ]
6116 : [ 4.97059e-006 ]
6117 : [ 7.86181e-006 ]
6118 : [ 7.38859e-006 ]
6119 : [ 7.07579e-006 ]
6120 : [ 4.58075e-006 ]
6121 : [ 6.77602e-006 ]
6122 : [ 7.51949e-006 ]
6123 : [ 6.89749e-006 ]
6124 : [ 8.14576e-006 ]
6125 : [ 7.05232e-006 ]
6126 : [ 6.80212e-006 ]
6127 : [ 7.19485e-006 ]
6128 : [ 7.95729e-006 ]
6129 : [ 8.2627e-006  ]
6130 : [ 8.13801e-006 ]
6131 : [ 6.32454e-006 ]
6132 : [ 6.43455e-006 ]
6133 : [ 7.645e-006   ]
6134 : [ 5.9478e-006  ]
6135 : [ 6.76142e-006 ]
6136 : [ 8.0442e-006  ]
6137 : [ 6.1958e-006  ]
6138 : [ 7.99165e-006 ]
6139 : [ 6.91172e-006 ]
6140 : [ 6.60559e-006 ]
6141 : [ 7.06033e-006 ]
6142 : [ 5.30076e-006 ]
6143 : [ 5.37793e-006 ]
6144 : [ 7.45095e-006 ]
6145 : [ 6.14815e-006 ]
6146 : [ 7.90455e-006 ]
6147 : [ 4.47221e-006 ]
6148 : [ 7.99575e-006 ]
6149 : [ 6.96409e-006 ]
6150 : [ 5.70707e-006 ]
6151 : [ 8.20475e-006 ]
6152 : [ 7.85512e-006 ]
6153 : [ 5.80544e-006 ]
6154 : [ 7.3554e-006  ]
6155 : [ 6.65623e-006 ]
6156 : [ 7.66323e-006 ]
6157 : [ 6.45103e-006 ]
6158 : [ 7.83653e-006 ]
6159 : [ 7.53946e-006 ]
6160 : [ 6.59944e-006 ]
6161 : [ 4.40184e-006 ]
6162 : [ 7.83752e-006 ]
6163 : [ 8.02087e-006 ]
6164 : [ 6.94439e-006 ]
6165 : [ 7.88343e-006 ]
6166 : [ 4.42982e-006 ]
6167 : [ 6.47355e-006 ]
6168 : [ 7.07994e-006 ]
6169 : [ 5.796e-006   ]
6170 : [ 7.5032e-006  ]
6171 : [ 7.53747e-006 ]
6172 : [ 5.54504e-006 ]
6173 : [ 6.00089e-006 ]
6174 : [ 8.00122e-006 ]
6175 : [ 6.05264e-006 ]
6176 : [ 6.21325e-006 ]
6177 : [ 5.96329e-006 ]
6178 : [ 4.99232e-006 ]
6179 : [ 7.56716e-006 ]
6180 : [ 4.34551e-006 ]
6181 : [ 7.23533e-006 ]
6182 : [ 6.88588e-006 ]
6183 : [ 6.26691e-006 ]
6184 : [ 6.41741e-006 ]
6185 : [ 8.00537e-006 ]
6186 : [ 6.67399e-006 ]
6187 : [ 6.00855e-006 ]
6188 : [ 6.28032e-006 ]
6189 : [ 7.94933e-006 ]
6190 : [ 7.42945e-006 ]
6191 : [ 8.09093e-006 ]
6192 : [ 6.29943e-006 ]
6193 : [ 7.7883e-006  ]
6194 : [ 6.28981e-006 ]
6195 : [ 6.80665e-006 ]
6196 : [ 5.291e-006   ]
6197 : [ 7.08868e-006 ]
6198 : [ 7.9244e-006  ]
6199 : [ 4.98316e-006 ]
6200 : [ 5.24813e-006 ]
6201 : [ 7.58098e-006 ]
6202 : [ 7.59223e-006 ]
6203 : [ 7.38441e-006 ]
6204 : [ 7.52333e-006 ]
6205 : [ 7.59144e-006 ]
6206 : [ 6.76701e-006 ]
6207 : [ 6.34905e-006 ]
6208 : [ 7.29365e-006 ]
6209 : [ 8.09243e-006 ]
6210 : [ 6.58499e-006 ]
6211 : [ 4.20082e-006 ]
6212 : [ 5.70088e-006 ]
6213 : [ 7.66276e-006 ]
6214 : [ 4.42746e-006 ]
6215 : [ 4.86736e-006 ]
6216 : [ 6.39735e-006 ]
6217 : [ 6.1342e-006  ]
6218 : [ 7.65566e-006 ]
6219 : [ 6.69208e-006 ]
6220 : [ 7.77376e-006 ]
6221 : [ 6.24888e-006 ]
6222 : [ 5.78161e-006 ]
6223 : [ 7.70892e-006 ]
6224 : [ 4.2225e-006  ]
6225 : [ 6.39364e-006 ]
6226 : [ 6.9549e-006  ]
6227 : [ 8.14705e-006 ]
6228 : [ 5.77712e-006 ]
6229 : [ 8.11623e-006 ]
6230 : [ 6.49219e-006 ]
6231 : [ 7.9133e-006  ]
6232 : [ 5.06553e-006 ]
6233 : [ 5.11102e-006 ]
6234 : [ 6.70213e-006 ]
6235 : [ 6.582e-006   ]
6236 : [ 5.18554e-006 ]
6237 : [ 7.47025e-006 ]
6238 : [ 6.94309e-006 ]
6239 : [ 5.41521e-006 ]
6240 : [ 7.0308e-006  ]
6241 : [ 6.66577e-006 ]
6242 : [ 5.48197e-006 ]
6243 : [ 6.28826e-006 ]
6244 : [ 6.83981e-006 ]
6245 : [ 7.14415e-006 ]
6246 : [ 8.09111e-006 ]
6247 : [ 4.4172e-006  ]
6248 : [ 7.38584e-006 ]
6249 : [ 5.81346e-006 ]
6250 : [ 5.04491e-006 ]
6251 : [ 7.72558e-006 ]
6252 : [ 7.86618e-006 ]
6253 : [ 5.17974e-006 ]
6254 : [ 7.80245e-006 ]
6255 : [ 7.65192e-006 ]
6256 : [ 6.08782e-006 ]
6257 : [ 7.98335e-006 ]
6258 : [ 6.89609e-006 ]
6259 : [ 7.15393e-006 ]
6260 : [ 6.96345e-006 ]
6261 : [ 6.07555e-006 ]
6262 : [ 7.61708e-006 ]
6263 : [ 5.12897e-006 ]
6264 : [ 5.43745e-006 ]
6265 : [ 6.7758e-006  ]
6266 : [ 6.4978e-006  ]
6267 : [ 6.83072e-006 ]
6268 : [ 6.65624e-006 ]
6269 : [ 7.74524e-006 ]
6270 : [ 7.78634e-006 ]
6271 : [ 6.6948e-006  ]
6272 : [ 7.61592e-006 ]
6273 : [ 4.18235e-006 ]
6274 : [ 6.3671e-006  ]
6275 : [ 7.50561e-006 ]
6276 : [ 6.02642e-006 ]
6277 : [ 7.61428e-006 ]
6278 : [ 5.1924e-006  ]
6279 : [ 6.68712e-006 ]
6280 : [ 6.55501e-006 ]
6281 : [ 7.67168e-006 ]
6282 : [ 7.35217e-006 ]
6283 : [ 8.11039e-006 ]
6284 : [ 7.55963e-006 ]
6285 : [ 5.09327e-006 ]
6286 : [ 5.25501e-006 ]
6287 : [ 4.7887e-006  ]
6288 : [ 7.6858e-006  ]
6289 : [ 7.73977e-006 ]
6290 : [ 7.85966e-006 ]
6291 : [ 7.66877e-006 ]
6292 : [ 4.6624e-006  ]
6293 : [ 4.52647e-006 ]
6294 : [ 8.19761e-006 ]
6295 : [ 4.26703e-006 ]
6296 : [ 7.55603e-006 ]
6297 : [ 8.19789e-006 ]
6298 : [ 6.50499e-006 ]
6299 : [ 6.59952e-006 ]
6300 : [ 6.80477e-006 ]
6301 : [ 8.17922e-006 ]
6302 : [ 8.06349e-006 ]
6303 : [ 6.99668e-006 ]
6304 : [ 7.89582e-006 ]
6305 : [ 5.20383e-006 ]
6306 : [ 5.99504e-006 ]
6307 : [ 7.61211e-006 ]
6308 : [ 4.97429e-006 ]
6309 : [ 6.10833e-006 ]
6310 : [ 6.21955e-006 ]
6311 : [ 7.95882e-006 ]
6312 : [ 7.28236e-006 ]
6313 : [ 5.36604e-006 ]
6314 : [ 7.71996e-006 ]
6315 : [ 4.95044e-006 ]
6316 : [ 4.60537e-006 ]
6317 : [ 4.19632e-006 ]
6318 : [ 6.44968e-006 ]
6319 : [ 7.47315e-006 ]
6320 : [ 7.82895e-006 ]
6321 : [ 7.88362e-006 ]
6322 : [ 4.37634e-006 ]
6323 : [ 5.64479e-006 ]
6324 : [ 7.35222e-006 ]
6325 : [ 7.23794e-006 ]
6326 : [ 6.78283e-006 ]
6327 : [ 5.33612e-006 ]
6328 : [ 7.33351e-006 ]
6329 : [ 8.10912e-006 ]
6330 : [ 7.47563e-006 ]
6331 : [ 7.06209e-006 ]
6332 : [ 8.19754e-006 ]
6333 : [ 5.64416e-006 ]
6334 : [ 8.06104e-006 ]
6335 : [ 5.23794e-006 ]
6336 : [ 4.96243e-006 ]
6337 : [ 5.40607e-006 ]
6338 : [ 6.76773e-006 ]
6339 : [ 7.34314e-006 ]
6340 : [ 7.8363e-006  ]
6341 : [ 5.48495e-006 ]
6342 : [ 4.30753e-006 ]
6343 : [ 6.74546e-006 ]
6344 : [ 7.63931e-006 ]
6345 : [ 7.43402e-006 ]
6346 : [ 7.64725e-006 ]
6347 : [ 8.0147e-006  ]
6348 : [ 7.17358e-006 ]
6349 : [ 7.60655e-006 ]
6350 : [ 6.48191e-006 ]
6351 : [ 7.34148e-006 ]
6352 : [ 4.97207e-006 ]
6353 : [ 5.57783e-006 ]
6354 : [ 4.92544e-006 ]
6355 : [ 7.56266e-006 ]
6356 : [ 8.10871e-006 ]
6357 : [ 6.77086e-006 ]
6358 : [ 7.43724e-006 ]
6359 : [ 6.89572e-006 ]
6360 : [ 7.36564e-006 ]
6361 : [ 4.6089e-006  ]
6362 : [ 7.16412e-006 ]
6363 : [ 7.18607e-006 ]
6364 : [ 5.32253e-006 ]
6365 : [ 6.92274e-006 ]
6366 : [ 6.74138e-006 ]
6367 : [ 5.43341e-006 ]
6368 : [ 5.04601e-006 ]
6369 : [ 6.77972e-006 ]
6370 : [ 8.01029e-006 ]
6371 : [ 5.87538e-006 ]
6372 : [ 7.94758e-006 ]
6373 : [ 7.6023e-006  ]
6374 : [ 5.31524e-006 ]
6375 : [ 4.95436e-006 ]
6376 : [ 6.93736e-006 ]
6377 : [ 8.09532e-006 ]
6378 : [ 4.83388e-006 ]
6379 : [ 7.61588e-006 ]
6380 : [ 7.43659e-006 ]
6381 : [ 7.86838e-006 ]
6382 : [ 4.16822e-006 ]
6383 : [ 5.3558e-006  ]
6384 : [ 7.75617e-006 ]
6385 : [ 7.42909e-006 ]
6386 : [ 8.11877e-006 ]
6387 : [ 6.20517e-006 ]
6388 : [ 4.33897e-006 ]
6389 : [ 5.96025e-006 ]
6390 : [ 7.55993e-006 ]
6391 : [ 7.95867e-006 ]
6392 : [ 8.00809e-006 ]
6393 : [ 5.26574e-006 ]
6394 : [ 6.02868e-006 ]
6395 : [ 6.01103e-006 ]
6396 : [ 6.25332e-006 ]
6397 : [ 6.50637e-006 ]
6398 : [ 5.9076e-006  ]
6399 : [ 6.87965e-006 ]
6400 : [ 5.72717e-006 ]
6401 : [ 6.30612e-006 ]
6402 : [ 7.72559e-006 ]
6403 : [ 5.43965e-006 ]
6404 : [ 7.50022e-006 ]
6405 : [ 7.62333e-006 ]
6406 : [ 7.25326e-006 ]
6407 : [ 4.18547e-006 ]
6408 : [ 4.87228e-006 ]
6409 : [ 4.92425e-006 ]
6410 : [ 7.96545e-006 ]
6411 : [ 6.93544e-006 ]
6412 : [ 7.14679e-006 ]
6413 : [ 7.76763e-006 ]
6414 : [ 6.60236e-006 ]
6415 : [ 6.81773e-006 ]
6416 : [ 4.64207e-006 ]
6417 : [ 7.08793e-006 ]
6418 : [ 5.01936e-006 ]
6419 : [ 7.61899e-006 ]
6420 : [ 8.2086e-006  ]
6421 : [ 7.93937e-006 ]
6422 : [ 8.0303e-006  ]
6423 : [ 4.7181e-006  ]
6424 : [ 8.08164e-006 ]
6425 : [ 4.96652e-006 ]
6426 : [ 8.05962e-006 ]
6427 : [ 6.31795e-006 ]
6428 : [ 5.64316e-006 ]
6429 : [ 8.05903e-006 ]
6430 : [ 6.40566e-006 ]
6431 : [ 7.77016e-006 ]
6432 : [ 7.10096e-006 ]
6433 : [ 7.87869e-006 ]
6434 : [ 4.52884e-006 ]
6435 : [ 7.70839e-006 ]
6436 : [ 7.93468e-006 ]
6437 : [ 7.63107e-006 ]
6438 : [ 5.28854e-006 ]
6439 : [ 7.64804e-006 ]
6440 : [ 8.06197e-006 ]
6441 : [ 7.66938e-006 ]
6442 : [ 6.34671e-006 ]
6443 : [ 6.23857e-006 ]
6444 : [ 6.85186e-006 ]
6445 : [ 6.6709e-006  ]
6446 : [ 4.72837e-006 ]
6447 : [ 7.95164e-006 ]
6448 : [ 6.67114e-006 ]
6449 : [ 7.75148e-006 ]
6450 : [ 5.23878e-006 ]
6451 : [ 6.31083e-006 ]
6452 : [ 7.52664e-006 ]
6453 : [ 6.02176e-006 ]
6454 : [ 7.01181e-006 ]
6455 : [ 8.14809e-006 ]
6456 : [ 6.57853e-006 ]
6457 : [ 5.47659e-006 ]
6458 : [ 7.71458e-006 ]
6459 : [ 7.66246e-006 ]
6460 : [ 7.8851e-006  ]
6461 : [ 6.35787e-006 ]
6462 : [ 5.15723e-006 ]
6463 : [ 4.84278e-006 ]
6464 : [ 6.60363e-006 ]
6465 : [ 5.11347e-006 ]
6466 : [ 7.65766e-006 ]
6467 : [ 5.62721e-006 ]
6468 : [ 5.58265e-006 ]
6469 : [ 5.13378e-006 ]
6470 : [ 6.14844e-006 ]
6471 : [ 7.62339e-006 ]
6472 : [ 7.1931e-006  ]
6473 : [ 6.81838e-006 ]
6474 : [ 8.00056e-006 ]
6475 : [ 7.13278e-006 ]
6476 : [ 7.57936e-006 ]
6477 : [ 7.93439e-006 ]
6478 : [ 6.4576e-006  ]
6479 : [ 7.95471e-006 ]
6480 : [ 7.44901e-006 ]
6481 : [ 7.35367e-006 ]
6482 : [ 5.24129e-006 ]
6483 : [ 7.13757e-006 ]
6484 : [ 6.32212e-006 ]
6485 : [ 7.21148e-006 ]
6486 : [ 7.81566e-006 ]
6487 : [ 4.59986e-006 ]
6488 : [ 8.02471e-006 ]
6489 : [ 5.52667e-006 ]
6490 : [ 7.26406e-006 ]
6491 : [ 4.93613e-006 ]
6492 : [ 6.55012e-006 ]
6493 : [ 5.16083e-006 ]
6494 : [ 6.8102e-006  ]
6495 : [ 7.49837e-006 ]
6496 : [ 4.49354e-006 ]
6497 : [ 6.52123e-006 ]
6498 : [ 6.38416e-006 ]
6499 : [ 7.29226e-006 ]
6500 : [ 4.92534e-006 ]
6501 : [ 8.12487e-006 ]
6502 : [ 6.19233e-006 ]
6503 : [ 6.96108e-006 ]
6504 : [ 7.7049e-006  ]
6505 : [ 5.36213e-006 ]
6506 : [ 4.26468e-006 ]
6507 : [ 5.21291e-006 ]
6508 : [ 6.82034e-006 ]
6509 : [ 7.85973e-006 ]
6510 : [ 6.03489e-006 ]
6511 : [ 4.3116e-006  ]
6512 : [ 7.64485e-006 ]
6513 : [ 4.6998e-006  ]
6514 : [ 7.88829e-006 ]
6515 : [ 7.7602e-006  ]
6516 : [ 7.67054e-006 ]
6517 : [ 6.36164e-006 ]
6518 : [ 7.98933e-006 ]
6519 : [ 7.37429e-006 ]
6520 : [ 6.73655e-006 ]
6521 : [ 6.71924e-006 ]
6522 : [ 5.19284e-006 ]
6523 : [ 4.11568e-006 ]
6524 : [ 6.18325e-006 ]
6525 : [ 8.10568e-006 ]
6526 : [ 5.92227e-006 ]
6527 : [ 7.65649e-006 ]
6528 : [ 5.30081e-006 ]
6529 : [ 8.1071e-006  ]
6530 : [ 5.76875e-006 ]
6531 : [ 6.64054e-006 ]
6532 : [ 5.77685e-006 ]
6533 : [ 4.32401e-006 ]
6534 : [ 7.84324e-006 ]
6535 : [ 7.85981e-006 ]
6536 : [ 7.26235e-006 ]
6537 : [ 6.86528e-006 ]
6538 : [ 7.25093e-006 ]
6539 : [ 5.53309e-006 ]
6540 : [ 7.68619e-006 ]
6541 : [ 4.40616e-006 ]
6542 : [ 5.00345e-006 ]
6543 : [ 4.28892e-006 ]
6544 : [ 8.01151e-006 ]
6545 : [ 5.49642e-006 ]
6546 : [ 7.56988e-006 ]
6547 : [ 8.16203e-006 ]
6548 : [ 5.1172e-006  ]
6549 : [ 6.0543e-006  ]
6550 : [ 6.97251e-006 ]
6551 : [ 6.64949e-006 ]
6552 : [ 6.50656e-006 ]
6553 : [ 7.55106e-006 ]
6554 : [ 7.43348e-006 ]
6555 : [ 7.89912e-006 ]
6556 : [ 5.83863e-006 ]
6557 : [ 6.96242e-006 ]
6558 : [ 4.56032e-006 ]
6559 : [ 6.66887e-006 ]
6560 : [ 7.52461e-006 ]
6561 : [ 7.65866e-006 ]
6562 : [ 7.64381e-006 ]
6563 : [ 7.99072e-006 ]
6564 : [ 8.17159e-006 ]
6565 : [ 8.07913e-006 ]
6566 : [ 4.87839e-006 ]
6567 : [ 4.00906e-006 ]
6568 : [ 4.49099e-006 ]
6569 : [ 4.26173e-006 ]
6570 : [ 6.97925e-006 ]
6571 : [ 6.5407e-006  ]
6572 : [ 7.43453e-006 ]
6573 : [ 7.12583e-006 ]
6574 : [ 5.29743e-006 ]
6575 : [ 4.87026e-006 ]
6576 : [ 6.59708e-006 ]
6577 : [ 5.57086e-006 ]
6578 : [ 4.66968e-006 ]
6579 : [ 5.97972e-006 ]
6580 : [ 4.51178e-006 ]
6581 : [ 5.2016e-006  ]
6582 : [ 8.12752e-006 ]
6583 : [ 6.98419e-006 ]
6584 : [ 6.6391e-006  ]
6585 : [ 5.92525e-006 ]
6586 : [ 6.83536e-006 ]
6587 : [ 7.36986e-006 ]
6588 : [ 7.17797e-006 ]
6589 : [ 8.10657e-006 ]
6590 : [ 7.64491e-006 ]
6591 : [ 7.15955e-006 ]
6592 : [ 7.61692e-006 ]
6593 : [ 7.64032e-006 ]
6594 : [ 7.00618e-006 ]
6595 : [ 7.55929e-006 ]
6596 : [ 5.39981e-006 ]
6597 : [ 6.03102e-006 ]
6598 : [ 7.26156e-006 ]
6599 : [ 6.66474e-006 ]
6600 : [ 7.89181e-006 ]
6601 : [ 7.46448e-006 ]
6602 : [ 6.03822e-006 ]
6603 : [ 6.77039e-006 ]
6604 : [ 7.44153e-006 ]
6605 : [ 6.27724e-006 ]
6606 : [ 6.82118e-006 ]
6607 : [ 7.98926e-006 ]
6608 : [ 8.0154e-006  ]
6609 : [ 7.39597e-006 ]
6610 : [ 5.81784e-006 ]
6611 : [ 7.20379e-006 ]
6612 : [ 6.11594e-006 ]
6613 : [ 4.84159e-006 ]
6614 : [ 7.41779e-006 ]
6615 : [ 5.25075e-006 ]
6616 : [ 7.86774e-006 ]
6617 : [ 7.92003e-006 ]
6618 : [ 7.63081e-006 ]
6619 : [ 7.92739e-006 ]
6620 : [ 4.95287e-006 ]
6621 : [ 6.51138e-006 ]
6622 : [ 7.59049e-006 ]
6623 : [ 7.09738e-006 ]
6624 : [ 7.18707e-006 ]
6625 : [ 8.13475e-006 ]
6626 : [ 5.0439e-006  ]
6627 : [ 7.7722e-006  ]
6628 : [ 5.64189e-006 ]
6629 : [ 4.40256e-006 ]
6630 : [ 6.54483e-006 ]
6631 : [ 7.9163e-006  ]
6632 : [ 7.06777e-006 ]
6633 : [ 7.91527e-006 ]
6634 : [ 7.64755e-006 ]
6635 : [ 4.55519e-006 ]
6636 : [ 7.06063e-006 ]
6637 : [ 7.7102e-006  ]
6638 : [ 5.14952e-006 ]
6639 : [ 8.00255e-006 ]
6640 : [ 7.92544e-006 ]
6641 : [ 7.28782e-006 ]
6642 : [ 7.25884e-006 ]
6643 : [ 7.11019e-006 ]
6644 : [ 7.79574e-006 ]
6645 : [ 6.34284e-006 ]
6646 : [ 5.17732e-006 ]
6647 : [ 5.41189e-006 ]
6648 : [ 6.72073e-006 ]
6649 : [ 4.35624e-006 ]
6650 : [ 7.852e-006   ]
6651 : [ 7.11628e-006 ]
6652 : [ 6.69669e-006 ]
6653 : [ 7.54747e-006 ]
6654 : [ 4.71793e-006 ]
6655 : [ 6.38835e-006 ]
6656 : [ 7.95615e-006 ]
6657 : [ 6.43674e-006 ]
6658 : [ 7.90087e-006 ]
6659 : [ 7.90917e-006 ]
6660 : [ 7.79248e-006 ]
6661 : [ 6.24018e-006 ]
6662 : [ 7.10731e-006 ]
6663 : [ 6.75775e-006 ]
6664 : [ 4.51711e-006 ]
6665 : [ 7.55804e-006 ]
6666 : [ 6.84561e-006 ]
6667 : [ 4.50853e-006 ]
6668 : [ 6.54666e-006 ]
6669 : [ 7.43106e-006 ]
6670 : [ 6.72221e-006 ]
6671 : [ 7.31565e-006 ]
6672 : [ 8.25229e-006 ]
6673 : [ 8.04766e-006 ]
6674 : [ 7.11036e-006 ]
6675 : [ 7.80351e-006 ]
6676 : [ 5.46796e-006 ]
6677 : [ 6.32344e-006 ]
6678 : [ 5.60072e-006 ]
6679 : [ 5.56621e-006 ]
6680 : [ 4.85078e-006 ]
6681 : [ 7.73059e-006 ]
6682 : [ 5.66371e-006 ]
6683 : [ 5.83625e-006 ]
6684 : [ 6.35358e-006 ]
6685 : [ 7.75783e-006 ]
6686 : [ 6.7197e-006  ]
6687 : [ 5.92533e-006 ]
6688 : [ 7.7834e-006  ]
6689 : [ 7.87596e-006 ]
6690 : [ 5.91012e-006 ]
6691 : [ 4.76486e-006 ]
6692 : [ 5.95346e-006 ]
6693 : [ 6.75547e-006 ]
6694 : [ 7.6298e-006  ]
6695 : [ 5.29627e-006 ]
6696 : [ 7.02344e-006 ]
6697 : [ 5.46832e-006 ]
6698 : [ 7.6514e-006  ]
6699 : [ 6.74926e-006 ]
6700 : [ 6.21554e-006 ]
6701 : [ 5.96021e-006 ]
6702 : [ 6.60738e-006 ]
6703 : [ 7.93096e-006 ]
6704 : [ 5.26813e-006 ]
6705 : [ 5.0383e-006  ]
6706 : [ 4.74047e-006 ]
6707 : [ 7.83346e-006 ]
6708 : [ 6.07802e-006 ]
6709 : [ 5.32154e-006 ]
6710 : [ 6.5424e-006  ]
6711 : [ 5.71727e-006 ]
6712 : [ 7.92813e-006 ]
6713 : [ 5.6761e-006  ]
6714 : [ 8.17835e-006 ]
6715 : [ 5.22356e-006 ]
6716 : [ 6.24321e-006 ]
6717 : [ 6.43221e-006 ]
6718 : [ 8.16874e-006 ]
6719 : [ 5.97612e-006 ]
6720 : [ 7.63824e-006 ]
6721 : [ 7.13503e-006 ]
6722 : [ 6.63635e-006 ]
6723 : [ 4.72155e-006 ]
6724 : [ 7.42301e-006 ]
6725 : [ 6.19719e-006 ]
6726 : [ 6.69262e-006 ]
6727 : [ 7.80328e-006 ]
6728 : [ 8.06497e-006 ]
6729 : [ 5.13947e-006 ]
6730 : [ 4.71573e-006 ]
6731 : [ 7.64646e-006 ]
6732 : [ 6.00461e-006 ]
6733 : [ 5.02024e-006 ]
6734 : [ 5.62434e-006 ]
6735 : [ 6.03575e-006 ]
6736 : [ 7.73712e-006 ]
6737 : [ 6.33785e-006 ]
6738 : [ 6.48367e-006 ]
6739 : [ 7.93853e-006 ]
6740 : [ 8.01527e-006 ]
6741 : [ 5.52714e-006 ]
6742 : [ 5.62738e-006 ]
6743 : [ 7.04926e-006 ]
6744 : [ 6.68808e-006 ]
6745 : [ 4.49221e-006 ]
6746 : [ 7.53307e-006 ]
6747 : [ 6.16001e-006 ]
6748 : [ 6.70745e-006 ]
6749 : [ 7.34871e-006 ]
6750 : [ 7.34837e-006 ]
6751 : [ 4.26113e-006 ]
6752 : [ 6.44224e-006 ]
6753 : [ 4.74624e-006 ]
6754 : [ 8.08039e-006 ]
6755 : [ 5.82328e-006 ]
6756 : [ 8.01847e-006 ]
6757 : [ 5.36325e-006 ]
6758 : [ 7.85374e-006 ]
6759 : [ 7.0721e-006  ]
6760 : [ 7.03637e-006 ]
6761 : [ 7.57587e-006 ]
6762 : [ 5.61553e-006 ]
6763 : [ 4.60561e-006 ]
6764 : [ 7.11528e-006 ]
6765 : [ 4.69697e-006 ]
6766 : [ 7.84467e-006 ]
6767 : [ 8.17407e-006 ]
6768 : [ 4.73796e-006 ]
6769 : [ 8.11545e-006 ]
6770 : [ 4.82245e-006 ]
6771 : [ 5.46867e-006 ]
6772 : [ 6.37302e-006 ]
6773 : [ 7.71877e-006 ]
6774 : [ 6.55855e-006 ]
6775 : [ 7.33498e-006 ]
6776 : [ 7.91229e-006 ]
6777 : [ 4.22439e-006 ]
6778 : [ 7.90301e-006 ]
6779 : [ 7.58241e-006 ]
6780 : [ 6.60616e-006 ]
6781 : [ 5.22054e-006 ]
6782 : [ 7.40483e-006 ]
6783 : [ 4.93389e-006 ]
6784 : [ 7.89391e-006 ]
6785 : [ 4.75644e-006 ]
6786 : [ 4.63985e-006 ]
6787 : [ 7.43584e-006 ]
6788 : [ 7.81984e-006 ]
6789 : [ 6.74774e-006 ]
6790 : [ 4.86026e-006 ]
6791 : [ 7.39712e-006 ]
6792 : [ 8.09145e-006 ]
6793 : [ 7.1861e-006  ]
6794 : [ 7.94381e-006 ]
6795 : [ 5.40008e-006 ]
6796 : [ 7.1856e-006  ]
6797 : [ 5.83559e-006 ]
6798 : [ 8.14286e-006 ]
6799 : [ 7.91664e-006 ]
6800 : [ 7.96938e-006 ]
6801 : [ 5.64482e-006 ]
6802 : [ 8.02984e-006 ]
6803 : [ 7.41434e-006 ]
6804 : [ 7.8311e-006  ]
6805 : [ 5.674e-006   ]
6806 : [ 5.39763e-006 ]
6807 : [ 7.86988e-006 ]
6808 : [ 7.38989e-006 ]
6809 : [ 4.75243e-006 ]
6810 : [ 5.78561e-006 ]
6811 : [ 7.34175e-006 ]
6812 : [ 7.25985e-006 ]
6813 : [ 7.88898e-006 ]
6814 : [ 6.66424e-006 ]
6815 : [ 5.56437e-006 ]
6816 : [ 7.26473e-006 ]
6817 : [ 6.87804e-006 ]
6818 : [ 7.90615e-006 ]
6819 : [ 7.5842e-006  ]
6820 : [ 7.8596e-006  ]
6821 : [ 4.96276e-006 ]
6822 : [ 6.6381e-006  ]
6823 : [ 7.47936e-006 ]
6824 : [ 7.4528e-006  ]
6825 : [ 7.47001e-006 ]
6826 : [ 4.37316e-006 ]
6827 : [ 4.5091e-006  ]
6828 : [ 7.95016e-006 ]
6829 : [ 4.73504e-006 ]
6830 : [ 7.79871e-006 ]
6831 : [ 6.09482e-006 ]
6832 : [ 5.21292e-006 ]
6833 : [ 7.22596e-006 ]
6834 : [ 6.6345e-006  ]
6835 : [ 7.47574e-006 ]
6836 : [ 7.69226e-006 ]
6837 : [ 7.36082e-006 ]
6838 : [ 5.94365e-006 ]
6839 : [ 6.02657e-006 ]
6840 : [ 5.0992e-006  ]
6841 : [ 4.52458e-006 ]
6842 : [ 5.79247e-006 ]
6843 : [ 6.01626e-006 ]
6844 : [ 7.34057e-006 ]
6845 : [ 7.64693e-006 ]
6846 : [ 7.62359e-006 ]
6847 : [ 7.63445e-006 ]
6848 : [ 6.20301e-006 ]
6849 : [ 5.3666e-006  ]
6850 : [ 4.73445e-006 ]
6851 : [ 6.6956e-006  ]
6852 : [ 8.23085e-006 ]
6853 : [ 7.36696e-006 ]
6854 : [ 5.69466e-006 ]
6855 : [ 5.94462e-006 ]
6856 : [ 7.47355e-006 ]
6857 : [ 6.86574e-006 ]
6858 : [ 5.26469e-006 ]
6859 : [ 8.27151e-006 ]
6860 : [ 4.03646e-006 ]
6861 : [ 6.53555e-006 ]
6862 : [ 6.21587e-006 ]
6863 : [ 6.27068e-006 ]
6864 : [ 7.10308e-006 ]
6865 : [ 7.57097e-006 ]
6866 : [ 8.05188e-006 ]
6867 : [ 6.55059e-006 ]
6868 : [ 5.2666e-006  ]
6869 : [ 6.20979e-006 ]
6870 : [ 7.31313e-006 ]
6871 : [ 8.15229e-006 ]
6872 : [ 8.188e-006   ]
6873 : [ 4.43214e-006 ]
6874 : [ 7.66401e-006 ]
6875 : [ 7.71277e-006 ]
6876 : [ 6.13863e-006 ]
6877 : [ 7.45679e-006 ]
6878 : [ 7.5036e-006  ]
6879 : [ 6.18426e-006 ]
6880 : [ 6.82193e-006 ]
6881 : [ 7.37164e-006 ]
6882 : [ 7.62513e-006 ]
6883 : [ 7.73236e-006 ]
6884 : [ 7.98828e-006 ]
6885 : [ 4.68184e-006 ]
6886 : [ 6.18736e-006 ]
6887 : [ 7.786e-006   ]
6888 : [ 7.52677e-006 ]
6889 : [ 7.87586e-006 ]
6890 : [ 6.64084e-006 ]
6891 : [ 6.8637e-006  ]
6892 : [ 7.82124e-006 ]
6893 : [ 6.00637e-006 ]
6894 : [ 7.92913e-006 ]
6895 : [ 6.44076e-006 ]
6896 : [ 7.31328e-006 ]
6897 : [ 7.2296e-006  ]
6898 : [ 7.74007e-006 ]
6899 : [ 4.76116e-006 ]
6900 : [ 7.02015e-006 ]
6901 : [ 5.81501e-006 ]
6902 : [ 6.07108e-006 ]
6903 : [ 4.95658e-006 ]
6904 : [ 5.14357e-006 ]
6905 : [ 8.04875e-006 ]
6906 : [ 7.89262e-006 ]
6907 : [ 7.39886e-006 ]
6908 : [ 8.06742e-006 ]
6909 : [ 7.30164e-006 ]
6910 : [ 5.07371e-006 ]
6911 : [ 8.00691e-006 ]
6912 : [ 5.59742e-006 ]
6913 : [ 6.64426e-006 ]
6914 : [ 7.76426e-006 ]
6915 : [ 5.09999e-006 ]
6916 : [ 5.68297e-006 ]
6917 : [ 6.66096e-006 ]
6918 : [ 7.57405e-006 ]
6919 : [ 7.87167e-006 ]
6920 : [ 6.42676e-006 ]
6921 : [ 5.70106e-006 ]
6922 : [ 4.78855e-006 ]
6923 : [ 7.67819e-006 ]
6924 : [ 7.62213e-006 ]
6925 : [ 5.82643e-006 ]
6926 : [ 7.71881e-006 ]
6927 : [ 7.94518e-006 ]
6928 : [ 6.28285e-006 ]
6929 : [ 6.61635e-006 ]
6930 : [ 5.61063e-006 ]
6931 : [ 7.59255e-006 ]
6932 : [ 7.29969e-006 ]
6933 : [ 7.983e-006   ]
6934 : [ 7.81173e-006 ]
6935 : [ 6.19276e-006 ]
6936 : [ 7.971e-006   ]
6937 : [ 6.80881e-006 ]
6938 : [ 6.69001e-006 ]
6939 : [ 6.33725e-006 ]
6940 : [ 8.1374e-006  ]
6941 : [ 7.51674e-006 ]
6942 : [ 4.56067e-006 ]
6943 : [ 7.43968e-006 ]
6944 : [ 4.0932e-006  ]
6945 : [ 4.88675e-006 ]
6946 : [ 6.56712e-006 ]
6947 : [ 6.868e-006   ]
6948 : [ 8.02035e-006 ]
6949 : [ 6.75889e-006 ]
6950 : [ 7.8424e-006  ]
6951 : [ 5.99717e-006 ]
6952 : [ 7.34671e-006 ]
6953 : [ 4.75758e-006 ]
6954 : [ 6.54726e-006 ]
6955 : [ 7.37917e-006 ]
6956 : [ 7.98701e-006 ]
6957 : [ 7.16222e-006 ]
6958 : [ 6.76973e-006 ]
6959 : [ 7.78821e-006 ]
6960 : [ 7.9289e-006  ]
6961 : [ 6.37641e-006 ]
6962 : [ 7.65708e-006 ]
6963 : [ 7.77397e-006 ]
6964 : [ 6.02594e-006 ]
6965 : [ 8.00607e-006 ]
6966 : [ 7.35201e-006 ]
6967 : [ 6.82796e-006 ]
6968 : [ 4.17134e-006 ]
6969 : [ 7.85333e-006 ]
6970 : [ 7.48008e-006 ]
6971 : [ 7.18425e-006 ]
6972 : [ 7.84169e-006 ]
6973 : [ 7.84791e-006 ]
6974 : [ 4.16119e-006 ]
6975 : [ 6.26253e-006 ]
6976 : [ 6.77663e-006 ]
6977 : [ 5.96296e-006 ]
6978 : [ 7.55817e-006 ]
6979 : [ 6.91171e-006 ]
6980 : [ 7.91649e-006 ]
6981 : [ 7.17333e-006 ]
6982 : [ 7.20671e-006 ]
6983 : [ 7.17649e-006 ]
6984 : [ 7.98806e-006 ]
6985 : [ 7.13898e-006 ]
6986 : [ 5.66273e-006 ]
6987 : [ 7.72417e-006 ]
6988 : [ 4.16615e-006 ]
6989 : [ 7.51382e-006 ]
6990 : [ 4.30443e-006 ]
6991 : [ 5.47572e-006 ]
6992 : [ 6.47113e-006 ]
6993 : [ 7.50178e-006 ]
6994 : [ 4.57335e-006 ]
6995 : [ 5.85397e-006 ]
6996 : [ 6.48298e-006 ]
6997 : [ 4.35721e-006 ]
6998 : [ 4.75377e-006 ]
6999 : [ 6.06475e-006 ]
7000 : [ 5.91758e-006 ]
7001 : [ 5.17256e-006 ]
7002 : [ 6.56447e-006 ]
7003 : [ 4.21702e-006 ]
7004 : [ 6.58026e-006 ]
7005 : [ 4.77299e-006 ]
7006 : [ 7.51698e-006 ]
7007 : [ 7.60986e-006 ]
7008 : [ 4.26994e-006 ]
7009 : [ 7.71015e-006 ]
7010 : [ 4.3362e-006  ]
7011 : [ 7.9727e-006  ]
7012 : [ 5.54371e-006 ]
7013 : [ 6.84867e-006 ]
7014 : [ 7.02661e-006 ]
7015 : [ 7.91132e-006 ]
7016 : [ 6.23496e-006 ]
7017 : [ 6.57153e-006 ]
7018 : [ 5.55944e-006 ]
7019 : [ 5.45349e-006 ]
7020 : [ 5.52215e-006 ]
7021 : [ 6.76091e-006 ]
7022 : [ 7.93166e-006 ]
7023 : [ 5.81594e-006 ]
7024 : [ 5.91929e-006 ]
7025 : [ 7.15372e-006 ]
7026 : [ 4.35797e-006 ]
7027 : [ 6.00203e-006 ]
7028 : [ 4.92802e-006 ]
7029 : [ 5.52672e-006 ]
7030 : [ 7.96633e-006 ]
7031 : [ 6.87384e-006 ]
7032 : [ 7.93909e-006 ]
7033 : [ 7.80693e-006 ]
7034 : [ 7.89454e-006 ]
7035 : [ 7.26754e-006 ]
7036 : [ 5.91779e-006 ]
7037 : [ 7.24354e-006 ]
7038 : [ 7.88962e-006 ]
7039 : [ 6.6612e-006  ]
7040 : [ 5.01895e-006 ]
7041 : [ 6.26432e-006 ]
7042 : [ 7.63066e-006 ]
7043 : [ 5.09684e-006 ]
7044 : [ 5.03757e-006 ]
7045 : [ 4.63891e-006 ]
7046 : [ 6.93232e-006 ]
7047 : [ 6.4075e-006  ]
7048 : [ 7.86502e-006 ]
7049 : [ 4.29886e-006 ]
7050 : [ 7.75146e-006 ]
7051 : [ 4.47645e-006 ]
7052 : [ 7.51528e-006 ]
7053 : [ 8.07293e-006 ]
7054 : [ 5.83095e-006 ]
7055 : [ 7.57458e-006 ]
7056 : [ 6.90135e-006 ]
7057 : [ 6.22488e-006 ]
7058 : [ 7.13061e-006 ]
7059 : [ 8.06985e-006 ]
7060 : [ 7.55339e-006 ]
7061 : [ 5.60189e-006 ]
7062 : [ 4.56061e-006 ]
7063 : [ 4.75215e-006 ]
7064 : [ 7.51532e-006 ]
7065 : [ 7.2323e-006  ]
7066 : [ 6.34367e-006 ]
7067 : [ 6.75764e-006 ]
7068 : [ 4.21828e-006 ]
7069 : [ 8.16725e-006 ]
7070 : [ 5.33613e-006 ]
7071 : [ 5.31718e-006 ]
7072 : [ 5.38319e-006 ]
7073 : [ 5.70569e-006 ]
7074 : [ 6.22505e-006 ]
7075 : [ 4.83361e-006 ]
7076 : [ 8.07635e-006 ]
7077 : [ 4.91681e-006 ]
7078 : [ 5.03098e-006 ]
7079 : [ 8.04526e-006 ]
7080 : [ 7.72053e-006 ]
7081 : [ 6.62213e-006 ]
7082 : [ 6.84851e-006 ]
7083 : [ 8.14945e-006 ]
7084 : [ 7.23106e-006 ]
7085 : [ 6.75965e-006 ]
7086 : [ 4.29187e-006 ]
7087 : [ 6.00971e-006 ]
7088 : [ 5.64533e-006 ]
7089 : [ 7.07571e-006 ]
7090 : [ 7.83208e-006 ]
7091 : [ 7.24582e-006 ]
7092 : [ 6.72081e-006 ]
7093 : [ 7.64413e-006 ]
7094 : [ 6.71438e-006 ]
7095 : [ 6.56765e-006 ]
7096 : [ 6.91607e-006 ]
7097 : [ 7.41607e-006 ]
7098 : [ 4.50685e-006 ]
7099 : [ 6.96957e-006 ]
7100 : [ 7.0113e-006  ]
7101 : [ 7.58279e-006 ]
7102 : [ 6.1422e-006  ]
7103 : [ 7.82421e-006 ]
7104 : [ 5.62303e-006 ]
7105 : [ 5.73263e-006 ]
7106 : [ 7.7489e-006  ]
7107 : [ 7.75626e-006 ]
7108 : [ 5.18868e-006 ]
7109 : [ 7.06165e-006 ]
7110 : [ 7.91038e-006 ]
7111 : [ 7.19643e-006 ]
7112 : [ 4.89656e-006 ]
7113 : [ 7.45979e-006 ]
7114 : [ 4.26603e-006 ]
7115 : [ 4.35072e-006 ]
7116 : [ 7.39632e-006 ]
7117 : [ 5.12223e-006 ]
7118 : [ 8.01479e-006 ]
7119 : [ 6.33289e-006 ]
7120 : [ 4.72412e-006 ]
7121 : [ 5.15508e-006 ]
7122 : [ 7.31185e-006 ]
7123 : [ 5.64644e-006 ]
7124 : [ 5.87352e-006 ]
7125 : [ 4.62246e-006 ]
7126 : [ 7.63808e-006 ]
7127 : [ 4.90434e-006 ]
7128 : [ 4.55732e-006 ]
7129 : [ 7.91291e-006 ]
7130 : [ 7.42884e-006 ]
7131 : [ 6.68432e-006 ]
7132 : [ 7.53327e-006 ]
7133 : [ 6.39393e-006 ]
7134 : [ 6.10512e-006 ]
7135 : [ 5.1607e-006  ]
7136 : [ 5.8096e-006  ]
7137 : [ 5.10288e-006 ]
7138 : [ 6.61225e-006 ]
7139 : [ 7.72857e-006 ]
7140 : [ 6.45769e-006 ]
7141 : [ 7.95584e-006 ]
7142 : [ 7.84994e-006 ]
7143 : [ 5.96643e-006 ]
7144 : [ 7.56283e-006 ]
7145 : [ 6.53833e-006 ]
7146 : [ 7.47142e-006 ]
7147 : [ 7.65443e-006 ]
7148 : [ 6.33042e-006 ]
7149 : [ 5.59153e-006 ]
7150 : [ 7.87104e-006 ]
7151 : [ 7.84879e-006 ]
7152 : [ 4.48143e-006 ]
7153 : [ 7.66242e-006 ]
7154 : [ 6.61098e-006 ]
7155 : [ 7.92788e-006 ]
7156 : [ 6.44791e-006 ]
7157 : [ 7.66423e-006 ]
7158 : [ 5.77727e-006 ]
7159 : [ 7.93922e-006 ]
7160 : [ 7.95586e-006 ]
7161 : [ 7.62865e-006 ]
7162 : [ 5.80629e-006 ]
7163 : [ 4.87192e-006 ]
7164 : [ 7.59501e-006 ]
7165 : [ 7.26599e-006 ]
7166 : [ 7.75338e-006 ]
7167 : [ 5.36172e-006 ]
7168 : [ 6.61938e-006 ]
7169 : [ 6.45266e-006 ]
7170 : [ 4.41777e-006 ]
7171 : [ 5.97581e-006 ]
7172 : [ 6.72654e-006 ]
7173 : [ 4.57894e-006 ]
7174 : [ 6.62559e-006 ]
7175 : [ 7.49255e-006 ]
7176 : [ 4.62021e-006 ]
7177 : [ 4.69661e-006 ]
7178 : [ 6.84862e-006 ]
7179 : [ 5.983e-006   ]
7180 : [ 7.11615e-006 ]
7181 : [ 6.7669e-006  ]
7182 : [ 7.38107e-006 ]
7183 : [ 7.70431e-006 ]
7184 : [ 4.97842e-006 ]
7185 : [ 7.42892e-006 ]
7186 : [ 4.6296e-006  ]
7187 : [ 7.67206e-006 ]
7188 : [ 7.93862e-006 ]
7189 : [ 6.77598e-006 ]
7190 : [ 8.08115e-006 ]
7191 : [ 7.84815e-006 ]
7192 : [ 5.05983e-006 ]
7193 : [ 6.33044e-006 ]
7194 : [ 7.56816e-006 ]
7195 : [ 6.61922e-006 ]
7196 : [ 7.94488e-006 ]
7197 : [ 5.11602e-006 ]
7198 : [ 5.00102e-006 ]
7199 : [ 6.83941e-006 ]
7200 : [ 6.4899e-006  ]
7201 : [ 4.80565e-006 ]
7202 : [ 7.25057e-006 ]
7203 : [ 6.74608e-006 ]
7204 : [ 7.74072e-006 ]
7205 : [ 7.34174e-006 ]
7206 : [ 7.87288e-006 ]
7207 : [ 8.02571e-006 ]
7208 : [ 7.73478e-006 ]
7209 : [ 5.8426e-006  ]
7210 : [ 5.98371e-006 ]
7211 : [ 7.40274e-006 ]
7212 : [ 5.09946e-006 ]
7213 : [ 7.77347e-006 ]
7214 : [ 5.83321e-006 ]
7215 : [ 4.46664e-006 ]
7216 : [ 6.17798e-006 ]
7217 : [ 6.08649e-006 ]
7218 : [ 8.03073e-006 ]
7219 : [ 4.50988e-006 ]
7220 : [ 7.94561e-006 ]
7221 : [ 4.82959e-006 ]
7222 : [ 5.43246e-006 ]
7223 : [ 6.31833e-006 ]
7224 : [ 7.89845e-006 ]
7225 : [ 7.65997e-006 ]
7226 : [ 5.1564e-006  ]
7227 : [ 6.81756e-006 ]
7228 : [ 5.68097e-006 ]
7229 : [ 5.26682e-006 ]
7230 : [ 7.13406e-006 ]
7231 : [ 4.67127e-006 ]
7232 : [ 7.58446e-006 ]
7233 : [ 7.91597e-006 ]
7234 : [ 7.86418e-006 ]
7235 : [ 5.85192e-006 ]
7236 : [ 6.93508e-006 ]
7237 : [ 4.11167e-006 ]
7238 : [ 6.0249e-006  ]
7239 : [ 7.38878e-006 ]
7240 : [ 7.21252e-006 ]
7241 : [ 7.96075e-006 ]
7242 : [ 7.16963e-006 ]
7243 : [ 5.45082e-006 ]
7244 : [ 7.60476e-006 ]
7245 : [ 7.65233e-006 ]
7246 : [ 7.03159e-006 ]
7247 : [ 4.59625e-006 ]
7248 : [ 7.179e-006   ]
7249 : [ 5.33414e-006 ]
7250 : [ 7.75175e-006 ]
7251 : [ 7.08661e-006 ]
7252 : [ 6.43857e-006 ]
7253 : [ 7.03168e-006 ]
7254 : [ 7.54459e-006 ]
7255 : [ 7.09448e-006 ]
7256 : [ 7.26292e-006 ]
7257 : [ 7.99301e-006 ]
7258 : [ 6.95337e-006 ]
7259 : [ 7.65762e-006 ]
7260 : [ 4.57259e-006 ]
7261 : [ 6.91982e-006 ]
7262 : [ 6.52313e-006 ]
7263 : [ 3.98752e-006 ]
7264 : [ 7.75112e-006 ]
7265 : [ 6.27027e-006 ]
7266 : [ 7.25448e-006 ]
7267 : [ 5.21348e-006 ]
7268 : [ 7.69965e-006 ]
7269 : [ 5.3143e-006  ]
7270 : [ 5.26146e-006 ]
7271 : [ 5.88039e-006 ]
7272 : [ 6.80019e-006 ]
7273 : [ 6.81492e-006 ]
7274 : [ 4.81846e-006 ]
7275 : [ 4.96438e-006 ]
7276 : [ 8.14247e-006 ]
7277 : [ 7.93595e-006 ]
7278 : [ 4.42708e-006 ]
7279 : [ 4.35346e-006 ]
7280 : [ 7.79158e-006 ]
7281 : [ 7.88025e-006 ]
7282 : [ 5.75621e-006 ]
7283 : [ 5.41711e-006 ]
7284 : [ 7.80613e-006 ]
7285 : [ 8.01635e-006 ]
7286 : [ 5.34359e-006 ]
7287 : [ 6.44615e-006 ]
7288 : [ 7.67666e-006 ]
7289 : [ 6.97932e-006 ]
7290 : [ 5.38532e-006 ]
7291 : [ 7.23654e-006 ]
7292 : [ 8.10559e-006 ]
7293 : [ 6.35313e-006 ]
7294 : [ 7.78395e-006 ]
7295 : [ 7.44692e-006 ]
7296 : [ 7.85652e-006 ]
7297 : [ 7.66079e-006 ]
7298 : [ 7.95533e-006 ]
7299 : [ 4.60325e-006 ]
7300 : [ 4.78678e-006 ]
7301 : [ 5.46731e-006 ]
7302 : [ 7.11925e-006 ]
7303 : [ 5.09364e-006 ]
7304 : [ 5.80268e-006 ]
7305 : [ 7.1849e-006  ]
7306 : [ 6.98337e-006 ]
7307 : [ 7.0424e-006  ]
7308 : [ 7.01448e-006 ]
7309 : [ 5.85345e-006 ]
7310 : [ 7.72628e-006 ]
7311 : [ 8.18159e-006 ]
7312 : [ 7.55758e-006 ]
7313 : [ 4.20474e-006 ]
7314 : [ 7.68149e-006 ]
7315 : [ 4.52381e-006 ]
7316 : [ 7.98988e-006 ]
7317 : [ 4.24086e-006 ]
7318 : [ 8.10631e-006 ]
7319 : [ 8.01883e-006 ]
7320 : [ 8.08596e-006 ]
7321 : [ 7.84097e-006 ]
7322 : [ 7.59006e-006 ]
7323 : [ 6.22871e-006 ]
7324 : [ 6.06757e-006 ]
7325 : [ 6.35591e-006 ]
7326 : [ 7.57553e-006 ]
7327 : [ 7.5192e-006  ]
7328 : [ 5.53446e-006 ]
7329 : [ 5.03327e-006 ]
7330 : [ 5.77773e-006 ]
7331 : [ 6.91623e-006 ]
7332 : [ 8.07648e-006 ]
7333 : [ 7.92737e-006 ]
7334 : [ 6.24274e-006 ]
7335 : [ 6.84662e-006 ]
7336 : [ 8.07569e-006 ]
7337 : [ 6.38162e-006 ]
7338 : [ 7.20105e-006 ]
7339 : [ 4.73268e-006 ]
7340 : [ 7.53057e-006 ]
7341 : [ 4.13668e-006 ]
7342 : [ 7.93092e-006 ]
7343 : [ 7.29382e-006 ]
7344 : [ 7.39735e-006 ]
7345 : [ 6.54061e-006 ]
7346 : [ 5.41827e-006 ]
7347 : [ 7.76616e-006 ]
7348 : [ 7.48419e-006 ]
7349 : [ 4.45416e-006 ]
7350 : [ 7.5762e-006  ]
7351 : [ 8.24496e-006 ]
7352 : [ 6.95599e-006 ]
7353 : [ 8.11922e-006 ]
7354 : [ 7.82785e-006 ]
7355 : [ 7.77189e-006 ]
7356 : [ 5.88791e-006 ]
7357 : [ 6.7187e-006  ]
7358 : [ 7.14197e-006 ]
7359 : [ 5.90787e-006 ]
7360 : [ 4.38507e-006 ]
7361 : [ 6.00345e-006 ]
7362 : [ 7.51046e-006 ]
7363 : [ 7.04997e-006 ]
7364 : [ 7.83884e-006 ]
7365 : [ 7.75146e-006 ]
7366 : [ 7.37217e-006 ]
7367 : [ 7.74601e-006 ]
7368 : [ 6.80101e-006 ]
7369 : [ 4.59515e-006 ]
7370 : [ 6.91059e-006 ]
7371 : [ 7.85188e-006 ]
7372 : [ 5.56893e-006 ]
7373 : [ 7.9542e-006  ]
7374 : [ 6.49411e-006 ]
7375 : [ 6.2743e-006  ]
7376 : [ 8.02104e-006 ]
7377 : [ 4.5342e-006  ]
7378 : [ 8.14584e-006 ]
7379 : [ 8.02062e-006 ]
7380 : [ 7.68792e-006 ]
7381 : [ 5.47116e-006 ]
7382 : [ 7.81443e-006 ]
7383 : [ 7.69835e-006 ]
7384 : [ 4.97324e-006 ]
7385 : [ 6.81017e-006 ]
7386 : [ 5.35587e-006 ]
7387 : [ 7.81646e-006 ]
7388 : [ 6.69337e-006 ]
7389 : [ 7.95595e-006 ]
7390 : [ 6.85818e-006 ]
7391 : [ 7.85992e-006 ]
7392 : [ 3.95418e-006 ]
7393 : [ 8.13562e-006 ]
7394 : [ 7.14668e-006 ]
7395 : [ 7.36727e-006 ]
7396 : [ 7.64302e-006 ]
7397 : [ 7.17011e-006 ]
7398 : [ 6.85296e-006 ]
7399 : [ 7.92078e-006 ]
7400 : [ 8.00198e-006 ]
7401 : [ 6.04584e-006 ]
7402 : [ 7.68669e-006 ]
7403 : [ 7.67854e-006 ]
7404 : [ 7.16163e-006 ]
7405 : [ 8.07225e-006 ]
7406 : [ 6.78571e-006 ]
7407 : [ 6.7422e-006  ]
7408 : [ 6.66996e-006 ]
7409 : [ 4.46219e-006 ]
7410 : [ 7.08997e-006 ]
7411 : [ 7.8175e-006  ]
7412 : [ 7.39742e-006 ]
7413 : [ 5.28853e-006 ]
7414 : [ 5.67581e-006 ]
7415 : [ 6.52489e-006 ]
7416 : [ 7.58781e-006 ]
7417 : [ 6.38695e-006 ]
7418 : [ 7.84414e-006 ]
7419 : [ 5.84737e-006 ]
7420 : [ 8.07245e-006 ]
7421 : [ 4.77e-006    ]
7422 : [ 6.25284e-006 ]
7423 : [ 7.00995e-006 ]
7424 : [ 6.73247e-006 ]
7425 : [ 5.77849e-006 ]
7426 : [ 7.81817e-006 ]
7427 : [ 6.55613e-006 ]
7428 : [ 5.63622e-006 ]
7429 : [ 5.14718e-006 ]
7430 : [ 4.11213e-006 ]
7431 : [ 7.47275e-006 ]
7432 : [ 6.85897e-006 ]
7433 : [ 8.06618e-006 ]
7434 : [ 5.00996e-006 ]
7435 : [ 7.061e-006   ]
7436 : [ 8.12625e-006 ]
7437 : [ 7.87105e-006 ]
7438 : [ 7.82172e-006 ]
7439 : [ 8.05578e-006 ]
7440 : [ 4.52653e-006 ]
7441 : [ 7.59604e-006 ]
7442 : [ 6.19161e-006 ]
7443 : [ 7.84877e-006 ]
7444 : [ 6.71515e-006 ]
7445 : [ 6.69629e-006 ]
7446 : [ 4.44418e-006 ]
7447 : [ 5.50488e-006 ]
7448 : [ 7.84476e-006 ]
7449 : [ 7.97882e-006 ]
7450 : [ 7.343e-006   ]
7451 : [ 7.76076e-006 ]
7452 : [ 5.7144e-006  ]
7453 : [ 6.8787e-006  ]
7454 : [ 5.04674e-006 ]
7455 : [ 6.82248e-006 ]
7456 : [ 7.76095e-006 ]
7457 : [ 7.82231e-006 ]
7458 : [ 6.89557e-006 ]
7459 : [ 7.91578e-006 ]
7460 : [ 5.04069e-006 ]
7461 : [ 7.89624e-006 ]
7462 : [ 7.29148e-006 ]
7463 : [ 6.74936e-006 ]
7464 : [ 7.45243e-006 ]
7465 : [ 5.28638e-006 ]
7466 : [ 7.8563e-006  ]
7467 : [ 6.65839e-006 ]
7468 : [ 7.53655e-006 ]
7469 : [ 5.46576e-006 ]
7470 : [ 4.06279e-006 ]
7471 : [ 6.16646e-006 ]
7472 : [ 7.00519e-006 ]
7473 : [ 4.07812e-006 ]
7474 : [ 5.9106e-006  ]
7475 : [ 7.37251e-006 ]
7476 : [ 7.71691e-006 ]
7477 : [ 6.6164e-006  ]
7478 : [ 4.55108e-006 ]
7479 : [ 7.91401e-006 ]
7480 : [ 4.73011e-006 ]
7481 : [ 4.54524e-006 ]
7482 : [ 6.49554e-006 ]
7483 : [ 4.01244e-006 ]
7484 : [ 6.15295e-006 ]
7485 : [ 6.61864e-006 ]
7486 : [ 7.95484e-006 ]
7487 : [ 5.98099e-006 ]
7488 : [ 7.96695e-006 ]
7489 : [ 6.41236e-006 ]
7490 : [ 7.84764e-006 ]
7491 : [ 6.05774e-006 ]
7492 : [ 7.74811e-006 ]
7493 : [ 5.09646e-006 ]
7494 : [ 6.37869e-006 ]
7495 : [ 6.35215e-006 ]
7496 : [ 4.56283e-006 ]
7497 : [ 6.03914e-006 ]
7498 : [ 7.41576e-006 ]
7499 : [ 5.75553e-006 ]
7500 : [ 7.38808e-006 ]
7501 : [ 7.65859e-006 ]
7502 : [ 7.55449e-006 ]
7503 : [ 7.7174e-006  ]
7504 : [ 7.14527e-006 ]
7505 : [ 5.63972e-006 ]
7506 : [ 4.24902e-006 ]
7507 : [ 6.07324e-006 ]
7508 : [ 7.01955e-006 ]
7509 : [ 4.79245e-006 ]
7510 : [ 5.11796e-006 ]
7511 : [ 8.14587e-006 ]
7512 : [ 5.418e-006   ]
7513 : [ 7.7637e-006  ]
7514 : [ 7.00607e-006 ]
7515 : [ 5.27346e-006 ]
7516 : [ 4.0521e-006  ]
7517 : [ 6.84376e-006 ]
7518 : [ 8.11794e-006 ]
7519 : [ 5.15549e-006 ]
7520 : [ 4.8943e-006  ]
7521 : [ 7.2253e-006  ]
7522 : [ 7.79934e-006 ]
7523 : [ 6.02878e-006 ]
7524 : [ 6.13256e-006 ]
7525 : [ 6.42941e-006 ]
7526 : [ 6.18987e-006 ]
7527 : [ 8.17702e-006 ]
7528 : [ 5.60255e-006 ]
7529 : [ 4.74508e-006 ]
7530 : [ 7.46154e-006 ]
7531 : [ 4.58471e-006 ]
7532 : [ 4.87846e-006 ]
7533 : [ 5.64007e-006 ]
7534 : [ 7.32191e-006 ]
7535 : [ 7.53697e-006 ]
7536 : [ 5.34283e-006 ]
7537 : [ 7.82645e-006 ]
7538 : [ 7.25874e-006 ]
7539 : [ 7.66826e-006 ]
7540 : [ 5.26311e-006 ]
7541 : [ 5.04435e-006 ]
7542 : [ 8.07974e-006 ]
7543 : [ 6.67908e-006 ]
7544 : [ 5.17014e-006 ]
7545 : [ 5.41738e-006 ]
7546 : [ 6.60388e-006 ]
7547 : [ 6.90443e-006 ]
7548 : [ 7.81036e-006 ]
7549 : [ 7.85021e-006 ]
7550 : [ 7.928e-006   ]
7551 : [ 7.50089e-006 ]
7552 : [ 6.76734e-006 ]
7553 : [ 7.52636e-006 ]
7554 : [ 6.37519e-006 ]
7555 : [ 5.79964e-006 ]
7556 : [ 6.73922e-006 ]
7557 : [ 7.47458e-006 ]
7558 : [ 5.38888e-006 ]
7559 : [ 5.0845e-006  ]
7560 : [ 7.57282e-006 ]
7561 : [ 7.36201e-006 ]
7562 : [ 8.04696e-006 ]
7563 : [ 7.8147e-006  ]
7564 : [ 5.19306e-006 ]
7565 : [ 7.20723e-006 ]
7566 : [ 4.3168e-006  ]
7567 : [ 6.73607e-006 ]
7568 : [ 7.67166e-006 ]
7569 : [ 6.78089e-006 ]
7570 : [ 7.65008e-006 ]
7571 : [ 6.83649e-006 ]
7572 : [ 7.47711e-006 ]
7573 : [ 7.87287e-006 ]
7574 : [ 7.41109e-006 ]
7575 : [ 6.8343e-006  ]
7576 : [ 6.51258e-006 ]
7577 : [ 6.56382e-006 ]
7578 : [ 7.44857e-006 ]
7579 : [ 5.20188e-006 ]
7580 : [ 7.19261e-006 ]
7581 : [ 8.07398e-006 ]
7582 : [ 4.93726e-006 ]
7583 : [ 5.63149e-006 ]
7584 : [ 5.10318e-006 ]
7585 : [ 7.53564e-006 ]
7586 : [ 7.72108e-006 ]
7587 : [ 7.30443e-006 ]
7588 : [ 7.38258e-006 ]
7589 : [ 7.75542e-006 ]
7590 : [ 7.03835e-006 ]
7591 : [ 6.64852e-006 ]
7592 : [ 7.71383e-006 ]
7593 : [ 6.119e-006   ]
7594 : [ 7.8837e-006  ]
7595 : [ 7.6011e-006  ]
7596 : [ 5.25647e-006 ]
7597 : [ 6.23977e-006 ]
7598 : [ 6.91938e-006 ]
7599 : [ 6.8701e-006  ]
7600 : [ 8.00908e-006 ]
7601 : [ 7.54596e-006 ]
7602 : [ 6.59793e-006 ]
7603 : [ 7.51401e-006 ]
7604 : [ 4.44002e-006 ]
7605 : [ 6.683e-006   ]
7606 : [ 5.19604e-006 ]
7607 : [ 7.32097e-006 ]
7608 : [ 7.53975e-006 ]
7609 : [ 7.53803e-006 ]
7610 : [ 6.23129e-006 ]
7611 : [ 7.4254e-006  ]
7612 : [ 8.14046e-006 ]
7613 : [ 8.10358e-006 ]
7614 : [ 6.99074e-006 ]
7615 : [ 7.94971e-006 ]
7616 : [ 7.8272e-006  ]
7617 : [ 5.77862e-006 ]
7618 : [ 7.45136e-006 ]
7619 : [ 7.60095e-006 ]
7620 : [ 6.76875e-006 ]
7621 : [ 7.09229e-006 ]
7622 : [ 7.14258e-006 ]
7623 : [ 7.19367e-006 ]
7624 : [ 4.65916e-006 ]
7625 : [ 8.06926e-006 ]
7626 : [ 4.28021e-006 ]
7627 : [ 6.83022e-006 ]
7628 : [ 7.75191e-006 ]
7629 : [ 7.95728e-006 ]
7630 : [ 5.19405e-006 ]
7631 : [ 7.86382e-006 ]
7632 : [ 4.29745e-006 ]
7633 : [ 7.45259e-006 ]
7634 : [ 7.51713e-006 ]
7635 : [ 7.2696e-006  ]
7636 : [ 5.07614e-006 ]
7637 : [ 5.14837e-006 ]
7638 : [ 6.70496e-006 ]
7639 : [ 7.3495e-006  ]
7640 : [ 5.40883e-006 ]
7641 : [ 5.53571e-006 ]
7642 : [ 6.67797e-006 ]
7643 : [ 7.38783e-006 ]
7644 : [ 8.07098e-006 ]
7645 : [ 5.56968e-006 ]
7646 : [ 6.28659e-006 ]
7647 : [ 7.83835e-006 ]
7648 : [ 7.73275e-006 ]
7649 : [ 8.16587e-006 ]
7650 : [ 7.83458e-006 ]
7651 : [ 7.71772e-006 ]
7652 : [ 7.87425e-006 ]
7653 : [ 5.89935e-006 ]
7654 : [ 5.32975e-006 ]
7655 : [ 7.8607e-006  ]
7656 : [ 7.91994e-006 ]
7657 : [ 6.41405e-006 ]
7658 : [ 5.27467e-006 ]
7659 : [ 4.73345e-006 ]
7660 : [ 7.49023e-006 ]
7661 : [ 7.56605e-006 ]
7662 : [ 4.21284e-006 ]
7663 : [ 6.03194e-006 ]
7664 : [ 4.93185e-006 ]
7665 : [ 7.90339e-006 ]
7666 : [ 7.90675e-006 ]
7667 : [ 8.05104e-006 ]
7668 : [ 8.16955e-006 ]
7669 : [ 6.75607e-006 ]
7670 : [ 7.30008e-006 ]
7671 : [ 6.07974e-006 ]
7672 : [ 5.48548e-006 ]
7673 : [ 7.39455e-006 ]
7674 : [ 7.31955e-006 ]
7675 : [ 5.05489e-006 ]
7676 : [ 7.87419e-006 ]
7677 : [ 4.894e-006   ]
7678 : [ 7.71258e-006 ]
7679 : [ 7.92869e-006 ]
7680 : [ 4.933e-006   ]
7681 : [ 4.13062e-006 ]
7682 : [ 7.82234e-006 ]
7683 : [ 4.87551e-006 ]
7684 : [ 5.04796e-006 ]
7685 : [ 6.09935e-006 ]
7686 : [ 7.2139e-006  ]
7687 : [ 7.69527e-006 ]
7688 : [ 6.8841e-006  ]
7689 : [ 8.12462e-006 ]
7690 : [ 4.41284e-006 ]
7691 : [ 7.54146e-006 ]
7692 : [ 4.81774e-006 ]
7693 : [ 6.06031e-006 ]
7694 : [ 7.29645e-006 ]
7695 : [ 5.93863e-006 ]
7696 : [ 5.01491e-006 ]
7697 : [ 4.36103e-006 ]
7698 : [ 8.11479e-006 ]
7699 : [ 5.76543e-006 ]
7700 : [ 8.00829e-006 ]
7701 : [ 7.53174e-006 ]
7702 : [ 5.02363e-006 ]
7703 : [ 7.48508e-006 ]
7704 : [ 7.68017e-006 ]
7705 : [ 7.4333e-006  ]
7706 : [ 7.61363e-006 ]
7707 : [ 7.03243e-006 ]
7708 : [ 7.52715e-006 ]
7709 : [ 7.62196e-006 ]
7710 : [ 6.68841e-006 ]
7711 : [ 7.79423e-006 ]
7712 : [ 5.03581e-006 ]
7713 : [ 4.85695e-006 ]
7714 : [ 4.63216e-006 ]
7715 : [ 7.81485e-006 ]
7716 : [ 6.94794e-006 ]
7717 : [ 6.60073e-006 ]
7718 : [ 4.34223e-006 ]
7719 : [ 4.82509e-006 ]
7720 : [ 7.87857e-006 ]
7721 : [ 7.07339e-006 ]
7722 : [ 5.57698e-006 ]
7723 : [ 8.10091e-006 ]
7724 : [ 5.31869e-006 ]
7725 : [ 5.71011e-006 ]
7726 : [ 5.18198e-006 ]
7727 : [ 7.91657e-006 ]
7728 : [ 6.83819e-006 ]
7729 : [ 6.9638e-006  ]
7730 : [ 7.85307e-006 ]
7731 : [ 6.90084e-006 ]
7732 : [ 7.3593e-006  ]
7733 : [ 7.80363e-006 ]
7734 : [ 6.90607e-006 ]
7735 : [ 6.06671e-006 ]
7736 : [ 8.01154e-006 ]
7737 : [ 4.92263e-006 ]
7738 : [ 6.77823e-006 ]
7739 : [ 6.00819e-006 ]
7740 : [ 7.61718e-006 ]
7741 : [ 7.66318e-006 ]
7742 : [ 7.31421e-006 ]
7743 : [ 5.46778e-006 ]
7744 : [ 7.53406e-006 ]
7745 : [ 4.47794e-006 ]
7746 : [ 7.49813e-006 ]
7747 : [ 5.95091e-006 ]
7748 : [ 7.35679e-006 ]
7749 : [ 7.19712e-006 ]
7750 : [ 6.97033e-006 ]
7751 : [ 5.91081e-006 ]
7752 : [ 5.29123e-006 ]
7753 : [ 7.08932e-006 ]
7754 : [ 7.34273e-006 ]
7755 : [ 6.07384e-006 ]
7756 : [ 5.96022e-006 ]
7757 : [ 5.37707e-006 ]
7758 : [ 5.88228e-006 ]
7759 : [ 4.51949e-006 ]
7760 : [ 4.46478e-006 ]
7761 : [ 7.15255e-006 ]
7762 : [ 6.37395e-006 ]
7763 : [ 7.16873e-006 ]
7764 : [ 7.8989e-006  ]
7765 : [ 6.4324e-006  ]
7766 : [ 4.40417e-006 ]
7767 : [ 4.03957e-006 ]
7768 : [ 5.80372e-006 ]
7769 : [ 7.19748e-006 ]
7770 : [ 5.36474e-006 ]
7771 : [ 4.90413e-006 ]
7772 : [ 8.10514e-006 ]
7773 : [ 7.12859e-006 ]
7774 : [ 5.8888e-006  ]
7775 : [ 7.72792e-006 ]
7776 : [ 5.96145e-006 ]
7777 : [ 7.14187e-006 ]
7778 : [ 6.14327e-006 ]
7779 : [ 7.03068e-006 ]
7780 : [ 8.13726e-006 ]
7781 : [ 5.50128e-006 ]
7782 : [ 5.10374e-006 ]
7783 : [ 7.91715e-006 ]
7784 : [ 7.62611e-006 ]
7785 : [ 7.94253e-006 ]
7786 : [ 7.22508e-006 ]
7787 : [ 7.00026e-006 ]
7788 : [ 5.68437e-006 ]
7789 : [ 7.52313e-006 ]
7790 : [ 7.016e-006   ]
7791 : [ 7.17884e-006 ]
7792 : [ 7.25504e-006 ]
7793 : [ 6.86975e-006 ]
7794 : [ 7.21955e-006 ]
7795 : [ 5.76604e-006 ]
7796 : [ 6.66975e-006 ]
7797 : [ 5.14343e-006 ]
7798 : [ 7.87978e-006 ]
7799 : [ 7.47243e-006 ]
7800 : [ 7.68836e-006 ]
7801 : [ 6.151e-006   ]
7802 : [ 7.33359e-006 ]
7803 : [ 5.08448e-006 ]
7804 : [ 8.06295e-006 ]
7805 : [ 7.46625e-006 ]
7806 : [ 5.80277e-006 ]
7807 : [ 7.82015e-006 ]
7808 : [ 7.01891e-006 ]
7809 : [ 5.77913e-006 ]
7810 : [ 4.5034e-006  ]
7811 : [ 4.86333e-006 ]
7812 : [ 5.79823e-006 ]
7813 : [ 7.8582e-006  ]
7814 : [ 6.19893e-006 ]
7815 : [ 6.65953e-006 ]
7816 : [ 7.29679e-006 ]
7817 : [ 4.98881e-006 ]
7818 : [ 6.9837e-006  ]
7819 : [ 6.56879e-006 ]
7820 : [ 7.27643e-006 ]
7821 : [ 5.92242e-006 ]
7822 : [ 5.20637e-006 ]
7823 : [ 5.3526e-006  ]
7824 : [ 6.36838e-006 ]
7825 : [ 7.545e-006   ]
7826 : [ 7.59372e-006 ]
7827 : [ 7.20269e-006 ]
7828 : [ 7.2686e-006  ]
7829 : [ 7.8862e-006  ]
7830 : [ 7.15287e-006 ]
7831 : [ 5.52906e-006 ]
7832 : [ 6.23378e-006 ]
7833 : [ 7.15167e-006 ]
7834 : [ 6.99996e-006 ]
7835 : [ 7.51936e-006 ]
7836 : [ 6.99467e-006 ]
7837 : [ 7.94248e-006 ]
7838 : [ 6.41951e-006 ]
7839 : [ 7.25559e-006 ]
7840 : [ 6.88708e-006 ]
7841 : [ 5.55633e-006 ]
7842 : [ 5.60297e-006 ]
7843 : [ 5.65615e-006 ]
7844 : [ 7.97506e-006 ]
7845 : [ 6.62508e-006 ]
7846 : [ 6.54784e-006 ]
7847 : [ 5.57518e-006 ]
7848 : [ 7.34261e-006 ]
7849 : [ 5.70019e-006 ]
7850 : [ 7.75242e-006 ]
7851 : [ 5.29591e-006 ]
7852 : [ 7.85327e-006 ]
7853 : [ 7.26617e-006 ]
7854 : [ 4.47016e-006 ]
7855 : [ 5.74648e-006 ]
7856 : [ 5.87933e-006 ]
7857 : [ 5.2003e-006  ]
7858 : [ 7.29026e-006 ]
7859 : [ 7.41223e-006 ]
7860 : [ 7.05549e-006 ]
7861 : [ 7.83597e-006 ]
7862 : [ 7.01607e-006 ]
7863 : [ 5.77342e-006 ]
7864 : [ 7.33173e-006 ]
7865 : [ 7.63863e-006 ]
7866 : [ 7.68863e-006 ]
7867 : [ 6.96293e-006 ]
7868 : [ 7.23425e-006 ]
7869 : [ 5.84765e-006 ]
7870 : [ 7.31199e-006 ]
7871 : [ 4.22341e-006 ]
7872 : [ 4.33581e-006 ]
7873 : [ 4.35549e-006 ]
7874 : [ 6.12335e-006 ]
7875 : [ 6.78999e-006 ]
7876 : [ 5.09996e-006 ]
7877 : [ 5.36904e-006 ]
7878 : [ 5.62292e-006 ]
7879 : [ 5.99585e-006 ]
7880 : [ 7.98767e-006 ]
7881 : [ 5.2385e-006  ]
7882 : [ 6.92855e-006 ]
7883 : [ 5.93988e-006 ]
7884 : [ 6.65009e-006 ]
7885 : [ 6.19707e-006 ]
7886 : [ 7.73714e-006 ]
7887 : [ 7.88785e-006 ]
7888 : [ 7.74146e-006 ]
7889 : [ 7.4135e-006  ]
7890 : [ 7.41464e-006 ]
7891 : [ 7.42036e-006 ]
7892 : [ 7.20899e-006 ]
7893 : [ 5.23394e-006 ]
7894 : [ 7.76611e-006 ]
7895 : [ 5.21098e-006 ]
7896 : [ 8.01565e-006 ]
7897 : [ 5.6076e-006  ]
7898 : [ 7.22021e-006 ]
7899 : [ 5.16069e-006 ]
7900 : [ 6.50743e-006 ]
7901 : [ 6.65054e-006 ]
7902 : [ 7.76703e-006 ]
7903 : [ 5.77397e-006 ]
7904 : [ 6.58954e-006 ]
7905 : [ 4.49593e-006 ]
7906 : [ 5.94546e-006 ]
7907 : [ 7.09056e-006 ]
7908 : [ 7.74192e-006 ]
7909 : [ 6.8615e-006  ]
7910 : [ 4.85494e-006 ]
7911 : [ 7.00031e-006 ]
7912 : [ 4.88831e-006 ]
7913 : [ 6.26206e-006 ]
7914 : [ 6.9285e-006  ]
7915 : [ 7.38263e-006 ]
7916 : [ 7.46985e-006 ]
7917 : [ 4.80749e-006 ]
7918 : [ 7.89875e-006 ]
7919 : [ 6.44406e-006 ]
7920 : [ 7.91132e-006 ]
7921 : [ 5.48726e-006 ]
7922 : [ 6.62809e-006 ]
7923 : [ 6.12971e-006 ]
7924 : [ 8.18059e-006 ]
7925 : [ 4.6426e-006  ]
7926 : [ 5.11555e-006 ]
7927 : [ 7.94312e-006 ]
7928 : [ 5.50063e-006 ]
7929 : [ 4.84381e-006 ]
7930 : [ 6.69298e-006 ]
7931 : [ 7.70022e-006 ]
7932 : [ 6.04202e-006 ]
7933 : [ 6.89694e-006 ]
7934 : [ 5.44523e-006 ]
7935 : [ 7.75183e-006 ]
7936 : [ 7.93706e-006 ]
7937 : [ 7.36396e-006 ]
7938 : [ 6.08671e-006 ]
7939 : [ 7.05235e-006 ]
7940 : [ 8.09339e-006 ]
7941 : [ 8.00719e-006 ]
7942 : [ 7.67459e-006 ]
7943 : [ 5.32804e-006 ]
7944 : [ 8.15773e-006 ]
7945 : [ 7.8801e-006  ]
7946 : [ 6.00652e-006 ]
7947 : [ 7.50269e-006 ]
7948 : [ 6.53304e-006 ]
7949 : [ 7.47062e-006 ]
7950 : [ 6.68208e-006 ]
7951 : [ 8.00987e-006 ]
7952 : [ 7.46226e-006 ]
7953 : [ 5.74939e-006 ]
7954 : [ 7.69164e-006 ]
7955 : [ 8.08779e-006 ]
7956 : [ 5.92126e-006 ]
7957 : [ 7.9505e-006  ]
7958 : [ 7.30679e-006 ]
7959 : [ 8.06349e-006 ]
7960 : [ 4.67358e-006 ]
7961 : [ 5.1038e-006  ]
7962 : [ 6.45301e-006 ]
7963 : [ 6.36285e-006 ]
7964 : [ 7.82079e-006 ]
7965 : [ 5.87796e-006 ]
7966 : [ 6.45146e-006 ]
7967 : [ 6.57796e-006 ]
7968 : [ 6.11131e-006 ]
7969 : [ 4.11495e-006 ]
7970 : [ 5.53978e-006 ]
7971 : [ 5.72644e-006 ]
7972 : [ 5.61042e-006 ]
7973 : [ 5.14257e-006 ]
7974 : [ 8.15189e-006 ]
7975 : [ 7.48821e-006 ]
7976 : [ 4.41832e-006 ]
7977 : [ 7.42589e-006 ]
7978 : [ 5.42929e-006 ]
7979 : [ 4.61228e-006 ]
7980 : [ 5.04685e-006 ]
7981 : [ 6.85222e-006 ]
7982 : [ 6.29112e-006 ]
7983 : [ 7.55969e-006 ]
7984 : [ 5.55636e-006 ]
7985 : [ 4.73661e-006 ]
7986 : [ 6.28348e-006 ]
7987 : [ 7.89577e-006 ]
7988 : [ 7.89516e-006 ]
7989 : [ 5.9072e-006  ]
7990 : [ 7.82017e-006 ]
7991 : [ 7.1713e-006  ]
7992 : [ 6.11751e-006 ]
7993 : [ 4.05047e-006 ]
7994 : [ 7.32289e-006 ]
7995 : [ 4.72044e-006 ]
7996 : [ 7.39932e-006 ]
7997 : [ 4.92274e-006 ]
7998 : [ 7.50371e-006 ]
7999 : [ 6.77702e-006 ]
8000 : [ 5.13566e-006 ]
8001 : [ 5.79013e-006 ]
8002 : [ 7.1145e-006  ]
8003 : [ 6.23458e-006 ]
8004 : [ 7.14355e-006 ]
8005 : [ 5.0952e-006  ]
8006 : [ 7.76737e-006 ]
8007 : [ 7.67573e-006 ]
8008 : [ 7.83081e-006 ]
8009 : [ 7.55468e-006 ]
8010 : [ 6.30739e-006 ]
8011 : [ 7.58869e-006 ]
8012 : [ 7.76101e-006 ]
8013 : [ 6.72174e-006 ]
8014 : [ 7.56523e-006 ]
8015 : [ 7.51408e-006 ]
8016 : [ 7.72026e-006 ]
8017 : [ 7.69053e-006 ]
8018 : [ 4.45791e-006 ]
8019 : [ 6.17009e-006 ]
8020 : [ 5.96197e-006 ]
8021 : [ 7.0455e-006  ]
8022 : [ 7.23101e-006 ]
8023 : [ 4.3965e-006  ]
8024 : [ 5.05355e-006 ]
8025 : [ 7.44536e-006 ]
8026 : [ 7.59629e-006 ]
8027 : [ 4.22553e-006 ]
8028 : [ 7.57577e-006 ]
8029 : [ 6.93976e-006 ]
8030 : [ 5.74581e-006 ]
8031 : [ 4.25377e-006 ]
8032 : [ 6.73944e-006 ]
8033 : [ 5.48682e-006 ]
8034 : [ 6.57388e-006 ]
8035 : [ 4.79761e-006 ]
8036 : [ 5.78489e-006 ]
8037 : [ 6.91156e-006 ]
8038 : [ 8.17679e-006 ]
8039 : [ 6.21875e-006 ]
8040 : [ 4.09818e-006 ]
8041 : [ 4.71967e-006 ]
8042 : [ 4.53991e-006 ]
8043 : [ 6.98263e-006 ]
8044 : [ 6.70808e-006 ]
8045 : [ 5.4561e-006  ]
8046 : [ 7.62054e-006 ]
8047 : [ 4.84817e-006 ]
8048 : [ 6.7645e-006  ]
8049 : [ 6.57933e-006 ]
8050 : [ 7.55928e-006 ]
8051 : [ 4.90298e-006 ]
8052 : [ 7.59897e-006 ]
8053 : [ 5.02743e-006 ]
8054 : [ 6.13298e-006 ]
8055 : [ 7.32081e-006 ]
8056 : [ 5.32912e-006 ]
8057 : [ 4.96814e-006 ]
8058 : [ 4.74898e-006 ]
8059 : [ 5.74398e-006 ]
8060 : [ 7.73066e-006 ]
8061 : [ 4.99774e-006 ]
8062 : [ 7.81788e-006 ]
8063 : [ 7.70102e-006 ]
8064 : [ 6.06761e-006 ]
8065 : [ 5.75969e-006 ]
8066 : [ 7.97099e-006 ]
8067 : [ 8.01501e-006 ]
8068 : [ 6.25385e-006 ]
8069 : [ 7.03298e-006 ]
8070 : [ 7.37411e-006 ]
8071 : [ 4.36247e-006 ]
8072 : [ 7.80919e-006 ]
8073 : [ 5.97571e-006 ]
8074 : [ 6.57356e-006 ]
8075 : [ 7.30001e-006 ]
8076 : [ 6.02308e-006 ]
8077 : [ 5.22021e-006 ]
8078 : [ 5.17894e-006 ]
8079 : [ 4.12113e-006 ]
8080 : [ 6.68686e-006 ]
8081 : [ 5.50854e-006 ]
8082 : [ 6.21988e-006 ]
8083 : [ 6.65123e-006 ]
8084 : [ 7.8651e-006  ]
8085 : [ 6.45835e-006 ]
8086 : [ 6.9501e-006  ]
8087 : [ 6.34214e-006 ]
8088 : [ 5.27725e-006 ]
8089 : [ 6.7595e-006  ]
8090 : [ 6.27784e-006 ]
8091 : [ 6.18058e-006 ]
8092 : [ 7.30072e-006 ]
8093 : [ 8.09851e-006 ]
8094 : [ 7.78092e-006 ]
8095 : [ 7.60079e-006 ]
8096 : [ 5.70535e-006 ]
8097 : [ 7.07449e-006 ]
8098 : [ 6.73747e-006 ]
8099 : [ 4.83934e-006 ]
8100 : [ 8.13112e-006 ]
8101 : [ 7.46673e-006 ]
8102 : [ 7.28524e-006 ]
8103 : [ 7.51628e-006 ]
8104 : [ 5.34271e-006 ]
8105 : [ 4.39904e-006 ]
8106 : [ 7.95862e-006 ]
8107 : [ 6.3138e-006  ]
8108 : [ 8.1778e-006  ]
8109 : [ 7.5412e-006  ]
8110 : [ 5.86698e-006 ]
8111 : [ 5.21611e-006 ]
8112 : [ 7.63118e-006 ]
8113 : [ 7.76156e-006 ]
8114 : [ 7.37999e-006 ]
8115 : [ 7.58798e-006 ]
8116 : [ 5.28777e-006 ]
8117 : [ 5.04168e-006 ]
8118 : [ 4.37844e-006 ]
8119 : [ 5.82765e-006 ]
8120 : [ 7.78992e-006 ]
8121 : [ 7.60538e-006 ]
8122 : [ 7.98659e-006 ]
8123 : [ 6.7661e-006  ]
8124 : [ 7.5327e-006  ]
8125 : [ 5.04647e-006 ]
8126 : [ 6.477e-006   ]
8127 : [ 7.69703e-006 ]
8128 : [ 7.27817e-006 ]
8129 : [ 4.73968e-006 ]
8130 : [ 5.37792e-006 ]
8131 : [ 5.14403e-006 ]
8132 : [ 6.7908e-006  ]
8133 : [ 7.60099e-006 ]
8134 : [ 7.8147e-006  ]
8135 : [ 7.85784e-006 ]
8136 : [ 6.12388e-006 ]
8137 : [ 7.13396e-006 ]
8138 : [ 5.24694e-006 ]
8139 : [ 7.30054e-006 ]
8140 : [ 6.16214e-006 ]
8141 : [ 5.06047e-006 ]
8142 : [ 7.93041e-006 ]
8143 : [ 7.99796e-006 ]
8144 : [ 7.53649e-006 ]
8145 : [ 5.72044e-006 ]
8146 : [ 4.18801e-006 ]
8147 : [ 5.55403e-006 ]
8148 : [ 5.66357e-006 ]
8149 : [ 7.12523e-006 ]
8150 : [ 4.26e-006    ]
8151 : [ 5.31911e-006 ]
8152 : [ 7.64752e-006 ]
8153 : [ 5.0359e-006  ]
8154 : [ 7.55848e-006 ]
8155 : [ 8.18679e-006 ]
8156 : [ 5.98485e-006 ]
8157 : [ 6.98706e-006 ]
8158 : [ 7.16083e-006 ]
8159 : [ 6.30441e-006 ]
8160 : [ 6.07769e-006 ]
8161 : [ 7.26793e-006 ]
8162 : [ 6.8295e-006  ]
8163 : [ 7.47739e-006 ]
8164 : [ 8.12529e-006 ]
8165 : [ 7.97297e-006 ]
8166 : [ 7.15014e-006 ]
8167 : [ 7.32233e-006 ]
8168 : [ 5.96375e-006 ]
8169 : [ 7.86861e-006 ]
8170 : [ 7.92294e-006 ]
8171 : [ 6.82515e-006 ]
8172 : [ 6.49702e-006 ]
8173 : [ 7.89829e-006 ]
8174 : [ 4.70405e-006 ]
8175 : [ 7.88078e-006 ]
8176 : [ 7.43543e-006 ]
8177 : [ 4.26077e-006 ]
8178 : [ 5.11906e-006 ]
8179 : [ 6.41234e-006 ]
8180 : [ 5.99464e-006 ]
8181 : [ 7.84494e-006 ]
8182 : [ 7.66083e-006 ]
8183 : [ 4.78144e-006 ]
8184 : [ 5.00943e-006 ]
8185 : [ 7.6835e-006  ]
8186 : [ 5.36034e-006 ]
8187 : [ 6.63656e-006 ]
8188 : [ 7.05651e-006 ]
8189 : [ 6.98278e-006 ]
8190 : [ 8.12377e-006 ]
8191 : [ 5.04936e-006 ]
8192 : [ 6.94546e-006 ]
8193 : [ 5.27723e-006 ]
8194 : [ 8.02688e-006 ]
8195 : [ 7.20016e-006 ]
8196 : [ 7.90079e-006 ]
8197 : [ 7.48324e-006 ]
8198 : [ 4.2569e-006  ]
8199 : [ 5.88373e-006 ]
8200 : [ 7.60899e-006 ]
8201 : [ 7.7325e-006  ]
8202 : [ 7.53344e-006 ]
8203 : [ 8.14707e-006 ]
8204 : [ 8.17749e-006 ]
8205 : [ 6.27693e-006 ]
8206 : [ 6.17978e-006 ]
8207 : [ 7.71678e-006 ]
8208 : [ 7.92303e-006 ]
8209 : [ 7.12149e-006 ]
8210 : [ 7.41556e-006 ]
8211 : [ 5.24105e-006 ]
8212 : [ 4.50633e-006 ]
8213 : [ 5.77652e-006 ]
8214 : [ 7.20374e-006 ]
8215 : [ 7.96135e-006 ]
8216 : [ 4.84998e-006 ]
8217 : [ 7.96999e-006 ]
8218 : [ 5.22606e-006 ]
8219 : [ 8.07282e-006 ]
8220 : [ 6.2691e-006  ]
8221 : [ 7.75874e-006 ]
8222 : [ 6.37765e-006 ]
8223 : [ 7.59163e-006 ]
8224 : [ 6.97405e-006 ]
8225 : [ 6.09989e-006 ]
8226 : [ 4.84312e-006 ]
8227 : [ 7.23919e-006 ]
8228 : [ 7.38235e-006 ]
8229 : [ 7.16372e-006 ]
8230 : [ 7.28829e-006 ]
8231 : [ 5.94838e-006 ]
8232 : [ 4.53775e-006 ]
8233 : [ 8.07128e-006 ]
8234 : [ 6.00247e-006 ]
8235 : [ 7.26029e-006 ]
8236 : [ 4.5447e-006  ]
8237 : [ 4.79185e-006 ]
8238 : [ 5.01874e-006 ]
8239 : [ 7.66634e-006 ]
8240 : [ 7.73457e-006 ]
8241 : [ 7.75109e-006 ]
8242 : [ 5.95256e-006 ]
8243 : [ 7.786e-006   ]
8244 : [ 5.87032e-006 ]
8245 : [ 4.72743e-006 ]
8246 : [ 4.61329e-006 ]
8247 : [ 5.72425e-006 ]
8248 : [ 4.72273e-006 ]
8249 : [ 6.52318e-006 ]
8250 : [ 6.05259e-006 ]
8251 : [ 5.15951e-006 ]
8252 : [ 5.47842e-006 ]
8253 : [ 6.40781e-006 ]
8254 : [ 5.64863e-006 ]
8255 : [ 6.5792e-006  ]
8256 : [ 4.40379e-006 ]
8257 : [ 5.62545e-006 ]
8258 : [ 5.51897e-006 ]
8259 : [ 4.26332e-006 ]
8260 : [ 5.42374e-006 ]
8261 : [ 7.57178e-006 ]
8262 : [ 4.3486e-006  ]
8263 : [ 7.62034e-006 ]
8264 : [ 7.98055e-006 ]
8265 : [ 4.61035e-006 ]
8266 : [ 6.56342e-006 ]
8267 : [ 7.69521e-006 ]
8268 : [ 6.434e-006   ]
8269 : [ 8.07118e-006 ]
8270 : [ 5.10361e-006 ]
8271 : [ 6.24254e-006 ]
8272 : [ 5.56106e-006 ]
8273 : [ 7.19742e-006 ]
8274 : [ 4.27855e-006 ]
8275 : [ 7.58686e-006 ]
8276 : [ 5.22784e-006 ]
8277 : [ 4.78306e-006 ]
8278 : [ 4.81658e-006 ]
8279 : [ 7.0158e-006  ]
8280 : [ 4.82731e-006 ]
8281 : [ 7.95962e-006 ]
8282 : [ 7.60895e-006 ]
8283 : [ 7.3053e-006  ]
8284 : [ 7.21823e-006 ]
8285 : [ 8.05278e-006 ]
8286 : [ 7.36643e-006 ]
8287 : [ 7.7233e-006  ]
8288 : [ 5.69545e-006 ]
8289 : [ 6.7987e-006  ]
8290 : [ 7.89151e-006 ]
8291 : [ 7.71173e-006 ]
8292 : [ 4.9777e-006  ]
8293 : [ 6.71889e-006 ]
8294 : [ 7.94823e-006 ]
8295 : [ 4.29469e-006 ]
8296 : [ 5.71808e-006 ]
8297 : [ 7.00987e-006 ]
8298 : [ 7.90235e-006 ]
8299 : [ 4.78264e-006 ]
8300 : [ 7.61311e-006 ]
8301 : [ 6.07098e-006 ]
8302 : [ 6.47295e-006 ]
8303 : [ 4.59563e-006 ]
8304 : [ 6.32097e-006 ]
8305 : [ 4.28972e-006 ]
8306 : [ 4.41621e-006 ]
8307 : [ 4.92678e-006 ]
8308 : [ 5.20211e-006 ]
8309 : [ 7.16154e-006 ]
8310 : [ 7.64596e-006 ]
8311 : [ 5.61489e-006 ]
8312 : [ 7.72213e-006 ]
8313 : [ 7.86575e-006 ]
8314 : [ 6.83101e-006 ]
8315 : [ 8.16156e-006 ]
8316 : [ 7.64772e-006 ]
8317 : [ 7.28623e-006 ]
8318 : [ 4.4528e-006  ]
8319 : [ 4.58423e-006 ]
8320 : [ 7.48938e-006 ]
8321 : [ 6.08091e-006 ]
8322 : [ 7.01425e-006 ]
8323 : [ 5.72018e-006 ]
8324 : [ 7.88145e-006 ]
8325 : [ 7.96986e-006 ]
8326 : [ 5.22e-006    ]
8327 : [ 6.68371e-006 ]
8328 : [ 7.68838e-006 ]
8329 : [ 7.39889e-006 ]
8330 : [ 6.66017e-006 ]
8331 : [ 6.51035e-006 ]
8332 : [ 7.1668e-006  ]
8333 : [ 6.67185e-006 ]
8334 : [ 6.26237e-006 ]
8335 : [ 7.7104e-006  ]
8336 : [ 5.57696e-006 ]
8337 : [ 4.46457e-006 ]
8338 : [ 7.97576e-006 ]
8339 : [ 6.54575e-006 ]
8340 : [ 4.78049e-006 ]
8341 : [ 7.0934e-006  ]
8342 : [ 5.62825e-006 ]
8343 : [ 7.71932e-006 ]
8344 : [ 7.93645e-006 ]
8345 : [ 8.14165e-006 ]
8346 : [ 6.26597e-006 ]
8347 : [ 6.79093e-006 ]
8348 : [ 6.65496e-006 ]
8349 : [ 5.50761e-006 ]
8350 : [ 8.14703e-006 ]
8351 : [ 6.69755e-006 ]
8352 : [ 6.15246e-006 ]
8353 : [ 5.10221e-006 ]
8354 : [ 4.46036e-006 ]
8355 : [ 8.15368e-006 ]
8356 : [ 8.18279e-006 ]
8357 : [ 8.28303e-006 ]
8358 : [ 4.457e-006   ]
8359 : [ 7.46754e-006 ]
8360 : [ 7.72066e-006 ]
8361 : [ 7.39247e-006 ]
8362 : [ 6.57548e-006 ]
8363 : [ 7.67468e-006 ]
8364 : [ 5.24541e-006 ]
8365 : [ 6.73239e-006 ]
8366 : [ 8.05237e-006 ]
8367 : [ 7.28053e-006 ]
8368 : [ 7.93673e-006 ]
8369 : [ 7.78932e-006 ]
8370 : [ 5.23248e-006 ]
8371 : [ 7.39229e-006 ]
8372 : [ 6.86283e-006 ]
8373 : [ 7.57998e-006 ]
8374 : [ 5.04738e-006 ]
8375 : [ 4.46692e-006 ]
8376 : [ 7.51402e-006 ]
8377 : [ 6.53228e-006 ]
8378 : [ 5.22816e-006 ]
8379 : [ 5.98986e-006 ]
8380 : [ 4.53792e-006 ]
8381 : [ 4.62125e-006 ]
8382 : [ 7.99969e-006 ]
8383 : [ 4.44489e-006 ]
8384 : [ 4.97321e-006 ]
8385 : [ 7.54423e-006 ]
8386 : [ 7.9064e-006  ]
8387 : [ 5.84562e-006 ]
8388 : [ 7.54943e-006 ]
8389 : [ 6.5756e-006  ]
8390 : [ 6.29486e-006 ]
8391 : [ 5.66016e-006 ]
8392 : [ 7.97746e-006 ]
8393 : [ 6.72663e-006 ]
8394 : [ 5.73174e-006 ]
8395 : [ 6.79258e-006 ]
8396 : [ 6.61781e-006 ]
8397 : [ 5.41989e-006 ]
8398 : [ 7.92512e-006 ]
8399 : [ 4.48904e-006 ]
8400 : [ 6.29761e-006 ]
8401 : [ 5.77467e-006 ]
8402 : [ 5.92248e-006 ]
8403 : [ 5.02164e-006 ]
8404 : [ 6.1854e-006  ]
8405 : [ 4.63736e-006 ]
8406 : [ 6.95676e-006 ]
8407 : [ 4.85733e-006 ]
8408 : [ 7.38339e-006 ]
8409 : [ 6.92291e-006 ]
8410 : [ 7.68759e-006 ]
8411 : [ 7.57398e-006 ]
8412 : [ 7.97403e-006 ]
8413 : [ 6.07772e-006 ]
8414 : [ 7.66455e-006 ]
8415 : [ 7.13863e-006 ]
8416 : [ 5.99265e-006 ]
8417 : [ 7.24129e-006 ]
8418 : [ 7.66708e-006 ]
8419 : [ 6.58554e-006 ]
8420 : [ 6.64101e-006 ]
8421 : [ 6.29623e-006 ]
8422 : [ 7.88738e-006 ]
8423 : [ 7.73883e-006 ]
8424 : [ 7.30616e-006 ]
8425 : [ 6.69244e-006 ]
8426 : [ 7.995e-006   ]
8427 : [ 7.45565e-006 ]
8428 : [ 7.31565e-006 ]
8429 : [ 4.77353e-006 ]
8430 : [ 5.49348e-006 ]
8431 : [ 7.08525e-006 ]
8432 : [ 6.76988e-006 ]
8433 : [ 5.32605e-006 ]
8434 : [ 7.71946e-006 ]
8435 : [ 6.22574e-006 ]
8436 : [ 7.86968e-006 ]
8437 : [ 6.55793e-006 ]
8438 : [ 8.08521e-006 ]
8439 : [ 6.9438e-006  ]
8440 : [ 6.10822e-006 ]
8441 : [ 7.14359e-006 ]
8442 : [ 7.94599e-006 ]
8443 : [ 6.96275e-006 ]
8444 : [ 8.19585e-006 ]
8445 : [ 6.37546e-006 ]
8446 : [ 5.5795e-006  ]
8447 : [ 7.675e-006   ]
8448 : [ 6.30253e-006 ]
8449 : [ 5.23502e-006 ]
8450 : [ 7.69105e-006 ]
8451 : [ 6.31303e-006 ]
8452 : [ 4.30543e-006 ]
8453 : [ 5.50264e-006 ]
8454 : [ 5.92315e-006 ]
8455 : [ 6.56237e-006 ]
8456 : [ 7.9396e-006  ]
8457 : [ 7.16808e-006 ]
8458 : [ 7.28498e-006 ]
8459 : [ 4.15102e-006 ]
8460 : [ 7.90852e-006 ]
8461 : [ 6.17266e-006 ]
8462 : [ 7.81086e-006 ]
8463 : [ 7.97551e-006 ]
8464 : [ 5.40319e-006 ]
8465 : [ 5.5957e-006  ]
8466 : [ 7.54895e-006 ]
8467 : [ 5.13547e-006 ]
8468 : [ 6.61308e-006 ]
8469 : [ 4.79771e-006 ]
8470 : [ 6.99179e-006 ]
8471 : [ 4.36106e-006 ]
8472 : [ 4.91524e-006 ]
8473 : [ 7.17168e-006 ]
8474 : [ 7.7212e-006  ]
8475 : [ 7.17445e-006 ]
8476 : [ 5.8307e-006  ]
8477 : [ 5.53004e-006 ]
8478 : [ 5.78667e-006 ]
8479 : [ 7.68467e-006 ]
8480 : [ 6.01446e-006 ]
8481 : [ 7.64357e-006 ]
8482 : [ 7.70923e-006 ]
8483 : [ 5.50257e-006 ]
8484 : [ 7.19805e-006 ]
8485 : [ 6.37043e-006 ]
8486 : [ 6.83471e-006 ]
8487 : [ 6.00797e-006 ]
8488 : [ 7.90252e-006 ]
8489 : [ 7.8307e-006  ]
8490 : [ 7.51222e-006 ]
8491 : [ 7.85353e-006 ]
8492 : [ 4.74859e-006 ]
8493 : [ 7.40447e-006 ]
8494 : [ 7.79816e-006 ]
8495 : [ 5.34838e-006 ]
8496 : [ 6.13249e-006 ]
8497 : [ 4.64719e-006 ]
8498 : [ 5.37962e-006 ]
8499 : [ 4.77366e-006 ]
8500 : [ 7.9799e-006  ]
8501 : [ 7.4686e-006  ]
8502 : [ 7.59181e-006 ]
8503 : [ 4.46784e-006 ]
8504 : [ 7.152e-006   ]
8505 : [ 7.56753e-006 ]
8506 : [ 5.54853e-006 ]
8507 : [ 6.76918e-006 ]
8508 : [ 7.9229e-006  ]
8509 : [ 7.56667e-006 ]
8510 : [ 5.11515e-006 ]
8511 : [ 5.92e-006    ]
8512 : [ 5.72764e-006 ]
8513 : [ 6.12229e-006 ]
8514 : [ 7.20981e-006 ]
8515 : [ 5.73978e-006 ]
8516 : [ 7.74678e-006 ]
8517 : [ 6.35047e-006 ]
8518 : [ 6.43773e-006 ]
8519 : [ 4.19138e-006 ]
8520 : [ 6.74626e-006 ]
8521 : [ 7.80781e-006 ]
8522 : [ 7.21993e-006 ]
8523 : [ 8.04826e-006 ]
8524 : [ 7.65879e-006 ]
8525 : [ 5.7591e-006  ]
8526 : [ 4.99111e-006 ]
8527 : [ 4.53324e-006 ]
8528 : [ 6.87565e-006 ]
8529 : [ 7.57852e-006 ]
8530 : [ 7.83618e-006 ]
8531 : [ 7.84354e-006 ]
8532 : [ 4.41686e-006 ]
8533 : [ 7.81402e-006 ]
8534 : [ 4.4436e-006  ]
8535 : [ 7.92615e-006 ]
8536 : [ 7.21966e-006 ]
8537 : [ 5.89591e-006 ]
8538 : [ 4.97197e-006 ]
8539 : [ 7.77793e-006 ]
8540 : [ 6.90798e-006 ]
8541 : [ 4.5696e-006  ]
8542 : [ 5.22867e-006 ]
8543 : [ 6.01272e-006 ]
8544 : [ 7.71208e-006 ]
8545 : [ 8.14345e-006 ]
8546 : [ 5.03866e-006 ]
8547 : [ 7.78271e-006 ]
8548 : [ 7.69771e-006 ]
8549 : [ 4.38084e-006 ]
8550 : [ 6.03847e-006 ]
8551 : [ 7.00311e-006 ]
8552 : [ 4.13932e-006 ]
8553 : [ 6.51187e-006 ]
8554 : [ 7.21398e-006 ]
8555 : [ 4.3394e-006  ]
8556 : [ 7.59096e-006 ]
8557 : [ 7.49195e-006 ]
8558 : [ 5.40238e-006 ]
8559 : [ 6.77557e-006 ]
8560 : [ 7.43142e-006 ]
8561 : [ 7.01509e-006 ]
8562 : [ 7.44988e-006 ]
8563 : [ 4.98793e-006 ]
8564 : [ 7.4179e-006  ]
8565 : [ 7.13959e-006 ]
8566 : [ 7.92321e-006 ]
8567 : [ 7.71034e-006 ]
8568 : [ 6.06173e-006 ]
8569 : [ 7.54292e-006 ]
8570 : [ 7.3255e-006  ]
8571 : [ 7.26598e-006 ]
8572 : [ 7.74672e-006 ]
8573 : [ 6.74388e-006 ]
8574 : [ 4.5569e-006  ]
8575 : [ 6.79993e-006 ]
8576 : [ 4.94647e-006 ]
8577 : [ 6.57005e-006 ]
8578 : [ 7.71604e-006 ]
8579 : [ 7.89365e-006 ]
8580 : [ 7.74123e-006 ]
8581 : [ 4.99016e-006 ]
8582 : [ 7.90899e-006 ]
8583 : [ 7.52559e-006 ]
8584 : [ 5.64972e-006 ]
8585 : [ 7.8372e-006  ]
8586 : [ 4.68628e-006 ]
8587 : [ 5.60769e-006 ]
8588 : [ 7.48934e-006 ]
8589 : [ 7.55706e-006 ]
8590 : [ 7.85706e-006 ]
8591 : [ 5.0768e-006  ]
8592 : [ 6.23123e-006 ]
8593 : [ 7.4232e-006  ]
8594 : [ 7.90739e-006 ]
8595 : [ 7.70866e-006 ]
8596 : [ 7.98281e-006 ]
8597 : [ 7.57917e-006 ]
8598 : [ 7.89298e-006 ]
8599 : [ 7.20193e-006 ]
8600 : [ 7.9003e-006  ]
8601 : [ 5.18638e-006 ]
8602 : [ 7.42498e-006 ]
8603 : [ 5.57997e-006 ]
8604 : [ 6.3836e-006  ]
8605 : [ 7.38447e-006 ]
8606 : [ 7.87084e-006 ]
8607 : [ 8.00345e-006 ]
8608 : [ 8.14523e-006 ]
8609 : [ 7.92322e-006 ]
8610 : [ 4.60697e-006 ]
8611 : [ 4.88774e-006 ]
8612 : [ 7.74227e-006 ]
8613 : [ 8.20495e-006 ]
8614 : [ 5.84114e-006 ]
8615 : [ 7.84437e-006 ]
8616 : [ 7.94638e-006 ]
8617 : [ 4.7522e-006  ]
8618 : [ 7.00719e-006 ]
8619 : [ 5.07165e-006 ]
8620 : [ 7.17299e-006 ]
8621 : [ 7.61067e-006 ]
8622 : [ 7.39726e-006 ]
8623 : [ 7.77679e-006 ]
8624 : [ 6.19375e-006 ]
8625 : [ 4.18104e-006 ]
8626 : [ 4.55243e-006 ]
8627 : [ 7.24191e-006 ]
8628 : [ 5.41446e-006 ]
8629 : [ 5.66407e-006 ]
8630 : [ 7.9136e-006  ]
8631 : [ 5.78431e-006 ]
8632 : [ 5.75109e-006 ]
8633 : [ 7.64874e-006 ]
8634 : [ 7.89971e-006 ]
8635 : [ 6.70093e-006 ]
8636 : [ 6.99046e-006 ]
8637 : [ 7.75745e-006 ]
8638 : [ 6.20087e-006 ]
8639 : [ 7.08827e-006 ]
8640 : [ 6.12829e-006 ]
8641 : [ 6.42539e-006 ]
8642 : [ 7.3467e-006  ]
8643 : [ 4.78406e-006 ]
8644 : [ 5.01235e-006 ]
8645 : [ 7.79444e-006 ]
8646 : [ 6.38918e-006 ]
8647 : [ 7.69713e-006 ]
8648 : [ 8.14696e-006 ]
8649 : [ 7.56624e-006 ]
8650 : [ 7.15413e-006 ]
8651 : [ 6.38453e-006 ]
8652 : [ 6.2736e-006  ]
8653 : [ 7.1421e-006  ]
8654 : [ 8.06277e-006 ]
8655 : [ 6.27555e-006 ]
8656 : [ 5.11202e-006 ]
8657 : [ 7.33396e-006 ]
8658 : [ 4.73663e-006 ]
8659 : [ 7.36787e-006 ]
8660 : [ 5.06324e-006 ]
8661 : [ 6.90257e-006 ]
8662 : [ 4.93193e-006 ]
8663 : [ 7.42184e-006 ]
8664 : [ 5.4003e-006  ]
8665 : [ 6.04098e-006 ]
8666 : [ 6.85645e-006 ]
8667 : [ 7.84863e-006 ]
8668 : [ 4.98964e-006 ]
8669 : [ 5.86858e-006 ]
8670 : [ 7.68759e-006 ]
8671 : [ 4.8171e-006  ]
8672 : [ 5.12439e-006 ]
8673 : [ 7.78316e-006 ]
8674 : [ 6.36445e-006 ]
8675 : [ 8.16083e-006 ]
8676 : [ 7.8508e-006  ]
8677 : [ 8.05639e-006 ]
8678 : [ 7.13871e-006 ]
8679 : [ 6.60865e-006 ]
8680 : [ 7.32418e-006 ]
8681 : [ 6.16155e-006 ]
8682 : [ 5.67682e-006 ]
8683 : [ 8.02189e-006 ]
8684 : [ 7.87233e-006 ]
8685 : [ 7.18872e-006 ]
8686 : [ 7.83386e-006 ]
8687 : [ 5.04576e-006 ]
8688 : [ 6.98564e-006 ]
8689 : [ 4.55838e-006 ]
8690 : [ 6.58836e-006 ]
8691 : [ 7.96027e-006 ]
8692 : [ 6.849e-006   ]
8693 : [ 6.82506e-006 ]
8694 : [ 4.107e-006   ]
8695 : [ 6.02713e-006 ]
8696 : [ 6.32255e-006 ]
8697 : [ 6.52443e-006 ]
8698 : [ 6.35268e-006 ]
8699 : [ 6.05448e-006 ]
8700 : [ 7.01976e-006 ]
8701 : [ 7.77834e-006 ]
8702 : [ 8.15002e-006 ]
8703 : [ 6.30089e-006 ]
8704 : [ 6.69726e-006 ]
8705 : [ 6.55322e-006 ]
8706 : [ 7.97717e-006 ]
8707 : [ 5.86768e-006 ]
8708 : [ 6.79537e-006 ]
8709 : [ 5.9574e-006  ]
8710 : [ 4.69588e-006 ]
8711 : [ 6.82099e-006 ]
8712 : [ 5.02105e-006 ]
8713 : [ 6.68872e-006 ]
8714 : [ 6.20624e-006 ]
8715 : [ 7.70169e-006 ]
8716 : [ 7.87096e-006 ]
8717 : [ 6.92674e-006 ]
8718 : [ 7.96552e-006 ]
8719 : [ 7.05497e-006 ]
8720 : [ 4.59289e-006 ]
8721 : [ 4.89824e-006 ]
8722 : [ 6.30332e-006 ]
8723 : [ 7.22899e-006 ]
8724 : [ 6.39933e-006 ]
8725 : [ 7.72891e-006 ]
8726 : [ 7.29547e-006 ]
8727 : [ 7.97393e-006 ]
8728 : [ 7.99284e-006 ]
8729 : [ 7.57569e-006 ]
8730 : [ 6.00338e-006 ]
8731 : [ 7.98305e-006 ]
8732 : [ 7.63634e-006 ]
8733 : [ 6.12634e-006 ]
8734 : [ 5.69656e-006 ]
8735 : [ 5.59702e-006 ]
8736 : [ 8.18183e-006 ]
8737 : [ 7.3051e-006  ]
8738 : [ 6.82585e-006 ]
8739 : [ 4.95766e-006 ]
8740 : [ 7.88403e-006 ]
8741 : [ 7.76794e-006 ]
8742 : [ 6.64677e-006 ]
8743 : [ 7.89349e-006 ]
8744 : [ 5.99802e-006 ]
8745 : [ 7.65145e-006 ]
8746 : [ 7.96422e-006 ]
8747 : [ 5.41553e-006 ]
8748 : [ 7.46284e-006 ]
8749 : [ 8.19537e-006 ]
8750 : [ 7.08029e-006 ]
8751 : [ 4.35702e-006 ]
8752 : [ 7.02317e-006 ]
8753 : [ 6.88295e-006 ]
8754 : [ 7.0113e-006  ]
8755 : [ 7.61517e-006 ]
8756 : [ 6.63189e-006 ]
8757 : [ 7.65288e-006 ]
8758 : [ 8.05845e-006 ]
8759 : [ 5.19985e-006 ]
8760 : [ 6.46783e-006 ]
8761 : [ 7.25387e-006 ]
8762 : [ 4.34927e-006 ]
8763 : [ 6.24402e-006 ]
8764 : [ 8.11029e-006 ]
8765 : [ 6.30787e-006 ]
8766 : [ 6.28811e-006 ]
8767 : [ 7.55579e-006 ]
8768 : [ 5.847e-006   ]
8769 : [ 6.32707e-006 ]
8770 : [ 6.65736e-006 ]
8771 : [ 8.02162e-006 ]
8772 : [ 7.8336e-006  ]
8773 : [ 6.56382e-006 ]
8774 : [ 7.79211e-006 ]
8775 : [ 5.47589e-006 ]
8776 : [ 7.87023e-006 ]
8777 : [ 6.65291e-006 ]
8778 : [ 6.08728e-006 ]
8779 : [ 6.43609e-006 ]
8780 : [ 7.06303e-006 ]
8781 : [ 6.41395e-006 ]
8782 : [ 7.60721e-006 ]
8783 : [ 5.38809e-006 ]
8784 : [ 5.20777e-006 ]
8785 : [ 7.10765e-006 ]
8786 : [ 7.98461e-006 ]
8787 : [ 7.59757e-006 ]
8788 : [ 4.76585e-006 ]
8789 : [ 7.58444e-006 ]
8790 : [ 4.67701e-006 ]
8791 : [ 6.31148e-006 ]
8792 : [ 7.38181e-006 ]
8793 : [ 5.87241e-006 ]
8794 : [ 7.81487e-006 ]
8795 : [ 6.41242e-006 ]
8796 : [ 4.78743e-006 ]
8797 : [ 7.94902e-006 ]
8798 : [ 7.74115e-006 ]
8799 : [ 7.3246e-006  ]
8800 : [ 7.4198e-006  ]
8801 : [ 4.93043e-006 ]
8802 : [ 7.97117e-006 ]
8803 : [ 8.16331e-006 ]
8804 : [ 7.73043e-006 ]
8805 : [ 7.14519e-006 ]
8806 : [ 6.58061e-006 ]
8807 : [ 4.99732e-006 ]
8808 : [ 7.97955e-006 ]
8809 : [ 4.56005e-006 ]
8810 : [ 6.45931e-006 ]
8811 : [ 6.8104e-006  ]
8812 : [ 5.9933e-006  ]
8813 : [ 5.97693e-006 ]
8814 : [ 7.67736e-006 ]
8815 : [ 5.11891e-006 ]
8816 : [ 7.88165e-006 ]
8817 : [ 7.63557e-006 ]
8818 : [ 7.78756e-006 ]
8819 : [ 4.77275e-006 ]
8820 : [ 7.62524e-006 ]
8821 : [ 6.03811e-006 ]
8822 : [ 7.47301e-006 ]
8823 : [ 4.48034e-006 ]
8824 : [ 6.59934e-006 ]
8825 : [ 7.92966e-006 ]
8826 : [ 6.63258e-006 ]
8827 : [ 7.94711e-006 ]
8828 : [ 6.73311e-006 ]
8829 : [ 7.07863e-006 ]
8830 : [ 7.4598e-006  ]
8831 : [ 7.53975e-006 ]
8832 : [ 7.77392e-006 ]
8833 : [ 8.15344e-006 ]
8834 : [ 4.78483e-006 ]
8835 : [ 4.80738e-006 ]
8836 : [ 7.2782e-006  ]
8837 : [ 5.80779e-006 ]
8838 : [ 5.17936e-006 ]
8839 : [ 5.80416e-006 ]
8840 : [ 7.65155e-006 ]
8841 : [ 6.96832e-006 ]
8842 : [ 6.76738e-006 ]
8843 : [ 7.00241e-006 ]
8844 : [ 4.25731e-006 ]
8845 : [ 4.98366e-006 ]
8846 : [ 7.87976e-006 ]
8847 : [ 7.48644e-006 ]
8848 : [ 7.5546e-006  ]
8849 : [ 7.00829e-006 ]
8850 : [ 5.66282e-006 ]
8851 : [ 7.81177e-006 ]
8852 : [ 5.82365e-006 ]
8853 : [ 8.17179e-006 ]
8854 : [ 4.04419e-006 ]
8855 : [ 5.46169e-006 ]
8856 : [ 4.48935e-006 ]
8857 : [ 4.80345e-006 ]
8858 : [ 7.51237e-006 ]
8859 : [ 4.80789e-006 ]
8860 : [ 7.43287e-006 ]
8861 : [ 5.16925e-006 ]
8862 : [ 7.39152e-006 ]
8863 : [ 4.81365e-006 ]
8864 : [ 5.16316e-006 ]
8865 : [ 6.67419e-006 ]
8866 : [ 7.29201e-006 ]
8867 : [ 7.31213e-006 ]
8868 : [ 4.80217e-006 ]
8869 : [ 6.59288e-006 ]
8870 : [ 5.18825e-006 ]
8871 : [ 5.6555e-006  ]
8872 : [ 7.10154e-006 ]
8873 : [ 7.68087e-006 ]
8874 : [ 6.8555e-006  ]
8875 : [ 8.16588e-006 ]
8876 : [ 7.59104e-006 ]
8877 : [ 6.2021e-006  ]
8878 : [ 7.78659e-006 ]
8879 : [ 5.20955e-006 ]
8880 : [ 6.61551e-006 ]
8881 : [ 4.22384e-006 ]
8882 : [ 5.92221e-006 ]
8883 : [ 6.43084e-006 ]
8884 : [ 7.66158e-006 ]
8885 : [ 5.96749e-006 ]
8886 : [ 5.55468e-006 ]
8887 : [ 6.65545e-006 ]
8888 : [ 7.81717e-006 ]
8889 : [ 6.558e-006   ]
8890 : [ 7.94848e-006 ]
8891 : [ 7.06841e-006 ]
8892 : [ 7.58874e-006 ]
8893 : [ 7.88562e-006 ]
8894 : [ 7.04667e-006 ]
8895 : [ 7.46118e-006 ]
8896 : [ 7.12785e-006 ]
8897 : [ 7.12352e-006 ]
8898 : [ 7.89827e-006 ]
8899 : [ 4.55902e-006 ]
8900 : [ 7.77159e-006 ]
8901 : [ 7.58353e-006 ]
8902 : [ 5.82364e-006 ]
8903 : [ 7.78544e-006 ]
8904 : [ 7.76845e-006 ]
8905 : [ 6.1095e-006  ]
8906 : [ 7.52689e-006 ]
8907 : [ 6.06215e-006 ]
8908 : [ 5.57222e-006 ]
8909 : [ 7.78272e-006 ]
8910 : [ 7.56745e-006 ]
8911 : [ 6.91754e-006 ]
8912 : [ 7.0861e-006  ]
8913 : [ 7.99344e-006 ]
8914 : [ 7.07622e-006 ]
8915 : [ 7.65008e-006 ]
8916 : [ 8.06341e-006 ]
8917 : [ 7.39227e-006 ]
8918 : [ 4.66461e-006 ]
8919 : [ 8.18769e-006 ]
8920 : [ 7.01354e-006 ]
8921 : [ 8.02672e-006 ]
8922 : [ 5.06688e-006 ]
8923 : [ 5.20691e-006 ]
8924 : [ 6.40617e-006 ]
8925 : [ 8.1479e-006  ]
8926 : [ 6.40143e-006 ]
8927 : [ 6.89465e-006 ]
8928 : [ 5.31083e-006 ]
8929 : [ 7.88071e-006 ]
8930 : [ 7.17241e-006 ]
8931 : [ 7.3516e-006  ]
8932 : [ 7.81251e-006 ]
8933 : [ 8.13955e-006 ]
8934 : [ 6.34129e-006 ]
8935 : [ 6.42604e-006 ]
8936 : [ 7.73628e-006 ]
8937 : [ 7.80436e-006 ]
8938 : [ 4.95057e-006 ]
8939 : [ 6.12322e-006 ]
8940 : [ 5.78108e-006 ]
8941 : [ 5.1484e-006  ]
8942 : [ 8.23908e-006 ]
8943 : [ 7.91408e-006 ]
8944 : [ 7.04996e-006 ]
8945 : [ 7.86599e-006 ]
8946 : [ 7.4485e-006  ]
8947 : [ 7.99897e-006 ]
8948 : [ 6.85353e-006 ]
8949 : [ 5.33019e-006 ]
8950 : [ 7.81151e-006 ]
8951 : [ 5.50768e-006 ]
8952 : [ 4.95281e-006 ]
8953 : [ 4.64286e-006 ]
8954 : [ 6.85239e-006 ]
8955 : [ 7.11471e-006 ]
8956 : [ 7.94301e-006 ]
8957 : [ 7.16759e-006 ]
8958 : [ 6.59611e-006 ]
8959 : [ 4.5632e-006  ]
8960 : [ 6.76236e-006 ]
8961 : [ 5.02221e-006 ]
8962 : [ 7.5918e-006  ]
8963 : [ 7.02081e-006 ]
8964 : [ 7.90268e-006 ]
8965 : [ 7.27525e-006 ]
8966 : [ 5.389e-006   ]
8967 : [ 7.5332e-006  ]
8968 : [ 6.45889e-006 ]
8969 : [ 5.96304e-006 ]
8970 : [ 6.88404e-006 ]
8971 : [ 7.57056e-006 ]
8972 : [ 6.26893e-006 ]
8973 : [ 4.27664e-006 ]
8974 : [ 7.86451e-006 ]
8975 : [ 7.95502e-006 ]
8976 : [ 7.47741e-006 ]
8977 : [ 7.45353e-006 ]
8978 : [ 7.47239e-006 ]
8979 : [ 5.29216e-006 ]
8980 : [ 4.51741e-006 ]
8981 : [ 7.74383e-006 ]
8982 : [ 6.95743e-006 ]
8983 : [ 4.21777e-006 ]
8984 : [ 7.85275e-006 ]
8985 : [ 4.46304e-006 ]
8986 : [ 7.85592e-006 ]
8987 : [ 6.34509e-006 ]
8988 : [ 6.74235e-006 ]
8989 : [ 7.97455e-006 ]
8990 : [ 5.12564e-006 ]
8991 : [ 4.9201e-006  ]
8992 : [ 6.26564e-006 ]
8993 : [ 4.29495e-006 ]
8994 : [ 7.71988e-006 ]
8995 : [ 7.74859e-006 ]
8996 : [ 6.54333e-006 ]
8997 : [ 7.89391e-006 ]
8998 : [ 6.82422e-006 ]
8999 : [ 7.46263e-006 ]
9000 : [ 7.40393e-006 ]
9001 : [ 8.04713e-006 ]
9002 : [ 7.99863e-006 ]
9003 : [ 4.98935e-006 ]
9004 : [ 4.66309e-006 ]
9005 : [ 5.1963e-006  ]
9006 : [ 6.31673e-006 ]
9007 : [ 5.49694e-006 ]
9008 : [ 5.17544e-006 ]
9009 : [ 6.857e-006   ]
9010 : [ 6.652e-006   ]
9011 : [ 4.81625e-006 ]
9012 : [ 5.17373e-006 ]
9013 : [ 7.2924e-006  ]
9014 : [ 8.02387e-006 ]
9015 : [ 5.25845e-006 ]
9016 : [ 5.47041e-006 ]
9017 : [ 7.97558e-006 ]
9018 : [ 7.11313e-006 ]
9019 : [ 5.00743e-006 ]
9020 : [ 5.8887e-006  ]
9021 : [ 7.31442e-006 ]
9022 : [ 6.04741e-006 ]
9023 : [ 6.51681e-006 ]
9024 : [ 7.86815e-006 ]
9025 : [ 5.03412e-006 ]
9026 : [ 7.73119e-006 ]
9027 : [ 7.34383e-006 ]
9028 : [ 5.27641e-006 ]
9029 : [ 7.98012e-006 ]
9030 : [ 7.71241e-006 ]
9031 : [ 6.67847e-006 ]
9032 : [ 7.28714e-006 ]
9033 : [ 6.53738e-006 ]
9034 : [ 5.21776e-006 ]
9035 : [ 7.39685e-006 ]
9036 : [ 6.39732e-006 ]
9037 : [ 7.98899e-006 ]
9038 : [ 7.38867e-006 ]
9039 : [ 6.86763e-006 ]
9040 : [ 7.55566e-006 ]
9041 : [ 5.01709e-006 ]
9042 : [ 5.60182e-006 ]
9043 : [ 7.63797e-006 ]
9044 : [ 4.76473e-006 ]
9045 : [ 7.31849e-006 ]
9046 : [ 7.39307e-006 ]
9047 : [ 7.13819e-006 ]
9048 : [ 4.55283e-006 ]
9049 : [ 6.78529e-006 ]
9050 : [ 7.82067e-006 ]
9051 : [ 4.65573e-006 ]
9052 : [ 4.63443e-006 ]
9053 : [ 6.84448e-006 ]
9054 : [ 7.52309e-006 ]
9055 : [ 4.07465e-006 ]
9056 : [ 5.02211e-006 ]
9057 : [ 6.06211e-006 ]
9058 : [ 4.16969e-006 ]
9059 : [ 5.74464e-006 ]
9060 : [ 7.93685e-006 ]
9061 : [ 5.21651e-006 ]
9062 : [ 7.49185e-006 ]
9063 : [ 8.00552e-006 ]
9064 : [ 4.7061e-006  ]
9065 : [ 7.79037e-006 ]
9066 : [ 7.46074e-006 ]
9067 : [ 4.75475e-006 ]
9068 : [ 7.67622e-006 ]
9069 : [ 5.03709e-006 ]
9070 : [ 7.61293e-006 ]
9071 : [ 7.75549e-006 ]
9072 : [ 6.71626e-006 ]
9073 : [ 6.89426e-006 ]
9074 : [ 6.39901e-006 ]
9075 : [ 5.34704e-006 ]
9076 : [ 6.15748e-006 ]
9077 : [ 7.89546e-006 ]
9078 : [ 6.72984e-006 ]
9079 : [ 5.68101e-006 ]
9080 : [ 7.34849e-006 ]
9081 : [ 4.80857e-006 ]
9082 : [ 6.03672e-006 ]
9083 : [ 7.07562e-006 ]
9084 : [ 6.23293e-006 ]
9085 : [ 6.15617e-006 ]
9086 : [ 5.78124e-006 ]
9087 : [ 5.53415e-006 ]
9088 : [ 6.48892e-006 ]
9089 : [ 7.57494e-006 ]
9090 : [ 7.84737e-006 ]
9091 : [ 6.95192e-006 ]
9092 : [ 7.50394e-006 ]
9093 : [ 5.50203e-006 ]
9094 : [ 7.77304e-006 ]
9095 : [ 7.9699e-006  ]
9096 : [ 7.86737e-006 ]
9097 : [ 6.15834e-006 ]
9098 : [ 4.89914e-006 ]
9099 : [ 5.80784e-006 ]
9100 : [ 4.21799e-006 ]
9101 : [ 6.11378e-006 ]
9102 : [ 8.01665e-006 ]
9103 : [ 5.45988e-006 ]
9104 : [ 6.12324e-006 ]
9105 : [ 7.18973e-006 ]
9106 : [ 7.71761e-006 ]
9107 : [ 7.9618e-006  ]
9108 : [ 4.00635e-006 ]
9109 : [ 5.37691e-006 ]
9110 : [ 4.52532e-006 ]
9111 : [ 5.7567e-006  ]
9112 : [ 7.69573e-006 ]
9113 : [ 4.50742e-006 ]
9114 : [ 6.97541e-006 ]
9115 : [ 5.6601e-006  ]
9116 : [ 6.27561e-006 ]
9117 : [ 7.12771e-006 ]
9118 : [ 6.85171e-006 ]
9119 : [ 5.60612e-006 ]
9120 : [ 6.72577e-006 ]
9121 : [ 6.20568e-006 ]
9122 : [ 8.03945e-006 ]
9123 : [ 4.38795e-006 ]
9124 : [ 7.65512e-006 ]
9125 : [ 7.31863e-006 ]
9126 : [ 6.54394e-006 ]
9127 : [ 5.47156e-006 ]
9128 : [ 8.19585e-006 ]
9129 : [ 7.74832e-006 ]
9130 : [ 5.41242e-006 ]
9131 : [ 5.03362e-006 ]
9132 : [ 7.01938e-006 ]
9133 : [ 7.31875e-006 ]
9134 : [ 5.77082e-006 ]
9135 : [ 7.7745e-006  ]
9136 : [ 5.5818e-006  ]
9137 : [ 7.92511e-006 ]
9138 : [ 5.44718e-006 ]
9139 : [ 6.64757e-006 ]
9140 : [ 7.32338e-006 ]
9141 : [ 8.19601e-006 ]
9142 : [ 5.1726e-006  ]
9143 : [ 5.0015e-006  ]
9144 : [ 7.87627e-006 ]
9145 : [ 8.03031e-006 ]
9146 : [ 5.00075e-006 ]
9147 : [ 8.09976e-006 ]
9148 : [ 6.89629e-006 ]
9149 : [ 7.05365e-006 ]
9150 : [ 5.89377e-006 ]
9151 : [ 6.9797e-006  ]
9152 : [ 6.08969e-006 ]
9153 : [ 5.51811e-006 ]
9154 : [ 4.37725e-006 ]
9155 : [ 5.74102e-006 ]
9156 : [ 5.89053e-006 ]
9157 : [ 4.93534e-006 ]
9158 : [ 6.80179e-006 ]
9159 : [ 6.74521e-006 ]
9160 : [ 5.32304e-006 ]
9161 : [ 7.97564e-006 ]
9162 : [ 7.2575e-006  ]
9163 : [ 7.68135e-006 ]
9164 : [ 6.18461e-006 ]
9165 : [ 5.16658e-006 ]
9166 : [ 4.59664e-006 ]
9167 : [ 8.05583e-006 ]
9168 : [ 4.4869e-006  ]
9169 : [ 5.11659e-006 ]
9170 : [ 7.31155e-006 ]
9171 : [ 7.48287e-006 ]
9172 : [ 7.05139e-006 ]
9173 : [ 6.22672e-006 ]
9174 : [ 6.67731e-006 ]
9175 : [ 7.025e-006   ]
9176 : [ 6.55363e-006 ]
9177 : [ 6.4622e-006  ]
9178 : [ 4.34831e-006 ]
9179 : [ 6.81002e-006 ]
9180 : [ 8.16469e-006 ]
9181 : [ 7.70736e-006 ]
9182 : [ 7.8299e-006  ]
9183 : [ 7.77491e-006 ]
9184 : [ 7.96183e-006 ]
9185 : [ 7.44796e-006 ]
9186 : [ 8.09062e-006 ]
9187 : [ 4.76996e-006 ]
9188 : [ 7.27082e-006 ]
9189 : [ 7.72395e-006 ]
9190 : [ 5.69869e-006 ]
9191 : [ 5.61804e-006 ]
9192 : [ 7.99779e-006 ]
9193 : [ 5.19033e-006 ]
9194 : [ 7.73907e-006 ]
9195 : [ 6.2318e-006  ]
9196 : [ 7.48798e-006 ]
9197 : [ 7.97502e-006 ]
9198 : [ 4.65547e-006 ]
9199 : [ 6.53551e-006 ]
9200 : [ 7.43518e-006 ]
9201 : [ 7.95001e-006 ]
9202 : [ 7.48564e-006 ]
9203 : [ 5.71553e-006 ]
9204 : [ 4.98543e-006 ]
9205 : [ 7.93924e-006 ]
9206 : [ 6.29273e-006 ]
9207 : [ 4.53011e-006 ]
9208 : [ 5.52738e-006 ]
9209 : [ 6.30628e-006 ]
9210 : [ 7.52711e-006 ]
9211 : [ 7.00344e-006 ]
9212 : [ 8.03386e-006 ]
9213 : [ 6.51106e-006 ]
9214 : [ 8.02721e-006 ]
9215 : [ 5.88177e-006 ]
9216 : [ 5.49628e-006 ]
9217 : [ 7.7758e-006  ]
9218 : [ 5.51862e-006 ]
9219 : [ 6.47322e-006 ]
9220 : [ 7.27202e-006 ]
9221 : [ 7.39949e-006 ]
9222 : [ 7.71233e-006 ]
9223 : [ 5.66371e-006 ]
9224 : [ 8.05582e-006 ]
9225 : [ 5.27884e-006 ]
9226 : [ 7.84119e-006 ]
9227 : [ 7.99418e-006 ]
9228 : [ 6.76853e-006 ]
9229 : [ 4.72051e-006 ]
9230 : [ 5.11396e-006 ]
9231 : [ 4.84446e-006 ]
9232 : [ 8.08565e-006 ]
9233 : [ 7.77819e-006 ]
9234 : [ 7.77087e-006 ]
9235 : [ 6.7935e-006  ]
9236 : [ 6.70572e-006 ]
9237 : [ 7.88088e-006 ]
9238 : [ 4.33673e-006 ]
9239 : [ 5.91947e-006 ]
9240 : [ 7.95073e-006 ]
9241 : [ 7.90879e-006 ]
9242 : [ 6.53251e-006 ]
9243 : [ 7.70779e-006 ]
9244 : [ 5.64053e-006 ]
9245 : [ 5.60808e-006 ]
9246 : [ 7.67568e-006 ]
9247 : [ 4.67457e-006 ]
9248 : [ 7.9566e-006  ]
9249 : [ 4.51827e-006 ]
9250 : [ 4.9701e-006  ]
9251 : [ 6.87953e-006 ]
9252 : [ 6.25259e-006 ]
9253 : [ 6.79096e-006 ]
9254 : [ 7.87522e-006 ]
9255 : [ 7.67723e-006 ]
9256 : [ 4.8171e-006  ]
9257 : [ 7.07566e-006 ]
9258 : [ 7.86149e-006 ]
9259 : [ 4.32068e-006 ]
9260 : [ 5.51131e-006 ]
9261 : [ 5.60784e-006 ]
9262 : [ 7.14133e-006 ]
9263 : [ 5.1329e-006  ]
9264 : [ 6.19115e-006 ]
9265 : [ 4.73291e-006 ]
9266 : [ 8.09486e-006 ]
9267 : [ 7.18325e-006 ]
9268 : [ 7.05442e-006 ]
9269 : [ 7.59048e-006 ]
9270 : [ 6.54208e-006 ]
9271 : [ 7.26791e-006 ]
9272 : [ 7.30884e-006 ]
9273 : [ 7.61222e-006 ]
9274 : [ 7.79564e-006 ]
9275 : [ 5.03894e-006 ]
9276 : [ 8.1801e-006  ]
9277 : [ 4.3279e-006  ]
9278 : [ 7.06996e-006 ]
9279 : [ 5.08793e-006 ]
9280 : [ 4.37903e-006 ]
9281 : [ 5.07561e-006 ]
9282 : [ 5.54074e-006 ]
9283 : [ 7.31411e-006 ]
9284 : [ 5.42422e-006 ]
9285 : [ 7.92194e-006 ]
9286 : [ 6.04046e-006 ]
9287 : [ 4.71259e-006 ]
9288 : [ 5.54439e-006 ]
9289 : [ 5.78336e-006 ]
9290 : [ 6.58891e-006 ]
9291 : [ 5.14235e-006 ]
9292 : [ 5.40778e-006 ]
9293 : [ 7.47937e-006 ]
9294 : [ 7.6387e-006  ]
9295 : [ 4.66521e-006 ]
9296 : [ 5.1336e-006  ]
9297 : [ 6.46744e-006 ]
9298 : [ 6.75606e-006 ]
9299 : [ 4.84491e-006 ]
9300 : [ 5.18221e-006 ]
9301 : [ 5.0862e-006  ]
9302 : [ 7.57007e-006 ]
9303 : [ 7.95383e-006 ]
9304 : [ 8.14314e-006 ]
9305 : [ 5.23654e-006 ]
9306 : [ 7.21583e-006 ]
9307 : [ 6.37439e-006 ]
9308 : [ 4.84537e-006 ]
9309 : [ 6.70227e-006 ]
9310 : [ 7.14664e-006 ]
9311 : [ 7.97671e-006 ]
9312 : [ 5.87509e-006 ]
9313 : [ 7.88734e-006 ]
9314 : [ 7.25682e-006 ]
9315 : [ 5.21029e-006 ]
9316 : [ 6.6749e-006  ]
9317 : [ 5.10186e-006 ]
9318 : [ 6.22663e-006 ]
9319 : [ 6.33818e-006 ]
9320 : [ 7.73929e-006 ]
9321 : [ 7.20847e-006 ]
9322 : [ 4.22327e-006 ]
9323 : [ 5.59128e-006 ]
9324 : [ 7.47515e-006 ]
9325 : [ 6.75205e-006 ]
9326 : [ 7.87695e-006 ]
9327 : [ 7.03107e-006 ]
9328 : [ 4.68785e-006 ]
9329 : [ 6.99319e-006 ]
9330 : [ 7.10912e-006 ]
9331 : [ 5.74343e-006 ]
9332 : [ 7.10026e-006 ]
9333 : [ 5.64935e-006 ]
9334 : [ 6.76477e-006 ]
9335 : [ 6.83816e-006 ]
9336 : [ 5.96164e-006 ]
9337 : [ 6.38135e-006 ]
9338 : [ 4.31868e-006 ]
9339 : [ 4.16789e-006 ]
9340 : [ 7.41267e-006 ]
9341 : [ 7.21848e-006 ]
9342 : [ 5.70405e-006 ]
9343 : [ 6.92796e-006 ]
9344 : [ 4.32385e-006 ]
9345 : [ 6.45568e-006 ]
9346 : [ 6.98018e-006 ]
9347 : [ 6.27557e-006 ]
9348 : [ 7.38642e-006 ]
9349 : [ 6.68855e-006 ]
9350 : [ 7.56779e-006 ]
9351 : [ 5.71815e-006 ]
9352 : [ 6.0865e-006  ]
9353 : [ 7.98245e-006 ]
9354 : [ 4.11059e-006 ]
9355 : [ 6.21407e-006 ]
9356 : [ 7.65935e-006 ]
9357 : [ 5.40164e-006 ]
9358 : [ 7.78506e-006 ]
9359 : [ 6.47309e-006 ]
9360 : [ 8.02084e-006 ]
9361 : [ 8.07561e-006 ]
9362 : [ 7.77176e-006 ]
9363 : [ 7.98438e-006 ]
9364 : [ 7.33084e-006 ]
9365 : [ 4.37616e-006 ]
9366 : [ 6.96504e-006 ]
9367 : [ 5.83465e-006 ]
9368 : [ 5.67547e-006 ]
9369 : [ 7.16279e-006 ]
9370 : [ 8.13473e-006 ]
9371 : [ 5.156e-006   ]
9372 : [ 5.44821e-006 ]
9373 : [ 6.03355e-006 ]
9374 : [ 7.42745e-006 ]
9375 : [ 6.68133e-006 ]
9376 : [ 4.76403e-006 ]
9377 : [ 7.41865e-006 ]
9378 : [ 4.62369e-006 ]
9379 : [ 6.25068e-006 ]
9380 : [ 7.37861e-006 ]
9381 : [ 4.55104e-006 ]
9382 : [ 7.06867e-006 ]
9383 : [ 7.06501e-006 ]
9384 : [ 5.14557e-006 ]
9385 : [ 4.49595e-006 ]
9386 : [ 4.24554e-006 ]
9387 : [ 6.5725e-006  ]
9388 : [ 4.30064e-006 ]
9389 : [ 6.5717e-006  ]
9390 : [ 7.82113e-006 ]
9391 : [ 6.10387e-006 ]
9392 : [ 4.36488e-006 ]
9393 : [ 7.08139e-006 ]
9394 : [ 7.45493e-006 ]
9395 : [ 6.89757e-006 ]
9396 : [ 6.7107e-006  ]
9397 : [ 5.89115e-006 ]
9398 : [ 7.45696e-006 ]
9399 : [ 4.89163e-006 ]
9400 : [ 6.17246e-006 ]
9401 : [ 6.42904e-006 ]
9402 : [ 4.53265e-006 ]
9403 : [ 8.13034e-006 ]
9404 : [ 7.97366e-006 ]
9405 : [ 8.02605e-006 ]
9406 : [ 7.62233e-006 ]
9407 : [ 7.98276e-006 ]
9408 : [ 6.11768e-006 ]
9409 : [ 4.42675e-006 ]
9410 : [ 7.90951e-006 ]
9411 : [ 4.93494e-006 ]
9412 : [ 6.91024e-006 ]
9413 : [ 7.53113e-006 ]
9414 : [ 5.65929e-006 ]
9415 : [ 5.0696e-006  ]
9416 : [ 4.91242e-006 ]
9417 : [ 6.26226e-006 ]
9418 : [ 7.72636e-006 ]
9419 : [ 5.38715e-006 ]
9420 : [ 6.70173e-006 ]
9421 : [ 4.57735e-006 ]
9422 : [ 5.76451e-006 ]
9423 : [ 5.19062e-006 ]
9424 : [ 4.24082e-006 ]
9425 : [ 6.91255e-006 ]
9426 : [ 4.74785e-006 ]
9427 : [ 8.17022e-006 ]
9428 : [ 7.69604e-006 ]
9429 : [ 5.53256e-006 ]
9430 : [ 7.92721e-006 ]
9431 : [ 7.60335e-006 ]
9432 : [ 7.89573e-006 ]
9433 : [ 6.90786e-006 ]
9434 : [ 7.9772e-006  ]
9435 : [ 7.23426e-006 ]
9436 : [ 7.47043e-006 ]
9437 : [ 6.08033e-006 ]
9438 : [ 4.62864e-006 ]
9439 : [ 7.20868e-006 ]
9440 : [ 6.26359e-006 ]
9441 : [ 4.44559e-006 ]
9442 : [ 7.78152e-006 ]
9443 : [ 8.07036e-006 ]
9444 : [ 7.58627e-006 ]
9445 : [ 4.3788e-006  ]
9446 : [ 6.19869e-006 ]
9447 : [ 7.60567e-006 ]
9448 : [ 7.96072e-006 ]
9449 : [ 5.76718e-006 ]
9450 : [ 6.81708e-006 ]
9451 : [ 7.87893e-006 ]
9452 : [ 7.18752e-006 ]
9453 : [ 7.8092e-006  ]
9454 : [ 5.78338e-006 ]
9455 : [ 5.60515e-006 ]
9456 : [ 6.68792e-006 ]
9457 : [ 7.96213e-006 ]
9458 : [ 7.16713e-006 ]
9459 : [ 6.93504e-006 ]
9460 : [ 5.76781e-006 ]
9461 : [ 5.61576e-006 ]
9462 : [ 4.41733e-006 ]
9463 : [ 4.79235e-006 ]
9464 : [ 6.90492e-006 ]
9465 : [ 6.6586e-006  ]
9466 : [ 7.30356e-006 ]
9467 : [ 6.32191e-006 ]
9468 : [ 6.95567e-006 ]
9469 : [ 5.6876e-006  ]
9470 : [ 7.97227e-006 ]
9471 : [ 5.12799e-006 ]
9472 : [ 5.36432e-006 ]
9473 : [ 7.54748e-006 ]
9474 : [ 7.98423e-006 ]
9475 : [ 6.83599e-006 ]
9476 : [ 6.34578e-006 ]
9477 : [ 4.62512e-006 ]
9478 : [ 7.58924e-006 ]
9479 : [ 5.96012e-006 ]
9480 : [ 7.73229e-006 ]
9481 : [ 7.89447e-006 ]
9482 : [ 5.50315e-006 ]
9483 : [ 7.01204e-006 ]
9484 : [ 5.6586e-006  ]
9485 : [ 6.65479e-006 ]
9486 : [ 4.36109e-006 ]
9487 : [ 4.5453e-006  ]
9488 : [ 4.85685e-006 ]
9489 : [ 5.43044e-006 ]
9490 : [ 5.87748e-006 ]
9491 : [ 6.89668e-006 ]
9492 : [ 4.70636e-006 ]
9493 : [ 4.48717e-006 ]
9494 : [ 4.33098e-006 ]
9495 : [ 7.34569e-006 ]
9496 : [ 6.44555e-006 ]
9497 : [ 6.45905e-006 ]
9498 : [ 7.50393e-006 ]
9499 : [ 5.20797e-006 ]
9500 : [ 6.01392e-006 ]
9501 : [ 6.11306e-006 ]
9502 : [ 5.82965e-006 ]
9503 : [ 7.30235e-006 ]
9504 : [ 8.0495e-006  ]
9505 : [ 7.87738e-006 ]
9506 : [ 8.06427e-006 ]
9507 : [ 5.82481e-006 ]
9508 : [ 5.22991e-006 ]
9509 : [ 4.51153e-006 ]
9510 : [ 7.53014e-006 ]
9511 : [ 7.27505e-006 ]
9512 : [ 7.5889e-006  ]
9513 : [ 7.66234e-006 ]
9514 : [ 5.1309e-006  ]
9515 : [ 7.62273e-006 ]
9516 : [ 6.90891e-006 ]
9517 : [ 7.84943e-006 ]
9518 : [ 6.90995e-006 ]
9519 : [ 7.80063e-006 ]
9520 : [ 5.95247e-006 ]
9521 : [ 6.63584e-006 ]
9522 : [ 6.59219e-006 ]
9523 : [ 6.98276e-006 ]
9524 : [ 4.67634e-006 ]
9525 : [ 6.56413e-006 ]
9526 : [ 7.51218e-006 ]
9527 : [ 4.15758e-006 ]
9528 : [ 7.87111e-006 ]
9529 : [ 5.81317e-006 ]
9530 : [ 7.89e-006    ]
9531 : [ 8.18284e-006 ]
9532 : [ 7.92595e-006 ]
9533 : [ 8.02363e-006 ]
9534 : [ 7.95481e-006 ]
9535 : [ 7.75289e-006 ]
9536 : [ 6.24944e-006 ]
9537 : [ 7.97827e-006 ]
9538 : [ 6.74666e-006 ]
9539 : [ 7.24949e-006 ]
9540 : [ 7.22918e-006 ]
9541 : [ 7.98442e-006 ]
9542 : [ 6.80149e-006 ]
9543 : [ 7.9914e-006  ]
9544 : [ 6.34032e-006 ]
9545 : [ 7.17886e-006 ]
9546 : [ 7.97323e-006 ]
9547 : [ 4.49232e-006 ]
9548 : [ 4.814e-006   ]
9549 : [ 6.1249e-006  ]
9550 : [ 4.28924e-006 ]
9551 : [ 7.66395e-006 ]
9552 : [ 5.47954e-006 ]
9553 : [ 7.65532e-006 ]
9554 : [ 5.28902e-006 ]
9555 : [ 7.69403e-006 ]
9556 : [ 7.21003e-006 ]
9557 : [ 6.61811e-006 ]
9558 : [ 6.53416e-006 ]
9559 : [ 5.68589e-006 ]
9560 : [ 7.75102e-006 ]
9561 : [ 5.52708e-006 ]
9562 : [ 6.9502e-006  ]
9563 : [ 6.21252e-006 ]
9564 : [ 7.99989e-006 ]
9565 : [ 5.84869e-006 ]
9566 : [ 4.92062e-006 ]
9567 : [ 6.09255e-006 ]
9568 : [ 7.8926e-006  ]
9569 : [ 4.22013e-006 ]
9570 : [ 7.95363e-006 ]
9571 : [ 5.40319e-006 ]
9572 : [ 7.73016e-006 ]
9573 : [ 7.76672e-006 ]
9574 : [ 5.33899e-006 ]
9575 : [ 5.62017e-006 ]
9576 : [ 5.1002e-006  ]
9577 : [ 7.02238e-006 ]
9578 : [ 4.5836e-006  ]
9579 : [ 5.69402e-006 ]
9580 : [ 5.55383e-006 ]
9581 : [ 5.39373e-006 ]
9582 : [ 5.23528e-006 ]
9583 : [ 7.52066e-006 ]
9584 : [ 5.793e-006   ]
9585 : [ 7.46394e-006 ]
9586 : [ 7.43263e-006 ]
9587 : [ 6.24043e-006 ]
9588 : [ 7.24601e-006 ]
9589 : [ 5.04251e-006 ]
9590 : [ 5.47727e-006 ]
9591 : [ 7.27946e-006 ]
9592 : [ 8.12587e-006 ]
9593 : [ 7.844e-006   ]
9594 : [ 4.60559e-006 ]
9595 : [ 5.49852e-006 ]
9596 : [ 8.11771e-006 ]
9597 : [ 7.76857e-006 ]
9598 : [ 6.07661e-006 ]
9599 : [ 7.76765e-006 ]
9600 : [ 6.44206e-006 ]
9601 : [ 7.37515e-006 ]
9602 : [ 8.04218e-006 ]
9603 : [ 6.37352e-006 ]
9604 : [ 7.00587e-006 ]
9605 : [ 7.73061e-006 ]
9606 : [ 7.16283e-006 ]
9607 : [ 8.03051e-006 ]
9608 : [ 7.5426e-006  ]
9609 : [ 6.61622e-006 ]
9610 : [ 6.86733e-006 ]
9611 : [ 6.23942e-006 ]
9612 : [ 6.18907e-006 ]
9613 : [ 6.36993e-006 ]
9614 : [ 7.18379e-006 ]
9615 : [ 7.29395e-006 ]
9616 : [ 7.69849e-006 ]
9617 : [ 7.84489e-006 ]
9618 : [ 8.04964e-006 ]
9619 : [ 7.8874e-006  ]
9620 : [ 4.05313e-006 ]
9621 : [ 7.7226e-006  ]
9622 : [ 5.99875e-006 ]
9623 : [ 7.17571e-006 ]
9624 : [ 7.17627e-006 ]
9625 : [ 7.82761e-006 ]
9626 : [ 7.1508e-006  ]
9627 : [ 6.21918e-006 ]
9628 : [ 7.95483e-006 ]
9629 : [ 7.36598e-006 ]
9630 : [ 6.43855e-006 ]
9631 : [ 6.1876e-006  ]
9632 : [ 4.21711e-006 ]
9633 : [ 6.87311e-006 ]
9634 : [ 7.71542e-006 ]
9635 : [ 7.96965e-006 ]
9636 : [ 7.45696e-006 ]
9637 : [ 6.0798e-006  ]
9638 : [ 5.92571e-006 ]
9639 : [ 4.54647e-006 ]
9640 : [ 6.60786e-006 ]
9641 : [ 5.22005e-006 ]
9642 : [ 7.86438e-006 ]
9643 : [ 6.15663e-006 ]
9644 : [ 5.31662e-006 ]
9645 : [ 7.39017e-006 ]
9646 : [ 8.10337e-006 ]
9647 : [ 7.60331e-006 ]
9648 : [ 7.31011e-006 ]
9649 : [ 6.19084e-006 ]
9650 : [ 7.78623e-006 ]
9651 : [ 7.7951e-006  ]
9652 : [ 6.59034e-006 ]
9653 : [ 7.59869e-006 ]
9654 : [ 7.69116e-006 ]
9655 : [ 4.37914e-006 ]
9656 : [ 5.90252e-006 ]
9657 : [ 5.21765e-006 ]
9658 : [ 5.83003e-006 ]
9659 : [ 7.77579e-006 ]
9660 : [ 7.71848e-006 ]
9661 : [ 5.31527e-006 ]
9662 : [ 7.74904e-006 ]
9663 : [ 6.53981e-006 ]
9664 : [ 5.30728e-006 ]
9665 : [ 5.44834e-006 ]
9666 : [ 6.50545e-006 ]
9667 : [ 7.621e-006   ]
9668 : [ 7.01235e-006 ]
9669 : [ 7.30303e-006 ]
9670 : [ 7.58014e-006 ]
9671 : [ 7.87717e-006 ]
9672 : [ 6.17619e-006 ]
9673 : [ 6.88301e-006 ]
9674 : [ 5.83871e-006 ]
9675 : [ 7.79292e-006 ]
9676 : [ 7.89043e-006 ]
9677 : [ 7.62989e-006 ]
9678 : [ 6.66999e-006 ]
9679 : [ 5.40073e-006 ]
9680 : [ 7.29263e-006 ]
9681 : [ 6.68646e-006 ]
9682 : [ 7.82582e-006 ]
9683 : [ 4.77975e-006 ]
9684 : [ 5.48467e-006 ]
9685 : [ 7.8512e-006  ]
9686 : [ 7.85848e-006 ]
9687 : [ 7.71117e-006 ]
9688 : [ 7.74168e-006 ]
9689 : [ 8.03292e-006 ]
9690 : [ 5.83904e-006 ]
9691 : [ 4.84919e-006 ]
9692 : [ 6.09308e-006 ]
9693 : [ 7.95757e-006 ]
9694 : [ 7.82603e-006 ]
9695 : [ 8.14726e-006 ]
9696 : [ 5.50675e-006 ]
9697 : [ 7.08863e-006 ]
9698 : [ 7.74792e-006 ]
9699 : [ 7.9562e-006  ]
9700 : [ 7.10414e-006 ]
9701 : [ 7.90419e-006 ]
9702 : [ 5.88279e-006 ]
9703 : [ 7.63996e-006 ]
9704 : [ 4.69711e-006 ]
9705 : [ 4.7021e-006  ]
9706 : [ 5.36248e-006 ]
9707 : [ 7.50086e-006 ]
9708 : [ 4.75519e-006 ]
9709 : [ 8.04273e-006 ]
9710 : [ 6.37545e-006 ]
9711 : [ 8.09266e-006 ]
9712 : [ 7.88517e-006 ]
9713 : [ 7.06692e-006 ]
9714 : [ 5.78388e-006 ]
9715 : [ 6.99187e-006 ]
9716 : [ 4.36344e-006 ]
9717 : [ 7.08871e-006 ]
9718 : [ 6.07736e-006 ]
9719 : [ 7.1088e-006  ]
9720 : [ 8.06503e-006 ]
9721 : [ 7.72948e-006 ]
9722 : [ 5.86909e-006 ]
9723 : [ 7.44289e-006 ]
9724 : [ 5.32719e-006 ]
9725 : [ 8.02526e-006 ]
9726 : [ 4.5258e-006  ]
9727 : [ 7.93164e-006 ]
9728 : [ 5.89215e-006 ]
9729 : [ 6.21328e-006 ]
9730 : [ 7.76072e-006 ]
9731 : [ 7.2231e-006  ]
9732 : [ 5.76262e-006 ]
9733 : [ 6.70685e-006 ]
9734 : [ 5.76163e-006 ]
9735 : [ 4.84632e-006 ]
9736 : [ 6.04566e-006 ]
9737 : [ 7.92831e-006 ]
9738 : [ 7.1319e-006  ]
9739 : [ 4.00854e-006 ]
9740 : [ 7.75622e-006 ]
9741 : [ 7.34918e-006 ]
9742 : [ 6.24038e-006 ]
9743 : [ 6.67975e-006 ]
9744 : [ 7.75395e-006 ]
9745 : [ 7.00705e-006 ]
9746 : [ 7.95343e-006 ]
9747 : [ 4.51589e-006 ]
9748 : [ 6.96634e-006 ]
9749 : [ 4.70154e-006 ]
9750 : [ 5.64899e-006 ]
9751 : [ 7.81027e-006 ]
9752 : [ 5.53104e-006 ]
9753 : [ 6.44452e-006 ]
9754 : [ 7.49812e-006 ]
9755 : [ 6.53997e-006 ]
9756 : [ 7.21907e-006 ]
9757 : [ 5.57482e-006 ]
9758 : [ 5.5136e-006  ]
9759 : [ 5.43591e-006 ]
9760 : [ 6.59066e-006 ]
9761 : [ 7.97754e-006 ]
9762 : [ 7.13094e-006 ]
9763 : [ 4.81084e-006 ]
9764 : [ 5.44347e-006 ]
9765 : [ 4.93066e-006 ]
9766 : [ 7.74061e-006 ]
9767 : [ 7.94299e-006 ]
9768 : [ 7.88653e-006 ]
9769 : [ 7.08033e-006 ]
9770 : [ 5.4895e-006  ]
9771 : [ 4.44907e-006 ]
9772 : [ 7.97182e-006 ]
9773 : [ 7.67504e-006 ]
9774 : [ 4.35049e-006 ]
9775 : [ 6.89198e-006 ]
9776 : [ 6.99743e-006 ]
9777 : [ 7.52941e-006 ]
9778 : [ 5.92674e-006 ]
9779 : [ 7.94803e-006 ]
9780 : [ 7.60458e-006 ]
9781 : [ 7.78942e-006 ]
9782 : [ 5.24545e-006 ]
9783 : [ 7.87887e-006 ]
9784 : [ 6.19031e-006 ]
9785 : [ 7.78793e-006 ]
9786 : [ 6.09448e-006 ]
9787 : [ 7.86498e-006 ]
9788 : [ 7.14623e-006 ]
9789 : [ 6.326e-006   ]
9790 : [ 7.40425e-006 ]
9791 : [ 5.39666e-006 ]
9792 : [ 7.86829e-006 ]
9793 : [ 6.60614e-006 ]
9794 : [ 6.19776e-006 ]
9795 : [ 4.68709e-006 ]
9796 : [ 5.29835e-006 ]
9797 : [ 5.44291e-006 ]
9798 : [ 6.82908e-006 ]
9799 : [ 5.31818e-006 ]
9800 : [ 7.78689e-006 ]
9801 : [ 6.84557e-006 ]
9802 : [ 6.93303e-006 ]
9803 : [ 6.24742e-006 ]
9804 : [ 7.59417e-006 ]
9805 : [ 6.84731e-006 ]
9806 : [ 4.54216e-006 ]
9807 : [ 5.22967e-006 ]
9808 : [ 6.16372e-006 ]
9809 : [ 6.20963e-006 ]
9810 : [ 7.11012e-006 ]
9811 : [ 7.82065e-006 ]
9812 : [ 7.56137e-006 ]
9813 : [ 6.66865e-006 ]
9814 : [ 8.11729e-006 ]
9815 : [ 7.62132e-006 ]
9816 : [ 7.70365e-006 ]
9817 : [ 7.02544e-006 ]
9818 : [ 7.83363e-006 ]
9819 : [ 7.67199e-006 ]
9820 : [ 6.31323e-006 ]
9821 : [ 7.54307e-006 ]
9822 : [ 7.08548e-006 ]
9823 : [ 6.86394e-006 ]
9824 : [ 7.97379e-006 ]
9825 : [ 7.48623e-006 ]
9826 : [ 4.45497e-006 ]
9827 : [ 5.84367e-006 ]
9828 : [ 4.55086e-006 ]
9829 : [ 4.85335e-006 ]
9830 : [ 7.81949e-006 ]
9831 : [ 5.23844e-006 ]
9832 : [ 7.96295e-006 ]
9833 : [ 7.3107e-006  ]
9834 : [ 8.12152e-006 ]
9835 : [ 5.03866e-006 ]
9836 : [ 6.49522e-006 ]
9837 : [ 7.69941e-006 ]
9838 : [ 7.69584e-006 ]
9839 : [ 6.34858e-006 ]
9840 : [ 7.68194e-006 ]
9841 : [ 7.7968e-006  ]
9842 : [ 7.10655e-006 ]
9843 : [ 6.67261e-006 ]
9844 : [ 6.72004e-006 ]
9845 : [ 6.67507e-006 ]
9846 : [ 7.84101e-006 ]
9847 : [ 7.58039e-006 ]
9848 : [ 4.80854e-006 ]
9849 : [ 8.19046e-006 ]
9850 : [ 7.22195e-006 ]
9851 : [ 5.1844e-006  ]
9852 : [ 6.14527e-006 ]
9853 : [ 7.6676e-006  ]
9854 : [ 6.47093e-006 ]
9855 : [ 6.55544e-006 ]
9856 : [ 8.17091e-006 ]
9857 : [ 4.83651e-006 ]
9858 : [ 6.94669e-006 ]
9859 : [ 5.33124e-006 ]
9860 : [ 8.1605e-006  ]
9861 : [ 7.55977e-006 ]
9862 : [ 6.29576e-006 ]
9863 : [ 7.53873e-006 ]
9864 : [ 6.57618e-006 ]
9865 : [ 4.3755e-006  ]
9866 : [ 4.66915e-006 ]
9867 : [ 7.90161e-006 ]
9868 : [ 7.01303e-006 ]
9869 : [ 5.41852e-006 ]
9870 : [ 6.42629e-006 ]
9871 : [ 5.22958e-006 ]
9872 : [ 7.60979e-006 ]
9873 : [ 6.50335e-006 ]
9874 : [ 7.09052e-006 ]
9875 : [ 7.71631e-006 ]
9876 : [ 7.26308e-006 ]
9877 : [ 7.66808e-006 ]
9878 : [ 7.81024e-006 ]
9879 : [ 6.96572e-006 ]
9880 : [ 7.82041e-006 ]
9881 : [ 8.0203e-006  ]
9882 : [ 7.8823e-006  ]
9883 : [ 5.57088e-006 ]
9884 : [ 6.4825e-006  ]
9885 : [ 4.82277e-006 ]
9886 : [ 6.74146e-006 ]
9887 : [ 7.48135e-006 ]
9888 : [ 7.07361e-006 ]
9889 : [ 5.56073e-006 ]
9890 : [ 6.68221e-006 ]
9891 : [ 7.36782e-006 ]
9892 : [ 7.69591e-006 ]
9893 : [ 7.10704e-006 ]
9894 : [ 5.85735e-006 ]
9895 : [ 7.34281e-006 ]
9896 : [ 7.72713e-006 ]
9897 : [ 7.18457e-006 ]
9898 : [ 7.5837e-006  ]
9899 : [ 7.83442e-006 ]
9900 : [ 7.03153e-006 ]
9901 : [ 4.76611e-006 ]
9902 : [ 6.61254e-006 ]
9903 : [ 8.06076e-006 ]
9904 : [ 7.84551e-006 ]
9905 : [ 7.7776e-006  ]
9906 : [ 6.55716e-006 ]
9907 : [ 7.89556e-006 ]
9908 : [ 6.86212e-006 ]
9909 : [ 7.88946e-006 ]
9910 : [ 8.14114e-006 ]
9911 : [ 7.47892e-006 ]
9912 : [ 6.60734e-006 ]
9913 : [ 6.05871e-006 ]
9914 : [ 6.7581e-006  ]
9915 : [ 5.53562e-006 ]
9916 : [ 6.79213e-006 ]
9917 : [ 4.88078e-006 ]
9918 : [ 7.34254e-006 ]
9919 : [ 8.13603e-006 ]
9920 : [ 4.65351e-006 ]
9921 : [ 7.84871e-006 ]
9922 : [ 5.94387e-006 ]
9923 : [ 8.1034e-006  ]
9924 : [ 5.88477e-006 ]
9925 : [ 5.93009e-006 ]
9926 : [ 5.00568e-006 ]
9927 : [ 4.98858e-006 ]
9928 : [ 8.26659e-006 ]
9929 : [ 6.91296e-006 ]
9930 : [ 7.89749e-006 ]
9931 : [ 7.16183e-006 ]
9932 : [ 7.05762e-006 ]
9933 : [ 7.63356e-006 ]
9934 : [ 4.25843e-006 ]
9935 : [ 7.67541e-006 ]
9936 : [ 5.47834e-006 ]
9937 : [ 4.37131e-006 ]
9938 : [ 7.85105e-006 ]
9939 : [ 8.08309e-006 ]
9940 : [ 6.37798e-006 ]
9941 : [ 5.08527e-006 ]
9942 : [ 7.86542e-006 ]
9943 : [ 5.95749e-006 ]
9944 : [ 4.91334e-006 ]
9945 : [ 5.87061e-006 ]
9946 : [ 8.07618e-006 ]
9947 : [ 8.06729e-006 ]
9948 : [ 5.99142e-006 ]
9949 : [ 7.34442e-006 ]
9950 : [ 4.73603e-006 ]
9951 : [ 7.49835e-006 ]
9952 : [ 4.88708e-006 ]
9953 : [ 7.4663e-006  ]
9954 : [ 7.9604e-006  ]
9955 : [ 6.52673e-006 ]
9956 : [ 6.17975e-006 ]
9957 : [ 7.69758e-006 ]
9958 : [ 5.46208e-006 ]
9959 : [ 6.72966e-006 ]
9960 : [ 6.34311e-006 ]
9961 : [ 7.15125e-006 ]
9962 : [ 4.49344e-006 ]
9963 : [ 6.65906e-006 ]
9964 : [ 5.01615e-006 ]
9965 : [ 7.35127e-006 ]
9966 : [ 7.39745e-006 ]
9967 : [ 7.14417e-006 ]
9968 : [ 4.52352e-006 ]
9969 : [ 6.53561e-006 ]
9970 : [ 5.15066e-006 ]
9971 : [ 7.89968e-006 ]
9972 : [ 7.26237e-006 ]
9973 : [ 4.69745e-006 ]
9974 : [ 6.66344e-006 ]
9975 : [ 6.47773e-006 ]
9976 : [ 7.53259e-006 ]
9977 : [ 6.76232e-006 ]
9978 : [ 7.14017e-006 ]
9979 : [ 7.48362e-006 ]
9980 : [ 7.64447e-006 ]
9981 : [ 4.27251e-006 ]
9982 : [ 7.54759e-006 ]
9983 : [ 7.52224e-006 ]
9984 : [ 4.90609e-006 ]
9985 : [ 6.05071e-006 ]
9986 : [ 7.65478e-006 ]
9987 : [ 7.82237e-006 ]
9988 : [ 6.44089e-006 ]
9989 : [ 7.80588e-006 ]
9990 : [ 7.85287e-006 ]
9991 : [ 7.89765e-006 ]
9992 : [ 6.58411e-006 ]
9993 : [ 6.38063e-006 ]
9994 : [ 7.6809e-006  ]
9995 : [ 7.10382e-006 ]
9996 : [ 7.23434e-006 ]
9997 : [ 6.90837e-006 ]
9998 : [ 7.85157e-006 ]
9999 : [ 7.80625e-006 ]
