# Supplementary material for: Influence of tissue conductivity on foetal exposure to extremely low frequency magnetic fields at 50 Hz using stochastic dosimetry
Source: PLoS One. 2018 Feb 7;13(2):e0192131. doi: 10.1371/journal.pone.0192131 (PMC5802904; doi:10.1371/journal.pone.0192131)
Supplement: S1 File — (ZIP) [file pone.0192131.s001.zip › Data/Ydistributions(10000)/9m/SAT.txt]

       [ y0           ]
   0 : [ 3.43898e-005 ]
   1 : [ 3.41561e-005 ]
   2 : [ 3.13584e-005 ]
   3 : [ 3.40931e-005 ]
   4 : [ 3.38436e-005 ]
   5 : [ 3.0399e-005  ]
   6 : [ 3.41903e-005 ]
   7 : [ 3.23593e-005 ]
   8 : [ 3.40159e-005 ]
   9 : [ 3.33499e-005 ]
  10 : [ 3.3672e-005  ]
  11 : [ 3.40206e-005 ]
  12 : [ 3.421e-005   ]
  13 : [ 3.18268e-005 ]
  14 : [ 3.33413e-005 ]
  15 : [ 3.3809e-005  ]
  16 : [ 3.44217e-005 ]
  17 : [ 3.07642e-005 ]
  18 : [ 3.08809e-005 ]
  19 : [ 3.26348e-005 ]
  20 : [ 3.2603e-005  ]
  21 : [ 3.42442e-005 ]
  22 : [ 3.13772e-005 ]
  23 : [ 3.27044e-005 ]
  24 : [ 3.34481e-005 ]
  25 : [ 3.06141e-005 ]
  26 : [ 3.43319e-005 ]
  27 : [ 3.10752e-005 ]
  28 : [ 3.42698e-005 ]
  29 : [ 3.45354e-005 ]
  30 : [ 3.45237e-005 ]
  31 : [ 3.30239e-005 ]
  32 : [ 3.03795e-005 ]
  33 : [ 3.3989e-005  ]
  34 : [ 3.04732e-005 ]
  35 : [ 3.45061e-005 ]
  36 : [ 3.15678e-005 ]
  37 : [ 3.22754e-005 ]
  38 : [ 3.23113e-005 ]
  39 : [ 3.14167e-005 ]
  40 : [ 3.41265e-005 ]
  41 : [ 3.04439e-005 ]
  42 : [ 3.34021e-005 ]
  43 : [ 3.2512e-005  ]
  44 : [ 3.24881e-005 ]
  45 : [ 3.45361e-005 ]
  46 : [ 3.20875e-005 ]
  47 : [ 3.11509e-005 ]
  48 : [ 3.44589e-005 ]
  49 : [ 3.4231e-005  ]
  50 : [ 3.3984e-005  ]
  51 : [ 3.43252e-005 ]
  52 : [ 3.34388e-005 ]
  53 : [ 3.44329e-005 ]
  54 : [ 3.10862e-005 ]
  55 : [ 3.1053e-005  ]
  56 : [ 3.04165e-005 ]
  57 : [ 3.15824e-005 ]
  58 : [ 3.45181e-005 ]
  59 : [ 3.16331e-005 ]
  60 : [ 3.24751e-005 ]
  61 : [ 3.42539e-005 ]
  62 : [ 3.23898e-005 ]
  63 : [ 3.04085e-005 ]
  64 : [ 3.06957e-005 ]
  65 : [ 3.34202e-005 ]
  66 : [ 3.17152e-005 ]
  67 : [ 3.4443e-005  ]
  68 : [ 3.18934e-005 ]
  69 : [ 3.06147e-005 ]
  70 : [ 3.3657e-005  ]
  71 : [ 3.08275e-005 ]
  72 : [ 3.30667e-005 ]
  73 : [ 3.21027e-005 ]
  74 : [ 3.06211e-005 ]
  75 : [ 3.047e-005   ]
  76 : [ 3.44405e-005 ]
  77 : [ 3.39607e-005 ]
  78 : [ 3.24065e-005 ]
  79 : [ 3.19607e-005 ]
  80 : [ 3.05281e-005 ]
  81 : [ 3.07074e-005 ]
  82 : [ 3.45419e-005 ]
  83 : [ 3.26678e-005 ]
  84 : [ 3.43416e-005 ]
  85 : [ 3.44164e-005 ]
  86 : [ 3.04224e-005 ]
  87 : [ 3.07493e-005 ]
  88 : [ 3.3963e-005  ]
  89 : [ 3.43019e-005 ]
  90 : [ 3.37619e-005 ]
  91 : [ 3.30363e-005 ]
  92 : [ 3.05113e-005 ]
  93 : [ 3.04698e-005 ]
  94 : [ 3.35738e-005 ]
  95 : [ 3.11165e-005 ]
  96 : [ 3.13077e-005 ]
  97 : [ 3.45049e-005 ]
  98 : [ 3.23256e-005 ]
  99 : [ 3.15411e-005 ]
 100 : [ 3.17724e-005 ]
 101 : [ 3.43108e-005 ]
 102 : [ 3.42416e-005 ]
 103 : [ 3.42385e-005 ]
 104 : [ 3.29447e-005 ]
 105 : [ 3.05024e-005 ]
 106 : [ 3.26474e-005 ]
 107 : [ 3.32875e-005 ]
 108 : [ 3.03809e-005 ]
 109 : [ 3.31783e-005 ]
 110 : [ 3.23696e-005 ]
 111 : [ 3.23543e-005 ]
 112 : [ 3.41744e-005 ]
 113 : [ 3.12331e-005 ]
 114 : [ 3.37857e-005 ]
 115 : [ 3.4081e-005  ]
 116 : [ 3.37051e-005 ]
 117 : [ 3.44734e-005 ]
 118 : [ 3.12412e-005 ]
 119 : [ 3.34571e-005 ]
 120 : [ 3.2791e-005  ]
 121 : [ 3.16131e-005 ]
 122 : [ 3.10806e-005 ]
 123 : [ 3.26186e-005 ]
 124 : [ 3.42145e-005 ]
 125 : [ 3.4236e-005  ]
 126 : [ 3.37797e-005 ]
 127 : [ 3.44399e-005 ]
 128 : [ 3.04728e-005 ]
 129 : [ 3.35666e-005 ]
 130 : [ 3.14684e-005 ]
 131 : [ 3.13096e-005 ]
 132 : [ 3.19257e-005 ]
 133 : [ 3.05392e-005 ]
 134 : [ 3.32381e-005 ]
 135 : [ 3.04407e-005 ]
 136 : [ 3.04055e-005 ]
 137 : [ 3.08143e-005 ]
 138 : [ 3.43945e-005 ]
 139 : [ 3.44144e-005 ]
 140 : [ 3.37038e-005 ]
 141 : [ 3.37326e-005 ]
 142 : [ 3.18988e-005 ]
 143 : [ 3.40884e-005 ]
 144 : [ 3.08495e-005 ]
 145 : [ 3.25639e-005 ]
 146 : [ 3.07348e-005 ]
 147 : [ 3.13242e-005 ]
 148 : [ 3.3657e-005  ]
 149 : [ 3.0779e-005  ]
 150 : [ 3.4485e-005  ]
 151 : [ 3.40291e-005 ]
 152 : [ 3.08552e-005 ]
 153 : [ 3.3062e-005  ]
 154 : [ 3.37782e-005 ]
 155 : [ 3.08305e-005 ]
 156 : [ 3.04506e-005 ]
 157 : [ 3.45321e-005 ]
 158 : [ 3.04654e-005 ]
 159 : [ 3.40841e-005 ]
 160 : [ 3.43451e-005 ]
 161 : [ 3.44095e-005 ]
 162 : [ 3.04078e-005 ]
 163 : [ 3.36428e-005 ]
 164 : [ 3.45081e-005 ]
 165 : [ 3.07485e-005 ]
 166 : [ 3.44539e-005 ]
 167 : [ 3.38867e-005 ]
 168 : [ 3.15438e-005 ]
 169 : [ 3.33861e-005 ]
 170 : [ 3.16804e-005 ]
 171 : [ 3.09596e-005 ]
 172 : [ 3.07564e-005 ]
 173 : [ 3.29821e-005 ]
 174 : [ 3.45353e-005 ]
 175 : [ 3.16071e-005 ]
 176 : [ 3.443e-005   ]
 177 : [ 3.19003e-005 ]
 178 : [ 3.35163e-005 ]
 179 : [ 3.03825e-005 ]
 180 : [ 3.33616e-005 ]
 181 : [ 3.07249e-005 ]
 182 : [ 3.0387e-005  ]
 183 : [ 3.03861e-005 ]
 184 : [ 3.42917e-005 ]
 185 : [ 3.06585e-005 ]
 186 : [ 3.37615e-005 ]
 187 : [ 3.13607e-005 ]
 188 : [ 3.15557e-005 ]
 189 : [ 3.05232e-005 ]
 190 : [ 3.06786e-005 ]
 191 : [ 3.37408e-005 ]
 192 : [ 3.05728e-005 ]
 193 : [ 3.09409e-005 ]
 194 : [ 3.03789e-005 ]
 195 : [ 3.31579e-005 ]
 196 : [ 3.45203e-005 ]
 197 : [ 3.44277e-005 ]
 198 : [ 3.04321e-005 ]
 199 : [ 3.44053e-005 ]
 200 : [ 3.04149e-005 ]
 201 : [ 3.10186e-005 ]
 202 : [ 3.07255e-005 ]
 203 : [ 3.40783e-005 ]
 204 : [ 3.20924e-005 ]
 205 : [ 3.22891e-005 ]
 206 : [ 3.28691e-005 ]
 207 : [ 3.45096e-005 ]
 208 : [ 3.28147e-005 ]
 209 : [ 3.04143e-005 ]
 210 : [ 3.25776e-005 ]
 211 : [ 3.42299e-005 ]
 212 : [ 3.42737e-005 ]
 213 : [ 3.44001e-005 ]
 214 : [ 3.37341e-005 ]
 215 : [ 3.37182e-005 ]
 216 : [ 3.11183e-005 ]
 217 : [ 3.338e-005   ]
 218 : [ 3.4542e-005  ]
 219 : [ 3.42304e-005 ]
 220 : [ 3.42868e-005 ]
 221 : [ 3.12536e-005 ]
 222 : [ 3.10747e-005 ]
 223 : [ 3.45373e-005 ]
 224 : [ 3.44337e-005 ]
 225 : [ 3.04026e-005 ]
 226 : [ 3.45424e-005 ]
 227 : [ 3.43244e-005 ]
 228 : [ 3.06041e-005 ]
 229 : [ 3.41258e-005 ]
 230 : [ 3.18266e-005 ]
 231 : [ 3.12312e-005 ]
 232 : [ 3.13586e-005 ]
 233 : [ 3.15891e-005 ]
 234 : [ 3.37831e-005 ]
 235 : [ 3.20582e-005 ]
 236 : [ 3.41841e-005 ]
 237 : [ 3.29462e-005 ]
 238 : [ 3.44668e-005 ]
 239 : [ 3.43019e-005 ]
 240 : [ 3.12593e-005 ]
 241 : [ 3.45308e-005 ]
 242 : [ 3.40155e-005 ]
 243 : [ 3.38115e-005 ]
 244 : [ 3.07088e-005 ]
 245 : [ 3.17141e-005 ]
 246 : [ 3.45318e-005 ]
 247 : [ 3.44634e-005 ]
 248 : [ 3.25641e-005 ]
 249 : [ 3.44007e-005 ]
 250 : [ 3.19115e-005 ]
 251 : [ 3.43879e-005 ]
 252 : [ 3.28414e-005 ]
 253 : [ 3.45155e-005 ]
 254 : [ 3.06323e-005 ]
 255 : [ 3.04114e-005 ]
 256 : [ 3.15513e-005 ]
 257 : [ 3.13366e-005 ]
 258 : [ 3.35013e-005 ]
 259 : [ 3.4401e-005  ]
 260 : [ 3.03799e-005 ]
 261 : [ 3.05082e-005 ]
 262 : [ 3.18124e-005 ]
 263 : [ 3.05296e-005 ]
 264 : [ 3.34168e-005 ]
 265 : [ 3.31014e-005 ]
 266 : [ 3.04917e-005 ]
 267 : [ 3.18059e-005 ]
 268 : [ 3.0565e-005  ]
 269 : [ 3.37433e-005 ]
 270 : [ 3.12692e-005 ]
 271 : [ 3.28265e-005 ]
 272 : [ 3.05876e-005 ]
 273 : [ 3.35876e-005 ]
 274 : [ 3.23592e-005 ]
 275 : [ 3.31047e-005 ]
 276 : [ 3.03953e-005 ]
 277 : [ 3.44932e-005 ]
 278 : [ 3.30701e-005 ]
 279 : [ 3.4523e-005  ]
 280 : [ 3.28997e-005 ]
 281 : [ 3.40598e-005 ]
 282 : [ 3.39049e-005 ]
 283 : [ 3.0599e-005  ]
 284 : [ 3.09822e-005 ]
 285 : [ 3.45263e-005 ]
 286 : [ 3.05762e-005 ]
 287 : [ 3.44416e-005 ]
 288 : [ 3.05966e-005 ]
 289 : [ 3.40406e-005 ]
 290 : [ 3.3874e-005  ]
 291 : [ 3.43763e-005 ]
 292 : [ 3.24407e-005 ]
 293 : [ 3.45197e-005 ]
 294 : [ 3.05049e-005 ]
 295 : [ 3.15015e-005 ]
 296 : [ 3.35966e-005 ]
 297 : [ 3.34636e-005 ]
 298 : [ 3.04089e-005 ]
 299 : [ 3.35735e-005 ]
 300 : [ 3.06912e-005 ]
 301 : [ 3.12436e-005 ]
 302 : [ 3.0517e-005  ]
 303 : [ 3.15633e-005 ]
 304 : [ 3.06338e-005 ]
 305 : [ 3.12563e-005 ]
 306 : [ 3.33675e-005 ]
 307 : [ 3.14677e-005 ]
 308 : [ 3.04446e-005 ]
 309 : [ 3.04195e-005 ]
 310 : [ 3.39402e-005 ]
 311 : [ 3.30685e-005 ]
 312 : [ 3.44327e-005 ]
 313 : [ 3.37712e-005 ]
 314 : [ 3.04483e-005 ]
 315 : [ 3.15907e-005 ]
 316 : [ 3.03993e-005 ]
 317 : [ 3.33453e-005 ]
 318 : [ 3.40145e-005 ]
 319 : [ 3.44396e-005 ]
 320 : [ 3.11101e-005 ]
 321 : [ 3.37428e-005 ]
 322 : [ 3.36131e-005 ]
 323 : [ 3.30316e-005 ]
 324 : [ 3.43615e-005 ]
 325 : [ 3.40167e-005 ]
 326 : [ 3.42926e-005 ]
 327 : [ 3.44405e-005 ]
 328 : [ 3.1048e-005  ]
 329 : [ 3.08802e-005 ]
 330 : [ 3.04431e-005 ]
 331 : [ 3.03918e-005 ]
 332 : [ 3.35368e-005 ]
 333 : [ 3.04457e-005 ]
 334 : [ 3.44023e-005 ]
 335 : [ 3.18726e-005 ]
 336 : [ 3.16022e-005 ]
 337 : [ 3.03815e-005 ]
 338 : [ 3.2997e-005  ]
 339 : [ 3.44143e-005 ]
 340 : [ 3.15223e-005 ]
 341 : [ 3.04081e-005 ]
 342 : [ 3.2687e-005  ]
 343 : [ 3.191e-005   ]
 344 : [ 3.17275e-005 ]
 345 : [ 3.08929e-005 ]
 346 : [ 3.45063e-005 ]
 347 : [ 3.05116e-005 ]
 348 : [ 3.06193e-005 ]
 349 : [ 3.21222e-005 ]
 350 : [ 3.08122e-005 ]
 351 : [ 3.37259e-005 ]
 352 : [ 3.13744e-005 ]
 353 : [ 3.41538e-005 ]
 354 : [ 3.40905e-005 ]
 355 : [ 3.0396e-005  ]
 356 : [ 3.04298e-005 ]
 357 : [ 3.43715e-005 ]
 358 : [ 3.05754e-005 ]
 359 : [ 3.04228e-005 ]
 360 : [ 3.4063e-005  ]
 361 : [ 3.41283e-005 ]
 362 : [ 3.39462e-005 ]
 363 : [ 3.34269e-005 ]
 364 : [ 3.13085e-005 ]
 365 : [ 3.17393e-005 ]
 366 : [ 3.30851e-005 ]
 367 : [ 3.3841e-005  ]
 368 : [ 3.09605e-005 ]
 369 : [ 3.24997e-005 ]
 370 : [ 3.03788e-005 ]
 371 : [ 3.13881e-005 ]
 372 : [ 3.03895e-005 ]
 373 : [ 3.09334e-005 ]
 374 : [ 3.43014e-005 ]
 375 : [ 3.06335e-005 ]
 376 : [ 3.35124e-005 ]
 377 : [ 3.16198e-005 ]
 378 : [ 3.45013e-005 ]
 379 : [ 3.43014e-005 ]
 380 : [ 3.24343e-005 ]
 381 : [ 3.09777e-005 ]
 382 : [ 3.22456e-005 ]
 383 : [ 3.39849e-005 ]
 384 : [ 3.24025e-005 ]
 385 : [ 3.20962e-005 ]
 386 : [ 3.2222e-005  ]
 387 : [ 3.04008e-005 ]
 388 : [ 3.10236e-005 ]
 389 : [ 3.40173e-005 ]
 390 : [ 3.4136e-005  ]
 391 : [ 3.15062e-005 ]
 392 : [ 3.3945e-005  ]
 393 : [ 3.14196e-005 ]
 394 : [ 3.42652e-005 ]
 395 : [ 3.40939e-005 ]
 396 : [ 3.39423e-005 ]
 397 : [ 3.28779e-005 ]
 398 : [ 3.28762e-005 ]
 399 : [ 3.17807e-005 ]
 400 : [ 3.13962e-005 ]
 401 : [ 3.45159e-005 ]
 402 : [ 3.05659e-005 ]
 403 : [ 3.2404e-005  ]
 404 : [ 3.45406e-005 ]
 405 : [ 3.18035e-005 ]
 406 : [ 3.05546e-005 ]
 407 : [ 3.40715e-005 ]
 408 : [ 3.17069e-005 ]
 409 : [ 3.43508e-005 ]
 410 : [ 3.05888e-005 ]
 411 : [ 3.14997e-005 ]
 412 : [ 3.38138e-005 ]
 413 : [ 3.45391e-005 ]
 414 : [ 3.42164e-005 ]
 415 : [ 3.42912e-005 ]
 416 : [ 3.05896e-005 ]
 417 : [ 3.07711e-005 ]
 418 : [ 3.03895e-005 ]
 419 : [ 3.21729e-005 ]
 420 : [ 3.2347e-005  ]
 421 : [ 3.4541e-005  ]
 422 : [ 3.14683e-005 ]
 423 : [ 3.06223e-005 ]
 424 : [ 3.10786e-005 ]
 425 : [ 3.11791e-005 ]
 426 : [ 3.12202e-005 ]
 427 : [ 3.04377e-005 ]
 428 : [ 3.03864e-005 ]
 429 : [ 3.08481e-005 ]
 430 : [ 3.4485e-005  ]
 431 : [ 3.25597e-005 ]
 432 : [ 3.07261e-005 ]
 433 : [ 3.42959e-005 ]
 434 : [ 3.30757e-005 ]
 435 : [ 3.4372e-005  ]
 436 : [ 3.0605e-005  ]
 437 : [ 3.11927e-005 ]
 438 : [ 3.22534e-005 ]
 439 : [ 3.32872e-005 ]
 440 : [ 3.1114e-005  ]
 441 : [ 3.10828e-005 ]
 442 : [ 3.04015e-005 ]
 443 : [ 3.19121e-005 ]
 444 : [ 3.03801e-005 ]
 445 : [ 3.28876e-005 ]
 446 : [ 3.25622e-005 ]
 447 : [ 3.32172e-005 ]
 448 : [ 3.07818e-005 ]
 449 : [ 3.09118e-005 ]
 450 : [ 3.45106e-005 ]
 451 : [ 3.24724e-005 ]
 452 : [ 3.45378e-005 ]
 453 : [ 3.39557e-005 ]
 454 : [ 3.24496e-005 ]
 455 : [ 3.06283e-005 ]
 456 : [ 3.24473e-005 ]
 457 : [ 3.45415e-005 ]
 458 : [ 3.08783e-005 ]
 459 : [ 3.44439e-005 ]
 460 : [ 3.07679e-005 ]
 461 : [ 3.38573e-005 ]
 462 : [ 3.45304e-005 ]
 463 : [ 3.43511e-005 ]
 464 : [ 3.41215e-005 ]
 465 : [ 3.04915e-005 ]
 466 : [ 3.08474e-005 ]
 467 : [ 3.09926e-005 ]
 468 : [ 3.33902e-005 ]
 469 : [ 3.03786e-005 ]
 470 : [ 3.03987e-005 ]
 471 : [ 3.04289e-005 ]
 472 : [ 3.07581e-005 ]
 473 : [ 3.45368e-005 ]
 474 : [ 3.4165e-005  ]
 475 : [ 3.36817e-005 ]
 476 : [ 3.03811e-005 ]
 477 : [ 3.04127e-005 ]
 478 : [ 3.38026e-005 ]
 479 : [ 3.29672e-005 ]
 480 : [ 3.26813e-005 ]
 481 : [ 3.40301e-005 ]
 482 : [ 3.19966e-005 ]
 483 : [ 3.08432e-005 ]
 484 : [ 3.4444e-005  ]
 485 : [ 3.44076e-005 ]
 486 : [ 3.04849e-005 ]
 487 : [ 3.22061e-005 ]
 488 : [ 3.36637e-005 ]
 489 : [ 3.06933e-005 ]
 490 : [ 3.44486e-005 ]
 491 : [ 3.07967e-005 ]
 492 : [ 3.28402e-005 ]
 493 : [ 3.32754e-005 ]
 494 : [ 3.04035e-005 ]
 495 : [ 3.34902e-005 ]
 496 : [ 3.04093e-005 ]
 497 : [ 3.11416e-005 ]
 498 : [ 3.35909e-005 ]
 499 : [ 3.43473e-005 ]
 500 : [ 3.37203e-005 ]
 501 : [ 3.09172e-005 ]
 502 : [ 3.41722e-005 ]
 503 : [ 3.22031e-005 ]
 504 : [ 3.42452e-005 ]
 505 : [ 3.4512e-005  ]
 506 : [ 3.43473e-005 ]
 507 : [ 3.0382e-005  ]
 508 : [ 3.44769e-005 ]
 509 : [ 3.3525e-005  ]
 510 : [ 3.09454e-005 ]
 511 : [ 3.44547e-005 ]
 512 : [ 3.03786e-005 ]
 513 : [ 3.42261e-005 ]
 514 : [ 3.29453e-005 ]
 515 : [ 3.43902e-005 ]
 516 : [ 3.42127e-005 ]
 517 : [ 3.43418e-005 ]
 518 : [ 3.1107e-005  ]
 519 : [ 3.39797e-005 ]
 520 : [ 3.26122e-005 ]
 521 : [ 3.08169e-005 ]
 522 : [ 3.10161e-005 ]
 523 : [ 3.11736e-005 ]
 524 : [ 3.35426e-005 ]
 525 : [ 3.38123e-005 ]
 526 : [ 3.15943e-005 ]
 527 : [ 3.11075e-005 ]
 528 : [ 3.03899e-005 ]
 529 : [ 3.15968e-005 ]
 530 : [ 3.13983e-005 ]
 531 : [ 3.44727e-005 ]
 532 : [ 3.17117e-005 ]
 533 : [ 3.17872e-005 ]
 534 : [ 3.04103e-005 ]
 535 : [ 3.03789e-005 ]
 536 : [ 3.10706e-005 ]
 537 : [ 3.42874e-005 ]
 538 : [ 3.18889e-005 ]
 539 : [ 3.44981e-005 ]
 540 : [ 3.20247e-005 ]
 541 : [ 3.12863e-005 ]
 542 : [ 3.07636e-005 ]
 543 : [ 3.45205e-005 ]
 544 : [ 3.14512e-005 ]
 545 : [ 3.06831e-005 ]
 546 : [ 3.12466e-005 ]
 547 : [ 3.21768e-005 ]
 548 : [ 3.15678e-005 ]
 549 : [ 3.09222e-005 ]
 550 : [ 3.44882e-005 ]
 551 : [ 3.10751e-005 ]
 552 : [ 3.16221e-005 ]
 553 : [ 3.13185e-005 ]
 554 : [ 3.35345e-005 ]
 555 : [ 3.04461e-005 ]
 556 : [ 3.33781e-005 ]
 557 : [ 3.43241e-005 ]
 558 : [ 3.16056e-005 ]
 559 : [ 3.40482e-005 ]
 560 : [ 3.45407e-005 ]
 561 : [ 3.03795e-005 ]
 562 : [ 3.44916e-005 ]
 563 : [ 3.3836e-005  ]
 564 : [ 3.06423e-005 ]
 565 : [ 3.15086e-005 ]
 566 : [ 3.045e-005   ]
 567 : [ 3.10346e-005 ]
 568 : [ 3.45388e-005 ]
 569 : [ 3.06273e-005 ]
 570 : [ 3.04235e-005 ]
 571 : [ 3.36305e-005 ]
 572 : [ 3.20699e-005 ]
 573 : [ 3.15525e-005 ]
 574 : [ 3.05313e-005 ]
 575 : [ 3.34079e-005 ]
 576 : [ 3.07531e-005 ]
 577 : [ 3.37516e-005 ]
 578 : [ 3.35512e-005 ]
 579 : [ 3.14627e-005 ]
 580 : [ 3.18524e-005 ]
 581 : [ 3.13316e-005 ]
 582 : [ 3.09434e-005 ]
 583 : [ 3.0605e-005  ]
 584 : [ 3.27059e-005 ]
 585 : [ 3.1312e-005  ]
 586 : [ 3.25052e-005 ]
 587 : [ 3.34411e-005 ]
 588 : [ 3.04457e-005 ]
 589 : [ 3.43941e-005 ]
 590 : [ 3.08919e-005 ]
 591 : [ 3.05164e-005 ]
 592 : [ 3.44918e-005 ]
 593 : [ 3.08088e-005 ]
 594 : [ 3.13001e-005 ]
 595 : [ 3.39397e-005 ]
 596 : [ 3.08077e-005 ]
 597 : [ 3.04741e-005 ]
 598 : [ 3.08205e-005 ]
 599 : [ 3.33164e-005 ]
 600 : [ 3.22112e-005 ]
 601 : [ 3.42331e-005 ]
 602 : [ 3.23043e-005 ]
 603 : [ 3.1129e-005  ]
 604 : [ 3.15688e-005 ]
 605 : [ 3.09774e-005 ]
 606 : [ 3.16712e-005 ]
 607 : [ 3.42129e-005 ]
 608 : [ 3.37474e-005 ]
 609 : [ 3.13711e-005 ]
 610 : [ 3.14998e-005 ]
 611 : [ 3.04971e-005 ]
 612 : [ 3.07644e-005 ]
 613 : [ 3.41958e-005 ]
 614 : [ 3.44378e-005 ]
 615 : [ 3.17252e-005 ]
 616 : [ 3.05514e-005 ]
 617 : [ 3.38139e-005 ]
 618 : [ 3.24491e-005 ]
 619 : [ 3.29017e-005 ]
 620 : [ 3.26078e-005 ]
 621 : [ 3.03804e-005 ]
 622 : [ 3.33958e-005 ]
 623 : [ 3.33978e-005 ]
 624 : [ 3.33569e-005 ]
 625 : [ 3.40583e-005 ]
 626 : [ 3.15741e-005 ]
 627 : [ 3.26398e-005 ]
 628 : [ 3.42765e-005 ]
 629 : [ 3.11845e-005 ]
 630 : [ 3.13454e-005 ]
 631 : [ 3.45314e-005 ]
 632 : [ 3.42986e-005 ]
 633 : [ 3.0453e-005  ]
 634 : [ 3.30334e-005 ]
 635 : [ 3.34883e-005 ]
 636 : [ 3.11834e-005 ]
 637 : [ 3.31437e-005 ]
 638 : [ 3.39107e-005 ]
 639 : [ 3.20628e-005 ]
 640 : [ 3.0382e-005  ]
 641 : [ 3.38865e-005 ]
 642 : [ 3.45207e-005 ]
 643 : [ 3.41463e-005 ]
 644 : [ 3.45333e-005 ]
 645 : [ 3.1122e-005  ]
 646 : [ 3.04999e-005 ]
 647 : [ 3.43125e-005 ]
 648 : [ 3.19266e-005 ]
 649 : [ 3.45203e-005 ]
 650 : [ 3.41415e-005 ]
 651 : [ 3.16978e-005 ]
 652 : [ 3.32548e-005 ]
 653 : [ 3.4134e-005  ]
 654 : [ 3.04405e-005 ]
 655 : [ 3.06179e-005 ]
 656 : [ 3.16236e-005 ]
 657 : [ 3.33857e-005 ]
 658 : [ 3.4542e-005  ]
 659 : [ 3.38044e-005 ]
 660 : [ 3.19439e-005 ]
 661 : [ 3.34642e-005 ]
 662 : [ 3.14669e-005 ]
 663 : [ 3.10595e-005 ]
 664 : [ 3.03862e-005 ]
 665 : [ 3.35477e-005 ]
 666 : [ 3.06754e-005 ]
 667 : [ 3.24569e-005 ]
 668 : [ 3.43527e-005 ]
 669 : [ 3.43043e-005 ]
 670 : [ 3.08308e-005 ]
 671 : [ 3.1309e-005  ]
 672 : [ 3.35366e-005 ]
 673 : [ 3.45007e-005 ]
 674 : [ 3.39215e-005 ]
 675 : [ 3.45375e-005 ]
 676 : [ 3.45424e-005 ]
 677 : [ 3.06472e-005 ]
 678 : [ 3.07936e-005 ]
 679 : [ 3.07249e-005 ]
 680 : [ 3.36483e-005 ]
 681 : [ 3.43946e-005 ]
 682 : [ 3.42723e-005 ]
 683 : [ 3.21785e-005 ]
 684 : [ 3.45422e-005 ]
 685 : [ 3.44973e-005 ]
 686 : [ 3.42445e-005 ]
 687 : [ 3.03851e-005 ]
 688 : [ 3.4497e-005  ]
 689 : [ 3.10242e-005 ]
 690 : [ 3.45387e-005 ]
 691 : [ 3.42683e-005 ]
 692 : [ 3.07882e-005 ]
 693 : [ 3.10332e-005 ]
 694 : [ 3.26797e-005 ]
 695 : [ 3.45357e-005 ]
 696 : [ 3.39952e-005 ]
 697 : [ 3.30536e-005 ]
 698 : [ 3.4003e-005  ]
 699 : [ 3.14358e-005 ]
 700 : [ 3.04407e-005 ]
 701 : [ 3.24592e-005 ]
 702 : [ 3.45056e-005 ]
 703 : [ 3.42884e-005 ]
 704 : [ 3.38143e-005 ]
 705 : [ 3.44911e-005 ]
 706 : [ 3.27893e-005 ]
 707 : [ 3.3566e-005  ]
 708 : [ 3.45339e-005 ]
 709 : [ 3.44622e-005 ]
 710 : [ 3.08314e-005 ]
 711 : [ 3.34636e-005 ]
 712 : [ 3.05764e-005 ]
 713 : [ 3.17995e-005 ]
 714 : [ 3.45014e-005 ]
 715 : [ 3.04623e-005 ]
 716 : [ 3.03792e-005 ]
 717 : [ 3.44493e-005 ]
 718 : [ 3.4331e-005  ]
 719 : [ 3.24867e-005 ]
 720 : [ 3.0403e-005  ]
 721 : [ 3.45382e-005 ]
 722 : [ 3.06045e-005 ]
 723 : [ 3.07667e-005 ]
 724 : [ 3.43279e-005 ]
 725 : [ 3.29636e-005 ]
 726 : [ 3.36009e-005 ]
 727 : [ 3.45213e-005 ]
 728 : [ 3.03875e-005 ]
 729 : [ 3.32879e-005 ]
 730 : [ 3.08143e-005 ]
 731 : [ 3.41447e-005 ]
 732 : [ 3.41629e-005 ]
 733 : [ 3.12368e-005 ]
 734 : [ 3.36366e-005 ]
 735 : [ 3.43754e-005 ]
 736 : [ 3.09171e-005 ]
 737 : [ 3.14047e-005 ]
 738 : [ 3.14716e-005 ]
 739 : [ 3.21628e-005 ]
 740 : [ 3.09408e-005 ]
 741 : [ 3.45279e-005 ]
 742 : [ 3.29e-005    ]
 743 : [ 3.40522e-005 ]
 744 : [ 3.13445e-005 ]
 745 : [ 3.3372e-005  ]
 746 : [ 3.21109e-005 ]
 747 : [ 3.03793e-005 ]
 748 : [ 3.35118e-005 ]
 749 : [ 3.0381e-005  ]
 750 : [ 3.37612e-005 ]
 751 : [ 3.03848e-005 ]
 752 : [ 3.05291e-005 ]
 753 : [ 3.44581e-005 ]
 754 : [ 3.41591e-005 ]
 755 : [ 3.42978e-005 ]
 756 : [ 3.41919e-005 ]
 757 : [ 3.38296e-005 ]
 758 : [ 3.16387e-005 ]
 759 : [ 3.12063e-005 ]
 760 : [ 3.03846e-005 ]
 761 : [ 3.04045e-005 ]
 762 : [ 3.45172e-005 ]
 763 : [ 3.3857e-005  ]
 764 : [ 3.06606e-005 ]
 765 : [ 3.33448e-005 ]
 766 : [ 3.06415e-005 ]
 767 : [ 3.35182e-005 ]
 768 : [ 3.27123e-005 ]
 769 : [ 3.03887e-005 ]
 770 : [ 3.07774e-005 ]
 771 : [ 3.45373e-005 ]
 772 : [ 3.05915e-005 ]
 773 : [ 3.08768e-005 ]
 774 : [ 3.42758e-005 ]
 775 : [ 3.18639e-005 ]
 776 : [ 3.1815e-005  ]
 777 : [ 3.39978e-005 ]
 778 : [ 3.38352e-005 ]
 779 : [ 3.04073e-005 ]
 780 : [ 3.45418e-005 ]
 781 : [ 3.13117e-005 ]
 782 : [ 3.14677e-005 ]
 783 : [ 3.37712e-005 ]
 784 : [ 3.16152e-005 ]
 785 : [ 3.06952e-005 ]
 786 : [ 3.04955e-005 ]
 787 : [ 3.44884e-005 ]
 788 : [ 3.41097e-005 ]
 789 : [ 3.08719e-005 ]
 790 : [ 3.11219e-005 ]
 791 : [ 3.30455e-005 ]
 792 : [ 3.10406e-005 ]
 793 : [ 3.35356e-005 ]
 794 : [ 3.4405e-005  ]
 795 : [ 3.37794e-005 ]
 796 : [ 3.17295e-005 ]
 797 : [ 3.06995e-005 ]
 798 : [ 3.23299e-005 ]
 799 : [ 3.35375e-005 ]
 800 : [ 3.44173e-005 ]
 801 : [ 3.10897e-005 ]
 802 : [ 3.03841e-005 ]
 803 : [ 3.39609e-005 ]
 804 : [ 3.10617e-005 ]
 805 : [ 3.34335e-005 ]
 806 : [ 3.2357e-005  ]
 807 : [ 3.44426e-005 ]
 808 : [ 3.12404e-005 ]
 809 : [ 3.23944e-005 ]
 810 : [ 3.11284e-005 ]
 811 : [ 3.29872e-005 ]
 812 : [ 3.05058e-005 ]
 813 : [ 3.0403e-005  ]
 814 : [ 3.04822e-005 ]
 815 : [ 3.20012e-005 ]
 816 : [ 3.12017e-005 ]
 817 : [ 3.04582e-005 ]
 818 : [ 3.31335e-005 ]
 819 : [ 3.41268e-005 ]
 820 : [ 3.35313e-005 ]
 821 : [ 3.3839e-005  ]
 822 : [ 3.05421e-005 ]
 823 : [ 3.10951e-005 ]
 824 : [ 3.0626e-005  ]
 825 : [ 3.07514e-005 ]
 826 : [ 3.09691e-005 ]
 827 : [ 3.38056e-005 ]
 828 : [ 3.03819e-005 ]
 829 : [ 3.40052e-005 ]
 830 : [ 3.30882e-005 ]
 831 : [ 3.3038e-005  ]
 832 : [ 3.0385e-005  ]
 833 : [ 3.45223e-005 ]
 834 : [ 3.24579e-005 ]
 835 : [ 3.28567e-005 ]
 836 : [ 3.40885e-005 ]
 837 : [ 3.05273e-005 ]
 838 : [ 3.14827e-005 ]
 839 : [ 3.04897e-005 ]
 840 : [ 3.04224e-005 ]
 841 : [ 3.41859e-005 ]
 842 : [ 3.05093e-005 ]
 843 : [ 3.07791e-005 ]
 844 : [ 3.42131e-005 ]
 845 : [ 3.11681e-005 ]
 846 : [ 3.3271e-005  ]
 847 : [ 3.39383e-005 ]
 848 : [ 3.31181e-005 ]
 849 : [ 3.09908e-005 ]
 850 : [ 3.23515e-005 ]
 851 : [ 3.05156e-005 ]
 852 : [ 3.07241e-005 ]
 853 : [ 3.43524e-005 ]
 854 : [ 3.44887e-005 ]
 855 : [ 3.04358e-005 ]
 856 : [ 3.09888e-005 ]
 857 : [ 3.34377e-005 ]
 858 : [ 3.2552e-005  ]
 859 : [ 3.31825e-005 ]
 860 : [ 3.44057e-005 ]
 861 : [ 3.38068e-005 ]
 862 : [ 3.44804e-005 ]
 863 : [ 3.45065e-005 ]
 864 : [ 3.44391e-005 ]
 865 : [ 3.1069e-005  ]
 866 : [ 3.32687e-005 ]
 867 : [ 3.18992e-005 ]
 868 : [ 3.14679e-005 ]
 869 : [ 3.1136e-005  ]
 870 : [ 3.09255e-005 ]
 871 : [ 3.18577e-005 ]
 872 : [ 3.24068e-005 ]
 873 : [ 3.09258e-005 ]
 874 : [ 3.38605e-005 ]
 875 : [ 3.094e-005   ]
 876 : [ 3.41151e-005 ]
 877 : [ 3.08813e-005 ]
 878 : [ 3.44481e-005 ]
 879 : [ 3.2699e-005  ]
 880 : [ 3.10016e-005 ]
 881 : [ 3.41881e-005 ]
 882 : [ 3.4542e-005  ]
 883 : [ 3.14913e-005 ]
 884 : [ 3.054e-005   ]
 885 : [ 3.09627e-005 ]
 886 : [ 3.18845e-005 ]
 887 : [ 3.41723e-005 ]
 888 : [ 3.4065e-005  ]
 889 : [ 3.40084e-005 ]
 890 : [ 3.44652e-005 ]
 891 : [ 3.16525e-005 ]
 892 : [ 3.04626e-005 ]
 893 : [ 3.03793e-005 ]
 894 : [ 3.03795e-005 ]
 895 : [ 3.0469e-005  ]
 896 : [ 3.09078e-005 ]
 897 : [ 3.12061e-005 ]
 898 : [ 3.26757e-005 ]
 899 : [ 3.05528e-005 ]
 900 : [ 3.31972e-005 ]
 901 : [ 3.42335e-005 ]
 902 : [ 3.10294e-005 ]
 903 : [ 3.39229e-005 ]
 904 : [ 3.35923e-005 ]
 905 : [ 3.41227e-005 ]
 906 : [ 3.04349e-005 ]
 907 : [ 3.39876e-005 ]
 908 : [ 3.1927e-005  ]
 909 : [ 3.3924e-005  ]
 910 : [ 3.03786e-005 ]
 911 : [ 3.17576e-005 ]
 912 : [ 3.21043e-005 ]
 913 : [ 3.30872e-005 ]
 914 : [ 3.41866e-005 ]
 915 : [ 3.12069e-005 ]
 916 : [ 3.3575e-005  ]
 917 : [ 3.45253e-005 ]
 918 : [ 3.14608e-005 ]
 919 : [ 3.29958e-005 ]
 920 : [ 3.07438e-005 ]
 921 : [ 3.06799e-005 ]
 922 : [ 3.42033e-005 ]
 923 : [ 3.26263e-005 ]
 924 : [ 3.25951e-005 ]
 925 : [ 3.43645e-005 ]
 926 : [ 3.04617e-005 ]
 927 : [ 3.39605e-005 ]
 928 : [ 3.422e-005   ]
 929 : [ 3.35277e-005 ]
 930 : [ 3.256e-005   ]
 931 : [ 3.03943e-005 ]
 932 : [ 3.38207e-005 ]
 933 : [ 3.40723e-005 ]
 934 : [ 3.37316e-005 ]
 935 : [ 3.04274e-005 ]
 936 : [ 3.37734e-005 ]
 937 : [ 3.25587e-005 ]
 938 : [ 3.20246e-005 ]
 939 : [ 3.44373e-005 ]
 940 : [ 3.45383e-005 ]
 941 : [ 3.36297e-005 ]
 942 : [ 3.37801e-005 ]
 943 : [ 3.4528e-005  ]
 944 : [ 3.18281e-005 ]
 945 : [ 3.44916e-005 ]
 946 : [ 3.21015e-005 ]
 947 : [ 3.05752e-005 ]
 948 : [ 3.43374e-005 ]
 949 : [ 3.451e-005   ]
 950 : [ 3.36116e-005 ]
 951 : [ 3.31142e-005 ]
 952 : [ 3.06782e-005 ]
 953 : [ 3.0422e-005  ]
 954 : [ 3.05335e-005 ]
 955 : [ 3.36458e-005 ]
 956 : [ 3.1821e-005  ]
 957 : [ 3.11317e-005 ]
 958 : [ 3.45143e-005 ]
 959 : [ 3.04184e-005 ]
 960 : [ 3.33921e-005 ]
 961 : [ 3.12298e-005 ]
 962 : [ 3.39763e-005 ]
 963 : [ 3.03943e-005 ]
 964 : [ 3.17804e-005 ]
 965 : [ 3.45215e-005 ]
 966 : [ 3.10094e-005 ]
 967 : [ 3.4175e-005  ]
 968 : [ 3.06296e-005 ]
 969 : [ 3.30625e-005 ]
 970 : [ 3.32114e-005 ]
 971 : [ 3.44244e-005 ]
 972 : [ 3.09272e-005 ]
 973 : [ 3.05263e-005 ]
 974 : [ 3.35947e-005 ]
 975 : [ 3.04442e-005 ]
 976 : [ 3.20683e-005 ]
 977 : [ 3.23357e-005 ]
 978 : [ 3.30435e-005 ]
 979 : [ 3.43062e-005 ]
 980 : [ 3.07356e-005 ]
 981 : [ 3.39676e-005 ]
 982 : [ 3.39173e-005 ]
 983 : [ 3.0644e-005  ]
 984 : [ 3.45425e-005 ]
 985 : [ 3.10428e-005 ]
 986 : [ 3.41708e-005 ]
 987 : [ 3.45169e-005 ]
 988 : [ 3.0418e-005  ]
 989 : [ 3.44646e-005 ]
 990 : [ 3.22291e-005 ]
 991 : [ 3.4294e-005  ]
 992 : [ 3.03863e-005 ]
 993 : [ 3.22053e-005 ]
 994 : [ 3.4232e-005  ]
 995 : [ 3.45306e-005 ]
 996 : [ 3.0389e-005  ]
 997 : [ 3.36205e-005 ]
 998 : [ 3.13108e-005 ]
 999 : [ 3.04142e-005 ]
1000 : [ 3.04981e-005 ]
1001 : [ 3.32857e-005 ]
1002 : [ 3.1463e-005  ]
1003 : [ 3.18663e-005 ]
1004 : [ 3.10849e-005 ]
1005 : [ 3.06293e-005 ]
1006 : [ 3.07022e-005 ]
1007 : [ 3.38135e-005 ]
1008 : [ 3.09854e-005 ]
1009 : [ 3.04114e-005 ]
1010 : [ 3.43422e-005 ]
1011 : [ 3.42222e-005 ]
1012 : [ 3.0755e-005  ]
1013 : [ 3.10044e-005 ]
1014 : [ 3.38269e-005 ]
1015 : [ 3.43383e-005 ]
1016 : [ 3.05966e-005 ]
1017 : [ 3.42944e-005 ]
1018 : [ 3.05364e-005 ]
1019 : [ 3.03927e-005 ]
1020 : [ 3.15422e-005 ]
1021 : [ 3.45009e-005 ]
1022 : [ 3.30137e-005 ]
1023 : [ 3.45275e-005 ]
1024 : [ 3.03837e-005 ]
1025 : [ 3.40929e-005 ]
1026 : [ 3.04611e-005 ]
1027 : [ 3.45046e-005 ]
1028 : [ 3.13006e-005 ]
1029 : [ 3.29848e-005 ]
1030 : [ 3.06871e-005 ]
1031 : [ 3.06682e-005 ]
1032 : [ 3.44553e-005 ]
1033 : [ 3.4066e-005  ]
1034 : [ 3.3911e-005  ]
1035 : [ 3.03798e-005 ]
1036 : [ 3.05015e-005 ]
1037 : [ 3.43326e-005 ]
1038 : [ 3.1933e-005  ]
1039 : [ 3.03787e-005 ]
1040 : [ 3.33098e-005 ]
1041 : [ 3.36171e-005 ]
1042 : [ 3.40116e-005 ]
1043 : [ 3.07389e-005 ]
1044 : [ 3.19018e-005 ]
1045 : [ 3.10735e-005 ]
1046 : [ 3.32046e-005 ]
1047 : [ 3.18744e-005 ]
1048 : [ 3.38162e-005 ]
1049 : [ 3.45037e-005 ]
1050 : [ 3.13877e-005 ]
1051 : [ 3.07482e-005 ]
1052 : [ 3.0384e-005  ]
1053 : [ 3.03792e-005 ]
1054 : [ 3.43816e-005 ]
1055 : [ 3.18933e-005 ]
1056 : [ 3.41512e-005 ]
1057 : [ 3.45368e-005 ]
1058 : [ 3.40004e-005 ]
1059 : [ 3.44357e-005 ]
1060 : [ 3.08583e-005 ]
1061 : [ 3.36417e-005 ]
1062 : [ 3.40171e-005 ]
1063 : [ 3.24905e-005 ]
1064 : [ 3.41647e-005 ]
1065 : [ 3.04285e-005 ]
1066 : [ 3.32973e-005 ]
1067 : [ 3.03827e-005 ]
1068 : [ 3.45393e-005 ]
1069 : [ 3.3431e-005  ]
1070 : [ 3.37617e-005 ]
1071 : [ 3.2622e-005  ]
1072 : [ 3.05963e-005 ]
1073 : [ 3.18269e-005 ]
1074 : [ 3.28872e-005 ]
1075 : [ 3.45422e-005 ]
1076 : [ 3.39494e-005 ]
1077 : [ 3.42138e-005 ]
1078 : [ 3.45116e-005 ]
1079 : [ 3.13042e-005 ]
1080 : [ 3.29866e-005 ]
1081 : [ 3.18502e-005 ]
1082 : [ 3.04518e-005 ]
1083 : [ 3.10813e-005 ]
1084 : [ 3.07987e-005 ]
1085 : [ 3.42964e-005 ]
1086 : [ 3.39471e-005 ]
1087 : [ 3.15609e-005 ]
1088 : [ 3.36726e-005 ]
1089 : [ 3.45414e-005 ]
1090 : [ 3.44352e-005 ]
1091 : [ 3.03918e-005 ]
1092 : [ 3.45424e-005 ]
1093 : [ 3.22995e-005 ]
1094 : [ 3.07436e-005 ]
1095 : [ 3.41141e-005 ]
1096 : [ 3.04365e-005 ]
1097 : [ 3.07554e-005 ]
1098 : [ 3.10354e-005 ]
1099 : [ 3.28866e-005 ]
1100 : [ 3.08431e-005 ]
1101 : [ 3.26315e-005 ]
1102 : [ 3.44122e-005 ]
1103 : [ 3.42889e-005 ]
1104 : [ 3.04439e-005 ]
1105 : [ 3.45277e-005 ]
1106 : [ 3.22916e-005 ]
1107 : [ 3.40997e-005 ]
1108 : [ 3.13787e-005 ]
1109 : [ 3.38198e-005 ]
1110 : [ 3.39577e-005 ]
1111 : [ 3.44725e-005 ]
1112 : [ 3.05083e-005 ]
1113 : [ 3.42695e-005 ]
1114 : [ 3.39632e-005 ]
1115 : [ 3.11368e-005 ]
1116 : [ 3.16113e-005 ]
1117 : [ 3.09569e-005 ]
1118 : [ 3.41927e-005 ]
1119 : [ 3.40665e-005 ]
1120 : [ 3.43685e-005 ]
1121 : [ 3.27134e-005 ]
1122 : [ 3.15612e-005 ]
1123 : [ 3.34512e-005 ]
1124 : [ 3.04202e-005 ]
1125 : [ 3.31722e-005 ]
1126 : [ 3.33805e-005 ]
1127 : [ 3.0685e-005  ]
1128 : [ 3.33982e-005 ]
1129 : [ 3.04003e-005 ]
1130 : [ 3.30104e-005 ]
1131 : [ 3.245e-005   ]
1132 : [ 3.33533e-005 ]
1133 : [ 3.38573e-005 ]
1134 : [ 3.21777e-005 ]
1135 : [ 3.04799e-005 ]
1136 : [ 3.0412e-005  ]
1137 : [ 3.34002e-005 ]
1138 : [ 3.0605e-005  ]
1139 : [ 3.09682e-005 ]
1140 : [ 3.39358e-005 ]
1141 : [ 3.45413e-005 ]
1142 : [ 3.39218e-005 ]
1143 : [ 3.45366e-005 ]
1144 : [ 3.31048e-005 ]
1145 : [ 3.19667e-005 ]
1146 : [ 3.0398e-005  ]
1147 : [ 3.08073e-005 ]
1148 : [ 3.28134e-005 ]
1149 : [ 3.33219e-005 ]
1150 : [ 3.45306e-005 ]
1151 : [ 3.16257e-005 ]
1152 : [ 3.4506e-005  ]
1153 : [ 3.36791e-005 ]
1154 : [ 3.22501e-005 ]
1155 : [ 3.45194e-005 ]
1156 : [ 3.43124e-005 ]
1157 : [ 3.37114e-005 ]
1158 : [ 3.44119e-005 ]
1159 : [ 3.13377e-005 ]
1160 : [ 3.45212e-005 ]
1161 : [ 3.39237e-005 ]
1162 : [ 3.40497e-005 ]
1163 : [ 3.4284e-005  ]
1164 : [ 3.39788e-005 ]
1165 : [ 3.08829e-005 ]
1166 : [ 3.34374e-005 ]
1167 : [ 3.36216e-005 ]
1168 : [ 3.05984e-005 ]
1169 : [ 3.30755e-005 ]
1170 : [ 3.08356e-005 ]
1171 : [ 3.06723e-005 ]
1172 : [ 3.21697e-005 ]
1173 : [ 3.03797e-005 ]
1174 : [ 3.10404e-005 ]
1175 : [ 3.05697e-005 ]
1176 : [ 3.2275e-005  ]
1177 : [ 3.17944e-005 ]
1178 : [ 3.42079e-005 ]
1179 : [ 3.21407e-005 ]
1180 : [ 3.43984e-005 ]
1181 : [ 3.19961e-005 ]
1182 : [ 3.41877e-005 ]
1183 : [ 3.36301e-005 ]
1184 : [ 3.4382e-005  ]
1185 : [ 3.03787e-005 ]
1186 : [ 3.04821e-005 ]
1187 : [ 3.45207e-005 ]
1188 : [ 3.08483e-005 ]
1189 : [ 3.21112e-005 ]
1190 : [ 3.45354e-005 ]
1191 : [ 3.41929e-005 ]
1192 : [ 3.13258e-005 ]
1193 : [ 3.07753e-005 ]
1194 : [ 3.04759e-005 ]
1195 : [ 3.45424e-005 ]
1196 : [ 3.42104e-005 ]
1197 : [ 3.10602e-005 ]
1198 : [ 3.34858e-005 ]
1199 : [ 3.29222e-005 ]
1200 : [ 3.36737e-005 ]
1201 : [ 3.03795e-005 ]
1202 : [ 3.40963e-005 ]
1203 : [ 3.37304e-005 ]
1204 : [ 3.0531e-005  ]
1205 : [ 3.45315e-005 ]
1206 : [ 3.45414e-005 ]
1207 : [ 3.06911e-005 ]
1208 : [ 3.25241e-005 ]
1209 : [ 3.1494e-005  ]
1210 : [ 3.44675e-005 ]
1211 : [ 3.39728e-005 ]
1212 : [ 3.07829e-005 ]
1213 : [ 3.21655e-005 ]
1214 : [ 3.45416e-005 ]
1215 : [ 3.42672e-005 ]
1216 : [ 3.15664e-005 ]
1217 : [ 3.36134e-005 ]
1218 : [ 3.07457e-005 ]
1219 : [ 3.39817e-005 ]
1220 : [ 3.19801e-005 ]
1221 : [ 3.19094e-005 ]
1222 : [ 3.14042e-005 ]
1223 : [ 3.10885e-005 ]
1224 : [ 3.43014e-005 ]
1225 : [ 3.45416e-005 ]
1226 : [ 3.03903e-005 ]
1227 : [ 3.15473e-005 ]
1228 : [ 3.44746e-005 ]
1229 : [ 3.28407e-005 ]
1230 : [ 3.26298e-005 ]
1231 : [ 3.40632e-005 ]
1232 : [ 3.42642e-005 ]
1233 : [ 3.16278e-005 ]
1234 : [ 3.42259e-005 ]
1235 : [ 3.08022e-005 ]
1236 : [ 3.17525e-005 ]
1237 : [ 3.04275e-005 ]
1238 : [ 3.35496e-005 ]
1239 : [ 3.0464e-005  ]
1240 : [ 3.45405e-005 ]
1241 : [ 3.05632e-005 ]
1242 : [ 3.089e-005   ]
1243 : [ 3.06091e-005 ]
1244 : [ 3.21476e-005 ]
1245 : [ 3.19825e-005 ]
1246 : [ 3.11739e-005 ]
1247 : [ 3.12799e-005 ]
1248 : [ 3.38977e-005 ]
1249 : [ 3.45096e-005 ]
1250 : [ 3.17102e-005 ]
1251 : [ 3.33756e-005 ]
1252 : [ 3.04976e-005 ]
1253 : [ 3.30002e-005 ]
1254 : [ 3.04272e-005 ]
1255 : [ 3.35055e-005 ]
1256 : [ 3.07913e-005 ]
1257 : [ 3.03809e-005 ]
1258 : [ 3.07721e-005 ]
1259 : [ 3.43731e-005 ]
1260 : [ 3.45184e-005 ]
1261 : [ 3.16485e-005 ]
1262 : [ 3.444e-005   ]
1263 : [ 3.10846e-005 ]
1264 : [ 3.12464e-005 ]
1265 : [ 3.03808e-005 ]
1266 : [ 3.44362e-005 ]
1267 : [ 3.06973e-005 ]
1268 : [ 3.05263e-005 ]
1269 : [ 3.11542e-005 ]
1270 : [ 3.40813e-005 ]
1271 : [ 3.23069e-005 ]
1272 : [ 3.36388e-005 ]
1273 : [ 3.1191e-005  ]
1274 : [ 3.12189e-005 ]
1275 : [ 3.31253e-005 ]
1276 : [ 3.07209e-005 ]
1277 : [ 3.22385e-005 ]
1278 : [ 3.42679e-005 ]
1279 : [ 3.04305e-005 ]
1280 : [ 3.04254e-005 ]
1281 : [ 3.24527e-005 ]
1282 : [ 3.05823e-005 ]
1283 : [ 3.09631e-005 ]
1284 : [ 3.05047e-005 ]
1285 : [ 3.32257e-005 ]
1286 : [ 3.32296e-005 ]
1287 : [ 3.38327e-005 ]
1288 : [ 3.04924e-005 ]
1289 : [ 3.37158e-005 ]
1290 : [ 3.18051e-005 ]
1291 : [ 3.10347e-005 ]
1292 : [ 3.36268e-005 ]
1293 : [ 3.16719e-005 ]
1294 : [ 3.03787e-005 ]
1295 : [ 3.43413e-005 ]
1296 : [ 3.17205e-005 ]
1297 : [ 3.10141e-005 ]
1298 : [ 3.26128e-005 ]
1299 : [ 3.40382e-005 ]
1300 : [ 3.37889e-005 ]
1301 : [ 3.33101e-005 ]
1302 : [ 3.13144e-005 ]
1303 : [ 3.37078e-005 ]
1304 : [ 3.04648e-005 ]
1305 : [ 3.19708e-005 ]
1306 : [ 3.26912e-005 ]
1307 : [ 3.45344e-005 ]
1308 : [ 3.33713e-005 ]
1309 : [ 3.40816e-005 ]
1310 : [ 3.09313e-005 ]
1311 : [ 3.17698e-005 ]
1312 : [ 3.0436e-005  ]
1313 : [ 3.13298e-005 ]
1314 : [ 3.33025e-005 ]
1315 : [ 3.34945e-005 ]
1316 : [ 3.04362e-005 ]
1317 : [ 3.39082e-005 ]
1318 : [ 3.39515e-005 ]
1319 : [ 3.12341e-005 ]
1320 : [ 3.19247e-005 ]
1321 : [ 3.07514e-005 ]
1322 : [ 3.0424e-005  ]
1323 : [ 3.11402e-005 ]
1324 : [ 3.12103e-005 ]
1325 : [ 3.11925e-005 ]
1326 : [ 3.33345e-005 ]
1327 : [ 3.04874e-005 ]
1328 : [ 3.28054e-005 ]
1329 : [ 3.44697e-005 ]
1330 : [ 3.03919e-005 ]
1331 : [ 3.45425e-005 ]
1332 : [ 3.41458e-005 ]
1333 : [ 3.43003e-005 ]
1334 : [ 3.31445e-005 ]
1335 : [ 3.20348e-005 ]
1336 : [ 3.12716e-005 ]
1337 : [ 3.04565e-005 ]
1338 : [ 3.24902e-005 ]
1339 : [ 3.44395e-005 ]
1340 : [ 3.07864e-005 ]
1341 : [ 3.07787e-005 ]
1342 : [ 3.03786e-005 ]
1343 : [ 3.45024e-005 ]
1344 : [ 3.21971e-005 ]
1345 : [ 3.15934e-005 ]
1346 : [ 3.10289e-005 ]
1347 : [ 3.13214e-005 ]
1348 : [ 3.17946e-005 ]
1349 : [ 3.45353e-005 ]
1350 : [ 3.03787e-005 ]
1351 : [ 3.03798e-005 ]
1352 : [ 3.05506e-005 ]
1353 : [ 3.44706e-005 ]
1354 : [ 3.42936e-005 ]
1355 : [ 3.06824e-005 ]
1356 : [ 3.2568e-005  ]
1357 : [ 3.05426e-005 ]
1358 : [ 3.11766e-005 ]
1359 : [ 3.09797e-005 ]
1360 : [ 3.03789e-005 ]
1361 : [ 3.44748e-005 ]
1362 : [ 3.15592e-005 ]
1363 : [ 3.19206e-005 ]
1364 : [ 3.39123e-005 ]
1365 : [ 3.43188e-005 ]
1366 : [ 3.43615e-005 ]
1367 : [ 3.45311e-005 ]
1368 : [ 3.0769e-005  ]
1369 : [ 3.44789e-005 ]
1370 : [ 3.38474e-005 ]
1371 : [ 3.40686e-005 ]
1372 : [ 3.04411e-005 ]
1373 : [ 3.06231e-005 ]
1374 : [ 3.06236e-005 ]
1375 : [ 3.0953e-005  ]
1376 : [ 3.35526e-005 ]
1377 : [ 3.42563e-005 ]
1378 : [ 3.45307e-005 ]
1379 : [ 3.44211e-005 ]
1380 : [ 3.04158e-005 ]
1381 : [ 3.44395e-005 ]
1382 : [ 3.04201e-005 ]
1383 : [ 3.42675e-005 ]
1384 : [ 3.45423e-005 ]
1385 : [ 3.0983e-005  ]
1386 : [ 3.07839e-005 ]
1387 : [ 3.05508e-005 ]
1388 : [ 3.43605e-005 ]
1389 : [ 3.45423e-005 ]
1390 : [ 3.42219e-005 ]
1391 : [ 3.44834e-005 ]
1392 : [ 3.04324e-005 ]
1393 : [ 3.05449e-005 ]
1394 : [ 3.2213e-005  ]
1395 : [ 3.18077e-005 ]
1396 : [ 3.41638e-005 ]
1397 : [ 3.38456e-005 ]
1398 : [ 3.03878e-005 ]
1399 : [ 3.08424e-005 ]
1400 : [ 3.14201e-005 ]
1401 : [ 3.31949e-005 ]
1402 : [ 3.44438e-005 ]
1403 : [ 3.03786e-005 ]
1404 : [ 3.12182e-005 ]
1405 : [ 3.43125e-005 ]
1406 : [ 3.44117e-005 ]
1407 : [ 3.23773e-005 ]
1408 : [ 3.42634e-005 ]
1409 : [ 3.322e-005   ]
1410 : [ 3.13687e-005 ]
1411 : [ 3.28448e-005 ]
1412 : [ 3.3872e-005  ]
1413 : [ 3.13962e-005 ]
1414 : [ 3.10484e-005 ]
1415 : [ 3.06211e-005 ]
1416 : [ 3.34364e-005 ]
1417 : [ 3.09198e-005 ]
1418 : [ 3.03868e-005 ]
1419 : [ 3.34698e-005 ]
1420 : [ 3.42834e-005 ]
1421 : [ 3.1411e-005  ]
1422 : [ 3.42381e-005 ]
1423 : [ 3.39149e-005 ]
1424 : [ 3.36865e-005 ]
1425 : [ 3.38703e-005 ]
1426 : [ 3.10068e-005 ]
1427 : [ 3.07368e-005 ]
1428 : [ 3.06268e-005 ]
1429 : [ 3.32521e-005 ]
1430 : [ 3.07031e-005 ]
1431 : [ 3.12455e-005 ]
1432 : [ 3.10173e-005 ]
1433 : [ 3.398e-005   ]
1434 : [ 3.03874e-005 ]
1435 : [ 3.1671e-005  ]
1436 : [ 3.44504e-005 ]
1437 : [ 3.37742e-005 ]
1438 : [ 3.09579e-005 ]
1439 : [ 3.05016e-005 ]
1440 : [ 3.44276e-005 ]
1441 : [ 3.23007e-005 ]
1442 : [ 3.41282e-005 ]
1443 : [ 3.26173e-005 ]
1444 : [ 3.0891e-005  ]
1445 : [ 3.4451e-005  ]
1446 : [ 3.04904e-005 ]
1447 : [ 3.32809e-005 ]
1448 : [ 3.34781e-005 ]
1449 : [ 3.37015e-005 ]
1450 : [ 3.22649e-005 ]
1451 : [ 3.19145e-005 ]
1452 : [ 3.38945e-005 ]
1453 : [ 3.18145e-005 ]
1454 : [ 3.39352e-005 ]
1455 : [ 3.14967e-005 ]
1456 : [ 3.0382e-005  ]
1457 : [ 3.11642e-005 ]
1458 : [ 3.061e-005   ]
1459 : [ 3.45423e-005 ]
1460 : [ 3.15759e-005 ]
1461 : [ 3.19388e-005 ]
1462 : [ 3.42959e-005 ]
1463 : [ 3.44736e-005 ]
1464 : [ 3.0439e-005  ]
1465 : [ 3.39686e-005 ]
1466 : [ 3.4305e-005  ]
1467 : [ 3.12735e-005 ]
1468 : [ 3.1297e-005  ]
1469 : [ 3.25899e-005 ]
1470 : [ 3.11136e-005 ]
1471 : [ 3.05368e-005 ]
1472 : [ 3.12903e-005 ]
1473 : [ 3.39448e-005 ]
1474 : [ 3.38096e-005 ]
1475 : [ 3.36381e-005 ]
1476 : [ 3.04207e-005 ]
1477 : [ 3.27044e-005 ]
1478 : [ 3.11122e-005 ]
1479 : [ 3.03937e-005 ]
1480 : [ 3.30075e-005 ]
1481 : [ 3.06133e-005 ]
1482 : [ 3.29389e-005 ]
1483 : [ 3.05034e-005 ]
1484 : [ 3.06417e-005 ]
1485 : [ 3.12232e-005 ]
1486 : [ 3.2233e-005  ]
1487 : [ 3.23529e-005 ]
1488 : [ 3.44887e-005 ]
1489 : [ 3.44432e-005 ]
1490 : [ 3.09185e-005 ]
1491 : [ 3.42068e-005 ]
1492 : [ 3.4458e-005  ]
1493 : [ 3.4535e-005  ]
1494 : [ 3.06917e-005 ]
1495 : [ 3.11293e-005 ]
1496 : [ 3.04629e-005 ]
1497 : [ 3.37316e-005 ]
1498 : [ 3.29823e-005 ]
1499 : [ 3.44748e-005 ]
1500 : [ 3.38842e-005 ]
1501 : [ 3.34152e-005 ]
1502 : [ 3.34539e-005 ]
1503 : [ 3.057e-005   ]
1504 : [ 3.41597e-005 ]
1505 : [ 3.07972e-005 ]
1506 : [ 3.44799e-005 ]
1507 : [ 3.04083e-005 ]
1508 : [ 3.03834e-005 ]
1509 : [ 3.17596e-005 ]
1510 : [ 3.32495e-005 ]
1511 : [ 3.07078e-005 ]
1512 : [ 3.21948e-005 ]
1513 : [ 3.08641e-005 ]
1514 : [ 3.07843e-005 ]
1515 : [ 3.44664e-005 ]
1516 : [ 3.27243e-005 ]
1517 : [ 3.03876e-005 ]
1518 : [ 3.3411e-005  ]
1519 : [ 3.10369e-005 ]
1520 : [ 3.32609e-005 ]
1521 : [ 3.37058e-005 ]
1522 : [ 3.26949e-005 ]
1523 : [ 3.45069e-005 ]
1524 : [ 3.0401e-005  ]
1525 : [ 3.24711e-005 ]
1526 : [ 3.09173e-005 ]
1527 : [ 3.05914e-005 ]
1528 : [ 3.40932e-005 ]
1529 : [ 3.17193e-005 ]
1530 : [ 3.07689e-005 ]
1531 : [ 3.38269e-005 ]
1532 : [ 3.33243e-005 ]
1533 : [ 3.38672e-005 ]
1534 : [ 3.04009e-005 ]
1535 : [ 3.42878e-005 ]
1536 : [ 3.38343e-005 ]
1537 : [ 3.44368e-005 ]
1538 : [ 3.13217e-005 ]
1539 : [ 3.12451e-005 ]
1540 : [ 3.03786e-005 ]
1541 : [ 3.13665e-005 ]
1542 : [ 3.03854e-005 ]
1543 : [ 3.44116e-005 ]
1544 : [ 3.08586e-005 ]
1545 : [ 3.15425e-005 ]
1546 : [ 3.05661e-005 ]
1547 : [ 3.41298e-005 ]
1548 : [ 3.24706e-005 ]
1549 : [ 3.4078e-005  ]
1550 : [ 3.3974e-005  ]
1551 : [ 3.07819e-005 ]
1552 : [ 3.35073e-005 ]
1553 : [ 3.42352e-005 ]
1554 : [ 3.1023e-005  ]
1555 : [ 3.26934e-005 ]
1556 : [ 3.0735e-005  ]
1557 : [ 3.04163e-005 ]
1558 : [ 3.0938e-005  ]
1559 : [ 3.12614e-005 ]
1560 : [ 3.03786e-005 ]
1561 : [ 3.05589e-005 ]
1562 : [ 3.3818e-005  ]
1563 : [ 3.35499e-005 ]
1564 : [ 3.39034e-005 ]
1565 : [ 3.29044e-005 ]
1566 : [ 3.22427e-005 ]
1567 : [ 3.38074e-005 ]
1568 : [ 3.07282e-005 ]
1569 : [ 3.04094e-005 ]
1570 : [ 3.04833e-005 ]
1571 : [ 3.27528e-005 ]
1572 : [ 3.18306e-005 ]
1573 : [ 3.42471e-005 ]
1574 : [ 3.42807e-005 ]
1575 : [ 3.34819e-005 ]
1576 : [ 3.23454e-005 ]
1577 : [ 3.07151e-005 ]
1578 : [ 3.44916e-005 ]
1579 : [ 3.22325e-005 ]
1580 : [ 3.40728e-005 ]
1581 : [ 3.37769e-005 ]
1582 : [ 3.32812e-005 ]
1583 : [ 3.31566e-005 ]
1584 : [ 3.25436e-005 ]
1585 : [ 3.44529e-005 ]
1586 : [ 3.06505e-005 ]
1587 : [ 3.10227e-005 ]
1588 : [ 3.41738e-005 ]
1589 : [ 3.09319e-005 ]
1590 : [ 3.11221e-005 ]
1591 : [ 3.45396e-005 ]
1592 : [ 3.10303e-005 ]
1593 : [ 3.08828e-005 ]
1594 : [ 3.45008e-005 ]
1595 : [ 3.08845e-005 ]
1596 : [ 3.03808e-005 ]
1597 : [ 3.18918e-005 ]
1598 : [ 3.40228e-005 ]
1599 : [ 3.10256e-005 ]
1600 : [ 3.43416e-005 ]
1601 : [ 3.43184e-005 ]
1602 : [ 3.31866e-005 ]
1603 : [ 3.04758e-005 ]
1604 : [ 3.04149e-005 ]
1605 : [ 3.20097e-005 ]
1606 : [ 3.34244e-005 ]
1607 : [ 3.33314e-005 ]
1608 : [ 3.36169e-005 ]
1609 : [ 3.04218e-005 ]
1610 : [ 3.04048e-005 ]
1611 : [ 3.1167e-005  ]
1612 : [ 3.11395e-005 ]
1613 : [ 3.14886e-005 ]
1614 : [ 3.45357e-005 ]
1615 : [ 3.12862e-005 ]
1616 : [ 3.30033e-005 ]
1617 : [ 3.11985e-005 ]
1618 : [ 3.20612e-005 ]
1619 : [ 3.33072e-005 ]
1620 : [ 3.11915e-005 ]
1621 : [ 3.42185e-005 ]
1622 : [ 3.45413e-005 ]
1623 : [ 3.07688e-005 ]
1624 : [ 3.27372e-005 ]
1625 : [ 3.11624e-005 ]
1626 : [ 3.3921e-005  ]
1627 : [ 3.28558e-005 ]
1628 : [ 3.0839e-005  ]
1629 : [ 3.16797e-005 ]
1630 : [ 3.26614e-005 ]
1631 : [ 3.36154e-005 ]
1632 : [ 3.12959e-005 ]
1633 : [ 3.42681e-005 ]
1634 : [ 3.09518e-005 ]
1635 : [ 3.45349e-005 ]
1636 : [ 3.36117e-005 ]
1637 : [ 3.24445e-005 ]
1638 : [ 3.15902e-005 ]
1639 : [ 3.45423e-005 ]
1640 : [ 3.13603e-005 ]
1641 : [ 3.05651e-005 ]
1642 : [ 3.06518e-005 ]
1643 : [ 3.08619e-005 ]
1644 : [ 3.43026e-005 ]
1645 : [ 3.40524e-005 ]
1646 : [ 3.04146e-005 ]
1647 : [ 3.07283e-005 ]
1648 : [ 3.36254e-005 ]
1649 : [ 3.0706e-005  ]
1650 : [ 3.23131e-005 ]
1651 : [ 3.29464e-005 ]
1652 : [ 3.42018e-005 ]
1653 : [ 3.04639e-005 ]
1654 : [ 3.27631e-005 ]
1655 : [ 3.45142e-005 ]
1656 : [ 3.31142e-005 ]
1657 : [ 3.27672e-005 ]
1658 : [ 3.40764e-005 ]
1659 : [ 3.39955e-005 ]
1660 : [ 3.12167e-005 ]
1661 : [ 3.39578e-005 ]
1662 : [ 3.33246e-005 ]
1663 : [ 3.28058e-005 ]
1664 : [ 3.04599e-005 ]
1665 : [ 3.17902e-005 ]
1666 : [ 3.42773e-005 ]
1667 : [ 3.11445e-005 ]
1668 : [ 3.06673e-005 ]
1669 : [ 3.4346e-005  ]
1670 : [ 3.39956e-005 ]
1671 : [ 3.05078e-005 ]
1672 : [ 3.19099e-005 ]
1673 : [ 3.45364e-005 ]
1674 : [ 3.06057e-005 ]
1675 : [ 3.16282e-005 ]
1676 : [ 3.39292e-005 ]
1677 : [ 3.16898e-005 ]
1678 : [ 3.36615e-005 ]
1679 : [ 3.29474e-005 ]
1680 : [ 3.4164e-005  ]
1681 : [ 3.44708e-005 ]
1682 : [ 3.04598e-005 ]
1683 : [ 3.44291e-005 ]
1684 : [ 3.07054e-005 ]
1685 : [ 3.42367e-005 ]
1686 : [ 3.04227e-005 ]
1687 : [ 3.37229e-005 ]
1688 : [ 3.44839e-005 ]
1689 : [ 3.06237e-005 ]
1690 : [ 3.31583e-005 ]
1691 : [ 3.42257e-005 ]
1692 : [ 3.32489e-005 ]
1693 : [ 3.28301e-005 ]
1694 : [ 3.04329e-005 ]
1695 : [ 3.41427e-005 ]
1696 : [ 3.13405e-005 ]
1697 : [ 3.22319e-005 ]
1698 : [ 3.05267e-005 ]
1699 : [ 3.03789e-005 ]
1700 : [ 3.45287e-005 ]
1701 : [ 3.24039e-005 ]
1702 : [ 3.0472e-005  ]
1703 : [ 3.08605e-005 ]
1704 : [ 3.05888e-005 ]
1705 : [ 3.39053e-005 ]
1706 : [ 3.18103e-005 ]
1707 : [ 3.06764e-005 ]
1708 : [ 3.08993e-005 ]
1709 : [ 3.05417e-005 ]
1710 : [ 3.22142e-005 ]
1711 : [ 3.06532e-005 ]
1712 : [ 3.42427e-005 ]
1713 : [ 3.37869e-005 ]
1714 : [ 3.06722e-005 ]
1715 : [ 3.22169e-005 ]
1716 : [ 3.06541e-005 ]
1717 : [ 3.25163e-005 ]
1718 : [ 3.38962e-005 ]
1719 : [ 3.04224e-005 ]
1720 : [ 3.05267e-005 ]
1721 : [ 3.29885e-005 ]
1722 : [ 3.35053e-005 ]
1723 : [ 3.45398e-005 ]
1724 : [ 3.13133e-005 ]
1725 : [ 3.04499e-005 ]
1726 : [ 3.06179e-005 ]
1727 : [ 3.08124e-005 ]
1728 : [ 3.36753e-005 ]
1729 : [ 3.3269e-005  ]
1730 : [ 3.45423e-005 ]
1731 : [ 3.44578e-005 ]
1732 : [ 3.29337e-005 ]
1733 : [ 3.11493e-005 ]
1734 : [ 3.38815e-005 ]
1735 : [ 3.42527e-005 ]
1736 : [ 3.07275e-005 ]
1737 : [ 3.2092e-005  ]
1738 : [ 3.04502e-005 ]
1739 : [ 3.44056e-005 ]
1740 : [ 3.06939e-005 ]
1741 : [ 3.19532e-005 ]
1742 : [ 3.06504e-005 ]
1743 : [ 3.10591e-005 ]
1744 : [ 3.42426e-005 ]
1745 : [ 3.03813e-005 ]
1746 : [ 3.04023e-005 ]
1747 : [ 3.04028e-005 ]
1748 : [ 3.07601e-005 ]
1749 : [ 3.45155e-005 ]
1750 : [ 3.05178e-005 ]
1751 : [ 3.38239e-005 ]
1752 : [ 3.0419e-005  ]
1753 : [ 3.2584e-005  ]
1754 : [ 3.25424e-005 ]
1755 : [ 3.32384e-005 ]
1756 : [ 3.06447e-005 ]
1757 : [ 3.03862e-005 ]
1758 : [ 3.34913e-005 ]
1759 : [ 3.10861e-005 ]
1760 : [ 3.03793e-005 ]
1761 : [ 3.40882e-005 ]
1762 : [ 3.36063e-005 ]
1763 : [ 3.32425e-005 ]
1764 : [ 3.06694e-005 ]
1765 : [ 3.44072e-005 ]
1766 : [ 3.08399e-005 ]
1767 : [ 3.44321e-005 ]
1768 : [ 3.23846e-005 ]
1769 : [ 3.21785e-005 ]
1770 : [ 3.42082e-005 ]
1771 : [ 3.45304e-005 ]
1772 : [ 3.35101e-005 ]
1773 : [ 3.36862e-005 ]
1774 : [ 3.21632e-005 ]
1775 : [ 3.10456e-005 ]
1776 : [ 3.4534e-005  ]
1777 : [ 3.44124e-005 ]
1778 : [ 3.05438e-005 ]
1779 : [ 3.3199e-005  ]
1780 : [ 3.06385e-005 ]
1781 : [ 3.42486e-005 ]
1782 : [ 3.10285e-005 ]
1783 : [ 3.03788e-005 ]
1784 : [ 3.3379e-005  ]
1785 : [ 3.07846e-005 ]
1786 : [ 3.43858e-005 ]
1787 : [ 3.44824e-005 ]
1788 : [ 3.43843e-005 ]
1789 : [ 3.41428e-005 ]
1790 : [ 3.21558e-005 ]
1791 : [ 3.35555e-005 ]
1792 : [ 3.0488e-005  ]
1793 : [ 3.34968e-005 ]
1794 : [ 3.11148e-005 ]
1795 : [ 3.44787e-005 ]
1796 : [ 3.10259e-005 ]
1797 : [ 3.34674e-005 ]
1798 : [ 3.04907e-005 ]
1799 : [ 3.43501e-005 ]
1800 : [ 3.04085e-005 ]
1801 : [ 3.45341e-005 ]
1802 : [ 3.38646e-005 ]
1803 : [ 3.19445e-005 ]
1804 : [ 3.11524e-005 ]
1805 : [ 3.35897e-005 ]
1806 : [ 3.27472e-005 ]
1807 : [ 3.45269e-005 ]
1808 : [ 3.30046e-005 ]
1809 : [ 3.42048e-005 ]
1810 : [ 3.3855e-005  ]
1811 : [ 3.0465e-005  ]
1812 : [ 3.4474e-005  ]
1813 : [ 3.30423e-005 ]
1814 : [ 3.04118e-005 ]
1815 : [ 3.05438e-005 ]
1816 : [ 3.12496e-005 ]
1817 : [ 3.16493e-005 ]
1818 : [ 3.37012e-005 ]
1819 : [ 3.13247e-005 ]
1820 : [ 3.40353e-005 ]
1821 : [ 3.37648e-005 ]
1822 : [ 3.0385e-005  ]
1823 : [ 3.39461e-005 ]
1824 : [ 3.45424e-005 ]
1825 : [ 3.40199e-005 ]
1826 : [ 3.32367e-005 ]
1827 : [ 3.21947e-005 ]
1828 : [ 3.37378e-005 ]
1829 : [ 3.05556e-005 ]
1830 : [ 3.2621e-005  ]
1831 : [ 3.37276e-005 ]
1832 : [ 3.13651e-005 ]
1833 : [ 3.05396e-005 ]
1834 : [ 3.45285e-005 ]
1835 : [ 3.4371e-005  ]
1836 : [ 3.06023e-005 ]
1837 : [ 3.17383e-005 ]
1838 : [ 3.28681e-005 ]
1839 : [ 3.33374e-005 ]
1840 : [ 3.45374e-005 ]
1841 : [ 3.26938e-005 ]
1842 : [ 3.43743e-005 ]
1843 : [ 3.45116e-005 ]
1844 : [ 3.12477e-005 ]
1845 : [ 3.35405e-005 ]
1846 : [ 3.34451e-005 ]
1847 : [ 3.28765e-005 ]
1848 : [ 3.22862e-005 ]
1849 : [ 3.43411e-005 ]
1850 : [ 3.20868e-005 ]
1851 : [ 3.30429e-005 ]
1852 : [ 3.36268e-005 ]
1853 : [ 3.12873e-005 ]
1854 : [ 3.06172e-005 ]
1855 : [ 3.27522e-005 ]
1856 : [ 3.05066e-005 ]
1857 : [ 3.40276e-005 ]
1858 : [ 3.04434e-005 ]
1859 : [ 3.21437e-005 ]
1860 : [ 3.10963e-005 ]
1861 : [ 3.21152e-005 ]
1862 : [ 3.13816e-005 ]
1863 : [ 3.44826e-005 ]
1864 : [ 3.29989e-005 ]
1865 : [ 3.38728e-005 ]
1866 : [ 3.28329e-005 ]
1867 : [ 3.06265e-005 ]
1868 : [ 3.35345e-005 ]
1869 : [ 3.4248e-005  ]
1870 : [ 3.44054e-005 ]
1871 : [ 3.11016e-005 ]
1872 : [ 3.44991e-005 ]
1873 : [ 3.45378e-005 ]
1874 : [ 3.24141e-005 ]
1875 : [ 3.45206e-005 ]
1876 : [ 3.32324e-005 ]
1877 : [ 3.04907e-005 ]
1878 : [ 3.12739e-005 ]
1879 : [ 3.03838e-005 ]
1880 : [ 3.29265e-005 ]
1881 : [ 3.40489e-005 ]
1882 : [ 3.10022e-005 ]
1883 : [ 3.03941e-005 ]
1884 : [ 3.33889e-005 ]
1885 : [ 3.13467e-005 ]
1886 : [ 3.4211e-005  ]
1887 : [ 3.30277e-005 ]
1888 : [ 3.20419e-005 ]
1889 : [ 3.45035e-005 ]
1890 : [ 3.44836e-005 ]
1891 : [ 3.16018e-005 ]
1892 : [ 3.07092e-005 ]
1893 : [ 3.19738e-005 ]
1894 : [ 3.18067e-005 ]
1895 : [ 3.32279e-005 ]
1896 : [ 3.08516e-005 ]
1897 : [ 3.34938e-005 ]
1898 : [ 3.26403e-005 ]
1899 : [ 3.29407e-005 ]
1900 : [ 3.37727e-005 ]
1901 : [ 3.28337e-005 ]
1902 : [ 3.45155e-005 ]
1903 : [ 3.45315e-005 ]
1904 : [ 3.19772e-005 ]
1905 : [ 3.04612e-005 ]
1906 : [ 3.15388e-005 ]
1907 : [ 3.37597e-005 ]
1908 : [ 3.34426e-005 ]
1909 : [ 3.10963e-005 ]
1910 : [ 3.4341e-005  ]
1911 : [ 3.1051e-005  ]
1912 : [ 3.37554e-005 ]
1913 : [ 3.07141e-005 ]
1914 : [ 3.16119e-005 ]
1915 : [ 3.26781e-005 ]
1916 : [ 3.06401e-005 ]
1917 : [ 3.03785e-005 ]
1918 : [ 3.03805e-005 ]
1919 : [ 3.42669e-005 ]
1920 : [ 3.45115e-005 ]
1921 : [ 3.13672e-005 ]
1922 : [ 3.03818e-005 ]
1923 : [ 3.33922e-005 ]
1924 : [ 3.0405e-005  ]
1925 : [ 3.42825e-005 ]
1926 : [ 3.05632e-005 ]
1927 : [ 3.06277e-005 ]
1928 : [ 3.06657e-005 ]
1929 : [ 3.07246e-005 ]
1930 : [ 3.24112e-005 ]
1931 : [ 3.36911e-005 ]
1932 : [ 3.03788e-005 ]
1933 : [ 3.06974e-005 ]
1934 : [ 3.37445e-005 ]
1935 : [ 3.05182e-005 ]
1936 : [ 3.31748e-005 ]
1937 : [ 3.44891e-005 ]
1938 : [ 3.33459e-005 ]
1939 : [ 3.3721e-005  ]
1940 : [ 3.33377e-005 ]
1941 : [ 3.41857e-005 ]
1942 : [ 3.40961e-005 ]
1943 : [ 3.09347e-005 ]
1944 : [ 3.11571e-005 ]
1945 : [ 3.43082e-005 ]
1946 : [ 3.40077e-005 ]
1947 : [ 3.03785e-005 ]
1948 : [ 3.43687e-005 ]
1949 : [ 3.37651e-005 ]
1950 : [ 3.14148e-005 ]
1951 : [ 3.11461e-005 ]
1952 : [ 3.45341e-005 ]
1953 : [ 3.40485e-005 ]
1954 : [ 3.36463e-005 ]
1955 : [ 3.43659e-005 ]
1956 : [ 3.16379e-005 ]
1957 : [ 3.37609e-005 ]
1958 : [ 3.4166e-005  ]
1959 : [ 3.28815e-005 ]
1960 : [ 3.44299e-005 ]
1961 : [ 3.45141e-005 ]
1962 : [ 3.45053e-005 ]
1963 : [ 3.41296e-005 ]
1964 : [ 3.31491e-005 ]
1965 : [ 3.33377e-005 ]
1966 : [ 3.04986e-005 ]
1967 : [ 3.04743e-005 ]
1968 : [ 3.11343e-005 ]
1969 : [ 3.45422e-005 ]
1970 : [ 3.20651e-005 ]
1971 : [ 3.3048e-005  ]
1972 : [ 3.42536e-005 ]
1973 : [ 3.44774e-005 ]
1974 : [ 3.44208e-005 ]
1975 : [ 3.13304e-005 ]
1976 : [ 3.08157e-005 ]
1977 : [ 3.42707e-005 ]
1978 : [ 3.25987e-005 ]
1979 : [ 3.04501e-005 ]
1980 : [ 3.29287e-005 ]
1981 : [ 3.10356e-005 ]
1982 : [ 3.25183e-005 ]
1983 : [ 3.05969e-005 ]
1984 : [ 3.041e-005   ]
1985 : [ 3.38487e-005 ]
1986 : [ 3.4535e-005  ]
1987 : [ 3.03793e-005 ]
1988 : [ 3.038e-005   ]
1989 : [ 3.45284e-005 ]
1990 : [ 3.43868e-005 ]
1991 : [ 3.42463e-005 ]
1992 : [ 3.37579e-005 ]
1993 : [ 3.16471e-005 ]
1994 : [ 3.42877e-005 ]
1995 : [ 3.43695e-005 ]
1996 : [ 3.41938e-005 ]
1997 : [ 3.43017e-005 ]
1998 : [ 3.38873e-005 ]
1999 : [ 3.08682e-005 ]
2000 : [ 3.0436e-005  ]
2001 : [ 3.33928e-005 ]
2002 : [ 3.44193e-005 ]
2003 : [ 3.04175e-005 ]
2004 : [ 3.0442e-005  ]
2005 : [ 3.06526e-005 ]
2006 : [ 3.45407e-005 ]
2007 : [ 3.35442e-005 ]
2008 : [ 3.45032e-005 ]
2009 : [ 3.45424e-005 ]
2010 : [ 3.34009e-005 ]
2011 : [ 3.39766e-005 ]
2012 : [ 3.37751e-005 ]
2013 : [ 3.38717e-005 ]
2014 : [ 3.13812e-005 ]
2015 : [ 3.43153e-005 ]
2016 : [ 3.05277e-005 ]
2017 : [ 3.34855e-005 ]
2018 : [ 3.19753e-005 ]
2019 : [ 3.37838e-005 ]
2020 : [ 3.30207e-005 ]
2021 : [ 3.10066e-005 ]
2022 : [ 3.20598e-005 ]
2023 : [ 3.03944e-005 ]
2024 : [ 3.4464e-005  ]
2025 : [ 3.06493e-005 ]
2026 : [ 3.09865e-005 ]
2027 : [ 3.36646e-005 ]
2028 : [ 3.37814e-005 ]
2029 : [ 3.23879e-005 ]
2030 : [ 3.08265e-005 ]
2031 : [ 3.42335e-005 ]
2032 : [ 3.16684e-005 ]
2033 : [ 3.45407e-005 ]
2034 : [ 3.03798e-005 ]
2035 : [ 3.42096e-005 ]
2036 : [ 3.12907e-005 ]
2037 : [ 3.22996e-005 ]
2038 : [ 3.35603e-005 ]
2039 : [ 3.39432e-005 ]
2040 : [ 3.36327e-005 ]
2041 : [ 3.26536e-005 ]
2042 : [ 3.3075e-005  ]
2043 : [ 3.26599e-005 ]
2044 : [ 3.06797e-005 ]
2045 : [ 3.39586e-005 ]
2046 : [ 3.06298e-005 ]
2047 : [ 3.2175e-005  ]
2048 : [ 3.42149e-005 ]
2049 : [ 3.23287e-005 ]
2050 : [ 3.40352e-005 ]
2051 : [ 3.43085e-005 ]
2052 : [ 3.37647e-005 ]
2053 : [ 3.35444e-005 ]
2054 : [ 3.43576e-005 ]
2055 : [ 3.33898e-005 ]
2056 : [ 3.33345e-005 ]
2057 : [ 3.03821e-005 ]
2058 : [ 3.14702e-005 ]
2059 : [ 3.03817e-005 ]
2060 : [ 3.39994e-005 ]
2061 : [ 3.10006e-005 ]
2062 : [ 3.2279e-005  ]
2063 : [ 3.04482e-005 ]
2064 : [ 3.16458e-005 ]
2065 : [ 3.23632e-005 ]
2066 : [ 3.44772e-005 ]
2067 : [ 3.34409e-005 ]
2068 : [ 3.41153e-005 ]
2069 : [ 3.45402e-005 ]
2070 : [ 3.1656e-005  ]
2071 : [ 3.44135e-005 ]
2072 : [ 3.08571e-005 ]
2073 : [ 3.39751e-005 ]
2074 : [ 3.04028e-005 ]
2075 : [ 3.14237e-005 ]
2076 : [ 3.1423e-005  ]
2077 : [ 3.14988e-005 ]
2078 : [ 3.09618e-005 ]
2079 : [ 3.05428e-005 ]
2080 : [ 3.44786e-005 ]
2081 : [ 3.32823e-005 ]
2082 : [ 3.0422e-005  ]
2083 : [ 3.12589e-005 ]
2084 : [ 3.04827e-005 ]
2085 : [ 3.04567e-005 ]
2086 : [ 3.06248e-005 ]
2087 : [ 3.36005e-005 ]
2088 : [ 3.45347e-005 ]
2089 : [ 3.08921e-005 ]
2090 : [ 3.29699e-005 ]
2091 : [ 3.08068e-005 ]
2092 : [ 3.41332e-005 ]
2093 : [ 3.45222e-005 ]
2094 : [ 3.06732e-005 ]
2095 : [ 3.04224e-005 ]
2096 : [ 3.14296e-005 ]
2097 : [ 3.45184e-005 ]
2098 : [ 3.05347e-005 ]
2099 : [ 3.1939e-005  ]
2100 : [ 3.44336e-005 ]
2101 : [ 3.26697e-005 ]
2102 : [ 3.10363e-005 ]
2103 : [ 3.3675e-005  ]
2104 : [ 3.32616e-005 ]
2105 : [ 3.05464e-005 ]
2106 : [ 3.45183e-005 ]
2107 : [ 3.39456e-005 ]
2108 : [ 3.3655e-005  ]
2109 : [ 3.16731e-005 ]
2110 : [ 3.1231e-005  ]
2111 : [ 3.15314e-005 ]
2112 : [ 3.12235e-005 ]
2113 : [ 3.44126e-005 ]
2114 : [ 3.04738e-005 ]
2115 : [ 3.05447e-005 ]
2116 : [ 3.37938e-005 ]
2117 : [ 3.30467e-005 ]
2118 : [ 3.40768e-005 ]
2119 : [ 3.44718e-005 ]
2120 : [ 3.04106e-005 ]
2121 : [ 3.35138e-005 ]
2122 : [ 3.35697e-005 ]
2123 : [ 3.41969e-005 ]
2124 : [ 3.45418e-005 ]
2125 : [ 3.0775e-005  ]
2126 : [ 3.06703e-005 ]
2127 : [ 3.33573e-005 ]
2128 : [ 3.38096e-005 ]
2129 : [ 3.06788e-005 ]
2130 : [ 3.43824e-005 ]
2131 : [ 3.12713e-005 ]
2132 : [ 3.44222e-005 ]
2133 : [ 3.09399e-005 ]
2134 : [ 3.04012e-005 ]
2135 : [ 3.3584e-005  ]
2136 : [ 3.44123e-005 ]
2137 : [ 3.42242e-005 ]
2138 : [ 3.43754e-005 ]
2139 : [ 3.36557e-005 ]
2140 : [ 3.4108e-005  ]
2141 : [ 3.03825e-005 ]
2142 : [ 3.40334e-005 ]
2143 : [ 3.14031e-005 ]
2144 : [ 3.40833e-005 ]
2145 : [ 3.06536e-005 ]
2146 : [ 3.04108e-005 ]
2147 : [ 3.04353e-005 ]
2148 : [ 3.25373e-005 ]
2149 : [ 3.25034e-005 ]
2150 : [ 3.18917e-005 ]
2151 : [ 3.4375e-005  ]
2152 : [ 3.05096e-005 ]
2153 : [ 3.05194e-005 ]
2154 : [ 3.09261e-005 ]
2155 : [ 3.33232e-005 ]
2156 : [ 3.41661e-005 ]
2157 : [ 3.39213e-005 ]
2158 : [ 3.31208e-005 ]
2159 : [ 3.03841e-005 ]
2160 : [ 3.45258e-005 ]
2161 : [ 3.03789e-005 ]
2162 : [ 3.17114e-005 ]
2163 : [ 3.06987e-005 ]
2164 : [ 3.34321e-005 ]
2165 : [ 3.06951e-005 ]
2166 : [ 3.43522e-005 ]
2167 : [ 3.09731e-005 ]
2168 : [ 3.43927e-005 ]
2169 : [ 3.28272e-005 ]
2170 : [ 3.33595e-005 ]
2171 : [ 3.17017e-005 ]
2172 : [ 3.41708e-005 ]
2173 : [ 3.04492e-005 ]
2174 : [ 3.17199e-005 ]
2175 : [ 3.04676e-005 ]
2176 : [ 3.39657e-005 ]
2177 : [ 3.03924e-005 ]
2178 : [ 3.06842e-005 ]
2179 : [ 3.05677e-005 ]
2180 : [ 3.42017e-005 ]
2181 : [ 3.12043e-005 ]
2182 : [ 3.36928e-005 ]
2183 : [ 3.0822e-005  ]
2184 : [ 3.42616e-005 ]
2185 : [ 3.06951e-005 ]
2186 : [ 3.27249e-005 ]
2187 : [ 3.3507e-005  ]
2188 : [ 3.38544e-005 ]
2189 : [ 3.33024e-005 ]
2190 : [ 3.45222e-005 ]
2191 : [ 3.04974e-005 ]
2192 : [ 3.3021e-005  ]
2193 : [ 3.43027e-005 ]
2194 : [ 3.11829e-005 ]
2195 : [ 3.1952e-005  ]
2196 : [ 3.03794e-005 ]
2197 : [ 3.36614e-005 ]
2198 : [ 3.06745e-005 ]
2199 : [ 3.45262e-005 ]
2200 : [ 3.05557e-005 ]
2201 : [ 3.35277e-005 ]
2202 : [ 3.08205e-005 ]
2203 : [ 3.2221e-005  ]
2204 : [ 3.15454e-005 ]
2205 : [ 3.04836e-005 ]
2206 : [ 3.26638e-005 ]
2207 : [ 3.4409e-005  ]
2208 : [ 3.39513e-005 ]
2209 : [ 3.17712e-005 ]
2210 : [ 3.09559e-005 ]
2211 : [ 3.11254e-005 ]
2212 : [ 3.38116e-005 ]
2213 : [ 3.18836e-005 ]
2214 : [ 3.3999e-005  ]
2215 : [ 3.44556e-005 ]
2216 : [ 3.4542e-005  ]
2217 : [ 3.34225e-005 ]
2218 : [ 3.41494e-005 ]
2219 : [ 3.05279e-005 ]
2220 : [ 3.04174e-005 ]
2221 : [ 3.42201e-005 ]
2222 : [ 3.22885e-005 ]
2223 : [ 3.10009e-005 ]
2224 : [ 3.07041e-005 ]
2225 : [ 3.45028e-005 ]
2226 : [ 3.07219e-005 ]
2227 : [ 3.05334e-005 ]
2228 : [ 3.45127e-005 ]
2229 : [ 3.41771e-005 ]
2230 : [ 3.17694e-005 ]
2231 : [ 3.10534e-005 ]
2232 : [ 3.37827e-005 ]
2233 : [ 3.44148e-005 ]
2234 : [ 3.03872e-005 ]
2235 : [ 3.03884e-005 ]
2236 : [ 3.03789e-005 ]
2237 : [ 3.25384e-005 ]
2238 : [ 3.41867e-005 ]
2239 : [ 3.42209e-005 ]
2240 : [ 3.03785e-005 ]
2241 : [ 3.45323e-005 ]
2242 : [ 3.18814e-005 ]
2243 : [ 3.37508e-005 ]
2244 : [ 3.11077e-005 ]
2245 : [ 3.12996e-005 ]
2246 : [ 3.33669e-005 ]
2247 : [ 3.34441e-005 ]
2248 : [ 3.41161e-005 ]
2249 : [ 3.21865e-005 ]
2250 : [ 3.04429e-005 ]
2251 : [ 3.07213e-005 ]
2252 : [ 3.31967e-005 ]
2253 : [ 3.37045e-005 ]
2254 : [ 3.18812e-005 ]
2255 : [ 3.17154e-005 ]
2256 : [ 3.05713e-005 ]
2257 : [ 3.04113e-005 ]
2258 : [ 3.26582e-005 ]
2259 : [ 3.44963e-005 ]
2260 : [ 3.44242e-005 ]
2261 : [ 3.35452e-005 ]
2262 : [ 3.44351e-005 ]
2263 : [ 3.10451e-005 ]
2264 : [ 3.26409e-005 ]
2265 : [ 3.04051e-005 ]
2266 : [ 3.05296e-005 ]
2267 : [ 3.45379e-005 ]
2268 : [ 3.13367e-005 ]
2269 : [ 3.44615e-005 ]
2270 : [ 3.43733e-005 ]
2271 : [ 3.09634e-005 ]
2272 : [ 3.45314e-005 ]
2273 : [ 3.06167e-005 ]
2274 : [ 3.03914e-005 ]
2275 : [ 3.43595e-005 ]
2276 : [ 3.06038e-005 ]
2277 : [ 3.03788e-005 ]
2278 : [ 3.22715e-005 ]
2279 : [ 3.42773e-005 ]
2280 : [ 3.33673e-005 ]
2281 : [ 3.45245e-005 ]
2282 : [ 3.03792e-005 ]
2283 : [ 3.22276e-005 ]
2284 : [ 3.35381e-005 ]
2285 : [ 3.05407e-005 ]
2286 : [ 3.45424e-005 ]
2287 : [ 3.07394e-005 ]
2288 : [ 3.45186e-005 ]
2289 : [ 3.44466e-005 ]
2290 : [ 3.23721e-005 ]
2291 : [ 3.41576e-005 ]
2292 : [ 3.08075e-005 ]
2293 : [ 3.06892e-005 ]
2294 : [ 3.33191e-005 ]
2295 : [ 3.34286e-005 ]
2296 : [ 3.06185e-005 ]
2297 : [ 3.19734e-005 ]
2298 : [ 3.10732e-005 ]
2299 : [ 3.13874e-005 ]
2300 : [ 3.45419e-005 ]
2301 : [ 3.38044e-005 ]
2302 : [ 3.0417e-005  ]
2303 : [ 3.32277e-005 ]
2304 : [ 3.42361e-005 ]
2305 : [ 3.44315e-005 ]
2306 : [ 3.3406e-005  ]
2307 : [ 3.34584e-005 ]
2308 : [ 3.33804e-005 ]
2309 : [ 3.25193e-005 ]
2310 : [ 3.37863e-005 ]
2311 : [ 3.45226e-005 ]
2312 : [ 3.10404e-005 ]
2313 : [ 3.04847e-005 ]
2314 : [ 3.35635e-005 ]
2315 : [ 3.03885e-005 ]
2316 : [ 3.05566e-005 ]
2317 : [ 3.29701e-005 ]
2318 : [ 3.03992e-005 ]
2319 : [ 3.03799e-005 ]
2320 : [ 3.25859e-005 ]
2321 : [ 3.0589e-005  ]
2322 : [ 3.42596e-005 ]
2323 : [ 3.39645e-005 ]
2324 : [ 3.4417e-005  ]
2325 : [ 3.14776e-005 ]
2326 : [ 3.08458e-005 ]
2327 : [ 3.10022e-005 ]
2328 : [ 3.04222e-005 ]
2329 : [ 3.15935e-005 ]
2330 : [ 3.0379e-005  ]
2331 : [ 3.16928e-005 ]
2332 : [ 3.3819e-005  ]
2333 : [ 3.43591e-005 ]
2334 : [ 3.43507e-005 ]
2335 : [ 3.23118e-005 ]
2336 : [ 3.17761e-005 ]
2337 : [ 3.10309e-005 ]
2338 : [ 3.05404e-005 ]
2339 : [ 3.08803e-005 ]
2340 : [ 3.03827e-005 ]
2341 : [ 3.13839e-005 ]
2342 : [ 3.32234e-005 ]
2343 : [ 3.12378e-005 ]
2344 : [ 3.23096e-005 ]
2345 : [ 3.44577e-005 ]
2346 : [ 3.04709e-005 ]
2347 : [ 3.13285e-005 ]
2348 : [ 3.03848e-005 ]
2349 : [ 3.44908e-005 ]
2350 : [ 3.25689e-005 ]
2351 : [ 3.39643e-005 ]
2352 : [ 3.08256e-005 ]
2353 : [ 3.19297e-005 ]
2354 : [ 3.08618e-005 ]
2355 : [ 3.19227e-005 ]
2356 : [ 3.44733e-005 ]
2357 : [ 3.03934e-005 ]
2358 : [ 3.41237e-005 ]
2359 : [ 3.14988e-005 ]
2360 : [ 3.36696e-005 ]
2361 : [ 3.20773e-005 ]
2362 : [ 3.41611e-005 ]
2363 : [ 3.03788e-005 ]
2364 : [ 3.04002e-005 ]
2365 : [ 3.34327e-005 ]
2366 : [ 3.3529e-005  ]
2367 : [ 3.33822e-005 ]
2368 : [ 3.09799e-005 ]
2369 : [ 3.3544e-005  ]
2370 : [ 3.12064e-005 ]
2371 : [ 3.26143e-005 ]
2372 : [ 3.20448e-005 ]
2373 : [ 3.33201e-005 ]
2374 : [ 3.32609e-005 ]
2375 : [ 3.43707e-005 ]
2376 : [ 3.26388e-005 ]
2377 : [ 3.42346e-005 ]
2378 : [ 3.45302e-005 ]
2379 : [ 3.45414e-005 ]
2380 : [ 3.27765e-005 ]
2381 : [ 3.05372e-005 ]
2382 : [ 3.04959e-005 ]
2383 : [ 3.33642e-005 ]
2384 : [ 3.04579e-005 ]
2385 : [ 3.40352e-005 ]
2386 : [ 3.42457e-005 ]
2387 : [ 3.39806e-005 ]
2388 : [ 3.3043e-005  ]
2389 : [ 3.43335e-005 ]
2390 : [ 3.04911e-005 ]
2391 : [ 3.38275e-005 ]
2392 : [ 3.37199e-005 ]
2393 : [ 3.40946e-005 ]
2394 : [ 3.44213e-005 ]
2395 : [ 3.35825e-005 ]
2396 : [ 3.06019e-005 ]
2397 : [ 3.45376e-005 ]
2398 : [ 3.03833e-005 ]
2399 : [ 3.45203e-005 ]
2400 : [ 3.4276e-005  ]
2401 : [ 3.04772e-005 ]
2402 : [ 3.45409e-005 ]
2403 : [ 3.14257e-005 ]
2404 : [ 3.22974e-005 ]
2405 : [ 3.05226e-005 ]
2406 : [ 3.45277e-005 ]
2407 : [ 3.03897e-005 ]
2408 : [ 3.15695e-005 ]
2409 : [ 3.44535e-005 ]
2410 : [ 3.11041e-005 ]
2411 : [ 3.0946e-005  ]
2412 : [ 3.43732e-005 ]
2413 : [ 3.43309e-005 ]
2414 : [ 3.3753e-005  ]
2415 : [ 3.38102e-005 ]
2416 : [ 3.04504e-005 ]
2417 : [ 3.20767e-005 ]
2418 : [ 3.05966e-005 ]
2419 : [ 3.38954e-005 ]
2420 : [ 3.32673e-005 ]
2421 : [ 3.31586e-005 ]
2422 : [ 3.40918e-005 ]
2423 : [ 3.32869e-005 ]
2424 : [ 3.28273e-005 ]
2425 : [ 3.10342e-005 ]
2426 : [ 3.03831e-005 ]
2427 : [ 3.05595e-005 ]
2428 : [ 3.42872e-005 ]
2429 : [ 3.26611e-005 ]
2430 : [ 3.40418e-005 ]
2431 : [ 3.20289e-005 ]
2432 : [ 3.22035e-005 ]
2433 : [ 3.39028e-005 ]
2434 : [ 3.40227e-005 ]
2435 : [ 3.45147e-005 ]
2436 : [ 3.19388e-005 ]
2437 : [ 3.44679e-005 ]
2438 : [ 3.40376e-005 ]
2439 : [ 3.45409e-005 ]
2440 : [ 3.31899e-005 ]
2441 : [ 3.06066e-005 ]
2442 : [ 3.36634e-005 ]
2443 : [ 3.04494e-005 ]
2444 : [ 3.40491e-005 ]
2445 : [ 3.05077e-005 ]
2446 : [ 3.05584e-005 ]
2447 : [ 3.44859e-005 ]
2448 : [ 3.0506e-005  ]
2449 : [ 3.06989e-005 ]
2450 : [ 3.44833e-005 ]
2451 : [ 3.04624e-005 ]
2452 : [ 3.35626e-005 ]
2453 : [ 3.45177e-005 ]
2454 : [ 3.45349e-005 ]
2455 : [ 3.07136e-005 ]
2456 : [ 3.36442e-005 ]
2457 : [ 3.40744e-005 ]
2458 : [ 3.41149e-005 ]
2459 : [ 3.42522e-005 ]
2460 : [ 3.29212e-005 ]
2461 : [ 3.44157e-005 ]
2462 : [ 3.36817e-005 ]
2463 : [ 3.04012e-005 ]
2464 : [ 3.44508e-005 ]
2465 : [ 3.04142e-005 ]
2466 : [ 3.10439e-005 ]
2467 : [ 3.31224e-005 ]
2468 : [ 3.29313e-005 ]
2469 : [ 3.42242e-005 ]
2470 : [ 3.44222e-005 ]
2471 : [ 3.04993e-005 ]
2472 : [ 3.05428e-005 ]
2473 : [ 3.06622e-005 ]
2474 : [ 3.09667e-005 ]
2475 : [ 3.44784e-005 ]
2476 : [ 3.37823e-005 ]
2477 : [ 3.0394e-005  ]
2478 : [ 3.05268e-005 ]
2479 : [ 3.09842e-005 ]
2480 : [ 3.15991e-005 ]
2481 : [ 3.38916e-005 ]
2482 : [ 3.45176e-005 ]
2483 : [ 3.34869e-005 ]
2484 : [ 3.43017e-005 ]
2485 : [ 3.16913e-005 ]
2486 : [ 3.41796e-005 ]
2487 : [ 3.44655e-005 ]
2488 : [ 3.41632e-005 ]
2489 : [ 3.38862e-005 ]
2490 : [ 3.09827e-005 ]
2491 : [ 3.4026e-005  ]
2492 : [ 3.42328e-005 ]
2493 : [ 3.45424e-005 ]
2494 : [ 3.05097e-005 ]
2495 : [ 3.16381e-005 ]
2496 : [ 3.11074e-005 ]
2497 : [ 3.27047e-005 ]
2498 : [ 3.45423e-005 ]
2499 : [ 3.43962e-005 ]
2500 : [ 3.12235e-005 ]
2501 : [ 3.24507e-005 ]
2502 : [ 3.44059e-005 ]
2503 : [ 3.44257e-005 ]
2504 : [ 3.04081e-005 ]
2505 : [ 3.05565e-005 ]
2506 : [ 3.06869e-005 ]
2507 : [ 3.08824e-005 ]
2508 : [ 3.07515e-005 ]
2509 : [ 3.45355e-005 ]
2510 : [ 3.4442e-005  ]
2511 : [ 3.39684e-005 ]
2512 : [ 3.09032e-005 ]
2513 : [ 3.4404e-005  ]
2514 : [ 3.44309e-005 ]
2515 : [ 3.4157e-005  ]
2516 : [ 3.33817e-005 ]
2517 : [ 3.07319e-005 ]
2518 : [ 3.43279e-005 ]
2519 : [ 3.33102e-005 ]
2520 : [ 3.04131e-005 ]
2521 : [ 3.45223e-005 ]
2522 : [ 3.17004e-005 ]
2523 : [ 3.06247e-005 ]
2524 : [ 3.10139e-005 ]
2525 : [ 3.30267e-005 ]
2526 : [ 3.07484e-005 ]
2527 : [ 3.06502e-005 ]
2528 : [ 3.44622e-005 ]
2529 : [ 3.22922e-005 ]
2530 : [ 3.41809e-005 ]
2531 : [ 3.14342e-005 ]
2532 : [ 3.1303e-005  ]
2533 : [ 3.10484e-005 ]
2534 : [ 3.45105e-005 ]
2535 : [ 3.41289e-005 ]
2536 : [ 3.3931e-005  ]
2537 : [ 3.14859e-005 ]
2538 : [ 3.41526e-005 ]
2539 : [ 3.32334e-005 ]
2540 : [ 3.1125e-005  ]
2541 : [ 3.04011e-005 ]
2542 : [ 3.12277e-005 ]
2543 : [ 3.4385e-005  ]
2544 : [ 3.18328e-005 ]
2545 : [ 3.20772e-005 ]
2546 : [ 3.37661e-005 ]
2547 : [ 3.44731e-005 ]
2548 : [ 3.27534e-005 ]
2549 : [ 3.03797e-005 ]
2550 : [ 3.32997e-005 ]
2551 : [ 3.17072e-005 ]
2552 : [ 3.08054e-005 ]
2553 : [ 3.40052e-005 ]
2554 : [ 3.4049e-005  ]
2555 : [ 3.34053e-005 ]
2556 : [ 3.453e-005   ]
2557 : [ 3.08086e-005 ]
2558 : [ 3.34299e-005 ]
2559 : [ 3.12412e-005 ]
2560 : [ 3.44013e-005 ]
2561 : [ 3.04945e-005 ]
2562 : [ 3.04999e-005 ]
2563 : [ 3.04504e-005 ]
2564 : [ 3.05524e-005 ]
2565 : [ 3.27142e-005 ]
2566 : [ 3.28663e-005 ]
2567 : [ 3.45137e-005 ]
2568 : [ 3.42321e-005 ]
2569 : [ 3.27852e-005 ]
2570 : [ 3.09417e-005 ]
2571 : [ 3.22687e-005 ]
2572 : [ 3.43151e-005 ]
2573 : [ 3.15082e-005 ]
2574 : [ 3.45266e-005 ]
2575 : [ 3.18541e-005 ]
2576 : [ 3.34078e-005 ]
2577 : [ 3.39782e-005 ]
2578 : [ 3.37417e-005 ]
2579 : [ 3.17153e-005 ]
2580 : [ 3.04681e-005 ]
2581 : [ 3.4069e-005  ]
2582 : [ 3.39201e-005 ]
2583 : [ 3.40803e-005 ]
2584 : [ 3.038e-005   ]
2585 : [ 3.34155e-005 ]
2586 : [ 3.21952e-005 ]
2587 : [ 3.10522e-005 ]
2588 : [ 3.31998e-005 ]
2589 : [ 3.0497e-005  ]
2590 : [ 3.03798e-005 ]
2591 : [ 3.36297e-005 ]
2592 : [ 3.06767e-005 ]
2593 : [ 3.06409e-005 ]
2594 : [ 3.32716e-005 ]
2595 : [ 3.39442e-005 ]
2596 : [ 3.15042e-005 ]
2597 : [ 3.17505e-005 ]
2598 : [ 3.45161e-005 ]
2599 : [ 3.42865e-005 ]
2600 : [ 3.31975e-005 ]
2601 : [ 3.03809e-005 ]
2602 : [ 3.3577e-005  ]
2603 : [ 3.37474e-005 ]
2604 : [ 3.07697e-005 ]
2605 : [ 3.19923e-005 ]
2606 : [ 3.41968e-005 ]
2607 : [ 3.35488e-005 ]
2608 : [ 3.20595e-005 ]
2609 : [ 3.45412e-005 ]
2610 : [ 3.36709e-005 ]
2611 : [ 3.32662e-005 ]
2612 : [ 3.22841e-005 ]
2613 : [ 3.45416e-005 ]
2614 : [ 3.03794e-005 ]
2615 : [ 3.10063e-005 ]
2616 : [ 3.0408e-005  ]
2617 : [ 3.27275e-005 ]
2618 : [ 3.37663e-005 ]
2619 : [ 3.12163e-005 ]
2620 : [ 3.08408e-005 ]
2621 : [ 3.43451e-005 ]
2622 : [ 3.2138e-005  ]
2623 : [ 3.45256e-005 ]
2624 : [ 3.37374e-005 ]
2625 : [ 3.28479e-005 ]
2626 : [ 3.08132e-005 ]
2627 : [ 3.08099e-005 ]
2628 : [ 3.0379e-005  ]
2629 : [ 3.33694e-005 ]
2630 : [ 3.45139e-005 ]
2631 : [ 3.37629e-005 ]
2632 : [ 3.45307e-005 ]
2633 : [ 3.04797e-005 ]
2634 : [ 3.34375e-005 ]
2635 : [ 3.18855e-005 ]
2636 : [ 3.32623e-005 ]
2637 : [ 3.04052e-005 ]
2638 : [ 3.17702e-005 ]
2639 : [ 3.45406e-005 ]
2640 : [ 3.07318e-005 ]
2641 : [ 3.21248e-005 ]
2642 : [ 3.11435e-005 ]
2643 : [ 3.45036e-005 ]
2644 : [ 3.22176e-005 ]
2645 : [ 3.04648e-005 ]
2646 : [ 3.03848e-005 ]
2647 : [ 3.042e-005   ]
2648 : [ 3.32322e-005 ]
2649 : [ 3.03962e-005 ]
2650 : [ 3.4433e-005  ]
2651 : [ 3.2825e-005  ]
2652 : [ 3.13626e-005 ]
2653 : [ 3.04367e-005 ]
2654 : [ 3.44794e-005 ]
2655 : [ 3.04809e-005 ]
2656 : [ 3.41024e-005 ]
2657 : [ 3.21295e-005 ]
2658 : [ 3.45128e-005 ]
2659 : [ 3.38212e-005 ]
2660 : [ 3.42114e-005 ]
2661 : [ 3.35404e-005 ]
2662 : [ 3.43065e-005 ]
2663 : [ 3.24046e-005 ]
2664 : [ 3.09673e-005 ]
2665 : [ 3.04899e-005 ]
2666 : [ 3.36323e-005 ]
2667 : [ 3.36034e-005 ]
2668 : [ 3.09645e-005 ]
2669 : [ 3.45407e-005 ]
2670 : [ 3.32977e-005 ]
2671 : [ 3.28422e-005 ]
2672 : [ 3.41367e-005 ]
2673 : [ 3.44917e-005 ]
2674 : [ 3.04653e-005 ]
2675 : [ 3.40816e-005 ]
2676 : [ 3.068e-005   ]
2677 : [ 3.1725e-005  ]
2678 : [ 3.45151e-005 ]
2679 : [ 3.15469e-005 ]
2680 : [ 3.45322e-005 ]
2681 : [ 3.40612e-005 ]
2682 : [ 3.35189e-005 ]
2683 : [ 3.45241e-005 ]
2684 : [ 3.27227e-005 ]
2685 : [ 3.0542e-005  ]
2686 : [ 3.44934e-005 ]
2687 : [ 3.4528e-005  ]
2688 : [ 3.16302e-005 ]
2689 : [ 3.04697e-005 ]
2690 : [ 3.40293e-005 ]
2691 : [ 3.06176e-005 ]
2692 : [ 3.08788e-005 ]
2693 : [ 3.04037e-005 ]
2694 : [ 3.41938e-005 ]
2695 : [ 3.44808e-005 ]
2696 : [ 3.12493e-005 ]
2697 : [ 3.37818e-005 ]
2698 : [ 3.0448e-005  ]
2699 : [ 3.12692e-005 ]
2700 : [ 3.30007e-005 ]
2701 : [ 3.33236e-005 ]
2702 : [ 3.06701e-005 ]
2703 : [ 3.33728e-005 ]
2704 : [ 3.44541e-005 ]
2705 : [ 3.13529e-005 ]
2706 : [ 3.1319e-005  ]
2707 : [ 3.40234e-005 ]
2708 : [ 3.24608e-005 ]
2709 : [ 3.30898e-005 ]
2710 : [ 3.39619e-005 ]
2711 : [ 3.45118e-005 ]
2712 : [ 3.07539e-005 ]
2713 : [ 3.03794e-005 ]
2714 : [ 3.03838e-005 ]
2715 : [ 3.09603e-005 ]
2716 : [ 3.05877e-005 ]
2717 : [ 3.11222e-005 ]
2718 : [ 3.04294e-005 ]
2719 : [ 3.45196e-005 ]
2720 : [ 3.43568e-005 ]
2721 : [ 3.34168e-005 ]
2722 : [ 3.40096e-005 ]
2723 : [ 3.16748e-005 ]
2724 : [ 3.2837e-005  ]
2725 : [ 3.38025e-005 ]
2726 : [ 3.26556e-005 ]
2727 : [ 3.28269e-005 ]
2728 : [ 3.24415e-005 ]
2729 : [ 3.13488e-005 ]
2730 : [ 3.13602e-005 ]
2731 : [ 3.4054e-005  ]
2732 : [ 3.32813e-005 ]
2733 : [ 3.15247e-005 ]
2734 : [ 3.36115e-005 ]
2735 : [ 3.45401e-005 ]
2736 : [ 3.04351e-005 ]
2737 : [ 3.36799e-005 ]
2738 : [ 3.30924e-005 ]
2739 : [ 3.39504e-005 ]
2740 : [ 3.06718e-005 ]
2741 : [ 3.03824e-005 ]
2742 : [ 3.23802e-005 ]
2743 : [ 3.41778e-005 ]
2744 : [ 3.04722e-005 ]
2745 : [ 3.38522e-005 ]
2746 : [ 3.43077e-005 ]
2747 : [ 3.07124e-005 ]
2748 : [ 3.19432e-005 ]
2749 : [ 3.1075e-005  ]
2750 : [ 3.4217e-005  ]
2751 : [ 3.45114e-005 ]
2752 : [ 3.43598e-005 ]
2753 : [ 3.31464e-005 ]
2754 : [ 3.09414e-005 ]
2755 : [ 3.18435e-005 ]
2756 : [ 3.05548e-005 ]
2757 : [ 3.18616e-005 ]
2758 : [ 3.45419e-005 ]
2759 : [ 3.22488e-005 ]
2760 : [ 3.13066e-005 ]
2761 : [ 3.11514e-005 ]
2762 : [ 3.03997e-005 ]
2763 : [ 3.0839e-005  ]
2764 : [ 3.2596e-005  ]
2765 : [ 3.10079e-005 ]
2766 : [ 3.03899e-005 ]
2767 : [ 3.40484e-005 ]
2768 : [ 3.25662e-005 ]
2769 : [ 3.04195e-005 ]
2770 : [ 3.09707e-005 ]
2771 : [ 3.19929e-005 ]
2772 : [ 3.13377e-005 ]
2773 : [ 3.39961e-005 ]
2774 : [ 3.40327e-005 ]
2775 : [ 3.39614e-005 ]
2776 : [ 3.39569e-005 ]
2777 : [ 3.45351e-005 ]
2778 : [ 3.4426e-005  ]
2779 : [ 3.35387e-005 ]
2780 : [ 3.14788e-005 ]
2781 : [ 3.45394e-005 ]
2782 : [ 3.08469e-005 ]
2783 : [ 3.04475e-005 ]
2784 : [ 3.28475e-005 ]
2785 : [ 3.05006e-005 ]
2786 : [ 3.35125e-005 ]
2787 : [ 3.04488e-005 ]
2788 : [ 3.12014e-005 ]
2789 : [ 3.40495e-005 ]
2790 : [ 3.43639e-005 ]
2791 : [ 3.0847e-005  ]
2792 : [ 3.35205e-005 ]
2793 : [ 3.08154e-005 ]
2794 : [ 3.18125e-005 ]
2795 : [ 3.34136e-005 ]
2796 : [ 3.078e-005   ]
2797 : [ 3.42644e-005 ]
2798 : [ 3.0595e-005  ]
2799 : [ 3.06736e-005 ]
2800 : [ 3.06651e-005 ]
2801 : [ 3.06128e-005 ]
2802 : [ 3.41932e-005 ]
2803 : [ 3.30639e-005 ]
2804 : [ 3.448e-005   ]
2805 : [ 3.45398e-005 ]
2806 : [ 3.37015e-005 ]
2807 : [ 3.03793e-005 ]
2808 : [ 3.45342e-005 ]
2809 : [ 3.45422e-005 ]
2810 : [ 3.13573e-005 ]
2811 : [ 3.16337e-005 ]
2812 : [ 3.05709e-005 ]
2813 : [ 3.42564e-005 ]
2814 : [ 3.39827e-005 ]
2815 : [ 3.23259e-005 ]
2816 : [ 3.1334e-005  ]
2817 : [ 3.44855e-005 ]
2818 : [ 3.44255e-005 ]
2819 : [ 3.03881e-005 ]
2820 : [ 3.05385e-005 ]
2821 : [ 3.10796e-005 ]
2822 : [ 3.06469e-005 ]
2823 : [ 3.03844e-005 ]
2824 : [ 3.38884e-005 ]
2825 : [ 3.22318e-005 ]
2826 : [ 3.04876e-005 ]
2827 : [ 3.44044e-005 ]
2828 : [ 3.26615e-005 ]
2829 : [ 3.4539e-005  ]
2830 : [ 3.42972e-005 ]
2831 : [ 3.41184e-005 ]
2832 : [ 3.36783e-005 ]
2833 : [ 3.44488e-005 ]
2834 : [ 3.45399e-005 ]
2835 : [ 3.08827e-005 ]
2836 : [ 3.45307e-005 ]
2837 : [ 3.42141e-005 ]
2838 : [ 3.22043e-005 ]
2839 : [ 3.28852e-005 ]
2840 : [ 3.09552e-005 ]
2841 : [ 3.44466e-005 ]
2842 : [ 3.38842e-005 ]
2843 : [ 3.18599e-005 ]
2844 : [ 3.06805e-005 ]
2845 : [ 3.12403e-005 ]
2846 : [ 3.26199e-005 ]
2847 : [ 3.04682e-005 ]
2848 : [ 3.18105e-005 ]
2849 : [ 3.20037e-005 ]
2850 : [ 3.04272e-005 ]
2851 : [ 3.10466e-005 ]
2852 : [ 3.09019e-005 ]
2853 : [ 3.12273e-005 ]
2854 : [ 3.23323e-005 ]
2855 : [ 3.43798e-005 ]
2856 : [ 3.43343e-005 ]
2857 : [ 3.13817e-005 ]
2858 : [ 3.09363e-005 ]
2859 : [ 3.07839e-005 ]
2860 : [ 3.42622e-005 ]
2861 : [ 3.21424e-005 ]
2862 : [ 3.04756e-005 ]
2863 : [ 3.03996e-005 ]
2864 : [ 3.40602e-005 ]
2865 : [ 3.42156e-005 ]
2866 : [ 3.10821e-005 ]
2867 : [ 3.06857e-005 ]
2868 : [ 3.33522e-005 ]
2869 : [ 3.20916e-005 ]
2870 : [ 3.03812e-005 ]
2871 : [ 3.37374e-005 ]
2872 : [ 3.04318e-005 ]
2873 : [ 3.08732e-005 ]
2874 : [ 3.05769e-005 ]
2875 : [ 3.04557e-005 ]
2876 : [ 3.04524e-005 ]
2877 : [ 3.08491e-005 ]
2878 : [ 3.13408e-005 ]
2879 : [ 3.4344e-005  ]
2880 : [ 3.05221e-005 ]
2881 : [ 3.07866e-005 ]
2882 : [ 3.44868e-005 ]
2883 : [ 3.08204e-005 ]
2884 : [ 3.21125e-005 ]
2885 : [ 3.32273e-005 ]
2886 : [ 3.07335e-005 ]
2887 : [ 3.0412e-005  ]
2888 : [ 3.37911e-005 ]
2889 : [ 3.06261e-005 ]
2890 : [ 3.44882e-005 ]
2891 : [ 3.35611e-005 ]
2892 : [ 3.06269e-005 ]
2893 : [ 3.12205e-005 ]
2894 : [ 3.03854e-005 ]
2895 : [ 3.04074e-005 ]
2896 : [ 3.40167e-005 ]
2897 : [ 3.4294e-005  ]
2898 : [ 3.09617e-005 ]
2899 : [ 3.40047e-005 ]
2900 : [ 3.3679e-005  ]
2901 : [ 3.42815e-005 ]
2902 : [ 3.11781e-005 ]
2903 : [ 3.25925e-005 ]
2904 : [ 3.40344e-005 ]
2905 : [ 3.21617e-005 ]
2906 : [ 3.17459e-005 ]
2907 : [ 3.25037e-005 ]
2908 : [ 3.05599e-005 ]
2909 : [ 3.07786e-005 ]
2910 : [ 3.17254e-005 ]
2911 : [ 3.38327e-005 ]
2912 : [ 3.13072e-005 ]
2913 : [ 3.30809e-005 ]
2914 : [ 3.09573e-005 ]
2915 : [ 3.05572e-005 ]
2916 : [ 3.09815e-005 ]
2917 : [ 3.19028e-005 ]
2918 : [ 3.33378e-005 ]
2919 : [ 3.45423e-005 ]
2920 : [ 3.41683e-005 ]
2921 : [ 3.43115e-005 ]
2922 : [ 3.45135e-005 ]
2923 : [ 3.04338e-005 ]
2924 : [ 3.05789e-005 ]
2925 : [ 3.11586e-005 ]
2926 : [ 3.39588e-005 ]
2927 : [ 3.313e-005   ]
2928 : [ 3.12446e-005 ]
2929 : [ 3.07997e-005 ]
2930 : [ 3.13507e-005 ]
2931 : [ 3.31894e-005 ]
2932 : [ 3.04129e-005 ]
2933 : [ 3.04275e-005 ]
2934 : [ 3.20716e-005 ]
2935 : [ 3.40732e-005 ]
2936 : [ 3.1849e-005  ]
2937 : [ 3.38863e-005 ]
2938 : [ 3.07691e-005 ]
2939 : [ 3.09157e-005 ]
2940 : [ 3.15409e-005 ]
2941 : [ 3.04907e-005 ]
2942 : [ 3.11395e-005 ]
2943 : [ 3.39619e-005 ]
2944 : [ 3.09408e-005 ]
2945 : [ 3.03804e-005 ]
2946 : [ 3.38119e-005 ]
2947 : [ 3.40796e-005 ]
2948 : [ 3.14206e-005 ]
2949 : [ 3.3052e-005  ]
2950 : [ 3.25146e-005 ]
2951 : [ 3.45402e-005 ]
2952 : [ 3.19321e-005 ]
2953 : [ 3.1004e-005  ]
2954 : [ 3.07568e-005 ]
2955 : [ 3.33674e-005 ]
2956 : [ 3.43318e-005 ]
2957 : [ 3.09524e-005 ]
2958 : [ 3.2586e-005  ]
2959 : [ 3.43624e-005 ]
2960 : [ 3.30885e-005 ]
2961 : [ 3.06417e-005 ]
2962 : [ 3.04302e-005 ]
2963 : [ 3.39385e-005 ]
2964 : [ 3.04438e-005 ]
2965 : [ 3.26722e-005 ]
2966 : [ 3.32506e-005 ]
2967 : [ 3.33192e-005 ]
2968 : [ 3.05025e-005 ]
2969 : [ 3.4309e-005  ]
2970 : [ 3.09127e-005 ]
2971 : [ 3.4541e-005  ]
2972 : [ 3.15827e-005 ]
2973 : [ 3.09886e-005 ]
2974 : [ 3.27778e-005 ]
2975 : [ 3.40102e-005 ]
2976 : [ 3.12769e-005 ]
2977 : [ 3.4542e-005  ]
2978 : [ 3.08944e-005 ]
2979 : [ 3.43781e-005 ]
2980 : [ 3.31295e-005 ]
2981 : [ 3.4187e-005  ]
2982 : [ 3.03824e-005 ]
2983 : [ 3.19558e-005 ]
2984 : [ 3.05013e-005 ]
2985 : [ 3.36659e-005 ]
2986 : [ 3.39145e-005 ]
2987 : [ 3.4294e-005  ]
2988 : [ 3.43932e-005 ]
2989 : [ 3.41248e-005 ]
2990 : [ 3.14898e-005 ]
2991 : [ 3.15617e-005 ]
2992 : [ 3.40573e-005 ]
2993 : [ 3.44248e-005 ]
2994 : [ 3.4541e-005  ]
2995 : [ 3.15122e-005 ]
2996 : [ 3.14946e-005 ]
2997 : [ 3.43987e-005 ]
2998 : [ 3.09629e-005 ]
2999 : [ 3.4109e-005  ]
3000 : [ 3.13931e-005 ]
3001 : [ 3.45332e-005 ]
3002 : [ 3.05918e-005 ]
3003 : [ 3.41271e-005 ]
3004 : [ 3.05508e-005 ]
3005 : [ 3.4126e-005  ]
3006 : [ 3.04192e-005 ]
3007 : [ 3.04132e-005 ]
3008 : [ 3.4502e-005  ]
3009 : [ 3.05385e-005 ]
3010 : [ 3.4461e-005  ]
3011 : [ 3.13744e-005 ]
3012 : [ 3.43695e-005 ]
3013 : [ 3.03881e-005 ]
3014 : [ 3.18086e-005 ]
3015 : [ 3.17732e-005 ]
3016 : [ 3.24155e-005 ]
3017 : [ 3.45421e-005 ]
3018 : [ 3.45424e-005 ]
3019 : [ 3.41023e-005 ]
3020 : [ 3.20009e-005 ]
3021 : [ 3.4302e-005  ]
3022 : [ 3.09126e-005 ]
3023 : [ 3.37152e-005 ]
3024 : [ 3.42686e-005 ]
3025 : [ 3.41893e-005 ]
3026 : [ 3.40603e-005 ]
3027 : [ 3.44505e-005 ]
3028 : [ 3.40883e-005 ]
3029 : [ 3.44549e-005 ]
3030 : [ 3.03795e-005 ]
3031 : [ 3.3072e-005  ]
3032 : [ 3.07008e-005 ]
3033 : [ 3.3454e-005  ]
3034 : [ 3.18172e-005 ]
3035 : [ 3.08296e-005 ]
3036 : [ 3.36988e-005 ]
3037 : [ 3.03786e-005 ]
3038 : [ 3.41434e-005 ]
3039 : [ 3.06676e-005 ]
3040 : [ 3.06584e-005 ]
3041 : [ 3.45424e-005 ]
3042 : [ 3.3852e-005  ]
3043 : [ 3.41647e-005 ]
3044 : [ 3.07088e-005 ]
3045 : [ 3.29534e-005 ]
3046 : [ 3.33857e-005 ]
3047 : [ 3.04581e-005 ]
3048 : [ 3.4462e-005  ]
3049 : [ 3.36244e-005 ]
3050 : [ 3.34736e-005 ]
3051 : [ 3.03915e-005 ]
3052 : [ 3.04562e-005 ]
3053 : [ 3.34794e-005 ]
3054 : [ 3.14755e-005 ]
3055 : [ 3.45398e-005 ]
3056 : [ 3.17702e-005 ]
3057 : [ 3.34041e-005 ]
3058 : [ 3.06911e-005 ]
3059 : [ 3.24757e-005 ]
3060 : [ 3.41619e-005 ]
3061 : [ 3.03792e-005 ]
3062 : [ 3.45425e-005 ]
3063 : [ 3.17313e-005 ]
3064 : [ 3.44638e-005 ]
3065 : [ 3.45211e-005 ]
3066 : [ 3.2301e-005  ]
3067 : [ 3.15052e-005 ]
3068 : [ 3.05782e-005 ]
3069 : [ 3.44818e-005 ]
3070 : [ 3.32493e-005 ]
3071 : [ 3.2157e-005  ]
3072 : [ 3.06412e-005 ]
3073 : [ 3.19087e-005 ]
3074 : [ 3.37022e-005 ]
3075 : [ 3.40516e-005 ]
3076 : [ 3.04236e-005 ]
3077 : [ 3.05201e-005 ]
3078 : [ 3.33408e-005 ]
3079 : [ 3.07038e-005 ]
3080 : [ 3.24441e-005 ]
3081 : [ 3.26539e-005 ]
3082 : [ 3.29187e-005 ]
3083 : [ 3.04074e-005 ]
3084 : [ 3.44353e-005 ]
3085 : [ 3.44521e-005 ]
3086 : [ 3.40272e-005 ]
3087 : [ 3.09358e-005 ]
3088 : [ 3.4512e-005  ]
3089 : [ 3.37577e-005 ]
3090 : [ 3.42797e-005 ]
3091 : [ 3.40853e-005 ]
3092 : [ 3.03914e-005 ]
3093 : [ 3.14141e-005 ]
3094 : [ 3.07819e-005 ]
3095 : [ 3.16038e-005 ]
3096 : [ 3.3782e-005  ]
3097 : [ 3.35444e-005 ]
3098 : [ 3.43559e-005 ]
3099 : [ 3.39736e-005 ]
3100 : [ 3.45197e-005 ]
3101 : [ 3.06359e-005 ]
3102 : [ 3.43774e-005 ]
3103 : [ 3.41794e-005 ]
3104 : [ 3.29091e-005 ]
3105 : [ 3.14951e-005 ]
3106 : [ 3.30039e-005 ]
3107 : [ 3.44858e-005 ]
3108 : [ 3.4198e-005  ]
3109 : [ 3.43705e-005 ]
3110 : [ 3.03872e-005 ]
3111 : [ 3.32848e-005 ]
3112 : [ 3.0457e-005  ]
3113 : [ 3.40966e-005 ]
3114 : [ 3.03787e-005 ]
3115 : [ 3.44692e-005 ]
3116 : [ 3.23511e-005 ]
3117 : [ 3.44174e-005 ]
3118 : [ 3.45241e-005 ]
3119 : [ 3.044e-005   ]
3120 : [ 3.44036e-005 ]
3121 : [ 3.04763e-005 ]
3122 : [ 3.14407e-005 ]
3123 : [ 3.3073e-005  ]
3124 : [ 3.45238e-005 ]
3125 : [ 3.43319e-005 ]
3126 : [ 3.33353e-005 ]
3127 : [ 3.03885e-005 ]
3128 : [ 3.45363e-005 ]
3129 : [ 3.078e-005   ]
3130 : [ 3.45416e-005 ]
3131 : [ 3.3427e-005  ]
3132 : [ 3.43596e-005 ]
3133 : [ 3.16895e-005 ]
3134 : [ 3.0449e-005  ]
3135 : [ 3.13021e-005 ]
3136 : [ 3.2144e-005  ]
3137 : [ 3.12393e-005 ]
3138 : [ 3.44032e-005 ]
3139 : [ 3.07755e-005 ]
3140 : [ 3.37864e-005 ]
3141 : [ 3.35647e-005 ]
3142 : [ 3.34664e-005 ]
3143 : [ 3.38248e-005 ]
3144 : [ 3.40968e-005 ]
3145 : [ 3.34069e-005 ]
3146 : [ 3.20087e-005 ]
3147 : [ 3.42772e-005 ]
3148 : [ 3.45419e-005 ]
3149 : [ 3.06953e-005 ]
3150 : [ 3.32699e-005 ]
3151 : [ 3.15322e-005 ]
3152 : [ 3.45187e-005 ]
3153 : [ 3.10387e-005 ]
3154 : [ 3.12112e-005 ]
3155 : [ 3.05297e-005 ]
3156 : [ 3.38005e-005 ]
3157 : [ 3.28508e-005 ]
3158 : [ 3.0537e-005  ]
3159 : [ 3.04673e-005 ]
3160 : [ 3.16304e-005 ]
3161 : [ 3.05079e-005 ]
3162 : [ 3.28366e-005 ]
3163 : [ 3.06198e-005 ]
3164 : [ 3.19014e-005 ]
3165 : [ 3.0476e-005  ]
3166 : [ 3.06555e-005 ]
3167 : [ 3.37105e-005 ]
3168 : [ 3.03892e-005 ]
3169 : [ 3.04052e-005 ]
3170 : [ 3.04295e-005 ]
3171 : [ 3.44669e-005 ]
3172 : [ 3.09184e-005 ]
3173 : [ 3.09637e-005 ]
3174 : [ 3.34248e-005 ]
3175 : [ 3.45267e-005 ]
3176 : [ 3.45417e-005 ]
3177 : [ 3.11866e-005 ]
3178 : [ 3.08195e-005 ]
3179 : [ 3.04422e-005 ]
3180 : [ 3.4125e-005  ]
3181 : [ 3.18503e-005 ]
3182 : [ 3.39354e-005 ]
3183 : [ 3.15182e-005 ]
3184 : [ 3.36803e-005 ]
3185 : [ 3.06101e-005 ]
3186 : [ 3.38985e-005 ]
3187 : [ 3.26204e-005 ]
3188 : [ 3.17167e-005 ]
3189 : [ 3.45051e-005 ]
3190 : [ 3.4091e-005  ]
3191 : [ 3.44971e-005 ]
3192 : [ 3.04065e-005 ]
3193 : [ 3.39767e-005 ]
3194 : [ 3.1202e-005  ]
3195 : [ 3.38661e-005 ]
3196 : [ 3.07555e-005 ]
3197 : [ 3.45202e-005 ]
3198 : [ 3.05471e-005 ]
3199 : [ 3.37306e-005 ]
3200 : [ 3.04046e-005 ]
3201 : [ 3.31617e-005 ]
3202 : [ 3.21251e-005 ]
3203 : [ 3.3333e-005  ]
3204 : [ 3.42615e-005 ]
3205 : [ 3.38727e-005 ]
3206 : [ 3.40081e-005 ]
3207 : [ 3.44014e-005 ]
3208 : [ 3.08755e-005 ]
3209 : [ 3.30976e-005 ]
3210 : [ 3.40044e-005 ]
3211 : [ 3.34794e-005 ]
3212 : [ 3.45202e-005 ]
3213 : [ 3.06865e-005 ]
3214 : [ 3.1613e-005  ]
3215 : [ 3.05902e-005 ]
3216 : [ 3.43366e-005 ]
3217 : [ 3.17563e-005 ]
3218 : [ 3.05863e-005 ]
3219 : [ 3.44128e-005 ]
3220 : [ 3.12116e-005 ]
3221 : [ 3.37252e-005 ]
3222 : [ 3.03822e-005 ]
3223 : [ 3.4518e-005  ]
3224 : [ 3.38431e-005 ]
3225 : [ 3.03807e-005 ]
3226 : [ 3.21544e-005 ]
3227 : [ 3.03859e-005 ]
3228 : [ 3.36591e-005 ]
3229 : [ 3.44321e-005 ]
3230 : [ 3.45353e-005 ]
3231 : [ 3.4181e-005  ]
3232 : [ 3.08597e-005 ]
3233 : [ 3.38141e-005 ]
3234 : [ 3.09222e-005 ]
3235 : [ 3.35898e-005 ]
3236 : [ 3.40161e-005 ]
3237 : [ 3.37815e-005 ]
3238 : [ 3.45156e-005 ]
3239 : [ 3.04149e-005 ]
3240 : [ 3.32127e-005 ]
3241 : [ 3.42608e-005 ]
3242 : [ 3.04721e-005 ]
3243 : [ 3.04847e-005 ]
3244 : [ 3.3493e-005  ]
3245 : [ 3.40353e-005 ]
3246 : [ 3.11281e-005 ]
3247 : [ 3.37144e-005 ]
3248 : [ 3.44095e-005 ]
3249 : [ 3.34582e-005 ]
3250 : [ 3.39901e-005 ]
3251 : [ 3.14898e-005 ]
3252 : [ 3.04777e-005 ]
3253 : [ 3.08638e-005 ]
3254 : [ 3.44067e-005 ]
3255 : [ 3.09778e-005 ]
3256 : [ 3.27175e-005 ]
3257 : [ 3.40537e-005 ]
3258 : [ 3.03918e-005 ]
3259 : [ 3.11558e-005 ]
3260 : [ 3.04907e-005 ]
3261 : [ 3.28215e-005 ]
3262 : [ 3.17721e-005 ]
3263 : [ 3.06331e-005 ]
3264 : [ 3.1223e-005  ]
3265 : [ 3.06474e-005 ]
3266 : [ 3.24495e-005 ]
3267 : [ 3.36971e-005 ]
3268 : [ 3.45406e-005 ]
3269 : [ 3.09978e-005 ]
3270 : [ 3.45383e-005 ]
3271 : [ 3.04799e-005 ]
3272 : [ 3.06787e-005 ]
3273 : [ 3.08098e-005 ]
3274 : [ 3.44525e-005 ]
3275 : [ 3.09127e-005 ]
3276 : [ 3.0386e-005  ]
3277 : [ 3.39881e-005 ]
3278 : [ 3.32657e-005 ]
3279 : [ 3.45424e-005 ]
3280 : [ 3.07052e-005 ]
3281 : [ 3.45421e-005 ]
3282 : [ 3.37706e-005 ]
3283 : [ 3.29172e-005 ]
3284 : [ 3.15577e-005 ]
3285 : [ 3.05883e-005 ]
3286 : [ 3.04508e-005 ]
3287 : [ 3.14418e-005 ]
3288 : [ 3.06862e-005 ]
3289 : [ 3.43917e-005 ]
3290 : [ 3.40785e-005 ]
3291 : [ 3.45413e-005 ]
3292 : [ 3.3424e-005  ]
3293 : [ 3.16477e-005 ]
3294 : [ 3.03806e-005 ]
3295 : [ 3.38787e-005 ]
3296 : [ 3.14981e-005 ]
3297 : [ 3.35448e-005 ]
3298 : [ 3.14711e-005 ]
3299 : [ 3.10188e-005 ]
3300 : [ 3.03785e-005 ]
3301 : [ 3.14511e-005 ]
3302 : [ 3.13036e-005 ]
3303 : [ 3.31924e-005 ]
3304 : [ 3.15068e-005 ]
3305 : [ 3.05534e-005 ]
3306 : [ 3.41775e-005 ]
3307 : [ 3.05418e-005 ]
3308 : [ 3.45416e-005 ]
3309 : [ 3.04016e-005 ]
3310 : [ 3.05366e-005 ]
3311 : [ 3.05353e-005 ]
3312 : [ 3.42068e-005 ]
3313 : [ 3.45165e-005 ]
3314 : [ 3.28533e-005 ]
3315 : [ 3.45403e-005 ]
3316 : [ 3.41719e-005 ]
3317 : [ 3.38457e-005 ]
3318 : [ 3.16707e-005 ]
3319 : [ 3.408e-005   ]
3320 : [ 3.15554e-005 ]
3321 : [ 3.30108e-005 ]
3322 : [ 3.45402e-005 ]
3323 : [ 3.37845e-005 ]
3324 : [ 3.29537e-005 ]
3325 : [ 3.45395e-005 ]
3326 : [ 3.04355e-005 ]
3327 : [ 3.39275e-005 ]
3328 : [ 3.43234e-005 ]
3329 : [ 3.30739e-005 ]
3330 : [ 3.05056e-005 ]
3331 : [ 3.05659e-005 ]
3332 : [ 3.04224e-005 ]
3333 : [ 3.41369e-005 ]
3334 : [ 3.08158e-005 ]
3335 : [ 3.15726e-005 ]
3336 : [ 3.45209e-005 ]
3337 : [ 3.44861e-005 ]
3338 : [ 3.27598e-005 ]
3339 : [ 3.11589e-005 ]
3340 : [ 3.42043e-005 ]
3341 : [ 3.09951e-005 ]
3342 : [ 3.45355e-005 ]
3343 : [ 3.1981e-005  ]
3344 : [ 3.03793e-005 ]
3345 : [ 3.077e-005   ]
3346 : [ 3.39458e-005 ]
3347 : [ 3.34947e-005 ]
3348 : [ 3.08901e-005 ]
3349 : [ 3.38267e-005 ]
3350 : [ 3.17972e-005 ]
3351 : [ 3.16826e-005 ]
3352 : [ 3.44946e-005 ]
3353 : [ 3.03878e-005 ]
3354 : [ 3.04763e-005 ]
3355 : [ 3.26072e-005 ]
3356 : [ 3.17883e-005 ]
3357 : [ 3.26185e-005 ]
3358 : [ 3.11277e-005 ]
3359 : [ 3.20902e-005 ]
3360 : [ 3.2233e-005  ]
3361 : [ 3.40463e-005 ]
3362 : [ 3.09453e-005 ]
3363 : [ 3.16687e-005 ]
3364 : [ 3.11874e-005 ]
3365 : [ 3.06501e-005 ]
3366 : [ 3.10819e-005 ]
3367 : [ 3.12915e-005 ]
3368 : [ 3.04323e-005 ]
3369 : [ 3.24891e-005 ]
3370 : [ 3.23418e-005 ]
3371 : [ 3.20244e-005 ]
3372 : [ 3.36836e-005 ]
3373 : [ 3.10497e-005 ]
3374 : [ 3.15434e-005 ]
3375 : [ 3.03797e-005 ]
3376 : [ 3.14672e-005 ]
3377 : [ 3.31604e-005 ]
3378 : [ 3.21813e-005 ]
3379 : [ 3.17375e-005 ]
3380 : [ 3.32966e-005 ]
3381 : [ 3.36206e-005 ]
3382 : [ 3.4346e-005  ]
3383 : [ 3.06547e-005 ]
3384 : [ 3.3814e-005  ]
3385 : [ 3.13152e-005 ]
3386 : [ 3.42507e-005 ]
3387 : [ 3.17238e-005 ]
3388 : [ 3.44583e-005 ]
3389 : [ 3.12703e-005 ]
3390 : [ 3.25357e-005 ]
3391 : [ 3.03945e-005 ]
3392 : [ 3.41377e-005 ]
3393 : [ 3.40285e-005 ]
3394 : [ 3.04027e-005 ]
3395 : [ 3.05525e-005 ]
3396 : [ 3.06265e-005 ]
3397 : [ 3.4385e-005  ]
3398 : [ 3.14236e-005 ]
3399 : [ 3.42219e-005 ]
3400 : [ 3.04084e-005 ]
3401 : [ 3.454e-005   ]
3402 : [ 3.04783e-005 ]
3403 : [ 3.18271e-005 ]
3404 : [ 3.04799e-005 ]
3405 : [ 3.36709e-005 ]
3406 : [ 3.44456e-005 ]
3407 : [ 3.36997e-005 ]
3408 : [ 3.10795e-005 ]
3409 : [ 3.4299e-005  ]
3410 : [ 3.44553e-005 ]
3411 : [ 3.38127e-005 ]
3412 : [ 3.0404e-005  ]
3413 : [ 3.43176e-005 ]
3414 : [ 3.39041e-005 ]
3415 : [ 3.4142e-005  ]
3416 : [ 3.15715e-005 ]
3417 : [ 3.26178e-005 ]
3418 : [ 3.44313e-005 ]
3419 : [ 3.1755e-005  ]
3420 : [ 3.11867e-005 ]
3421 : [ 3.14222e-005 ]
3422 : [ 3.06156e-005 ]
3423 : [ 3.38717e-005 ]
3424 : [ 3.24957e-005 ]
3425 : [ 3.4527e-005  ]
3426 : [ 3.33419e-005 ]
3427 : [ 3.05443e-005 ]
3428 : [ 3.18622e-005 ]
3429 : [ 3.05116e-005 ]
3430 : [ 3.12713e-005 ]
3431 : [ 3.03979e-005 ]
3432 : [ 3.42671e-005 ]
3433 : [ 3.39695e-005 ]
3434 : [ 3.06038e-005 ]
3435 : [ 3.4533e-005  ]
3436 : [ 3.35764e-005 ]
3437 : [ 3.0481e-005  ]
3438 : [ 3.43687e-005 ]
3439 : [ 3.45375e-005 ]
3440 : [ 3.04492e-005 ]
3441 : [ 3.37659e-005 ]
3442 : [ 3.35421e-005 ]
3443 : [ 3.36007e-005 ]
3444 : [ 3.29208e-005 ]
3445 : [ 3.33728e-005 ]
3446 : [ 3.09344e-005 ]
3447 : [ 3.45075e-005 ]
3448 : [ 3.41223e-005 ]
3449 : [ 3.08209e-005 ]
3450 : [ 3.29549e-005 ]
3451 : [ 3.43167e-005 ]
3452 : [ 3.07687e-005 ]
3453 : [ 3.35531e-005 ]
3454 : [ 3.45294e-005 ]
3455 : [ 3.17137e-005 ]
3456 : [ 3.36067e-005 ]
3457 : [ 3.15272e-005 ]
3458 : [ 3.09271e-005 ]
3459 : [ 3.12657e-005 ]
3460 : [ 3.11511e-005 ]
3461 : [ 3.3458e-005  ]
3462 : [ 3.07938e-005 ]
3463 : [ 3.43133e-005 ]
3464 : [ 3.38093e-005 ]
3465 : [ 3.39924e-005 ]
3466 : [ 3.26331e-005 ]
3467 : [ 3.25815e-005 ]
3468 : [ 3.20346e-005 ]
3469 : [ 3.29593e-005 ]
3470 : [ 3.08283e-005 ]
3471 : [ 3.32896e-005 ]
3472 : [ 3.16233e-005 ]
3473 : [ 3.42831e-005 ]
3474 : [ 3.4124e-005  ]
3475 : [ 3.20309e-005 ]
3476 : [ 3.26671e-005 ]
3477 : [ 3.09569e-005 ]
3478 : [ 3.16307e-005 ]
3479 : [ 3.19241e-005 ]
3480 : [ 3.43733e-005 ]
3481 : [ 3.3036e-005  ]
3482 : [ 3.42643e-005 ]
3483 : [ 3.09045e-005 ]
3484 : [ 3.04419e-005 ]
3485 : [ 3.10051e-005 ]
3486 : [ 3.35277e-005 ]
3487 : [ 3.43112e-005 ]
3488 : [ 3.41886e-005 ]
3489 : [ 3.23623e-005 ]
3490 : [ 3.20411e-005 ]
3491 : [ 3.44572e-005 ]
3492 : [ 3.14473e-005 ]
3493 : [ 3.23414e-005 ]
3494 : [ 3.44641e-005 ]
3495 : [ 3.45414e-005 ]
3496 : [ 3.06691e-005 ]
3497 : [ 3.35872e-005 ]
3498 : [ 3.43075e-005 ]
3499 : [ 3.14463e-005 ]
3500 : [ 3.32998e-005 ]
3501 : [ 3.23697e-005 ]
3502 : [ 3.05044e-005 ]
3503 : [ 3.06042e-005 ]
3504 : [ 3.39086e-005 ]
3505 : [ 3.0429e-005  ]
3506 : [ 3.36002e-005 ]
3507 : [ 3.10437e-005 ]
3508 : [ 3.37005e-005 ]
3509 : [ 3.03969e-005 ]
3510 : [ 3.25122e-005 ]
3511 : [ 3.41159e-005 ]
3512 : [ 3.16563e-005 ]
3513 : [ 3.16484e-005 ]
3514 : [ 3.14303e-005 ]
3515 : [ 3.37319e-005 ]
3516 : [ 3.07092e-005 ]
3517 : [ 3.04571e-005 ]
3518 : [ 3.39394e-005 ]
3519 : [ 3.03993e-005 ]
3520 : [ 3.05211e-005 ]
3521 : [ 3.44462e-005 ]
3522 : [ 3.41328e-005 ]
3523 : [ 3.06598e-005 ]
3524 : [ 3.4424e-005  ]
3525 : [ 3.0754e-005  ]
3526 : [ 3.45363e-005 ]
3527 : [ 3.23982e-005 ]
3528 : [ 3.07999e-005 ]
3529 : [ 3.45412e-005 ]
3530 : [ 3.3515e-005  ]
3531 : [ 3.04694e-005 ]
3532 : [ 3.04821e-005 ]
3533 : [ 3.44982e-005 ]
3534 : [ 3.43611e-005 ]
3535 : [ 3.23713e-005 ]
3536 : [ 3.20712e-005 ]
3537 : [ 3.20544e-005 ]
3538 : [ 3.06249e-005 ]
3539 : [ 3.35401e-005 ]
3540 : [ 3.45159e-005 ]
3541 : [ 3.40278e-005 ]
3542 : [ 3.31926e-005 ]
3543 : [ 3.33165e-005 ]
3544 : [ 3.17899e-005 ]
3545 : [ 3.45191e-005 ]
3546 : [ 3.45123e-005 ]
3547 : [ 3.24064e-005 ]
3548 : [ 3.03801e-005 ]
3549 : [ 3.39073e-005 ]
3550 : [ 3.11012e-005 ]
3551 : [ 3.03902e-005 ]
3552 : [ 3.45001e-005 ]
3553 : [ 3.31481e-005 ]
3554 : [ 3.03937e-005 ]
3555 : [ 3.29724e-005 ]
3556 : [ 3.36563e-005 ]
3557 : [ 3.45421e-005 ]
3558 : [ 3.08042e-005 ]
3559 : [ 3.10332e-005 ]
3560 : [ 3.25825e-005 ]
3561 : [ 3.42635e-005 ]
3562 : [ 3.12567e-005 ]
3563 : [ 3.44044e-005 ]
3564 : [ 3.41139e-005 ]
3565 : [ 3.25101e-005 ]
3566 : [ 3.43654e-005 ]
3567 : [ 3.26095e-005 ]
3568 : [ 3.32716e-005 ]
3569 : [ 3.43554e-005 ]
3570 : [ 3.18322e-005 ]
3571 : [ 3.04301e-005 ]
3572 : [ 3.34405e-005 ]
3573 : [ 3.35995e-005 ]
3574 : [ 3.27707e-005 ]
3575 : [ 3.39038e-005 ]
3576 : [ 3.18317e-005 ]
3577 : [ 3.45253e-005 ]
3578 : [ 3.38165e-005 ]
3579 : [ 3.04343e-005 ]
3580 : [ 3.04613e-005 ]
3581 : [ 3.24693e-005 ]
3582 : [ 3.40478e-005 ]
3583 : [ 3.38948e-005 ]
3584 : [ 3.17252e-005 ]
3585 : [ 3.35128e-005 ]
3586 : [ 3.13644e-005 ]
3587 : [ 3.05687e-005 ]
3588 : [ 3.3463e-005  ]
3589 : [ 3.452e-005   ]
3590 : [ 3.07631e-005 ]
3591 : [ 3.06257e-005 ]
3592 : [ 3.38991e-005 ]
3593 : [ 3.06464e-005 ]
3594 : [ 3.05153e-005 ]
3595 : [ 3.41487e-005 ]
3596 : [ 3.05073e-005 ]
3597 : [ 3.20411e-005 ]
3598 : [ 3.0478e-005  ]
3599 : [ 3.08809e-005 ]
3600 : [ 3.44262e-005 ]
3601 : [ 3.05364e-005 ]
3602 : [ 3.4525e-005  ]
3603 : [ 3.03972e-005 ]
3604 : [ 3.41206e-005 ]
3605 : [ 3.41948e-005 ]
3606 : [ 3.27731e-005 ]
3607 : [ 3.03879e-005 ]
3608 : [ 3.14201e-005 ]
3609 : [ 3.12935e-005 ]
3610 : [ 3.45356e-005 ]
3611 : [ 3.38764e-005 ]
3612 : [ 3.0385e-005  ]
3613 : [ 3.37412e-005 ]
3614 : [ 3.07005e-005 ]
3615 : [ 3.03859e-005 ]
3616 : [ 3.17372e-005 ]
3617 : [ 3.38272e-005 ]
3618 : [ 3.43456e-005 ]
3619 : [ 3.11059e-005 ]
3620 : [ 3.35287e-005 ]
3621 : [ 3.11827e-005 ]
3622 : [ 3.06508e-005 ]
3623 : [ 3.15191e-005 ]
3624 : [ 3.12279e-005 ]
3625 : [ 3.05261e-005 ]
3626 : [ 3.03788e-005 ]
3627 : [ 3.03837e-005 ]
3628 : [ 3.14954e-005 ]
3629 : [ 3.30457e-005 ]
3630 : [ 3.40569e-005 ]
3631 : [ 3.04004e-005 ]
3632 : [ 3.36955e-005 ]
3633 : [ 3.03853e-005 ]
3634 : [ 3.44442e-005 ]
3635 : [ 3.0923e-005  ]
3636 : [ 3.19639e-005 ]
3637 : [ 3.26068e-005 ]
3638 : [ 3.13261e-005 ]
3639 : [ 3.09168e-005 ]
3640 : [ 3.23271e-005 ]
3641 : [ 3.03802e-005 ]
3642 : [ 3.04327e-005 ]
3643 : [ 3.40918e-005 ]
3644 : [ 3.45358e-005 ]
3645 : [ 3.44304e-005 ]
3646 : [ 3.45424e-005 ]
3647 : [ 3.40367e-005 ]
3648 : [ 3.10839e-005 ]
3649 : [ 3.42416e-005 ]
3650 : [ 3.1053e-005  ]
3651 : [ 3.03798e-005 ]
3652 : [ 3.08579e-005 ]
3653 : [ 3.03792e-005 ]
3654 : [ 3.33576e-005 ]
3655 : [ 3.44303e-005 ]
3656 : [ 3.1161e-005  ]
3657 : [ 3.21257e-005 ]
3658 : [ 3.29855e-005 ]
3659 : [ 3.34784e-005 ]
3660 : [ 3.44647e-005 ]
3661 : [ 3.45048e-005 ]
3662 : [ 3.13341e-005 ]
3663 : [ 3.20232e-005 ]
3664 : [ 3.3751e-005  ]
3665 : [ 3.03786e-005 ]
3666 : [ 3.0431e-005  ]
3667 : [ 3.06724e-005 ]
3668 : [ 3.10341e-005 ]
3669 : [ 3.09655e-005 ]
3670 : [ 3.04999e-005 ]
3671 : [ 3.15938e-005 ]
3672 : [ 3.43161e-005 ]
3673 : [ 3.04146e-005 ]
3674 : [ 3.25749e-005 ]
3675 : [ 3.39008e-005 ]
3676 : [ 3.14379e-005 ]
3677 : [ 3.45332e-005 ]
3678 : [ 3.35488e-005 ]
3679 : [ 3.45212e-005 ]
3680 : [ 3.04743e-005 ]
3681 : [ 3.3503e-005  ]
3682 : [ 3.08815e-005 ]
3683 : [ 3.3921e-005  ]
3684 : [ 3.39583e-005 ]
3685 : [ 3.45392e-005 ]
3686 : [ 3.14046e-005 ]
3687 : [ 3.43773e-005 ]
3688 : [ 3.45424e-005 ]
3689 : [ 3.36943e-005 ]
3690 : [ 3.12748e-005 ]
3691 : [ 3.13822e-005 ]
3692 : [ 3.29525e-005 ]
3693 : [ 3.16483e-005 ]
3694 : [ 3.12999e-005 ]
3695 : [ 3.0379e-005  ]
3696 : [ 3.40997e-005 ]
3697 : [ 3.05294e-005 ]
3698 : [ 3.34785e-005 ]
3699 : [ 3.43944e-005 ]
3700 : [ 3.04509e-005 ]
3701 : [ 3.0703e-005  ]
3702 : [ 3.03969e-005 ]
3703 : [ 3.4507e-005  ]
3704 : [ 3.35118e-005 ]
3705 : [ 3.15765e-005 ]
3706 : [ 3.32481e-005 ]
3707 : [ 3.19429e-005 ]
3708 : [ 3.31316e-005 ]
3709 : [ 3.37785e-005 ]
3710 : [ 3.10629e-005 ]
3711 : [ 3.2207e-005  ]
3712 : [ 3.38239e-005 ]
3713 : [ 3.3641e-005  ]
3714 : [ 3.09263e-005 ]
3715 : [ 3.04285e-005 ]
3716 : [ 3.21995e-005 ]
3717 : [ 3.38949e-005 ]
3718 : [ 3.03838e-005 ]
3719 : [ 3.09018e-005 ]
3720 : [ 3.06619e-005 ]
3721 : [ 3.24789e-005 ]
3722 : [ 3.05457e-005 ]
3723 : [ 3.45195e-005 ]
3724 : [ 3.22563e-005 ]
3725 : [ 3.13779e-005 ]
3726 : [ 3.10851e-005 ]
3727 : [ 3.04241e-005 ]
3728 : [ 3.06051e-005 ]
3729 : [ 3.34274e-005 ]
3730 : [ 3.04299e-005 ]
3731 : [ 3.20649e-005 ]
3732 : [ 3.23361e-005 ]
3733 : [ 3.45256e-005 ]
3734 : [ 3.20559e-005 ]
3735 : [ 3.24532e-005 ]
3736 : [ 3.40979e-005 ]
3737 : [ 3.13007e-005 ]
3738 : [ 3.19382e-005 ]
3739 : [ 3.06876e-005 ]
3740 : [ 3.4321e-005  ]
3741 : [ 3.36915e-005 ]
3742 : [ 3.38781e-005 ]
3743 : [ 3.10717e-005 ]
3744 : [ 3.4144e-005  ]
3745 : [ 3.05964e-005 ]
3746 : [ 3.451e-005   ]
3747 : [ 3.35478e-005 ]
3748 : [ 3.36009e-005 ]
3749 : [ 3.14078e-005 ]
3750 : [ 3.05345e-005 ]
3751 : [ 3.39637e-005 ]
3752 : [ 3.0381e-005  ]
3753 : [ 3.18733e-005 ]
3754 : [ 3.41612e-005 ]
3755 : [ 3.31076e-005 ]
3756 : [ 3.06029e-005 ]
3757 : [ 3.41729e-005 ]
3758 : [ 3.43064e-005 ]
3759 : [ 3.23641e-005 ]
3760 : [ 3.33551e-005 ]
3761 : [ 3.06706e-005 ]
3762 : [ 3.44254e-005 ]
3763 : [ 3.03944e-005 ]
3764 : [ 3.16516e-005 ]
3765 : [ 3.14969e-005 ]
3766 : [ 3.05228e-005 ]
3767 : [ 3.04251e-005 ]
3768 : [ 3.04115e-005 ]
3769 : [ 3.25926e-005 ]
3770 : [ 3.39161e-005 ]
3771 : [ 3.40799e-005 ]
3772 : [ 3.29018e-005 ]
3773 : [ 3.13791e-005 ]
3774 : [ 3.12115e-005 ]
3775 : [ 3.0953e-005  ]
3776 : [ 3.35781e-005 ]
3777 : [ 3.42126e-005 ]
3778 : [ 3.24937e-005 ]
3779 : [ 3.21585e-005 ]
3780 : [ 3.45215e-005 ]
3781 : [ 3.08506e-005 ]
3782 : [ 3.41418e-005 ]
3783 : [ 3.14802e-005 ]
3784 : [ 3.2241e-005  ]
3785 : [ 3.05603e-005 ]
3786 : [ 3.16489e-005 ]
3787 : [ 3.24898e-005 ]
3788 : [ 3.11378e-005 ]
3789 : [ 3.40295e-005 ]
3790 : [ 3.16089e-005 ]
3791 : [ 3.30864e-005 ]
3792 : [ 3.23577e-005 ]
3793 : [ 3.16545e-005 ]
3794 : [ 3.0558e-005  ]
3795 : [ 3.45413e-005 ]
3796 : [ 3.18212e-005 ]
3797 : [ 3.07689e-005 ]
3798 : [ 3.09214e-005 ]
3799 : [ 3.21163e-005 ]
3800 : [ 3.35521e-005 ]
3801 : [ 3.08548e-005 ]
3802 : [ 3.05412e-005 ]
3803 : [ 3.05406e-005 ]
3804 : [ 3.36235e-005 ]
3805 : [ 3.0603e-005  ]
3806 : [ 3.09291e-005 ]
3807 : [ 3.42799e-005 ]
3808 : [ 3.08392e-005 ]
3809 : [ 3.0448e-005  ]
3810 : [ 3.45391e-005 ]
3811 : [ 3.43506e-005 ]
3812 : [ 3.40526e-005 ]
3813 : [ 3.05567e-005 ]
3814 : [ 3.29214e-005 ]
3815 : [ 3.05097e-005 ]
3816 : [ 3.07865e-005 ]
3817 : [ 3.21767e-005 ]
3818 : [ 3.43707e-005 ]
3819 : [ 3.05113e-005 ]
3820 : [ 3.06798e-005 ]
3821 : [ 3.07398e-005 ]
3822 : [ 3.45149e-005 ]
3823 : [ 3.33475e-005 ]
3824 : [ 3.14324e-005 ]
3825 : [ 3.4542e-005  ]
3826 : [ 3.40432e-005 ]
3827 : [ 3.25704e-005 ]
3828 : [ 3.42325e-005 ]
3829 : [ 3.08721e-005 ]
3830 : [ 3.43099e-005 ]
3831 : [ 3.10781e-005 ]
3832 : [ 3.20326e-005 ]
3833 : [ 3.13925e-005 ]
3834 : [ 3.35551e-005 ]
3835 : [ 3.18341e-005 ]
3836 : [ 3.04139e-005 ]
3837 : [ 3.44669e-005 ]
3838 : [ 3.08209e-005 ]
3839 : [ 3.37417e-005 ]
3840 : [ 3.15934e-005 ]
3841 : [ 3.44158e-005 ]
3842 : [ 3.43215e-005 ]
3843 : [ 3.27486e-005 ]
3844 : [ 3.04504e-005 ]
3845 : [ 3.03959e-005 ]
3846 : [ 3.25777e-005 ]
3847 : [ 3.32796e-005 ]
3848 : [ 3.04062e-005 ]
3849 : [ 3.35256e-005 ]
3850 : [ 3.45244e-005 ]
3851 : [ 3.10408e-005 ]
3852 : [ 3.32238e-005 ]
3853 : [ 3.39885e-005 ]
3854 : [ 3.03819e-005 ]
3855 : [ 3.3013e-005  ]
3856 : [ 3.08447e-005 ]
3857 : [ 3.11943e-005 ]
3858 : [ 3.07441e-005 ]
3859 : [ 3.14348e-005 ]
3860 : [ 3.12848e-005 ]
3861 : [ 3.44481e-005 ]
3862 : [ 3.15113e-005 ]
3863 : [ 3.13534e-005 ]
3864 : [ 3.45415e-005 ]
3865 : [ 3.03788e-005 ]
3866 : [ 3.05336e-005 ]
3867 : [ 3.07005e-005 ]
3868 : [ 3.12264e-005 ]
3869 : [ 3.03963e-005 ]
3870 : [ 3.08264e-005 ]
3871 : [ 3.06187e-005 ]
3872 : [ 3.04587e-005 ]
3873 : [ 3.35061e-005 ]
3874 : [ 3.45214e-005 ]
3875 : [ 3.33891e-005 ]
3876 : [ 3.05877e-005 ]
3877 : [ 3.35331e-005 ]
3878 : [ 3.15695e-005 ]
3879 : [ 3.13616e-005 ]
3880 : [ 3.43449e-005 ]
3881 : [ 3.25541e-005 ]
3882 : [ 3.07508e-005 ]
3883 : [ 3.44775e-005 ]
3884 : [ 3.43319e-005 ]
3885 : [ 3.11006e-005 ]
3886 : [ 3.45364e-005 ]
3887 : [ 3.41145e-005 ]
3888 : [ 3.03924e-005 ]
3889 : [ 3.40675e-005 ]
3890 : [ 3.03939e-005 ]
3891 : [ 3.09788e-005 ]
3892 : [ 3.13928e-005 ]
3893 : [ 3.15701e-005 ]
3894 : [ 3.17808e-005 ]
3895 : [ 3.29272e-005 ]
3896 : [ 3.31142e-005 ]
3897 : [ 3.04406e-005 ]
3898 : [ 3.14788e-005 ]
3899 : [ 3.10036e-005 ]
3900 : [ 3.15763e-005 ]
3901 : [ 3.04819e-005 ]
3902 : [ 3.04724e-005 ]
3903 : [ 3.03877e-005 ]
3904 : [ 3.43397e-005 ]
3905 : [ 3.32637e-005 ]
3906 : [ 3.39289e-005 ]
3907 : [ 3.29941e-005 ]
3908 : [ 3.40341e-005 ]
3909 : [ 3.03942e-005 ]
3910 : [ 3.07295e-005 ]
3911 : [ 3.14343e-005 ]
3912 : [ 3.33583e-005 ]
3913 : [ 3.15636e-005 ]
3914 : [ 3.0771e-005  ]
3915 : [ 3.07301e-005 ]
3916 : [ 3.18958e-005 ]
3917 : [ 3.42168e-005 ]
3918 : [ 3.36607e-005 ]
3919 : [ 3.04561e-005 ]
3920 : [ 3.45424e-005 ]
3921 : [ 3.04085e-005 ]
3922 : [ 3.28991e-005 ]
3923 : [ 3.0928e-005  ]
3924 : [ 3.35896e-005 ]
3925 : [ 3.44817e-005 ]
3926 : [ 3.45214e-005 ]
3927 : [ 3.43275e-005 ]
3928 : [ 3.30812e-005 ]
3929 : [ 3.33424e-005 ]
3930 : [ 3.29603e-005 ]
3931 : [ 3.41575e-005 ]
3932 : [ 3.3086e-005  ]
3933 : [ 3.41934e-005 ]
3934 : [ 3.41055e-005 ]
3935 : [ 3.07947e-005 ]
3936 : [ 3.09887e-005 ]
3937 : [ 3.42987e-005 ]
3938 : [ 3.0416e-005  ]
3939 : [ 3.45295e-005 ]
3940 : [ 3.35876e-005 ]
3941 : [ 3.12991e-005 ]
3942 : [ 3.31238e-005 ]
3943 : [ 3.09036e-005 ]
3944 : [ 3.09356e-005 ]
3945 : [ 3.04167e-005 ]
3946 : [ 3.0932e-005  ]
3947 : [ 3.25674e-005 ]
3948 : [ 3.09013e-005 ]
3949 : [ 3.09029e-005 ]
3950 : [ 3.45377e-005 ]
3951 : [ 3.03799e-005 ]
3952 : [ 3.25735e-005 ]
3953 : [ 3.03793e-005 ]
3954 : [ 3.26901e-005 ]
3955 : [ 3.16328e-005 ]
3956 : [ 3.26616e-005 ]
3957 : [ 3.09023e-005 ]
3958 : [ 3.18484e-005 ]
3959 : [ 3.38854e-005 ]
3960 : [ 3.09413e-005 ]
3961 : [ 3.22184e-005 ]
3962 : [ 3.11193e-005 ]
3963 : [ 3.20902e-005 ]
3964 : [ 3.44962e-005 ]
3965 : [ 3.36743e-005 ]
3966 : [ 3.05835e-005 ]
3967 : [ 3.30176e-005 ]
3968 : [ 3.19262e-005 ]
3969 : [ 3.09181e-005 ]
3970 : [ 3.42023e-005 ]
3971 : [ 3.34007e-005 ]
3972 : [ 3.44718e-005 ]
3973 : [ 3.03969e-005 ]
3974 : [ 3.04186e-005 ]
3975 : [ 3.17288e-005 ]
3976 : [ 3.4398e-005  ]
3977 : [ 3.26413e-005 ]
3978 : [ 3.04948e-005 ]
3979 : [ 3.35174e-005 ]
3980 : [ 3.25832e-005 ]
3981 : [ 3.08531e-005 ]
3982 : [ 3.03815e-005 ]
3983 : [ 3.35606e-005 ]
3984 : [ 3.17597e-005 ]
3985 : [ 3.07699e-005 ]
3986 : [ 3.16348e-005 ]
3987 : [ 3.0551e-005  ]
3988 : [ 3.1481e-005  ]
3989 : [ 3.05578e-005 ]
3990 : [ 3.44969e-005 ]
3991 : [ 3.15119e-005 ]
3992 : [ 3.06194e-005 ]
3993 : [ 3.42585e-005 ]
3994 : [ 3.03898e-005 ]
3995 : [ 3.42999e-005 ]
3996 : [ 3.4227e-005  ]
3997 : [ 3.19695e-005 ]
3998 : [ 3.35203e-005 ]
3999 : [ 3.41753e-005 ]
4000 : [ 3.04228e-005 ]
4001 : [ 3.24693e-005 ]
4002 : [ 3.20552e-005 ]
4003 : [ 3.13665e-005 ]
4004 : [ 3.03868e-005 ]
4005 : [ 3.45343e-005 ]
4006 : [ 3.09502e-005 ]
4007 : [ 3.04463e-005 ]
4008 : [ 3.36083e-005 ]
4009 : [ 3.0877e-005  ]
4010 : [ 3.10759e-005 ]
4011 : [ 3.03864e-005 ]
4012 : [ 3.15977e-005 ]
4013 : [ 3.45097e-005 ]
4014 : [ 3.11714e-005 ]
4015 : [ 3.34278e-005 ]
4016 : [ 3.41884e-005 ]
4017 : [ 3.12157e-005 ]
4018 : [ 3.07501e-005 ]
4019 : [ 3.04349e-005 ]
4020 : [ 3.16863e-005 ]
4021 : [ 3.33526e-005 ]
4022 : [ 3.04083e-005 ]
4023 : [ 3.37374e-005 ]
4024 : [ 3.27049e-005 ]
4025 : [ 3.0819e-005  ]
4026 : [ 3.15239e-005 ]
4027 : [ 3.45301e-005 ]
4028 : [ 3.20023e-005 ]
4029 : [ 3.45111e-005 ]
4030 : [ 3.34694e-005 ]
4031 : [ 3.28074e-005 ]
4032 : [ 3.05169e-005 ]
4033 : [ 3.13964e-005 ]
4034 : [ 3.45412e-005 ]
4035 : [ 3.43921e-005 ]
4036 : [ 3.04064e-005 ]
4037 : [ 3.06735e-005 ]
4038 : [ 3.05866e-005 ]
4039 : [ 3.41304e-005 ]
4040 : [ 3.40645e-005 ]
4041 : [ 3.32693e-005 ]
4042 : [ 3.0474e-005  ]
4043 : [ 3.09676e-005 ]
4044 : [ 3.27499e-005 ]
4045 : [ 3.45174e-005 ]
4046 : [ 3.03996e-005 ]
4047 : [ 3.35523e-005 ]
4048 : [ 3.36485e-005 ]
4049 : [ 3.15462e-005 ]
4050 : [ 3.41522e-005 ]
4051 : [ 3.45398e-005 ]
4052 : [ 3.05692e-005 ]
4053 : [ 3.0739e-005  ]
4054 : [ 3.34249e-005 ]
4055 : [ 3.04573e-005 ]
4056 : [ 3.45129e-005 ]
4057 : [ 3.45424e-005 ]
4058 : [ 3.29035e-005 ]
4059 : [ 3.06308e-005 ]
4060 : [ 3.20401e-005 ]
4061 : [ 3.39579e-005 ]
4062 : [ 3.05134e-005 ]
4063 : [ 3.34409e-005 ]
4064 : [ 3.09433e-005 ]
4065 : [ 3.38965e-005 ]
4066 : [ 3.16478e-005 ]
4067 : [ 3.293e-005   ]
4068 : [ 3.0717e-005  ]
4069 : [ 3.11363e-005 ]
4070 : [ 3.39098e-005 ]
4071 : [ 3.12371e-005 ]
4072 : [ 3.04269e-005 ]
4073 : [ 3.10396e-005 ]
4074 : [ 3.16137e-005 ]
4075 : [ 3.43289e-005 ]
4076 : [ 3.44445e-005 ]
4077 : [ 3.07129e-005 ]
4078 : [ 3.2286e-005  ]
4079 : [ 3.15915e-005 ]
4080 : [ 3.04956e-005 ]
4081 : [ 3.39408e-005 ]
4082 : [ 3.36512e-005 ]
4083 : [ 3.40606e-005 ]
4084 : [ 3.03907e-005 ]
4085 : [ 3.10916e-005 ]
4086 : [ 3.08139e-005 ]
4087 : [ 3.13695e-005 ]
4088 : [ 3.10765e-005 ]
4089 : [ 3.04447e-005 ]
4090 : [ 3.09041e-005 ]
4091 : [ 3.34151e-005 ]
4092 : [ 3.45424e-005 ]
4093 : [ 3.09129e-005 ]
4094 : [ 3.33521e-005 ]
4095 : [ 3.45316e-005 ]
4096 : [ 3.10394e-005 ]
4097 : [ 3.05154e-005 ]
4098 : [ 3.1828e-005  ]
4099 : [ 3.42981e-005 ]
4100 : [ 3.08242e-005 ]
4101 : [ 3.03938e-005 ]
4102 : [ 3.45372e-005 ]
4103 : [ 3.10492e-005 ]
4104 : [ 3.42804e-005 ]
4105 : [ 3.42631e-005 ]
4106 : [ 3.18398e-005 ]
4107 : [ 3.44582e-005 ]
4108 : [ 3.13977e-005 ]
4109 : [ 3.42854e-005 ]
4110 : [ 3.17591e-005 ]
4111 : [ 3.05231e-005 ]
4112 : [ 3.06567e-005 ]
4113 : [ 3.13632e-005 ]
4114 : [ 3.43576e-005 ]
4115 : [ 3.44897e-005 ]
4116 : [ 3.44108e-005 ]
4117 : [ 3.45075e-005 ]
4118 : [ 3.18081e-005 ]
4119 : [ 3.11805e-005 ]
4120 : [ 3.17562e-005 ]
4121 : [ 3.15026e-005 ]
4122 : [ 3.44194e-005 ]
4123 : [ 3.17772e-005 ]
4124 : [ 3.05093e-005 ]
4125 : [ 3.15024e-005 ]
4126 : [ 3.07481e-005 ]
4127 : [ 3.45242e-005 ]
4128 : [ 3.33931e-005 ]
4129 : [ 3.39595e-005 ]
4130 : [ 3.39542e-005 ]
4131 : [ 3.06425e-005 ]
4132 : [ 3.32815e-005 ]
4133 : [ 3.4226e-005  ]
4134 : [ 3.1084e-005  ]
4135 : [ 3.42584e-005 ]
4136 : [ 3.15103e-005 ]
4137 : [ 3.06752e-005 ]
4138 : [ 3.08304e-005 ]
4139 : [ 3.10039e-005 ]
4140 : [ 3.3692e-005  ]
4141 : [ 3.38745e-005 ]
4142 : [ 3.22996e-005 ]
4143 : [ 3.34447e-005 ]
4144 : [ 3.34989e-005 ]
4145 : [ 3.36222e-005 ]
4146 : [ 3.4524e-005  ]
4147 : [ 3.37978e-005 ]
4148 : [ 3.32918e-005 ]
4149 : [ 3.22897e-005 ]
4150 : [ 3.37696e-005 ]
4151 : [ 3.08017e-005 ]
4152 : [ 3.3956e-005  ]
4153 : [ 3.15754e-005 ]
4154 : [ 3.09251e-005 ]
4155 : [ 3.18905e-005 ]
4156 : [ 3.2143e-005  ]
4157 : [ 3.18496e-005 ]
4158 : [ 3.39875e-005 ]
4159 : [ 3.34818e-005 ]
4160 : [ 3.45188e-005 ]
4161 : [ 3.05e-005    ]
4162 : [ 3.04877e-005 ]
4163 : [ 3.06604e-005 ]
4164 : [ 3.40167e-005 ]
4165 : [ 3.45039e-005 ]
4166 : [ 3.03849e-005 ]
4167 : [ 3.12079e-005 ]
4168 : [ 3.30403e-005 ]
4169 : [ 3.39992e-005 ]
4170 : [ 3.28276e-005 ]
4171 : [ 3.07321e-005 ]
4172 : [ 3.32944e-005 ]
4173 : [ 3.14336e-005 ]
4174 : [ 3.4433e-005  ]
4175 : [ 3.10336e-005 ]
4176 : [ 3.13337e-005 ]
4177 : [ 3.43412e-005 ]
4178 : [ 3.0379e-005  ]
4179 : [ 3.08091e-005 ]
4180 : [ 3.35485e-005 ]
4181 : [ 3.1053e-005  ]
4182 : [ 3.03923e-005 ]
4183 : [ 3.44335e-005 ]
4184 : [ 3.45119e-005 ]
4185 : [ 3.45407e-005 ]
4186 : [ 3.06344e-005 ]
4187 : [ 3.05391e-005 ]
4188 : [ 3.03866e-005 ]
4189 : [ 3.41933e-005 ]
4190 : [ 3.43446e-005 ]
4191 : [ 3.41775e-005 ]
4192 : [ 3.39946e-005 ]
4193 : [ 3.12588e-005 ]
4194 : [ 3.11282e-005 ]
4195 : [ 3.11233e-005 ]
4196 : [ 3.37731e-005 ]
4197 : [ 3.03998e-005 ]
4198 : [ 3.03798e-005 ]
4199 : [ 3.42866e-005 ]
4200 : [ 3.04036e-005 ]
4201 : [ 3.11395e-005 ]
4202 : [ 3.16424e-005 ]
4203 : [ 3.39927e-005 ]
4204 : [ 3.23465e-005 ]
4205 : [ 3.45384e-005 ]
4206 : [ 3.14848e-005 ]
4207 : [ 3.15616e-005 ]
4208 : [ 3.44772e-005 ]
4209 : [ 3.07014e-005 ]
4210 : [ 3.2886e-005  ]
4211 : [ 3.45396e-005 ]
4212 : [ 3.3867e-005  ]
4213 : [ 3.40408e-005 ]
4214 : [ 3.03862e-005 ]
4215 : [ 3.2101e-005  ]
4216 : [ 3.10171e-005 ]
4217 : [ 3.1341e-005  ]
4218 : [ 3.06208e-005 ]
4219 : [ 3.20389e-005 ]
4220 : [ 3.07429e-005 ]
4221 : [ 3.40591e-005 ]
4222 : [ 3.15811e-005 ]
4223 : [ 3.44208e-005 ]
4224 : [ 3.04677e-005 ]
4225 : [ 3.07556e-005 ]
4226 : [ 3.45415e-005 ]
4227 : [ 3.31122e-005 ]
4228 : [ 3.45091e-005 ]
4229 : [ 3.45402e-005 ]
4230 : [ 3.06972e-005 ]
4231 : [ 3.06114e-005 ]
4232 : [ 3.21064e-005 ]
4233 : [ 3.44166e-005 ]
4234 : [ 3.04029e-005 ]
4235 : [ 3.4121e-005  ]
4236 : [ 3.37299e-005 ]
4237 : [ 3.11146e-005 ]
4238 : [ 3.13494e-005 ]
4239 : [ 3.28487e-005 ]
4240 : [ 3.34921e-005 ]
4241 : [ 3.45267e-005 ]
4242 : [ 3.3566e-005  ]
4243 : [ 3.04257e-005 ]
4244 : [ 3.06425e-005 ]
4245 : [ 3.25952e-005 ]
4246 : [ 3.38521e-005 ]
4247 : [ 3.05598e-005 ]
4248 : [ 3.14653e-005 ]
4249 : [ 3.03786e-005 ]
4250 : [ 3.39629e-005 ]
4251 : [ 3.35447e-005 ]
4252 : [ 3.10884e-005 ]
4253 : [ 3.42597e-005 ]
4254 : [ 3.09464e-005 ]
4255 : [ 3.05909e-005 ]
4256 : [ 3.45128e-005 ]
4257 : [ 3.13948e-005 ]
4258 : [ 3.0788e-005  ]
4259 : [ 3.45085e-005 ]
4260 : [ 3.09951e-005 ]
4261 : [ 3.39068e-005 ]
4262 : [ 3.13089e-005 ]
4263 : [ 3.22516e-005 ]
4264 : [ 3.4496e-005  ]
4265 : [ 3.45333e-005 ]
4266 : [ 3.13636e-005 ]
4267 : [ 3.35859e-005 ]
4268 : [ 3.11597e-005 ]
4269 : [ 3.05112e-005 ]
4270 : [ 3.36404e-005 ]
4271 : [ 3.15616e-005 ]
4272 : [ 3.44936e-005 ]
4273 : [ 3.28753e-005 ]
4274 : [ 3.1518e-005  ]
4275 : [ 3.16693e-005 ]
4276 : [ 3.45171e-005 ]
4277 : [ 3.11576e-005 ]
4278 : [ 3.18961e-005 ]
4279 : [ 3.06382e-005 ]
4280 : [ 3.45404e-005 ]
4281 : [ 3.21301e-005 ]
4282 : [ 3.43173e-005 ]
4283 : [ 3.4398e-005  ]
4284 : [ 3.06579e-005 ]
4285 : [ 3.45351e-005 ]
4286 : [ 3.45391e-005 ]
4287 : [ 3.40219e-005 ]
4288 : [ 3.43719e-005 ]
4289 : [ 3.15958e-005 ]
4290 : [ 3.04469e-005 ]
4291 : [ 3.44549e-005 ]
4292 : [ 3.09187e-005 ]
4293 : [ 3.33354e-005 ]
4294 : [ 3.03787e-005 ]
4295 : [ 3.04502e-005 ]
4296 : [ 3.15534e-005 ]
4297 : [ 3.04887e-005 ]
4298 : [ 3.44618e-005 ]
4299 : [ 3.44693e-005 ]
4300 : [ 3.29564e-005 ]
4301 : [ 3.45326e-005 ]
4302 : [ 3.45392e-005 ]
4303 : [ 3.21962e-005 ]
4304 : [ 3.1631e-005  ]
4305 : [ 3.05441e-005 ]
4306 : [ 3.061e-005   ]
4307 : [ 3.08806e-005 ]
4308 : [ 3.04696e-005 ]
4309 : [ 3.33644e-005 ]
4310 : [ 3.10682e-005 ]
4311 : [ 3.29926e-005 ]
4312 : [ 3.35685e-005 ]
4313 : [ 3.4428e-005  ]
4314 : [ 3.37863e-005 ]
4315 : [ 3.04043e-005 ]
4316 : [ 3.04366e-005 ]
4317 : [ 3.35959e-005 ]
4318 : [ 3.44505e-005 ]
4319 : [ 3.42747e-005 ]
4320 : [ 3.32937e-005 ]
4321 : [ 3.18265e-005 ]
4322 : [ 3.29561e-005 ]
4323 : [ 3.04751e-005 ]
4324 : [ 3.05508e-005 ]
4325 : [ 3.07124e-005 ]
4326 : [ 3.096e-005   ]
4327 : [ 3.42528e-005 ]
4328 : [ 3.36749e-005 ]
4329 : [ 3.10025e-005 ]
4330 : [ 3.18269e-005 ]
4331 : [ 3.38525e-005 ]
4332 : [ 3.29708e-005 ]
4333 : [ 3.10562e-005 ]
4334 : [ 3.12926e-005 ]
4335 : [ 3.07396e-005 ]
4336 : [ 3.15863e-005 ]
4337 : [ 3.23232e-005 ]
4338 : [ 3.06021e-005 ]
4339 : [ 3.23273e-005 ]
4340 : [ 3.37017e-005 ]
4341 : [ 3.15237e-005 ]
4342 : [ 3.44181e-005 ]
4343 : [ 3.03897e-005 ]
4344 : [ 3.21156e-005 ]
4345 : [ 3.1066e-005  ]
4346 : [ 3.31254e-005 ]
4347 : [ 3.31914e-005 ]
4348 : [ 3.38268e-005 ]
4349 : [ 3.33364e-005 ]
4350 : [ 3.45287e-005 ]
4351 : [ 3.0379e-005  ]
4352 : [ 3.31978e-005 ]
4353 : [ 3.44824e-005 ]
4354 : [ 3.17939e-005 ]
4355 : [ 3.33047e-005 ]
4356 : [ 3.39821e-005 ]
4357 : [ 3.41191e-005 ]
4358 : [ 3.2824e-005  ]
4359 : [ 3.16749e-005 ]
4360 : [ 3.43857e-005 ]
4361 : [ 3.03895e-005 ]
4362 : [ 3.14314e-005 ]
4363 : [ 3.04147e-005 ]
4364 : [ 3.31809e-005 ]
4365 : [ 3.33763e-005 ]
4366 : [ 3.30719e-005 ]
4367 : [ 3.20691e-005 ]
4368 : [ 3.41934e-005 ]
4369 : [ 3.04909e-005 ]
4370 : [ 3.07215e-005 ]
4371 : [ 3.03997e-005 ]
4372 : [ 3.33961e-005 ]
4373 : [ 3.43432e-005 ]
4374 : [ 3.03908e-005 ]
4375 : [ 3.45126e-005 ]
4376 : [ 3.14968e-005 ]
4377 : [ 3.34578e-005 ]
4378 : [ 3.17023e-005 ]
4379 : [ 3.35904e-005 ]
4380 : [ 3.13308e-005 ]
4381 : [ 3.37666e-005 ]
4382 : [ 3.41005e-005 ]
4383 : [ 3.45408e-005 ]
4384 : [ 3.09753e-005 ]
4385 : [ 3.40076e-005 ]
4386 : [ 3.41827e-005 ]
4387 : [ 3.19373e-005 ]
4388 : [ 3.17953e-005 ]
4389 : [ 3.35599e-005 ]
4390 : [ 3.13985e-005 ]
4391 : [ 3.17372e-005 ]
4392 : [ 3.09731e-005 ]
4393 : [ 3.40837e-005 ]
4394 : [ 3.36732e-005 ]
4395 : [ 3.32141e-005 ]
4396 : [ 3.04699e-005 ]
4397 : [ 3.35497e-005 ]
4398 : [ 3.39119e-005 ]
4399 : [ 3.04453e-005 ]
4400 : [ 3.10768e-005 ]
4401 : [ 3.13559e-005 ]
4402 : [ 3.43792e-005 ]
4403 : [ 3.25564e-005 ]
4404 : [ 3.16177e-005 ]
4405 : [ 3.35747e-005 ]
4406 : [ 3.05574e-005 ]
4407 : [ 3.09796e-005 ]
4408 : [ 3.33327e-005 ]
4409 : [ 3.0967e-005  ]
4410 : [ 3.1294e-005  ]
4411 : [ 3.43223e-005 ]
4412 : [ 3.45224e-005 ]
4413 : [ 3.39638e-005 ]
4414 : [ 3.09469e-005 ]
4415 : [ 3.35028e-005 ]
4416 : [ 3.14855e-005 ]
4417 : [ 3.05938e-005 ]
4418 : [ 3.43838e-005 ]
4419 : [ 3.39956e-005 ]
4420 : [ 3.44271e-005 ]
4421 : [ 3.05659e-005 ]
4422 : [ 3.4048e-005  ]
4423 : [ 3.43499e-005 ]
4424 : [ 3.34328e-005 ]
4425 : [ 3.07891e-005 ]
4426 : [ 3.11082e-005 ]
4427 : [ 3.28492e-005 ]
4428 : [ 3.41302e-005 ]
4429 : [ 3.03835e-005 ]
4430 : [ 3.10206e-005 ]
4431 : [ 3.07556e-005 ]
4432 : [ 3.44946e-005 ]
4433 : [ 3.38003e-005 ]
4434 : [ 3.45145e-005 ]
4435 : [ 3.42744e-005 ]
4436 : [ 3.0385e-005  ]
4437 : [ 3.36475e-005 ]
4438 : [ 3.04954e-005 ]
4439 : [ 3.22411e-005 ]
4440 : [ 3.06469e-005 ]
4441 : [ 3.40298e-005 ]
4442 : [ 3.03934e-005 ]
4443 : [ 3.08196e-005 ]
4444 : [ 3.4106e-005  ]
4445 : [ 3.15402e-005 ]
4446 : [ 3.09934e-005 ]
4447 : [ 3.04132e-005 ]
4448 : [ 3.45217e-005 ]
4449 : [ 3.09162e-005 ]
4450 : [ 3.35452e-005 ]
4451 : [ 3.31464e-005 ]
4452 : [ 3.45425e-005 ]
4453 : [ 3.04117e-005 ]
4454 : [ 3.11257e-005 ]
4455 : [ 3.23197e-005 ]
4456 : [ 3.33858e-005 ]
4457 : [ 3.21791e-005 ]
4458 : [ 3.08663e-005 ]
4459 : [ 3.40152e-005 ]
4460 : [ 3.39483e-005 ]
4461 : [ 3.35772e-005 ]
4462 : [ 3.4193e-005  ]
4463 : [ 3.08756e-005 ]
4464 : [ 3.06244e-005 ]
4465 : [ 3.06313e-005 ]
4466 : [ 3.39338e-005 ]
4467 : [ 3.05955e-005 ]
4468 : [ 3.15329e-005 ]
4469 : [ 3.05626e-005 ]
4470 : [ 3.19212e-005 ]
4471 : [ 3.45423e-005 ]
4472 : [ 3.03791e-005 ]
4473 : [ 3.051e-005   ]
4474 : [ 3.12114e-005 ]
4475 : [ 3.05157e-005 ]
4476 : [ 3.33235e-005 ]
4477 : [ 3.10726e-005 ]
4478 : [ 3.05285e-005 ]
4479 : [ 3.09158e-005 ]
4480 : [ 3.06624e-005 ]
4481 : [ 3.27112e-005 ]
4482 : [ 3.1287e-005  ]
4483 : [ 3.36974e-005 ]
4484 : [ 3.42619e-005 ]
4485 : [ 3.0914e-005  ]
4486 : [ 3.45408e-005 ]
4487 : [ 3.36184e-005 ]
4488 : [ 3.19697e-005 ]
4489 : [ 3.18827e-005 ]
4490 : [ 3.37699e-005 ]
4491 : [ 3.35598e-005 ]
4492 : [ 3.10682e-005 ]
4493 : [ 3.08506e-005 ]
4494 : [ 3.4077e-005  ]
4495 : [ 3.04929e-005 ]
4496 : [ 3.45236e-005 ]
4497 : [ 3.44905e-005 ]
4498 : [ 3.29976e-005 ]
4499 : [ 3.45385e-005 ]
4500 : [ 3.04453e-005 ]
4501 : [ 3.44131e-005 ]
4502 : [ 3.45361e-005 ]
4503 : [ 3.4523e-005  ]
4504 : [ 3.42343e-005 ]
4505 : [ 3.08957e-005 ]
4506 : [ 3.09472e-005 ]
4507 : [ 3.42874e-005 ]
4508 : [ 3.28127e-005 ]
4509 : [ 3.2061e-005  ]
4510 : [ 3.07124e-005 ]
4511 : [ 3.40485e-005 ]
4512 : [ 3.30702e-005 ]
4513 : [ 3.05843e-005 ]
4514 : [ 3.06515e-005 ]
4515 : [ 3.30355e-005 ]
4516 : [ 3.31815e-005 ]
4517 : [ 3.44261e-005 ]
4518 : [ 3.44014e-005 ]
4519 : [ 3.04377e-005 ]
4520 : [ 3.10842e-005 ]
4521 : [ 3.08509e-005 ]
4522 : [ 3.41192e-005 ]
4523 : [ 3.06744e-005 ]
4524 : [ 3.42093e-005 ]
4525 : [ 3.39846e-005 ]
4526 : [ 3.29328e-005 ]
4527 : [ 3.35187e-005 ]
4528 : [ 3.14486e-005 ]
4529 : [ 3.27023e-005 ]
4530 : [ 3.09233e-005 ]
4531 : [ 3.38074e-005 ]
4532 : [ 3.43757e-005 ]
4533 : [ 3.25589e-005 ]
4534 : [ 3.30854e-005 ]
4535 : [ 3.45392e-005 ]
4536 : [ 3.11755e-005 ]
4537 : [ 3.05099e-005 ]
4538 : [ 3.34059e-005 ]
4539 : [ 3.0581e-005  ]
4540 : [ 3.45373e-005 ]
4541 : [ 3.11671e-005 ]
4542 : [ 3.39813e-005 ]
4543 : [ 3.40374e-005 ]
4544 : [ 3.05387e-005 ]
4545 : [ 3.45357e-005 ]
4546 : [ 3.05023e-005 ]
4547 : [ 3.05271e-005 ]
4548 : [ 3.44007e-005 ]
4549 : [ 3.04008e-005 ]
4550 : [ 3.34327e-005 ]
4551 : [ 3.40296e-005 ]
4552 : [ 3.12621e-005 ]
4553 : [ 3.42787e-005 ]
4554 : [ 3.03892e-005 ]
4555 : [ 3.20062e-005 ]
4556 : [ 3.35489e-005 ]
4557 : [ 3.04118e-005 ]
4558 : [ 3.39287e-005 ]
4559 : [ 3.11524e-005 ]
4560 : [ 3.30907e-005 ]
4561 : [ 3.28635e-005 ]
4562 : [ 3.33786e-005 ]
4563 : [ 3.41473e-005 ]
4564 : [ 3.45112e-005 ]
4565 : [ 3.39348e-005 ]
4566 : [ 3.04395e-005 ]
4567 : [ 3.10995e-005 ]
4568 : [ 3.40754e-005 ]
4569 : [ 3.06652e-005 ]
4570 : [ 3.37432e-005 ]
4571 : [ 3.06936e-005 ]
4572 : [ 3.45403e-005 ]
4573 : [ 3.03884e-005 ]
4574 : [ 3.43487e-005 ]
4575 : [ 3.44089e-005 ]
4576 : [ 3.41477e-005 ]
4577 : [ 3.34894e-005 ]
4578 : [ 3.45401e-005 ]
4579 : [ 3.04881e-005 ]
4580 : [ 3.07286e-005 ]
4581 : [ 3.10953e-005 ]
4582 : [ 3.37603e-005 ]
4583 : [ 3.18407e-005 ]
4584 : [ 3.4492e-005  ]
4585 : [ 3.26565e-005 ]
4586 : [ 3.39362e-005 ]
4587 : [ 3.03902e-005 ]
4588 : [ 3.38927e-005 ]
4589 : [ 3.45419e-005 ]
4590 : [ 3.39013e-005 ]
4591 : [ 3.42676e-005 ]
4592 : [ 3.45417e-005 ]
4593 : [ 3.03896e-005 ]
4594 : [ 3.21504e-005 ]
4595 : [ 3.31854e-005 ]
4596 : [ 3.12563e-005 ]
4597 : [ 3.34074e-005 ]
4598 : [ 3.10739e-005 ]
4599 : [ 3.3492e-005  ]
4600 : [ 3.36097e-005 ]
4601 : [ 3.0531e-005  ]
4602 : [ 3.45005e-005 ]
4603 : [ 3.22566e-005 ]
4604 : [ 3.45404e-005 ]
4605 : [ 3.42303e-005 ]
4606 : [ 3.42893e-005 ]
4607 : [ 3.03785e-005 ]
4608 : [ 3.08508e-005 ]
4609 : [ 3.45327e-005 ]
4610 : [ 3.45308e-005 ]
4611 : [ 3.0379e-005  ]
4612 : [ 3.4399e-005  ]
4613 : [ 3.4102e-005  ]
4614 : [ 3.07245e-005 ]
4615 : [ 3.45387e-005 ]
4616 : [ 3.16562e-005 ]
4617 : [ 3.03795e-005 ]
4618 : [ 3.10644e-005 ]
4619 : [ 3.45343e-005 ]
4620 : [ 3.06228e-005 ]
4621 : [ 3.09718e-005 ]
4622 : [ 3.45009e-005 ]
4623 : [ 3.33389e-005 ]
4624 : [ 3.45414e-005 ]
4625 : [ 3.05081e-005 ]
4626 : [ 3.30507e-005 ]
4627 : [ 3.20683e-005 ]
4628 : [ 3.1142e-005  ]
4629 : [ 3.33467e-005 ]
4630 : [ 3.39277e-005 ]
4631 : [ 3.15244e-005 ]
4632 : [ 3.36313e-005 ]
4633 : [ 3.04117e-005 ]
4634 : [ 3.34138e-005 ]
4635 : [ 3.08949e-005 ]
4636 : [ 3.09163e-005 ]
4637 : [ 3.07804e-005 ]
4638 : [ 3.10773e-005 ]
4639 : [ 3.18031e-005 ]
4640 : [ 3.45193e-005 ]
4641 : [ 3.08801e-005 ]
4642 : [ 3.41487e-005 ]
4643 : [ 3.09583e-005 ]
4644 : [ 3.45421e-005 ]
4645 : [ 3.43193e-005 ]
4646 : [ 3.11177e-005 ]
4647 : [ 3.11931e-005 ]
4648 : [ 3.44817e-005 ]
4649 : [ 3.05329e-005 ]
4650 : [ 3.08646e-005 ]
4651 : [ 3.3894e-005  ]
4652 : [ 3.23665e-005 ]
4653 : [ 3.15118e-005 ]
4654 : [ 3.45401e-005 ]
4655 : [ 3.36687e-005 ]
4656 : [ 3.15028e-005 ]
4657 : [ 3.34627e-005 ]
4658 : [ 3.04253e-005 ]
4659 : [ 3.43908e-005 ]
4660 : [ 3.34248e-005 ]
4661 : [ 3.41953e-005 ]
4662 : [ 3.04004e-005 ]
4663 : [ 3.10969e-005 ]
4664 : [ 3.37265e-005 ]
4665 : [ 3.11902e-005 ]
4666 : [ 3.4432e-005  ]
4667 : [ 3.06477e-005 ]
4668 : [ 3.389e-005   ]
4669 : [ 3.17915e-005 ]
4670 : [ 3.39146e-005 ]
4671 : [ 3.08691e-005 ]
4672 : [ 3.29461e-005 ]
4673 : [ 3.08223e-005 ]
4674 : [ 3.36735e-005 ]
4675 : [ 3.10511e-005 ]
4676 : [ 3.41547e-005 ]
4677 : [ 3.07094e-005 ]
4678 : [ 3.45392e-005 ]
4679 : [ 3.03854e-005 ]
4680 : [ 3.44385e-005 ]
4681 : [ 3.18857e-005 ]
4682 : [ 3.20178e-005 ]
4683 : [ 3.33514e-005 ]
4684 : [ 3.0392e-005  ]
4685 : [ 3.2748e-005  ]
4686 : [ 3.07138e-005 ]
4687 : [ 3.13176e-005 ]
4688 : [ 3.45205e-005 ]
4689 : [ 3.03925e-005 ]
4690 : [ 3.44529e-005 ]
4691 : [ 3.40037e-005 ]
4692 : [ 3.42638e-005 ]
4693 : [ 3.44842e-005 ]
4694 : [ 3.27071e-005 ]
4695 : [ 3.2822e-005  ]
4696 : [ 3.09397e-005 ]
4697 : [ 3.07953e-005 ]
4698 : [ 3.04005e-005 ]
4699 : [ 3.32698e-005 ]
4700 : [ 3.14697e-005 ]
4701 : [ 3.35381e-005 ]
4702 : [ 3.28617e-005 ]
4703 : [ 3.30455e-005 ]
4704 : [ 3.28913e-005 ]
4705 : [ 3.44129e-005 ]
4706 : [ 3.39058e-005 ]
4707 : [ 3.09972e-005 ]
4708 : [ 3.11296e-005 ]
4709 : [ 3.13385e-005 ]
4710 : [ 3.40826e-005 ]
4711 : [ 3.08751e-005 ]
4712 : [ 3.42811e-005 ]
4713 : [ 3.08706e-005 ]
4714 : [ 3.18729e-005 ]
4715 : [ 3.04271e-005 ]
4716 : [ 3.04857e-005 ]
4717 : [ 3.41309e-005 ]
4718 : [ 3.08214e-005 ]
4719 : [ 3.03785e-005 ]
4720 : [ 3.09947e-005 ]
4721 : [ 3.29549e-005 ]
4722 : [ 3.08125e-005 ]
4723 : [ 3.15591e-005 ]
4724 : [ 3.45221e-005 ]
4725 : [ 3.45227e-005 ]
4726 : [ 3.12526e-005 ]
4727 : [ 3.08868e-005 ]
4728 : [ 3.14882e-005 ]
4729 : [ 3.16444e-005 ]
4730 : [ 3.45346e-005 ]
4731 : [ 3.4539e-005  ]
4732 : [ 3.12718e-005 ]
4733 : [ 3.39389e-005 ]
4734 : [ 3.45158e-005 ]
4735 : [ 3.14723e-005 ]
4736 : [ 3.04059e-005 ]
4737 : [ 3.21063e-005 ]
4738 : [ 3.44149e-005 ]
4739 : [ 3.40901e-005 ]
4740 : [ 3.17065e-005 ]
4741 : [ 3.35648e-005 ]
4742 : [ 3.16264e-005 ]
4743 : [ 3.32993e-005 ]
4744 : [ 3.45401e-005 ]
4745 : [ 3.3739e-005  ]
4746 : [ 3.4471e-005  ]
4747 : [ 3.12262e-005 ]
4748 : [ 3.2974e-005  ]
4749 : [ 3.45241e-005 ]
4750 : [ 3.41372e-005 ]
4751 : [ 3.2896e-005  ]
4752 : [ 3.45412e-005 ]
4753 : [ 3.4527e-005  ]
4754 : [ 3.38095e-005 ]
4755 : [ 3.34326e-005 ]
4756 : [ 3.35253e-005 ]
4757 : [ 3.44867e-005 ]
4758 : [ 3.05693e-005 ]
4759 : [ 3.44704e-005 ]
4760 : [ 3.43429e-005 ]
4761 : [ 3.17933e-005 ]
4762 : [ 3.04415e-005 ]
4763 : [ 3.12e-005    ]
4764 : [ 3.14546e-005 ]
4765 : [ 3.09388e-005 ]
4766 : [ 3.44693e-005 ]
4767 : [ 3.39953e-005 ]
4768 : [ 3.45354e-005 ]
4769 : [ 3.22397e-005 ]
4770 : [ 3.45043e-005 ]
4771 : [ 3.41827e-005 ]
4772 : [ 3.38484e-005 ]
4773 : [ 3.3602e-005  ]
4774 : [ 3.04053e-005 ]
4775 : [ 3.29028e-005 ]
4776 : [ 3.32331e-005 ]
4777 : [ 3.36554e-005 ]
4778 : [ 3.06377e-005 ]
4779 : [ 3.0618e-005  ]
4780 : [ 3.43139e-005 ]
4781 : [ 3.45424e-005 ]
4782 : [ 3.16331e-005 ]
4783 : [ 3.2404e-005  ]
4784 : [ 3.24439e-005 ]
4785 : [ 3.06456e-005 ]
4786 : [ 3.05196e-005 ]
4787 : [ 3.27215e-005 ]
4788 : [ 3.06467e-005 ]
4789 : [ 3.25064e-005 ]
4790 : [ 3.07838e-005 ]
4791 : [ 3.4538e-005  ]
4792 : [ 3.4265e-005  ]
4793 : [ 3.06146e-005 ]
4794 : [ 3.41111e-005 ]
4795 : [ 3.05878e-005 ]
4796 : [ 3.21678e-005 ]
4797 : [ 3.45166e-005 ]
4798 : [ 3.45425e-005 ]
4799 : [ 3.44633e-005 ]
4800 : [ 3.17142e-005 ]
4801 : [ 3.25881e-005 ]
4802 : [ 3.37932e-005 ]
4803 : [ 3.4333e-005  ]
4804 : [ 3.22904e-005 ]
4805 : [ 3.12404e-005 ]
4806 : [ 3.20567e-005 ]
4807 : [ 3.44449e-005 ]
4808 : [ 3.30195e-005 ]
4809 : [ 3.4284e-005  ]
4810 : [ 3.39193e-005 ]
4811 : [ 3.39466e-005 ]
4812 : [ 3.10193e-005 ]
4813 : [ 3.41669e-005 ]
4814 : [ 3.12419e-005 ]
4815 : [ 3.37118e-005 ]
4816 : [ 3.32913e-005 ]
4817 : [ 3.07175e-005 ]
4818 : [ 3.30857e-005 ]
4819 : [ 3.41999e-005 ]
4820 : [ 3.34442e-005 ]
4821 : [ 3.16875e-005 ]
4822 : [ 3.20174e-005 ]
4823 : [ 3.4164e-005  ]
4824 : [ 3.06409e-005 ]
4825 : [ 3.14615e-005 ]
4826 : [ 3.08271e-005 ]
4827 : [ 3.44649e-005 ]
4828 : [ 3.05597e-005 ]
4829 : [ 3.43676e-005 ]
4830 : [ 3.15682e-005 ]
4831 : [ 3.08275e-005 ]
4832 : [ 3.41389e-005 ]
4833 : [ 3.14725e-005 ]
4834 : [ 3.43442e-005 ]
4835 : [ 3.41923e-005 ]
4836 : [ 3.36008e-005 ]
4837 : [ 3.14629e-005 ]
4838 : [ 3.03853e-005 ]
4839 : [ 3.34605e-005 ]
4840 : [ 3.40152e-005 ]
4841 : [ 3.39754e-005 ]
4842 : [ 3.41936e-005 ]
4843 : [ 3.09071e-005 ]
4844 : [ 3.4242e-005  ]
4845 : [ 3.1608e-005  ]
4846 : [ 3.24383e-005 ]
4847 : [ 3.274e-005   ]
4848 : [ 3.41984e-005 ]
4849 : [ 3.04306e-005 ]
4850 : [ 3.03871e-005 ]
4851 : [ 3.14616e-005 ]
4852 : [ 3.24391e-005 ]
4853 : [ 3.22381e-005 ]
4854 : [ 3.21093e-005 ]
4855 : [ 3.15532e-005 ]
4856 : [ 3.04205e-005 ]
4857 : [ 3.1441e-005  ]
4858 : [ 3.45404e-005 ]
4859 : [ 3.09514e-005 ]
4860 : [ 3.0781e-005  ]
4861 : [ 3.16264e-005 ]
4862 : [ 3.30659e-005 ]
4863 : [ 3.44472e-005 ]
4864 : [ 3.43279e-005 ]
4865 : [ 3.14694e-005 ]
4866 : [ 3.1841e-005  ]
4867 : [ 3.04873e-005 ]
4868 : [ 3.08504e-005 ]
4869 : [ 3.43937e-005 ]
4870 : [ 3.14243e-005 ]
4871 : [ 3.42071e-005 ]
4872 : [ 3.05586e-005 ]
4873 : [ 3.14344e-005 ]
4874 : [ 3.43864e-005 ]
4875 : [ 3.07091e-005 ]
4876 : [ 3.43412e-005 ]
4877 : [ 3.04163e-005 ]
4878 : [ 3.06175e-005 ]
4879 : [ 3.03786e-005 ]
4880 : [ 3.45054e-005 ]
4881 : [ 3.03808e-005 ]
4882 : [ 3.04319e-005 ]
4883 : [ 3.04898e-005 ]
4884 : [ 3.45208e-005 ]
4885 : [ 3.04286e-005 ]
4886 : [ 3.27331e-005 ]
4887 : [ 3.4273e-005  ]
4888 : [ 3.27353e-005 ]
4889 : [ 3.40219e-005 ]
4890 : [ 3.12316e-005 ]
4891 : [ 3.37885e-005 ]
4892 : [ 3.45218e-005 ]
4893 : [ 3.44419e-005 ]
4894 : [ 3.45387e-005 ]
4895 : [ 3.0683e-005  ]
4896 : [ 3.06201e-005 ]
4897 : [ 3.45212e-005 ]
4898 : [ 3.04769e-005 ]
4899 : [ 3.05789e-005 ]
4900 : [ 3.4218e-005  ]
4901 : [ 3.4484e-005  ]
4902 : [ 3.27401e-005 ]
4903 : [ 3.44474e-005 ]
4904 : [ 3.45117e-005 ]
4905 : [ 3.39391e-005 ]
4906 : [ 3.11477e-005 ]
4907 : [ 3.12613e-005 ]
4908 : [ 3.2018e-005  ]
4909 : [ 3.3235e-005  ]
4910 : [ 3.18789e-005 ]
4911 : [ 3.21501e-005 ]
4912 : [ 3.43421e-005 ]
4913 : [ 3.04105e-005 ]
4914 : [ 3.42256e-005 ]
4915 : [ 3.38149e-005 ]
4916 : [ 3.05971e-005 ]
4917 : [ 3.43781e-005 ]
4918 : [ 3.28708e-005 ]
4919 : [ 3.146e-005   ]
4920 : [ 3.20782e-005 ]
4921 : [ 3.03799e-005 ]
4922 : [ 3.10788e-005 ]
4923 : [ 3.36595e-005 ]
4924 : [ 3.05159e-005 ]
4925 : [ 3.44977e-005 ]
4926 : [ 3.11053e-005 ]
4927 : [ 3.14506e-005 ]
4928 : [ 3.04498e-005 ]
4929 : [ 3.45096e-005 ]
4930 : [ 3.37958e-005 ]
4931 : [ 3.35774e-005 ]
4932 : [ 3.3488e-005  ]
4933 : [ 3.14538e-005 ]
4934 : [ 3.15532e-005 ]
4935 : [ 3.24871e-005 ]
4936 : [ 3.37403e-005 ]
4937 : [ 3.43086e-005 ]
4938 : [ 3.05953e-005 ]
4939 : [ 3.43951e-005 ]
4940 : [ 3.40969e-005 ]
4941 : [ 3.37874e-005 ]
4942 : [ 3.4084e-005  ]
4943 : [ 3.45394e-005 ]
4944 : [ 3.20556e-005 ]
4945 : [ 3.0534e-005  ]
4946 : [ 3.45214e-005 ]
4947 : [ 3.06777e-005 ]
4948 : [ 3.05775e-005 ]
4949 : [ 3.39383e-005 ]
4950 : [ 3.03827e-005 ]
4951 : [ 3.03824e-005 ]
4952 : [ 3.45352e-005 ]
4953 : [ 3.43412e-005 ]
4954 : [ 3.03786e-005 ]
4955 : [ 3.40305e-005 ]
4956 : [ 3.11741e-005 ]
4957 : [ 3.39995e-005 ]
4958 : [ 3.09937e-005 ]
4959 : [ 3.16317e-005 ]
4960 : [ 3.45209e-005 ]
4961 : [ 3.09377e-005 ]
4962 : [ 3.04473e-005 ]
4963 : [ 3.38548e-005 ]
4964 : [ 3.1766e-005  ]
4965 : [ 3.11103e-005 ]
4966 : [ 3.3973e-005  ]
4967 : [ 3.12061e-005 ]
4968 : [ 3.34895e-005 ]
4969 : [ 3.44578e-005 ]
4970 : [ 3.4495e-005  ]
4971 : [ 3.45398e-005 ]
4972 : [ 3.14884e-005 ]
4973 : [ 3.10703e-005 ]
4974 : [ 3.3685e-005  ]
4975 : [ 3.12864e-005 ]
4976 : [ 3.31129e-005 ]
4977 : [ 3.09612e-005 ]
4978 : [ 3.24046e-005 ]
4979 : [ 3.0663e-005  ]
4980 : [ 3.05489e-005 ]
4981 : [ 3.05591e-005 ]
4982 : [ 3.33767e-005 ]
4983 : [ 3.14804e-005 ]
4984 : [ 3.34622e-005 ]
4985 : [ 3.4287e-005  ]
4986 : [ 3.43295e-005 ]
4987 : [ 3.15478e-005 ]
4988 : [ 3.04917e-005 ]
4989 : [ 3.10159e-005 ]
4990 : [ 3.23412e-005 ]
4991 : [ 3.0969e-005  ]
4992 : [ 3.2554e-005  ]
4993 : [ 3.37821e-005 ]
4994 : [ 3.44979e-005 ]
4995 : [ 3.33719e-005 ]
4996 : [ 3.44226e-005 ]
4997 : [ 3.43745e-005 ]
4998 : [ 3.27235e-005 ]
4999 : [ 3.03794e-005 ]
5000 : [ 3.03786e-005 ]
5001 : [ 3.33431e-005 ]
5002 : [ 3.39537e-005 ]
5003 : [ 3.04859e-005 ]
5004 : [ 3.45055e-005 ]
5005 : [ 3.45262e-005 ]
5006 : [ 3.45397e-005 ]
5007 : [ 3.06805e-005 ]
5008 : [ 3.26099e-005 ]
5009 : [ 3.08721e-005 ]
5010 : [ 3.04037e-005 ]
5011 : [ 3.40354e-005 ]
5012 : [ 3.32269e-005 ]
5013 : [ 3.12199e-005 ]
5014 : [ 3.07049e-005 ]
5015 : [ 3.03852e-005 ]
5016 : [ 3.04333e-005 ]
5017 : [ 3.38528e-005 ]
5018 : [ 3.06114e-005 ]
5019 : [ 3.41708e-005 ]
5020 : [ 3.10161e-005 ]
5021 : [ 3.08149e-005 ]
5022 : [ 3.41163e-005 ]
5023 : [ 3.14806e-005 ]
5024 : [ 3.05281e-005 ]
5025 : [ 3.09942e-005 ]
5026 : [ 3.18402e-005 ]
5027 : [ 3.44887e-005 ]
5028 : [ 3.21828e-005 ]
5029 : [ 3.13903e-005 ]
5030 : [ 3.27114e-005 ]
5031 : [ 3.40051e-005 ]
5032 : [ 3.06824e-005 ]
5033 : [ 3.45382e-005 ]
5034 : [ 3.4516e-005  ]
5035 : [ 3.10104e-005 ]
5036 : [ 3.29848e-005 ]
5037 : [ 3.44651e-005 ]
5038 : [ 3.05575e-005 ]
5039 : [ 3.43668e-005 ]
5040 : [ 3.11097e-005 ]
5041 : [ 3.42589e-005 ]
5042 : [ 3.03952e-005 ]
5043 : [ 3.03828e-005 ]
5044 : [ 3.23309e-005 ]
5045 : [ 3.05025e-005 ]
5046 : [ 3.16036e-005 ]
5047 : [ 3.45144e-005 ]
5048 : [ 3.03818e-005 ]
5049 : [ 3.38434e-005 ]
5050 : [ 3.43254e-005 ]
5051 : [ 3.36074e-005 ]
5052 : [ 3.04821e-005 ]
5053 : [ 3.3896e-005  ]
5054 : [ 3.07901e-005 ]
5055 : [ 3.3936e-005  ]
5056 : [ 3.04141e-005 ]
5057 : [ 3.42779e-005 ]
5058 : [ 3.36506e-005 ]
5059 : [ 3.23945e-005 ]
5060 : [ 3.41556e-005 ]
5061 : [ 3.16799e-005 ]
5062 : [ 3.04554e-005 ]
5063 : [ 3.05398e-005 ]
5064 : [ 3.12038e-005 ]
5065 : [ 3.04005e-005 ]
5066 : [ 3.44574e-005 ]
5067 : [ 3.04334e-005 ]
5068 : [ 3.04932e-005 ]
5069 : [ 3.28413e-005 ]
5070 : [ 3.17764e-005 ]
5071 : [ 3.35054e-005 ]
5072 : [ 3.04001e-005 ]
5073 : [ 3.12991e-005 ]
5074 : [ 3.04257e-005 ]
5075 : [ 3.45209e-005 ]
5076 : [ 3.09466e-005 ]
5077 : [ 3.05364e-005 ]
5078 : [ 3.29926e-005 ]
5079 : [ 3.42249e-005 ]
5080 : [ 3.08021e-005 ]
5081 : [ 3.4261e-005  ]
5082 : [ 3.22128e-005 ]
5083 : [ 3.34324e-005 ]
5084 : [ 3.16851e-005 ]
5085 : [ 3.40032e-005 ]
5086 : [ 3.12546e-005 ]
5087 : [ 3.34077e-005 ]
5088 : [ 3.04506e-005 ]
5089 : [ 3.41805e-005 ]
5090 : [ 3.07735e-005 ]
5091 : [ 3.04701e-005 ]
5092 : [ 3.43109e-005 ]
5093 : [ 3.34091e-005 ]
5094 : [ 3.18925e-005 ]
5095 : [ 3.05319e-005 ]
5096 : [ 3.24641e-005 ]
5097 : [ 3.12622e-005 ]
5098 : [ 3.38221e-005 ]
5099 : [ 3.12955e-005 ]
5100 : [ 3.15019e-005 ]
5101 : [ 3.33645e-005 ]
5102 : [ 3.19665e-005 ]
5103 : [ 3.39501e-005 ]
5104 : [ 3.4279e-005  ]
5105 : [ 3.44058e-005 ]
5106 : [ 3.0379e-005  ]
5107 : [ 3.13671e-005 ]
5108 : [ 3.45003e-005 ]
5109 : [ 3.43816e-005 ]
5110 : [ 3.38794e-005 ]
5111 : [ 3.17984e-005 ]
5112 : [ 3.42064e-005 ]
5113 : [ 3.45351e-005 ]
5114 : [ 3.11316e-005 ]
5115 : [ 3.15617e-005 ]
5116 : [ 3.03792e-005 ]
5117 : [ 3.23934e-005 ]
5118 : [ 3.36389e-005 ]
5119 : [ 3.08003e-005 ]
5120 : [ 3.18466e-005 ]
5121 : [ 3.42796e-005 ]
5122 : [ 3.45248e-005 ]
5123 : [ 3.31553e-005 ]
5124 : [ 3.29091e-005 ]
5125 : [ 3.04229e-005 ]
5126 : [ 3.18012e-005 ]
5127 : [ 3.40324e-005 ]
5128 : [ 3.40813e-005 ]
5129 : [ 3.06408e-005 ]
5130 : [ 3.11839e-005 ]
5131 : [ 3.03937e-005 ]
5132 : [ 3.22598e-005 ]
5133 : [ 3.45151e-005 ]
5134 : [ 3.39265e-005 ]
5135 : [ 3.4067e-005  ]
5136 : [ 3.42296e-005 ]
5137 : [ 3.03802e-005 ]
5138 : [ 3.18251e-005 ]
5139 : [ 3.22663e-005 ]
5140 : [ 3.44762e-005 ]
5141 : [ 3.34995e-005 ]
5142 : [ 3.10566e-005 ]
5143 : [ 3.10657e-005 ]
5144 : [ 3.03909e-005 ]
5145 : [ 3.05429e-005 ]
5146 : [ 3.05769e-005 ]
5147 : [ 3.07997e-005 ]
5148 : [ 3.25054e-005 ]
5149 : [ 3.33301e-005 ]
5150 : [ 3.40204e-005 ]
5151 : [ 3.40637e-005 ]
5152 : [ 3.20286e-005 ]
5153 : [ 3.05716e-005 ]
5154 : [ 3.12678e-005 ]
5155 : [ 3.4477e-005  ]
5156 : [ 3.43009e-005 ]
5157 : [ 3.19087e-005 ]
5158 : [ 3.04653e-005 ]
5159 : [ 3.12188e-005 ]
5160 : [ 3.37186e-005 ]
5161 : [ 3.38714e-005 ]
5162 : [ 3.35177e-005 ]
5163 : [ 3.04781e-005 ]
5164 : [ 3.24209e-005 ]
5165 : [ 3.03807e-005 ]
5166 : [ 3.28031e-005 ]
5167 : [ 3.38138e-005 ]
5168 : [ 3.06871e-005 ]
5169 : [ 3.44436e-005 ]
5170 : [ 3.3905e-005  ]
5171 : [ 3.45146e-005 ]
5172 : [ 3.11425e-005 ]
5173 : [ 3.12992e-005 ]
5174 : [ 3.44397e-005 ]
5175 : [ 3.44304e-005 ]
5176 : [ 3.40259e-005 ]
5177 : [ 3.26155e-005 ]
5178 : [ 3.1755e-005  ]
5179 : [ 3.07023e-005 ]
5180 : [ 3.04436e-005 ]
5181 : [ 3.35143e-005 ]
5182 : [ 3.14542e-005 ]
5183 : [ 3.10014e-005 ]
5184 : [ 3.41531e-005 ]
5185 : [ 3.19023e-005 ]
5186 : [ 3.33317e-005 ]
5187 : [ 3.37484e-005 ]
5188 : [ 3.1206e-005  ]
5189 : [ 3.45182e-005 ]
5190 : [ 3.04581e-005 ]
5191 : [ 3.40527e-005 ]
5192 : [ 3.45424e-005 ]
5193 : [ 3.16227e-005 ]
5194 : [ 3.38161e-005 ]
5195 : [ 3.09255e-005 ]
5196 : [ 3.06951e-005 ]
5197 : [ 3.40265e-005 ]
5198 : [ 3.15687e-005 ]
5199 : [ 3.15122e-005 ]
5200 : [ 3.36084e-005 ]
5201 : [ 3.03787e-005 ]
5202 : [ 3.33562e-005 ]
5203 : [ 3.06483e-005 ]
5204 : [ 3.38341e-005 ]
5205 : [ 3.40604e-005 ]
5206 : [ 3.11053e-005 ]
5207 : [ 3.12729e-005 ]
5208 : [ 3.13081e-005 ]
5209 : [ 3.03812e-005 ]
5210 : [ 3.11703e-005 ]
5211 : [ 3.04138e-005 ]
5212 : [ 3.35568e-005 ]
5213 : [ 3.44515e-005 ]
5214 : [ 3.43746e-005 ]
5215 : [ 3.44533e-005 ]
5216 : [ 3.44483e-005 ]
5217 : [ 3.03813e-005 ]
5218 : [ 3.38843e-005 ]
5219 : [ 3.12936e-005 ]
5220 : [ 3.1365e-005  ]
5221 : [ 3.45226e-005 ]
5222 : [ 3.09146e-005 ]
5223 : [ 3.4537e-005  ]
5224 : [ 3.45067e-005 ]
5225 : [ 3.45102e-005 ]
5226 : [ 3.16994e-005 ]
5227 : [ 3.3274e-005  ]
5228 : [ 3.14596e-005 ]
5229 : [ 3.20285e-005 ]
5230 : [ 3.09159e-005 ]
5231 : [ 3.24496e-005 ]
5232 : [ 3.36855e-005 ]
5233 : [ 3.35441e-005 ]
5234 : [ 3.37456e-005 ]
5235 : [ 3.45001e-005 ]
5236 : [ 3.37602e-005 ]
5237 : [ 3.39217e-005 ]
5238 : [ 3.45043e-005 ]
5239 : [ 3.10582e-005 ]
5240 : [ 3.31731e-005 ]
5241 : [ 3.32309e-005 ]
5242 : [ 3.08576e-005 ]
5243 : [ 3.28488e-005 ]
5244 : [ 3.38849e-005 ]
5245 : [ 3.40228e-005 ]
5246 : [ 3.41038e-005 ]
5247 : [ 3.39889e-005 ]
5248 : [ 3.07596e-005 ]
5249 : [ 3.04484e-005 ]
5250 : [ 3.3657e-005  ]
5251 : [ 3.15206e-005 ]
5252 : [ 3.35808e-005 ]
5253 : [ 3.06308e-005 ]
5254 : [ 3.04968e-005 ]
5255 : [ 3.44812e-005 ]
5256 : [ 3.32075e-005 ]
5257 : [ 3.08214e-005 ]
5258 : [ 3.45343e-005 ]
5259 : [ 3.14393e-005 ]
5260 : [ 3.08202e-005 ]
5261 : [ 3.33243e-005 ]
5262 : [ 3.43904e-005 ]
5263 : [ 3.44453e-005 ]
5264 : [ 3.04424e-005 ]
5265 : [ 3.30677e-005 ]
5266 : [ 3.34931e-005 ]
5267 : [ 3.45242e-005 ]
5268 : [ 3.45412e-005 ]
5269 : [ 3.44739e-005 ]
5270 : [ 3.0757e-005  ]
5271 : [ 3.07721e-005 ]
5272 : [ 3.18852e-005 ]
5273 : [ 3.05147e-005 ]
5274 : [ 3.15506e-005 ]
5275 : [ 3.28374e-005 ]
5276 : [ 3.38344e-005 ]
5277 : [ 3.0796e-005  ]
5278 : [ 3.44471e-005 ]
5279 : [ 3.44168e-005 ]
5280 : [ 3.15341e-005 ]
5281 : [ 3.039e-005   ]
5282 : [ 3.04868e-005 ]
5283 : [ 3.31607e-005 ]
5284 : [ 3.41451e-005 ]
5285 : [ 3.45347e-005 ]
5286 : [ 3.44566e-005 ]
5287 : [ 3.45245e-005 ]
5288 : [ 3.39621e-005 ]
5289 : [ 3.39299e-005 ]
5290 : [ 3.05411e-005 ]
5291 : [ 3.42489e-005 ]
5292 : [ 3.44832e-005 ]
5293 : [ 3.14555e-005 ]
5294 : [ 3.45347e-005 ]
5295 : [ 3.44367e-005 ]
5296 : [ 3.05202e-005 ]
5297 : [ 3.28716e-005 ]
5298 : [ 3.41962e-005 ]
5299 : [ 3.13196e-005 ]
5300 : [ 3.23547e-005 ]
5301 : [ 3.06563e-005 ]
5302 : [ 3.30139e-005 ]
5303 : [ 3.45367e-005 ]
5304 : [ 3.45425e-005 ]
5305 : [ 3.44942e-005 ]
5306 : [ 3.07248e-005 ]
5307 : [ 3.07264e-005 ]
5308 : [ 3.40042e-005 ]
5309 : [ 3.45248e-005 ]
5310 : [ 3.05389e-005 ]
5311 : [ 3.43529e-005 ]
5312 : [ 3.43598e-005 ]
5313 : [ 3.10931e-005 ]
5314 : [ 3.42884e-005 ]
5315 : [ 3.45379e-005 ]
5316 : [ 3.16097e-005 ]
5317 : [ 3.40077e-005 ]
5318 : [ 3.45037e-005 ]
5319 : [ 3.4115e-005  ]
5320 : [ 3.07723e-005 ]
5321 : [ 3.09403e-005 ]
5322 : [ 3.24686e-005 ]
5323 : [ 3.36631e-005 ]
5324 : [ 3.16115e-005 ]
5325 : [ 3.44741e-005 ]
5326 : [ 3.43474e-005 ]
5327 : [ 3.17464e-005 ]
5328 : [ 3.23667e-005 ]
5329 : [ 3.04702e-005 ]
5330 : [ 3.44273e-005 ]
5331 : [ 3.07691e-005 ]
5332 : [ 3.45223e-005 ]
5333 : [ 3.08678e-005 ]
5334 : [ 3.03803e-005 ]
5335 : [ 3.23287e-005 ]
5336 : [ 3.45356e-005 ]
5337 : [ 3.35495e-005 ]
5338 : [ 3.32768e-005 ]
5339 : [ 3.09616e-005 ]
5340 : [ 3.1406e-005  ]
5341 : [ 3.34055e-005 ]
5342 : [ 3.27161e-005 ]
5343 : [ 3.06342e-005 ]
5344 : [ 3.14561e-005 ]
5345 : [ 3.45425e-005 ]
5346 : [ 3.05056e-005 ]
5347 : [ 3.09758e-005 ]
5348 : [ 3.0472e-005  ]
5349 : [ 3.1267e-005  ]
5350 : [ 3.21492e-005 ]
5351 : [ 3.32271e-005 ]
5352 : [ 3.18493e-005 ]
5353 : [ 3.42194e-005 ]
5354 : [ 3.43615e-005 ]
5355 : [ 3.35509e-005 ]
5356 : [ 3.14458e-005 ]
5357 : [ 3.33437e-005 ]
5358 : [ 3.12425e-005 ]
5359 : [ 3.04192e-005 ]
5360 : [ 3.08524e-005 ]
5361 : [ 3.04012e-005 ]
5362 : [ 3.38012e-005 ]
5363 : [ 3.33477e-005 ]
5364 : [ 3.04672e-005 ]
5365 : [ 3.4376e-005  ]
5366 : [ 3.07985e-005 ]
5367 : [ 3.39569e-005 ]
5368 : [ 3.04174e-005 ]
5369 : [ 3.06479e-005 ]
5370 : [ 3.06165e-005 ]
5371 : [ 3.20717e-005 ]
5372 : [ 3.09335e-005 ]
5373 : [ 3.445e-005   ]
5374 : [ 3.31234e-005 ]
5375 : [ 3.03925e-005 ]
5376 : [ 3.05167e-005 ]
5377 : [ 3.44082e-005 ]
5378 : [ 3.44813e-005 ]
5379 : [ 3.34108e-005 ]
5380 : [ 3.041e-005   ]
5381 : [ 3.35427e-005 ]
5382 : [ 3.29726e-005 ]
5383 : [ 3.05871e-005 ]
5384 : [ 3.42423e-005 ]
5385 : [ 3.36971e-005 ]
5386 : [ 3.06587e-005 ]
5387 : [ 3.36421e-005 ]
5388 : [ 3.41015e-005 ]
5389 : [ 3.06634e-005 ]
5390 : [ 3.06032e-005 ]
5391 : [ 3.05933e-005 ]
5392 : [ 3.20207e-005 ]
5393 : [ 3.15688e-005 ]
5394 : [ 3.08974e-005 ]
5395 : [ 3.06778e-005 ]
5396 : [ 3.35508e-005 ]
5397 : [ 3.36688e-005 ]
5398 : [ 3.44862e-005 ]
5399 : [ 3.12959e-005 ]
5400 : [ 3.41665e-005 ]
5401 : [ 3.19131e-005 ]
5402 : [ 3.45364e-005 ]
5403 : [ 3.44012e-005 ]
5404 : [ 3.41045e-005 ]
5405 : [ 3.03787e-005 ]
5406 : [ 3.39857e-005 ]
5407 : [ 3.12383e-005 ]
5408 : [ 3.24712e-005 ]
5409 : [ 3.05224e-005 ]
5410 : [ 3.44124e-005 ]
5411 : [ 3.37306e-005 ]
5412 : [ 3.03812e-005 ]
5413 : [ 3.22983e-005 ]
5414 : [ 3.04104e-005 ]
5415 : [ 3.45075e-005 ]
5416 : [ 3.39777e-005 ]
5417 : [ 3.28103e-005 ]
5418 : [ 3.03805e-005 ]
5419 : [ 3.45213e-005 ]
5420 : [ 3.414e-005   ]
5421 : [ 3.45214e-005 ]
5422 : [ 3.26742e-005 ]
5423 : [ 3.06946e-005 ]
5424 : [ 3.4266e-005  ]
5425 : [ 3.45424e-005 ]
5426 : [ 3.32779e-005 ]
5427 : [ 3.28541e-005 ]
5428 : [ 3.29706e-005 ]
5429 : [ 3.43195e-005 ]
5430 : [ 3.06118e-005 ]
5431 : [ 3.226e-005   ]
5432 : [ 3.14453e-005 ]
5433 : [ 3.16836e-005 ]
5434 : [ 3.44968e-005 ]
5435 : [ 3.05098e-005 ]
5436 : [ 3.22942e-005 ]
5437 : [ 3.29026e-005 ]
5438 : [ 3.14825e-005 ]
5439 : [ 3.18013e-005 ]
5440 : [ 3.38793e-005 ]
5441 : [ 3.05607e-005 ]
5442 : [ 3.4295e-005  ]
5443 : [ 3.32801e-005 ]
5444 : [ 3.13514e-005 ]
5445 : [ 3.42629e-005 ]
5446 : [ 3.11423e-005 ]
5447 : [ 3.07686e-005 ]
5448 : [ 3.04068e-005 ]
5449 : [ 3.10367e-005 ]
5450 : [ 3.2571e-005  ]
5451 : [ 3.08559e-005 ]
5452 : [ 3.04923e-005 ]
5453 : [ 3.41645e-005 ]
5454 : [ 3.4353e-005  ]
5455 : [ 3.38203e-005 ]
5456 : [ 3.40761e-005 ]
5457 : [ 3.3621e-005  ]
5458 : [ 3.20314e-005 ]
5459 : [ 3.03908e-005 ]
5460 : [ 3.40294e-005 ]
5461 : [ 3.33386e-005 ]
5462 : [ 3.45152e-005 ]
5463 : [ 3.45088e-005 ]
5464 : [ 3.43321e-005 ]
5465 : [ 3.12578e-005 ]
5466 : [ 3.45417e-005 ]
5467 : [ 3.45281e-005 ]
5468 : [ 3.43214e-005 ]
5469 : [ 3.09644e-005 ]
5470 : [ 3.4099e-005  ]
5471 : [ 3.05302e-005 ]
5472 : [ 3.17694e-005 ]
5473 : [ 3.17212e-005 ]
5474 : [ 3.14759e-005 ]
5475 : [ 3.07704e-005 ]
5476 : [ 3.41341e-005 ]
5477 : [ 3.06549e-005 ]
5478 : [ 3.33199e-005 ]
5479 : [ 3.37444e-005 ]
5480 : [ 3.44069e-005 ]
5481 : [ 3.36791e-005 ]
5482 : [ 3.34098e-005 ]
5483 : [ 3.4107e-005  ]
5484 : [ 3.43864e-005 ]
5485 : [ 3.07596e-005 ]
5486 : [ 3.41135e-005 ]
5487 : [ 3.38871e-005 ]
5488 : [ 3.06139e-005 ]
5489 : [ 3.40307e-005 ]
5490 : [ 3.09572e-005 ]
5491 : [ 3.45424e-005 ]
5492 : [ 3.45272e-005 ]
5493 : [ 3.43352e-005 ]
5494 : [ 3.03789e-005 ]
5495 : [ 3.39219e-005 ]
5496 : [ 3.44247e-005 ]
5497 : [ 3.38173e-005 ]
5498 : [ 3.13876e-005 ]
5499 : [ 3.35449e-005 ]
5500 : [ 3.14457e-005 ]
5501 : [ 3.04864e-005 ]
5502 : [ 3.05809e-005 ]
5503 : [ 3.44429e-005 ]
5504 : [ 3.4397e-005  ]
5505 : [ 3.44334e-005 ]
5506 : [ 3.09824e-005 ]
5507 : [ 3.39873e-005 ]
5508 : [ 3.0381e-005  ]
5509 : [ 3.14289e-005 ]
5510 : [ 3.44608e-005 ]
5511 : [ 3.1033e-005  ]
5512 : [ 3.43693e-005 ]
5513 : [ 3.3711e-005  ]
5514 : [ 3.30717e-005 ]
5515 : [ 3.41237e-005 ]
5516 : [ 3.0757e-005  ]
5517 : [ 3.24214e-005 ]
5518 : [ 3.11306e-005 ]
5519 : [ 3.06924e-005 ]
5520 : [ 3.42287e-005 ]
5521 : [ 3.4177e-005  ]
5522 : [ 3.44685e-005 ]
5523 : [ 3.13641e-005 ]
5524 : [ 3.04876e-005 ]
5525 : [ 3.09322e-005 ]
5526 : [ 3.20494e-005 ]
5527 : [ 3.10885e-005 ]
5528 : [ 3.25864e-005 ]
5529 : [ 3.2998e-005  ]
5530 : [ 3.39718e-005 ]
5531 : [ 3.36512e-005 ]
5532 : [ 3.03963e-005 ]
5533 : [ 3.38299e-005 ]
5534 : [ 3.10596e-005 ]
5535 : [ 3.05478e-005 ]
5536 : [ 3.13888e-005 ]
5537 : [ 3.39331e-005 ]
5538 : [ 3.42477e-005 ]
5539 : [ 3.0451e-005  ]
5540 : [ 3.12445e-005 ]
5541 : [ 3.03936e-005 ]
5542 : [ 3.12382e-005 ]
5543 : [ 3.33356e-005 ]
5544 : [ 3.12059e-005 ]
5545 : [ 3.38885e-005 ]
5546 : [ 3.25521e-005 ]
5547 : [ 3.44465e-005 ]
5548 : [ 3.06266e-005 ]
5549 : [ 3.11151e-005 ]
5550 : [ 3.09549e-005 ]
5551 : [ 3.44333e-005 ]
5552 : [ 3.14832e-005 ]
5553 : [ 3.07774e-005 ]
5554 : [ 3.29446e-005 ]
5555 : [ 3.37018e-005 ]
5556 : [ 3.45416e-005 ]
5557 : [ 3.4457e-005  ]
5558 : [ 3.17975e-005 ]
5559 : [ 3.43346e-005 ]
5560 : [ 3.24193e-005 ]
5561 : [ 3.11994e-005 ]
5562 : [ 3.32224e-005 ]
5563 : [ 3.05764e-005 ]
5564 : [ 3.3992e-005  ]
5565 : [ 3.06965e-005 ]
5566 : [ 3.25675e-005 ]
5567 : [ 3.03872e-005 ]
5568 : [ 3.34324e-005 ]
5569 : [ 3.05511e-005 ]
5570 : [ 3.11014e-005 ]
5571 : [ 3.0413e-005  ]
5572 : [ 3.32139e-005 ]
5573 : [ 3.14303e-005 ]
5574 : [ 3.26223e-005 ]
5575 : [ 3.41225e-005 ]
5576 : [ 3.42532e-005 ]
5577 : [ 3.33447e-005 ]
5578 : [ 3.24648e-005 ]
5579 : [ 3.09506e-005 ]
5580 : [ 3.07173e-005 ]
5581 : [ 3.45288e-005 ]
5582 : [ 3.45344e-005 ]
5583 : [ 3.12513e-005 ]
5584 : [ 3.37703e-005 ]
5585 : [ 3.45398e-005 ]
5586 : [ 3.28655e-005 ]
5587 : [ 3.34151e-005 ]
5588 : [ 3.39778e-005 ]
5589 : [ 3.23563e-005 ]
5590 : [ 3.06337e-005 ]
5591 : [ 3.18963e-005 ]
5592 : [ 3.03786e-005 ]
5593 : [ 3.42905e-005 ]
5594 : [ 3.43278e-005 ]
5595 : [ 3.45423e-005 ]
5596 : [ 3.36766e-005 ]
5597 : [ 3.40402e-005 ]
5598 : [ 3.12547e-005 ]
5599 : [ 3.45184e-005 ]
5600 : [ 3.03785e-005 ]
5601 : [ 3.05367e-005 ]
5602 : [ 3.45131e-005 ]
5603 : [ 3.37093e-005 ]
5604 : [ 3.03809e-005 ]
5605 : [ 3.10078e-005 ]
5606 : [ 3.43876e-005 ]
5607 : [ 3.43534e-005 ]
5608 : [ 3.42423e-005 ]
5609 : [ 3.28626e-005 ]
5610 : [ 3.38586e-005 ]
5611 : [ 3.42621e-005 ]
5612 : [ 3.04529e-005 ]
5613 : [ 3.43091e-005 ]
5614 : [ 3.07602e-005 ]
5615 : [ 3.40919e-005 ]
5616 : [ 3.45327e-005 ]
5617 : [ 3.45413e-005 ]
5618 : [ 3.07458e-005 ]
5619 : [ 3.06477e-005 ]
5620 : [ 3.08229e-005 ]
5621 : [ 3.36241e-005 ]
5622 : [ 3.13045e-005 ]
5623 : [ 3.35324e-005 ]
5624 : [ 3.41822e-005 ]
5625 : [ 3.41839e-005 ]
5626 : [ 3.05479e-005 ]
5627 : [ 3.08366e-005 ]
5628 : [ 3.39903e-005 ]
5629 : [ 3.10324e-005 ]
5630 : [ 3.45227e-005 ]
5631 : [ 3.43979e-005 ]
5632 : [ 3.08364e-005 ]
5633 : [ 3.44945e-005 ]
5634 : [ 3.06657e-005 ]
5635 : [ 3.40434e-005 ]
5636 : [ 3.03893e-005 ]
5637 : [ 3.04246e-005 ]
5638 : [ 3.15492e-005 ]
5639 : [ 3.04905e-005 ]
5640 : [ 3.45378e-005 ]
5641 : [ 3.30926e-005 ]
5642 : [ 3.03786e-005 ]
5643 : [ 3.26913e-005 ]
5644 : [ 3.37654e-005 ]
5645 : [ 3.45424e-005 ]
5646 : [ 3.45192e-005 ]
5647 : [ 3.15312e-005 ]
5648 : [ 3.36278e-005 ]
5649 : [ 3.4289e-005  ]
5650 : [ 3.27976e-005 ]
5651 : [ 3.03817e-005 ]
5652 : [ 3.05905e-005 ]
5653 : [ 3.07591e-005 ]
5654 : [ 3.4538e-005  ]
5655 : [ 3.31386e-005 ]
5656 : [ 3.39958e-005 ]
5657 : [ 3.42662e-005 ]
5658 : [ 3.44349e-005 ]
5659 : [ 3.08064e-005 ]
5660 : [ 3.0531e-005  ]
5661 : [ 3.23651e-005 ]
5662 : [ 3.0978e-005  ]
5663 : [ 3.39211e-005 ]
5664 : [ 3.19157e-005 ]
5665 : [ 3.03789e-005 ]
5666 : [ 3.04528e-005 ]
5667 : [ 3.04904e-005 ]
5668 : [ 3.39468e-005 ]
5669 : [ 3.44947e-005 ]
5670 : [ 3.14966e-005 ]
5671 : [ 3.44348e-005 ]
5672 : [ 3.12827e-005 ]
5673 : [ 3.13545e-005 ]
5674 : [ 3.43684e-005 ]
5675 : [ 3.43313e-005 ]
5676 : [ 3.04921e-005 ]
5677 : [ 3.20418e-005 ]
5678 : [ 3.17824e-005 ]
5679 : [ 3.06647e-005 ]
5680 : [ 3.33234e-005 ]
5681 : [ 3.4381e-005  ]
5682 : [ 3.07887e-005 ]
5683 : [ 3.38261e-005 ]
5684 : [ 3.32318e-005 ]
5685 : [ 3.12329e-005 ]
5686 : [ 3.15796e-005 ]
5687 : [ 3.43975e-005 ]
5688 : [ 3.15306e-005 ]
5689 : [ 3.14815e-005 ]
5690 : [ 3.04805e-005 ]
5691 : [ 3.06875e-005 ]
5692 : [ 3.05167e-005 ]
5693 : [ 3.22332e-005 ]
5694 : [ 3.40674e-005 ]
5695 : [ 3.07092e-005 ]
5696 : [ 3.17041e-005 ]
5697 : [ 3.3984e-005  ]
5698 : [ 3.4452e-005  ]
5699 : [ 3.08943e-005 ]
5700 : [ 3.06437e-005 ]
5701 : [ 3.41364e-005 ]
5702 : [ 3.29081e-005 ]
5703 : [ 3.39875e-005 ]
5704 : [ 3.0682e-005  ]
5705 : [ 3.44088e-005 ]
5706 : [ 3.30177e-005 ]
5707 : [ 3.43726e-005 ]
5708 : [ 3.36158e-005 ]
5709 : [ 3.07899e-005 ]
5710 : [ 3.26371e-005 ]
5711 : [ 3.45336e-005 ]
5712 : [ 3.12855e-005 ]
5713 : [ 3.42483e-005 ]
5714 : [ 3.12075e-005 ]
5715 : [ 3.08617e-005 ]
5716 : [ 3.34362e-005 ]
5717 : [ 3.43796e-005 ]
5718 : [ 3.03803e-005 ]
5719 : [ 3.43816e-005 ]
5720 : [ 3.4008e-005  ]
5721 : [ 3.24963e-005 ]
5722 : [ 3.34565e-005 ]
5723 : [ 3.40251e-005 ]
5724 : [ 3.10008e-005 ]
5725 : [ 3.03796e-005 ]
5726 : [ 3.41134e-005 ]
5727 : [ 3.40919e-005 ]
5728 : [ 3.09146e-005 ]
5729 : [ 3.09163e-005 ]
5730 : [ 3.16234e-005 ]
5731 : [ 3.13839e-005 ]
5732 : [ 3.43911e-005 ]
5733 : [ 3.206e-005   ]
5734 : [ 3.30877e-005 ]
5735 : [ 3.07269e-005 ]
5736 : [ 3.44482e-005 ]
5737 : [ 3.25437e-005 ]
5738 : [ 3.06472e-005 ]
5739 : [ 3.05891e-005 ]
5740 : [ 3.33246e-005 ]
5741 : [ 3.4093e-005  ]
5742 : [ 3.18322e-005 ]
5743 : [ 3.29562e-005 ]
5744 : [ 3.45385e-005 ]
5745 : [ 3.4224e-005  ]
5746 : [ 3.37029e-005 ]
5747 : [ 3.21693e-005 ]
5748 : [ 3.45094e-005 ]
5749 : [ 3.43305e-005 ]
5750 : [ 3.355e-005   ]
5751 : [ 3.32415e-005 ]
5752 : [ 3.32337e-005 ]
5753 : [ 3.45223e-005 ]
5754 : [ 3.44786e-005 ]
5755 : [ 3.43794e-005 ]
5756 : [ 3.4307e-005  ]
5757 : [ 3.43479e-005 ]
5758 : [ 3.45048e-005 ]
5759 : [ 3.04494e-005 ]
5760 : [ 3.30996e-005 ]
5761 : [ 3.21094e-005 ]
5762 : [ 3.06096e-005 ]
5763 : [ 3.1847e-005  ]
5764 : [ 3.3955e-005  ]
5765 : [ 3.03884e-005 ]
5766 : [ 3.24071e-005 ]
5767 : [ 3.03878e-005 ]
5768 : [ 3.1496e-005  ]
5769 : [ 3.45225e-005 ]
5770 : [ 3.41826e-005 ]
5771 : [ 3.33691e-005 ]
5772 : [ 3.09089e-005 ]
5773 : [ 3.35838e-005 ]
5774 : [ 3.29186e-005 ]
5775 : [ 3.34774e-005 ]
5776 : [ 3.34905e-005 ]
5777 : [ 3.37259e-005 ]
5778 : [ 3.41631e-005 ]
5779 : [ 3.43804e-005 ]
5780 : [ 3.45238e-005 ]
5781 : [ 3.03815e-005 ]
5782 : [ 3.4526e-005  ]
5783 : [ 3.1079e-005  ]
5784 : [ 3.45421e-005 ]
5785 : [ 3.3896e-005  ]
5786 : [ 3.03785e-005 ]
5787 : [ 3.04472e-005 ]
5788 : [ 3.43983e-005 ]
5789 : [ 3.10499e-005 ]
5790 : [ 3.12344e-005 ]
5791 : [ 3.04217e-005 ]
5792 : [ 3.40896e-005 ]
5793 : [ 3.2968e-005  ]
5794 : [ 3.44422e-005 ]
5795 : [ 3.03788e-005 ]
5796 : [ 3.1405e-005  ]
5797 : [ 3.07014e-005 ]
5798 : [ 3.05507e-005 ]
5799 : [ 3.04043e-005 ]
5800 : [ 3.0906e-005  ]
5801 : [ 3.11916e-005 ]
5802 : [ 3.44309e-005 ]
5803 : [ 3.05587e-005 ]
5804 : [ 3.39564e-005 ]
5805 : [ 3.26459e-005 ]
5806 : [ 3.09265e-005 ]
5807 : [ 3.27634e-005 ]
5808 : [ 3.42964e-005 ]
5809 : [ 3.05049e-005 ]
5810 : [ 3.29166e-005 ]
5811 : [ 3.17021e-005 ]
5812 : [ 3.34513e-005 ]
5813 : [ 3.08311e-005 ]
5814 : [ 3.21998e-005 ]
5815 : [ 3.04099e-005 ]
5816 : [ 3.10048e-005 ]
5817 : [ 3.20668e-005 ]
5818 : [ 3.11393e-005 ]
5819 : [ 3.45094e-005 ]
5820 : [ 3.16423e-005 ]
5821 : [ 3.42311e-005 ]
5822 : [ 3.27462e-005 ]
5823 : [ 3.34681e-005 ]
5824 : [ 3.44002e-005 ]
5825 : [ 3.44292e-005 ]
5826 : [ 3.37336e-005 ]
5827 : [ 3.40376e-005 ]
5828 : [ 3.04053e-005 ]
5829 : [ 3.15694e-005 ]
5830 : [ 3.04502e-005 ]
5831 : [ 3.04301e-005 ]
5832 : [ 3.09204e-005 ]
5833 : [ 3.04146e-005 ]
5834 : [ 3.44766e-005 ]
5835 : [ 3.03879e-005 ]
5836 : [ 3.44715e-005 ]
5837 : [ 3.06244e-005 ]
5838 : [ 3.21383e-005 ]
5839 : [ 3.37564e-005 ]
5840 : [ 3.37434e-005 ]
5841 : [ 3.4513e-005  ]
5842 : [ 3.45421e-005 ]
5843 : [ 3.16432e-005 ]
5844 : [ 3.10333e-005 ]
5845 : [ 3.41858e-005 ]
5846 : [ 3.06792e-005 ]
5847 : [ 3.33179e-005 ]
5848 : [ 3.43718e-005 ]
5849 : [ 3.03977e-005 ]
5850 : [ 3.03935e-005 ]
5851 : [ 3.33465e-005 ]
5852 : [ 3.06862e-005 ]
5853 : [ 3.05952e-005 ]
5854 : [ 3.27776e-005 ]
5855 : [ 3.30065e-005 ]
5856 : [ 3.40958e-005 ]
5857 : [ 3.32795e-005 ]
5858 : [ 3.44494e-005 ]
5859 : [ 3.37828e-005 ]
5860 : [ 3.04209e-005 ]
5861 : [ 3.03788e-005 ]
5862 : [ 3.18488e-005 ]
5863 : [ 3.35608e-005 ]
5864 : [ 3.03962e-005 ]
5865 : [ 3.45392e-005 ]
5866 : [ 3.3522e-005  ]
5867 : [ 3.07435e-005 ]
5868 : [ 3.3347e-005  ]
5869 : [ 3.15754e-005 ]
5870 : [ 3.37939e-005 ]
5871 : [ 3.44978e-005 ]
5872 : [ 3.16869e-005 ]
5873 : [ 3.34025e-005 ]
5874 : [ 3.06294e-005 ]
5875 : [ 3.33225e-005 ]
5876 : [ 3.03804e-005 ]
5877 : [ 3.09533e-005 ]
5878 : [ 3.07348e-005 ]
5879 : [ 3.38891e-005 ]
5880 : [ 3.43206e-005 ]
5881 : [ 3.05888e-005 ]
5882 : [ 3.34888e-005 ]
5883 : [ 3.45041e-005 ]
5884 : [ 3.05937e-005 ]
5885 : [ 3.04567e-005 ]
5886 : [ 3.40747e-005 ]
5887 : [ 3.10869e-005 ]
5888 : [ 3.32459e-005 ]
5889 : [ 3.45425e-005 ]
5890 : [ 3.43359e-005 ]
5891 : [ 3.1319e-005  ]
5892 : [ 3.44068e-005 ]
5893 : [ 3.09969e-005 ]
5894 : [ 3.42081e-005 ]
5895 : [ 3.06362e-005 ]
5896 : [ 3.42423e-005 ]
5897 : [ 3.43568e-005 ]
5898 : [ 3.44116e-005 ]
5899 : [ 3.37237e-005 ]
5900 : [ 3.03786e-005 ]
5901 : [ 3.03925e-005 ]
5902 : [ 3.13666e-005 ]
5903 : [ 3.40685e-005 ]
5904 : [ 3.08339e-005 ]
5905 : [ 3.05823e-005 ]
5906 : [ 3.45392e-005 ]
5907 : [ 3.42458e-005 ]
5908 : [ 3.13408e-005 ]
5909 : [ 3.44247e-005 ]
5910 : [ 3.10111e-005 ]
5911 : [ 3.34406e-005 ]
5912 : [ 3.04304e-005 ]
5913 : [ 3.21687e-005 ]
5914 : [ 3.07632e-005 ]
5915 : [ 3.04354e-005 ]
5916 : [ 3.2517e-005  ]
5917 : [ 3.42719e-005 ]
5918 : [ 3.0995e-005  ]
5919 : [ 3.04802e-005 ]
5920 : [ 3.37611e-005 ]
5921 : [ 3.0656e-005  ]
5922 : [ 3.05694e-005 ]
5923 : [ 3.27956e-005 ]
5924 : [ 3.42247e-005 ]
5925 : [ 3.43675e-005 ]
5926 : [ 3.04095e-005 ]
5927 : [ 3.04774e-005 ]
5928 : [ 3.30652e-005 ]
5929 : [ 3.04713e-005 ]
5930 : [ 3.06297e-005 ]
5931 : [ 3.03834e-005 ]
5932 : [ 3.14293e-005 ]
5933 : [ 3.09244e-005 ]
5934 : [ 3.22231e-005 ]
5935 : [ 3.04818e-005 ]
5936 : [ 3.27749e-005 ]
5937 : [ 3.27045e-005 ]
5938 : [ 3.09009e-005 ]
5939 : [ 3.43361e-005 ]
5940 : [ 3.18216e-005 ]
5941 : [ 3.33094e-005 ]
5942 : [ 3.05361e-005 ]
5943 : [ 3.4526e-005  ]
5944 : [ 3.45073e-005 ]
5945 : [ 3.44728e-005 ]
5946 : [ 3.37229e-005 ]
5947 : [ 3.30362e-005 ]
5948 : [ 3.44608e-005 ]
5949 : [ 3.06353e-005 ]
5950 : [ 3.05558e-005 ]
5951 : [ 3.40179e-005 ]
5952 : [ 3.04661e-005 ]
5953 : [ 3.04178e-005 ]
5954 : [ 3.03848e-005 ]
5955 : [ 3.33014e-005 ]
5956 : [ 3.03924e-005 ]
5957 : [ 3.03791e-005 ]
5958 : [ 3.38973e-005 ]
5959 : [ 3.03811e-005 ]
5960 : [ 3.43569e-005 ]
5961 : [ 3.39226e-005 ]
5962 : [ 3.36937e-005 ]
5963 : [ 3.03802e-005 ]
5964 : [ 3.40461e-005 ]
5965 : [ 3.41645e-005 ]
5966 : [ 3.30732e-005 ]
5967 : [ 3.04678e-005 ]
5968 : [ 3.14164e-005 ]
5969 : [ 3.04283e-005 ]
5970 : [ 3.35581e-005 ]
5971 : [ 3.44064e-005 ]
5972 : [ 3.26019e-005 ]
5973 : [ 3.31853e-005 ]
5974 : [ 3.27377e-005 ]
5975 : [ 3.28802e-005 ]
5976 : [ 3.13356e-005 ]
5977 : [ 3.41349e-005 ]
5978 : [ 3.09583e-005 ]
5979 : [ 3.41003e-005 ]
5980 : [ 3.23408e-005 ]
5981 : [ 3.43002e-005 ]
5982 : [ 3.16018e-005 ]
5983 : [ 3.25224e-005 ]
5984 : [ 3.42911e-005 ]
5985 : [ 3.03785e-005 ]
5986 : [ 3.42106e-005 ]
5987 : [ 3.15507e-005 ]
5988 : [ 3.06996e-005 ]
5989 : [ 3.41834e-005 ]
5990 : [ 3.2904e-005  ]
5991 : [ 3.44266e-005 ]
5992 : [ 3.34632e-005 ]
5993 : [ 3.36018e-005 ]
5994 : [ 3.14836e-005 ]
5995 : [ 3.38281e-005 ]
5996 : [ 3.03973e-005 ]
5997 : [ 3.06217e-005 ]
5998 : [ 3.06626e-005 ]
5999 : [ 3.07339e-005 ]
6000 : [ 3.07895e-005 ]
6001 : [ 3.40652e-005 ]
6002 : [ 3.16052e-005 ]
6003 : [ 3.09893e-005 ]
6004 : [ 3.39245e-005 ]
6005 : [ 3.43961e-005 ]
6006 : [ 3.14653e-005 ]
6007 : [ 3.0907e-005  ]
6008 : [ 3.11009e-005 ]
6009 : [ 3.04048e-005 ]
6010 : [ 3.35807e-005 ]
6011 : [ 3.13838e-005 ]
6012 : [ 3.4337e-005  ]
6013 : [ 3.0626e-005  ]
6014 : [ 3.1597e-005  ]
6015 : [ 3.06365e-005 ]
6016 : [ 3.16464e-005 ]
6017 : [ 3.25114e-005 ]
6018 : [ 3.3166e-005  ]
6019 : [ 3.42786e-005 ]
6020 : [ 3.45172e-005 ]
6021 : [ 3.34866e-005 ]
6022 : [ 3.08754e-005 ]
6023 : [ 3.0659e-005  ]
6024 : [ 3.40282e-005 ]
6025 : [ 3.1836e-005  ]
6026 : [ 3.1698e-005  ]
6027 : [ 3.08541e-005 ]
6028 : [ 3.04142e-005 ]
6029 : [ 3.04656e-005 ]
6030 : [ 3.10619e-005 ]
6031 : [ 3.3912e-005  ]
6032 : [ 3.37795e-005 ]
6033 : [ 3.41868e-005 ]
6034 : [ 3.33363e-005 ]
6035 : [ 3.08724e-005 ]
6036 : [ 3.37812e-005 ]
6037 : [ 3.06434e-005 ]
6038 : [ 3.14122e-005 ]
6039 : [ 3.08618e-005 ]
6040 : [ 3.12376e-005 ]
6041 : [ 3.15969e-005 ]
6042 : [ 3.03809e-005 ]
6043 : [ 3.29062e-005 ]
6044 : [ 3.04422e-005 ]
6045 : [ 3.16875e-005 ]
6046 : [ 3.42269e-005 ]
6047 : [ 3.04692e-005 ]
6048 : [ 3.06189e-005 ]
6049 : [ 3.39666e-005 ]
6050 : [ 3.04021e-005 ]
6051 : [ 3.07771e-005 ]
6052 : [ 3.44546e-005 ]
6053 : [ 3.12025e-005 ]
6054 : [ 3.45419e-005 ]
6055 : [ 3.29566e-005 ]
6056 : [ 3.18002e-005 ]
6057 : [ 3.26381e-005 ]
6058 : [ 3.04069e-005 ]
6059 : [ 3.07018e-005 ]
6060 : [ 3.04017e-005 ]
6061 : [ 3.40096e-005 ]
6062 : [ 3.04276e-005 ]
6063 : [ 3.20561e-005 ]
6064 : [ 3.35983e-005 ]
6065 : [ 3.13901e-005 ]
6066 : [ 3.0729e-005  ]
6067 : [ 3.16123e-005 ]
6068 : [ 3.11454e-005 ]
6069 : [ 3.24896e-005 ]
6070 : [ 3.42664e-005 ]
6071 : [ 3.05869e-005 ]
6072 : [ 3.43298e-005 ]
6073 : [ 3.04443e-005 ]
6074 : [ 3.07457e-005 ]
6075 : [ 3.1794e-005  ]
6076 : [ 3.07466e-005 ]
6077 : [ 3.09046e-005 ]
6078 : [ 3.45398e-005 ]
6079 : [ 3.3409e-005  ]
6080 : [ 3.20066e-005 ]
6081 : [ 3.03915e-005 ]
6082 : [ 3.41406e-005 ]
6083 : [ 3.3725e-005  ]
6084 : [ 3.26123e-005 ]
6085 : [ 3.13204e-005 ]
6086 : [ 3.15506e-005 ]
6087 : [ 3.39535e-005 ]
6088 : [ 3.04444e-005 ]
6089 : [ 3.18825e-005 ]
6090 : [ 3.0397e-005  ]
6091 : [ 3.04062e-005 ]
6092 : [ 3.35283e-005 ]
6093 : [ 3.14996e-005 ]
6094 : [ 3.28111e-005 ]
6095 : [ 3.37904e-005 ]
6096 : [ 3.05653e-005 ]
6097 : [ 3.10604e-005 ]
6098 : [ 3.36239e-005 ]
6099 : [ 3.04153e-005 ]
6100 : [ 3.45248e-005 ]
6101 : [ 3.05104e-005 ]
6102 : [ 3.44717e-005 ]
6103 : [ 3.45316e-005 ]
6104 : [ 3.31823e-005 ]
6105 : [ 3.45424e-005 ]
6106 : [ 3.04103e-005 ]
6107 : [ 3.44003e-005 ]
6108 : [ 3.45016e-005 ]
6109 : [ 3.31703e-005 ]
6110 : [ 3.12073e-005 ]
6111 : [ 3.43191e-005 ]
6112 : [ 3.0651e-005  ]
6113 : [ 3.42735e-005 ]
6114 : [ 3.11796e-005 ]
6115 : [ 3.30997e-005 ]
6116 : [ 3.43484e-005 ]
6117 : [ 3.05772e-005 ]
6118 : [ 3.15774e-005 ]
6119 : [ 3.4384e-005  ]
6120 : [ 3.07704e-005 ]
6121 : [ 3.38639e-005 ]
6122 : [ 3.38857e-005 ]
6123 : [ 3.45286e-005 ]
6124 : [ 3.36231e-005 ]
6125 : [ 3.06844e-005 ]
6126 : [ 3.0548e-005  ]
6127 : [ 3.03898e-005 ]
6128 : [ 3.33988e-005 ]
6129 : [ 3.45415e-005 ]
6130 : [ 3.45424e-005 ]
6131 : [ 3.2962e-005  ]
6132 : [ 3.45186e-005 ]
6133 : [ 3.12174e-005 ]
6134 : [ 3.45021e-005 ]
6135 : [ 3.45209e-005 ]
6136 : [ 3.40269e-005 ]
6137 : [ 3.32694e-005 ]
6138 : [ 3.30093e-005 ]
6139 : [ 3.33724e-005 ]
6140 : [ 3.13594e-005 ]
6141 : [ 3.35021e-005 ]
6142 : [ 3.45064e-005 ]
6143 : [ 3.39233e-005 ]
6144 : [ 3.35591e-005 ]
6145 : [ 3.06633e-005 ]
6146 : [ 3.30342e-005 ]
6147 : [ 3.04043e-005 ]
6148 : [ 3.44194e-005 ]
6149 : [ 3.43776e-005 ]
6150 : [ 3.28877e-005 ]
6151 : [ 3.44952e-005 ]
6152 : [ 3.40489e-005 ]
6153 : [ 3.36655e-005 ]
6154 : [ 3.44747e-005 ]
6155 : [ 3.06467e-005 ]
6156 : [ 3.44139e-005 ]
6157 : [ 3.40332e-005 ]
6158 : [ 3.4419e-005  ]
6159 : [ 3.43732e-005 ]
6160 : [ 3.42561e-005 ]
6161 : [ 3.42318e-005 ]
6162 : [ 3.23611e-005 ]
6163 : [ 3.35923e-005 ]
6164 : [ 3.15652e-005 ]
6165 : [ 3.05652e-005 ]
6166 : [ 3.43976e-005 ]
6167 : [ 3.08503e-005 ]
6168 : [ 3.10605e-005 ]
6169 : [ 3.28953e-005 ]
6170 : [ 3.18803e-005 ]
6171 : [ 3.45374e-005 ]
6172 : [ 3.37854e-005 ]
6173 : [ 3.14104e-005 ]
6174 : [ 3.04696e-005 ]
6175 : [ 3.18007e-005 ]
6176 : [ 3.44238e-005 ]
6177 : [ 3.41337e-005 ]
6178 : [ 3.43641e-005 ]
6179 : [ 3.04835e-005 ]
6180 : [ 3.04127e-005 ]
6181 : [ 3.16699e-005 ]
6182 : [ 3.13275e-005 ]
6183 : [ 3.29532e-005 ]
6184 : [ 3.14858e-005 ]
6185 : [ 3.4459e-005  ]
6186 : [ 3.07454e-005 ]
6187 : [ 3.3612e-005  ]
6188 : [ 3.06611e-005 ]
6189 : [ 3.0388e-005  ]
6190 : [ 3.45293e-005 ]
6191 : [ 3.44426e-005 ]
6192 : [ 3.08821e-005 ]
6193 : [ 3.07674e-005 ]
6194 : [ 3.44281e-005 ]
6195 : [ 3.37069e-005 ]
6196 : [ 3.40346e-005 ]
6197 : [ 3.15063e-005 ]
6198 : [ 3.39434e-005 ]
6199 : [ 3.44194e-005 ]
6200 : [ 3.30414e-005 ]
6201 : [ 3.0887e-005  ]
6202 : [ 3.35915e-005 ]
6203 : [ 3.35328e-005 ]
6204 : [ 3.41592e-005 ]
6205 : [ 3.25617e-005 ]
6206 : [ 3.37542e-005 ]
6207 : [ 3.29146e-005 ]
6208 : [ 3.42705e-005 ]
6209 : [ 3.34531e-005 ]
6210 : [ 3.45142e-005 ]
6211 : [ 3.06371e-005 ]
6212 : [ 3.06259e-005 ]
6213 : [ 3.45242e-005 ]
6214 : [ 3.06177e-005 ]
6215 : [ 3.42737e-005 ]
6216 : [ 3.09432e-005 ]
6217 : [ 3.31658e-005 ]
6218 : [ 3.08738e-005 ]
6219 : [ 3.09064e-005 ]
6220 : [ 3.06569e-005 ]
6221 : [ 3.14115e-005 ]
6222 : [ 3.35542e-005 ]
6223 : [ 3.45248e-005 ]
6224 : [ 3.18045e-005 ]
6225 : [ 3.45369e-005 ]
6226 : [ 3.2878e-005  ]
6227 : [ 3.45237e-005 ]
6228 : [ 3.4387e-005  ]
6229 : [ 3.43751e-005 ]
6230 : [ 3.17244e-005 ]
6231 : [ 3.03888e-005 ]
6232 : [ 3.28775e-005 ]
6233 : [ 3.2951e-005  ]
6234 : [ 3.0922e-005  ]
6235 : [ 3.03957e-005 ]
6236 : [ 3.44707e-005 ]
6237 : [ 3.39642e-005 ]
6238 : [ 3.03956e-005 ]
6239 : [ 3.42915e-005 ]
6240 : [ 3.0526e-005  ]
6241 : [ 3.25312e-005 ]
6242 : [ 3.45048e-005 ]
6243 : [ 3.3209e-005  ]
6244 : [ 3.28562e-005 ]
6245 : [ 3.13362e-005 ]
6246 : [ 3.45308e-005 ]
6247 : [ 3.13922e-005 ]
6248 : [ 3.42325e-005 ]
6249 : [ 3.34752e-005 ]
6250 : [ 3.44999e-005 ]
6251 : [ 3.11489e-005 ]
6252 : [ 3.37284e-005 ]
6253 : [ 3.36186e-005 ]
6254 : [ 3.06153e-005 ]
6255 : [ 3.05768e-005 ]
6256 : [ 3.07439e-005 ]
6257 : [ 3.04629e-005 ]
6258 : [ 3.41e-005    ]
6259 : [ 3.17168e-005 ]
6260 : [ 3.14651e-005 ]
6261 : [ 3.31174e-005 ]
6262 : [ 3.1356e-005  ]
6263 : [ 3.45009e-005 ]
6264 : [ 3.07954e-005 ]
6265 : [ 3.44171e-005 ]
6266 : [ 3.04377e-005 ]
6267 : [ 3.12287e-005 ]
6268 : [ 3.11765e-005 ]
6269 : [ 3.0429e-005  ]
6270 : [ 3.05934e-005 ]
6271 : [ 3.4472e-005  ]
6272 : [ 3.32407e-005 ]
6273 : [ 3.3145e-005  ]
6274 : [ 3.42056e-005 ]
6275 : [ 3.24341e-005 ]
6276 : [ 3.42863e-005 ]
6277 : [ 3.03892e-005 ]
6278 : [ 3.38176e-005 ]
6279 : [ 3.44189e-005 ]
6280 : [ 3.3369e-005  ]
6281 : [ 3.34429e-005 ]
6282 : [ 3.04574e-005 ]
6283 : [ 3.36756e-005 ]
6284 : [ 3.09028e-005 ]
6285 : [ 3.42149e-005 ]
6286 : [ 3.44486e-005 ]
6287 : [ 3.3937e-005  ]
6288 : [ 3.04454e-005 ]
6289 : [ 3.08817e-005 ]
6290 : [ 3.10338e-005 ]
6291 : [ 3.41373e-005 ]
6292 : [ 3.08693e-005 ]
6293 : [ 3.13877e-005 ]
6294 : [ 3.4314e-005  ]
6295 : [ 3.14664e-005 ]
6296 : [ 3.43942e-005 ]
6297 : [ 3.4236e-005  ]
6298 : [ 3.04013e-005 ]
6299 : [ 3.39674e-005 ]
6300 : [ 3.45043e-005 ]
6301 : [ 3.39863e-005 ]
6302 : [ 3.10226e-005 ]
6303 : [ 3.1129e-005  ]
6304 : [ 3.24039e-005 ]
6305 : [ 3.2529e-005  ]
6306 : [ 3.09363e-005 ]
6307 : [ 3.04557e-005 ]
6308 : [ 3.43935e-005 ]
6309 : [ 3.04121e-005 ]
6310 : [ 3.15745e-005 ]
6311 : [ 3.30623e-005 ]
6312 : [ 3.11629e-005 ]
6313 : [ 3.4172e-005  ]
6314 : [ 3.29086e-005 ]
6315 : [ 3.2511e-005  ]
6316 : [ 3.05479e-005 ]
6317 : [ 3.19715e-005 ]
6318 : [ 3.39953e-005 ]
6319 : [ 3.42876e-005 ]
6320 : [ 3.25345e-005 ]
6321 : [ 3.10324e-005 ]
6322 : [ 3.04562e-005 ]
6323 : [ 3.22754e-005 ]
6324 : [ 3.4339e-005  ]
6325 : [ 3.39892e-005 ]
6326 : [ 3.22367e-005 ]
6327 : [ 3.45205e-005 ]
6328 : [ 3.45312e-005 ]
6329 : [ 3.3798e-005  ]
6330 : [ 3.165e-005   ]
6331 : [ 3.43196e-005 ]
6332 : [ 3.42839e-005 ]
6333 : [ 3.18741e-005 ]
6334 : [ 3.40794e-005 ]
6335 : [ 3.13561e-005 ]
6336 : [ 3.12671e-005 ]
6337 : [ 3.04117e-005 ]
6338 : [ 3.38461e-005 ]
6339 : [ 3.35531e-005 ]
6340 : [ 3.06252e-005 ]
6341 : [ 3.18695e-005 ]
6342 : [ 3.10723e-005 ]
6343 : [ 3.44274e-005 ]
6344 : [ 3.2964e-005  ]
6345 : [ 3.05813e-005 ]
6346 : [ 3.37637e-005 ]
6347 : [ 3.06357e-005 ]
6348 : [ 3.3768e-005  ]
6349 : [ 3.13206e-005 ]
6350 : [ 3.33715e-005 ]
6351 : [ 3.15447e-005 ]
6352 : [ 3.44942e-005 ]
6353 : [ 3.30852e-005 ]
6354 : [ 3.04786e-005 ]
6355 : [ 3.43552e-005 ]
6356 : [ 3.34043e-005 ]
6357 : [ 3.39352e-005 ]
6358 : [ 3.18962e-005 ]
6359 : [ 3.09122e-005 ]
6360 : [ 3.08344e-005 ]
6361 : [ 3.34109e-005 ]
6362 : [ 3.1558e-005  ]
6363 : [ 3.13841e-005 ]
6364 : [ 3.07997e-005 ]
6365 : [ 3.06198e-005 ]
6366 : [ 3.45357e-005 ]
6367 : [ 3.04496e-005 ]
6368 : [ 3.06146e-005 ]
6369 : [ 3.05652e-005 ]
6370 : [ 3.34518e-005 ]
6371 : [ 3.05303e-005 ]
6372 : [ 3.42245e-005 ]
6373 : [ 3.25516e-005 ]
6374 : [ 3.09566e-005 ]
6375 : [ 3.44216e-005 ]
6376 : [ 3.06049e-005 ]
6377 : [ 3.42125e-005 ]
6378 : [ 3.08383e-005 ]
6379 : [ 3.13e-005    ]
6380 : [ 3.04813e-005 ]
6381 : [ 3.15767e-005 ]
6382 : [ 3.08014e-005 ]
6383 : [ 3.09503e-005 ]
6384 : [ 3.331e-005   ]
6385 : [ 3.4514e-005  ]
6386 : [ 3.31361e-005 ]
6387 : [ 3.18346e-005 ]
6388 : [ 3.27952e-005 ]
6389 : [ 3.03801e-005 ]
6390 : [ 3.07852e-005 ]
6391 : [ 3.41165e-005 ]
6392 : [ 3.43369e-005 ]
6393 : [ 3.41279e-005 ]
6394 : [ 3.11607e-005 ]
6395 : [ 3.33587e-005 ]
6396 : [ 3.0678e-005  ]
6397 : [ 3.39901e-005 ]
6398 : [ 3.42369e-005 ]
6399 : [ 3.41591e-005 ]
6400 : [ 3.34077e-005 ]
6401 : [ 3.25358e-005 ]
6402 : [ 3.40965e-005 ]
6403 : [ 3.34192e-005 ]
6404 : [ 3.34929e-005 ]
6405 : [ 3.32235e-005 ]
6406 : [ 3.36297e-005 ]
6407 : [ 3.04833e-005 ]
6408 : [ 3.42061e-005 ]
6409 : [ 3.11871e-005 ]
6410 : [ 3.14855e-005 ]
6411 : [ 3.44483e-005 ]
6412 : [ 3.44545e-005 ]
6413 : [ 3.4437e-005  ]
6414 : [ 3.05649e-005 ]
6415 : [ 3.22119e-005 ]
6416 : [ 3.27854e-005 ]
6417 : [ 3.24073e-005 ]
6418 : [ 3.39631e-005 ]
6419 : [ 3.09732e-005 ]
6420 : [ 3.4421e-005  ]
6421 : [ 3.38893e-005 ]
6422 : [ 3.39986e-005 ]
6423 : [ 3.22554e-005 ]
6424 : [ 3.33432e-005 ]
6425 : [ 3.13743e-005 ]
6426 : [ 3.44469e-005 ]
6427 : [ 3.43401e-005 ]
6428 : [ 3.05925e-005 ]
6429 : [ 3.24145e-005 ]
6430 : [ 3.32521e-005 ]
6431 : [ 3.4542e-005  ]
6432 : [ 3.27839e-005 ]
6433 : [ 3.25418e-005 ]
6434 : [ 3.30279e-005 ]
6435 : [ 3.04091e-005 ]
6436 : [ 3.12245e-005 ]
6437 : [ 3.29873e-005 ]
6438 : [ 3.39818e-005 ]
6439 : [ 3.04146e-005 ]
6440 : [ 3.41976e-005 ]
6441 : [ 3.07148e-005 ]
6442 : [ 3.05366e-005 ]
6443 : [ 3.41145e-005 ]
6444 : [ 3.36702e-005 ]
6445 : [ 3.13826e-005 ]
6446 : [ 3.42431e-005 ]
6447 : [ 3.40395e-005 ]
6448 : [ 3.1221e-005  ]
6449 : [ 3.22981e-005 ]
6450 : [ 3.22489e-005 ]
6451 : [ 3.16963e-005 ]
6452 : [ 3.03903e-005 ]
6453 : [ 3.07877e-005 ]
6454 : [ 3.33939e-005 ]
6455 : [ 3.4514e-005  ]
6456 : [ 3.15672e-005 ]
6457 : [ 3.28802e-005 ]
6458 : [ 3.07214e-005 ]
6459 : [ 3.04039e-005 ]
6460 : [ 3.08727e-005 ]
6461 : [ 3.42238e-005 ]
6462 : [ 3.39106e-005 ]
6463 : [ 3.43258e-005 ]
6464 : [ 3.20943e-005 ]
6465 : [ 3.05751e-005 ]
6466 : [ 3.34807e-005 ]
6467 : [ 3.06022e-005 ]
6468 : [ 3.16038e-005 ]
6469 : [ 3.44571e-005 ]
6470 : [ 3.04059e-005 ]
6471 : [ 3.05329e-005 ]
6472 : [ 3.42383e-005 ]
6473 : [ 3.0972e-005  ]
6474 : [ 3.05345e-005 ]
6475 : [ 3.45425e-005 ]
6476 : [ 3.08099e-005 ]
6477 : [ 3.44316e-005 ]
6478 : [ 3.15817e-005 ]
6479 : [ 3.4524e-005  ]
6480 : [ 3.07043e-005 ]
6481 : [ 3.10138e-005 ]
6482 : [ 3.43007e-005 ]
6483 : [ 3.36817e-005 ]
6484 : [ 3.04701e-005 ]
6485 : [ 3.11053e-005 ]
6486 : [ 3.06556e-005 ]
6487 : [ 3.07714e-005 ]
6488 : [ 3.40101e-005 ]
6489 : [ 3.40716e-005 ]
6490 : [ 3.37191e-005 ]
6491 : [ 3.04216e-005 ]
6492 : [ 3.09329e-005 ]
6493 : [ 3.451e-005   ]
6494 : [ 3.36583e-005 ]
6495 : [ 3.20089e-005 ]
6496 : [ 3.27267e-005 ]
6497 : [ 3.07452e-005 ]
6498 : [ 3.42948e-005 ]
6499 : [ 3.45424e-005 ]
6500 : [ 3.39591e-005 ]
6501 : [ 3.40079e-005 ]
6502 : [ 3.45234e-005 ]
6503 : [ 3.32995e-005 ]
6504 : [ 3.45371e-005 ]
6505 : [ 3.3442e-005  ]
6506 : [ 3.21647e-005 ]
6507 : [ 3.45419e-005 ]
6508 : [ 3.22278e-005 ]
6509 : [ 3.09304e-005 ]
6510 : [ 3.43137e-005 ]
6511 : [ 3.06591e-005 ]
6512 : [ 3.16414e-005 ]
6513 : [ 3.41478e-005 ]
6514 : [ 3.44935e-005 ]
6515 : [ 3.1352e-005  ]
6516 : [ 3.09348e-005 ]
6517 : [ 3.12236e-005 ]
6518 : [ 3.40957e-005 ]
6519 : [ 3.09316e-005 ]
6520 : [ 3.20162e-005 ]
6521 : [ 3.03804e-005 ]
6522 : [ 3.40861e-005 ]
6523 : [ 3.09534e-005 ]
6524 : [ 3.43471e-005 ]
6525 : [ 3.45241e-005 ]
6526 : [ 3.03844e-005 ]
6527 : [ 3.04821e-005 ]
6528 : [ 3.30261e-005 ]
6529 : [ 3.44751e-005 ]
6530 : [ 3.04353e-005 ]
6531 : [ 3.04484e-005 ]
6532 : [ 3.37316e-005 ]
6533 : [ 3.1004e-005  ]
6534 : [ 3.07235e-005 ]
6535 : [ 3.04517e-005 ]
6536 : [ 3.1496e-005  ]
6537 : [ 3.12185e-005 ]
6538 : [ 3.30531e-005 ]
6539 : [ 3.44862e-005 ]
6540 : [ 3.28421e-005 ]
6541 : [ 3.0392e-005  ]
6542 : [ 3.42967e-005 ]
6543 : [ 3.43436e-005 ]
6544 : [ 3.29844e-005 ]
6545 : [ 3.26776e-005 ]
6546 : [ 3.05087e-005 ]
6547 : [ 3.36659e-005 ]
6548 : [ 3.43079e-005 ]
6549 : [ 3.04903e-005 ]
6550 : [ 3.03818e-005 ]
6551 : [ 3.38095e-005 ]
6552 : [ 3.37021e-005 ]
6553 : [ 3.04423e-005 ]
6554 : [ 3.45424e-005 ]
6555 : [ 3.364e-005   ]
6556 : [ 3.1886e-005  ]
6557 : [ 3.039e-005   ]
6558 : [ 3.43964e-005 ]
6559 : [ 3.13905e-005 ]
6560 : [ 3.04706e-005 ]
6561 : [ 3.15273e-005 ]
6562 : [ 3.04433e-005 ]
6563 : [ 3.1271e-005  ]
6564 : [ 3.45418e-005 ]
6565 : [ 3.32705e-005 ]
6566 : [ 3.43492e-005 ]
6567 : [ 3.06635e-005 ]
6568 : [ 3.35039e-005 ]
6569 : [ 3.1208e-005  ]
6570 : [ 3.27193e-005 ]
6571 : [ 3.043e-005   ]
6572 : [ 3.28565e-005 ]
6573 : [ 3.43888e-005 ]
6574 : [ 3.04035e-005 ]
6575 : [ 3.44234e-005 ]
6576 : [ 3.40003e-005 ]
6577 : [ 3.41903e-005 ]
6578 : [ 3.38024e-005 ]
6579 : [ 3.06529e-005 ]
6580 : [ 3.09498e-005 ]
6581 : [ 3.1274e-005  ]
6582 : [ 3.45294e-005 ]
6583 : [ 3.44248e-005 ]
6584 : [ 3.10621e-005 ]
6585 : [ 3.37103e-005 ]
6586 : [ 3.20788e-005 ]
6587 : [ 3.10631e-005 ]
6588 : [ 3.26572e-005 ]
6589 : [ 3.44354e-005 ]
6590 : [ 3.0409e-005  ]
6591 : [ 3.11012e-005 ]
6592 : [ 3.45278e-005 ]
6593 : [ 3.04877e-005 ]
6594 : [ 3.10637e-005 ]
6595 : [ 3.04204e-005 ]
6596 : [ 3.33565e-005 ]
6597 : [ 3.42669e-005 ]
6598 : [ 3.45398e-005 ]
6599 : [ 3.45274e-005 ]
6600 : [ 3.04337e-005 ]
6601 : [ 3.14031e-005 ]
6602 : [ 3.43125e-005 ]
6603 : [ 3.41155e-005 ]
6604 : [ 3.34354e-005 ]
6605 : [ 3.09396e-005 ]
6606 : [ 3.06619e-005 ]
6607 : [ 3.4298e-005  ]
6608 : [ 3.42768e-005 ]
6609 : [ 3.44255e-005 ]
6610 : [ 3.06102e-005 ]
6611 : [ 3.04711e-005 ]
6612 : [ 3.05143e-005 ]
6613 : [ 3.41385e-005 ]
6614 : [ 3.13469e-005 ]
6615 : [ 3.25818e-005 ]
6616 : [ 3.0981e-005  ]
6617 : [ 3.04679e-005 ]
6618 : [ 3.45422e-005 ]
6619 : [ 3.04167e-005 ]
6620 : [ 3.03786e-005 ]
6621 : [ 3.05791e-005 ]
6622 : [ 3.05046e-005 ]
6623 : [ 3.43117e-005 ]
6624 : [ 3.05651e-005 ]
6625 : [ 3.3963e-005  ]
6626 : [ 3.32842e-005 ]
6627 : [ 3.45137e-005 ]
6628 : [ 3.10986e-005 ]
6629 : [ 3.32938e-005 ]
6630 : [ 3.43726e-005 ]
6631 : [ 3.26832e-005 ]
6632 : [ 3.42063e-005 ]
6633 : [ 3.04336e-005 ]
6634 : [ 3.38989e-005 ]
6635 : [ 3.42582e-005 ]
6636 : [ 3.39444e-005 ]
6637 : [ 3.12425e-005 ]
6638 : [ 3.03789e-005 ]
6639 : [ 3.37622e-005 ]
6640 : [ 3.38761e-005 ]
6641 : [ 3.19535e-005 ]
6642 : [ 3.34394e-005 ]
6643 : [ 3.0398e-005  ]
6644 : [ 3.03805e-005 ]
6645 : [ 3.19126e-005 ]
6646 : [ 3.23008e-005 ]
6647 : [ 3.15296e-005 ]
6648 : [ 3.07127e-005 ]
6649 : [ 3.07138e-005 ]
6650 : [ 3.29805e-005 ]
6651 : [ 3.45278e-005 ]
6652 : [ 3.33315e-005 ]
6653 : [ 3.07574e-005 ]
6654 : [ 3.43313e-005 ]
6655 : [ 3.44684e-005 ]
6656 : [ 3.41754e-005 ]
6657 : [ 3.10026e-005 ]
6658 : [ 3.38987e-005 ]
6659 : [ 3.41005e-005 ]
6660 : [ 3.07872e-005 ]
6661 : [ 3.44462e-005 ]
6662 : [ 3.19322e-005 ]
6663 : [ 3.41022e-005 ]
6664 : [ 3.35855e-005 ]
6665 : [ 3.3072e-005  ]
6666 : [ 3.13897e-005 ]
6667 : [ 3.19993e-005 ]
6668 : [ 3.45381e-005 ]
6669 : [ 3.07512e-005 ]
6670 : [ 3.08941e-005 ]
6671 : [ 3.11158e-005 ]
6672 : [ 3.43912e-005 ]
6673 : [ 3.36033e-005 ]
6674 : [ 3.35593e-005 ]
6675 : [ 3.18594e-005 ]
6676 : [ 3.43891e-005 ]
6677 : [ 3.23068e-005 ]
6678 : [ 3.30643e-005 ]
6679 : [ 3.42884e-005 ]
6680 : [ 3.45224e-005 ]
6681 : [ 3.45294e-005 ]
6682 : [ 3.31979e-005 ]
6683 : [ 3.08089e-005 ]
6684 : [ 3.31175e-005 ]
6685 : [ 3.22469e-005 ]
6686 : [ 3.34607e-005 ]
6687 : [ 3.08997e-005 ]
6688 : [ 3.42165e-005 ]
6689 : [ 3.04989e-005 ]
6690 : [ 3.09717e-005 ]
6691 : [ 3.44801e-005 ]
6692 : [ 3.393e-005   ]
6693 : [ 3.04145e-005 ]
6694 : [ 3.4425e-005  ]
6695 : [ 3.07211e-005 ]
6696 : [ 3.04385e-005 ]
6697 : [ 3.42419e-005 ]
6698 : [ 3.34573e-005 ]
6699 : [ 3.36378e-005 ]
6700 : [ 3.06496e-005 ]
6701 : [ 3.44565e-005 ]
6702 : [ 3.44845e-005 ]
6703 : [ 3.4247e-005  ]
6704 : [ 3.38522e-005 ]
6705 : [ 3.20538e-005 ]
6706 : [ 3.41323e-005 ]
6707 : [ 3.45415e-005 ]
6708 : [ 3.40059e-005 ]
6709 : [ 3.41847e-005 ]
6710 : [ 3.17857e-005 ]
6711 : [ 3.03874e-005 ]
6712 : [ 3.24756e-005 ]
6713 : [ 3.0784e-005  ]
6714 : [ 3.45419e-005 ]
6715 : [ 3.41448e-005 ]
6716 : [ 3.07909e-005 ]
6717 : [ 3.41829e-005 ]
6718 : [ 3.39009e-005 ]
6719 : [ 3.33583e-005 ]
6720 : [ 3.39368e-005 ]
6721 : [ 3.14675e-005 ]
6722 : [ 3.15017e-005 ]
6723 : [ 3.44504e-005 ]
6724 : [ 3.33612e-005 ]
6725 : [ 3.351e-005   ]
6726 : [ 3.07151e-005 ]
6727 : [ 3.27736e-005 ]
6728 : [ 3.40768e-005 ]
6729 : [ 3.14375e-005 ]
6730 : [ 3.08233e-005 ]
6731 : [ 3.18936e-005 ]
6732 : [ 3.43314e-005 ]
6733 : [ 3.07608e-005 ]
6734 : [ 3.44956e-005 ]
6735 : [ 3.43571e-005 ]
6736 : [ 3.13559e-005 ]
6737 : [ 3.16713e-005 ]
6738 : [ 3.4322e-005  ]
6739 : [ 3.12016e-005 ]
6740 : [ 3.26528e-005 ]
6741 : [ 3.13213e-005 ]
6742 : [ 3.04235e-005 ]
6743 : [ 3.08788e-005 ]
6744 : [ 3.18898e-005 ]
6745 : [ 3.13767e-005 ]
6746 : [ 3.06893e-005 ]
6747 : [ 3.03891e-005 ]
6748 : [ 3.0406e-005  ]
6749 : [ 3.4463e-005  ]
6750 : [ 3.44815e-005 ]
6751 : [ 3.22918e-005 ]
6752 : [ 3.14864e-005 ]
6753 : [ 3.30742e-005 ]
6754 : [ 3.37805e-005 ]
6755 : [ 3.0431e-005  ]
6756 : [ 3.45201e-005 ]
6757 : [ 3.25829e-005 ]
6758 : [ 3.21576e-005 ]
6759 : [ 3.33918e-005 ]
6760 : [ 3.45416e-005 ]
6761 : [ 3.03828e-005 ]
6762 : [ 3.39552e-005 ]
6763 : [ 3.34368e-005 ]
6764 : [ 3.3138e-005  ]
6765 : [ 3.43749e-005 ]
6766 : [ 3.08587e-005 ]
6767 : [ 3.42333e-005 ]
6768 : [ 3.22211e-005 ]
6769 : [ 3.4507e-005  ]
6770 : [ 3.44623e-005 ]
6771 : [ 3.10318e-005 ]
6772 : [ 3.05378e-005 ]
6773 : [ 3.07531e-005 ]
6774 : [ 3.4434e-005  ]
6775 : [ 3.42957e-005 ]
6776 : [ 3.22731e-005 ]
6777 : [ 3.13513e-005 ]
6778 : [ 3.21036e-005 ]
6779 : [ 3.33894e-005 ]
6780 : [ 3.42695e-005 ]
6781 : [ 3.07208e-005 ]
6782 : [ 3.14556e-005 ]
6783 : [ 3.22015e-005 ]
6784 : [ 3.23075e-005 ]
6785 : [ 3.45387e-005 ]
6786 : [ 3.27882e-005 ]
6787 : [ 3.43826e-005 ]
6788 : [ 3.10651e-005 ]
6789 : [ 3.45286e-005 ]
6790 : [ 3.42965e-005 ]
6791 : [ 3.45419e-005 ]
6792 : [ 3.45366e-005 ]
6793 : [ 3.07176e-005 ]
6794 : [ 3.44068e-005 ]
6795 : [ 3.04647e-005 ]
6796 : [ 3.13632e-005 ]
6797 : [ 3.38988e-005 ]
6798 : [ 3.44648e-005 ]
6799 : [ 3.2698e-005  ]
6800 : [ 3.03864e-005 ]
6801 : [ 3.08274e-005 ]
6802 : [ 3.44976e-005 ]
6803 : [ 3.15081e-005 ]
6804 : [ 3.15574e-005 ]
6805 : [ 3.21518e-005 ]
6806 : [ 3.15317e-005 ]
6807 : [ 3.08464e-005 ]
6808 : [ 3.26033e-005 ]
6809 : [ 3.05239e-005 ]
6810 : [ 3.13796e-005 ]
6811 : [ 3.04263e-005 ]
6812 : [ 3.08691e-005 ]
6813 : [ 3.15986e-005 ]
6814 : [ 3.04001e-005 ]
6815 : [ 3.41413e-005 ]
6816 : [ 3.03835e-005 ]
6817 : [ 3.27586e-005 ]
6818 : [ 3.07113e-005 ]
6819 : [ 3.42688e-005 ]
6820 : [ 3.0383e-005  ]
6821 : [ 3.35111e-005 ]
6822 : [ 3.03928e-005 ]
6823 : [ 3.35953e-005 ]
6824 : [ 3.05447e-005 ]
6825 : [ 3.34495e-005 ]
6826 : [ 3.08384e-005 ]
6827 : [ 3.0382e-005  ]
6828 : [ 3.42189e-005 ]
6829 : [ 3.14415e-005 ]
6830 : [ 3.0399e-005  ]
6831 : [ 3.28822e-005 ]
6832 : [ 3.06132e-005 ]
6833 : [ 3.03849e-005 ]
6834 : [ 3.45185e-005 ]
6835 : [ 3.45298e-005 ]
6836 : [ 3.15808e-005 ]
6837 : [ 3.42248e-005 ]
6838 : [ 3.03817e-005 ]
6839 : [ 3.36616e-005 ]
6840 : [ 3.04257e-005 ]
6841 : [ 3.16752e-005 ]
6842 : [ 3.40539e-005 ]
6843 : [ 3.44724e-005 ]
6844 : [ 3.41034e-005 ]
6845 : [ 3.03802e-005 ]
6846 : [ 3.20253e-005 ]
6847 : [ 3.16771e-005 ]
6848 : [ 3.43311e-005 ]
6849 : [ 3.42323e-005 ]
6850 : [ 3.05638e-005 ]
6851 : [ 3.45399e-005 ]
6852 : [ 3.41068e-005 ]
6853 : [ 3.4531e-005  ]
6854 : [ 3.03987e-005 ]
6855 : [ 3.12216e-005 ]
6856 : [ 3.16159e-005 ]
6857 : [ 3.30709e-005 ]
6858 : [ 3.41703e-005 ]
6859 : [ 3.44034e-005 ]
6860 : [ 3.06205e-005 ]
6861 : [ 3.03786e-005 ]
6862 : [ 3.37489e-005 ]
6863 : [ 3.45193e-005 ]
6864 : [ 3.05582e-005 ]
6865 : [ 3.14989e-005 ]
6866 : [ 3.43896e-005 ]
6867 : [ 3.38899e-005 ]
6868 : [ 3.33999e-005 ]
6869 : [ 3.11896e-005 ]
6870 : [ 3.4449e-005  ]
6871 : [ 3.38452e-005 ]
6872 : [ 3.39766e-005 ]
6873 : [ 3.05693e-005 ]
6874 : [ 3.10023e-005 ]
6875 : [ 3.05938e-005 ]
6876 : [ 3.18706e-005 ]
6877 : [ 3.03893e-005 ]
6878 : [ 3.38147e-005 ]
6879 : [ 3.03888e-005 ]
6880 : [ 3.45331e-005 ]
6881 : [ 3.26671e-005 ]
6882 : [ 3.03958e-005 ]
6883 : [ 3.06455e-005 ]
6884 : [ 3.45422e-005 ]
6885 : [ 3.12444e-005 ]
6886 : [ 3.4364e-005  ]
6887 : [ 3.0994e-005  ]
6888 : [ 3.27403e-005 ]
6889 : [ 3.12397e-005 ]
6890 : [ 3.16284e-005 ]
6891 : [ 3.03868e-005 ]
6892 : [ 3.07e-005    ]
6893 : [ 3.19267e-005 ]
6894 : [ 3.22911e-005 ]
6895 : [ 3.23364e-005 ]
6896 : [ 3.40841e-005 ]
6897 : [ 3.04512e-005 ]
6898 : [ 3.45214e-005 ]
6899 : [ 3.1681e-005  ]
6900 : [ 3.35596e-005 ]
6901 : [ 3.38779e-005 ]
6902 : [ 3.33729e-005 ]
6903 : [ 3.32987e-005 ]
6904 : [ 3.14656e-005 ]
6905 : [ 3.08648e-005 ]
6906 : [ 3.40846e-005 ]
6907 : [ 3.40835e-005 ]
6908 : [ 3.38965e-005 ]
6909 : [ 3.05365e-005 ]
6910 : [ 3.05632e-005 ]
6911 : [ 3.05834e-005 ]
6912 : [ 3.17394e-005 ]
6913 : [ 3.45364e-005 ]
6914 : [ 3.11823e-005 ]
6915 : [ 3.44666e-005 ]
6916 : [ 3.43159e-005 ]
6917 : [ 3.37129e-005 ]
6918 : [ 3.44871e-005 ]
6919 : [ 3.04117e-005 ]
6920 : [ 3.34881e-005 ]
6921 : [ 3.17182e-005 ]
6922 : [ 3.25432e-005 ]
6923 : [ 3.1205e-005  ]
6924 : [ 3.12347e-005 ]
6925 : [ 3.04589e-005 ]
6926 : [ 3.06098e-005 ]
6927 : [ 3.14009e-005 ]
6928 : [ 3.30487e-005 ]
6929 : [ 3.03963e-005 ]
6930 : [ 3.05288e-005 ]
6931 : [ 3.31589e-005 ]
6932 : [ 3.45071e-005 ]
6933 : [ 3.27599e-005 ]
6934 : [ 3.42239e-005 ]
6935 : [ 3.15257e-005 ]
6936 : [ 3.43616e-005 ]
6937 : [ 3.22344e-005 ]
6938 : [ 3.43585e-005 ]
6939 : [ 3.4529e-005  ]
6940 : [ 3.45186e-005 ]
6941 : [ 3.37422e-005 ]
6942 : [ 3.45269e-005 ]
6943 : [ 3.32205e-005 ]
6944 : [ 3.03791e-005 ]
6945 : [ 3.45171e-005 ]
6946 : [ 3.41e-005    ]
6947 : [ 3.0569e-005  ]
6948 : [ 3.31841e-005 ]
6949 : [ 3.03793e-005 ]
6950 : [ 3.4215e-005  ]
6951 : [ 3.04572e-005 ]
6952 : [ 3.32675e-005 ]
6953 : [ 3.40625e-005 ]
6954 : [ 3.35176e-005 ]
6955 : [ 3.45327e-005 ]
6956 : [ 3.29267e-005 ]
6957 : [ 3.4421e-005  ]
6958 : [ 3.03819e-005 ]
6959 : [ 3.41511e-005 ]
6960 : [ 3.06661e-005 ]
6961 : [ 3.04234e-005 ]
6962 : [ 3.04662e-005 ]
6963 : [ 3.44298e-005 ]
6964 : [ 3.42592e-005 ]
6965 : [ 3.44641e-005 ]
6966 : [ 3.34165e-005 ]
6967 : [ 3.45163e-005 ]
6968 : [ 3.0393e-005  ]
6969 : [ 3.05113e-005 ]
6970 : [ 3.45315e-005 ]
6971 : [ 3.2569e-005  ]
6972 : [ 3.03806e-005 ]
6973 : [ 3.28484e-005 ]
6974 : [ 3.03829e-005 ]
6975 : [ 3.07877e-005 ]
6976 : [ 3.06486e-005 ]
6977 : [ 3.07783e-005 ]
6978 : [ 3.43291e-005 ]
6979 : [ 3.04525e-005 ]
6980 : [ 3.03821e-005 ]
6981 : [ 3.10995e-005 ]
6982 : [ 3.40525e-005 ]
6983 : [ 3.1512e-005  ]
6984 : [ 3.42498e-005 ]
6985 : [ 3.41899e-005 ]
6986 : [ 3.09005e-005 ]
6987 : [ 3.07606e-005 ]
6988 : [ 3.10596e-005 ]
6989 : [ 3.27815e-005 ]
6990 : [ 3.09197e-005 ]
6991 : [ 3.40969e-005 ]
6992 : [ 3.45164e-005 ]
6993 : [ 3.22141e-005 ]
6994 : [ 3.083e-005   ]
6995 : [ 3.07e-005    ]
6996 : [ 3.18776e-005 ]
6997 : [ 3.45403e-005 ]
6998 : [ 3.39722e-005 ]
6999 : [ 3.05068e-005 ]
7000 : [ 3.03793e-005 ]
7001 : [ 3.27196e-005 ]
7002 : [ 3.36323e-005 ]
7003 : [ 3.14328e-005 ]
7004 : [ 3.41772e-005 ]
7005 : [ 3.03957e-005 ]
7006 : [ 3.35717e-005 ]
7007 : [ 3.03836e-005 ]
7008 : [ 3.34206e-005 ]
7009 : [ 3.04871e-005 ]
7010 : [ 3.30861e-005 ]
7011 : [ 3.03928e-005 ]
7012 : [ 3.04424e-005 ]
7013 : [ 3.27275e-005 ]
7014 : [ 3.27579e-005 ]
7015 : [ 3.45413e-005 ]
7016 : [ 3.06106e-005 ]
7017 : [ 3.14659e-005 ]
7018 : [ 3.23048e-005 ]
7019 : [ 3.17813e-005 ]
7020 : [ 3.21694e-005 ]
7021 : [ 3.04058e-005 ]
7022 : [ 3.24733e-005 ]
7023 : [ 3.03824e-005 ]
7024 : [ 3.45329e-005 ]
7025 : [ 3.03956e-005 ]
7026 : [ 3.37414e-005 ]
7027 : [ 3.36102e-005 ]
7028 : [ 3.04389e-005 ]
7029 : [ 3.41469e-005 ]
7030 : [ 3.45316e-005 ]
7031 : [ 3.45327e-005 ]
7032 : [ 3.37391e-005 ]
7033 : [ 3.26399e-005 ]
7034 : [ 3.14758e-005 ]
7035 : [ 3.33737e-005 ]
7036 : [ 3.12171e-005 ]
7037 : [ 3.41133e-005 ]
7038 : [ 3.08372e-005 ]
7039 : [ 3.12536e-005 ]
7040 : [ 3.16098e-005 ]
7041 : [ 3.09122e-005 ]
7042 : [ 3.39873e-005 ]
7043 : [ 3.28971e-005 ]
7044 : [ 3.20495e-005 ]
7045 : [ 3.05167e-005 ]
7046 : [ 3.2519e-005  ]
7047 : [ 3.36488e-005 ]
7048 : [ 3.0413e-005  ]
7049 : [ 3.10509e-005 ]
7050 : [ 3.03881e-005 ]
7051 : [ 3.38336e-005 ]
7052 : [ 3.43199e-005 ]
7053 : [ 3.12718e-005 ]
7054 : [ 3.08928e-005 ]
7055 : [ 3.454e-005   ]
7056 : [ 3.4348e-005  ]
7057 : [ 3.08128e-005 ]
7058 : [ 3.05826e-005 ]
7059 : [ 3.39887e-005 ]
7060 : [ 3.37583e-005 ]
7061 : [ 3.14359e-005 ]
7062 : [ 3.05115e-005 ]
7063 : [ 3.37384e-005 ]
7064 : [ 3.44763e-005 ]
7065 : [ 3.03785e-005 ]
7066 : [ 3.40462e-005 ]
7067 : [ 3.31387e-005 ]
7068 : [ 3.13254e-005 ]
7069 : [ 3.45307e-005 ]
7070 : [ 3.04749e-005 ]
7071 : [ 3.07644e-005 ]
7072 : [ 3.19625e-005 ]
7073 : [ 3.23808e-005 ]
7074 : [ 3.44292e-005 ]
7075 : [ 3.13624e-005 ]
7076 : [ 3.43764e-005 ]
7077 : [ 3.30293e-005 ]
7078 : [ 3.21343e-005 ]
7079 : [ 3.32658e-005 ]
7080 : [ 3.07973e-005 ]
7081 : [ 3.18664e-005 ]
7082 : [ 3.16531e-005 ]
7083 : [ 3.38404e-005 ]
7084 : [ 3.45293e-005 ]
7085 : [ 3.35085e-005 ]
7086 : [ 3.45252e-005 ]
7087 : [ 3.06015e-005 ]
7088 : [ 3.03804e-005 ]
7089 : [ 3.10996e-005 ]
7090 : [ 3.07918e-005 ]
7091 : [ 3.05959e-005 ]
7092 : [ 3.32136e-005 ]
7093 : [ 3.40064e-005 ]
7094 : [ 3.3961e-005  ]
7095 : [ 3.0975e-005  ]
7096 : [ 3.45402e-005 ]
7097 : [ 3.12848e-005 ]
7098 : [ 3.38312e-005 ]
7099 : [ 3.45057e-005 ]
7100 : [ 3.45061e-005 ]
7101 : [ 3.15853e-005 ]
7102 : [ 3.4504e-005  ]
7103 : [ 3.06869e-005 ]
7104 : [ 3.03802e-005 ]
7105 : [ 3.04907e-005 ]
7106 : [ 3.04842e-005 ]
7107 : [ 3.45201e-005 ]
7108 : [ 3.04852e-005 ]
7109 : [ 3.42622e-005 ]
7110 : [ 3.4234e-005  ]
7111 : [ 3.44899e-005 ]
7112 : [ 3.27182e-005 ]
7113 : [ 3.05034e-005 ]
7114 : [ 3.15249e-005 ]
7115 : [ 3.20935e-005 ]
7116 : [ 3.4533e-005  ]
7117 : [ 3.41064e-005 ]
7118 : [ 3.11451e-005 ]
7119 : [ 3.06637e-005 ]
7120 : [ 3.04487e-005 ]
7121 : [ 3.42107e-005 ]
7122 : [ 3.08413e-005 ]
7123 : [ 3.05877e-005 ]
7124 : [ 3.10483e-005 ]
7125 : [ 3.44623e-005 ]
7126 : [ 3.04909e-005 ]
7127 : [ 3.05524e-005 ]
7128 : [ 3.15752e-005 ]
7129 : [ 3.03937e-005 ]
7130 : [ 3.27676e-005 ]
7131 : [ 3.35813e-005 ]
7132 : [ 3.1247e-005  ]
7133 : [ 3.36687e-005 ]
7134 : [ 3.33213e-005 ]
7135 : [ 3.41747e-005 ]
7136 : [ 3.29778e-005 ]
7137 : [ 3.38546e-005 ]
7138 : [ 3.15314e-005 ]
7139 : [ 3.13573e-005 ]
7140 : [ 3.3292e-005  ]
7141 : [ 3.43216e-005 ]
7142 : [ 3.34243e-005 ]
7143 : [ 3.35684e-005 ]
7144 : [ 3.06621e-005 ]
7145 : [ 3.09987e-005 ]
7146 : [ 3.12195e-005 ]
7147 : [ 3.31866e-005 ]
7148 : [ 3.16222e-005 ]
7149 : [ 3.26993e-005 ]
7150 : [ 3.06633e-005 ]
7151 : [ 3.36994e-005 ]
7152 : [ 3.09283e-005 ]
7153 : [ 3.03788e-005 ]
7154 : [ 3.03973e-005 ]
7155 : [ 3.41603e-005 ]
7156 : [ 3.1149e-005  ]
7157 : [ 3.06714e-005 ]
7158 : [ 3.39374e-005 ]
7159 : [ 3.20083e-005 ]
7160 : [ 3.04109e-005 ]
7161 : [ 3.11145e-005 ]
7162 : [ 3.03788e-005 ]
7163 : [ 3.29354e-005 ]
7164 : [ 3.15527e-005 ]
7165 : [ 3.10639e-005 ]
7166 : [ 3.10566e-005 ]
7167 : [ 3.41935e-005 ]
7168 : [ 3.10864e-005 ]
7169 : [ 3.09576e-005 ]
7170 : [ 3.08332e-005 ]
7171 : [ 3.25865e-005 ]
7172 : [ 3.03851e-005 ]
7173 : [ 3.45329e-005 ]
7174 : [ 3.16716e-005 ]
7175 : [ 3.04051e-005 ]
7176 : [ 3.44468e-005 ]
7177 : [ 3.04971e-005 ]
7178 : [ 3.0438e-005  ]
7179 : [ 3.1283e-005  ]
7180 : [ 3.34738e-005 ]
7181 : [ 3.45169e-005 ]
7182 : [ 3.42933e-005 ]
7183 : [ 3.35848e-005 ]
7184 : [ 3.04325e-005 ]
7185 : [ 3.35416e-005 ]
7186 : [ 3.03913e-005 ]
7187 : [ 3.41932e-005 ]
7188 : [ 3.44407e-005 ]
7189 : [ 3.12462e-005 ]
7190 : [ 3.27855e-005 ]
7191 : [ 3.04028e-005 ]
7192 : [ 3.45387e-005 ]
7193 : [ 3.4321e-005  ]
7194 : [ 3.44955e-005 ]
7195 : [ 3.24241e-005 ]
7196 : [ 3.12879e-005 ]
7197 : [ 3.45391e-005 ]
7198 : [ 3.44855e-005 ]
7199 : [ 3.42051e-005 ]
7200 : [ 3.42594e-005 ]
7201 : [ 3.44545e-005 ]
7202 : [ 3.3718e-005  ]
7203 : [ 3.35929e-005 ]
7204 : [ 3.05294e-005 ]
7205 : [ 3.09233e-005 ]
7206 : [ 3.18676e-005 ]
7207 : [ 3.45296e-005 ]
7208 : [ 3.43664e-005 ]
7209 : [ 3.365e-005   ]
7210 : [ 3.32407e-005 ]
7211 : [ 3.42608e-005 ]
7212 : [ 3.19974e-005 ]
7213 : [ 3.25642e-005 ]
7214 : [ 3.45394e-005 ]
7215 : [ 3.40679e-005 ]
7216 : [ 3.10805e-005 ]
7217 : [ 3.04452e-005 ]
7218 : [ 3.34565e-005 ]
7219 : [ 3.39724e-005 ]
7220 : [ 3.23016e-005 ]
7221 : [ 3.18868e-005 ]
7222 : [ 3.06052e-005 ]
7223 : [ 3.09531e-005 ]
7224 : [ 3.03973e-005 ]
7225 : [ 3.11387e-005 ]
7226 : [ 3.4527e-005  ]
7227 : [ 3.30147e-005 ]
7228 : [ 3.34864e-005 ]
7229 : [ 3.43322e-005 ]
7230 : [ 3.09092e-005 ]
7231 : [ 3.44761e-005 ]
7232 : [ 3.13856e-005 ]
7233 : [ 3.06841e-005 ]
7234 : [ 3.12911e-005 ]
7235 : [ 3.45423e-005 ]
7236 : [ 3.34099e-005 ]
7237 : [ 3.09384e-005 ]
7238 : [ 3.27152e-005 ]
7239 : [ 3.3321e-005  ]
7240 : [ 3.04948e-005 ]
7241 : [ 3.44827e-005 ]
7242 : [ 3.36004e-005 ]
7243 : [ 3.25637e-005 ]
7244 : [ 3.1537e-005  ]
7245 : [ 3.39962e-005 ]
7246 : [ 3.29393e-005 ]
7247 : [ 3.06323e-005 ]
7248 : [ 3.25623e-005 ]
7249 : [ 3.16243e-005 ]
7250 : [ 3.31887e-005 ]
7251 : [ 3.44967e-005 ]
7252 : [ 3.19613e-005 ]
7253 : [ 3.41101e-005 ]
7254 : [ 3.31897e-005 ]
7255 : [ 3.24026e-005 ]
7256 : [ 3.3968e-005  ]
7257 : [ 3.4459e-005  ]
7258 : [ 3.45422e-005 ]
7259 : [ 3.38105e-005 ]
7260 : [ 3.40847e-005 ]
7261 : [ 3.44851e-005 ]
7262 : [ 3.05746e-005 ]
7263 : [ 3.06516e-005 ]
7264 : [ 3.41135e-005 ]
7265 : [ 3.03806e-005 ]
7266 : [ 3.4083e-005  ]
7267 : [ 3.05518e-005 ]
7268 : [ 3.31984e-005 ]
7269 : [ 3.06168e-005 ]
7270 : [ 3.41123e-005 ]
7271 : [ 3.38038e-005 ]
7272 : [ 3.08836e-005 ]
7273 : [ 3.09874e-005 ]
7274 : [ 3.36931e-005 ]
7275 : [ 3.07006e-005 ]
7276 : [ 3.42687e-005 ]
7277 : [ 3.23594e-005 ]
7278 : [ 3.13078e-005 ]
7279 : [ 3.11354e-005 ]
7280 : [ 3.36074e-005 ]
7281 : [ 3.1136e-005  ]
7282 : [ 3.39963e-005 ]
7283 : [ 3.34218e-005 ]
7284 : [ 3.45343e-005 ]
7285 : [ 3.45414e-005 ]
7286 : [ 3.24486e-005 ]
7287 : [ 3.39795e-005 ]
7288 : [ 3.03787e-005 ]
7289 : [ 3.28582e-005 ]
7290 : [ 3.20995e-005 ]
7291 : [ 3.04095e-005 ]
7292 : [ 3.42126e-005 ]
7293 : [ 3.0597e-005  ]
7294 : [ 3.45256e-005 ]
7295 : [ 3.28484e-005 ]
7296 : [ 3.22269e-005 ]
7297 : [ 3.30963e-005 ]
7298 : [ 3.45191e-005 ]
7299 : [ 3.34816e-005 ]
7300 : [ 3.36972e-005 ]
7301 : [ 3.05487e-005 ]
7302 : [ 3.38422e-005 ]
7303 : [ 3.0715e-005  ]
7304 : [ 3.27713e-005 ]
7305 : [ 3.34874e-005 ]
7306 : [ 3.34564e-005 ]
7307 : [ 3.04422e-005 ]
7308 : [ 3.04653e-005 ]
7309 : [ 3.09468e-005 ]
7310 : [ 3.45293e-005 ]
7311 : [ 3.36945e-005 ]
7312 : [ 3.0529e-005  ]
7313 : [ 3.26597e-005 ]
7314 : [ 3.03908e-005 ]
7315 : [ 3.19646e-005 ]
7316 : [ 3.40059e-005 ]
7317 : [ 3.05338e-005 ]
7318 : [ 3.40883e-005 ]
7319 : [ 3.42537e-005 ]
7320 : [ 3.40789e-005 ]
7321 : [ 3.37549e-005 ]
7322 : [ 3.19138e-005 ]
7323 : [ 3.33214e-005 ]
7324 : [ 3.37701e-005 ]
7325 : [ 3.4201e-005  ]
7326 : [ 3.44836e-005 ]
7327 : [ 3.42805e-005 ]
7328 : [ 3.14981e-005 ]
7329 : [ 3.35475e-005 ]
7330 : [ 3.44269e-005 ]
7331 : [ 3.07871e-005 ]
7332 : [ 3.38631e-005 ]
7333 : [ 3.25044e-005 ]
7334 : [ 3.12109e-005 ]
7335 : [ 3.45154e-005 ]
7336 : [ 3.35784e-005 ]
7337 : [ 3.24426e-005 ]
7338 : [ 3.0381e-005  ]
7339 : [ 3.45214e-005 ]
7340 : [ 3.45417e-005 ]
7341 : [ 3.08202e-005 ]
7342 : [ 3.45392e-005 ]
7343 : [ 3.37567e-005 ]
7344 : [ 3.04723e-005 ]
7345 : [ 3.25671e-005 ]
7346 : [ 3.03898e-005 ]
7347 : [ 3.3994e-005  ]
7348 : [ 3.08981e-005 ]
7349 : [ 3.36684e-005 ]
7350 : [ 3.1135e-005  ]
7351 : [ 3.44301e-005 ]
7352 : [ 3.39251e-005 ]
7353 : [ 3.41258e-005 ]
7354 : [ 3.37797e-005 ]
7355 : [ 3.36108e-005 ]
7356 : [ 3.04338e-005 ]
7357 : [ 3.06144e-005 ]
7358 : [ 3.07406e-005 ]
7359 : [ 3.08151e-005 ]
7360 : [ 3.37351e-005 ]
7361 : [ 3.09853e-005 ]
7362 : [ 3.04289e-005 ]
7363 : [ 3.11702e-005 ]
7364 : [ 3.05255e-005 ]
7365 : [ 3.04666e-005 ]
7366 : [ 3.43431e-005 ]
7367 : [ 3.23804e-005 ]
7368 : [ 3.44046e-005 ]
7369 : [ 3.44677e-005 ]
7370 : [ 3.45112e-005 ]
7371 : [ 3.09689e-005 ]
7372 : [ 3.15545e-005 ]
7373 : [ 3.16386e-005 ]
7374 : [ 3.07656e-005 ]
7375 : [ 3.08291e-005 ]
7376 : [ 3.37813e-005 ]
7377 : [ 3.41716e-005 ]
7378 : [ 3.38365e-005 ]
7379 : [ 3.16493e-005 ]
7380 : [ 3.03786e-005 ]
7381 : [ 3.35003e-005 ]
7382 : [ 3.43477e-005 ]
7383 : [ 3.45043e-005 ]
7384 : [ 3.45422e-005 ]
7385 : [ 3.04224e-005 ]
7386 : [ 3.39285e-005 ]
7387 : [ 3.36722e-005 ]
7388 : [ 3.03822e-005 ]
7389 : [ 3.21102e-005 ]
7390 : [ 3.45424e-005 ]
7391 : [ 3.27621e-005 ]
7392 : [ 3.05339e-005 ]
7393 : [ 3.15559e-005 ]
7394 : [ 3.33214e-005 ]
7395 : [ 3.08395e-005 ]
7396 : [ 3.45221e-005 ]
7397 : [ 3.29212e-005 ]
7398 : [ 3.2418e-005  ]
7399 : [ 3.44966e-005 ]
7400 : [ 3.11997e-005 ]
7401 : [ 3.03786e-005 ]
7402 : [ 3.13894e-005 ]
7403 : [ 3.05008e-005 ]
7404 : [ 3.06119e-005 ]
7405 : [ 3.38355e-005 ]
7406 : [ 3.1731e-005  ]
7407 : [ 3.28061e-005 ]
7408 : [ 3.21303e-005 ]
7409 : [ 3.38966e-005 ]
7410 : [ 3.32404e-005 ]
7411 : [ 3.45422e-005 ]
7412 : [ 3.07898e-005 ]
7413 : [ 3.04378e-005 ]
7414 : [ 3.03911e-005 ]
7415 : [ 3.33779e-005 ]
7416 : [ 3.31159e-005 ]
7417 : [ 3.18468e-005 ]
7418 : [ 3.34806e-005 ]
7419 : [ 3.04645e-005 ]
7420 : [ 3.45374e-005 ]
7421 : [ 3.11713e-005 ]
7422 : [ 3.03871e-005 ]
7423 : [ 3.04936e-005 ]
7424 : [ 3.27354e-005 ]
7425 : [ 3.44243e-005 ]
7426 : [ 3.33656e-005 ]
7427 : [ 3.19196e-005 ]
7428 : [ 3.34801e-005 ]
7429 : [ 3.25441e-005 ]
7430 : [ 3.03792e-005 ]
7431 : [ 3.32849e-005 ]
7432 : [ 3.29705e-005 ]
7433 : [ 3.4541e-005  ]
7434 : [ 3.05056e-005 ]
7435 : [ 3.13931e-005 ]
7436 : [ 3.45375e-005 ]
7437 : [ 3.33559e-005 ]
7438 : [ 3.06897e-005 ]
7439 : [ 3.29757e-005 ]
7440 : [ 3.36038e-005 ]
7441 : [ 3.05891e-005 ]
7442 : [ 3.42503e-005 ]
7443 : [ 3.11253e-005 ]
7444 : [ 3.2104e-005  ]
7445 : [ 3.04695e-005 ]
7446 : [ 3.45419e-005 ]
7447 : [ 3.04638e-005 ]
7448 : [ 3.06102e-005 ]
7449 : [ 3.45256e-005 ]
7450 : [ 3.07858e-005 ]
7451 : [ 3.0386e-005  ]
7452 : [ 3.4261e-005  ]
7453 : [ 3.32836e-005 ]
7454 : [ 3.05929e-005 ]
7455 : [ 3.11941e-005 ]
7456 : [ 3.12826e-005 ]
7457 : [ 3.32992e-005 ]
7458 : [ 3.16037e-005 ]
7459 : [ 3.32126e-005 ]
7460 : [ 3.06794e-005 ]
7461 : [ 3.05002e-005 ]
7462 : [ 3.04406e-005 ]
7463 : [ 3.45358e-005 ]
7464 : [ 3.44041e-005 ]
7465 : [ 3.38957e-005 ]
7466 : [ 3.05211e-005 ]
7467 : [ 3.35167e-005 ]
7468 : [ 3.0417e-005  ]
7469 : [ 3.39827e-005 ]
7470 : [ 3.08916e-005 ]
7471 : [ 3.16063e-005 ]
7472 : [ 3.43165e-005 ]
7473 : [ 3.06678e-005 ]
7474 : [ 3.28662e-005 ]
7475 : [ 3.45074e-005 ]
7476 : [ 3.03812e-005 ]
7477 : [ 3.42446e-005 ]
7478 : [ 3.04289e-005 ]
7479 : [ 3.45178e-005 ]
7480 : [ 3.45268e-005 ]
7481 : [ 3.04653e-005 ]
7482 : [ 3.32812e-005 ]
7483 : [ 3.13063e-005 ]
7484 : [ 3.451e-005   ]
7485 : [ 3.09156e-005 ]
7486 : [ 3.45393e-005 ]
7487 : [ 3.37644e-005 ]
7488 : [ 3.45398e-005 ]
7489 : [ 3.41662e-005 ]
7490 : [ 3.42659e-005 ]
7491 : [ 3.07371e-005 ]
7492 : [ 3.30349e-005 ]
7493 : [ 3.22829e-005 ]
7494 : [ 3.39443e-005 ]
7495 : [ 3.04126e-005 ]
7496 : [ 3.43719e-005 ]
7497 : [ 3.05432e-005 ]
7498 : [ 3.33583e-005 ]
7499 : [ 3.0463e-005  ]
7500 : [ 3.30506e-005 ]
7501 : [ 3.0445e-005  ]
7502 : [ 3.04553e-005 ]
7503 : [ 3.06595e-005 ]
7504 : [ 3.4138e-005  ]
7505 : [ 3.40688e-005 ]
7506 : [ 3.39102e-005 ]
7507 : [ 3.3964e-005  ]
7508 : [ 3.05417e-005 ]
7509 : [ 3.18633e-005 ]
7510 : [ 3.03814e-005 ]
7511 : [ 3.32736e-005 ]
7512 : [ 3.12601e-005 ]
7513 : [ 3.05091e-005 ]
7514 : [ 3.1049e-005  ]
7515 : [ 3.41306e-005 ]
7516 : [ 3.03836e-005 ]
7517 : [ 3.08495e-005 ]
7518 : [ 3.3691e-005  ]
7519 : [ 3.41451e-005 ]
7520 : [ 3.06518e-005 ]
7521 : [ 3.04147e-005 ]
7522 : [ 3.37206e-005 ]
7523 : [ 3.40606e-005 ]
7524 : [ 3.43944e-005 ]
7525 : [ 3.13196e-005 ]
7526 : [ 3.3724e-005  ]
7527 : [ 3.42985e-005 ]
7528 : [ 3.28489e-005 ]
7529 : [ 3.03796e-005 ]
7530 : [ 3.45074e-005 ]
7531 : [ 3.40249e-005 ]
7532 : [ 3.44868e-005 ]
7533 : [ 3.05637e-005 ]
7534 : [ 3.26633e-005 ]
7535 : [ 3.0389e-005  ]
7536 : [ 3.45038e-005 ]
7537 : [ 3.05166e-005 ]
7538 : [ 3.44848e-005 ]
7539 : [ 3.10412e-005 ]
7540 : [ 3.0917e-005  ]
7541 : [ 3.43538e-005 ]
7542 : [ 3.44586e-005 ]
7543 : [ 3.15944e-005 ]
7544 : [ 3.26932e-005 ]
7545 : [ 3.12519e-005 ]
7546 : [ 3.38318e-005 ]
7547 : [ 3.11513e-005 ]
7548 : [ 3.05302e-005 ]
7549 : [ 3.44664e-005 ]
7550 : [ 3.20208e-005 ]
7551 : [ 3.30369e-005 ]
7552 : [ 3.44081e-005 ]
7553 : [ 3.37732e-005 ]
7554 : [ 3.1851e-005  ]
7555 : [ 3.22306e-005 ]
7556 : [ 3.04154e-005 ]
7557 : [ 3.43462e-005 ]
7558 : [ 3.39236e-005 ]
7559 : [ 3.45041e-005 ]
7560 : [ 3.45208e-005 ]
7561 : [ 3.13118e-005 ]
7562 : [ 3.1511e-005  ]
7563 : [ 3.4392e-005  ]
7564 : [ 3.1641e-005  ]
7565 : [ 3.18213e-005 ]
7566 : [ 3.28909e-005 ]
7567 : [ 3.14237e-005 ]
7568 : [ 3.13409e-005 ]
7569 : [ 3.45423e-005 ]
7570 : [ 3.45385e-005 ]
7571 : [ 3.03804e-005 ]
7572 : [ 3.33039e-005 ]
7573 : [ 3.41903e-005 ]
7574 : [ 3.07401e-005 ]
7575 : [ 3.4511e-005  ]
7576 : [ 3.09923e-005 ]
7577 : [ 3.04447e-005 ]
7578 : [ 3.15421e-005 ]
7579 : [ 3.16089e-005 ]
7580 : [ 3.4538e-005  ]
7581 : [ 3.41274e-005 ]
7582 : [ 3.43385e-005 ]
7583 : [ 3.44741e-005 ]
7584 : [ 3.14024e-005 ]
7585 : [ 3.05269e-005 ]
7586 : [ 3.16101e-005 ]
7587 : [ 3.37944e-005 ]
7588 : [ 3.05033e-005 ]
7589 : [ 3.42096e-005 ]
7590 : [ 3.04579e-005 ]
7591 : [ 3.13133e-005 ]
7592 : [ 3.07236e-005 ]
7593 : [ 3.38745e-005 ]
7594 : [ 3.12343e-005 ]
7595 : [ 3.07123e-005 ]
7596 : [ 3.25214e-005 ]
7597 : [ 3.21857e-005 ]
7598 : [ 3.44131e-005 ]
7599 : [ 3.04742e-005 ]
7600 : [ 3.34797e-005 ]
7601 : [ 3.13759e-005 ]
7602 : [ 3.05342e-005 ]
7603 : [ 3.05618e-005 ]
7604 : [ 3.04186e-005 ]
7605 : [ 3.15598e-005 ]
7606 : [ 3.09377e-005 ]
7607 : [ 3.12307e-005 ]
7608 : [ 3.04611e-005 ]
7609 : [ 3.03998e-005 ]
7610 : [ 3.11425e-005 ]
7611 : [ 3.05089e-005 ]
7612 : [ 3.31189e-005 ]
7613 : [ 3.33548e-005 ]
7614 : [ 3.04431e-005 ]
7615 : [ 3.43785e-005 ]
7616 : [ 3.37627e-005 ]
7617 : [ 3.33182e-005 ]
7618 : [ 3.15989e-005 ]
7619 : [ 3.32705e-005 ]
7620 : [ 3.37129e-005 ]
7621 : [ 3.35094e-005 ]
7622 : [ 3.04598e-005 ]
7623 : [ 3.04559e-005 ]
7624 : [ 3.42527e-005 ]
7625 : [ 3.45422e-005 ]
7626 : [ 3.38307e-005 ]
7627 : [ 3.04107e-005 ]
7628 : [ 3.15778e-005 ]
7629 : [ 3.42477e-005 ]
7630 : [ 3.11025e-005 ]
7631 : [ 3.18578e-005 ]
7632 : [ 3.23754e-005 ]
7633 : [ 3.44815e-005 ]
7634 : [ 3.05415e-005 ]
7635 : [ 3.04577e-005 ]
7636 : [ 3.20581e-005 ]
7637 : [ 3.44913e-005 ]
7638 : [ 3.36401e-005 ]
7639 : [ 3.13475e-005 ]
7640 : [ 3.45376e-005 ]
7641 : [ 3.15483e-005 ]
7642 : [ 3.44976e-005 ]
7643 : [ 3.0442e-005  ]
7644 : [ 3.45389e-005 ]
7645 : [ 3.12123e-005 ]
7646 : [ 3.34016e-005 ]
7647 : [ 3.12119e-005 ]
7648 : [ 3.36963e-005 ]
7649 : [ 3.45408e-005 ]
7650 : [ 3.04338e-005 ]
7651 : [ 3.45396e-005 ]
7652 : [ 3.04511e-005 ]
7653 : [ 3.26938e-005 ]
7654 : [ 3.41879e-005 ]
7655 : [ 3.19527e-005 ]
7656 : [ 3.10041e-005 ]
7657 : [ 3.38559e-005 ]
7658 : [ 3.45424e-005 ]
7659 : [ 3.43605e-005 ]
7660 : [ 3.05355e-005 ]
7661 : [ 3.43608e-005 ]
7662 : [ 3.1466e-005  ]
7663 : [ 3.39844e-005 ]
7664 : [ 3.03832e-005 ]
7665 : [ 3.13371e-005 ]
7666 : [ 3.18801e-005 ]
7667 : [ 3.38779e-005 ]
7668 : [ 3.43616e-005 ]
7669 : [ 3.34389e-005 ]
7670 : [ 3.0636e-005  ]
7671 : [ 3.27924e-005 ]
7672 : [ 3.11224e-005 ]
7673 : [ 3.04268e-005 ]
7674 : [ 3.04319e-005 ]
7675 : [ 3.44929e-005 ]
7676 : [ 3.39838e-005 ]
7677 : [ 3.11916e-005 ]
7678 : [ 3.4476e-005  ]
7679 : [ 3.4245e-005  ]
7680 : [ 3.05883e-005 ]
7681 : [ 3.07512e-005 ]
7682 : [ 3.13123e-005 ]
7683 : [ 3.35302e-005 ]
7684 : [ 3.23814e-005 ]
7685 : [ 3.42573e-005 ]
7686 : [ 3.20899e-005 ]
7687 : [ 3.25342e-005 ]
7688 : [ 3.06003e-005 ]
7689 : [ 3.33271e-005 ]
7690 : [ 3.36934e-005 ]
7691 : [ 3.41792e-005 ]
7692 : [ 3.04211e-005 ]
7693 : [ 3.45281e-005 ]
7694 : [ 3.05449e-005 ]
7695 : [ 3.0451e-005  ]
7696 : [ 3.07793e-005 ]
7697 : [ 3.03792e-005 ]
7698 : [ 3.41003e-005 ]
7699 : [ 3.15354e-005 ]
7700 : [ 3.24614e-005 ]
7701 : [ 3.40243e-005 ]
7702 : [ 3.13687e-005 ]
7703 : [ 3.04665e-005 ]
7704 : [ 3.29627e-005 ]
7705 : [ 3.1242e-005  ]
7706 : [ 3.39342e-005 ]
7707 : [ 3.44984e-005 ]
7708 : [ 3.23456e-005 ]
7709 : [ 3.45337e-005 ]
7710 : [ 3.35091e-005 ]
7711 : [ 3.37072e-005 ]
7712 : [ 3.26956e-005 ]
7713 : [ 3.42874e-005 ]
7714 : [ 3.06165e-005 ]
7715 : [ 3.10325e-005 ]
7716 : [ 3.26361e-005 ]
7717 : [ 3.16707e-005 ]
7718 : [ 3.15411e-005 ]
7719 : [ 3.42278e-005 ]
7720 : [ 3.16662e-005 ]
7721 : [ 3.38116e-005 ]
7722 : [ 3.19179e-005 ]
7723 : [ 3.41002e-005 ]
7724 : [ 3.06415e-005 ]
7725 : [ 3.1196e-005  ]
7726 : [ 3.04758e-005 ]
7727 : [ 3.45419e-005 ]
7728 : [ 3.34952e-005 ]
7729 : [ 3.11115e-005 ]
7730 : [ 3.05213e-005 ]
7731 : [ 3.04256e-005 ]
7732 : [ 3.32789e-005 ]
7733 : [ 3.45161e-005 ]
7734 : [ 3.4338e-005  ]
7735 : [ 3.44794e-005 ]
7736 : [ 3.37643e-005 ]
7737 : [ 3.04202e-005 ]
7738 : [ 3.40172e-005 ]
7739 : [ 3.3408e-005  ]
7740 : [ 3.37161e-005 ]
7741 : [ 3.18086e-005 ]
7742 : [ 3.42796e-005 ]
7743 : [ 3.05903e-005 ]
7744 : [ 3.05193e-005 ]
7745 : [ 3.04388e-005 ]
7746 : [ 3.39342e-005 ]
7747 : [ 3.13686e-005 ]
7748 : [ 3.03953e-005 ]
7749 : [ 3.0447e-005  ]
7750 : [ 3.06394e-005 ]
7751 : [ 3.05244e-005 ]
7752 : [ 3.0475e-005  ]
7753 : [ 3.44008e-005 ]
7754 : [ 3.33687e-005 ]
7755 : [ 3.07074e-005 ]
7756 : [ 3.11042e-005 ]
7757 : [ 3.44477e-005 ]
7758 : [ 3.2548e-005  ]
7759 : [ 3.15531e-005 ]
7760 : [ 3.43252e-005 ]
7761 : [ 3.22637e-005 ]
7762 : [ 3.43522e-005 ]
7763 : [ 3.10776e-005 ]
7764 : [ 3.43845e-005 ]
7765 : [ 3.38116e-005 ]
7766 : [ 3.45421e-005 ]
7767 : [ 3.0558e-005  ]
7768 : [ 3.05862e-005 ]
7769 : [ 3.17176e-005 ]
7770 : [ 3.34836e-005 ]
7771 : [ 3.45366e-005 ]
7772 : [ 3.37772e-005 ]
7773 : [ 3.44863e-005 ]
7774 : [ 3.38057e-005 ]
7775 : [ 3.33211e-005 ]
7776 : [ 3.08585e-005 ]
7777 : [ 3.04361e-005 ]
7778 : [ 3.04772e-005 ]
7779 : [ 3.45285e-005 ]
7780 : [ 3.45396e-005 ]
7781 : [ 3.41624e-005 ]
7782 : [ 3.16302e-005 ]
7783 : [ 3.40428e-005 ]
7784 : [ 3.08374e-005 ]
7785 : [ 3.44516e-005 ]
7786 : [ 3.38295e-005 ]
7787 : [ 3.37222e-005 ]
7788 : [ 3.03949e-005 ]
7789 : [ 3.24587e-005 ]
7790 : [ 3.09455e-005 ]
7791 : [ 3.10506e-005 ]
7792 : [ 3.03995e-005 ]
7793 : [ 3.0749e-005  ]
7794 : [ 3.13456e-005 ]
7795 : [ 3.03812e-005 ]
7796 : [ 3.03807e-005 ]
7797 : [ 3.44203e-005 ]
7798 : [ 3.03826e-005 ]
7799 : [ 3.03827e-005 ]
7800 : [ 3.12685e-005 ]
7801 : [ 3.10703e-005 ]
7802 : [ 3.13409e-005 ]
7803 : [ 3.42734e-005 ]
7804 : [ 3.43721e-005 ]
7805 : [ 3.11991e-005 ]
7806 : [ 3.42945e-005 ]
7807 : [ 3.30761e-005 ]
7808 : [ 3.16615e-005 ]
7809 : [ 3.42505e-005 ]
7810 : [ 3.27113e-005 ]
7811 : [ 3.10394e-005 ]
7812 : [ 3.34693e-005 ]
7813 : [ 3.29676e-005 ]
7814 : [ 3.05824e-005 ]
7815 : [ 3.04595e-005 ]
7816 : [ 3.3493e-005  ]
7817 : [ 3.41609e-005 ]
7818 : [ 3.11741e-005 ]
7819 : [ 3.45103e-005 ]
7820 : [ 3.0631e-005  ]
7821 : [ 3.07632e-005 ]
7822 : [ 3.44874e-005 ]
7823 : [ 3.15486e-005 ]
7824 : [ 3.41687e-005 ]
7825 : [ 3.45298e-005 ]
7826 : [ 3.04258e-005 ]
7827 : [ 3.45178e-005 ]
7828 : [ 3.44844e-005 ]
7829 : [ 3.0385e-005  ]
7830 : [ 3.33047e-005 ]
7831 : [ 3.06981e-005 ]
7832 : [ 3.35624e-005 ]
7833 : [ 3.04221e-005 ]
7834 : [ 3.45424e-005 ]
7835 : [ 3.26541e-005 ]
7836 : [ 3.15303e-005 ]
7837 : [ 3.0964e-005  ]
7838 : [ 3.45352e-005 ]
7839 : [ 3.45405e-005 ]
7840 : [ 3.43477e-005 ]
7841 : [ 3.08601e-005 ]
7842 : [ 3.0917e-005  ]
7843 : [ 3.05848e-005 ]
7844 : [ 3.45043e-005 ]
7845 : [ 3.45002e-005 ]
7846 : [ 3.15903e-005 ]
7847 : [ 3.26127e-005 ]
7848 : [ 3.1232e-005  ]
7849 : [ 3.05645e-005 ]
7850 : [ 3.0966e-005  ]
7851 : [ 3.44509e-005 ]
7852 : [ 3.43707e-005 ]
7853 : [ 3.43551e-005 ]
7854 : [ 3.43096e-005 ]
7855 : [ 3.06033e-005 ]
7856 : [ 3.45288e-005 ]
7857 : [ 3.10936e-005 ]
7858 : [ 3.42395e-005 ]
7859 : [ 3.03821e-005 ]
7860 : [ 3.44875e-005 ]
7861 : [ 3.29924e-005 ]
7862 : [ 3.44223e-005 ]
7863 : [ 3.18381e-005 ]
7864 : [ 3.28332e-005 ]
7865 : [ 3.04477e-005 ]
7866 : [ 3.03852e-005 ]
7867 : [ 3.11434e-005 ]
7868 : [ 3.38903e-005 ]
7869 : [ 3.09287e-005 ]
7870 : [ 3.39597e-005 ]
7871 : [ 3.03822e-005 ]
7872 : [ 3.34253e-005 ]
7873 : [ 3.16645e-005 ]
7874 : [ 3.07905e-005 ]
7875 : [ 3.41928e-005 ]
7876 : [ 3.042e-005   ]
7877 : [ 3.14693e-005 ]
7878 : [ 3.27095e-005 ]
7879 : [ 3.432e-005   ]
7880 : [ 3.39155e-005 ]
7881 : [ 3.04322e-005 ]
7882 : [ 3.43778e-005 ]
7883 : [ 3.45411e-005 ]
7884 : [ 3.07025e-005 ]
7885 : [ 3.45382e-005 ]
7886 : [ 3.45375e-005 ]
7887 : [ 3.14573e-005 ]
7888 : [ 3.06989e-005 ]
7889 : [ 3.38008e-005 ]
7890 : [ 3.04757e-005 ]
7891 : [ 3.08147e-005 ]
7892 : [ 3.17973e-005 ]
7893 : [ 3.06896e-005 ]
7894 : [ 3.3494e-005  ]
7895 : [ 3.11674e-005 ]
7896 : [ 3.35548e-005 ]
7897 : [ 3.33726e-005 ]
7898 : [ 3.0381e-005  ]
7899 : [ 3.09726e-005 ]
7900 : [ 3.0572e-005  ]
7901 : [ 3.35472e-005 ]
7902 : [ 3.0467e-005  ]
7903 : [ 3.06289e-005 ]
7904 : [ 3.0401e-005  ]
7905 : [ 3.40575e-005 ]
7906 : [ 3.0499e-005  ]
7907 : [ 3.44769e-005 ]
7908 : [ 3.42181e-005 ]
7909 : [ 3.04284e-005 ]
7910 : [ 3.04747e-005 ]
7911 : [ 3.04997e-005 ]
7912 : [ 3.29519e-005 ]
7913 : [ 3.0862e-005  ]
7914 : [ 3.44005e-005 ]
7915 : [ 3.38309e-005 ]
7916 : [ 3.45265e-005 ]
7917 : [ 3.03788e-005 ]
7918 : [ 3.35972e-005 ]
7919 : [ 3.0412e-005  ]
7920 : [ 3.38545e-005 ]
7921 : [ 3.20662e-005 ]
7922 : [ 3.04696e-005 ]
7923 : [ 3.1733e-005  ]
7924 : [ 3.43824e-005 ]
7925 : [ 3.07474e-005 ]
7926 : [ 3.45407e-005 ]
7927 : [ 3.05528e-005 ]
7928 : [ 3.43823e-005 ]
7929 : [ 3.32768e-005 ]
7930 : [ 3.42282e-005 ]
7931 : [ 3.38398e-005 ]
7932 : [ 3.32598e-005 ]
7933 : [ 3.03862e-005 ]
7934 : [ 3.04063e-005 ]
7935 : [ 3.16187e-005 ]
7936 : [ 3.09975e-005 ]
7937 : [ 3.09065e-005 ]
7938 : [ 3.44924e-005 ]
7939 : [ 3.24049e-005 ]
7940 : [ 3.38522e-005 ]
7941 : [ 3.39705e-005 ]
7942 : [ 3.34601e-005 ]
7943 : [ 3.06203e-005 ]
7944 : [ 3.34898e-005 ]
7945 : [ 3.21241e-005 ]
7946 : [ 3.03953e-005 ]
7947 : [ 3.05747e-005 ]
7948 : [ 3.07916e-005 ]
7949 : [ 3.43523e-005 ]
7950 : [ 3.06157e-005 ]
7951 : [ 3.34207e-005 ]
7952 : [ 3.21426e-005 ]
7953 : [ 3.40836e-005 ]
7954 : [ 3.436e-005   ]
7955 : [ 3.44057e-005 ]
7956 : [ 3.03858e-005 ]
7957 : [ 3.10532e-005 ]
7958 : [ 3.07689e-005 ]
7959 : [ 3.40408e-005 ]
7960 : [ 3.44422e-005 ]
7961 : [ 3.30123e-005 ]
7962 : [ 3.04481e-005 ]
7963 : [ 3.04865e-005 ]
7964 : [ 3.05429e-005 ]
7965 : [ 3.37792e-005 ]
7966 : [ 3.3526e-005  ]
7967 : [ 3.11055e-005 ]
7968 : [ 3.16158e-005 ]
7969 : [ 3.09759e-005 ]
7970 : [ 3.43184e-005 ]
7971 : [ 3.36615e-005 ]
7972 : [ 3.1435e-005  ]
7973 : [ 3.0624e-005  ]
7974 : [ 3.40008e-005 ]
7975 : [ 3.43463e-005 ]
7976 : [ 3.04092e-005 ]
7977 : [ 3.4526e-005  ]
7978 : [ 3.04412e-005 ]
7979 : [ 3.03877e-005 ]
7980 : [ 3.13416e-005 ]
7981 : [ 3.04576e-005 ]
7982 : [ 3.41453e-005 ]
7983 : [ 3.0388e-005  ]
7984 : [ 3.0999e-005  ]
7985 : [ 3.45186e-005 ]
7986 : [ 3.07446e-005 ]
7987 : [ 3.43954e-005 ]
7988 : [ 3.28257e-005 ]
7989 : [ 3.45406e-005 ]
7990 : [ 3.10824e-005 ]
7991 : [ 3.34347e-005 ]
7992 : [ 3.08973e-005 ]
7993 : [ 3.04315e-005 ]
7994 : [ 3.31559e-005 ]
7995 : [ 3.45012e-005 ]
7996 : [ 3.20111e-005 ]
7997 : [ 3.45358e-005 ]
7998 : [ 3.05471e-005 ]
7999 : [ 3.38198e-005 ]
8000 : [ 3.36758e-005 ]
8001 : [ 3.16679e-005 ]
8002 : [ 3.03858e-005 ]
8003 : [ 3.44213e-005 ]
8004 : [ 3.26709e-005 ]
8005 : [ 3.06826e-005 ]
8006 : [ 3.09072e-005 ]
8007 : [ 3.22392e-005 ]
8008 : [ 3.06018e-005 ]
8009 : [ 3.06882e-005 ]
8010 : [ 3.05176e-005 ]
8011 : [ 3.07818e-005 ]
8012 : [ 3.04161e-005 ]
8013 : [ 3.43591e-005 ]
8014 : [ 3.14761e-005 ]
8015 : [ 3.03959e-005 ]
8016 : [ 3.0758e-005  ]
8017 : [ 3.16694e-005 ]
8018 : [ 3.12141e-005 ]
8019 : [ 3.44323e-005 ]
8020 : [ 3.44709e-005 ]
8021 : [ 3.04856e-005 ]
8022 : [ 3.3835e-005  ]
8023 : [ 3.0404e-005  ]
8024 : [ 3.13996e-005 ]
8025 : [ 3.18681e-005 ]
8026 : [ 3.03821e-005 ]
8027 : [ 3.27042e-005 ]
8028 : [ 3.05505e-005 ]
8029 : [ 3.44092e-005 ]
8030 : [ 3.39464e-005 ]
8031 : [ 3.20411e-005 ]
8032 : [ 3.12956e-005 ]
8033 : [ 3.08325e-005 ]
8034 : [ 3.40936e-005 ]
8035 : [ 3.04264e-005 ]
8036 : [ 3.43754e-005 ]
8037 : [ 3.15298e-005 ]
8038 : [ 3.44786e-005 ]
8039 : [ 3.4044e-005  ]
8040 : [ 3.07471e-005 ]
8041 : [ 3.08599e-005 ]
8042 : [ 3.41019e-005 ]
8043 : [ 3.31382e-005 ]
8044 : [ 3.44525e-005 ]
8045 : [ 3.20396e-005 ]
8046 : [ 3.05021e-005 ]
8047 : [ 3.34029e-005 ]
8048 : [ 3.17693e-005 ]
8049 : [ 3.40637e-005 ]
8050 : [ 3.39022e-005 ]
8051 : [ 3.2152e-005  ]
8052 : [ 3.07965e-005 ]
8053 : [ 3.44103e-005 ]
8054 : [ 3.41397e-005 ]
8055 : [ 3.1221e-005  ]
8056 : [ 3.42151e-005 ]
8057 : [ 3.05093e-005 ]
8058 : [ 3.03785e-005 ]
8059 : [ 3.41982e-005 ]
8060 : [ 3.04686e-005 ]
8061 : [ 3.44772e-005 ]
8062 : [ 3.44043e-005 ]
8063 : [ 3.0403e-005  ]
8064 : [ 3.32299e-005 ]
8065 : [ 3.35404e-005 ]
8066 : [ 3.43376e-005 ]
8067 : [ 3.15636e-005 ]
8068 : [ 3.3382e-005  ]
8069 : [ 3.05749e-005 ]
8070 : [ 3.43863e-005 ]
8071 : [ 3.30426e-005 ]
8072 : [ 3.23844e-005 ]
8073 : [ 3.39097e-005 ]
8074 : [ 3.41152e-005 ]
8075 : [ 3.04682e-005 ]
8076 : [ 3.05854e-005 ]
8077 : [ 3.2192e-005  ]
8078 : [ 3.21822e-005 ]
8079 : [ 3.1193e-005  ]
8080 : [ 3.06427e-005 ]
8081 : [ 3.03798e-005 ]
8082 : [ 3.3528e-005  ]
8083 : [ 3.43949e-005 ]
8084 : [ 3.11207e-005 ]
8085 : [ 3.30732e-005 ]
8086 : [ 3.33567e-005 ]
8087 : [ 3.33796e-005 ]
8088 : [ 3.11118e-005 ]
8089 : [ 3.13603e-005 ]
8090 : [ 3.07756e-005 ]
8091 : [ 3.37873e-005 ]
8092 : [ 3.07213e-005 ]
8093 : [ 3.43213e-005 ]
8094 : [ 3.258e-005   ]
8095 : [ 3.26606e-005 ]
8096 : [ 3.45424e-005 ]
8097 : [ 3.43046e-005 ]
8098 : [ 3.44693e-005 ]
8099 : [ 3.45424e-005 ]
8100 : [ 3.43962e-005 ]
8101 : [ 3.45413e-005 ]
8102 : [ 3.44664e-005 ]
8103 : [ 3.05457e-005 ]
8104 : [ 3.13011e-005 ]
8105 : [ 3.13663e-005 ]
8106 : [ 3.4432e-005  ]
8107 : [ 3.23882e-005 ]
8108 : [ 3.45422e-005 ]
8109 : [ 3.06612e-005 ]
8110 : [ 3.34733e-005 ]
8111 : [ 3.44211e-005 ]
8112 : [ 3.16079e-005 ]
8113 : [ 3.03882e-005 ]
8114 : [ 3.34414e-005 ]
8115 : [ 3.10265e-005 ]
8116 : [ 3.06156e-005 ]
8117 : [ 3.45037e-005 ]
8118 : [ 3.32706e-005 ]
8119 : [ 3.03938e-005 ]
8120 : [ 3.45406e-005 ]
8121 : [ 3.09775e-005 ]
8122 : [ 3.13967e-005 ]
8123 : [ 3.41689e-005 ]
8124 : [ 3.06039e-005 ]
8125 : [ 3.04684e-005 ]
8126 : [ 3.45411e-005 ]
8127 : [ 3.31932e-005 ]
8128 : [ 3.08759e-005 ]
8129 : [ 3.07782e-005 ]
8130 : [ 3.44915e-005 ]
8131 : [ 3.08207e-005 ]
8132 : [ 3.44955e-005 ]
8133 : [ 3.36804e-005 ]
8134 : [ 3.04002e-005 ]
8135 : [ 3.10641e-005 ]
8136 : [ 3.45006e-005 ]
8137 : [ 3.06454e-005 ]
8138 : [ 3.45377e-005 ]
8139 : [ 3.19846e-005 ]
8140 : [ 3.11102e-005 ]
8141 : [ 3.44779e-005 ]
8142 : [ 3.16889e-005 ]
8143 : [ 3.21267e-005 ]
8144 : [ 3.12424e-005 ]
8145 : [ 3.05262e-005 ]
8146 : [ 3.04489e-005 ]
8147 : [ 3.40509e-005 ]
8148 : [ 3.37594e-005 ]
8149 : [ 3.08651e-005 ]
8150 : [ 3.41704e-005 ]
8151 : [ 3.41911e-005 ]
8152 : [ 3.3761e-005  ]
8153 : [ 3.20161e-005 ]
8154 : [ 3.10778e-005 ]
8155 : [ 3.44441e-005 ]
8156 : [ 3.04933e-005 ]
8157 : [ 3.10102e-005 ]
8158 : [ 3.43317e-005 ]
8159 : [ 3.20599e-005 ]
8160 : [ 3.04094e-005 ]
8161 : [ 3.45379e-005 ]
8162 : [ 3.40491e-005 ]
8163 : [ 3.44321e-005 ]
8164 : [ 3.4291e-005  ]
8165 : [ 3.14747e-005 ]
8166 : [ 3.37071e-005 ]
8167 : [ 3.06989e-005 ]
8168 : [ 3.19352e-005 ]
8169 : [ 3.03787e-005 ]
8170 : [ 3.44279e-005 ]
8171 : [ 3.20137e-005 ]
8172 : [ 3.45408e-005 ]
8173 : [ 3.41502e-005 ]
8174 : [ 3.44043e-005 ]
8175 : [ 3.13653e-005 ]
8176 : [ 3.33194e-005 ]
8177 : [ 3.05069e-005 ]
8178 : [ 3.23501e-005 ]
8179 : [ 3.04459e-005 ]
8180 : [ 3.36891e-005 ]
8181 : [ 3.03949e-005 ]
8182 : [ 3.40821e-005 ]
8183 : [ 3.45002e-005 ]
8184 : [ 3.20735e-005 ]
8185 : [ 3.28206e-005 ]
8186 : [ 3.08128e-005 ]
8187 : [ 3.21578e-005 ]
8188 : [ 3.45376e-005 ]
8189 : [ 3.40162e-005 ]
8190 : [ 3.08963e-005 ]
8191 : [ 3.32999e-005 ]
8192 : [ 3.25277e-005 ]
8193 : [ 3.4307e-005  ]
8194 : [ 3.26417e-005 ]
8195 : [ 3.24544e-005 ]
8196 : [ 3.07698e-005 ]
8197 : [ 3.20514e-005 ]
8198 : [ 3.26642e-005 ]
8199 : [ 3.45347e-005 ]
8200 : [ 3.04028e-005 ]
8201 : [ 3.27129e-005 ]
8202 : [ 3.38272e-005 ]
8203 : [ 3.45424e-005 ]
8204 : [ 3.43348e-005 ]
8205 : [ 3.21568e-005 ]
8206 : [ 3.14762e-005 ]
8207 : [ 3.05554e-005 ]
8208 : [ 3.16319e-005 ]
8209 : [ 3.45106e-005 ]
8210 : [ 3.08232e-005 ]
8211 : [ 3.10064e-005 ]
8212 : [ 3.11263e-005 ]
8213 : [ 3.16973e-005 ]
8214 : [ 3.09128e-005 ]
8215 : [ 3.4539e-005  ]
8216 : [ 3.19057e-005 ]
8217 : [ 3.1116e-005  ]
8218 : [ 3.10219e-005 ]
8219 : [ 3.20046e-005 ]
8220 : [ 3.43555e-005 ]
8221 : [ 3.07219e-005 ]
8222 : [ 3.38661e-005 ]
8223 : [ 3.09165e-005 ]
8224 : [ 3.45316e-005 ]
8225 : [ 3.12732e-005 ]
8226 : [ 3.21221e-005 ]
8227 : [ 3.07581e-005 ]
8228 : [ 3.09824e-005 ]
8229 : [ 3.09428e-005 ]
8230 : [ 3.45302e-005 ]
8231 : [ 3.07416e-005 ]
8232 : [ 3.15554e-005 ]
8233 : [ 3.41644e-005 ]
8234 : [ 3.0417e-005  ]
8235 : [ 3.04808e-005 ]
8236 : [ 3.26911e-005 ]
8237 : [ 3.12897e-005 ]
8238 : [ 3.33278e-005 ]
8239 : [ 3.36035e-005 ]
8240 : [ 3.05767e-005 ]
8241 : [ 3.4462e-005  ]
8242 : [ 3.2201e-005  ]
8243 : [ 3.07476e-005 ]
8244 : [ 3.45423e-005 ]
8245 : [ 3.1528e-005  ]
8246 : [ 3.08248e-005 ]
8247 : [ 3.09392e-005 ]
8248 : [ 3.25542e-005 ]
8249 : [ 3.2645e-005  ]
8250 : [ 3.34656e-005 ]
8251 : [ 3.03818e-005 ]
8252 : [ 3.37025e-005 ]
8253 : [ 3.04884e-005 ]
8254 : [ 3.04579e-005 ]
8255 : [ 3.06861e-005 ]
8256 : [ 3.32522e-005 ]
8257 : [ 3.23212e-005 ]
8258 : [ 3.05664e-005 ]
8259 : [ 3.39812e-005 ]
8260 : [ 3.10528e-005 ]
8261 : [ 3.41681e-005 ]
8262 : [ 3.26086e-005 ]
8263 : [ 3.19603e-005 ]
8264 : [ 3.07803e-005 ]
8265 : [ 3.35231e-005 ]
8266 : [ 3.10984e-005 ]
8267 : [ 3.40715e-005 ]
8268 : [ 3.25635e-005 ]
8269 : [ 3.40108e-005 ]
8270 : [ 3.05293e-005 ]
8271 : [ 3.18513e-005 ]
8272 : [ 3.41598e-005 ]
8273 : [ 3.43116e-005 ]
8274 : [ 3.33918e-005 ]
8275 : [ 3.19366e-005 ]
8276 : [ 3.05569e-005 ]
8277 : [ 3.10025e-005 ]
8278 : [ 3.10257e-005 ]
8279 : [ 3.0514e-005  ]
8280 : [ 3.32026e-005 ]
8281 : [ 3.25199e-005 ]
8282 : [ 3.04894e-005 ]
8283 : [ 3.0605e-005  ]
8284 : [ 3.42923e-005 ]
8285 : [ 3.45357e-005 ]
8286 : [ 3.13644e-005 ]
8287 : [ 3.04562e-005 ]
8288 : [ 3.42533e-005 ]
8289 : [ 3.11609e-005 ]
8290 : [ 3.39869e-005 ]
8291 : [ 3.44792e-005 ]
8292 : [ 3.25581e-005 ]
8293 : [ 3.43863e-005 ]
8294 : [ 3.44775e-005 ]
8295 : [ 3.20316e-005 ]
8296 : [ 3.12401e-005 ]
8297 : [ 3.05248e-005 ]
8298 : [ 3.09921e-005 ]
8299 : [ 3.37965e-005 ]
8300 : [ 3.42586e-005 ]
8301 : [ 3.24146e-005 ]
8302 : [ 3.44371e-005 ]
8303 : [ 3.0971e-005  ]
8304 : [ 3.21531e-005 ]
8305 : [ 3.0431e-005  ]
8306 : [ 3.06782e-005 ]
8307 : [ 3.04383e-005 ]
8308 : [ 3.06813e-005 ]
8309 : [ 3.0412e-005  ]
8310 : [ 3.40776e-005 ]
8311 : [ 3.03866e-005 ]
8312 : [ 3.45418e-005 ]
8313 : [ 3.43212e-005 ]
8314 : [ 3.25722e-005 ]
8315 : [ 3.4172e-005  ]
8316 : [ 3.40838e-005 ]
8317 : [ 3.03802e-005 ]
8318 : [ 3.31951e-005 ]
8319 : [ 3.06697e-005 ]
8320 : [ 3.07069e-005 ]
8321 : [ 3.38307e-005 ]
8322 : [ 3.08425e-005 ]
8323 : [ 3.03818e-005 ]
8324 : [ 3.26384e-005 ]
8325 : [ 3.42888e-005 ]
8326 : [ 3.04228e-005 ]
8327 : [ 3.28441e-005 ]
8328 : [ 3.45378e-005 ]
8329 : [ 3.36467e-005 ]
8330 : [ 3.15075e-005 ]
8331 : [ 3.04524e-005 ]
8332 : [ 3.19393e-005 ]
8333 : [ 3.09078e-005 ]
8334 : [ 3.07883e-005 ]
8335 : [ 3.05647e-005 ]
8336 : [ 3.13726e-005 ]
8337 : [ 3.22963e-005 ]
8338 : [ 3.07915e-005 ]
8339 : [ 3.45285e-005 ]
8340 : [ 3.22533e-005 ]
8341 : [ 3.13349e-005 ]
8342 : [ 3.35261e-005 ]
8343 : [ 3.393e-005   ]
8344 : [ 3.06179e-005 ]
8345 : [ 3.44222e-005 ]
8346 : [ 3.33423e-005 ]
8347 : [ 3.14059e-005 ]
8348 : [ 3.03968e-005 ]
8349 : [ 3.44639e-005 ]
8350 : [ 3.34484e-005 ]
8351 : [ 3.04275e-005 ]
8352 : [ 3.40605e-005 ]
8353 : [ 3.45423e-005 ]
8354 : [ 3.42818e-005 ]
8355 : [ 3.45423e-005 ]
8356 : [ 3.43285e-005 ]
8357 : [ 3.44808e-005 ]
8358 : [ 3.36031e-005 ]
8359 : [ 3.0386e-005  ]
8360 : [ 3.39134e-005 ]
8361 : [ 3.06785e-005 ]
8362 : [ 3.41928e-005 ]
8363 : [ 3.344e-005   ]
8364 : [ 3.25874e-005 ]
8365 : [ 3.04687e-005 ]
8366 : [ 3.43213e-005 ]
8367 : [ 3.07547e-005 ]
8368 : [ 3.06339e-005 ]
8369 : [ 3.33232e-005 ]
8370 : [ 3.24047e-005 ]
8371 : [ 3.07152e-005 ]
8372 : [ 3.03867e-005 ]
8373 : [ 3.07902e-005 ]
8374 : [ 3.10837e-005 ]
8375 : [ 3.26548e-005 ]
8376 : [ 3.03918e-005 ]
8377 : [ 3.09638e-005 ]
8378 : [ 3.3551e-005  ]
8379 : [ 3.04042e-005 ]
8380 : [ 3.11063e-005 ]
8381 : [ 3.04945e-005 ]
8382 : [ 3.42393e-005 ]
8383 : [ 3.44308e-005 ]
8384 : [ 3.11083e-005 ]
8385 : [ 3.30062e-005 ]
8386 : [ 3.04389e-005 ]
8387 : [ 3.05018e-005 ]
8388 : [ 3.39213e-005 ]
8389 : [ 3.2452e-005  ]
8390 : [ 3.34307e-005 ]
8391 : [ 3.34081e-005 ]
8392 : [ 3.4538e-005  ]
8393 : [ 3.10199e-005 ]
8394 : [ 3.21721e-005 ]
8395 : [ 3.42081e-005 ]
8396 : [ 3.42958e-005 ]
8397 : [ 3.04416e-005 ]
8398 : [ 3.23705e-005 ]
8399 : [ 3.11479e-005 ]
8400 : [ 3.04386e-005 ]
8401 : [ 3.04637e-005 ]
8402 : [ 3.42489e-005 ]
8403 : [ 3.13322e-005 ]
8404 : [ 3.40871e-005 ]
8405 : [ 3.14436e-005 ]
8406 : [ 3.32726e-005 ]
8407 : [ 3.36948e-005 ]
8408 : [ 3.08109e-005 ]
8409 : [ 3.03843e-005 ]
8410 : [ 3.43959e-005 ]
8411 : [ 3.04095e-005 ]
8412 : [ 3.24516e-005 ]
8413 : [ 3.19576e-005 ]
8414 : [ 3.13535e-005 ]
8415 : [ 3.34941e-005 ]
8416 : [ 3.44647e-005 ]
8417 : [ 3.39886e-005 ]
8418 : [ 3.13524e-005 ]
8419 : [ 3.3906e-005  ]
8420 : [ 3.15995e-005 ]
8421 : [ 3.41133e-005 ]
8422 : [ 3.10319e-005 ]
8423 : [ 3.10414e-005 ]
8424 : [ 3.42232e-005 ]
8425 : [ 3.3572e-005  ]
8426 : [ 3.12385e-005 ]
8427 : [ 3.03801e-005 ]
8428 : [ 3.1615e-005  ]
8429 : [ 3.4516e-005  ]
8430 : [ 3.04555e-005 ]
8431 : [ 3.11046e-005 ]
8432 : [ 3.0801e-005  ]
8433 : [ 3.17723e-005 ]
8434 : [ 3.38914e-005 ]
8435 : [ 3.0558e-005  ]
8436 : [ 3.04118e-005 ]
8437 : [ 3.04653e-005 ]
8438 : [ 3.42464e-005 ]
8439 : [ 3.3579e-005  ]
8440 : [ 3.32457e-005 ]
8441 : [ 3.43354e-005 ]
8442 : [ 3.05891e-005 ]
8443 : [ 3.04395e-005 ]
8444 : [ 3.45302e-005 ]
8445 : [ 3.4089e-005  ]
8446 : [ 3.44154e-005 ]
8447 : [ 3.07958e-005 ]
8448 : [ 3.09932e-005 ]
8449 : [ 3.06537e-005 ]
8450 : [ 3.41411e-005 ]
8451 : [ 3.03797e-005 ]
8452 : [ 3.06098e-005 ]
8453 : [ 3.2603e-005  ]
8454 : [ 3.45211e-005 ]
8455 : [ 3.14616e-005 ]
8456 : [ 3.42085e-005 ]
8457 : [ 3.43968e-005 ]
8458 : [ 3.42307e-005 ]
8459 : [ 3.06313e-005 ]
8460 : [ 3.07593e-005 ]
8461 : [ 3.33668e-005 ]
8462 : [ 3.16519e-005 ]
8463 : [ 3.09206e-005 ]
8464 : [ 3.3164e-005  ]
8465 : [ 3.10417e-005 ]
8466 : [ 3.14051e-005 ]
8467 : [ 3.44138e-005 ]
8468 : [ 3.08684e-005 ]
8469 : [ 3.09214e-005 ]
8470 : [ 3.35216e-005 ]
8471 : [ 3.08632e-005 ]
8472 : [ 3.40216e-005 ]
8473 : [ 3.33591e-005 ]
8474 : [ 3.40963e-005 ]
8475 : [ 3.04196e-005 ]
8476 : [ 3.10379e-005 ]
8477 : [ 3.10662e-005 ]
8478 : [ 3.05155e-005 ]
8479 : [ 3.44476e-005 ]
8480 : [ 3.16535e-005 ]
8481 : [ 3.25475e-005 ]
8482 : [ 3.35394e-005 ]
8483 : [ 3.33965e-005 ]
8484 : [ 3.31413e-005 ]
8485 : [ 3.0428e-005  ]
8486 : [ 3.43591e-005 ]
8487 : [ 3.03966e-005 ]
8488 : [ 3.35567e-005 ]
8489 : [ 3.42008e-005 ]
8490 : [ 3.05399e-005 ]
8491 : [ 3.41209e-005 ]
8492 : [ 3.0445e-005  ]
8493 : [ 3.18342e-005 ]
8494 : [ 3.43756e-005 ]
8495 : [ 3.33145e-005 ]
8496 : [ 3.08271e-005 ]
8497 : [ 3.23362e-005 ]
8498 : [ 3.24682e-005 ]
8499 : [ 3.44566e-005 ]
8500 : [ 3.43711e-005 ]
8501 : [ 3.10355e-005 ]
8502 : [ 3.05945e-005 ]
8503 : [ 3.43014e-005 ]
8504 : [ 3.43271e-005 ]
8505 : [ 3.43254e-005 ]
8506 : [ 3.0859e-005  ]
8507 : [ 3.08172e-005 ]
8508 : [ 3.45089e-005 ]
8509 : [ 3.19663e-005 ]
8510 : [ 3.44503e-005 ]
8511 : [ 3.0451e-005  ]
8512 : [ 3.34516e-005 ]
8513 : [ 3.45271e-005 ]
8514 : [ 3.03918e-005 ]
8515 : [ 3.04643e-005 ]
8516 : [ 3.21858e-005 ]
8517 : [ 3.13821e-005 ]
8518 : [ 3.44161e-005 ]
8519 : [ 3.06031e-005 ]
8520 : [ 3.45396e-005 ]
8521 : [ 3.07975e-005 ]
8522 : [ 3.04236e-005 ]
8523 : [ 3.1324e-005  ]
8524 : [ 3.04826e-005 ]
8525 : [ 3.4542e-005  ]
8526 : [ 3.09079e-005 ]
8527 : [ 3.45167e-005 ]
8528 : [ 3.23891e-005 ]
8529 : [ 3.3615e-005  ]
8530 : [ 3.16368e-005 ]
8531 : [ 3.43863e-005 ]
8532 : [ 3.30246e-005 ]
8533 : [ 3.03893e-005 ]
8534 : [ 3.45199e-005 ]
8535 : [ 3.18208e-005 ]
8536 : [ 3.1601e-005  ]
8537 : [ 3.04115e-005 ]
8538 : [ 3.37029e-005 ]
8539 : [ 3.40698e-005 ]
8540 : [ 3.40137e-005 ]
8541 : [ 3.33434e-005 ]
8542 : [ 3.41167e-005 ]
8543 : [ 3.04107e-005 ]
8544 : [ 3.38334e-005 ]
8545 : [ 3.41311e-005 ]
8546 : [ 3.3746e-005  ]
8547 : [ 3.0564e-005  ]
8548 : [ 3.38668e-005 ]
8549 : [ 3.45196e-005 ]
8550 : [ 3.3433e-005  ]
8551 : [ 3.06005e-005 ]
8552 : [ 3.18637e-005 ]
8553 : [ 3.10258e-005 ]
8554 : [ 3.35289e-005 ]
8555 : [ 3.20489e-005 ]
8556 : [ 3.0389e-005  ]
8557 : [ 3.16734e-005 ]
8558 : [ 3.06345e-005 ]
8559 : [ 3.43705e-005 ]
8560 : [ 3.44495e-005 ]
8561 : [ 3.06494e-005 ]
8562 : [ 3.39207e-005 ]
8563 : [ 3.05117e-005 ]
8564 : [ 3.3807e-005  ]
8565 : [ 3.45367e-005 ]
8566 : [ 3.08237e-005 ]
8567 : [ 3.11409e-005 ]
8568 : [ 3.03789e-005 ]
8569 : [ 3.42493e-005 ]
8570 : [ 3.12376e-005 ]
8571 : [ 3.38568e-005 ]
8572 : [ 3.06021e-005 ]
8573 : [ 3.04713e-005 ]
8574 : [ 3.06341e-005 ]
8575 : [ 3.09765e-005 ]
8576 : [ 3.34477e-005 ]
8577 : [ 3.45325e-005 ]
8578 : [ 3.42248e-005 ]
8579 : [ 3.37556e-005 ]
8580 : [ 3.45094e-005 ]
8581 : [ 3.39455e-005 ]
8582 : [ 3.45089e-005 ]
8583 : [ 3.34728e-005 ]
8584 : [ 3.44565e-005 ]
8585 : [ 3.41709e-005 ]
8586 : [ 3.34149e-005 ]
8587 : [ 3.45161e-005 ]
8588 : [ 3.33139e-005 ]
8589 : [ 3.04466e-005 ]
8590 : [ 3.41269e-005 ]
8591 : [ 3.42679e-005 ]
8592 : [ 3.11153e-005 ]
8593 : [ 3.04162e-005 ]
8594 : [ 3.34935e-005 ]
8595 : [ 3.06787e-005 ]
8596 : [ 3.32962e-005 ]
8597 : [ 3.4411e-005  ]
8598 : [ 3.17897e-005 ]
8599 : [ 3.13396e-005 ]
8600 : [ 3.06618e-005 ]
8601 : [ 3.06463e-005 ]
8602 : [ 3.0488e-005  ]
8603 : [ 3.43264e-005 ]
8604 : [ 3.45338e-005 ]
8605 : [ 3.45336e-005 ]
8606 : [ 3.35774e-005 ]
8607 : [ 3.45205e-005 ]
8608 : [ 3.44192e-005 ]
8609 : [ 3.04539e-005 ]
8610 : [ 3.04144e-005 ]
8611 : [ 3.35608e-005 ]
8612 : [ 3.22652e-005 ]
8613 : [ 3.39748e-005 ]
8614 : [ 3.37222e-005 ]
8615 : [ 3.4105e-005  ]
8616 : [ 3.04393e-005 ]
8617 : [ 3.3785e-005  ]
8618 : [ 3.08033e-005 ]
8619 : [ 3.45415e-005 ]
8620 : [ 3.21817e-005 ]
8621 : [ 3.25142e-005 ]
8622 : [ 3.09432e-005 ]
8623 : [ 3.15441e-005 ]
8624 : [ 3.395e-005   ]
8625 : [ 3.08279e-005 ]
8626 : [ 3.04306e-005 ]
8627 : [ 3.34878e-005 ]
8628 : [ 3.45242e-005 ]
8629 : [ 3.38949e-005 ]
8630 : [ 3.35097e-005 ]
8631 : [ 3.0857e-005  ]
8632 : [ 3.09682e-005 ]
8633 : [ 3.03834e-005 ]
8634 : [ 3.05694e-005 ]
8635 : [ 3.14422e-005 ]
8636 : [ 3.44154e-005 ]
8637 : [ 3.19615e-005 ]
8638 : [ 3.22229e-005 ]
8639 : [ 3.12023e-005 ]
8640 : [ 3.09471e-005 ]
8641 : [ 3.07007e-005 ]
8642 : [ 3.41926e-005 ]
8643 : [ 3.05949e-005 ]
8644 : [ 3.14583e-005 ]
8645 : [ 3.45425e-005 ]
8646 : [ 3.41184e-005 ]
8647 : [ 3.21658e-005 ]
8648 : [ 3.33068e-005 ]
8649 : [ 3.41119e-005 ]
8650 : [ 3.39544e-005 ]
8651 : [ 3.13246e-005 ]
8652 : [ 3.34928e-005 ]
8653 : [ 3.05548e-005 ]
8654 : [ 3.15168e-005 ]
8655 : [ 3.40638e-005 ]
8656 : [ 3.04397e-005 ]
8657 : [ 3.14002e-005 ]
8658 : [ 3.44214e-005 ]
8659 : [ 3.15468e-005 ]
8660 : [ 3.34285e-005 ]
8661 : [ 3.21407e-005 ]
8662 : [ 3.29023e-005 ]
8663 : [ 3.45105e-005 ]
8664 : [ 3.15625e-005 ]
8665 : [ 3.4425e-005  ]
8666 : [ 3.3959e-005  ]
8667 : [ 3.11031e-005 ]
8668 : [ 3.03926e-005 ]
8669 : [ 3.45356e-005 ]
8670 : [ 3.10149e-005 ]
8671 : [ 3.04568e-005 ]
8672 : [ 3.38894e-005 ]
8673 : [ 3.16656e-005 ]
8674 : [ 3.45062e-005 ]
8675 : [ 3.45406e-005 ]
8676 : [ 3.0557e-005  ]
8677 : [ 3.1119e-005  ]
8678 : [ 3.04591e-005 ]
8679 : [ 3.45305e-005 ]
8680 : [ 3.28202e-005 ]
8681 : [ 3.08407e-005 ]
8682 : [ 3.03934e-005 ]
8683 : [ 3.35991e-005 ]
8684 : [ 3.07218e-005 ]
8685 : [ 3.42255e-005 ]
8686 : [ 3.09668e-005 ]
8687 : [ 3.38624e-005 ]
8688 : [ 3.44637e-005 ]
8689 : [ 3.36144e-005 ]
8690 : [ 3.14053e-005 ]
8691 : [ 3.11352e-005 ]
8692 : [ 3.45067e-005 ]
8693 : [ 3.37021e-005 ]
8694 : [ 3.03785e-005 ]
8695 : [ 3.07768e-005 ]
8696 : [ 3.07849e-005 ]
8697 : [ 3.44486e-005 ]
8698 : [ 3.4123e-005  ]
8699 : [ 3.10827e-005 ]
8700 : [ 3.24272e-005 ]
8701 : [ 3.29236e-005 ]
8702 : [ 3.40705e-005 ]
8703 : [ 3.06459e-005 ]
8704 : [ 3.41504e-005 ]
8705 : [ 3.26577e-005 ]
8706 : [ 3.26696e-005 ]
8707 : [ 3.45108e-005 ]
8708 : [ 3.16112e-005 ]
8709 : [ 3.03805e-005 ]
8710 : [ 3.38276e-005 ]
8711 : [ 3.07256e-005 ]
8712 : [ 3.05495e-005 ]
8713 : [ 3.0509e-005  ]
8714 : [ 3.21371e-005 ]
8715 : [ 3.18774e-005 ]
8716 : [ 3.41163e-005 ]
8717 : [ 3.0639e-005  ]
8718 : [ 3.45194e-005 ]
8719 : [ 3.45411e-005 ]
8720 : [ 3.34635e-005 ]
8721 : [ 3.14242e-005 ]
8722 : [ 3.04303e-005 ]
8723 : [ 3.34345e-005 ]
8724 : [ 3.16072e-005 ]
8725 : [ 3.45113e-005 ]
8726 : [ 3.07711e-005 ]
8727 : [ 3.21301e-005 ]
8728 : [ 3.44226e-005 ]
8729 : [ 3.19964e-005 ]
8730 : [ 3.36568e-005 ]
8731 : [ 3.4055e-005  ]
8732 : [ 3.04452e-005 ]
8733 : [ 3.34825e-005 ]
8734 : [ 3.41274e-005 ]
8735 : [ 3.39131e-005 ]
8736 : [ 3.36545e-005 ]
8737 : [ 3.12573e-005 ]
8738 : [ 3.10439e-005 ]
8739 : [ 3.33238e-005 ]
8740 : [ 3.45163e-005 ]
8741 : [ 3.38974e-005 ]
8742 : [ 3.0413e-005  ]
8743 : [ 3.13928e-005 ]
8744 : [ 3.19448e-005 ]
8745 : [ 3.10348e-005 ]
8746 : [ 3.31588e-005 ]
8747 : [ 3.36553e-005 ]
8748 : [ 3.07912e-005 ]
8749 : [ 3.45387e-005 ]
8750 : [ 3.17558e-005 ]
8751 : [ 3.26125e-005 ]
8752 : [ 3.34091e-005 ]
8753 : [ 3.05285e-005 ]
8754 : [ 3.03833e-005 ]
8755 : [ 3.3315e-005  ]
8756 : [ 3.31967e-005 ]
8757 : [ 3.08037e-005 ]
8758 : [ 3.3584e-005  ]
8759 : [ 3.39126e-005 ]
8760 : [ 3.0648e-005  ]
8761 : [ 3.06238e-005 ]
8762 : [ 3.13385e-005 ]
8763 : [ 3.41862e-005 ]
8764 : [ 3.44896e-005 ]
8765 : [ 3.13009e-005 ]
8766 : [ 3.41826e-005 ]
8767 : [ 3.43155e-005 ]
8768 : [ 3.43955e-005 ]
8769 : [ 3.08841e-005 ]
8770 : [ 3.14807e-005 ]
8771 : [ 3.29206e-005 ]
8772 : [ 3.37355e-005 ]
8773 : [ 3.44931e-005 ]
8774 : [ 3.24765e-005 ]
8775 : [ 3.18283e-005 ]
8776 : [ 3.1065e-005  ]
8777 : [ 3.35344e-005 ]
8778 : [ 3.13548e-005 ]
8779 : [ 3.1878e-005  ]
8780 : [ 3.44299e-005 ]
8781 : [ 3.04841e-005 ]
8782 : [ 3.41159e-005 ]
8783 : [ 3.10983e-005 ]
8784 : [ 3.06149e-005 ]
8785 : [ 3.34649e-005 ]
8786 : [ 3.19293e-005 ]
8787 : [ 3.11994e-005 ]
8788 : [ 3.18114e-005 ]
8789 : [ 3.41648e-005 ]
8790 : [ 3.286e-005   ]
8791 : [ 3.45388e-005 ]
8792 : [ 3.31845e-005 ]
8793 : [ 3.04408e-005 ]
8794 : [ 3.06112e-005 ]
8795 : [ 3.45307e-005 ]
8796 : [ 3.03872e-005 ]
8797 : [ 3.33066e-005 ]
8798 : [ 3.3686e-005  ]
8799 : [ 3.45239e-005 ]
8800 : [ 3.04771e-005 ]
8801 : [ 3.1989e-005  ]
8802 : [ 3.30659e-005 ]
8803 : [ 3.45061e-005 ]
8804 : [ 3.14894e-005 ]
8805 : [ 3.1278e-005  ]
8806 : [ 3.07759e-005 ]
8807 : [ 3.03969e-005 ]
8808 : [ 3.44041e-005 ]
8809 : [ 3.18215e-005 ]
8810 : [ 3.04255e-005 ]
8811 : [ 3.06642e-005 ]
8812 : [ 3.42653e-005 ]
8813 : [ 3.34789e-005 ]
8814 : [ 3.17415e-005 ]
8815 : [ 3.40693e-005 ]
8816 : [ 3.45287e-005 ]
8817 : [ 3.25411e-005 ]
8818 : [ 3.36032e-005 ]
8819 : [ 3.1703e-005  ]
8820 : [ 3.08207e-005 ]
8821 : [ 3.05397e-005 ]
8822 : [ 3.10632e-005 ]
8823 : [ 3.15318e-005 ]
8824 : [ 3.45099e-005 ]
8825 : [ 3.4503e-005  ]
8826 : [ 3.03922e-005 ]
8827 : [ 3.18803e-005 ]
8828 : [ 3.14391e-005 ]
8829 : [ 3.039e-005   ]
8830 : [ 3.1839e-005  ]
8831 : [ 3.08059e-005 ]
8832 : [ 3.11365e-005 ]
8833 : [ 3.31872e-005 ]
8834 : [ 3.45052e-005 ]
8835 : [ 3.06336e-005 ]
8836 : [ 3.06866e-005 ]
8837 : [ 3.04576e-005 ]
8838 : [ 3.43306e-005 ]
8839 : [ 3.3894e-005  ]
8840 : [ 3.13281e-005 ]
8841 : [ 3.14192e-005 ]
8842 : [ 3.0506e-005  ]
8843 : [ 3.34541e-005 ]
8844 : [ 3.0737e-005  ]
8845 : [ 3.07624e-005 ]
8846 : [ 3.09566e-005 ]
8847 : [ 3.0837e-005  ]
8848 : [ 3.14983e-005 ]
8849 : [ 3.44892e-005 ]
8850 : [ 3.2214e-005  ]
8851 : [ 3.04493e-005 ]
8852 : [ 3.0452e-005  ]
8853 : [ 3.4499e-005  ]
8854 : [ 3.31838e-005 ]
8855 : [ 3.04616e-005 ]
8856 : [ 3.08352e-005 ]
8857 : [ 3.08024e-005 ]
8858 : [ 3.20645e-005 ]
8859 : [ 3.13725e-005 ]
8860 : [ 3.27884e-005 ]
8861 : [ 3.1666e-005  ]
8862 : [ 3.39066e-005 ]
8863 : [ 3.32934e-005 ]
8864 : [ 3.05461e-005 ]
8865 : [ 3.26215e-005 ]
8866 : [ 3.07261e-005 ]
8867 : [ 3.45126e-005 ]
8868 : [ 3.08214e-005 ]
8869 : [ 3.15058e-005 ]
8870 : [ 3.11224e-005 ]
8871 : [ 3.36934e-005 ]
8872 : [ 3.19664e-005 ]
8873 : [ 3.45424e-005 ]
8874 : [ 3.34339e-005 ]
8875 : [ 3.42198e-005 ]
8876 : [ 3.0829e-005  ]
8877 : [ 3.301e-005   ]
8878 : [ 3.2789e-005  ]
8879 : [ 3.45382e-005 ]
8880 : [ 3.45419e-005 ]
8881 : [ 3.14583e-005 ]
8882 : [ 3.36579e-005 ]
8883 : [ 3.40538e-005 ]
8884 : [ 3.13967e-005 ]
8885 : [ 3.32572e-005 ]
8886 : [ 3.35414e-005 ]
8887 : [ 3.13166e-005 ]
8888 : [ 3.16386e-005 ]
8889 : [ 3.08425e-005 ]
8890 : [ 3.28619e-005 ]
8891 : [ 3.112e-005   ]
8892 : [ 3.14522e-005 ]
8893 : [ 3.38213e-005 ]
8894 : [ 3.33676e-005 ]
8895 : [ 3.24592e-005 ]
8896 : [ 3.36165e-005 ]
8897 : [ 3.09242e-005 ]
8898 : [ 3.21735e-005 ]
8899 : [ 3.10024e-005 ]
8900 : [ 3.41438e-005 ]
8901 : [ 3.17399e-005 ]
8902 : [ 3.07477e-005 ]
8903 : [ 3.14235e-005 ]
8904 : [ 3.42631e-005 ]
8905 : [ 3.05035e-005 ]
8906 : [ 3.0447e-005  ]
8907 : [ 3.09151e-005 ]
8908 : [ 3.25225e-005 ]
8909 : [ 3.19159e-005 ]
8910 : [ 3.08744e-005 ]
8911 : [ 3.17695e-005 ]
8912 : [ 3.12184e-005 ]
8913 : [ 3.30549e-005 ]
8914 : [ 3.25576e-005 ]
8915 : [ 3.44346e-005 ]
8916 : [ 3.45286e-005 ]
8917 : [ 3.08852e-005 ]
8918 : [ 3.35808e-005 ]
8919 : [ 3.45015e-005 ]
8920 : [ 3.08537e-005 ]
8921 : [ 3.11662e-005 ]
8922 : [ 3.05846e-005 ]
8923 : [ 3.10134e-005 ]
8924 : [ 3.41792e-005 ]
8925 : [ 3.45137e-005 ]
8926 : [ 3.18357e-005 ]
8927 : [ 3.1112e-005  ]
8928 : [ 3.40186e-005 ]
8929 : [ 3.08443e-005 ]
8930 : [ 3.40555e-005 ]
8931 : [ 3.11717e-005 ]
8932 : [ 3.03839e-005 ]
8933 : [ 3.37789e-005 ]
8934 : [ 3.31352e-005 ]
8935 : [ 3.35012e-005 ]
8936 : [ 3.26531e-005 ]
8937 : [ 3.2172e-005  ]
8938 : [ 3.38884e-005 ]
8939 : [ 3.45194e-005 ]
8940 : [ 3.11085e-005 ]
8941 : [ 3.13592e-005 ]
8942 : [ 3.44178e-005 ]
8943 : [ 3.41464e-005 ]
8944 : [ 3.1098e-005  ]
8945 : [ 3.26511e-005 ]
8946 : [ 3.45408e-005 ]
8947 : [ 3.05039e-005 ]
8948 : [ 3.04223e-005 ]
8949 : [ 3.12622e-005 ]
8950 : [ 3.14818e-005 ]
8951 : [ 3.20236e-005 ]
8952 : [ 3.43114e-005 ]
8953 : [ 3.43493e-005 ]
8954 : [ 3.04371e-005 ]
8955 : [ 3.26548e-005 ]
8956 : [ 3.35041e-005 ]
8957 : [ 3.4513e-005  ]
8958 : [ 3.38187e-005 ]
8959 : [ 3.06958e-005 ]
8960 : [ 3.34331e-005 ]
8961 : [ 3.41428e-005 ]
8962 : [ 3.08802e-005 ]
8963 : [ 3.40557e-005 ]
8964 : [ 3.05305e-005 ]
8965 : [ 3.07214e-005 ]
8966 : [ 3.03975e-005 ]
8967 : [ 3.42819e-005 ]
8968 : [ 3.08198e-005 ]
8969 : [ 3.33914e-005 ]
8970 : [ 3.11102e-005 ]
8971 : [ 3.42673e-005 ]
8972 : [ 3.1129e-005  ]
8973 : [ 3.18546e-005 ]
8974 : [ 3.10235e-005 ]
8975 : [ 3.06539e-005 ]
8976 : [ 3.34571e-005 ]
8977 : [ 3.0958e-005  ]
8978 : [ 3.42005e-005 ]
8979 : [ 3.12565e-005 ]
8980 : [ 3.37571e-005 ]
8981 : [ 3.39403e-005 ]
8982 : [ 3.04104e-005 ]
8983 : [ 3.06426e-005 ]
8984 : [ 3.32116e-005 ]
8985 : [ 3.38075e-005 ]
8986 : [ 3.07651e-005 ]
8987 : [ 3.05232e-005 ]
8988 : [ 3.11854e-005 ]
8989 : [ 3.36352e-005 ]
8990 : [ 3.22161e-005 ]
8991 : [ 3.24296e-005 ]
8992 : [ 3.04434e-005 ]
8993 : [ 3.03936e-005 ]
8994 : [ 3.10581e-005 ]
8995 : [ 3.33499e-005 ]
8996 : [ 3.29232e-005 ]
8997 : [ 3.3443e-005  ]
8998 : [ 3.09699e-005 ]
8999 : [ 3.45411e-005 ]
9000 : [ 3.37496e-005 ]
9001 : [ 3.28388e-005 ]
9002 : [ 3.14562e-005 ]
9003 : [ 3.37594e-005 ]
9004 : [ 3.1428e-005  ]
9005 : [ 3.15464e-005 ]
9006 : [ 3.15516e-005 ]
9007 : [ 3.23246e-005 ]
9008 : [ 3.03841e-005 ]
9009 : [ 3.06347e-005 ]
9010 : [ 3.2298e-005  ]
9011 : [ 3.45419e-005 ]
9012 : [ 3.23927e-005 ]
9013 : [ 3.07928e-005 ]
9014 : [ 3.45303e-005 ]
9015 : [ 3.42691e-005 ]
9016 : [ 3.4466e-005  ]
9017 : [ 3.39565e-005 ]
9018 : [ 3.05841e-005 ]
9019 : [ 3.45329e-005 ]
9020 : [ 3.42926e-005 ]
9021 : [ 3.09608e-005 ]
9022 : [ 3.13513e-005 ]
9023 : [ 3.06761e-005 ]
9024 : [ 3.08275e-005 ]
9025 : [ 3.33312e-005 ]
9026 : [ 3.42542e-005 ]
9027 : [ 3.04683e-005 ]
9028 : [ 3.17763e-005 ]
9029 : [ 3.33625e-005 ]
9030 : [ 3.29538e-005 ]
9031 : [ 3.35265e-005 ]
9032 : [ 3.03823e-005 ]
9033 : [ 3.39818e-005 ]
9034 : [ 3.04554e-005 ]
9035 : [ 3.05682e-005 ]
9036 : [ 3.45371e-005 ]
9037 : [ 3.41332e-005 ]
9038 : [ 3.17204e-005 ]
9039 : [ 3.35589e-005 ]
9040 : [ 3.15913e-005 ]
9041 : [ 3.40126e-005 ]
9042 : [ 3.03851e-005 ]
9043 : [ 3.24359e-005 ]
9044 : [ 3.41001e-005 ]
9045 : [ 3.03787e-005 ]
9046 : [ 3.04097e-005 ]
9047 : [ 3.04344e-005 ]
9048 : [ 3.07082e-005 ]
9049 : [ 3.16251e-005 ]
9050 : [ 3.04315e-005 ]
9051 : [ 3.04356e-005 ]
9052 : [ 3.06015e-005 ]
9053 : [ 3.04782e-005 ]
9054 : [ 3.32881e-005 ]
9055 : [ 3.04578e-005 ]
9056 : [ 3.45397e-005 ]
9057 : [ 3.06853e-005 ]
9058 : [ 3.06204e-005 ]
9059 : [ 3.03824e-005 ]
9060 : [ 3.23624e-005 ]
9061 : [ 3.04127e-005 ]
9062 : [ 3.3857e-005  ]
9063 : [ 3.45152e-005 ]
9064 : [ 3.056e-005   ]
9065 : [ 3.44846e-005 ]
9066 : [ 3.08687e-005 ]
9067 : [ 3.44343e-005 ]
9068 : [ 3.05951e-005 ]
9069 : [ 3.21925e-005 ]
9070 : [ 3.03912e-005 ]
9071 : [ 3.06805e-005 ]
9072 : [ 3.04224e-005 ]
9073 : [ 3.35354e-005 ]
9074 : [ 3.08665e-005 ]
9075 : [ 3.07827e-005 ]
9076 : [ 3.06208e-005 ]
9077 : [ 3.03809e-005 ]
9078 : [ 3.27848e-005 ]
9079 : [ 3.13294e-005 ]
9080 : [ 3.21274e-005 ]
9081 : [ 3.43829e-005 ]
9082 : [ 3.28977e-005 ]
9083 : [ 3.04063e-005 ]
9084 : [ 3.04294e-005 ]
9085 : [ 3.09086e-005 ]
9086 : [ 3.04702e-005 ]
9087 : [ 3.45343e-005 ]
9088 : [ 3.05012e-005 ]
9089 : [ 3.42103e-005 ]
9090 : [ 3.4402e-005  ]
9091 : [ 3.34958e-005 ]
9092 : [ 3.44713e-005 ]
9093 : [ 3.43896e-005 ]
9094 : [ 3.42278e-005 ]
9095 : [ 3.37567e-005 ]
9096 : [ 3.1735e-005  ]
9097 : [ 3.33288e-005 ]
9098 : [ 3.05466e-005 ]
9099 : [ 3.03908e-005 ]
9100 : [ 3.08159e-005 ]
9101 : [ 3.45396e-005 ]
9102 : [ 3.40939e-005 ]
9103 : [ 3.38198e-005 ]
9104 : [ 3.06692e-005 ]
9105 : [ 3.43881e-005 ]
9106 : [ 3.44311e-005 ]
9107 : [ 3.28068e-005 ]
9108 : [ 3.0721e-005  ]
9109 : [ 3.42348e-005 ]
9110 : [ 3.33719e-005 ]
9111 : [ 3.0425e-005  ]
9112 : [ 3.04309e-005 ]
9113 : [ 3.03997e-005 ]
9114 : [ 3.39051e-005 ]
9115 : [ 3.37573e-005 ]
9116 : [ 3.20394e-005 ]
9117 : [ 3.38236e-005 ]
9118 : [ 3.07689e-005 ]
9119 : [ 3.35715e-005 ]
9120 : [ 3.12082e-005 ]
9121 : [ 3.4425e-005  ]
9122 : [ 3.12148e-005 ]
9123 : [ 3.03786e-005 ]
9124 : [ 3.13118e-005 ]
9125 : [ 3.44887e-005 ]
9126 : [ 3.4251e-005  ]
9127 : [ 3.16056e-005 ]
9128 : [ 3.44924e-005 ]
9129 : [ 3.19347e-005 ]
9130 : [ 3.24713e-005 ]
9131 : [ 3.42788e-005 ]
9132 : [ 3.08514e-005 ]
9133 : [ 3.33868e-005 ]
9134 : [ 3.04481e-005 ]
9135 : [ 3.41257e-005 ]
9136 : [ 3.45319e-005 ]
9137 : [ 3.25194e-005 ]
9138 : [ 3.12845e-005 ]
9139 : [ 3.45254e-005 ]
9140 : [ 3.0697e-005  ]
9141 : [ 3.45084e-005 ]
9142 : [ 3.2735e-005  ]
9143 : [ 3.44039e-005 ]
9144 : [ 3.04085e-005 ]
9145 : [ 3.45157e-005 ]
9146 : [ 3.3856e-005  ]
9147 : [ 3.44059e-005 ]
9148 : [ 3.27656e-005 ]
9149 : [ 3.45408e-005 ]
9150 : [ 3.44292e-005 ]
9151 : [ 3.04411e-005 ]
9152 : [ 3.38038e-005 ]
9153 : [ 3.0877e-005  ]
9154 : [ 3.35253e-005 ]
9155 : [ 3.03819e-005 ]
9156 : [ 3.45183e-005 ]
9157 : [ 3.25691e-005 ]
9158 : [ 3.44499e-005 ]
9159 : [ 3.09621e-005 ]
9160 : [ 3.14637e-005 ]
9161 : [ 3.37447e-005 ]
9162 : [ 3.12135e-005 ]
9163 : [ 3.43982e-005 ]
9164 : [ 3.36253e-005 ]
9165 : [ 3.06801e-005 ]
9166 : [ 3.37369e-005 ]
9167 : [ 3.34025e-005 ]
9168 : [ 3.12214e-005 ]
9169 : [ 3.08443e-005 ]
9170 : [ 3.44715e-005 ]
9171 : [ 3.0429e-005  ]
9172 : [ 3.45418e-005 ]
9173 : [ 3.439e-005   ]
9174 : [ 3.44203e-005 ]
9175 : [ 3.38701e-005 ]
9176 : [ 3.15976e-005 ]
9177 : [ 3.45418e-005 ]
9178 : [ 3.16627e-005 ]
9179 : [ 3.23064e-005 ]
9180 : [ 3.44055e-005 ]
9181 : [ 3.0715e-005  ]
9182 : [ 3.16635e-005 ]
9183 : [ 3.28509e-005 ]
9184 : [ 3.43389e-005 ]
9185 : [ 3.04268e-005 ]
9186 : [ 3.40776e-005 ]
9187 : [ 3.11335e-005 ]
9188 : [ 3.25943e-005 ]
9189 : [ 3.04135e-005 ]
9190 : [ 3.07295e-005 ]
9191 : [ 3.0664e-005  ]
9192 : [ 3.40712e-005 ]
9193 : [ 3.03892e-005 ]
9194 : [ 3.07543e-005 ]
9195 : [ 3.44505e-005 ]
9196 : [ 3.36034e-005 ]
9197 : [ 3.34402e-005 ]
9198 : [ 3.1405e-005  ]
9199 : [ 3.25081e-005 ]
9200 : [ 3.454e-005   ]
9201 : [ 3.12155e-005 ]
9202 : [ 3.06383e-005 ]
9203 : [ 3.11937e-005 ]
9204 : [ 3.19354e-005 ]
9205 : [ 3.43662e-005 ]
9206 : [ 3.05385e-005 ]
9207 : [ 3.45222e-005 ]
9208 : [ 3.04046e-005 ]
9209 : [ 3.32616e-005 ]
9210 : [ 3.08991e-005 ]
9211 : [ 3.04482e-005 ]
9212 : [ 3.38104e-005 ]
9213 : [ 3.09507e-005 ]
9214 : [ 3.31616e-005 ]
9215 : [ 3.04422e-005 ]
9216 : [ 3.41429e-005 ]
9217 : [ 3.23563e-005 ]
9218 : [ 3.04958e-005 ]
9219 : [ 3.03868e-005 ]
9220 : [ 3.30398e-005 ]
9221 : [ 3.44119e-005 ]
9222 : [ 3.451e-005   ]
9223 : [ 3.37031e-005 ]
9224 : [ 3.45251e-005 ]
9225 : [ 3.06725e-005 ]
9226 : [ 3.07095e-005 ]
9227 : [ 3.26922e-005 ]
9228 : [ 3.38732e-005 ]
9229 : [ 3.06863e-005 ]
9230 : [ 3.25507e-005 ]
9231 : [ 3.04857e-005 ]
9232 : [ 3.41738e-005 ]
9233 : [ 3.04201e-005 ]
9234 : [ 3.41657e-005 ]
9235 : [ 3.04481e-005 ]
9236 : [ 3.45397e-005 ]
9237 : [ 3.38121e-005 ]
9238 : [ 3.23943e-005 ]
9239 : [ 3.31946e-005 ]
9240 : [ 3.17907e-005 ]
9241 : [ 3.44374e-005 ]
9242 : [ 3.40776e-005 ]
9243 : [ 3.45342e-005 ]
9244 : [ 3.33391e-005 ]
9245 : [ 3.03947e-005 ]
9246 : [ 3.40562e-005 ]
9247 : [ 3.08311e-005 ]
9248 : [ 3.10035e-005 ]
9249 : [ 3.4047e-005  ]
9250 : [ 3.40442e-005 ]
9251 : [ 3.13903e-005 ]
9252 : [ 3.04986e-005 ]
9253 : [ 3.45332e-005 ]
9254 : [ 3.38365e-005 ]
9255 : [ 3.18721e-005 ]
9256 : [ 3.44193e-005 ]
9257 : [ 3.4341e-005  ]
9258 : [ 3.22886e-005 ]
9259 : [ 3.08977e-005 ]
9260 : [ 3.26898e-005 ]
9261 : [ 3.18694e-005 ]
9262 : [ 3.03854e-005 ]
9263 : [ 3.16953e-005 ]
9264 : [ 3.38659e-005 ]
9265 : [ 3.11048e-005 ]
9266 : [ 3.44707e-005 ]
9267 : [ 3.06424e-005 ]
9268 : [ 3.33464e-005 ]
9269 : [ 3.45298e-005 ]
9270 : [ 3.03827e-005 ]
9271 : [ 3.13994e-005 ]
9272 : [ 3.04048e-005 ]
9273 : [ 3.26115e-005 ]
9274 : [ 3.29736e-005 ]
9275 : [ 3.45327e-005 ]
9276 : [ 3.39095e-005 ]
9277 : [ 3.37696e-005 ]
9278 : [ 3.04691e-005 ]
9279 : [ 3.30345e-005 ]
9280 : [ 3.33629e-005 ]
9281 : [ 3.42042e-005 ]
9282 : [ 3.38724e-005 ]
9283 : [ 3.06006e-005 ]
9284 : [ 3.26765e-005 ]
9285 : [ 3.20976e-005 ]
9286 : [ 3.31594e-005 ]
9287 : [ 3.04087e-005 ]
9288 : [ 3.44819e-005 ]
9289 : [ 3.06012e-005 ]
9290 : [ 3.11693e-005 ]
9291 : [ 3.44194e-005 ]
9292 : [ 3.23616e-005 ]
9293 : [ 3.3434e-005  ]
9294 : [ 3.06279e-005 ]
9295 : [ 3.13676e-005 ]
9296 : [ 3.07301e-005 ]
9297 : [ 3.45108e-005 ]
9298 : [ 3.038e-005   ]
9299 : [ 3.43814e-005 ]
9300 : [ 3.16139e-005 ]
9301 : [ 3.36708e-005 ]
9302 : [ 3.05197e-005 ]
9303 : [ 3.09051e-005 ]
9304 : [ 3.44525e-005 ]
9305 : [ 3.03849e-005 ]
9306 : [ 3.4157e-005  ]
9307 : [ 3.12932e-005 ]
9308 : [ 3.41446e-005 ]
9309 : [ 3.11461e-005 ]
9310 : [ 3.04179e-005 ]
9311 : [ 3.43982e-005 ]
9312 : [ 3.04288e-005 ]
9313 : [ 3.14722e-005 ]
9314 : [ 3.37283e-005 ]
9315 : [ 3.048e-005   ]
9316 : [ 3.38471e-005 ]
9317 : [ 3.31726e-005 ]
9318 : [ 3.03818e-005 ]
9319 : [ 3.43288e-005 ]
9320 : [ 3.05392e-005 ]
9321 : [ 3.44243e-005 ]
9322 : [ 3.04303e-005 ]
9323 : [ 3.14026e-005 ]
9324 : [ 3.43421e-005 ]
9325 : [ 3.43758e-005 ]
9326 : [ 3.0769e-005  ]
9327 : [ 3.07756e-005 ]
9328 : [ 3.44199e-005 ]
9329 : [ 3.36673e-005 ]
9330 : [ 3.45342e-005 ]
9331 : [ 3.20834e-005 ]
9332 : [ 3.03786e-005 ]
9333 : [ 3.433e-005   ]
9334 : [ 3.35116e-005 ]
9335 : [ 3.04535e-005 ]
9336 : [ 3.40202e-005 ]
9337 : [ 3.11426e-005 ]
9338 : [ 3.3694e-005  ]
9339 : [ 3.04334e-005 ]
9340 : [ 3.12529e-005 ]
9341 : [ 3.07614e-005 ]
9342 : [ 3.43389e-005 ]
9343 : [ 3.15372e-005 ]
9344 : [ 3.44695e-005 ]
9345 : [ 3.05193e-005 ]
9346 : [ 3.3984e-005  ]
9347 : [ 3.1405e-005  ]
9348 : [ 3.28138e-005 ]
9349 : [ 3.03948e-005 ]
9350 : [ 3.04017e-005 ]
9351 : [ 3.1012e-005  ]
9352 : [ 3.44048e-005 ]
9353 : [ 3.23315e-005 ]
9354 : [ 3.13894e-005 ]
9355 : [ 3.23597e-005 ]
9356 : [ 3.05064e-005 ]
9357 : [ 3.44311e-005 ]
9358 : [ 3.18424e-005 ]
9359 : [ 3.11815e-005 ]
9360 : [ 3.41798e-005 ]
9361 : [ 3.25287e-005 ]
9362 : [ 3.04914e-005 ]
9363 : [ 3.4271e-005  ]
9364 : [ 3.3501e-005  ]
9365 : [ 3.22378e-005 ]
9366 : [ 3.04001e-005 ]
9367 : [ 3.09919e-005 ]
9368 : [ 3.23286e-005 ]
9369 : [ 3.04098e-005 ]
9370 : [ 3.4525e-005  ]
9371 : [ 3.40561e-005 ]
9372 : [ 3.36995e-005 ]
9373 : [ 3.04933e-005 ]
9374 : [ 3.42776e-005 ]
9375 : [ 3.08874e-005 ]
9376 : [ 3.23799e-005 ]
9377 : [ 3.44978e-005 ]
9378 : [ 3.04206e-005 ]
9379 : [ 3.44198e-005 ]
9380 : [ 3.03823e-005 ]
9381 : [ 3.45369e-005 ]
9382 : [ 3.14639e-005 ]
9383 : [ 3.451e-005   ]
9384 : [ 3.41723e-005 ]
9385 : [ 3.14965e-005 ]
9386 : [ 3.3132e-005  ]
9387 : [ 3.07692e-005 ]
9388 : [ 3.3756e-005  ]
9389 : [ 3.19141e-005 ]
9390 : [ 3.29058e-005 ]
9391 : [ 3.2529e-005  ]
9392 : [ 3.13074e-005 ]
9393 : [ 3.1254e-005  ]
9394 : [ 3.06493e-005 ]
9395 : [ 3.37064e-005 ]
9396 : [ 3.05903e-005 ]
9397 : [ 3.44898e-005 ]
9398 : [ 3.17742e-005 ]
9399 : [ 3.10339e-005 ]
9400 : [ 3.45236e-005 ]
9401 : [ 3.37505e-005 ]
9402 : [ 3.07127e-005 ]
9403 : [ 3.35073e-005 ]
9404 : [ 3.05736e-005 ]
9405 : [ 3.3345e-005  ]
9406 : [ 3.23397e-005 ]
9407 : [ 3.18051e-005 ]
9408 : [ 3.45424e-005 ]
9409 : [ 3.22519e-005 ]
9410 : [ 3.4136e-005  ]
9411 : [ 3.25359e-005 ]
9412 : [ 3.28533e-005 ]
9413 : [ 3.06238e-005 ]
9414 : [ 3.45086e-005 ]
9415 : [ 3.06811e-005 ]
9416 : [ 3.29771e-005 ]
9417 : [ 3.43959e-005 ]
9418 : [ 3.44989e-005 ]
9419 : [ 3.45422e-005 ]
9420 : [ 3.41294e-005 ]
9421 : [ 3.38022e-005 ]
9422 : [ 3.33973e-005 ]
9423 : [ 3.04624e-005 ]
9424 : [ 3.27242e-005 ]
9425 : [ 3.20782e-005 ]
9426 : [ 3.34532e-005 ]
9427 : [ 3.41616e-005 ]
9428 : [ 3.04953e-005 ]
9429 : [ 3.30152e-005 ]
9430 : [ 3.38674e-005 ]
9431 : [ 3.40943e-005 ]
9432 : [ 3.16475e-005 ]
9433 : [ 3.10571e-005 ]
9434 : [ 3.45289e-005 ]
9435 : [ 3.3462e-005  ]
9436 : [ 3.06798e-005 ]
9437 : [ 3.41849e-005 ]
9438 : [ 3.18224e-005 ]
9439 : [ 3.40835e-005 ]
9440 : [ 3.08021e-005 ]
9441 : [ 3.45409e-005 ]
9442 : [ 3.03821e-005 ]
9443 : [ 3.44979e-005 ]
9444 : [ 3.10718e-005 ]
9445 : [ 3.29062e-005 ]
9446 : [ 3.0834e-005  ]
9447 : [ 3.08299e-005 ]
9448 : [ 3.08196e-005 ]
9449 : [ 3.07135e-005 ]
9450 : [ 3.04347e-005 ]
9451 : [ 3.10798e-005 ]
9452 : [ 3.39721e-005 ]
9453 : [ 3.13657e-005 ]
9454 : [ 3.06171e-005 ]
9455 : [ 3.08398e-005 ]
9456 : [ 3.15356e-005 ]
9457 : [ 3.45423e-005 ]
9458 : [ 3.45423e-005 ]
9459 : [ 3.03805e-005 ]
9460 : [ 3.14203e-005 ]
9461 : [ 3.08723e-005 ]
9462 : [ 3.2318e-005  ]
9463 : [ 3.05419e-005 ]
9464 : [ 3.24277e-005 ]
9465 : [ 3.07853e-005 ]
9466 : [ 3.05301e-005 ]
9467 : [ 3.04641e-005 ]
9468 : [ 3.03846e-005 ]
9469 : [ 3.41352e-005 ]
9470 : [ 3.35819e-005 ]
9471 : [ 3.04029e-005 ]
9472 : [ 3.18143e-005 ]
9473 : [ 3.4226e-005  ]
9474 : [ 3.28988e-005 ]
9475 : [ 3.43327e-005 ]
9476 : [ 3.25504e-005 ]
9477 : [ 3.41513e-005 ]
9478 : [ 3.12311e-005 ]
9479 : [ 3.2969e-005  ]
9480 : [ 3.08855e-005 ]
9481 : [ 3.39964e-005 ]
9482 : [ 3.2752e-005  ]
9483 : [ 3.05121e-005 ]
9484 : [ 3.36449e-005 ]
9485 : [ 3.44776e-005 ]
9486 : [ 3.31153e-005 ]
9487 : [ 3.45196e-005 ]
9488 : [ 3.42074e-005 ]
9489 : [ 3.13545e-005 ]
9490 : [ 3.04001e-005 ]
9491 : [ 3.30197e-005 ]
9492 : [ 3.37672e-005 ]
9493 : [ 3.12843e-005 ]
9494 : [ 3.04231e-005 ]
9495 : [ 3.45182e-005 ]
9496 : [ 3.29004e-005 ]
9497 : [ 3.2971e-005  ]
9498 : [ 3.34921e-005 ]
9499 : [ 3.41986e-005 ]
9500 : [ 3.36497e-005 ]
9501 : [ 3.42556e-005 ]
9502 : [ 3.44183e-005 ]
9503 : [ 3.26748e-005 ]
9504 : [ 3.4194e-005  ]
9505 : [ 3.41739e-005 ]
9506 : [ 3.44403e-005 ]
9507 : [ 3.03932e-005 ]
9508 : [ 3.1592e-005  ]
9509 : [ 3.36356e-005 ]
9510 : [ 3.36372e-005 ]
9511 : [ 3.23525e-005 ]
9512 : [ 3.31866e-005 ]
9513 : [ 3.24777e-005 ]
9514 : [ 3.45104e-005 ]
9515 : [ 3.04693e-005 ]
9516 : [ 3.45374e-005 ]
9517 : [ 3.43523e-005 ]
9518 : [ 3.05026e-005 ]
9519 : [ 3.05196e-005 ]
9520 : [ 3.44636e-005 ]
9521 : [ 3.15656e-005 ]
9522 : [ 3.40788e-005 ]
9523 : [ 3.06344e-005 ]
9524 : [ 3.43704e-005 ]
9525 : [ 3.07384e-005 ]
9526 : [ 3.05813e-005 ]
9527 : [ 3.11756e-005 ]
9528 : [ 3.13357e-005 ]
9529 : [ 3.36139e-005 ]
9530 : [ 3.06512e-005 ]
9531 : [ 3.45342e-005 ]
9532 : [ 3.43687e-005 ]
9533 : [ 3.36864e-005 ]
9534 : [ 3.44526e-005 ]
9535 : [ 3.06578e-005 ]
9536 : [ 3.38765e-005 ]
9537 : [ 3.23937e-005 ]
9538 : [ 3.10513e-005 ]
9539 : [ 3.03863e-005 ]
9540 : [ 3.13491e-005 ]
9541 : [ 3.11019e-005 ]
9542 : [ 3.1409e-005  ]
9543 : [ 3.36385e-005 ]
9544 : [ 3.19143e-005 ]
9545 : [ 3.26375e-005 ]
9546 : [ 3.45191e-005 ]
9547 : [ 3.1034e-005  ]
9548 : [ 3.10256e-005 ]
9549 : [ 3.10188e-005 ]
9550 : [ 3.03903e-005 ]
9551 : [ 3.45243e-005 ]
9552 : [ 3.11743e-005 ]
9553 : [ 3.07131e-005 ]
9554 : [ 3.03817e-005 ]
9555 : [ 3.059e-005   ]
9556 : [ 3.45418e-005 ]
9557 : [ 3.30181e-005 ]
9558 : [ 3.05924e-005 ]
9559 : [ 3.453e-005   ]
9560 : [ 3.39349e-005 ]
9561 : [ 3.45394e-005 ]
9562 : [ 3.07586e-005 ]
9563 : [ 3.04254e-005 ]
9564 : [ 3.34654e-005 ]
9565 : [ 3.12368e-005 ]
9566 : [ 3.09264e-005 ]
9567 : [ 3.03824e-005 ]
9568 : [ 3.04014e-005 ]
9569 : [ 3.04979e-005 ]
9570 : [ 3.19342e-005 ]
9571 : [ 3.39145e-005 ]
9572 : [ 3.17864e-005 ]
9573 : [ 3.38041e-005 ]
9574 : [ 3.27775e-005 ]
9575 : [ 3.21049e-005 ]
9576 : [ 3.05284e-005 ]
9577 : [ 3.41898e-005 ]
9578 : [ 3.05883e-005 ]
9579 : [ 3.41045e-005 ]
9580 : [ 3.04147e-005 ]
9581 : [ 3.43872e-005 ]
9582 : [ 3.03993e-005 ]
9583 : [ 3.28003e-005 ]
9584 : [ 3.0834e-005  ]
9585 : [ 3.3345e-005  ]
9586 : [ 3.07445e-005 ]
9587 : [ 3.09111e-005 ]
9588 : [ 3.28953e-005 ]
9589 : [ 3.38701e-005 ]
9590 : [ 3.11294e-005 ]
9591 : [ 3.09946e-005 ]
9592 : [ 3.45399e-005 ]
9593 : [ 3.05509e-005 ]
9594 : [ 3.35948e-005 ]
9595 : [ 3.23644e-005 ]
9596 : [ 3.45419e-005 ]
9597 : [ 3.44961e-005 ]
9598 : [ 3.44393e-005 ]
9599 : [ 3.15117e-005 ]
9600 : [ 3.06973e-005 ]
9601 : [ 3.27993e-005 ]
9602 : [ 3.4452e-005  ]
9603 : [ 3.25962e-005 ]
9604 : [ 3.09184e-005 ]
9605 : [ 3.1192e-005  ]
9606 : [ 3.04416e-005 ]
9607 : [ 3.23961e-005 ]
9608 : [ 3.03817e-005 ]
9609 : [ 3.44566e-005 ]
9610 : [ 3.05717e-005 ]
9611 : [ 3.04261e-005 ]
9612 : [ 3.28808e-005 ]
9613 : [ 3.04031e-005 ]
9614 : [ 3.29896e-005 ]
9615 : [ 3.42507e-005 ]
9616 : [ 3.33906e-005 ]
9617 : [ 3.0394e-005  ]
9618 : [ 3.45026e-005 ]
9619 : [ 3.44966e-005 ]
9620 : [ 3.08735e-005 ]
9621 : [ 3.34045e-005 ]
9622 : [ 3.34861e-005 ]
9623 : [ 3.12994e-005 ]
9624 : [ 3.44851e-005 ]
9625 : [ 3.12819e-005 ]
9626 : [ 3.12399e-005 ]
9627 : [ 3.20702e-005 ]
9628 : [ 3.14218e-005 ]
9629 : [ 3.15705e-005 ]
9630 : [ 3.05285e-005 ]
9631 : [ 3.03817e-005 ]
9632 : [ 3.03807e-005 ]
9633 : [ 3.44865e-005 ]
9634 : [ 3.09233e-005 ]
9635 : [ 3.05393e-005 ]
9636 : [ 3.10984e-005 ]
9637 : [ 3.44884e-005 ]
9638 : [ 3.43557e-005 ]
9639 : [ 3.09525e-005 ]
9640 : [ 3.26947e-005 ]
9641 : [ 3.38821e-005 ]
9642 : [ 3.45412e-005 ]
9643 : [ 3.04732e-005 ]
9644 : [ 3.09648e-005 ]
9645 : [ 3.45153e-005 ]
9646 : [ 3.411e-005   ]
9647 : [ 3.0842e-005  ]
9648 : [ 3.03897e-005 ]
9649 : [ 3.06466e-005 ]
9650 : [ 3.03826e-005 ]
9651 : [ 3.04472e-005 ]
9652 : [ 3.12678e-005 ]
9653 : [ 3.1e-005     ]
9654 : [ 3.03931e-005 ]
9655 : [ 3.44112e-005 ]
9656 : [ 3.05738e-005 ]
9657 : [ 3.41497e-005 ]
9658 : [ 3.04219e-005 ]
9659 : [ 3.32811e-005 ]
9660 : [ 3.05221e-005 ]
9661 : [ 3.04184e-005 ]
9662 : [ 3.29331e-005 ]
9663 : [ 3.1752e-005  ]
9664 : [ 3.13401e-005 ]
9665 : [ 3.14825e-005 ]
9666 : [ 3.33432e-005 ]
9667 : [ 3.28366e-005 ]
9668 : [ 3.22161e-005 ]
9669 : [ 3.15399e-005 ]
9670 : [ 3.07571e-005 ]
9671 : [ 3.0682e-005  ]
9672 : [ 3.04888e-005 ]
9673 : [ 3.39476e-005 ]
9674 : [ 3.38579e-005 ]
9675 : [ 3.05498e-005 ]
9676 : [ 3.43433e-005 ]
9677 : [ 3.43627e-005 ]
9678 : [ 3.26331e-005 ]
9679 : [ 3.42203e-005 ]
9680 : [ 3.04341e-005 ]
9681 : [ 3.09189e-005 ]
9682 : [ 3.14261e-005 ]
9683 : [ 3.07233e-005 ]
9684 : [ 3.13789e-005 ]
9685 : [ 3.42033e-005 ]
9686 : [ 3.40592e-005 ]
9687 : [ 3.45423e-005 ]
9688 : [ 3.08066e-005 ]
9689 : [ 3.44367e-005 ]
9690 : [ 3.45414e-005 ]
9691 : [ 3.14836e-005 ]
9692 : [ 3.10564e-005 ]
9693 : [ 3.42074e-005 ]
9694 : [ 3.05767e-005 ]
9695 : [ 3.40803e-005 ]
9696 : [ 3.2807e-005  ]
9697 : [ 3.19171e-005 ]
9698 : [ 3.16677e-005 ]
9699 : [ 3.43573e-005 ]
9700 : [ 3.43179e-005 ]
9701 : [ 3.27693e-005 ]
9702 : [ 3.38441e-005 ]
9703 : [ 3.26826e-005 ]
9704 : [ 3.21163e-005 ]
9705 : [ 3.42968e-005 ]
9706 : [ 3.05369e-005 ]
9707 : [ 3.39629e-005 ]
9708 : [ 3.39064e-005 ]
9709 : [ 3.26827e-005 ]
9710 : [ 3.45398e-005 ]
9711 : [ 3.36426e-005 ]
9712 : [ 3.19291e-005 ]
9713 : [ 3.18508e-005 ]
9714 : [ 3.44968e-005 ]
9715 : [ 3.33756e-005 ]
9716 : [ 3.44664e-005 ]
9717 : [ 3.44389e-005 ]
9718 : [ 3.06297e-005 ]
9719 : [ 3.414e-005   ]
9720 : [ 3.42158e-005 ]
9721 : [ 3.03842e-005 ]
9722 : [ 3.06913e-005 ]
9723 : [ 3.04402e-005 ]
9724 : [ 3.04591e-005 ]
9725 : [ 3.44476e-005 ]
9726 : [ 3.43376e-005 ]
9727 : [ 3.41654e-005 ]
9728 : [ 3.45194e-005 ]
9729 : [ 3.21797e-005 ]
9730 : [ 3.40299e-005 ]
9731 : [ 3.30989e-005 ]
9732 : [ 3.12298e-005 ]
9733 : [ 3.04407e-005 ]
9734 : [ 3.43117e-005 ]
9735 : [ 3.40435e-005 ]
9736 : [ 3.04268e-005 ]
9737 : [ 3.45226e-005 ]
9738 : [ 3.12678e-005 ]
9739 : [ 3.03815e-005 ]
9740 : [ 3.05823e-005 ]
9741 : [ 3.44303e-005 ]
9742 : [ 3.45281e-005 ]
9743 : [ 3.09302e-005 ]
9744 : [ 3.20986e-005 ]
9745 : [ 3.45355e-005 ]
9746 : [ 3.37938e-005 ]
9747 : [ 3.0402e-005  ]
9748 : [ 3.38505e-005 ]
9749 : [ 3.04313e-005 ]
9750 : [ 3.05293e-005 ]
9751 : [ 3.41511e-005 ]
9752 : [ 3.44018e-005 ]
9753 : [ 3.3653e-005  ]
9754 : [ 3.36685e-005 ]
9755 : [ 3.44448e-005 ]
9756 : [ 3.4169e-005  ]
9757 : [ 3.04062e-005 ]
9758 : [ 3.06552e-005 ]
9759 : [ 3.05525e-005 ]
9760 : [ 3.34547e-005 ]
9761 : [ 3.11991e-005 ]
9762 : [ 3.36287e-005 ]
9763 : [ 3.06217e-005 ]
9764 : [ 3.26121e-005 ]
9765 : [ 3.04389e-005 ]
9766 : [ 3.4519e-005  ]
9767 : [ 3.43138e-005 ]
9768 : [ 3.40623e-005 ]
9769 : [ 3.14696e-005 ]
9770 : [ 3.1379e-005  ]
9771 : [ 3.05409e-005 ]
9772 : [ 3.45423e-005 ]
9773 : [ 3.42029e-005 ]
9774 : [ 3.03886e-005 ]
9775 : [ 3.27888e-005 ]
9776 : [ 3.38371e-005 ]
9777 : [ 3.08162e-005 ]
9778 : [ 3.32811e-005 ]
9779 : [ 3.45422e-005 ]
9780 : [ 3.42595e-005 ]
9781 : [ 3.33552e-005 ]
9782 : [ 3.29992e-005 ]
9783 : [ 3.22284e-005 ]
9784 : [ 3.45381e-005 ]
9785 : [ 3.36876e-005 ]
9786 : [ 3.25282e-005 ]
9787 : [ 3.26211e-005 ]
9788 : [ 3.05886e-005 ]
9789 : [ 3.24196e-005 ]
9790 : [ 3.44303e-005 ]
9791 : [ 3.04496e-005 ]
9792 : [ 3.18363e-005 ]
9793 : [ 3.41081e-005 ]
9794 : [ 3.15987e-005 ]
9795 : [ 3.35256e-005 ]
9796 : [ 3.17905e-005 ]
9797 : [ 3.07941e-005 ]
9798 : [ 3.44719e-005 ]
9799 : [ 3.13361e-005 ]
9800 : [ 3.06141e-005 ]
9801 : [ 3.09351e-005 ]
9802 : [ 3.03797e-005 ]
9803 : [ 3.06529e-005 ]
9804 : [ 3.28091e-005 ]
9805 : [ 3.44827e-005 ]
9806 : [ 3.43312e-005 ]
9807 : [ 3.10951e-005 ]
9808 : [ 3.15742e-005 ]
9809 : [ 3.43979e-005 ]
9810 : [ 3.16472e-005 ]
9811 : [ 3.04459e-005 ]
9812 : [ 3.37631e-005 ]
9813 : [ 3.07302e-005 ]
9814 : [ 3.42857e-005 ]
9815 : [ 3.11365e-005 ]
9816 : [ 3.05409e-005 ]
9817 : [ 3.28189e-005 ]
9818 : [ 3.06007e-005 ]
9819 : [ 3.37193e-005 ]
9820 : [ 3.42673e-005 ]
9821 : [ 3.12197e-005 ]
9822 : [ 3.03786e-005 ]
9823 : [ 3.05795e-005 ]
9824 : [ 3.22499e-005 ]
9825 : [ 3.35869e-005 ]
9826 : [ 3.44653e-005 ]
9827 : [ 3.04065e-005 ]
9828 : [ 3.37035e-005 ]
9829 : [ 3.03796e-005 ]
9830 : [ 3.14494e-005 ]
9831 : [ 3.32224e-005 ]
9832 : [ 3.33545e-005 ]
9833 : [ 3.05963e-005 ]
9834 : [ 3.41324e-005 ]
9835 : [ 3.08467e-005 ]
9836 : [ 3.27702e-005 ]
9837 : [ 3.45095e-005 ]
9838 : [ 3.41199e-005 ]
9839 : [ 3.21043e-005 ]
9840 : [ 3.36138e-005 ]
9841 : [ 3.04132e-005 ]
9842 : [ 3.12664e-005 ]
9843 : [ 3.43421e-005 ]
9844 : [ 3.45413e-005 ]
9845 : [ 3.28328e-005 ]
9846 : [ 3.4491e-005  ]
9847 : [ 3.44432e-005 ]
9848 : [ 3.43546e-005 ]
9849 : [ 3.45164e-005 ]
9850 : [ 3.05368e-005 ]
9851 : [ 3.42346e-005 ]
9852 : [ 3.35069e-005 ]
9853 : [ 3.07922e-005 ]
9854 : [ 3.04065e-005 ]
9855 : [ 3.16384e-005 ]
9856 : [ 3.45277e-005 ]
9857 : [ 3.09388e-005 ]
9858 : [ 3.45397e-005 ]
9859 : [ 3.12148e-005 ]
9860 : [ 3.44639e-005 ]
9861 : [ 3.03905e-005 ]
9862 : [ 3.14107e-005 ]
9863 : [ 3.11208e-005 ]
9864 : [ 3.38139e-005 ]
9865 : [ 3.11288e-005 ]
9866 : [ 3.44325e-005 ]
9867 : [ 3.11138e-005 ]
9868 : [ 3.4489e-005  ]
9869 : [ 3.45361e-005 ]
9870 : [ 3.05256e-005 ]
9871 : [ 3.43573e-005 ]
9872 : [ 3.04715e-005 ]
9873 : [ 3.37999e-005 ]
9874 : [ 3.05161e-005 ]
9875 : [ 3.04892e-005 ]
9876 : [ 3.05532e-005 ]
9877 : [ 3.09464e-005 ]
9878 : [ 3.0448e-005  ]
9879 : [ 3.17653e-005 ]
9880 : [ 3.44478e-005 ]
9881 : [ 3.45166e-005 ]
9882 : [ 3.44631e-005 ]
9883 : [ 3.04864e-005 ]
9884 : [ 3.05182e-005 ]
9885 : [ 3.45423e-005 ]
9886 : [ 3.43831e-005 ]
9887 : [ 3.0824e-005  ]
9888 : [ 3.36819e-005 ]
9889 : [ 3.45413e-005 ]
9890 : [ 3.15635e-005 ]
9891 : [ 3.44664e-005 ]
9892 : [ 3.29986e-005 ]
9893 : [ 3.06546e-005 ]
9894 : [ 3.04603e-005 ]
9895 : [ 3.04599e-005 ]
9896 : [ 3.04864e-005 ]
9897 : [ 3.03901e-005 ]
9898 : [ 3.39082e-005 ]
9899 : [ 3.03794e-005 ]
9900 : [ 3.03809e-005 ]
9901 : [ 3.1784e-005  ]
9902 : [ 3.15577e-005 ]
9903 : [ 3.31792e-005 ]
9904 : [ 3.30002e-005 ]
9905 : [ 3.11795e-005 ]
9906 : [ 3.18452e-005 ]
9907 : [ 3.3509e-005  ]
9908 : [ 3.28013e-005 ]
9909 : [ 3.03815e-005 ]
9910 : [ 3.42792e-005 ]
9911 : [ 3.15239e-005 ]
9912 : [ 3.03932e-005 ]
9913 : [ 3.05855e-005 ]
9914 : [ 3.05745e-005 ]
9915 : [ 3.32077e-005 ]
9916 : [ 3.16368e-005 ]
9917 : [ 3.27998e-005 ]
9918 : [ 3.09815e-005 ]
9919 : [ 3.43659e-005 ]
9920 : [ 3.295e-005   ]
9921 : [ 3.45394e-005 ]
9922 : [ 3.39191e-005 ]
9923 : [ 3.3862e-005  ]
9924 : [ 3.41978e-005 ]
9925 : [ 3.39888e-005 ]
9926 : [ 3.04001e-005 ]
9927 : [ 3.17383e-005 ]
9928 : [ 3.38216e-005 ]
9929 : [ 3.08118e-005 ]
9930 : [ 3.38887e-005 ]
9931 : [ 3.40403e-005 ]
9932 : [ 3.11366e-005 ]
9933 : [ 3.12135e-005 ]
9934 : [ 3.29802e-005 ]
9935 : [ 3.07744e-005 ]
9936 : [ 3.39301e-005 ]
9937 : [ 3.43909e-005 ]
9938 : [ 3.08392e-005 ]
9939 : [ 3.40669e-005 ]
9940 : [ 3.25771e-005 ]
9941 : [ 3.03838e-005 ]
9942 : [ 3.05865e-005 ]
9943 : [ 3.41326e-005 ]
9944 : [ 3.18767e-005 ]
9945 : [ 3.04449e-005 ]
9946 : [ 3.44668e-005 ]
9947 : [ 3.4542e-005  ]
9948 : [ 3.1379e-005  ]
9949 : [ 3.39597e-005 ]
9950 : [ 3.30528e-005 ]
9951 : [ 3.07586e-005 ]
9952 : [ 3.08059e-005 ]
9953 : [ 3.05108e-005 ]
9954 : [ 3.45158e-005 ]
9955 : [ 3.2385e-005  ]
9956 : [ 3.22121e-005 ]
9957 : [ 3.08426e-005 ]
9958 : [ 3.10445e-005 ]
9959 : [ 3.06978e-005 ]
9960 : [ 3.27928e-005 ]
9961 : [ 3.08142e-005 ]
9962 : [ 3.03786e-005 ]
9963 : [ 3.18915e-005 ]
9964 : [ 3.08782e-005 ]
9965 : [ 3.04374e-005 ]
9966 : [ 3.3713e-005  ]
9967 : [ 3.04273e-005 ]
9968 : [ 3.14822e-005 ]
9969 : [ 3.03953e-005 ]
9970 : [ 3.13812e-005 ]
9971 : [ 3.04452e-005 ]
9972 : [ 3.10152e-005 ]
9973 : [ 3.18091e-005 ]
9974 : [ 3.35787e-005 ]
9975 : [ 3.23107e-005 ]
9976 : [ 3.41147e-005 ]
9977 : [ 3.15612e-005 ]
9978 : [ 3.07614e-005 ]
9979 : [ 3.4484e-005  ]
9980 : [ 3.41833e-005 ]
9981 : [ 3.07347e-005 ]
9982 : [ 3.07107e-005 ]
9983 : [ 3.0556e-005  ]
9984 : [ 3.18318e-005 ]
9985 : [ 3.07948e-005 ]
9986 : [ 3.44525e-005 ]
9987 : [ 3.16554e-005 ]
9988 : [ 3.05171e-005 ]
9989 : [ 3.15314e-005 ]
9990 : [ 3.04442e-005 ]
9991 : [ 3.13124e-005 ]
9992 : [ 3.22399e-005 ]
9993 : [ 3.04386e-005 ]
9994 : [ 3.19096e-005 ]
9995 : [ 3.05426e-005 ]
9996 : [ 3.42985e-005 ]
9997 : [ 3.39246e-005 ]
9998 : [ 3.25603e-005 ]
9999 : [ 3.03912e-005 ]
