# Supplementary material for: Influence of tissue conductivity on foetal exposure to extremely low frequency magnetic fields at 50 Hz using stochastic dosimetry
Source: PLoS One. 2018 Feb 7;13(2):e0192131. doi: 10.1371/journal.pone.0192131 (PMC5802904; doi:10.1371/journal.pone.0192131)
Supplement: S1 File — (ZIP) [file pone.0192131.s001.zip › Data/Ydistributions(10000)/9m/Skin.txt]

       [ y0           ]
   0 : [ 3.14908e-005 ]
   1 : [ 3.24059e-005 ]
   2 : [ 2.87275e-005 ]
   3 : [ 3.40729e-005 ]
   4 : [ 3.59363e-005 ]
   5 : [ 2.33009e-005 ]
   6 : [ 3.27121e-005 ]
   7 : [ 2.69561e-005 ]
   8 : [ 3.31475e-005 ]
   9 : [ 3.31593e-005 ]
  10 : [ 2.8928e-005  ]
  11 : [ 3.19527e-005 ]
  12 : [ 3.34158e-005 ]
  13 : [ 2.73953e-005 ]
  14 : [ 2.75572e-005 ]
  15 : [ 3.17978e-005 ]
  16 : [ 2.96521e-005 ]
  17 : [ 2.21131e-005 ]
  18 : [ 2.51393e-005 ]
  19 : [ 2.82158e-005 ]
  20 : [ 2.68422e-005 ]
  21 : [ 2.90332e-005 ]
  22 : [ 2.20537e-005 ]
  23 : [ 2.86051e-005 ]
  24 : [ 3.1019e-005  ]
  25 : [ 2.20971e-005 ]
  26 : [ 3.45256e-005 ]
  27 : [ 2.57872e-005 ]
  28 : [ 3.26124e-005 ]
  29 : [ 3.25427e-005 ]
  30 : [ 3.10966e-005 ]
  31 : [ 2.88702e-005 ]
  32 : [ 2.28794e-005 ]
  33 : [ 2.99327e-005 ]
  34 : [ 2.59159e-005 ]
  35 : [ 3.20317e-005 ]
  36 : [ 2.25953e-005 ]
  37 : [ 2.76266e-005 ]
  38 : [ 2.80854e-005 ]
  39 : [ 2.684e-005   ]
  40 : [ 3.72267e-005 ]
  41 : [ 2.9282e-005  ]
  42 : [ 3.18648e-005 ]
  43 : [ 2.89683e-005 ]
  44 : [ 2.66223e-005 ]
  45 : [ 3.02457e-005 ]
  46 : [ 2.77873e-005 ]
  47 : [ 2.74202e-005 ]
  48 : [ 3.01462e-005 ]
  49 : [ 3.37277e-005 ]
  50 : [ 3.49833e-005 ]
  51 : [ 3.1554e-005  ]
  52 : [ 3.26105e-005 ]
  53 : [ 3.16682e-005 ]
  54 : [ 2.90726e-005 ]
  55 : [ 2.7164e-005  ]
  56 : [ 2.30904e-005 ]
  57 : [ 2.64687e-005 ]
  58 : [ 3.64511e-005 ]
  59 : [ 2.75971e-005 ]
  60 : [ 2.84858e-005 ]
  61 : [ 2.89743e-005 ]
  62 : [ 3.04815e-005 ]
  63 : [ 2.25078e-005 ]
  64 : [ 2.41516e-005 ]
  65 : [ 2.76812e-005 ]
  66 : [ 3.06508e-005 ]
  67 : [ 3.44212e-005 ]
  68 : [ 2.70674e-005 ]
  69 : [ 2.29184e-005 ]
  70 : [ 3.39869e-005 ]
  71 : [ 2.65243e-005 ]
  72 : [ 2.74192e-005 ]
  73 : [ 3.02325e-005 ]
  74 : [ 2.48921e-005 ]
  75 : [ 2.38302e-005 ]
  76 : [ 2.94895e-005 ]
  77 : [ 3.06229e-005 ]
  78 : [ 3.24967e-005 ]
  79 : [ 3.1424e-005  ]
  80 : [ 2.39038e-005 ]
  81 : [ 2.27293e-005 ]
  82 : [ 3.17194e-005 ]
  83 : [ 2.72445e-005 ]
  84 : [ 2.91805e-005 ]
  85 : [ 2.9411e-005  ]
  86 : [ 2.76581e-005 ]
  87 : [ 2.96674e-005 ]
  88 : [ 2.98019e-005 ]
  89 : [ 3.51046e-005 ]
  90 : [ 3.53509e-005 ]
  91 : [ 2.73679e-005 ]
  92 : [ 2.68462e-005 ]
  93 : [ 2.37824e-005 ]
  94 : [ 3.37131e-005 ]
  95 : [ 2.61832e-005 ]
  96 : [ 2.33647e-005 ]
  97 : [ 3.21724e-005 ]
  98 : [ 2.64465e-005 ]
  99 : [ 2.13361e-005 ]
 100 : [ 2.56815e-005 ]
 101 : [ 2.9214e-005  ]
 102 : [ 3.00833e-005 ]
 103 : [ 3.4708e-005  ]
 104 : [ 3.09738e-005 ]
 105 : [ 2.73941e-005 ]
 106 : [ 2.78877e-005 ]
 107 : [ 3.34139e-005 ]
 108 : [ 2.27724e-005 ]
 109 : [ 2.75869e-005 ]
 110 : [ 2.76038e-005 ]
 111 : [ 2.67855e-005 ]
 112 : [ 3.00654e-005 ]
 113 : [ 2.70577e-005 ]
 114 : [ 3.74603e-005 ]
 115 : [ 3.35562e-005 ]
 116 : [ 2.94387e-005 ]
 117 : [ 3.16685e-005 ]
 118 : [ 2.25106e-005 ]
 119 : [ 3.40103e-005 ]
 120 : [ 2.87458e-005 ]
 121 : [ 2.38865e-005 ]
 122 : [ 2.7292e-005  ]
 123 : [ 3.004e-005   ]
 124 : [ 3.17446e-005 ]
 125 : [ 3.30167e-005 ]
 126 : [ 3.03652e-005 ]
 127 : [ 3.00866e-005 ]
 128 : [ 2.34968e-005 ]
 129 : [ 2.78495e-005 ]
 130 : [ 2.66641e-005 ]
 131 : [ 2.71678e-005 ]
 132 : [ 2.7476e-005  ]
 133 : [ 2.61281e-005 ]
 134 : [ 2.8779e-005  ]
 135 : [ 2.54147e-005 ]
 136 : [ 2.353e-005   ]
 137 : [ 2.28727e-005 ]
 138 : [ 2.97843e-005 ]
 139 : [ 3.34222e-005 ]
 140 : [ 2.90055e-005 ]
 141 : [ 2.80806e-005 ]
 142 : [ 2.96665e-005 ]
 143 : [ 2.87791e-005 ]
 144 : [ 2.90667e-005 ]
 145 : [ 2.81213e-005 ]
 146 : [ 2.43275e-005 ]
 147 : [ 2.52213e-005 ]
 148 : [ 2.82501e-005 ]
 149 : [ 2.53038e-005 ]
 150 : [ 3.29246e-005 ]
 151 : [ 3.46611e-005 ]
 152 : [ 2.47649e-005 ]
 153 : [ 2.72031e-005 ]
 154 : [ 2.94814e-005 ]
 155 : [ 2.52832e-005 ]
 156 : [ 2.33586e-005 ]
 157 : [ 3.04502e-005 ]
 158 : [ 2.44803e-005 ]
 159 : [ 3.21287e-005 ]
 160 : [ 2.93563e-005 ]
 161 : [ 3.34792e-005 ]
 162 : [ 2.35544e-005 ]
 163 : [ 3.23487e-005 ]
 164 : [ 3.55394e-005 ]
 165 : [ 2.21823e-005 ]
 166 : [ 3.01687e-005 ]
 167 : [ 3.46234e-005 ]
 168 : [ 2.77652e-005 ]
 169 : [ 3.02541e-005 ]
 170 : [ 3.00022e-005 ]
 171 : [ 2.60271e-005 ]
 172 : [ 2.45887e-005 ]
 173 : [ 2.85861e-005 ]
 174 : [ 3.4156e-005  ]
 175 : [ 2.77394e-005 ]
 176 : [ 3.02893e-005 ]
 177 : [ 2.89743e-005 ]
 178 : [ 3.58518e-005 ]
 179 : [ 2.87756e-005 ]
 180 : [ 3.53156e-005 ]
 181 : [ 2.61622e-005 ]
 182 : [ 2.26707e-005 ]
 183 : [ 2.71243e-005 ]
 184 : [ 3.00103e-005 ]
 185 : [ 2.51745e-005 ]
 186 : [ 3.49764e-005 ]
 187 : [ 2.09595e-005 ]
 188 : [ 3.04209e-005 ]
 189 : [ 2.74744e-005 ]
 190 : [ 2.41196e-005 ]
 191 : [ 3.30757e-005 ]
 192 : [ 2.46743e-005 ]
 193 : [ 2.6318e-005  ]
 194 : [ 2.49591e-005 ]
 195 : [ 2.9663e-005  ]
 196 : [ 3.4013e-005  ]
 197 : [ 3.20431e-005 ]
 198 : [ 2.5545e-005  ]
 199 : [ 3.04225e-005 ]
 200 : [ 2.25703e-005 ]
 201 : [ 2.5461e-005  ]
 202 : [ 2.45466e-005 ]
 203 : [ 3.16479e-005 ]
 204 : [ 2.75036e-005 ]
 205 : [ 3.19288e-005 ]
 206 : [ 2.76496e-005 ]
 207 : [ 3.19738e-005 ]
 208 : [ 3.25304e-005 ]
 209 : [ 2.37972e-005 ]
 210 : [ 2.67648e-005 ]
 211 : [ 3.26915e-005 ]
 212 : [ 3.34675e-005 ]
 213 : [ 3.22173e-005 ]
 214 : [ 3.37828e-005 ]
 215 : [ 2.84431e-005 ]
 216 : [ 2.50269e-005 ]
 217 : [ 3.21921e-005 ]
 218 : [ 3.14224e-005 ]
 219 : [ 2.93103e-005 ]
 220 : [ 3.18418e-005 ]
 221 : [ 2.51531e-005 ]
 222 : [ 2.8084e-005  ]
 223 : [ 3.23483e-005 ]
 224 : [ 3.66606e-005 ]
 225 : [ 2.25947e-005 ]
 226 : [ 3.04908e-005 ]
 227 : [ 3.04789e-005 ]
 228 : [ 2.31776e-005 ]
 229 : [ 3.05764e-005 ]
 230 : [ 2.59357e-005 ]
 231 : [ 2.86302e-005 ]
 232 : [ 2.15891e-005 ]
 233 : [ 2.40505e-005 ]
 234 : [ 3.1817e-005  ]
 235 : [ 2.81393e-005 ]
 236 : [ 3.32625e-005 ]
 237 : [ 2.92875e-005 ]
 238 : [ 3.01084e-005 ]
 239 : [ 3.44064e-005 ]
 240 : [ 2.31327e-005 ]
 241 : [ 3.43223e-005 ]
 242 : [ 2.87331e-005 ]
 243 : [ 3.1108e-005  ]
 244 : [ 2.43651e-005 ]
 245 : [ 2.57688e-005 ]
 246 : [ 3.0373e-005  ]
 247 : [ 3.28869e-005 ]
 248 : [ 2.74569e-005 ]
 249 : [ 3.03957e-005 ]
 250 : [ 3.0088e-005  ]
 251 : [ 3.20146e-005 ]
 252 : [ 2.76227e-005 ]
 253 : [ 3.12236e-005 ]
 254 : [ 2.3245e-005  ]
 255 : [ 2.90537e-005 ]
 256 : [ 2.5932e-005  ]
 257 : [ 2.53669e-005 ]
 258 : [ 3.29394e-005 ]
 259 : [ 3.01689e-005 ]
 260 : [ 2.76403e-005 ]
 261 : [ 2.7463e-005  ]
 262 : [ 2.65651e-005 ]
 263 : [ 2.29407e-005 ]
 264 : [ 2.79355e-005 ]
 265 : [ 2.82352e-005 ]
 266 : [ 2.21732e-005 ]
 267 : [ 2.85854e-005 ]
 268 : [ 2.19951e-005 ]
 269 : [ 3.44436e-005 ]
 270 : [ 2.70573e-005 ]
 271 : [ 2.70339e-005 ]
 272 : [ 2.31079e-005 ]
 273 : [ 3.20125e-005 ]
 274 : [ 2.69692e-005 ]
 275 : [ 2.79408e-005 ]
 276 : [ 2.48483e-005 ]
 277 : [ 2.96933e-005 ]
 278 : [ 3.29909e-005 ]
 279 : [ 3.3357e-005  ]
 280 : [ 2.96254e-005 ]
 281 : [ 3.16615e-005 ]
 282 : [ 3.33725e-005 ]
 283 : [ 2.78504e-005 ]
 284 : [ 2.46365e-005 ]
 285 : [ 3.13029e-005 ]
 286 : [ 2.87763e-005 ]
 287 : [ 3.44514e-005 ]
 288 : [ 2.90546e-005 ]
 289 : [ 3.26032e-005 ]
 290 : [ 3.13667e-005 ]
 291 : [ 3.10228e-005 ]
 292 : [ 2.64911e-005 ]
 293 : [ 3.048e-005   ]
 294 : [ 2.47592e-005 ]
 295 : [ 2.53994e-005 ]
 296 : [ 3.62186e-005 ]
 297 : [ 3.24073e-005 ]
 298 : [ 2.54739e-005 ]
 299 : [ 3.01422e-005 ]
 300 : [ 2.46245e-005 ]
 301 : [ 2.83519e-005 ]
 302 : [ 2.45163e-005 ]
 303 : [ 2.58408e-005 ]
 304 : [ 2.78911e-005 ]
 305 : [ 2.56844e-005 ]
 306 : [ 3.11496e-005 ]
 307 : [ 2.19885e-005 ]
 308 : [ 2.62737e-005 ]
 309 : [ 2.24509e-005 ]
 310 : [ 3.33058e-005 ]
 311 : [ 2.81646e-005 ]
 312 : [ 3.10208e-005 ]
 313 : [ 3.64013e-005 ]
 314 : [ 2.30102e-005 ]
 315 : [ 2.38059e-005 ]
 316 : [ 2.45511e-005 ]
 317 : [ 2.77113e-005 ]
 318 : [ 2.94197e-005 ]
 319 : [ 3.57186e-005 ]
 320 : [ 2.38331e-005 ]
 321 : [ 3.31429e-005 ]
 322 : [ 3.24622e-005 ]
 323 : [ 2.85068e-005 ]
 324 : [ 2.95733e-005 ]
 325 : [ 3.30127e-005 ]
 326 : [ 2.91699e-005 ]
 327 : [ 3.45376e-005 ]
 328 : [ 2.83793e-005 ]
 329 : [ 2.71255e-005 ]
 330 : [ 2.36698e-005 ]
 331 : [ 2.81655e-005 ]
 332 : [ 3.33962e-005 ]
 333 : [ 2.62787e-005 ]
 334 : [ 3.38725e-005 ]
 335 : [ 2.89782e-005 ]
 336 : [ 2.54682e-005 ]
 337 : [ 2.3508e-005  ]
 338 : [ 2.82662e-005 ]
 339 : [ 3.11122e-005 ]
 340 : [ 2.55895e-005 ]
 341 : [ 2.34071e-005 ]
 342 : [ 2.83482e-005 ]
 343 : [ 3.09735e-005 ]
 344 : [ 2.97257e-005 ]
 345 : [ 2.7422e-005  ]
 346 : [ 3.1204e-005  ]
 347 : [ 2.35642e-005 ]
 348 : [ 2.51916e-005 ]
 349 : [ 2.72266e-005 ]
 350 : [ 2.25558e-005 ]
 351 : [ 2.93884e-005 ]
 352 : [ 2.53473e-005 ]
 353 : [ 2.9085e-005  ]
 354 : [ 2.97898e-005 ]
 355 : [ 2.54552e-005 ]
 356 : [ 2.7454e-005  ]
 357 : [ 3.46866e-005 ]
 358 : [ 2.4134e-005  ]
 359 : [ 2.24383e-005 ]
 360 : [ 2.88042e-005 ]
 361 : [ 3.61039e-005 ]
 362 : [ 3.57065e-005 ]
 363 : [ 3.34722e-005 ]
 364 : [ 2.36939e-005 ]
 365 : [ 2.7199e-005  ]
 366 : [ 3.197e-005   ]
 367 : [ 3.16599e-005 ]
 368 : [ 2.36043e-005 ]
 369 : [ 2.96827e-005 ]
 370 : [ 2.35619e-005 ]
 371 : [ 2.7835e-005  ]
 372 : [ 2.26736e-005 ]
 373 : [ 2.96173e-005 ]
 374 : [ 3.25023e-005 ]
 375 : [ 2.51904e-005 ]
 376 : [ 3.81647e-005 ]
 377 : [ 2.87499e-005 ]
 378 : [ 3.10811e-005 ]
 379 : [ 3.28809e-005 ]
 380 : [ 2.69162e-005 ]
 381 : [ 2.97064e-005 ]
 382 : [ 3.01142e-005 ]
 383 : [ 3.15967e-005 ]
 384 : [ 3.04095e-005 ]
 385 : [ 2.60646e-005 ]
 386 : [ 2.80019e-005 ]
 387 : [ 2.35095e-005 ]
 388 : [ 2.40816e-005 ]
 389 : [ 3.16039e-005 ]
 390 : [ 3.10279e-005 ]
 391 : [ 2.89894e-005 ]
 392 : [ 3.16724e-005 ]
 393 : [ 2.62224e-005 ]
 394 : [ 3.7212e-005  ]
 395 : [ 3.17762e-005 ]
 396 : [ 2.83958e-005 ]
 397 : [ 2.75579e-005 ]
 398 : [ 3.23755e-005 ]
 399 : [ 2.58297e-005 ]
 400 : [ 2.87241e-005 ]
 401 : [ 3.06706e-005 ]
 402 : [ 2.19957e-005 ]
 403 : [ 2.75857e-005 ]
 404 : [ 3.0057e-005  ]
 405 : [ 2.5774e-005  ]
 406 : [ 2.66888e-005 ]
 407 : [ 2.86271e-005 ]
 408 : [ 2.67895e-005 ]
 409 : [ 2.92759e-005 ]
 410 : [ 2.57128e-005 ]
 411 : [ 2.54652e-005 ]
 412 : [ 2.92245e-005 ]
 413 : [ 3.12522e-005 ]
 414 : [ 3.1264e-005  ]
 415 : [ 2.96258e-005 ]
 416 : [ 2.64012e-005 ]
 417 : [ 3.00561e-005 ]
 418 : [ 2.30967e-005 ]
 419 : [ 2.78652e-005 ]
 420 : [ 3.03226e-005 ]
 421 : [ 3.0732e-005  ]
 422 : [ 2.18459e-005 ]
 423 : [ 2.61108e-005 ]
 424 : [ 2.47759e-005 ]
 425 : [ 3.07784e-005 ]
 426 : [ 2.70885e-005 ]
 427 : [ 2.39999e-005 ]
 428 : [ 2.77197e-005 ]
 429 : [ 2.56899e-005 ]
 430 : [ 3.20603e-005 ]
 431 : [ 2.96542e-005 ]
 432 : [ 2.19757e-005 ]
 433 : [ 3.29214e-005 ]
 434 : [ 2.74656e-005 ]
 435 : [ 3.48246e-005 ]
 436 : [ 2.5063e-005  ]
 437 : [ 2.14226e-005 ]
 438 : [ 3.19558e-005 ]
 439 : [ 3.24526e-005 ]
 440 : [ 2.49809e-005 ]
 441 : [ 2.14563e-005 ]
 442 : [ 2.69209e-005 ]
 443 : [ 2.5876e-005  ]
 444 : [ 2.52982e-005 ]
 445 : [ 2.87202e-005 ]
 446 : [ 3.13247e-005 ]
 447 : [ 2.7597e-005  ]
 448 : [ 2.64301e-005 ]
 449 : [ 2.49138e-005 ]
 450 : [ 3.05853e-005 ]
 451 : [ 2.70381e-005 ]
 452 : [ 3.40763e-005 ]
 453 : [ 3.24439e-005 ]
 454 : [ 2.64804e-005 ]
 455 : [ 2.51231e-005 ]
 456 : [ 3.16787e-005 ]
 457 : [ 3.44694e-005 ]
 458 : [ 2.55239e-005 ]
 459 : [ 2.97686e-005 ]
 460 : [ 2.44051e-005 ]
 461 : [ 3.28244e-005 ]
 462 : [ 3.17734e-005 ]
 463 : [ 3.64301e-005 ]
 464 : [ 3.15232e-005 ]
 465 : [ 2.80343e-005 ]
 466 : [ 2.59854e-005 ]
 467 : [ 2.50585e-005 ]
 468 : [ 3.47159e-005 ]
 469 : [ 2.51814e-005 ]
 470 : [ 2.47577e-005 ]
 471 : [ 2.26027e-005 ]
 472 : [ 2.22645e-005 ]
 473 : [ 3.03265e-005 ]
 474 : [ 3.1805e-005  ]
 475 : [ 3.2762e-005  ]
 476 : [ 2.68151e-005 ]
 477 : [ 2.32385e-005 ]
 478 : [ 2.85422e-005 ]
 479 : [ 2.85799e-005 ]
 480 : [ 2.67959e-005 ]
 481 : [ 3.03683e-005 ]
 482 : [ 2.75048e-005 ]
 483 : [ 2.47099e-005 ]
 484 : [ 2.94729e-005 ]
 485 : [ 3.00056e-005 ]
 486 : [ 2.50324e-005 ]
 487 : [ 2.61971e-005 ]
 488 : [ 2.87301e-005 ]
 489 : [ 2.17598e-005 ]
 490 : [ 2.94913e-005 ]
 491 : [ 2.16743e-005 ]
 492 : [ 2.93028e-005 ]
 493 : [ 2.86463e-005 ]
 494 : [ 2.39651e-005 ]
 495 : [ 3.07941e-005 ]
 496 : [ 2.37253e-005 ]
 497 : [ 2.40398e-005 ]
 498 : [ 3.07569e-005 ]
 499 : [ 2.91863e-005 ]
 500 : [ 3.29312e-005 ]
 501 : [ 2.65356e-005 ]
 502 : [ 2.96614e-005 ]
 503 : [ 2.69624e-005 ]
 504 : [ 3.36641e-005 ]
 505 : [ 3.26717e-005 ]
 506 : [ 3.29168e-005 ]
 507 : [ 2.32339e-005 ]
 508 : [ 3.49598e-005 ]
 509 : [ 3.27453e-005 ]
 510 : [ 2.15455e-005 ]
 511 : [ 3.63396e-005 ]
 512 : [ 2.35211e-005 ]
 513 : [ 3.16371e-005 ]
 514 : [ 3.04969e-005 ]
 515 : [ 3.22e-005    ]
 516 : [ 3.14335e-005 ]
 517 : [ 3.03099e-005 ]
 518 : [ 2.52733e-005 ]
 519 : [ 3.51332e-005 ]
 520 : [ 3.11216e-005 ]
 521 : [ 2.47239e-005 ]
 522 : [ 2.56108e-005 ]
 523 : [ 2.76827e-005 ]
 524 : [ 2.80938e-005 ]
 525 : [ 3.59327e-005 ]
 526 : [ 2.55326e-005 ]
 527 : [ 2.49198e-005 ]
 528 : [ 2.30024e-005 ]
 529 : [ 2.62995e-005 ]
 530 : [ 2.5196e-005  ]
 531 : [ 3.38417e-005 ]
 532 : [ 3.07555e-005 ]
 533 : [ 2.77142e-005 ]
 534 : [ 2.24961e-005 ]
 535 : [ 2.39002e-005 ]
 536 : [ 2.31627e-005 ]
 537 : [ 2.90525e-005 ]
 538 : [ 2.6306e-005  ]
 539 : [ 3.09907e-005 ]
 540 : [ 3.01417e-005 ]
 541 : [ 2.58568e-005 ]
 542 : [ 2.19753e-005 ]
 543 : [ 3.08849e-005 ]
 544 : [ 3.08323e-005 ]
 545 : [ 2.5524e-005  ]
 546 : [ 2.76283e-005 ]
 547 : [ 2.61587e-005 ]
 548 : [ 2.54342e-005 ]
 549 : [ 2.30448e-005 ]
 550 : [ 3.08506e-005 ]
 551 : [ 2.13507e-005 ]
 552 : [ 2.52389e-005 ]
 553 : [ 2.70573e-005 ]
 554 : [ 2.82144e-005 ]
 555 : [ 2.58636e-005 ]
 556 : [ 3.21875e-005 ]
 557 : [ 3.2356e-005  ]
 558 : [ 2.89026e-005 ]
 559 : [ 3.30222e-005 ]
 560 : [ 3.01431e-005 ]
 561 : [ 2.49745e-005 ]
 562 : [ 3.20344e-005 ]
 563 : [ 3.42339e-005 ]
 564 : [ 2.47302e-005 ]
 565 : [ 2.48201e-005 ]
 566 : [ 2.84122e-005 ]
 567 : [ 2.22494e-005 ]
 568 : [ 3.02704e-005 ]
 569 : [ 2.79173e-005 ]
 570 : [ 2.33095e-005 ]
 571 : [ 2.85641e-005 ]
 572 : [ 2.64134e-005 ]
 573 : [ 2.64792e-005 ]
 574 : [ 2.7945e-005  ]
 575 : [ 3.69404e-005 ]
 576 : [ 2.33054e-005 ]
 577 : [ 2.99545e-005 ]
 578 : [ 2.8196e-005  ]
 579 : [ 2.66447e-005 ]
 580 : [ 2.66604e-005 ]
 581 : [ 2.77004e-005 ]
 582 : [ 2.38561e-005 ]
 583 : [ 2.57227e-005 ]
 584 : [ 2.69044e-005 ]
 585 : [ 2.59466e-005 ]
 586 : [ 2.83393e-005 ]
 587 : [ 3.27808e-005 ]
 588 : [ 2.69221e-005 ]
 589 : [ 3.31324e-005 ]
 590 : [ 2.56689e-005 ]
 591 : [ 2.27864e-005 ]
 592 : [ 3.04517e-005 ]
 593 : [ 2.65051e-005 ]
 594 : [ 2.90665e-005 ]
 595 : [ 3.38822e-005 ]
 596 : [ 2.88378e-005 ]
 597 : [ 2.90097e-005 ]
 598 : [ 2.48983e-005 ]
 599 : [ 3.17532e-005 ]
 600 : [ 2.75768e-005 ]
 601 : [ 3.30906e-005 ]
 602 : [ 2.94699e-005 ]
 603 : [ 2.48181e-005 ]
 604 : [ 2.08239e-005 ]
 605 : [ 2.70044e-005 ]
 606 : [ 2.69089e-005 ]
 607 : [ 3.21648e-005 ]
 608 : [ 2.93054e-005 ]
 609 : [ 2.53372e-005 ]
 610 : [ 2.54431e-005 ]
 611 : [ 2.47391e-005 ]
 612 : [ 2.20943e-005 ]
 613 : [ 2.90983e-005 ]
 614 : [ 3.03511e-005 ]
 615 : [ 2.56821e-005 ]
 616 : [ 2.51918e-005 ]
 617 : [ 3.27554e-005 ]
 618 : [ 2.67073e-005 ]
 619 : [ 2.90766e-005 ]
 620 : [ 2.71118e-005 ]
 621 : [ 2.411e-005   ]
 622 : [ 3.40497e-005 ]
 623 : [ 3.3817e-005  ]
 624 : [ 3.11696e-005 ]
 625 : [ 3.44966e-005 ]
 626 : [ 2.88483e-005 ]
 627 : [ 2.70899e-005 ]
 628 : [ 3.30927e-005 ]
 629 : [ 2.55624e-005 ]
 630 : [ 2.5168e-005  ]
 631 : [ 3.03283e-005 ]
 632 : [ 2.91763e-005 ]
 633 : [ 2.29439e-005 ]
 634 : [ 2.72436e-005 ]
 635 : [ 2.80584e-005 ]
 636 : [ 2.44705e-005 ]
 637 : [ 2.85435e-005 ]
 638 : [ 3.21572e-005 ]
 639 : [ 2.76443e-005 ]
 640 : [ 2.63951e-005 ]
 641 : [ 3.11522e-005 ]
 642 : [ 3.04926e-005 ]
 643 : [ 3.17909e-005 ]
 644 : [ 2.99621e-005 ]
 645 : [ 2.78603e-005 ]
 646 : [ 2.65736e-005 ]
 647 : [ 3.10925e-005 ]
 648 : [ 2.60653e-005 ]
 649 : [ 3.05978e-005 ]
 650 : [ 2.98701e-005 ]
 651 : [ 3.01725e-005 ]
 652 : [ 2.76846e-005 ]
 653 : [ 3.40965e-005 ]
 654 : [ 2.45443e-005 ]
 655 : [ 2.72453e-005 ]
 656 : [ 2.18743e-005 ]
 657 : [ 3.23472e-005 ]
 658 : [ 3.32654e-005 ]
 659 : [ 3.20716e-005 ]
 660 : [ 3.06705e-005 ]
 661 : [ 3.29962e-005 ]
 662 : [ 2.18137e-005 ]
 663 : [ 2.48863e-005 ]
 664 : [ 2.83742e-005 ]
 665 : [ 3.46122e-005 ]
 666 : [ 2.92252e-005 ]
 667 : [ 2.83702e-005 ]
 668 : [ 2.96474e-005 ]
 669 : [ 3.70189e-005 ]
 670 : [ 2.15316e-005 ]
 671 : [ 2.50755e-005 ]
 672 : [ 3.24608e-005 ]
 673 : [ 3.06922e-005 ]
 674 : [ 3.34381e-005 ]
 675 : [ 3.05323e-005 ]
 676 : [ 3.54373e-005 ]
 677 : [ 2.22097e-005 ]
 678 : [ 2.51664e-005 ]
 679 : [ 2.18669e-005 ]
 680 : [ 2.97764e-005 ]
 681 : [ 3.39238e-005 ]
 682 : [ 3.10336e-005 ]
 683 : [ 2.6165e-005  ]
 684 : [ 3.19624e-005 ]
 685 : [ 3.33081e-005 ]
 686 : [ 3.12486e-005 ]
 687 : [ 2.46167e-005 ]
 688 : [ 3.07319e-005 ]
 689 : [ 2.69814e-005 ]
 690 : [ 3.04393e-005 ]
 691 : [ 3.62142e-005 ]
 692 : [ 2.43042e-005 ]
 693 : [ 2.30865e-005 ]
 694 : [ 2.79401e-005 ]
 695 : [ 3.04565e-005 ]
 696 : [ 3.26501e-005 ]
 697 : [ 3.00607e-005 ]
 698 : [ 3.17616e-005 ]
 699 : [ 2.77432e-005 ]
 700 : [ 2.54236e-005 ]
 701 : [ 2.71155e-005 ]
 702 : [ 2.97912e-005 ]
 703 : [ 3.45981e-005 ]
 704 : [ 2.90375e-005 ]
 705 : [ 3.1714e-005  ]
 706 : [ 2.68944e-005 ]
 707 : [ 3.02586e-005 ]
 708 : [ 3.3028e-005  ]
 709 : [ 2.97142e-005 ]
 710 : [ 2.43467e-005 ]
 711 : [ 3.2531e-005  ]
 712 : [ 2.37878e-005 ]
 713 : [ 2.60765e-005 ]
 714 : [ 2.99494e-005 ]
 715 : [ 2.84277e-005 ]
 716 : [ 2.3258e-005  ]
 717 : [ 3.41992e-005 ]
 718 : [ 3.20991e-005 ]
 719 : [ 2.7003e-005  ]
 720 : [ 2.44257e-005 ]
 721 : [ 3.28243e-005 ]
 722 : [ 2.46382e-005 ]
 723 : [ 2.61986e-005 ]
 724 : [ 3.25703e-005 ]
 725 : [ 2.8048e-005  ]
 726 : [ 3.65348e-005 ]
 727 : [ 3.10179e-005 ]
 728 : [ 2.69541e-005 ]
 729 : [ 3.53438e-005 ]
 730 : [ 2.55143e-005 ]
 731 : [ 3.27176e-005 ]
 732 : [ 2.88414e-005 ]
 733 : [ 2.39537e-005 ]
 734 : [ 3.28753e-005 ]
 735 : [ 3.30883e-005 ]
 736 : [ 2.45447e-005 ]
 737 : [ 2.85162e-005 ]
 738 : [ 3.0672e-005  ]
 739 : [ 2.94575e-005 ]
 740 : [ 2.14936e-005 ]
 741 : [ 3.20386e-005 ]
 742 : [ 2.70115e-005 ]
 743 : [ 3.1995e-005  ]
 744 : [ 2.52632e-005 ]
 745 : [ 2.76376e-005 ]
 746 : [ 2.6402e-005  ]
 747 : [ 2.29418e-005 ]
 748 : [ 3.04641e-005 ]
 749 : [ 2.28219e-005 ]
 750 : [ 3.33726e-005 ]
 751 : [ 2.61512e-005 ]
 752 : [ 2.22226e-005 ]
 753 : [ 3.53878e-005 ]
 754 : [ 2.90884e-005 ]
 755 : [ 3.11302e-005 ]
 756 : [ 3.16119e-005 ]
 757 : [ 3.61598e-005 ]
 758 : [ 2.86335e-005 ]
 759 : [ 2.72718e-005 ]
 760 : [ 2.8351e-005  ]
 761 : [ 2.33656e-005 ]
 762 : [ 3.07238e-005 ]
 763 : [ 3.60834e-005 ]
 764 : [ 2.44247e-005 ]
 765 : [ 3.2266e-005  ]
 766 : [ 2.2738e-005  ]
 767 : [ 3.52204e-005 ]
 768 : [ 2.8387e-005  ]
 769 : [ 2.63693e-005 ]
 770 : [ 2.55142e-005 ]
 771 : [ 3.11276e-005 ]
 772 : [ 2.49014e-005 ]
 773 : [ 2.86194e-005 ]
 774 : [ 3.17356e-005 ]
 775 : [ 2.6626e-005  ]
 776 : [ 2.59674e-005 ]
 777 : [ 3.17145e-005 ]
 778 : [ 3.37661e-005 ]
 779 : [ 2.86506e-005 ]
 780 : [ 3.15227e-005 ]
 781 : [ 2.18082e-005 ]
 782 : [ 2.43698e-005 ]
 783 : [ 3.14253e-005 ]
 784 : [ 2.56321e-005 ]
 785 : [ 2.73786e-005 ]
 786 : [ 2.32306e-005 ]
 787 : [ 3.07687e-005 ]
 788 : [ 3.25008e-005 ]
 789 : [ 2.75052e-005 ]
 790 : [ 2.63823e-005 ]
 791 : [ 2.73007e-005 ]
 792 : [ 2.79372e-005 ]
 793 : [ 2.78717e-005 ]
 794 : [ 3.20432e-005 ]
 795 : [ 3.237e-005   ]
 796 : [ 3.13617e-005 ]
 797 : [ 2.6515e-005  ]
 798 : [ 2.71408e-005 ]
 799 : [ 3.27054e-005 ]
 800 : [ 2.94747e-005 ]
 801 : [ 2.54443e-005 ]
 802 : [ 2.4966e-005  ]
 803 : [ 2.88705e-005 ]
 804 : [ 2.67222e-005 ]
 805 : [ 2.80056e-005 ]
 806 : [ 2.8537e-005  ]
 807 : [ 3.10404e-005 ]
 808 : [ 3.05824e-005 ]
 809 : [ 2.67023e-005 ]
 810 : [ 2.64386e-005 ]
 811 : [ 3.11504e-005 ]
 812 : [ 2.63211e-005 ]
 813 : [ 2.32027e-005 ]
 814 : [ 2.36294e-005 ]
 815 : [ 2.93061e-005 ]
 816 : [ 2.76537e-005 ]
 817 : [ 2.2914e-005  ]
 818 : [ 2.80059e-005 ]
 819 : [ 2.9204e-005  ]
 820 : [ 2.79898e-005 ]
 821 : [ 2.82518e-005 ]
 822 : [ 2.46172e-005 ]
 823 : [ 2.50409e-005 ]
 824 : [ 2.45383e-005 ]
 825 : [ 2.3263e-005  ]
 826 : [ 2.2488e-005  ]
 827 : [ 3.60496e-005 ]
 828 : [ 2.39185e-005 ]
 829 : [ 2.96128e-005 ]
 830 : [ 3.024e-005   ]
 831 : [ 2.92626e-005 ]
 832 : [ 2.32657e-005 ]
 833 : [ 3.10574e-005 ]
 834 : [ 2.64989e-005 ]
 835 : [ 2.97723e-005 ]
 836 : [ 3.08259e-005 ]
 837 : [ 2.37397e-005 ]
 838 : [ 2.53228e-005 ]
 839 : [ 2.37319e-005 ]
 840 : [ 2.34267e-005 ]
 841 : [ 3.28714e-005 ]
 842 : [ 2.22109e-005 ]
 843 : [ 2.48765e-005 ]
 844 : [ 3.68306e-005 ]
 845 : [ 2.40242e-005 ]
 846 : [ 3.2279e-005  ]
 847 : [ 2.84962e-005 ]
 848 : [ 2.78765e-005 ]
 849 : [ 2.13797e-005 ]
 850 : [ 2.99393e-005 ]
 851 : [ 2.54401e-005 ]
 852 : [ 2.19384e-005 ]
 853 : [ 3.31858e-005 ]
 854 : [ 3.10921e-005 ]
 855 : [ 2.6985e-005  ]
 856 : [ 2.49337e-005 ]
 857 : [ 3.13478e-005 ]
 858 : [ 2.70053e-005 ]
 859 : [ 2.88706e-005 ]
 860 : [ 2.96675e-005 ]
 861 : [ 3.04279e-005 ]
 862 : [ 3.22353e-005 ]
 863 : [ 3.4404e-005  ]
 864 : [ 3.33659e-005 ]
 865 : [ 3.0083e-005  ]
 866 : [ 3.21633e-005 ]
 867 : [ 2.70699e-005 ]
 868 : [ 2.79177e-005 ]
 869 : [ 2.83437e-005 ]
 870 : [ 2.235e-005   ]
 871 : [ 2.62563e-005 ]
 872 : [ 2.68309e-005 ]
 873 : [ 2.624e-005   ]
 874 : [ 3.00309e-005 ]
 875 : [ 2.28862e-005 ]
 876 : [ 3.00865e-005 ]
 877 : [ 2.14621e-005 ]
 878 : [ 3.04431e-005 ]
 879 : [ 2.97011e-005 ]
 880 : [ 2.83672e-005 ]
 881 : [ 3.42744e-005 ]
 882 : [ 3.08397e-005 ]
 883 : [ 2.91591e-005 ]
 884 : [ 2.38002e-005 ]
 885 : [ 2.18336e-005 ]
 886 : [ 2.93231e-005 ]
 887 : [ 3.28413e-005 ]
 888 : [ 3.46249e-005 ]
 889 : [ 2.87053e-005 ]
 890 : [ 3.38406e-005 ]
 891 : [ 2.99516e-005 ]
 892 : [ 2.44919e-005 ]
 893 : [ 2.55681e-005 ]
 894 : [ 2.29615e-005 ]
 895 : [ 2.38085e-005 ]
 896 : [ 2.45815e-005 ]
 897 : [ 2.98471e-005 ]
 898 : [ 2.99099e-005 ]
 899 : [ 2.20336e-005 ]
 900 : [ 3.09807e-005 ]
 901 : [ 3.30278e-005 ]
 902 : [ 2.48555e-005 ]
 903 : [ 3.65284e-005 ]
 904 : [ 2.83678e-005 ]
 905 : [ 2.89896e-005 ]
 906 : [ 2.63207e-005 ]
 907 : [ 3.40932e-005 ]
 908 : [ 2.61532e-005 ]
 909 : [ 3.14267e-005 ]
 910 : [ 2.57931e-005 ]
 911 : [ 2.83036e-005 ]
 912 : [ 2.95094e-005 ]
 913 : [ 2.74817e-005 ]
 914 : [ 2.94082e-005 ]
 915 : [ 2.77542e-005 ]
 916 : [ 3.27838e-005 ]
 917 : [ 3.18538e-005 ]
 918 : [ 2.52798e-005 ]
 919 : [ 2.91528e-005 ]
 920 : [ 2.78129e-005 ]
 921 : [ 2.5065e-005  ]
 922 : [ 3.14597e-005 ]
 923 : [ 2.80033e-005 ]
 924 : [ 2.9332e-005  ]
 925 : [ 3.47535e-005 ]
 926 : [ 2.59547e-005 ]
 927 : [ 3.16424e-005 ]
 928 : [ 3.42348e-005 ]
 929 : [ 3.37297e-005 ]
 930 : [ 2.97331e-005 ]
 931 : [ 2.25853e-005 ]
 932 : [ 2.87184e-005 ]
 933 : [ 3.32771e-005 ]
 934 : [ 2.80997e-005 ]
 935 : [ 2.33406e-005 ]
 936 : [ 2.957e-005   ]
 937 : [ 2.69425e-005 ]
 938 : [ 2.89394e-005 ]
 939 : [ 3.39636e-005 ]
 940 : [ 3.04804e-005 ]
 941 : [ 3.2594e-005  ]
 942 : [ 3.61074e-005 ]
 943 : [ 3.64339e-005 ]
 944 : [ 2.96168e-005 ]
 945 : [ 3.31476e-005 ]
 946 : [ 2.7356e-005  ]
 947 : [ 2.24085e-005 ]
 948 : [ 3.32319e-005 ]
 949 : [ 3.47053e-005 ]
 950 : [ 2.80517e-005 ]
 951 : [ 3.23025e-005 ]
 952 : [ 2.52451e-005 ]
 953 : [ 2.68257e-005 ]
 954 : [ 2.51959e-005 ]
 955 : [ 3.21032e-005 ]
 956 : [ 3.00478e-005 ]
 957 : [ 2.12965e-005 ]
 958 : [ 2.99522e-005 ]
 959 : [ 2.83617e-005 ]
 960 : [ 2.89378e-005 ]
 961 : [ 2.49974e-005 ]
 962 : [ 3.40252e-005 ]
 963 : [ 2.87328e-005 ]
 964 : [ 2.66905e-005 ]
 965 : [ 3.26924e-005 ]
 966 : [ 2.71095e-005 ]
 967 : [ 3.6175e-005  ]
 968 : [ 2.39737e-005 ]
 969 : [ 2.83034e-005 ]
 970 : [ 2.98634e-005 ]
 971 : [ 3.10144e-005 ]
 972 : [ 2.61901e-005 ]
 973 : [ 2.6302e-005  ]
 974 : [ 3.34867e-005 ]
 975 : [ 2.82156e-005 ]
 976 : [ 2.62164e-005 ]
 977 : [ 3.05517e-005 ]
 978 : [ 2.81132e-005 ]
 979 : [ 2.91011e-005 ]
 980 : [ 2.49549e-005 ]
 981 : [ 3.54109e-005 ]
 982 : [ 3.22446e-005 ]
 983 : [ 2.48376e-005 ]
 984 : [ 3.01474e-005 ]
 985 : [ 2.26562e-005 ]
 986 : [ 3.16701e-005 ]
 987 : [ 3.08084e-005 ]
 988 : [ 2.54118e-005 ]
 989 : [ 3.29083e-005 ]
 990 : [ 2.86016e-005 ]
 991 : [ 3.24719e-005 ]
 992 : [ 2.49611e-005 ]
 993 : [ 2.61966e-005 ]
 994 : [ 3.40655e-005 ]
 995 : [ 3.58635e-005 ]
 996 : [ 2.30737e-005 ]
 997 : [ 3.2669e-005  ]
 998 : [ 2.237e-005   ]
 999 : [ 2.4435e-005  ]
1000 : [ 2.41188e-005 ]
1001 : [ 2.94341e-005 ]
1002 : [ 2.70446e-005 ]
1003 : [ 2.58262e-005 ]
1004 : [ 2.72124e-005 ]
1005 : [ 2.8665e-005  ]
1006 : [ 2.48933e-005 ]
1007 : [ 3.33068e-005 ]
1008 : [ 2.45193e-005 ]
1009 : [ 2.51696e-005 ]
1010 : [ 2.91751e-005 ]
1011 : [ 2.95673e-005 ]
1012 : [ 2.73851e-005 ]
1013 : [ 2.43642e-005 ]
1014 : [ 2.96052e-005 ]
1015 : [ 3.19424e-005 ]
1016 : [ 2.36793e-005 ]
1017 : [ 2.90583e-005 ]
1018 : [ 2.74125e-005 ]
1019 : [ 2.61807e-005 ]
1020 : [ 2.14045e-005 ]
1021 : [ 3.08079e-005 ]
1022 : [ 2.818e-005   ]
1023 : [ 3.08679e-005 ]
1024 : [ 2.30618e-005 ]
1025 : [ 3.14573e-005 ]
1026 : [ 2.36865e-005 ]
1027 : [ 3.06993e-005 ]
1028 : [ 2.29295e-005 ]
1029 : [ 2.71871e-005 ]
1030 : [ 2.17475e-005 ]
1031 : [ 2.56168e-005 ]
1032 : [ 3.16669e-005 ]
1033 : [ 2.94444e-005 ]
1034 : [ 2.84656e-005 ]
1035 : [ 2.28231e-005 ]
1036 : [ 2.55765e-005 ]
1037 : [ 3.05122e-005 ]
1038 : [ 2.74364e-005 ]
1039 : [ 2.31449e-005 ]
1040 : [ 3.25839e-005 ]
1041 : [ 3.7826e-005  ]
1042 : [ 3.02514e-005 ]
1043 : [ 2.23408e-005 ]
1044 : [ 2.90804e-005 ]
1045 : [ 2.29345e-005 ]
1046 : [ 2.96965e-005 ]
1047 : [ 2.64193e-005 ]
1048 : [ 2.89587e-005 ]
1049 : [ 3.05486e-005 ]
1050 : [ 2.67817e-005 ]
1051 : [ 2.51917e-005 ]
1052 : [ 2.4371e-005  ]
1053 : [ 2.69439e-005 ]
1054 : [ 3.30319e-005 ]
1055 : [ 2.59607e-005 ]
1056 : [ 3.41277e-005 ]
1057 : [ 3.02437e-005 ]
1058 : [ 2.85051e-005 ]
1059 : [ 3.07968e-005 ]
1060 : [ 2.70507e-005 ]
1061 : [ 2.8825e-005  ]
1062 : [ 3.02345e-005 ]
1063 : [ 3.04166e-005 ]
1064 : [ 3.1403e-005  ]
1065 : [ 2.43694e-005 ]
1066 : [ 3.27865e-005 ]
1067 : [ 2.75223e-005 ]
1068 : [ 3.17028e-005 ]
1069 : [ 2.8083e-005  ]
1070 : [ 3.45099e-005 ]
1071 : [ 3.17634e-005 ]
1072 : [ 2.85467e-005 ]
1073 : [ 2.759e-005   ]
1074 : [ 2.70787e-005 ]
1075 : [ 3.18784e-005 ]
1076 : [ 2.85316e-005 ]
1077 : [ 2.92057e-005 ]
1078 : [ 3.50525e-005 ]
1079 : [ 2.24148e-005 ]
1080 : [ 3.12942e-005 ]
1081 : [ 2.62151e-005 ]
1082 : [ 2.37151e-005 ]
1083 : [ 2.92306e-005 ]
1084 : [ 2.3784e-005  ]
1085 : [ 3.12298e-005 ]
1086 : [ 3.61066e-005 ]
1087 : [ 2.69252e-005 ]
1088 : [ 3.19504e-005 ]
1089 : [ 3.08847e-005 ]
1090 : [ 3.20608e-005 ]
1091 : [ 2.61682e-005 ]
1092 : [ 3.1351e-005  ]
1093 : [ 2.63049e-005 ]
1094 : [ 2.28987e-005 ]
1095 : [ 3.52881e-005 ]
1096 : [ 2.33618e-005 ]
1097 : [ 2.59698e-005 ]
1098 : [ 2.68436e-005 ]
1099 : [ 3.13228e-005 ]
1100 : [ 2.48149e-005 ]
1101 : [ 2.806e-005   ]
1102 : [ 2.93907e-005 ]
1103 : [ 2.99e-005    ]
1104 : [ 2.5271e-005  ]
1105 : [ 3.13629e-005 ]
1106 : [ 2.79244e-005 ]
1107 : [ 2.90185e-005 ]
1108 : [ 2.6814e-005  ]
1109 : [ 2.8227e-005  ]
1110 : [ 3.49668e-005 ]
1111 : [ 3.17668e-005 ]
1112 : [ 2.43506e-005 ]
1113 : [ 3.03342e-005 ]
1114 : [ 2.89055e-005 ]
1115 : [ 2.6728e-005  ]
1116 : [ 2.66977e-005 ]
1117 : [ 2.66905e-005 ]
1118 : [ 3.62452e-005 ]
1119 : [ 3.2001e-005  ]
1120 : [ 3.23249e-005 ]
1121 : [ 2.71491e-005 ]
1122 : [ 2.74076e-005 ]
1123 : [ 2.76937e-005 ]
1124 : [ 2.33369e-005 ]
1125 : [ 3.29815e-005 ]
1126 : [ 3.29351e-005 ]
1127 : [ 2.181e-005   ]
1128 : [ 3.34857e-005 ]
1129 : [ 2.67332e-005 ]
1130 : [ 2.7159e-005  ]
1131 : [ 2.84964e-005 ]
1132 : [ 2.77934e-005 ]
1133 : [ 3.4561e-005  ]
1134 : [ 2.83802e-005 ]
1135 : [ 2.461e-005   ]
1136 : [ 2.52666e-005 ]
1137 : [ 3.24032e-005 ]
1138 : [ 2.40505e-005 ]
1139 : [ 2.51909e-005 ]
1140 : [ 2.84245e-005 ]
1141 : [ 3.31182e-005 ]
1142 : [ 3.20292e-005 ]
1143 : [ 3.25283e-005 ]
1144 : [ 2.80283e-005 ]
1145 : [ 2.93812e-005 ]
1146 : [ 2.68236e-005 ]
1147 : [ 2.70894e-005 ]
1148 : [ 2.85097e-005 ]
1149 : [ 2.89835e-005 ]
1150 : [ 3.06011e-005 ]
1151 : [ 2.58738e-005 ]
1152 : [ 2.97455e-005 ]
1153 : [ 3.06076e-005 ]
1154 : [ 2.66514e-005 ]
1155 : [ 3.03047e-005 ]
1156 : [ 3.28647e-005 ]
1157 : [ 3.67685e-005 ]
1158 : [ 3.27124e-005 ]
1159 : [ 2.92038e-005 ]
1160 : [ 3.51481e-005 ]
1161 : [ 3.27897e-005 ]
1162 : [ 2.96971e-005 ]
1163 : [ 3.34459e-005 ]
1164 : [ 3.24649e-005 ]
1165 : [ 2.97537e-005 ]
1166 : [ 3.31796e-005 ]
1167 : [ 2.82339e-005 ]
1168 : [ 2.22229e-005 ]
1169 : [ 2.88484e-005 ]
1170 : [ 2.17473e-005 ]
1171 : [ 2.93163e-005 ]
1172 : [ 3.11898e-005 ]
1173 : [ 2.60752e-005 ]
1174 : [ 2.65714e-005 ]
1175 : [ 2.51851e-005 ]
1176 : [ 2.92766e-005 ]
1177 : [ 2.68851e-005 ]
1178 : [ 3.03716e-005 ]
1179 : [ 2.69767e-005 ]
1180 : [ 3.67585e-005 ]
1181 : [ 2.82375e-005 ]
1182 : [ 3.17598e-005 ]
1183 : [ 3.59488e-005 ]
1184 : [ 3.11663e-005 ]
1185 : [ 2.59013e-005 ]
1186 : [ 2.50588e-005 ]
1187 : [ 3.25888e-005 ]
1188 : [ 2.50611e-005 ]
1189 : [ 2.74637e-005 ]
1190 : [ 3.06394e-005 ]
1191 : [ 3.20896e-005 ]
1192 : [ 2.78179e-005 ]
1193 : [ 2.42763e-005 ]
1194 : [ 2.81089e-005 ]
1195 : [ 3.3685e-005  ]
1196 : [ 3.08369e-005 ]
1197 : [ 2.65504e-005 ]
1198 : [ 3.23632e-005 ]
1199 : [ 2.95392e-005 ]
1200 : [ 2.94934e-005 ]
1201 : [ 2.83626e-005 ]
1202 : [ 3.73338e-005 ]
1203 : [ 2.99844e-005 ]
1204 : [ 2.60522e-005 ]
1205 : [ 3.29818e-005 ]
1206 : [ 3.06476e-005 ]
1207 : [ 2.72856e-005 ]
1208 : [ 2.66832e-005 ]
1209 : [ 2.51494e-005 ]
1210 : [ 3.07126e-005 ]
1211 : [ 3.28544e-005 ]
1212 : [ 2.17019e-005 ]
1213 : [ 2.75768e-005 ]
1214 : [ 3.23862e-005 ]
1215 : [ 3.44855e-005 ]
1216 : [ 2.87557e-005 ]
1217 : [ 3.68885e-005 ]
1218 : [ 2.19367e-005 ]
1219 : [ 3.24655e-005 ]
1220 : [ 2.605e-005   ]
1221 : [ 2.58539e-005 ]
1222 : [ 2.64361e-005 ]
1223 : [ 2.13203e-005 ]
1224 : [ 2.90792e-005 ]
1225 : [ 3.29449e-005 ]
1226 : [ 2.3123e-005  ]
1227 : [ 2.66068e-005 ]
1228 : [ 3.06687e-005 ]
1229 : [ 2.71542e-005 ]
1230 : [ 2.78697e-005 ]
1231 : [ 3.07742e-005 ]
1232 : [ 3.23353e-005 ]
1233 : [ 2.55749e-005 ]
1234 : [ 3.25221e-005 ]
1235 : [ 2.34569e-005 ]
1236 : [ 2.57181e-005 ]
1237 : [ 2.34626e-005 ]
1238 : [ 2.78856e-005 ]
1239 : [ 2.6031e-005  ]
1240 : [ 3.38206e-005 ]
1241 : [ 2.28999e-005 ]
1242 : [ 2.44524e-005 ]
1243 : [ 2.71746e-005 ]
1244 : [ 2.91558e-005 ]
1245 : [ 2.5972e-005  ]
1246 : [ 2.69887e-005 ]
1247 : [ 2.47655e-005 ]
1248 : [ 2.95975e-005 ]
1249 : [ 3.19312e-005 ]
1250 : [ 2.56132e-005 ]
1251 : [ 3.78864e-005 ]
1252 : [ 2.38458e-005 ]
1253 : [ 2.78821e-005 ]
1254 : [ 2.51034e-005 ]
1255 : [ 3.21055e-005 ]
1256 : [ 2.20232e-005 ]
1257 : [ 2.56974e-005 ]
1258 : [ 2.96163e-005 ]
1259 : [ 2.92832e-005 ]
1260 : [ 3.18273e-005 ]
1261 : [ 2.99298e-005 ]
1262 : [ 3.23426e-005 ]
1263 : [ 2.2016e-005  ]
1264 : [ 2.11629e-005 ]
1265 : [ 2.31899e-005 ]
1266 : [ 3.39963e-005 ]
1267 : [ 2.63892e-005 ]
1268 : [ 2.28227e-005 ]
1269 : [ 2.93868e-005 ]
1270 : [ 3.17955e-005 ]
1271 : [ 3.18372e-005 ]
1272 : [ 3.32222e-005 ]
1273 : [ 2.29172e-005 ]
1274 : [ 2.74507e-005 ]
1275 : [ 2.9972e-005  ]
1276 : [ 2.4221e-005  ]
1277 : [ 2.64049e-005 ]
1278 : [ 3.45724e-005 ]
1279 : [ 2.75387e-005 ]
1280 : [ 2.69414e-005 ]
1281 : [ 2.79778e-005 ]
1282 : [ 2.33682e-005 ]
1283 : [ 2.27864e-005 ]
1284 : [ 2.61478e-005 ]
1285 : [ 3.14011e-005 ]
1286 : [ 3.2566e-005  ]
1287 : [ 2.95444e-005 ]
1288 : [ 2.79585e-005 ]
1289 : [ 2.80605e-005 ]
1290 : [ 2.98054e-005 ]
1291 : [ 2.67878e-005 ]
1292 : [ 3.34382e-005 ]
1293 : [ 2.55678e-005 ]
1294 : [ 2.49642e-005 ]
1295 : [ 2.94613e-005 ]
1296 : [ 2.73068e-005 ]
1297 : [ 2.51791e-005 ]
1298 : [ 2.72192e-005 ]
1299 : [ 2.90501e-005 ]
1300 : [ 3.31343e-005 ]
1301 : [ 2.8941e-005  ]
1302 : [ 2.54674e-005 ]
1303 : [ 3.41627e-005 ]
1304 : [ 2.23329e-005 ]
1305 : [ 2.80379e-005 ]
1306 : [ 2.76762e-005 ]
1307 : [ 3.46593e-005 ]
1308 : [ 3.15891e-005 ]
1309 : [ 2.89341e-005 ]
1310 : [ 2.91451e-005 ]
1311 : [ 2.72866e-005 ]
1312 : [ 2.33058e-005 ]
1313 : [ 3.04964e-005 ]
1314 : [ 2.89041e-005 ]
1315 : [ 2.82229e-005 ]
1316 : [ 2.914e-005   ]
1317 : [ 3.40031e-005 ]
1318 : [ 3.42183e-005 ]
1319 : [ 2.37375e-005 ]
1320 : [ 2.90965e-005 ]
1321 : [ 2.58639e-005 ]
1322 : [ 2.7453e-005  ]
1323 : [ 2.2557e-005  ]
1324 : [ 2.32461e-005 ]
1325 : [ 3.0038e-005  ]
1326 : [ 3.73615e-005 ]
1327 : [ 2.23474e-005 ]
1328 : [ 3.06941e-005 ]
1329 : [ 3.47379e-005 ]
1330 : [ 2.47554e-005 ]
1331 : [ 3.04305e-005 ]
1332 : [ 2.96638e-005 ]
1333 : [ 3.22598e-005 ]
1334 : [ 2.73066e-005 ]
1335 : [ 2.62556e-005 ]
1336 : [ 2.5145e-005  ]
1337 : [ 2.3946e-005  ]
1338 : [ 3.0511e-005  ]
1339 : [ 3.34234e-005 ]
1340 : [ 2.16076e-005 ]
1341 : [ 2.61005e-005 ]
1342 : [ 2.35914e-005 ]
1343 : [ 3.29607e-005 ]
1344 : [ 2.98338e-005 ]
1345 : [ 2.54494e-005 ]
1346 : [ 2.17435e-005 ]
1347 : [ 2.59039e-005 ]
1348 : [ 2.87325e-005 ]
1349 : [ 3.0317e-005  ]
1350 : [ 2.54681e-005 ]
1351 : [ 2.60557e-005 ]
1352 : [ 2.37418e-005 ]
1353 : [ 3.38252e-005 ]
1354 : [ 3.38662e-005 ]
1355 : [ 2.55475e-005 ]
1356 : [ 2.66207e-005 ]
1357 : [ 2.37235e-005 ]
1358 : [ 2.73611e-005 ]
1359 : [ 2.22622e-005 ]
1360 : [ 2.29586e-005 ]
1361 : [ 3.38255e-005 ]
1362 : [ 2.62406e-005 ]
1363 : [ 3.07527e-005 ]
1364 : [ 3.15258e-005 ]
1365 : [ 2.98627e-005 ]
1366 : [ 3.23221e-005 ]
1367 : [ 3.08376e-005 ]
1368 : [ 2.17223e-005 ]
1369 : [ 3.16249e-005 ]
1370 : [ 3.21881e-005 ]
1371 : [ 3.11535e-005 ]
1372 : [ 2.57433e-005 ]
1373 : [ 2.6371e-005  ]
1374 : [ 2.69291e-005 ]
1375 : [ 2.45521e-005 ]
1376 : [ 3.36255e-005 ]
1377 : [ 3.41017e-005 ]
1378 : [ 3.35661e-005 ]
1379 : [ 3.27321e-005 ]
1380 : [ 2.38376e-005 ]
1381 : [ 3.56741e-005 ]
1382 : [ 2.83532e-005 ]
1383 : [ 2.90751e-005 ]
1384 : [ 3.51669e-005 ]
1385 : [ 3.05899e-005 ]
1386 : [ 2.20325e-005 ]
1387 : [ 2.57079e-005 ]
1388 : [ 3.04551e-005 ]
1389 : [ 3.55343e-005 ]
1390 : [ 3.01949e-005 ]
1391 : [ 3.07024e-005 ]
1392 : [ 2.4618e-005  ]
1393 : [ 2.38538e-005 ]
1394 : [ 2.71787e-005 ]
1395 : [ 2.99978e-005 ]
1396 : [ 3.16879e-005 ]
1397 : [ 3.41043e-005 ]
1398 : [ 2.28731e-005 ]
1399 : [ 2.1688e-005  ]
1400 : [ 3.02813e-005 ]
1401 : [ 3.34264e-005 ]
1402 : [ 3.07818e-005 ]
1403 : [ 2.46832e-005 ]
1404 : [ 2.47325e-005 ]
1405 : [ 3.70244e-005 ]
1406 : [ 3.40803e-005 ]
1407 : [ 2.70915e-005 ]
1408 : [ 2.94807e-005 ]
1409 : [ 3.11719e-005 ]
1410 : [ 2.10034e-005 ]
1411 : [ 2.82616e-005 ]
1412 : [ 2.82853e-005 ]
1413 : [ 2.52156e-005 ]
1414 : [ 2.47173e-005 ]
1415 : [ 2.39275e-005 ]
1416 : [ 2.79461e-005 ]
1417 : [ 2.47195e-005 ]
1418 : [ 2.72464e-005 ]
1419 : [ 2.79763e-005 ]
1420 : [ 3.04228e-005 ]
1421 : [ 2.28852e-005 ]
1422 : [ 2.89564e-005 ]
1423 : [ 3.72917e-005 ]
1424 : [ 3.19207e-005 ]
1425 : [ 3.22366e-005 ]
1426 : [ 2.71024e-005 ]
1427 : [ 2.42533e-005 ]
1428 : [ 2.49836e-005 ]
1429 : [ 2.75093e-005 ]
1430 : [ 2.23291e-005 ]
1431 : [ 2.5029e-005  ]
1432 : [ 2.48406e-005 ]
1433 : [ 3.19935e-005 ]
1434 : [ 2.65114e-005 ]
1435 : [ 2.89892e-005 ]
1436 : [ 3.08093e-005 ]
1437 : [ 2.81407e-005 ]
1438 : [ 2.60666e-005 ]
1439 : [ 2.36698e-005 ]
1440 : [ 2.95476e-005 ]
1441 : [ 2.63117e-005 ]
1442 : [ 3.14857e-005 ]
1443 : [ 2.70605e-005 ]
1444 : [ 2.23136e-005 ]
1445 : [ 3.48504e-005 ]
1446 : [ 2.52726e-005 ]
1447 : [ 2.87795e-005 ]
1448 : [ 3.5253e-005  ]
1449 : [ 3.71849e-005 ]
1450 : [ 3.15728e-005 ]
1451 : [ 2.60095e-005 ]
1452 : [ 3.00374e-005 ]
1453 : [ 3.11718e-005 ]
1454 : [ 2.84192e-005 ]
1455 : [ 2.58422e-005 ]
1456 : [ 2.74957e-005 ]
1457 : [ 2.92895e-005 ]
1458 : [ 2.50359e-005 ]
1459 : [ 3.1085e-005  ]
1460 : [ 2.59638e-005 ]
1461 : [ 2.60364e-005 ]
1462 : [ 3.40175e-005 ]
1463 : [ 2.95847e-005 ]
1464 : [ 2.67418e-005 ]
1465 : [ 3.16503e-005 ]
1466 : [ 3.54384e-005 ]
1467 : [ 2.56231e-005 ]
1468 : [ 2.10535e-005 ]
1469 : [ 3.1434e-005  ]
1470 : [ 2.59424e-005 ]
1471 : [ 2.39284e-005 ]
1472 : [ 2.5452e-005  ]
1473 : [ 3.06647e-005 ]
1474 : [ 3.18504e-005 ]
1475 : [ 3.30543e-005 ]
1476 : [ 2.40277e-005 ]
1477 : [ 2.7448e-005  ]
1478 : [ 2.21786e-005 ]
1479 : [ 2.26863e-005 ]
1480 : [ 2.71372e-005 ]
1481 : [ 2.49509e-005 ]
1482 : [ 2.98286e-005 ]
1483 : [ 2.36065e-005 ]
1484 : [ 2.63152e-005 ]
1485 : [ 2.57194e-005 ]
1486 : [ 2.90071e-005 ]
1487 : [ 3.20887e-005 ]
1488 : [ 3.10699e-005 ]
1489 : [ 3.18884e-005 ]
1490 : [ 2.39096e-005 ]
1491 : [ 3.65035e-005 ]
1492 : [ 3.14035e-005 ]
1493 : [ 3.08428e-005 ]
1494 : [ 2.42441e-005 ]
1495 : [ 2.90382e-005 ]
1496 : [ 2.73399e-005 ]
1497 : [ 3.37486e-005 ]
1498 : [ 2.85795e-005 ]
1499 : [ 3.07645e-005 ]
1500 : [ 3.26513e-005 ]
1501 : [ 3.42046e-005 ]
1502 : [ 3.31079e-005 ]
1503 : [ 2.90568e-005 ]
1504 : [ 2.92575e-005 ]
1505 : [ 2.19182e-005 ]
1506 : [ 3.1228e-005  ]
1507 : [ 2.66229e-005 ]
1508 : [ 2.40865e-005 ]
1509 : [ 2.57959e-005 ]
1510 : [ 2.87835e-005 ]
1511 : [ 2.76317e-005 ]
1512 : [ 3.11879e-005 ]
1513 : [ 2.46713e-005 ]
1514 : [ 2.9705e-005  ]
1515 : [ 3.39909e-005 ]
1516 : [ 2.68116e-005 ]
1517 : [ 2.32542e-005 ]
1518 : [ 2.81125e-005 ]
1519 : [ 2.48704e-005 ]
1520 : [ 2.97972e-005 ]
1521 : [ 3.32416e-005 ]
1522 : [ 2.80389e-005 ]
1523 : [ 2.97544e-005 ]
1524 : [ 2.27479e-005 ]
1525 : [ 2.93753e-005 ]
1526 : [ 2.511e-005   ]
1527 : [ 2.41514e-005 ]
1528 : [ 3.34817e-005 ]
1529 : [ 2.92694e-005 ]
1530 : [ 2.57652e-005 ]
1531 : [ 2.84405e-005 ]
1532 : [ 3.40883e-005 ]
1533 : [ 3.35488e-005 ]
1534 : [ 2.36714e-005 ]
1535 : [ 3.64623e-005 ]
1536 : [ 2.85369e-005 ]
1537 : [ 3.38922e-005 ]
1538 : [ 2.71113e-005 ]
1539 : [ 2.66904e-005 ]
1540 : [ 2.70003e-005 ]
1541 : [ 2.41999e-005 ]
1542 : [ 2.84304e-005 ]
1543 : [ 3.55566e-005 ]
1544 : [ 2.22782e-005 ]
1545 : [ 2.54693e-005 ]
1546 : [ 2.19908e-005 ]
1547 : [ 3.70165e-005 ]
1548 : [ 3.04139e-005 ]
1549 : [ 3.67724e-005 ]
1550 : [ 3.19638e-005 ]
1551 : [ 2.4261e-005  ]
1552 : [ 2.82541e-005 ]
1553 : [ 3.26971e-005 ]
1554 : [ 2.20498e-005 ]
1555 : [ 2.68473e-005 ]
1556 : [ 2.16777e-005 ]
1557 : [ 2.3697e-005  ]
1558 : [ 2.69143e-005 ]
1559 : [ 2.26256e-005 ]
1560 : [ 2.29495e-005 ]
1561 : [ 2.33525e-005 ]
1562 : [ 3.54531e-005 ]
1563 : [ 3.59788e-005 ]
1564 : [ 3.67588e-005 ]
1565 : [ 3.0982e-005  ]
1566 : [ 2.64487e-005 ]
1567 : [ 3.23915e-005 ]
1568 : [ 2.89132e-005 ]
1569 : [ 2.38196e-005 ]
1570 : [ 2.30387e-005 ]
1571 : [ 2.84591e-005 ]
1572 : [ 2.67658e-005 ]
1573 : [ 3.00087e-005 ]
1574 : [ 3.49135e-005 ]
1575 : [ 3.75329e-005 ]
1576 : [ 2.72845e-005 ]
1577 : [ 2.46098e-005 ]
1578 : [ 3.3533e-005  ]
1579 : [ 2.92585e-005 ]
1580 : [ 3.14909e-005 ]
1581 : [ 2.91196e-005 ]
1582 : [ 2.75794e-005 ]
1583 : [ 2.86206e-005 ]
1584 : [ 2.87256e-005 ]
1585 : [ 3.0473e-005  ]
1586 : [ 2.51435e-005 ]
1587 : [ 2.38701e-005 ]
1588 : [ 3.62482e-005 ]
1589 : [ 2.6511e-005  ]
1590 : [ 2.77431e-005 ]
1591 : [ 3.1306e-005  ]
1592 : [ 2.8645e-005  ]
1593 : [ 2.44349e-005 ]
1594 : [ 2.99304e-005 ]
1595 : [ 2.28782e-005 ]
1596 : [ 2.7344e-005  ]
1597 : [ 2.72542e-005 ]
1598 : [ 3.15905e-005 ]
1599 : [ 2.46926e-005 ]
1600 : [ 3.39589e-005 ]
1601 : [ 3.33836e-005 ]
1602 : [ 3.31008e-005 ]
1603 : [ 2.46397e-005 ]
1604 : [ 2.41984e-005 ]
1605 : [ 2.72271e-005 ]
1606 : [ 3.22254e-005 ]
1607 : [ 3.61532e-005 ]
1608 : [ 3.59543e-005 ]
1609 : [ 2.92451e-005 ]
1610 : [ 2.53911e-005 ]
1611 : [ 2.49174e-005 ]
1612 : [ 2.81017e-005 ]
1613 : [ 2.90244e-005 ]
1614 : [ 3.07102e-005 ]
1615 : [ 3.00187e-005 ]
1616 : [ 2.80103e-005 ]
1617 : [ 2.20327e-005 ]
1618 : [ 2.80481e-005 ]
1619 : [ 3.19924e-005 ]
1620 : [ 2.43504e-005 ]
1621 : [ 3.12826e-005 ]
1622 : [ 3.21707e-005 ]
1623 : [ 2.44305e-005 ]
1624 : [ 2.72075e-005 ]
1625 : [ 2.6712e-005  ]
1626 : [ 2.86772e-005 ]
1627 : [ 2.80323e-005 ]
1628 : [ 2.4791e-005  ]
1629 : [ 2.98924e-005 ]
1630 : [ 2.70375e-005 ]
1631 : [ 3.04993e-005 ]
1632 : [ 2.6837e-005  ]
1633 : [ 3.39345e-005 ]
1634 : [ 2.14252e-005 ]
1635 : [ 3.46825e-005 ]
1636 : [ 3.17766e-005 ]
1637 : [ 3.00624e-005 ]
1638 : [ 2.9401e-005  ]
1639 : [ 3.30182e-005 ]
1640 : [ 2.59489e-005 ]
1641 : [ 2.46406e-005 ]
1642 : [ 2.56809e-005 ]
1643 : [ 2.17e-005    ]
1644 : [ 2.91427e-005 ]
1645 : [ 3.46105e-005 ]
1646 : [ 2.61606e-005 ]
1647 : [ 2.27388e-005 ]
1648 : [ 3.22639e-005 ]
1649 : [ 2.40973e-005 ]
1650 : [ 2.94192e-005 ]
1651 : [ 2.71006e-005 ]
1652 : [ 2.95389e-005 ]
1653 : [ 2.70802e-005 ]
1654 : [ 2.96952e-005 ]
1655 : [ 3.08495e-005 ]
1656 : [ 2.73361e-005 ]
1657 : [ 2.90976e-005 ]
1658 : [ 3.30205e-005 ]
1659 : [ 3.16253e-005 ]
1660 : [ 2.55493e-005 ]
1661 : [ 2.90571e-005 ]
1662 : [ 3.73614e-005 ]
1663 : [ 3.16689e-005 ]
1664 : [ 2.39027e-005 ]
1665 : [ 2.62846e-005 ]
1666 : [ 3.31871e-005 ]
1667 : [ 2.22799e-005 ]
1668 : [ 2.9446e-005  ]
1669 : [ 3.33048e-005 ]
1670 : [ 2.87354e-005 ]
1671 : [ 2.74062e-005 ]
1672 : [ 3.09933e-005 ]
1673 : [ 3.03152e-005 ]
1674 : [ 2.42124e-005 ]
1675 : [ 2.18612e-005 ]
1676 : [ 3.65689e-005 ]
1677 : [ 3.12344e-005 ]
1678 : [ 3.64237e-005 ]
1679 : [ 2.72227e-005 ]
1680 : [ 3.02999e-005 ]
1681 : [ 3.49952e-005 ]
1682 : [ 2.7936e-005  ]
1683 : [ 3.15329e-005 ]
1684 : [ 2.20126e-005 ]
1685 : [ 3.38731e-005 ]
1686 : [ 2.5175e-005  ]
1687 : [ 2.93078e-005 ]
1688 : [ 3.42119e-005 ]
1689 : [ 2.52044e-005 ]
1690 : [ 3.24743e-005 ]
1691 : [ 2.90633e-005 ]
1692 : [ 3.13961e-005 ]
1693 : [ 3.1367e-005  ]
1694 : [ 2.73222e-005 ]
1695 : [ 3.72497e-005 ]
1696 : [ 2.52999e-005 ]
1697 : [ 2.80993e-005 ]
1698 : [ 2.52669e-005 ]
1699 : [ 2.72271e-005 ]
1700 : [ 3.36124e-005 ]
1701 : [ 2.74743e-005 ]
1702 : [ 2.81299e-005 ]
1703 : [ 2.63286e-005 ]
1704 : [ 2.41962e-005 ]
1705 : [ 3.27287e-005 ]
1706 : [ 2.61674e-005 ]
1707 : [ 2.63393e-005 ]
1708 : [ 2.49331e-005 ]
1709 : [ 2.20565e-005 ]
1710 : [ 2.62087e-005 ]
1711 : [ 2.18237e-005 ]
1712 : [ 3.55705e-005 ]
1713 : [ 2.81677e-005 ]
1714 : [ 2.40435e-005 ]
1715 : [ 2.73283e-005 ]
1716 : [ 2.51273e-005 ]
1717 : [ 2.65952e-005 ]
1718 : [ 3.43243e-005 ]
1719 : [ 2.41038e-005 ]
1720 : [ 2.65547e-005 ]
1721 : [ 2.80906e-005 ]
1722 : [ 3.39163e-005 ]
1723 : [ 3.22666e-005 ]
1724 : [ 2.67184e-005 ]
1725 : [ 2.25842e-005 ]
1726 : [ 2.71827e-005 ]
1727 : [ 2.16697e-005 ]
1728 : [ 3.44082e-005 ]
1729 : [ 3.26101e-005 ]
1730 : [ 3.01655e-005 ]
1731 : [ 3.0733e-005  ]
1732 : [ 2.70558e-005 ]
1733 : [ 2.20361e-005 ]
1734 : [ 3.49918e-005 ]
1735 : [ 3.25281e-005 ]
1736 : [ 2.42189e-005 ]
1737 : [ 2.83691e-005 ]
1738 : [ 2.44634e-005 ]
1739 : [ 3.08924e-005 ]
1740 : [ 2.18165e-005 ]
1741 : [ 2.72562e-005 ]
1742 : [ 2.46173e-005 ]
1743 : [ 2.36754e-005 ]
1744 : [ 2.89438e-005 ]
1745 : [ 2.34439e-005 ]
1746 : [ 2.59281e-005 ]
1747 : [ 2.27134e-005 ]
1748 : [ 2.51933e-005 ]
1749 : [ 3.05966e-005 ]
1750 : [ 2.84503e-005 ]
1751 : [ 3.23421e-005 ]
1752 : [ 2.48465e-005 ]
1753 : [ 3.24562e-005 ]
1754 : [ 2.70781e-005 ]
1755 : [ 2.7609e-005  ]
1756 : [ 2.35986e-005 ]
1757 : [ 2.42978e-005 ]
1758 : [ 3.23052e-005 ]
1759 : [ 2.64734e-005 ]
1760 : [ 2.85486e-005 ]
1761 : [ 2.97945e-005 ]
1762 : [ 2.84745e-005 ]
1763 : [ 2.74358e-005 ]
1764 : [ 2.82333e-005 ]
1765 : [ 2.95098e-005 ]
1766 : [ 2.56419e-005 ]
1767 : [ 3.52283e-005 ]
1768 : [ 2.65503e-005 ]
1769 : [ 2.76425e-005 ]
1770 : [ 3.40578e-005 ]
1771 : [ 3.04918e-005 ]
1772 : [ 3.57222e-005 ]
1773 : [ 3.26844e-005 ]
1774 : [ 3.19914e-005 ]
1775 : [ 2.51927e-005 ]
1776 : [ 3.40432e-005 ]
1777 : [ 3.54403e-005 ]
1778 : [ 2.50508e-005 ]
1779 : [ 2.79809e-005 ]
1780 : [ 2.74118e-005 ]
1781 : [ 2.98523e-005 ]
1782 : [ 2.49469e-005 ]
1783 : [ 2.35715e-005 ]
1784 : [ 3.39514e-005 ]
1785 : [ 2.68666e-005 ]
1786 : [ 3.08589e-005 ]
1787 : [ 3.23716e-005 ]
1788 : [ 3.54372e-005 ]
1789 : [ 3.04078e-005 ]
1790 : [ 2.8631e-005  ]
1791 : [ 3.19989e-005 ]
1792 : [ 2.70712e-005 ]
1793 : [ 3.20896e-005 ]
1794 : [ 2.78649e-005 ]
1795 : [ 2.96763e-005 ]
1796 : [ 2.16226e-005 ]
1797 : [ 2.77321e-005 ]
1798 : [ 2.49506e-005 ]
1799 : [ 3.10351e-005 ]
1800 : [ 2.47373e-005 ]
1801 : [ 3.42736e-005 ]
1802 : [ 3.4606e-005  ]
1803 : [ 2.85239e-005 ]
1804 : [ 2.19085e-005 ]
1805 : [ 3.2147e-005  ]
1806 : [ 2.97467e-005 ]
1807 : [ 3.06445e-005 ]
1808 : [ 3.27099e-005 ]
1809 : [ 3.33578e-005 ]
1810 : [ 2.94324e-005 ]
1811 : [ 2.35147e-005 ]
1812 : [ 3.56257e-005 ]
1813 : [ 2.73245e-005 ]
1814 : [ 2.74754e-005 ]
1815 : [ 2.69202e-005 ]
1816 : [ 2.138e-005   ]
1817 : [ 2.14329e-005 ]
1818 : [ 3.54868e-005 ]
1819 : [ 2.84326e-005 ]
1820 : [ 3.20035e-005 ]
1821 : [ 3.19506e-005 ]
1822 : [ 2.42085e-005 ]
1823 : [ 3.32799e-005 ]
1824 : [ 3.01295e-005 ]
1825 : [ 3.32455e-005 ]
1826 : [ 3.24563e-005 ]
1827 : [ 2.72428e-005 ]
1828 : [ 3.00389e-005 ]
1829 : [ 2.42137e-005 ]
1830 : [ 2.84218e-005 ]
1831 : [ 3.58569e-005 ]
1832 : [ 2.51515e-005 ]
1833 : [ 2.70023e-005 ]
1834 : [ 3.62569e-005 ]
1835 : [ 2.98273e-005 ]
1836 : [ 2.23475e-005 ]
1837 : [ 2.58168e-005 ]
1838 : [ 2.71466e-005 ]
1839 : [ 2.8049e-005  ]
1840 : [ 3.36015e-005 ]
1841 : [ 3.27625e-005 ]
1842 : [ 3.09936e-005 ]
1843 : [ 3.0593e-005  ]
1844 : [ 3.03448e-005 ]
1845 : [ 3.20611e-005 ]
1846 : [ 3.71901e-005 ]
1847 : [ 2.99914e-005 ]
1848 : [ 2.62927e-005 ]
1849 : [ 3.29131e-005 ]
1850 : [ 2.9274e-005  ]
1851 : [ 2.94983e-005 ]
1852 : [ 3.28725e-005 ]
1853 : [ 2.16754e-005 ]
1854 : [ 2.64035e-005 ]
1855 : [ 3.0023e-005  ]
1856 : [ 2.5996e-005  ]
1857 : [ 3.16313e-005 ]
1858 : [ 2.43708e-005 ]
1859 : [ 2.61333e-005 ]
1860 : [ 2.18233e-005 ]
1861 : [ 3.16901e-005 ]
1862 : [ 2.18569e-005 ]
1863 : [ 3.2494e-005  ]
1864 : [ 2.74074e-005 ]
1865 : [ 3.17468e-005 ]
1866 : [ 2.87347e-005 ]
1867 : [ 2.40829e-005 ]
1868 : [ 3.0417e-005  ]
1869 : [ 3.19469e-005 ]
1870 : [ 3.2779e-005  ]
1871 : [ 2.67436e-005 ]
1872 : [ 3.31915e-005 ]
1873 : [ 3.06671e-005 ]
1874 : [ 2.68471e-005 ]
1875 : [ 3.12031e-005 ]
1876 : [ 3.2428e-005  ]
1877 : [ 2.35846e-005 ]
1878 : [ 2.22588e-005 ]
1879 : [ 2.29209e-005 ]
1880 : [ 2.80132e-005 ]
1881 : [ 3.1714e-005  ]
1882 : [ 2.6727e-005  ]
1883 : [ 2.79148e-005 ]
1884 : [ 2.79061e-005 ]
1885 : [ 2.18409e-005 ]
1886 : [ 3.17693e-005 ]
1887 : [ 2.71949e-005 ]
1888 : [ 2.9016e-005  ]
1889 : [ 3.2835e-005  ]
1890 : [ 3.35274e-005 ]
1891 : [ 3.11023e-005 ]
1892 : [ 2.32548e-005 ]
1893 : [ 2.59196e-005 ]
1894 : [ 2.60536e-005 ]
1895 : [ 3.06006e-005 ]
1896 : [ 2.25544e-005 ]
1897 : [ 3.45492e-005 ]
1898 : [ 3.0021e-005  ]
1899 : [ 2.71506e-005 ]
1900 : [ 3.1874e-005  ]
1901 : [ 2.82787e-005 ]
1902 : [ 3.20945e-005 ]
1903 : [ 3.01118e-005 ]
1904 : [ 3.0793e-005  ]
1905 : [ 2.5033e-005  ]
1906 : [ 2.93607e-005 ]
1907 : [ 3.13777e-005 ]
1908 : [ 3.26183e-005 ]
1909 : [ 2.74208e-005 ]
1910 : [ 3.27767e-005 ]
1911 : [ 2.58772e-005 ]
1912 : [ 2.81788e-005 ]
1913 : [ 2.6744e-005  ]
1914 : [ 2.55514e-005 ]
1915 : [ 2.78381e-005 ]
1916 : [ 2.43541e-005 ]
1917 : [ 2.29736e-005 ]
1918 : [ 2.62401e-005 ]
1919 : [ 3.31812e-005 ]
1920 : [ 3.08993e-005 ]
1921 : [ 3.00676e-005 ]
1922 : [ 2.47005e-005 ]
1923 : [ 3.21752e-005 ]
1924 : [ 2.75861e-005 ]
1925 : [ 3.12003e-005 ]
1926 : [ 2.61358e-005 ]
1927 : [ 2.37435e-005 ]
1928 : [ 2.67491e-005 ]
1929 : [ 2.74188e-005 ]
1930 : [ 3.14484e-005 ]
1931 : [ 3.6259e-005  ]
1932 : [ 2.72374e-005 ]
1933 : [ 2.81748e-005 ]
1934 : [ 3.65793e-005 ]
1935 : [ 2.59957e-005 ]
1936 : [ 2.73446e-005 ]
1937 : [ 3.53529e-005 ]
1938 : [ 3.62091e-005 ]
1939 : [ 2.85342e-005 ]
1940 : [ 3.7727e-005  ]
1941 : [ 3.19917e-005 ]
1942 : [ 2.96888e-005 ]
1943 : [ 2.88877e-005 ]
1944 : [ 2.13515e-005 ]
1945 : [ 3.14013e-005 ]
1946 : [ 3.67803e-005 ]
1947 : [ 2.69351e-005 ]
1948 : [ 3.21238e-005 ]
1949 : [ 2.81972e-005 ]
1950 : [ 2.48322e-005 ]
1951 : [ 2.51303e-005 ]
1952 : [ 3.09521e-005 ]
1953 : [ 3.38482e-005 ]
1954 : [ 2.83937e-005 ]
1955 : [ 3.20429e-005 ]
1956 : [ 2.14948e-005 ]
1957 : [ 3.18428e-005 ]
1958 : [ 3.11728e-005 ]
1959 : [ 2.83173e-005 ]
1960 : [ 3.64287e-005 ]
1961 : [ 3.4787e-005  ]
1962 : [ 3.10832e-005 ]
1963 : [ 2.89471e-005 ]
1964 : [ 2.73304e-005 ]
1965 : [ 2.84378e-005 ]
1966 : [ 2.68145e-005 ]
1967 : [ 2.51048e-005 ]
1968 : [ 2.86904e-005 ]
1969 : [ 3.26086e-005 ]
1970 : [ 2.86536e-005 ]
1971 : [ 2.7446e-005  ]
1972 : [ 3.27092e-005 ]
1973 : [ 3.20044e-005 ]
1974 : [ 3.04692e-005 ]
1975 : [ 2.55072e-005 ]
1976 : [ 2.53806e-005 ]
1977 : [ 3.41245e-005 ]
1978 : [ 2.69504e-005 ]
1979 : [ 2.29304e-005 ]
1980 : [ 3.27961e-005 ]
1981 : [ 2.47343e-005 ]
1982 : [ 3.02158e-005 ]
1983 : [ 2.3347e-005  ]
1984 : [ 2.57688e-005 ]
1985 : [ 2.94529e-005 ]
1986 : [ 3.41098e-005 ]
1987 : [ 2.65866e-005 ]
1988 : [ 2.71431e-005 ]
1989 : [ 3.33074e-005 ]
1990 : [ 3.23074e-005 ]
1991 : [ 3.12135e-005 ]
1992 : [ 3.2432e-005  ]
1993 : [ 2.85378e-005 ]
1994 : [ 3.41163e-005 ]
1995 : [ 2.95986e-005 ]
1996 : [ 2.88456e-005 ]
1997 : [ 3.56985e-005 ]
1998 : [ 3.02301e-005 ]
1999 : [ 2.49808e-005 ]
2000 : [ 2.33332e-005 ]
2001 : [ 3.23181e-005 ]
2002 : [ 3.23292e-005 ]
2003 : [ 2.80803e-005 ]
2004 : [ 2.4243e-005  ]
2005 : [ 2.41143e-005 ]
2006 : [ 3.01126e-005 ]
2007 : [ 2.79709e-005 ]
2008 : [ 3.2551e-005  ]
2009 : [ 3.51575e-005 ]
2010 : [ 2.89941e-005 ]
2011 : [ 3.43341e-005 ]
2012 : [ 2.83262e-005 ]
2013 : [ 3.42743e-005 ]
2014 : [ 2.52048e-005 ]
2015 : [ 3.17556e-005 ]
2016 : [ 2.23375e-005 ]
2017 : [ 3.26475e-005 ]
2018 : [ 3.14832e-005 ]
2019 : [ 3.40886e-005 ]
2020 : [ 3.23765e-005 ]
2021 : [ 2.56828e-005 ]
2022 : [ 2.98594e-005 ]
2023 : [ 2.52825e-005 ]
2024 : [ 3.08375e-005 ]
2025 : [ 2.40489e-005 ]
2026 : [ 2.13327e-005 ]
2027 : [ 2.86453e-005 ]
2028 : [ 3.23305e-005 ]
2029 : [ 2.69949e-005 ]
2030 : [ 2.54685e-005 ]
2031 : [ 3.06569e-005 ]
2032 : [ 2.56779e-005 ]
2033 : [ 3.29756e-005 ]
2034 : [ 2.35615e-005 ]
2035 : [ 3.13955e-005 ]
2036 : [ 2.78688e-005 ]
2037 : [ 2.63075e-005 ]
2038 : [ 2.79466e-005 ]
2039 : [ 2.8528e-005  ]
2040 : [ 2.79624e-005 ]
2041 : [ 2.93849e-005 ]
2042 : [ 2.86207e-005 ]
2043 : [ 2.70978e-005 ]
2044 : [ 2.34834e-005 ]
2045 : [ 3.5752e-005  ]
2046 : [ 2.19891e-005 ]
2047 : [ 3.14228e-005 ]
2048 : [ 3.07951e-005 ]
2049 : [ 3.20458e-005 ]
2050 : [ 2.86236e-005 ]
2051 : [ 2.99223e-005 ]
2052 : [ 3.18914e-005 ]
2053 : [ 3.0769e-005  ]
2054 : [ 3.69586e-005 ]
2055 : [ 3.29108e-005 ]
2056 : [ 2.82501e-005 ]
2057 : [ 2.35587e-005 ]
2058 : [ 2.46738e-005 ]
2059 : [ 2.33632e-005 ]
2060 : [ 3.03484e-005 ]
2061 : [ 2.87889e-005 ]
2062 : [ 2.95196e-005 ]
2063 : [ 2.35086e-005 ]
2064 : [ 2.65245e-005 ]
2065 : [ 2.96576e-005 ]
2066 : [ 3.21931e-005 ]
2067 : [ 3.0316e-005  ]
2068 : [ 3.26766e-005 ]
2069 : [ 3.22835e-005 ]
2070 : [ 2.1688e-005  ]
2071 : [ 3.42227e-005 ]
2072 : [ 2.55212e-005 ]
2073 : [ 2.86017e-005 ]
2074 : [ 2.31692e-005 ]
2075 : [ 2.7471e-005  ]
2076 : [ 2.46868e-005 ]
2077 : [ 2.10688e-005 ]
2078 : [ 2.16578e-005 ]
2079 : [ 2.29003e-005 ]
2080 : [ 2.99363e-005 ]
2081 : [ 2.75074e-005 ]
2082 : [ 2.32282e-005 ]
2083 : [ 2.77557e-005 ]
2084 : [ 2.5209e-005  ]
2085 : [ 2.27233e-005 ]
2086 : [ 2.66493e-005 ]
2087 : [ 2.89494e-005 ]
2088 : [ 3.03496e-005 ]
2089 : [ 2.56605e-005 ]
2090 : [ 2.75117e-005 ]
2091 : [ 2.59505e-005 ]
2092 : [ 3.26201e-005 ]
2093 : [ 3.18859e-005 ]
2094 : [ 2.68051e-005 ]
2095 : [ 2.25049e-005 ]
2096 : [ 2.52966e-005 ]
2097 : [ 3.42296e-005 ]
2098 : [ 2.40929e-005 ]
2099 : [ 2.85655e-005 ]
2100 : [ 3.08775e-005 ]
2101 : [ 2.73495e-005 ]
2102 : [ 2.19159e-005 ]
2103 : [ 2.8473e-005  ]
2104 : [ 2.83286e-005 ]
2105 : [ 2.35052e-005 ]
2106 : [ 3.16984e-005 ]
2107 : [ 3.0981e-005  ]
2108 : [ 3.51927e-005 ]
2109 : [ 2.99544e-005 ]
2110 : [ 2.51654e-005 ]
2111 : [ 2.53699e-005 ]
2112 : [ 3.05324e-005 ]
2113 : [ 2.94554e-005 ]
2114 : [ 2.72065e-005 ]
2115 : [ 2.52722e-005 ]
2116 : [ 2.83905e-005 ]
2117 : [ 2.93488e-005 ]
2118 : [ 3.08836e-005 ]
2119 : [ 3.36455e-005 ]
2120 : [ 2.32357e-005 ]
2121 : [ 2.81647e-005 ]
2122 : [ 2.95777e-005 ]
2123 : [ 2.99654e-005 ]
2124 : [ 3.35774e-005 ]
2125 : [ 2.53157e-005 ]
2126 : [ 2.51045e-005 ]
2127 : [ 2.76154e-005 ]
2128 : [ 2.8639e-005  ]
2129 : [ 2.44351e-005 ]
2130 : [ 3.59302e-005 ]
2131 : [ 2.11817e-005 ]
2132 : [ 3.14695e-005 ]
2133 : [ 2.7152e-005  ]
2134 : [ 2.30136e-005 ]
2135 : [ 3.23142e-005 ]
2136 : [ 3.3995e-005  ]
2137 : [ 3.1606e-005  ]
2138 : [ 3.09627e-005 ]
2139 : [ 3.09672e-005 ]
2140 : [ 2.89177e-005 ]
2141 : [ 2.53708e-005 ]
2142 : [ 2.86573e-005 ]
2143 : [ 2.50733e-005 ]
2144 : [ 2.86434e-005 ]
2145 : [ 2.96135e-005 ]
2146 : [ 2.45924e-005 ]
2147 : [ 2.88561e-005 ]
2148 : [ 2.7892e-005  ]
2149 : [ 2.84339e-005 ]
2150 : [ 3.06597e-005 ]
2151 : [ 3.27926e-005 ]
2152 : [ 2.7673e-005  ]
2153 : [ 2.25739e-005 ]
2154 : [ 2.69191e-005 ]
2155 : [ 2.98583e-005 ]
2156 : [ 2.9183e-005  ]
2157 : [ 3.44532e-005 ]
2158 : [ 3.28965e-005 ]
2159 : [ 2.75358e-005 ]
2160 : [ 3.42386e-005 ]
2161 : [ 2.29883e-005 ]
2162 : [ 2.84707e-005 ]
2163 : [ 2.73847e-005 ]
2164 : [ 3.22695e-005 ]
2165 : [ 2.55278e-005 ]
2166 : [ 3.29444e-005 ]
2167 : [ 2.47854e-005 ]
2168 : [ 3.08933e-005 ]
2169 : [ 2.95345e-005 ]
2170 : [ 3.27088e-005 ]
2171 : [ 2.56292e-005 ]
2172 : [ 3.22668e-005 ]
2173 : [ 2.52518e-005 ]
2174 : [ 3.01476e-005 ]
2175 : [ 2.41924e-005 ]
2176 : [ 3.22463e-005 ]
2177 : [ 2.48494e-005 ]
2178 : [ 2.60556e-005 ]
2179 : [ 2.4152e-005  ]
2180 : [ 3.42326e-005 ]
2181 : [ 2.4986e-005  ]
2182 : [ 3.51721e-005 ]
2183 : [ 2.9686e-005  ]
2184 : [ 2.95216e-005 ]
2185 : [ 2.81837e-005 ]
2186 : [ 2.75425e-005 ]
2187 : [ 2.81323e-005 ]
2188 : [ 3.19784e-005 ]
2189 : [ 3.40113e-005 ]
2190 : [ 3.04548e-005 ]
2191 : [ 2.36371e-005 ]
2192 : [ 2.76648e-005 ]
2193 : [ 3.3796e-005  ]
2194 : [ 2.60627e-005 ]
2195 : [ 2.74862e-005 ]
2196 : [ 2.29016e-005 ]
2197 : [ 2.82035e-005 ]
2198 : [ 2.44386e-005 ]
2199 : [ 3.53381e-005 ]
2200 : [ 2.6904e-005  ]
2201 : [ 3.76854e-005 ]
2202 : [ 2.45578e-005 ]
2203 : [ 2.66389e-005 ]
2204 : [ 2.55544e-005 ]
2205 : [ 2.22792e-005 ]
2206 : [ 3.12809e-005 ]
2207 : [ 2.97301e-005 ]
2208 : [ 3.46803e-005 ]
2209 : [ 2.59992e-005 ]
2210 : [ 2.5866e-005  ]
2211 : [ 2.9135e-005  ]
2212 : [ 2.91314e-005 ]
2213 : [ 2.61649e-005 ]
2214 : [ 3.23915e-005 ]
2215 : [ 3.07352e-005 ]
2216 : [ 3.15916e-005 ]
2217 : [ 2.98458e-005 ]
2218 : [ 2.88855e-005 ]
2219 : [ 2.38178e-005 ]
2220 : [ 2.38403e-005 ]
2221 : [ 2.90292e-005 ]
2222 : [ 2.724e-005   ]
2223 : [ 2.73916e-005 ]
2224 : [ 2.6295e-005  ]
2225 : [ 3.35876e-005 ]
2226 : [ 2.70283e-005 ]
2227 : [ 2.43387e-005 ]
2228 : [ 3.08025e-005 ]
2229 : [ 3.24241e-005 ]
2230 : [ 3.1536e-005  ]
2231 : [ 2.75945e-005 ]
2232 : [ 2.81517e-005 ]
2233 : [ 3.01148e-005 ]
2234 : [ 2.43267e-005 ]
2235 : [ 2.39664e-005 ]
2236 : [ 2.78726e-005 ]
2237 : [ 2.7519e-005  ]
2238 : [ 3.32223e-005 ]
2239 : [ 3.07881e-005 ]
2240 : [ 2.32163e-005 ]
2241 : [ 3.19797e-005 ]
2242 : [ 2.58717e-005 ]
2243 : [ 3.18508e-005 ]
2244 : [ 2.11969e-005 ]
2245 : [ 2.52265e-005 ]
2246 : [ 3.26536e-005 ]
2247 : [ 2.78093e-005 ]
2248 : [ 3.19028e-005 ]
2249 : [ 2.7448e-005  ]
2250 : [ 2.77413e-005 ]
2251 : [ 2.24546e-005 ]
2252 : [ 2.96131e-005 ]
2253 : [ 3.48399e-005 ]
2254 : [ 2.58329e-005 ]
2255 : [ 2.68859e-005 ]
2256 : [ 2.4824e-005  ]
2257 : [ 2.24849e-005 ]
2258 : [ 2.67501e-005 ]
2259 : [ 3.06158e-005 ]
2260 : [ 2.94442e-005 ]
2261 : [ 2.78275e-005 ]
2262 : [ 3.14758e-005 ]
2263 : [ 2.49431e-005 ]
2264 : [ 3.05266e-005 ]
2265 : [ 2.33435e-005 ]
2266 : [ 2.45348e-005 ]
2267 : [ 3.12232e-005 ]
2268 : [ 2.42656e-005 ]
2269 : [ 3.04783e-005 ]
2270 : [ 3.37631e-005 ]
2271 : [ 2.48062e-005 ]
2272 : [ 3.24487e-005 ]
2273 : [ 2.18791e-005 ]
2274 : [ 2.7494e-005  ]
2275 : [ 2.92218e-005 ]
2276 : [ 2.70717e-005 ]
2277 : [ 2.36965e-005 ]
2278 : [ 2.928e-005   ]
2279 : [ 2.90236e-005 ]
2280 : [ 3.34281e-005 ]
2281 : [ 3.0424e-005  ]
2282 : [ 2.31431e-005 ]
2283 : [ 2.73694e-005 ]
2284 : [ 3.5769e-005  ]
2285 : [ 2.2637e-005  ]
2286 : [ 3.50474e-005 ]
2287 : [ 2.95045e-005 ]
2288 : [ 3.04836e-005 ]
2289 : [ 3.08849e-005 ]
2290 : [ 2.63904e-005 ]
2291 : [ 3.67649e-005 ]
2292 : [ 2.94563e-005 ]
2293 : [ 2.17589e-005 ]
2294 : [ 2.75944e-005 ]
2295 : [ 3.2356e-005  ]
2296 : [ 2.49252e-005 ]
2297 : [ 3.17106e-005 ]
2298 : [ 2.29173e-005 ]
2299 : [ 2.92699e-005 ]
2300 : [ 3.36641e-005 ]
2301 : [ 2.95203e-005 ]
2302 : [ 2.66606e-005 ]
2303 : [ 2.79493e-005 ]
2304 : [ 3.2877e-005  ]
2305 : [ 3.39758e-005 ]
2306 : [ 3.01017e-005 ]
2307 : [ 2.97918e-005 ]
2308 : [ 2.93127e-005 ]
2309 : [ 3.1113e-005  ]
2310 : [ 3.52123e-005 ]
2311 : [ 3.15294e-005 ]
2312 : [ 2.55795e-005 ]
2313 : [ 2.22247e-005 ]
2314 : [ 3.39287e-005 ]
2315 : [ 2.68633e-005 ]
2316 : [ 2.55771e-005 ]
2317 : [ 2.70921e-005 ]
2318 : [ 2.34788e-005 ]
2319 : [ 2.321e-005   ]
2320 : [ 2.68773e-005 ]
2321 : [ 2.86663e-005 ]
2322 : [ 3.06319e-005 ]
2323 : [ 3.55552e-005 ]
2324 : [ 3.10022e-005 ]
2325 : [ 2.53878e-005 ]
2326 : [ 2.63825e-005 ]
2327 : [ 3.02169e-005 ]
2328 : [ 2.33569e-005 ]
2329 : [ 2.12132e-005 ]
2330 : [ 2.31586e-005 ]
2331 : [ 3.03575e-005 ]
2332 : [ 3.29394e-005 ]
2333 : [ 3.10173e-005 ]
2334 : [ 2.99137e-005 ]
2335 : [ 2.93923e-005 ]
2336 : [ 3.16629e-005 ]
2337 : [ 2.4685e-005  ]
2338 : [ 2.23486e-005 ]
2339 : [ 2.2151e-005  ]
2340 : [ 2.36643e-005 ]
2341 : [ 2.53333e-005 ]
2342 : [ 2.74812e-005 ]
2343 : [ 2.17435e-005 ]
2344 : [ 3.02576e-005 ]
2345 : [ 3.14593e-005 ]
2346 : [ 2.66911e-005 ]
2347 : [ 2.93894e-005 ]
2348 : [ 2.40971e-005 ]
2349 : [ 2.96957e-005 ]
2350 : [ 3.08494e-005 ]
2351 : [ 3.32235e-005 ]
2352 : [ 2.91809e-005 ]
2353 : [ 3.01745e-005 ]
2354 : [ 2.15205e-005 ]
2355 : [ 2.61163e-005 ]
2356 : [ 3.10622e-005 ]
2357 : [ 2.44079e-005 ]
2358 : [ 3.16577e-005 ]
2359 : [ 2.61816e-005 ]
2360 : [ 3.01497e-005 ]
2361 : [ 2.72058e-005 ]
2362 : [ 3.20046e-005 ]
2363 : [ 2.46647e-005 ]
2364 : [ 2.45663e-005 ]
2365 : [ 2.93252e-005 ]
2366 : [ 3.80346e-005 ]
2367 : [ 2.8784e-005  ]
2368 : [ 2.13397e-005 ]
2369 : [ 2.83358e-005 ]
2370 : [ 2.69768e-005 ]
2371 : [ 2.70262e-005 ]
2372 : [ 2.67673e-005 ]
2373 : [ 2.85712e-005 ]
2374 : [ 3.08155e-005 ]
2375 : [ 3.51113e-005 ]
2376 : [ 2.92646e-005 ]
2377 : [ 3.06105e-005 ]
2378 : [ 3.02003e-005 ]
2379 : [ 3.06012e-005 ]
2380 : [ 2.76322e-005 ]
2381 : [ 2.28867e-005 ]
2382 : [ 2.23199e-005 ]
2383 : [ 2.78716e-005 ]
2384 : [ 2.24362e-005 ]
2385 : [ 3.16045e-005 ]
2386 : [ 3.15533e-005 ]
2387 : [ 3.07131e-005 ]
2388 : [ 2.84061e-005 ]
2389 : [ 3.10596e-005 ]
2390 : [ 2.38348e-005 ]
2391 : [ 3.1772e-005  ]
2392 : [ 3.04575e-005 ]
2393 : [ 3.21617e-005 ]
2394 : [ 3.34023e-005 ]
2395 : [ 3.19012e-005 ]
2396 : [ 2.59566e-005 ]
2397 : [ 3.03758e-005 ]
2398 : [ 2.77523e-005 ]
2399 : [ 3.56928e-005 ]
2400 : [ 3.0955e-005  ]
2401 : [ 2.27476e-005 ]
2402 : [ 3.01214e-005 ]
2403 : [ 2.44672e-005 ]
2404 : [ 2.7198e-005  ]
2405 : [ 2.73769e-005 ]
2406 : [ 3.02546e-005 ]
2407 : [ 2.50001e-005 ]
2408 : [ 2.88084e-005 ]
2409 : [ 2.98072e-005 ]
2410 : [ 2.53019e-005 ]
2411 : [ 2.46323e-005 ]
2412 : [ 3.3536e-005  ]
2413 : [ 3.31249e-005 ]
2414 : [ 3.01976e-005 ]
2415 : [ 3.18439e-005 ]
2416 : [ 2.34267e-005 ]
2417 : [ 2.92863e-005 ]
2418 : [ 2.53788e-005 ]
2419 : [ 3.08148e-005 ]
2420 : [ 2.76863e-005 ]
2421 : [ 3.02614e-005 ]
2422 : [ 3.50919e-005 ]
2423 : [ 2.75376e-005 ]
2424 : [ 2.92158e-005 ]
2425 : [ 2.5692e-005  ]
2426 : [ 2.34523e-005 ]
2427 : [ 2.3761e-005  ]
2428 : [ 2.94107e-005 ]
2429 : [ 3.16886e-005 ]
2430 : [ 3.74935e-005 ]
2431 : [ 3.07627e-005 ]
2432 : [ 2.83419e-005 ]
2433 : [ 3.75017e-005 ]
2434 : [ 3.41787e-005 ]
2435 : [ 3.14556e-005 ]
2436 : [ 2.79442e-005 ]
2437 : [ 3.33862e-005 ]
2438 : [ 2.8583e-005  ]
2439 : [ 3.02272e-005 ]
2440 : [ 2.73667e-005 ]
2441 : [ 2.19092e-005 ]
2442 : [ 3.38725e-005 ]
2443 : [ 2.34105e-005 ]
2444 : [ 3.45686e-005 ]
2445 : [ 2.49873e-005 ]
2446 : [ 2.39833e-005 ]
2447 : [ 3.47226e-005 ]
2448 : [ 2.21639e-005 ]
2449 : [ 2.19733e-005 ]
2450 : [ 3.19192e-005 ]
2451 : [ 2.35094e-005 ]
2452 : [ 3.25832e-005 ]
2453 : [ 3.05727e-005 ]
2454 : [ 3.3333e-005  ]
2455 : [ 2.41289e-005 ]
2456 : [ 2.83514e-005 ]
2457 : [ 3.54796e-005 ]
2458 : [ 2.87417e-005 ]
2459 : [ 3.20201e-005 ]
2460 : [ 2.86295e-005 ]
2461 : [ 3.46267e-005 ]
2462 : [ 3.23161e-005 ]
2463 : [ 2.40714e-005 ]
2464 : [ 2.9755e-005  ]
2465 : [ 2.83154e-005 ]
2466 : [ 2.32073e-005 ]
2467 : [ 2.7277e-005  ]
2468 : [ 3.08216e-005 ]
2469 : [ 3.18442e-005 ]
2470 : [ 3.09084e-005 ]
2471 : [ 2.42519e-005 ]
2472 : [ 2.77691e-005 ]
2473 : [ 2.51572e-005 ]
2474 : [ 2.28185e-005 ]
2475 : [ 3.25625e-005 ]
2476 : [ 3.31101e-005 ]
2477 : [ 2.89436e-005 ]
2478 : [ 2.60546e-005 ]
2479 : [ 2.13443e-005 ]
2480 : [ 2.13473e-005 ]
2481 : [ 3.24471e-005 ]
2482 : [ 3.10781e-005 ]
2483 : [ 2.79e-005    ]
2484 : [ 3.26638e-005 ]
2485 : [ 2.60507e-005 ]
2486 : [ 3.29822e-005 ]
2487 : [ 3.31639e-005 ]
2488 : [ 3.61622e-005 ]
2489 : [ 3.36272e-005 ]
2490 : [ 2.54224e-005 ]
2491 : [ 3.54718e-005 ]
2492 : [ 3.44341e-005 ]
2493 : [ 3.0276e-005  ]
2494 : [ 2.69249e-005 ]
2495 : [ 2.17846e-005 ]
2496 : [ 2.66011e-005 ]
2497 : [ 2.69317e-005 ]
2498 : [ 3.30237e-005 ]
2499 : [ 3.33465e-005 ]
2500 : [ 2.60683e-005 ]
2501 : [ 2.66146e-005 ]
2502 : [ 3.241e-005   ]
2503 : [ 3.29902e-005 ]
2504 : [ 2.53418e-005 ]
2505 : [ 2.50054e-005 ]
2506 : [ 2.92525e-005 ]
2507 : [ 2.61298e-005 ]
2508 : [ 2.51193e-005 ]
2509 : [ 3.29451e-005 ]
2510 : [ 3.01824e-005 ]
2511 : [ 3.20233e-005 ]
2512 : [ 2.5615e-005  ]
2513 : [ 3.09428e-005 ]
2514 : [ 2.96407e-005 ]
2515 : [ 3.00294e-005 ]
2516 : [ 3.32214e-005 ]
2517 : [ 2.45243e-005 ]
2518 : [ 3.55963e-005 ]
2519 : [ 3.03589e-005 ]
2520 : [ 2.40322e-005 ]
2521 : [ 3.01503e-005 ]
2522 : [ 2.94259e-005 ]
2523 : [ 2.74597e-005 ]
2524 : [ 2.68432e-005 ]
2525 : [ 3.00525e-005 ]
2526 : [ 2.41716e-005 ]
2527 : [ 2.45595e-005 ]
2528 : [ 3.09855e-005 ]
2529 : [ 2.63117e-005 ]
2530 : [ 3.14926e-005 ]
2531 : [ 2.54924e-005 ]
2532 : [ 2.79674e-005 ]
2533 : [ 2.69321e-005 ]
2534 : [ 3.57131e-005 ]
2535 : [ 3.57698e-005 ]
2536 : [ 3.24932e-005 ]
2537 : [ 2.73268e-005 ]
2538 : [ 3.02312e-005 ]
2539 : [ 3.34731e-005 ]
2540 : [ 2.58955e-005 ]
2541 : [ 2.31666e-005 ]
2542 : [ 2.24289e-005 ]
2543 : [ 3.2759e-005  ]
2544 : [ 2.93181e-005 ]
2545 : [ 3.03891e-005 ]
2546 : [ 2.81457e-005 ]
2547 : [ 3.08038e-005 ]
2548 : [ 2.68478e-005 ]
2549 : [ 2.70447e-005 ]
2550 : [ 2.80533e-005 ]
2551 : [ 2.56317e-005 ]
2552 : [ 2.99259e-005 ]
2553 : [ 3.01974e-005 ]
2554 : [ 3.23845e-005 ]
2555 : [ 3.69256e-005 ]
2556 : [ 3.58917e-005 ]
2557 : [ 2.2542e-005  ]
2558 : [ 3.38049e-005 ]
2559 : [ 2.3536e-005  ]
2560 : [ 3.50881e-005 ]
2561 : [ 2.35801e-005 ]
2562 : [ 2.21479e-005 ]
2563 : [ 2.3542e-005  ]
2564 : [ 2.29875e-005 ]
2565 : [ 2.68573e-005 ]
2566 : [ 3.08789e-005 ]
2567 : [ 3.09605e-005 ]
2568 : [ 3.21366e-005 ]
2569 : [ 2.68727e-005 ]
2570 : [ 2.50303e-005 ]
2571 : [ 2.97253e-005 ]
2572 : [ 2.91979e-005 ]
2573 : [ 2.80235e-005 ]
2574 : [ 3.15074e-005 ]
2575 : [ 2.62723e-005 ]
2576 : [ 3.47565e-005 ]
2577 : [ 3.20785e-005 ]
2578 : [ 3.34349e-005 ]
2579 : [ 2.56659e-005 ]
2580 : [ 2.35148e-005 ]
2581 : [ 3.40204e-005 ]
2582 : [ 3.05517e-005 ]
2583 : [ 3.1615e-005  ]
2584 : [ 2.81061e-005 ]
2585 : [ 3.37611e-005 ]
2586 : [ 2.64503e-005 ]
2587 : [ 2.51725e-005 ]
2588 : [ 2.96382e-005 ]
2589 : [ 2.47556e-005 ]
2590 : [ 2.29348e-005 ]
2591 : [ 3.33907e-005 ]
2592 : [ 2.63352e-005 ]
2593 : [ 2.56952e-005 ]
2594 : [ 2.75448e-005 ]
2595 : [ 3.36837e-005 ]
2596 : [ 2.64856e-005 ]
2597 : [ 2.97994e-005 ]
2598 : [ 3.06365e-005 ]
2599 : [ 3.04358e-005 ]
2600 : [ 2.77254e-005 ]
2601 : [ 2.65003e-005 ]
2602 : [ 2.84242e-005 ]
2603 : [ 3.22975e-005 ]
2604 : [ 2.43255e-005 ]
2605 : [ 2.59425e-005 ]
2606 : [ 3.47723e-005 ]
2607 : [ 3.32294e-005 ]
2608 : [ 2.64102e-005 ]
2609 : [ 3.54574e-005 ]
2610 : [ 3.25889e-005 ]
2611 : [ 3.22961e-005 ]
2612 : [ 2.97149e-005 ]
2613 : [ 3.57265e-005 ]
2614 : [ 2.3227e-005  ]
2615 : [ 2.72566e-005 ]
2616 : [ 2.78989e-005 ]
2617 : [ 2.68934e-005 ]
2618 : [ 3.45043e-005 ]
2619 : [ 2.81449e-005 ]
2620 : [ 2.47232e-005 ]
2621 : [ 2.97361e-005 ]
2622 : [ 3.12775e-005 ]
2623 : [ 3.19122e-005 ]
2624 : [ 2.89475e-005 ]
2625 : [ 2.70737e-005 ]
2626 : [ 2.43051e-005 ]
2627 : [ 2.47262e-005 ]
2628 : [ 2.41752e-005 ]
2629 : [ 3.31621e-005 ]
2630 : [ 3.4184e-005  ]
2631 : [ 3.36664e-005 ]
2632 : [ 3.43086e-005 ]
2633 : [ 2.29264e-005 ]
2634 : [ 2.76775e-005 ]
2635 : [ 2.65953e-005 ]
2636 : [ 3.26658e-005 ]
2637 : [ 2.41149e-005 ]
2638 : [ 2.65385e-005 ]
2639 : [ 3.13624e-005 ]
2640 : [ 2.44233e-005 ]
2641 : [ 2.72332e-005 ]
2642 : [ 2.64933e-005 ]
2643 : [ 3.49004e-005 ]
2644 : [ 2.63991e-005 ]
2645 : [ 2.61732e-005 ]
2646 : [ 2.27786e-005 ]
2647 : [ 2.5574e-005  ]
2648 : [ 2.86484e-005 ]
2649 : [ 2.25725e-005 ]
2650 : [ 3.29882e-005 ]
2651 : [ 2.71129e-005 ]
2652 : [ 2.44891e-005 ]
2653 : [ 2.32466e-005 ]
2654 : [ 3.2027e-005  ]
2655 : [ 2.23494e-005 ]
2656 : [ 2.86731e-005 ]
2657 : [ 2.63698e-005 ]
2658 : [ 3.06792e-005 ]
2659 : [ 2.82347e-005 ]
2660 : [ 3.14576e-005 ]
2661 : [ 3.0938e-005  ]
2662 : [ 3.32816e-005 ]
2663 : [ 2.69608e-005 ]
2664 : [ 2.32767e-005 ]
2665 : [ 2.73966e-005 ]
2666 : [ 2.98135e-005 ]
2667 : [ 2.9856e-005  ]
2668 : [ 2.48003e-005 ]
2669 : [ 3.02623e-005 ]
2670 : [ 3.28533e-005 ]
2671 : [ 3.19493e-005 ]
2672 : [ 3.57947e-005 ]
2673 : [ 3.07908e-005 ]
2674 : [ 2.59323e-005 ]
2675 : [ 3.26429e-005 ]
2676 : [ 2.47528e-005 ]
2677 : [ 2.65813e-005 ]
2678 : [ 3.29828e-005 ]
2679 : [ 2.67975e-005 ]
2680 : [ 3.12722e-005 ]
2681 : [ 3.43737e-005 ]
2682 : [ 3.24943e-005 ]
2683 : [ 3.05705e-005 ]
2684 : [ 2.71971e-005 ]
2685 : [ 2.20652e-005 ]
2686 : [ 3.09806e-005 ]
2687 : [ 2.9925e-005  ]
2688 : [ 2.54965e-005 ]
2689 : [ 2.50519e-005 ]
2690 : [ 3.15952e-005 ]
2691 : [ 2.66415e-005 ]
2692 : [ 2.28702e-005 ]
2693 : [ 2.49121e-005 ]
2694 : [ 3.1417e-005  ]
2695 : [ 3.5109e-005  ]
2696 : [ 2.19765e-005 ]
2697 : [ 3.71628e-005 ]
2698 : [ 2.70451e-005 ]
2699 : [ 2.68942e-005 ]
2700 : [ 2.96209e-005 ]
2701 : [ 3.47521e-005 ]
2702 : [ 2.53173e-005 ]
2703 : [ 3.79412e-005 ]
2704 : [ 3.31552e-005 ]
2705 : [ 2.54442e-005 ]
2706 : [ 2.10513e-005 ]
2707 : [ 3.1902e-005  ]
2708 : [ 2.97141e-005 ]
2709 : [ 2.72382e-005 ]
2710 : [ 3.30634e-005 ]
2711 : [ 3.50404e-005 ]
2712 : [ 2.44418e-005 ]
2713 : [ 2.80168e-005 ]
2714 : [ 2.58975e-005 ]
2715 : [ 2.14989e-005 ]
2716 : [ 2.27834e-005 ]
2717 : [ 2.60374e-005 ]
2718 : [ 2.77606e-005 ]
2719 : [ 3.50572e-005 ]
2720 : [ 3.44553e-005 ]
2721 : [ 2.77194e-005 ]
2722 : [ 3.16517e-005 ]
2723 : [ 3.1629e-005  ]
2724 : [ 2.71193e-005 ]
2725 : [ 3.23742e-005 ]
2726 : [ 3.23326e-005 ]
2727 : [ 2.74743e-005 ]
2728 : [ 2.67996e-005 ]
2729 : [ 2.09685e-005 ]
2730 : [ 2.55264e-005 ]
2731 : [ 3.41558e-005 ]
2732 : [ 3.47115e-005 ]
2733 : [ 2.08479e-005 ]
2734 : [ 3.20042e-005 ]
2735 : [ 3.03726e-005 ]
2736 : [ 2.74007e-005 ]
2737 : [ 3.71577e-005 ]
2738 : [ 2.72748e-005 ]
2739 : [ 3.18476e-005 ]
2740 : [ 2.22453e-005 ]
2741 : [ 2.29793e-005 ]
2742 : [ 2.95529e-005 ]
2743 : [ 3.39724e-005 ]
2744 : [ 2.55188e-005 ]
2745 : [ 3.33075e-005 ]
2746 : [ 2.92076e-005 ]
2747 : [ 2.17055e-005 ]
2748 : [ 2.61205e-005 ]
2749 : [ 2.47387e-005 ]
2750 : [ 2.90554e-005 ]
2751 : [ 3.15538e-005 ]
2752 : [ 3.32931e-005 ]
2753 : [ 3.26124e-005 ]
2754 : [ 2.49092e-005 ]
2755 : [ 2.98005e-005 ]
2756 : [ 2.41687e-005 ]
2757 : [ 2.59967e-005 ]
2758 : [ 3.39962e-005 ]
2759 : [ 3.05115e-005 ]
2760 : [ 2.549e-005   ]
2761 : [ 2.54261e-005 ]
2762 : [ 2.80838e-005 ]
2763 : [ 2.41545e-005 ]
2764 : [ 2.73032e-005 ]
2765 : [ 2.92252e-005 ]
2766 : [ 2.30869e-005 ]
2767 : [ 3.08377e-005 ]
2768 : [ 2.66421e-005 ]
2769 : [ 2.38889e-005 ]
2770 : [ 2.45967e-005 ]
2771 : [ 2.72407e-005 ]
2772 : [ 2.49463e-005 ]
2773 : [ 3.06056e-005 ]
2774 : [ 3.50487e-005 ]
2775 : [ 3.27577e-005 ]
2776 : [ 3.00384e-005 ]
2777 : [ 3.06781e-005 ]
2778 : [ 2.94709e-005 ]
2779 : [ 3.811e-005   ]
2780 : [ 2.64518e-005 ]
2781 : [ 3.17244e-005 ]
2782 : [ 2.45753e-005 ]
2783 : [ 2.35246e-005 ]
2784 : [ 3.15341e-005 ]
2785 : [ 2.89049e-005 ]
2786 : [ 3.00512e-005 ]
2787 : [ 2.78369e-005 ]
2788 : [ 2.7177e-005  ]
2789 : [ 3.31252e-005 ]
2790 : [ 3.11701e-005 ]
2791 : [ 2.65751e-005 ]
2792 : [ 2.81288e-005 ]
2793 : [ 2.51681e-005 ]
2794 : [ 2.5888e-005  ]
2795 : [ 3.31341e-005 ]
2796 : [ 2.48142e-005 ]
2797 : [ 3.28272e-005 ]
2798 : [ 2.75364e-005 ]
2799 : [ 2.80397e-005 ]
2800 : [ 2.44826e-005 ]
2801 : [ 2.40576e-005 ]
2802 : [ 3.46619e-005 ]
2803 : [ 2.92928e-005 ]
2804 : [ 3.06073e-005 ]
2805 : [ 3.24466e-005 ]
2806 : [ 2.91912e-005 ]
2807 : [ 2.3451e-005  ]
2808 : [ 3.36714e-005 ]
2809 : [ 3.06865e-005 ]
2810 : [ 2.24482e-005 ]
2811 : [ 2.16392e-005 ]
2812 : [ 2.27554e-005 ]
2813 : [ 3.22759e-005 ]
2814 : [ 3.05923e-005 ]
2815 : [ 2.99829e-005 ]
2816 : [ 2.70305e-005 ]
2817 : [ 3.46959e-005 ]
2818 : [ 3.00512e-005 ]
2819 : [ 2.30567e-005 ]
2820 : [ 2.61331e-005 ]
2821 : [ 2.23608e-005 ]
2822 : [ 2.68018e-005 ]
2823 : [ 2.27981e-005 ]
2824 : [ 3.00506e-005 ]
2825 : [ 2.73509e-005 ]
2826 : [ 2.32222e-005 ]
2827 : [ 3.11007e-005 ]
2828 : [ 2.96241e-005 ]
2829 : [ 3.05956e-005 ]
2830 : [ 3.11881e-005 ]
2831 : [ 3.42627e-005 ]
2832 : [ 3.19693e-005 ]
2833 : [ 3.32531e-005 ]
2834 : [ 3.03792e-005 ]
2835 : [ 2.4616e-005  ]
2836 : [ 3.11361e-005 ]
2837 : [ 3.11803e-005 ]
2838 : [ 3.13252e-005 ]
2839 : [ 2.71153e-005 ]
2840 : [ 2.16562e-005 ]
2841 : [ 3.60212e-005 ]
2842 : [ 3.41478e-005 ]
2843 : [ 2.60453e-005 ]
2844 : [ 2.17773e-005 ]
2845 : [ 2.63217e-005 ]
2846 : [ 2.76251e-005 ]
2847 : [ 2.24131e-005 ]
2848 : [ 2.58085e-005 ]
2849 : [ 2.92028e-005 ]
2850 : [ 2.67129e-005 ]
2851 : [ 2.95452e-005 ]
2852 : [ 2.17107e-005 ]
2853 : [ 2.97241e-005 ]
2854 : [ 2.67166e-005 ]
2855 : [ 3.15261e-005 ]
2856 : [ 3.04985e-005 ]
2857 : [ 2.53922e-005 ]
2858 : [ 2.51136e-005 ]
2859 : [ 2.16628e-005 ]
2860 : [ 3.70732e-005 ]
2861 : [ 3.13432e-005 ]
2862 : [ 2.25985e-005 ]
2863 : [ 2.34982e-005 ]
2864 : [ 3.36357e-005 ]
2865 : [ 3.19054e-005 ]
2866 : [ 2.12938e-005 ]
2867 : [ 2.4745e-005  ]
2868 : [ 3.29082e-005 ]
2869 : [ 2.61035e-005 ]
2870 : [ 2.78421e-005 ]
2871 : [ 2.86425e-005 ]
2872 : [ 2.32216e-005 ]
2873 : [ 3.02875e-005 ]
2874 : [ 2.38505e-005 ]
2875 : [ 2.34793e-005 ]
2876 : [ 2.34633e-005 ]
2877 : [ 2.52255e-005 ]
2878 : [ 2.55602e-005 ]
2879 : [ 3.32368e-005 ]
2880 : [ 2.24163e-005 ]
2881 : [ 2.99002e-005 ]
2882 : [ 3.11476e-005 ]
2883 : [ 2.57564e-005 ]
2884 : [ 2.63924e-005 ]
2885 : [ 2.93972e-005 ]
2886 : [ 2.32673e-005 ]
2887 : [ 2.27898e-005 ]
2888 : [ 3.3978e-005  ]
2889 : [ 2.28299e-005 ]
2890 : [ 3.10818e-005 ]
2891 : [ 3.1428e-005  ]
2892 : [ 2.38071e-005 ]
2893 : [ 2.15289e-005 ]
2894 : [ 2.3992e-005  ]
2895 : [ 2.32153e-005 ]
2896 : [ 3.16215e-005 ]
2897 : [ 3.57223e-005 ]
2898 : [ 2.46304e-005 ]
2899 : [ 2.9499e-005  ]
2900 : [ 3.33008e-005 ]
2901 : [ 3.27142e-005 ]
2902 : [ 2.3294e-005  ]
2903 : [ 2.77758e-005 ]
2904 : [ 3.74782e-005 ]
2905 : [ 3.05077e-005 ]
2906 : [ 2.93288e-005 ]
2907 : [ 2.95868e-005 ]
2908 : [ 2.38029e-005 ]
2909 : [ 2.91146e-005 ]
2910 : [ 2.77498e-005 ]
2911 : [ 2.96107e-005 ]
2912 : [ 2.68349e-005 ]
2913 : [ 3.26969e-005 ]
2914 : [ 2.14918e-005 ]
2915 : [ 2.76506e-005 ]
2916 : [ 2.689e-005   ]
2917 : [ 2.60186e-005 ]
2918 : [ 2.93938e-005 ]
2919 : [ 3.17406e-005 ]
2920 : [ 2.94661e-005 ]
2921 : [ 3.07234e-005 ]
2922 : [ 3.2945e-005  ]
2923 : [ 2.31732e-005 ]
2924 : [ 2.92577e-005 ]
2925 : [ 2.27444e-005 ]
2926 : [ 2.89845e-005 ]
2927 : [ 2.93776e-005 ]
2928 : [ 2.25188e-005 ]
2929 : [ 2.28873e-005 ]
2930 : [ 2.51416e-005 ]
2931 : [ 2.89557e-005 ]
2932 : [ 2.25765e-005 ]
2933 : [ 2.37144e-005 ]
2934 : [ 2.67657e-005 ]
2935 : [ 3.54334e-005 ]
2936 : [ 2.60333e-005 ]
2937 : [ 2.86167e-005 ]
2938 : [ 2.50305e-005 ]
2939 : [ 2.5598e-005  ]
2940 : [ 2.8077e-005  ]
2941 : [ 2.89856e-005 ]
2942 : [ 2.83543e-005 ]
2943 : [ 3.28458e-005 ]
2944 : [ 2.51205e-005 ]
2945 : [ 2.41295e-005 ]
2946 : [ 3.03058e-005 ]
2947 : [ 3.37593e-005 ]
2948 : [ 2.12104e-005 ]
2949 : [ 2.99391e-005 ]
2950 : [ 2.74984e-005 ]
2951 : [ 3.59705e-005 ]
2952 : [ 2.76563e-005 ]
2953 : [ 2.68206e-005 ]
2954 : [ 2.44502e-005 ]
2955 : [ 3.10772e-005 ]
2956 : [ 3.14121e-005 ]
2957 : [ 2.59137e-005 ]
2958 : [ 2.67294e-005 ]
2959 : [ 3.10444e-005 ]
2960 : [ 2.7797e-005  ]
2961 : [ 2.39908e-005 ]
2962 : [ 2.33983e-005 ]
2963 : [ 3.02762e-005 ]
2964 : [ 2.24407e-005 ]
2965 : [ 2.67722e-005 ]
2966 : [ 2.76083e-005 ]
2967 : [ 2.78587e-005 ]
2968 : [ 2.21428e-005 ]
2969 : [ 3.39058e-005 ]
2970 : [ 2.49985e-005 ]
2971 : [ 3.04783e-005 ]
2972 : [ 2.07639e-005 ]
2973 : [ 2.67796e-005 ]
2974 : [ 2.70702e-005 ]
2975 : [ 3.52032e-005 ]
2976 : [ 2.61967e-005 ]
2977 : [ 3.07229e-005 ]
2978 : [ 2.44857e-005 ]
2979 : [ 3.47623e-005 ]
2980 : [ 3.29637e-005 ]
2981 : [ 3.70211e-005 ]
2982 : [ 2.38477e-005 ]
2983 : [ 3.04097e-005 ]
2984 : [ 2.62084e-005 ]
2985 : [ 2.92701e-005 ]
2986 : [ 3.52754e-005 ]
2987 : [ 2.91001e-005 ]
2988 : [ 2.93116e-005 ]
2989 : [ 3.22547e-005 ]
2990 : [ 2.15454e-005 ]
2991 : [ 3.0071e-005  ]
2992 : [ 2.85927e-005 ]
2993 : [ 2.99724e-005 ]
2994 : [ 3.04776e-005 ]
2995 : [ 2.41209e-005 ]
2996 : [ 2.5372e-005  ]
2997 : [ 3.17685e-005 ]
2998 : [ 2.13821e-005 ]
2999 : [ 2.91428e-005 ]
3000 : [ 2.7729e-005  ]
3001 : [ 3.22671e-005 ]
3002 : [ 2.54481e-005 ]
3003 : [ 3.21318e-005 ]
3004 : [ 2.246e-005   ]
3005 : [ 3.1805e-005  ]
3006 : [ 2.34443e-005 ]
3007 : [ 2.43186e-005 ]
3008 : [ 3.35183e-005 ]
3009 : [ 2.38966e-005 ]
3010 : [ 3.20292e-005 ]
3011 : [ 2.94445e-005 ]
3012 : [ 3.32499e-005 ]
3013 : [ 2.29746e-005 ]
3014 : [ 3.1603e-005  ]
3015 : [ 2.85049e-005 ]
3016 : [ 3.15601e-005 ]
3017 : [ 3.02244e-005 ]
3018 : [ 3.27035e-005 ]
3019 : [ 3.02109e-005 ]
3020 : [ 2.93735e-005 ]
3021 : [ 3.11769e-005 ]
3022 : [ 2.46097e-005 ]
3023 : [ 3.61118e-005 ]
3024 : [ 3.44027e-005 ]
3025 : [ 3.47227e-005 ]
3026 : [ 2.88828e-005 ]
3027 : [ 3.10384e-005 ]
3028 : [ 3.20913e-005 ]
3029 : [ 3.40282e-005 ]
3030 : [ 2.89291e-005 ]
3031 : [ 2.72167e-005 ]
3032 : [ 2.37731e-005 ]
3033 : [ 3.10024e-005 ]
3034 : [ 2.60244e-005 ]
3035 : [ 2.79998e-005 ]
3036 : [ 3.24981e-005 ]
3037 : [ 2.77147e-005 ]
3038 : [ 3.22923e-005 ]
3039 : [ 2.40165e-005 ]
3040 : [ 2.49578e-005 ]
3041 : [ 3.05616e-005 ]
3042 : [ 3.45848e-005 ]
3043 : [ 3.03877e-005 ]
3044 : [ 2.95826e-005 ]
3045 : [ 2.81883e-005 ]
3046 : [ 3.02883e-005 ]
3047 : [ 2.73613e-005 ]
3048 : [ 3.46253e-005 ]
3049 : [ 3.4459e-005  ]
3050 : [ 3.08001e-005 ]
3051 : [ 2.74444e-005 ]
3052 : [ 2.30328e-005 ]
3053 : [ 3.32408e-005 ]
3054 : [ 2.83937e-005 ]
3055 : [ 3.59812e-005 ]
3056 : [ 3.13625e-005 ]
3057 : [ 3.53128e-005 ]
3058 : [ 2.90248e-005 ]
3059 : [ 2.72001e-005 ]
3060 : [ 3.16499e-005 ]
3061 : [ 2.83536e-005 ]
3062 : [ 3.60688e-005 ]
3063 : [ 2.57574e-005 ]
3064 : [ 3.15992e-005 ]
3065 : [ 3.1436e-005  ]
3066 : [ 2.6313e-005  ]
3067 : [ 2.23499e-005 ]
3068 : [ 2.34142e-005 ]
3069 : [ 3.1938e-005  ]
3070 : [ 2.78971e-005 ]
3071 : [ 2.62381e-005 ]
3072 : [ 2.73475e-005 ]
3073 : [ 2.80461e-005 ]
3074 : [ 2.92059e-005 ]
3075 : [ 3.15519e-005 ]
3076 : [ 2.42537e-005 ]
3077 : [ 2.60504e-005 ]
3078 : [ 2.82415e-005 ]
3079 : [ 2.41507e-005 ]
3080 : [ 2.83788e-005 ]
3081 : [ 2.73279e-005 ]
3082 : [ 2.876e-005   ]
3083 : [ 2.27692e-005 ]
3084 : [ 3.08144e-005 ]
3085 : [ 3.17709e-005 ]
3086 : [ 3.2031e-005  ]
3087 : [ 2.31955e-005 ]
3088 : [ 2.97889e-005 ]
3089 : [ 2.81237e-005 ]
3090 : [ 3.49023e-005 ]
3091 : [ 2.86452e-005 ]
3092 : [ 2.86283e-005 ]
3093 : [ 2.51146e-005 ]
3094 : [ 2.27005e-005 ]
3095 : [ 2.60272e-005 ]
3096 : [ 3.13581e-005 ]
3097 : [ 3.80704e-005 ]
3098 : [ 3.16665e-005 ]
3099 : [ 3.25659e-005 ]
3100 : [ 2.98553e-005 ]
3101 : [ 2.4017e-005  ]
3102 : [ 3.19384e-005 ]
3103 : [ 2.88443e-005 ]
3104 : [ 3.05668e-005 ]
3105 : [ 2.54367e-005 ]
3106 : [ 3.03467e-005 ]
3107 : [ 3.18998e-005 ]
3108 : [ 3.1837e-005  ]
3109 : [ 3.30077e-005 ]
3110 : [ 2.57396e-005 ]
3111 : [ 3.26978e-005 ]
3112 : [ 2.44427e-005 ]
3113 : [ 3.34977e-005 ]
3114 : [ 2.82872e-005 ]
3115 : [ 2.99197e-005 ]
3116 : [ 2.85541e-005 ]
3117 : [ 3.50875e-005 ]
3118 : [ 3.64623e-005 ]
3119 : [ 2.35215e-005 ]
3120 : [ 3.14651e-005 ]
3121 : [ 2.36944e-005 ]
3122 : [ 2.59144e-005 ]
3123 : [ 2.72879e-005 ]
3124 : [ 3.19645e-005 ]
3125 : [ 3.36071e-005 ]
3126 : [ 3.093e-005   ]
3127 : [ 2.31373e-005 ]
3128 : [ 3.34389e-005 ]
3129 : [ 2.58136e-005 ]
3130 : [ 3.41209e-005 ]
3131 : [ 3.37083e-005 ]
3132 : [ 3.49843e-005 ]
3133 : [ 2.58655e-005 ]
3134 : [ 2.49461e-005 ]
3135 : [ 3.02801e-005 ]
3136 : [ 2.8823e-005  ]
3137 : [ 2.49776e-005 ]
3138 : [ 3.25997e-005 ]
3139 : [ 2.44054e-005 ]
3140 : [ 3.12732e-005 ]
3141 : [ 3.11567e-005 ]
3142 : [ 2.82105e-005 ]
3143 : [ 2.82711e-005 ]
3144 : [ 3.53827e-005 ]
3145 : [ 2.77068e-005 ]
3146 : [ 2.86573e-005 ]
3147 : [ 2.99141e-005 ]
3148 : [ 3.30061e-005 ]
3149 : [ 2.17336e-005 ]
3150 : [ 3.62521e-005 ]
3151 : [ 2.5403e-005  ]
3152 : [ 3.31844e-005 ]
3153 : [ 2.13418e-005 ]
3154 : [ 2.59936e-005 ]
3155 : [ 2.23113e-005 ]
3156 : [ 3.39852e-005 ]
3157 : [ 2.95445e-005 ]
3158 : [ 2.38761e-005 ]
3159 : [ 2.31323e-005 ]
3160 : [ 2.86403e-005 ]
3161 : [ 2.39134e-005 ]
3162 : [ 3.06438e-005 ]
3163 : [ 2.31308e-005 ]
3164 : [ 3.06605e-005 ]
3165 : [ 2.63483e-005 ]
3166 : [ 2.48803e-005 ]
3167 : [ 2.81365e-005 ]
3168 : [ 2.43551e-005 ]
3169 : [ 2.77865e-005 ]
3170 : [ 2.33252e-005 ]
3171 : [ 3.38918e-005 ]
3172 : [ 2.45197e-005 ]
3173 : [ 3.0648e-005  ]
3174 : [ 3.76388e-005 ]
3175 : [ 3.04306e-005 ]
3176 : [ 3.01395e-005 ]
3177 : [ 2.69375e-005 ]
3178 : [ 2.62973e-005 ]
3179 : [ 2.36581e-005 ]
3180 : [ 3.18743e-005 ]
3181 : [ 2.61336e-005 ]
3182 : [ 3.23153e-005 ]
3183 : [ 2.15493e-005 ]
3184 : [ 2.83639e-005 ]
3185 : [ 2.59378e-005 ]
3186 : [ 2.85881e-005 ]
3187 : [ 2.82954e-005 ]
3188 : [ 2.98019e-005 ]
3189 : [ 3.45948e-005 ]
3190 : [ 3.54762e-005 ]
3191 : [ 3.17611e-005 ]
3192 : [ 2.64172e-005 ]
3193 : [ 3.18673e-005 ]
3194 : [ 2.61791e-005 ]
3195 : [ 3.12723e-005 ]
3196 : [ 2.42284e-005 ]
3197 : [ 3.29539e-005 ]
3198 : [ 2.54003e-005 ]
3199 : [ 2.81799e-005 ]
3200 : [ 2.48533e-005 ]
3201 : [ 2.73389e-005 ]
3202 : [ 2.86149e-005 ]
3203 : [ 3.68679e-005 ]
3204 : [ 3.28806e-005 ]
3205 : [ 3.24044e-005 ]
3206 : [ 2.94752e-005 ]
3207 : [ 3.32203e-005 ]
3208 : [ 2.57692e-005 ]
3209 : [ 3.33294e-005 ]
3210 : [ 3.17027e-005 ]
3211 : [ 3.24103e-005 ]
3212 : [ 3.04482e-005 ]
3213 : [ 2.42701e-005 ]
3214 : [ 2.09069e-005 ]
3215 : [ 2.96928e-005 ]
3216 : [ 2.91589e-005 ]
3217 : [ 3.11592e-005 ]
3218 : [ 2.58442e-005 ]
3219 : [ 3.15068e-005 ]
3220 : [ 2.13507e-005 ]
3221 : [ 3.49875e-005 ]
3222 : [ 2.32042e-005 ]
3223 : [ 3.19278e-005 ]
3224 : [ 2.91424e-005 ]
3225 : [ 2.58029e-005 ]
3226 : [ 2.63277e-005 ]
3227 : [ 2.2679e-005  ]
3228 : [ 3.46241e-005 ]
3229 : [ 3.48477e-005 ]
3230 : [ 3.42233e-005 ]
3231 : [ 3.41214e-005 ]
3232 : [ 2.83264e-005 ]
3233 : [ 2.88141e-005 ]
3234 : [ 2.45851e-005 ]
3235 : [ 2.83607e-005 ]
3236 : [ 3.73883e-005 ]
3237 : [ 3.18959e-005 ]
3238 : [ 3.14522e-005 ]
3239 : [ 2.24938e-005 ]
3240 : [ 2.95035e-005 ]
3241 : [ 3.03764e-005 ]
3242 : [ 2.36733e-005 ]
3243 : [ 2.94052e-005 ]
3244 : [ 3.73639e-005 ]
3245 : [ 3.15267e-005 ]
3246 : [ 2.86195e-005 ]
3247 : [ 3.62561e-005 ]
3248 : [ 3.48703e-005 ]
3249 : [ 3.20775e-005 ]
3250 : [ 3.36106e-005 ]
3251 : [ 2.08505e-005 ]
3252 : [ 2.37239e-005 ]
3253 : [ 2.2071e-005  ]
3254 : [ 3.55418e-005 ]
3255 : [ 2.5333e-005  ]
3256 : [ 2.92962e-005 ]
3257 : [ 3.33467e-005 ]
3258 : [ 2.47445e-005 ]
3259 : [ 2.55543e-005 ]
3260 : [ 2.50327e-005 ]
3261 : [ 2.76871e-005 ]
3262 : [ 2.65565e-005 ]
3263 : [ 2.40991e-005 ]
3264 : [ 3.07394e-005 ]
3265 : [ 2.95865e-005 ]
3266 : [ 2.70147e-005 ]
3267 : [ 3.05303e-005 ]
3268 : [ 3.60459e-005 ]
3269 : [ 2.26824e-005 ]
3270 : [ 3.10793e-005 ]
3271 : [ 2.35792e-005 ]
3272 : [ 2.83325e-005 ]
3273 : [ 2.40793e-005 ]
3274 : [ 3.34463e-005 ]
3275 : [ 2.46009e-005 ]
3276 : [ 2.47751e-005 ]
3277 : [ 3.17656e-005 ]
3278 : [ 3.08854e-005 ]
3279 : [ 3.11476e-005 ]
3280 : [ 2.17308e-005 ]
3281 : [ 3.30524e-005 ]
3282 : [ 2.89787e-005 ]
3283 : [ 2.77304e-005 ]
3284 : [ 2.5978e-005  ]
3285 : [ 2.19396e-005 ]
3286 : [ 2.26124e-005 ]
3287 : [ 2.53266e-005 ]
3288 : [ 2.73207e-005 ]
3289 : [ 3.63727e-005 ]
3290 : [ 3.30693e-005 ]
3291 : [ 3.05695e-005 ]
3292 : [ 2.88971e-005 ]
3293 : [ 2.45816e-005 ]
3294 : [ 2.28457e-005 ]
3295 : [ 3.705e-005   ]
3296 : [ 2.79263e-005 ]
3297 : [ 3.16939e-005 ]
3298 : [ 2.5576e-005  ]
3299 : [ 2.51596e-005 ]
3300 : [ 2.75206e-005 ]
3301 : [ 2.12474e-005 ]
3302 : [ 3.09652e-005 ]
3303 : [ 2.77522e-005 ]
3304 : [ 3.00974e-005 ]
3305 : [ 2.82939e-005 ]
3306 : [ 3.00021e-005 ]
3307 : [ 2.80609e-005 ]
3308 : [ 3.56654e-005 ]
3309 : [ 2.40111e-005 ]
3310 : [ 2.77428e-005 ]
3311 : [ 2.4252e-005  ]
3312 : [ 3.46641e-005 ]
3313 : [ 3.06118e-005 ]
3314 : [ 2.72875e-005 ]
3315 : [ 3.03976e-005 ]
3316 : [ 3.26429e-005 ]
3317 : [ 3.14568e-005 ]
3318 : [ 2.5921e-005  ]
3319 : [ 3.49941e-005 ]
3320 : [ 2.18666e-005 ]
3321 : [ 3.23993e-005 ]
3322 : [ 3.30429e-005 ]
3323 : [ 2.86113e-005 ]
3324 : [ 3.17959e-005 ]
3325 : [ 3.09606e-005 ]
3326 : [ 2.4114e-005  ]
3327 : [ 3.30736e-005 ]
3328 : [ 2.99041e-005 ]
3329 : [ 2.72584e-005 ]
3330 : [ 2.60123e-005 ]
3331 : [ 2.37799e-005 ]
3332 : [ 2.37631e-005 ]
3333 : [ 3.02581e-005 ]
3334 : [ 2.20959e-005 ]
3335 : [ 2.38779e-005 ]
3336 : [ 3.03198e-005 ]
3337 : [ 2.96415e-005 ]
3338 : [ 2.68826e-005 ]
3339 : [ 2.49061e-005 ]
3340 : [ 3.48074e-005 ]
3341 : [ 2.606e-005   ]
3342 : [ 3.59217e-005 ]
3343 : [ 3.07776e-005 ]
3344 : [ 2.66431e-005 ]
3345 : [ 2.25692e-005 ]
3346 : [ 3.74225e-005 ]
3347 : [ 3.00136e-005 ]
3348 : [ 2.55179e-005 ]
3349 : [ 3.2809e-005  ]
3350 : [ 2.59513e-005 ]
3351 : [ 2.60279e-005 ]
3352 : [ 3.34277e-005 ]
3353 : [ 2.67975e-005 ]
3354 : [ 2.22693e-005 ]
3355 : [ 2.88744e-005 ]
3356 : [ 2.60968e-005 ]
3357 : [ 2.68819e-005 ]
3358 : [ 2.48596e-005 ]
3359 : [ 2.60568e-005 ]
3360 : [ 3.16226e-005 ]
3361 : [ 3.01446e-005 ]
3362 : [ 2.5013e-005  ]
3363 : [ 2.56129e-005 ]
3364 : [ 2.19196e-005 ]
3365 : [ 2.4057e-005  ]
3366 : [ 2.12866e-005 ]
3367 : [ 2.88563e-005 ]
3368 : [ 2.54909e-005 ]
3369 : [ 3.01144e-005 ]
3370 : [ 2.68091e-005 ]
3371 : [ 2.68374e-005 ]
3372 : [ 2.89856e-005 ]
3373 : [ 2.79494e-005 ]
3374 : [ 2.17334e-005 ]
3375 : [ 2.79996e-005 ]
3376 : [ 2.12402e-005 ]
3377 : [ 2.83909e-005 ]
3378 : [ 2.82067e-005 ]
3379 : [ 2.9576e-005  ]
3380 : [ 3.12616e-005 ]
3381 : [ 3.21875e-005 ]
3382 : [ 3.20453e-005 ]
3383 : [ 2.72974e-005 ]
3384 : [ 3.26566e-005 ]
3385 : [ 2.65917e-005 ]
3386 : [ 3.28868e-005 ]
3387 : [ 2.56442e-005 ]
3388 : [ 3.39412e-005 ]
3389 : [ 2.59987e-005 ]
3390 : [ 2.69887e-005 ]
3391 : [ 2.43585e-005 ]
3392 : [ 3.34588e-005 ]
3393 : [ 3.18786e-005 ]
3394 : [ 2.38696e-005 ]
3395 : [ 2.59676e-005 ]
3396 : [ 2.45908e-005 ]
3397 : [ 2.9989e-005  ]
3398 : [ 2.52291e-005 ]
3399 : [ 3.09528e-005 ]
3400 : [ 2.38115e-005 ]
3401 : [ 3.04385e-005 ]
3402 : [ 2.3778e-005  ]
3403 : [ 2.8319e-005  ]
3404 : [ 2.58361e-005 ]
3405 : [ 2.9178e-005  ]
3406 : [ 2.94826e-005 ]
3407 : [ 3.66708e-005 ]
3408 : [ 2.57997e-005 ]
3409 : [ 3.25011e-005 ]
3410 : [ 3.57523e-005 ]
3411 : [ 3.29412e-005 ]
3412 : [ 2.47027e-005 ]
3413 : [ 3.1503e-005  ]
3414 : [ 3.17117e-005 ]
3415 : [ 3.47229e-005 ]
3416 : [ 2.7916e-005  ]
3417 : [ 2.66815e-005 ]
3418 : [ 3.0888e-005  ]
3419 : [ 2.90165e-005 ]
3420 : [ 2.26846e-005 ]
3421 : [ 2.09181e-005 ]
3422 : [ 2.3438e-005  ]
3423 : [ 2.92444e-005 ]
3424 : [ 2.82967e-005 ]
3425 : [ 3.59038e-005 ]
3426 : [ 2.8567e-005  ]
3427 : [ 2.37244e-005 ]
3428 : [ 2.89881e-005 ]
3429 : [ 2.21751e-005 ]
3430 : [ 2.50818e-005 ]
3431 : [ 2.59333e-005 ]
3432 : [ 3.30991e-005 ]
3433 : [ 2.91497e-005 ]
3434 : [ 2.65033e-005 ]
3435 : [ 3.21716e-005 ]
3436 : [ 2.9156e-005  ]
3437 : [ 2.27769e-005 ]
3438 : [ 3.4609e-005  ]
3439 : [ 3.39641e-005 ]
3440 : [ 2.71321e-005 ]
3441 : [ 3.26431e-005 ]
3442 : [ 2.91195e-005 ]
3443 : [ 2.80261e-005 ]
3444 : [ 3.18786e-005 ]
3445 : [ 3.01828e-005 ]
3446 : [ 2.67634e-005 ]
3447 : [ 2.97607e-005 ]
3448 : [ 3.74418e-005 ]
3449 : [ 2.74471e-005 ]
3450 : [ 3.20701e-005 ]
3451 : [ 3.50644e-005 ]
3452 : [ 2.83397e-005 ]
3453 : [ 3.262e-005   ]
3454 : [ 3.07717e-005 ]
3455 : [ 2.83416e-005 ]
3456 : [ 2.81238e-005 ]
3457 : [ 2.25776e-005 ]
3458 : [ 2.16301e-005 ]
3459 : [ 2.4267e-005  ]
3460 : [ 2.52209e-005 ]
3461 : [ 2.9323e-005  ]
3462 : [ 2.65123e-005 ]
3463 : [ 3.36022e-005 ]
3464 : [ 2.82383e-005 ]
3465 : [ 2.85143e-005 ]
3466 : [ 2.96991e-005 ]
3467 : [ 3.12182e-005 ]
3468 : [ 2.63594e-005 ]
3469 : [ 3.00547e-005 ]
3470 : [ 2.44699e-005 ]
3471 : [ 3.68873e-005 ]
3472 : [ 2.77317e-005 ]
3473 : [ 3.359e-005   ]
3474 : [ 3.02522e-005 ]
3475 : [ 2.91214e-005 ]
3476 : [ 2.68235e-005 ]
3477 : [ 2.99496e-005 ]
3478 : [ 2.75713e-005 ]
3479 : [ 2.65364e-005 ]
3480 : [ 3.21147e-005 ]
3481 : [ 3.11859e-005 ]
3482 : [ 3.46407e-005 ]
3483 : [ 2.57534e-005 ]
3484 : [ 2.70418e-005 ]
3485 : [ 2.93099e-005 ]
3486 : [ 3.27142e-005 ]
3487 : [ 3.15798e-005 ]
3488 : [ 3.13213e-005 ]
3489 : [ 2.85626e-005 ]
3490 : [ 2.65626e-005 ]
3491 : [ 3.07389e-005 ]
3492 : [ 2.68943e-005 ]
3493 : [ 3.21608e-005 ]
3494 : [ 3.44966e-005 ]
3495 : [ 3.04703e-005 ]
3496 : [ 2.43614e-005 ]
3497 : [ 3.36974e-005 ]
3498 : [ 3.16496e-005 ]
3499 : [ 2.52701e-005 ]
3500 : [ 2.97296e-005 ]
3501 : [ 2.64564e-005 ]
3502 : [ 2.69419e-005 ]
3503 : [ 2.31892e-005 ]
3504 : [ 3.16806e-005 ]
3505 : [ 2.36783e-005 ]
3506 : [ 3.80202e-005 ]
3507 : [ 2.7951e-005  ]
3508 : [ 3.38784e-005 ]
3509 : [ 2.43854e-005 ]
3510 : [ 2.77219e-005 ]
3511 : [ 2.87111e-005 ]
3512 : [ 2.11578e-005 ]
3513 : [ 2.83942e-005 ]
3514 : [ 2.18527e-005 ]
3515 : [ 2.94745e-005 ]
3516 : [ 2.88853e-005 ]
3517 : [ 2.34489e-005 ]
3518 : [ 3.24722e-005 ]
3519 : [ 2.5295e-005  ]
3520 : [ 2.41187e-005 ]
3521 : [ 3.6214e-005  ]
3522 : [ 3.18501e-005 ]
3523 : [ 2.3762e-005  ]
3524 : [ 2.94073e-005 ]
3525 : [ 2.43568e-005 ]
3526 : [ 3.16699e-005 ]
3527 : [ 3.18798e-005 ]
3528 : [ 2.15862e-005 ]
3529 : [ 3.42265e-005 ]
3530 : [ 3.59699e-005 ]
3531 : [ 2.73228e-005 ]
3532 : [ 2.2389e-005  ]
3533 : [ 3.34643e-005 ]
3534 : [ 3.02374e-005 ]
3535 : [ 3.16514e-005 ]
3536 : [ 2.61512e-005 ]
3537 : [ 2.65626e-005 ]
3538 : [ 2.98812e-005 ]
3539 : [ 2.78339e-005 ]
3540 : [ 3.51997e-005 ]
3541 : [ 3.36704e-005 ]
3542 : [ 2.85917e-005 ]
3543 : [ 2.87908e-005 ]
3544 : [ 3.14685e-005 ]
3545 : [ 3.41247e-005 ]
3546 : [ 3.37758e-005 ]
3547 : [ 2.87084e-005 ]
3548 : [ 2.4943e-005  ]
3549 : [ 2.97095e-005 ]
3550 : [ 3.03569e-005 ]
3551 : [ 2.3598e-005  ]
3552 : [ 3.17971e-005 ]
3553 : [ 3.00243e-005 ]
3554 : [ 2.572e-005   ]
3555 : [ 2.9039e-005  ]
3556 : [ 2.80167e-005 ]
3557 : [ 3.14975e-005 ]
3558 : [ 3.00677e-005 ]
3559 : [ 2.15005e-005 ]
3560 : [ 3.19374e-005 ]
3561 : [ 3.08708e-005 ]
3562 : [ 2.82952e-005 ]
3563 : [ 2.93557e-005 ]
3564 : [ 2.87993e-005 ]
3565 : [ 2.85756e-005 ]
3566 : [ 3.3609e-005  ]
3567 : [ 2.67794e-005 ]
3568 : [ 3.27599e-005 ]
3569 : [ 3.19385e-005 ]
3570 : [ 3.05196e-005 ]
3571 : [ 2.55328e-005 ]
3572 : [ 3.54088e-005 ]
3573 : [ 3.06121e-005 ]
3574 : [ 2.71281e-005 ]
3575 : [ 3.15821e-005 ]
3576 : [ 3.10584e-005 ]
3577 : [ 3.64214e-005 ]
3578 : [ 3.58611e-005 ]
3579 : [ 2.2673e-005  ]
3580 : [ 2.36047e-005 ]
3581 : [ 2.90366e-005 ]
3582 : [ 3.69161e-005 ]
3583 : [ 3.24068e-005 ]
3584 : [ 2.57245e-005 ]
3585 : [ 2.79439e-005 ]
3586 : [ 2.29676e-005 ]
3587 : [ 2.72652e-005 ]
3588 : [ 3.185e-005   ]
3589 : [ 2.99233e-005 ]
3590 : [ 2.60737e-005 ]
3591 : [ 2.39232e-005 ]
3592 : [ 3.05011e-005 ]
3593 : [ 2.64937e-005 ]
3594 : [ 2.36774e-005 ]
3595 : [ 3.29815e-005 ]
3596 : [ 2.47594e-005 ]
3597 : [ 2.64232e-005 ]
3598 : [ 2.36133e-005 ]
3599 : [ 2.16409e-005 ]
3600 : [ 3.12386e-005 ]
3601 : [ 2.21235e-005 ]
3602 : [ 3.04593e-005 ]
3603 : [ 2.88251e-005 ]
3604 : [ 3.38936e-005 ]
3605 : [ 3.23563e-005 ]
3606 : [ 3.27938e-005 ]
3607 : [ 2.6394e-005  ]
3608 : [ 2.70539e-005 ]
3609 : [ 2.54525e-005 ]
3610 : [ 3.59333e-005 ]
3611 : [ 3.03433e-005 ]
3612 : [ 2.30106e-005 ]
3613 : [ 2.85561e-005 ]
3614 : [ 2.42801e-005 ]
3615 : [ 2.29747e-005 ]
3616 : [ 2.94165e-005 ]
3617 : [ 3.27664e-005 ]
3618 : [ 3.05051e-005 ]
3619 : [ 2.48822e-005 ]
3620 : [ 2.80244e-005 ]
3621 : [ 2.99272e-005 ]
3622 : [ 2.3982e-005  ]
3623 : [ 2.58445e-005 ]
3624 : [ 2.11662e-005 ]
3625 : [ 2.40682e-005 ]
3626 : [ 2.34587e-005 ]
3627 : [ 2.32583e-005 ]
3628 : [ 2.84468e-005 ]
3629 : [ 3.16796e-005 ]
3630 : [ 2.8685e-005  ]
3631 : [ 2.28321e-005 ]
3632 : [ 2.83595e-005 ]
3633 : [ 2.36458e-005 ]
3634 : [ 3.16519e-005 ]
3635 : [ 3.05121e-005 ]
3636 : [ 2.62559e-005 ]
3637 : [ 2.7236e-005  ]
3638 : [ 2.90559e-005 ]
3639 : [ 2.97715e-005 ]
3640 : [ 2.77762e-005 ]
3641 : [ 2.62216e-005 ]
3642 : [ 2.59342e-005 ]
3643 : [ 3.24298e-005 ]
3644 : [ 3.04587e-005 ]
3645 : [ 3.15576e-005 ]
3646 : [ 3.24058e-005 ]
3647 : [ 3.17041e-005 ]
3648 : [ 2.20849e-005 ]
3649 : [ 3.13481e-005 ]
3650 : [ 2.70157e-005 ]
3651 : [ 2.67147e-005 ]
3652 : [ 2.67782e-005 ]
3653 : [ 2.45021e-005 ]
3654 : [ 3.22172e-005 ]
3655 : [ 3.13952e-005 ]
3656 : [ 2.16455e-005 ]
3657 : [ 2.73966e-005 ]
3658 : [ 2.73806e-005 ]
3659 : [ 2.8519e-005  ]
3660 : [ 3.24474e-005 ]
3661 : [ 2.98612e-005 ]
3662 : [ 2.69663e-005 ]
3663 : [ 2.62623e-005 ]
3664 : [ 2.81345e-005 ]
3665 : [ 2.44542e-005 ]
3666 : [ 2.68947e-005 ]
3667 : [ 2.45274e-005 ]
3668 : [ 2.27659e-005 ]
3669 : [ 2.64833e-005 ]
3670 : [ 2.72712e-005 ]
3671 : [ 2.54559e-005 ]
3672 : [ 3.10837e-005 ]
3673 : [ 2.50654e-005 ]
3674 : [ 2.67108e-005 ]
3675 : [ 3.17903e-005 ]
3676 : [ 2.57309e-005 ]
3677 : [ 2.99832e-005 ]
3678 : [ 3.06404e-005 ]
3679 : [ 3.15924e-005 ]
3680 : [ 2.37581e-005 ]
3681 : [ 3.31966e-005 ]
3682 : [ 2.44555e-005 ]
3683 : [ 2.89991e-005 ]
3684 : [ 3.28145e-005 ]
3685 : [ 3.03827e-005 ]
3686 : [ 2.60213e-005 ]
3687 : [ 3.34717e-005 ]
3688 : [ 3.46788e-005 ]
3689 : [ 2.97906e-005 ]
3690 : [ 2.12199e-005 ]
3691 : [ 2.68036e-005 ]
3692 : [ 3.06005e-005 ]
3693 : [ 3.01691e-005 ]
3694 : [ 2.41955e-005 ]
3695 : [ 2.64506e-005 ]
3696 : [ 3.19753e-005 ]
3697 : [ 2.44208e-005 ]
3698 : [ 3.30704e-005 ]
3699 : [ 2.9982e-005  ]
3700 : [ 2.55e-005    ]
3701 : [ 2.23443e-005 ]
3702 : [ 2.44206e-005 ]
3703 : [ 3.44098e-005 ]
3704 : [ 2.92474e-005 ]
3705 : [ 2.07713e-005 ]
3706 : [ 2.76349e-005 ]
3707 : [ 2.59819e-005 ]
3708 : [ 2.90596e-005 ]
3709 : [ 2.89328e-005 ]
3710 : [ 2.53611e-005 ]
3711 : [ 2.71323e-005 ]
3712 : [ 2.8212e-005  ]
3713 : [ 3.02754e-005 ]
3714 : [ 2.7869e-005  ]
3715 : [ 2.4015e-005  ]
3716 : [ 2.85711e-005 ]
3717 : [ 3.11432e-005 ]
3718 : [ 2.7711e-005  ]
3719 : [ 2.50276e-005 ]
3720 : [ 2.76564e-005 ]
3721 : [ 3.22985e-005 ]
3722 : [ 2.37535e-005 ]
3723 : [ 2.98256e-005 ]
3724 : [ 2.86301e-005 ]
3725 : [ 2.37794e-005 ]
3726 : [ 2.67815e-005 ]
3727 : [ 2.25026e-005 ]
3728 : [ 2.72231e-005 ]
3729 : [ 3.62491e-005 ]
3730 : [ 2.28074e-005 ]
3731 : [ 2.78705e-005 ]
3732 : [ 2.64293e-005 ]
3733 : [ 2.9941e-005  ]
3734 : [ 2.76674e-005 ]
3735 : [ 3.10855e-005 ]
3736 : [ 3.17472e-005 ]
3737 : [ 2.74574e-005 ]
3738 : [ 2.89654e-005 ]
3739 : [ 2.84497e-005 ]
3740 : [ 3.4185e-005  ]
3741 : [ 3.12681e-005 ]
3742 : [ 2.83139e-005 ]
3743 : [ 2.66127e-005 ]
3744 : [ 2.89767e-005 ]
3745 : [ 2.65345e-005 ]
3746 : [ 3.14104e-005 ]
3747 : [ 3.43984e-005 ]
3748 : [ 3.31574e-005 ]
3749 : [ 2.72147e-005 ]
3750 : [ 2.2158e-005  ]
3751 : [ 3.23383e-005 ]
3752 : [ 2.35693e-005 ]
3753 : [ 2.5949e-005  ]
3754 : [ 3.14342e-005 ]
3755 : [ 2.89645e-005 ]
3756 : [ 2.21803e-005 ]
3757 : [ 3.31169e-005 ]
3758 : [ 3.24763e-005 ]
3759 : [ 2.72115e-005 ]
3760 : [ 3.30832e-005 ]
3761 : [ 2.42351e-005 ]
3762 : [ 3.01364e-005 ]
3763 : [ 2.38963e-005 ]
3764 : [ 2.11368e-005 ]
3765 : [ 2.54077e-005 ]
3766 : [ 2.46434e-005 ]
3767 : [ 2.26867e-005 ]
3768 : [ 2.38874e-005 ]
3769 : [ 2.82842e-005 ]
3770 : [ 3.16921e-005 ]
3771 : [ 2.96745e-005 ]
3772 : [ 2.70108e-005 ]
3773 : [ 2.51979e-005 ]
3774 : [ 2.11553e-005 ]
3775 : [ 2.50881e-005 ]
3776 : [ 2.88969e-005 ]
3777 : [ 2.89506e-005 ]
3778 : [ 2.91131e-005 ]
3779 : [ 2.61449e-005 ]
3780 : [ 3.07761e-005 ]
3781 : [ 2.63533e-005 ]
3782 : [ 3.01815e-005 ]
3783 : [ 2.58109e-005 ]
3784 : [ 2.67082e-005 ]
3785 : [ 2.48908e-005 ]
3786 : [ 2.88428e-005 ]
3787 : [ 3.09328e-005 ]
3788 : [ 2.69853e-005 ]
3789 : [ 2.97074e-005 ]
3790 : [ 2.41091e-005 ]
3791 : [ 2.82152e-005 ]
3792 : [ 2.63715e-005 ]
3793 : [ 3.04964e-005 ]
3794 : [ 2.41797e-005 ]
3795 : [ 3.5866e-005  ]
3796 : [ 2.83684e-005 ]
3797 : [ 2.27648e-005 ]
3798 : [ 3.00983e-005 ]
3799 : [ 2.97351e-005 ]
3800 : [ 2.79721e-005 ]
3801 : [ 3.0268e-005  ]
3802 : [ 2.37098e-005 ]
3803 : [ 2.83757e-005 ]
3804 : [ 3.22962e-005 ]
3805 : [ 2.25338e-005 ]
3806 : [ 2.73075e-005 ]
3807 : [ 3.40153e-005 ]
3808 : [ 2.50116e-005 ]
3809 : [ 2.32629e-005 ]
3810 : [ 3.0903e-005  ]
3811 : [ 3.04525e-005 ]
3812 : [ 3.16318e-005 ]
3813 : [ 2.54863e-005 ]
3814 : [ 2.90287e-005 ]
3815 : [ 2.69417e-005 ]
3816 : [ 2.42855e-005 ]
3817 : [ 2.61601e-005 ]
3818 : [ 3.29405e-005 ]
3819 : [ 2.81171e-005 ]
3820 : [ 2.41775e-005 ]
3821 : [ 2.23207e-005 ]
3822 : [ 3.07297e-005 ]
3823 : [ 3.46553e-005 ]
3824 : [ 2.14378e-005 ]
3825 : [ 3.24127e-005 ]
3826 : [ 3.54198e-005 ]
3827 : [ 2.68075e-005 ]
3828 : [ 3.13858e-005 ]
3829 : [ 3.04961e-005 ]
3830 : [ 3.40639e-005 ]
3831 : [ 2.47925e-005 ]
3832 : [ 2.71379e-005 ]
3833 : [ 2.5215e-005  ]
3834 : [ 2.80638e-005 ]
3835 : [ 2.6361e-005  ]
3836 : [ 2.44756e-005 ]
3837 : [ 2.97701e-005 ]
3838 : [ 2.43553e-005 ]
3839 : [ 2.90657e-005 ]
3840 : [ 3.05624e-005 ]
3841 : [ 3.28192e-005 ]
3842 : [ 3.4854e-005  ]
3843 : [ 2.74296e-005 ]
3844 : [ 2.8077e-005  ]
3845 : [ 2.31169e-005 ]
3846 : [ 3.26122e-005 ]
3847 : [ 3.8067e-005  ]
3848 : [ 2.39107e-005 ]
3849 : [ 2.88885e-005 ]
3850 : [ 3.26491e-005 ]
3851 : [ 2.56329e-005 ]
3852 : [ 3.08208e-005 ]
3853 : [ 2.85844e-005 ]
3854 : [ 2.39718e-005 ]
3855 : [ 3.27262e-005 ]
3856 : [ 2.51864e-005 ]
3857 : [ 2.20132e-005 ]
3858 : [ 2.61891e-005 ]
3859 : [ 2.84082e-005 ]
3860 : [ 2.50559e-005 ]
3861 : [ 3.47441e-005 ]
3862 : [ 2.92103e-005 ]
3863 : [ 3.07957e-005 ]
3864 : [ 3.55741e-005 ]
3865 : [ 2.28906e-005 ]
3866 : [ 2.2592e-005  ]
3867 : [ 2.65817e-005 ]
3868 : [ 2.71232e-005 ]
3869 : [ 2.59426e-005 ]
3870 : [ 2.84702e-005 ]
3871 : [ 2.55828e-005 ]
3872 : [ 2.246e-005   ]
3873 : [ 3.50026e-005 ]
3874 : [ 3.55452e-005 ]
3875 : [ 3.54459e-005 ]
3876 : [ 2.40863e-005 ]
3877 : [ 3.33915e-005 ]
3878 : [ 2.58553e-005 ]
3879 : [ 2.25833e-005 ]
3880 : [ 3.49541e-005 ]
3881 : [ 2.72891e-005 ]
3882 : [ 2.54446e-005 ]
3883 : [ 3.06472e-005 ]
3884 : [ 2.91471e-005 ]
3885 : [ 2.4096e-005  ]
3886 : [ 3.49042e-005 ]
3887 : [ 3.52368e-005 ]
3888 : [ 2.26364e-005 ]
3889 : [ 3.1486e-005  ]
3890 : [ 2.27312e-005 ]
3891 : [ 2.20584e-005 ]
3892 : [ 2.79824e-005 ]
3893 : [ 3.01868e-005 ]
3894 : [ 2.61491e-005 ]
3895 : [ 2.73478e-005 ]
3896 : [ 2.99717e-005 ]
3897 : [ 2.51466e-005 ]
3898 : [ 2.53333e-005 ]
3899 : [ 2.8665e-005  ]
3900 : [ 3.06475e-005 ]
3901 : [ 2.22328e-005 ]
3902 : [ 2.51415e-005 ]
3903 : [ 2.3288e-005  ]
3904 : [ 3.43465e-005 ]
3905 : [ 3.13954e-005 ]
3906 : [ 3.20214e-005 ]
3907 : [ 2.89944e-005 ]
3908 : [ 3.35346e-005 ]
3909 : [ 2.31323e-005 ]
3910 : [ 2.6467e-005  ]
3911 : [ 2.65316e-005 ]
3912 : [ 2.76259e-005 ]
3913 : [ 2.94416e-005 ]
3914 : [ 2.77443e-005 ]
3915 : [ 2.43745e-005 ]
3916 : [ 2.65259e-005 ]
3917 : [ 3.64607e-005 ]
3918 : [ 3.07512e-005 ]
3919 : [ 2.62084e-005 ]
3920 : [ 3.07283e-005 ]
3921 : [ 2.3205e-005  ]
3922 : [ 2.71125e-005 ]
3923 : [ 2.15884e-005 ]
3924 : [ 2.94872e-005 ]
3925 : [ 3.39626e-005 ]
3926 : [ 3.07427e-005 ]
3927 : [ 3.15398e-005 ]
3928 : [ 2.84856e-005 ]
3929 : [ 2.90114e-005 ]
3930 : [ 2.71127e-005 ]
3931 : [ 3.16292e-005 ]
3932 : [ 2.72331e-005 ]
3933 : [ 3.73867e-005 ]
3934 : [ 2.91915e-005 ]
3935 : [ 2.7183e-005  ]
3936 : [ 2.23851e-005 ]
3937 : [ 3.34448e-005 ]
3938 : [ 2.28133e-005 ]
3939 : [ 3.11701e-005 ]
3940 : [ 3.27351e-005 ]
3941 : [ 2.8183e-005  ]
3942 : [ 3.07519e-005 ]
3943 : [ 2.23427e-005 ]
3944 : [ 2.73261e-005 ]
3945 : [ 2.49562e-005 ]
3946 : [ 2.49092e-005 ]
3947 : [ 2.67803e-005 ]
3948 : [ 2.791e-005   ]
3949 : [ 2.86999e-005 ]
3950 : [ 3.58821e-005 ]
3951 : [ 2.57746e-005 ]
3952 : [ 2.70855e-005 ]
3953 : [ 2.87473e-005 ]
3954 : [ 2.86715e-005 ]
3955 : [ 2.7211e-005  ]
3956 : [ 3.04657e-005 ]
3957 : [ 2.6009e-005  ]
3958 : [ 2.67229e-005 ]
3959 : [ 2.83391e-005 ]
3960 : [ 2.33854e-005 ]
3961 : [ 3.10795e-005 ]
3962 : [ 2.84276e-005 ]
3963 : [ 2.79008e-005 ]
3964 : [ 2.97617e-005 ]
3965 : [ 3.02643e-005 ]
3966 : [ 2.90891e-005 ]
3967 : [ 2.78806e-005 ]
3968 : [ 3.02735e-005 ]
3969 : [ 2.19624e-005 ]
3970 : [ 3.14531e-005 ]
3971 : [ 3.08129e-005 ]
3972 : [ 3.17162e-005 ]
3973 : [ 2.86405e-005 ]
3974 : [ 2.25867e-005 ]
3975 : [ 2.95508e-005 ]
3976 : [ 3.3122e-005  ]
3977 : [ 2.71152e-005 ]
3978 : [ 2.21705e-005 ]
3979 : [ 3.24151e-005 ]
3980 : [ 2.8719e-005  ]
3981 : [ 2.5333e-005  ]
3982 : [ 2.49698e-005 ]
3983 : [ 3.14077e-005 ]
3984 : [ 2.63989e-005 ]
3985 : [ 2.48812e-005 ]
3986 : [ 2.55314e-005 ]
3987 : [ 2.61873e-005 ]
3988 : [ 2.82302e-005 ]
3989 : [ 2.40692e-005 ]
3990 : [ 3.22932e-005 ]
3991 : [ 3.05627e-005 ]
3992 : [ 2.34721e-005 ]
3993 : [ 3.18011e-005 ]
3994 : [ 2.61946e-005 ]
3995 : [ 3.16495e-005 ]
3996 : [ 3.5322e-005  ]
3997 : [ 2.76585e-005 ]
3998 : [ 3.21976e-005 ]
3999 : [ 2.88086e-005 ]
4000 : [ 2.33518e-005 ]
4001 : [ 2.68668e-005 ]
4002 : [ 2.61487e-005 ]
4003 : [ 2.53128e-005 ]
4004 : [ 2.46323e-005 ]
4005 : [ 3.48919e-005 ]
4006 : [ 2.8327e-005  ]
4007 : [ 2.56475e-005 ]
4008 : [ 3.45976e-005 ]
4009 : [ 2.15477e-005 ]
4010 : [ 2.63382e-005 ]
4011 : [ 2.41406e-005 ]
4012 : [ 2.34739e-005 ]
4013 : [ 3.57382e-005 ]
4014 : [ 2.86033e-005 ]
4015 : [ 3.38771e-005 ]
4016 : [ 3.16771e-005 ]
4017 : [ 2.6373e-005  ]
4018 : [ 2.23841e-005 ]
4019 : [ 2.49416e-005 ]
4020 : [ 2.59353e-005 ]
4021 : [ 3.36185e-005 ]
4022 : [ 2.58358e-005 ]
4023 : [ 3.19407e-005 ]
4024 : [ 2.79925e-005 ]
4025 : [ 2.4762e-005  ]
4026 : [ 2.53603e-005 ]
4027 : [ 3.29845e-005 ]
4028 : [ 2.70628e-005 ]
4029 : [ 3.0232e-005  ]
4030 : [ 3.23426e-005 ]
4031 : [ 2.82482e-005 ]
4032 : [ 2.44427e-005 ]
4033 : [ 2.10717e-005 ]
4034 : [ 3.01749e-005 ]
4035 : [ 3.48811e-005 ]
4036 : [ 2.3315e-005  ]
4037 : [ 2.9498e-005  ]
4038 : [ 2.7501e-005  ]
4039 : [ 2.90515e-005 ]
4040 : [ 3.23926e-005 ]
4041 : [ 2.94941e-005 ]
4042 : [ 2.22234e-005 ]
4043 : [ 2.61797e-005 ]
4044 : [ 2.98667e-005 ]
4045 : [ 3.05257e-005 ]
4046 : [ 2.82651e-005 ]
4047 : [ 2.88789e-005 ]
4048 : [ 3.22678e-005 ]
4049 : [ 2.65432e-005 ]
4050 : [ 3.2073e-005  ]
4051 : [ 3.11707e-005 ]
4052 : [ 2.74289e-005 ]
4053 : [ 2.49502e-005 ]
4054 : [ 2.77485e-005 ]
4055 : [ 2.65614e-005 ]
4056 : [ 3.53459e-005 ]
4057 : [ 3.03565e-005 ]
4058 : [ 2.7752e-005  ]
4059 : [ 2.52988e-005 ]
4060 : [ 2.73259e-005 ]
4061 : [ 3.16865e-005 ]
4062 : [ 2.80813e-005 ]
4063 : [ 3.34625e-005 ]
4064 : [ 2.45772e-005 ]
4065 : [ 2.93677e-005 ]
4066 : [ 2.69774e-005 ]
4067 : [ 2.72336e-005 ]
4068 : [ 2.21331e-005 ]
4069 : [ 2.61317e-005 ]
4070 : [ 3.20082e-005 ]
4071 : [ 2.19162e-005 ]
4072 : [ 2.37863e-005 ]
4073 : [ 2.30007e-005 ]
4074 : [ 2.84605e-005 ]
4075 : [ 2.91779e-005 ]
4076 : [ 3.58484e-005 ]
4077 : [ 2.41558e-005 ]
4078 : [ 2.74327e-005 ]
4079 : [ 2.70039e-005 ]
4080 : [ 2.38452e-005 ]
4081 : [ 3.34103e-005 ]
4082 : [ 3.38701e-005 ]
4083 : [ 3.1497e-005  ]
4084 : [ 2.37202e-005 ]
4085 : [ 2.58493e-005 ]
4086 : [ 2.46796e-005 ]
4087 : [ 2.95652e-005 ]
4088 : [ 2.60872e-005 ]
4089 : [ 2.76685e-005 ]
4090 : [ 2.49175e-005 ]
4091 : [ 3.28376e-005 ]
4092 : [ 3.13061e-005 ]
4093 : [ 2.3745e-005  ]
4094 : [ 2.85098e-005 ]
4095 : [ 3.49031e-005 ]
4096 : [ 2.96605e-005 ]
4097 : [ 2.60724e-005 ]
4098 : [ 3.16152e-005 ]
4099 : [ 3.61271e-005 ]
4100 : [ 2.46768e-005 ]
4101 : [ 2.36429e-005 ]
4102 : [ 3.08608e-005 ]
4103 : [ 2.69674e-005 ]
4104 : [ 3.1336e-005  ]
4105 : [ 3.10348e-005 ]
4106 : [ 2.6435e-005  ]
4107 : [ 3.63857e-005 ]
4108 : [ 2.56626e-005 ]
4109 : [ 3.0603e-005  ]
4110 : [ 2.56599e-005 ]
4111 : [ 2.43929e-005 ]
4112 : [ 2.78322e-005 ]
4113 : [ 2.15164e-005 ]
4114 : [ 2.92969e-005 ]
4115 : [ 3.36606e-005 ]
4116 : [ 3.21165e-005 ]
4117 : [ 3.20964e-005 ]
4118 : [ 2.58595e-005 ]
4119 : [ 2.41288e-005 ]
4120 : [ 2.59032e-005 ]
4121 : [ 2.56797e-005 ]
4122 : [ 2.99643e-005 ]
4123 : [ 2.592e-005   ]
4124 : [ 2.56715e-005 ]
4125 : [ 2.0832e-005  ]
4126 : [ 2.25405e-005 ]
4127 : [ 3.00401e-005 ]
4128 : [ 3.81937e-005 ]
4129 : [ 2.85448e-005 ]
4130 : [ 3.16814e-005 ]
4131 : [ 2.18703e-005 ]
4132 : [ 2.76178e-005 ]
4133 : [ 3.35104e-005 ]
4134 : [ 2.47887e-005 ]
4135 : [ 2.91735e-005 ]
4136 : [ 2.56225e-005 ]
4137 : [ 2.58165e-005 ]
4138 : [ 2.58424e-005 ]
4139 : [ 2.46304e-005 ]
4140 : [ 2.95998e-005 ]
4141 : [ 3.19245e-005 ]
4142 : [ 3.02048e-005 ]
4143 : [ 3.21759e-005 ]
4144 : [ 3.01192e-005 ]
4145 : [ 3.42254e-005 ]
4146 : [ 3.4269e-005  ]
4147 : [ 3.62617e-005 ]
4148 : [ 3.77635e-005 ]
4149 : [ 2.69769e-005 ]
4150 : [ 3.69234e-005 ]
4151 : [ 2.72264e-005 ]
4152 : [ 2.97572e-005 ]
4153 : [ 2.5455e-005  ]
4154 : [ 2.89839e-005 ]
4155 : [ 3.13616e-005 ]
4156 : [ 2.8905e-005  ]
4157 : [ 2.91245e-005 ]
4158 : [ 3.36795e-005 ]
4159 : [ 3.02805e-005 ]
4160 : [ 3.29299e-005 ]
4161 : [ 2.25344e-005 ]
4162 : [ 2.24678e-005 ]
4163 : [ 2.40981e-005 ]
4164 : [ 3.15592e-005 ]
4165 : [ 3.25592e-005 ]
4166 : [ 2.83042e-005 ]
4167 : [ 2.60741e-005 ]
4168 : [ 3.11034e-005 ]
4169 : [ 2.93091e-005 ]
4170 : [ 2.93344e-005 ]
4171 : [ 2.16786e-005 ]
4172 : [ 3.33105e-005 ]
4173 : [ 2.53441e-005 ]
4174 : [ 3.08372e-005 ]
4175 : [ 2.12951e-005 ]
4176 : [ 2.10215e-005 ]
4177 : [ 3.29685e-005 ]
4178 : [ 2.44061e-005 ]
4179 : [ 2.88538e-005 ]
4180 : [ 3.43117e-005 ]
4181 : [ 2.47208e-005 ]
4182 : [ 2.43649e-005 ]
4183 : [ 3.08056e-005 ]
4184 : [ 3.20176e-005 ]
4185 : [ 3.09312e-005 ]
4186 : [ 2.58213e-005 ]
4187 : [ 2.76091e-005 ]
4188 : [ 2.30721e-005 ]
4189 : [ 3.18583e-005 ]
4190 : [ 3.07431e-005 ]
4191 : [ 3.11107e-005 ]
4192 : [ 3.28133e-005 ]
4193 : [ 2.5372e-005  ]
4194 : [ 2.68442e-005 ]
4195 : [ 2.91405e-005 ]
4196 : [ 2.98448e-005 ]
4197 : [ 2.7444e-005  ]
4198 : [ 2.74555e-005 ]
4199 : [ 3.62344e-005 ]
4200 : [ 2.30748e-005 ]
4201 : [ 2.27938e-005 ]
4202 : [ 2.27381e-005 ]
4203 : [ 3.2826e-005  ]
4204 : [ 2.63627e-005 ]
4205 : [ 3.35434e-005 ]
4206 : [ 2.89726e-005 ]
4207 : [ 2.71577e-005 ]
4208 : [ 3.06609e-005 ]
4209 : [ 2.57498e-005 ]
4210 : [ 2.73232e-005 ]
4211 : [ 3.33167e-005 ]
4212 : [ 3.5014e-005  ]
4213 : [ 3.20446e-005 ]
4214 : [ 2.37387e-005 ]
4215 : [ 2.61675e-005 ]
4216 : [ 2.16575e-005 ]
4217 : [ 2.77685e-005 ]
4218 : [ 2.46894e-005 ]
4219 : [ 2.77383e-005 ]
4220 : [ 2.8815e-005  ]
4221 : [ 2.92002e-005 ]
4222 : [ 2.65276e-005 ]
4223 : [ 2.93946e-005 ]
4224 : [ 2.28586e-005 ]
4225 : [ 2.72381e-005 ]
4226 : [ 3.02411e-005 ]
4227 : [ 2.78548e-005 ]
4228 : [ 3.34663e-005 ]
4229 : [ 3.02393e-005 ]
4230 : [ 2.41934e-005 ]
4231 : [ 2.62399e-005 ]
4232 : [ 3.08116e-005 ]
4233 : [ 3.29673e-005 ]
4234 : [ 2.48377e-005 ]
4235 : [ 3.16157e-005 ]
4236 : [ 3.38584e-005 ]
4237 : [ 2.11972e-005 ]
4238 : [ 2.77507e-005 ]
4239 : [ 2.69479e-005 ]
4240 : [ 2.81933e-005 ]
4241 : [ 3.25477e-005 ]
4242 : [ 3.257e-005   ]
4243 : [ 2.29508e-005 ]
4244 : [ 2.30827e-005 ]
4245 : [ 2.66734e-005 ]
4246 : [ 2.8378e-005  ]
4247 : [ 2.92742e-005 ]
4248 : [ 2.10052e-005 ]
4249 : [ 2.28238e-005 ]
4250 : [ 3.59465e-005 ]
4251 : [ 2.78694e-005 ]
4252 : [ 3.03433e-005 ]
4253 : [ 3.52123e-005 ]
4254 : [ 2.29391e-005 ]
4255 : [ 2.19423e-005 ]
4256 : [ 3.07854e-005 ]
4257 : [ 2.70261e-005 ]
4258 : [ 2.45092e-005 ]
4259 : [ 3.06296e-005 ]
4260 : [ 2.29726e-005 ]
4261 : [ 2.91619e-005 ]
4262 : [ 2.82e-005    ]
4263 : [ 2.63992e-005 ]
4264 : [ 3.25687e-005 ]
4265 : [ 3.04892e-005 ]
4266 : [ 2.4431e-005  ]
4267 : [ 3.53919e-005 ]
4268 : [ 2.49358e-005 ]
4269 : [ 2.50279e-005 ]
4270 : [ 3.32415e-005 ]
4271 : [ 2.18718e-005 ]
4272 : [ 3.36725e-005 ]
4273 : [ 2.72532e-005 ]
4274 : [ 2.97869e-005 ]
4275 : [ 2.80125e-005 ]
4276 : [ 3.1439e-005  ]
4277 : [ 2.11464e-005 ]
4278 : [ 3.09777e-005 ]
4279 : [ 2.25942e-005 ]
4280 : [ 3.2335e-005  ]
4281 : [ 3.06753e-005 ]
4282 : [ 3.14403e-005 ]
4283 : [ 2.94763e-005 ]
4284 : [ 2.91245e-005 ]
4285 : [ 3.10569e-005 ]
4286 : [ 3.26809e-005 ]
4287 : [ 2.85694e-005 ]
4288 : [ 3.17378e-005 ]
4289 : [ 2.54664e-005 ]
4290 : [ 2.70921e-005 ]
4291 : [ 3.19547e-005 ]
4292 : [ 2.77257e-005 ]
4293 : [ 3.26233e-005 ]
4294 : [ 2.65006e-005 ]
4295 : [ 2.3677e-005  ]
4296 : [ 2.5963e-005  ]
4297 : [ 2.77259e-005 ]
4298 : [ 2.9596e-005  ]
4299 : [ 3.26459e-005 ]
4300 : [ 2.80241e-005 ]
4301 : [ 3.02418e-005 ]
4302 : [ 3.22957e-005 ]
4303 : [ 2.66222e-005 ]
4304 : [ 2.08344e-005 ]
4305 : [ 2.65944e-005 ]
4306 : [ 2.28592e-005 ]
4307 : [ 2.44666e-005 ]
4308 : [ 2.44612e-005 ]
4309 : [ 3.17481e-005 ]
4310 : [ 2.63877e-005 ]
4311 : [ 2.91767e-005 ]
4312 : [ 3.20374e-005 ]
4313 : [ 3.33713e-005 ]
4314 : [ 3.48866e-005 ]
4315 : [ 2.68714e-005 ]
4316 : [ 2.5523e-005  ]
4317 : [ 3.32471e-005 ]
4318 : [ 3.04748e-005 ]
4319 : [ 3.12404e-005 ]
4320 : [ 3.1273e-005  ]
4321 : [ 2.57411e-005 ]
4322 : [ 2.70941e-005 ]
4323 : [ 2.27933e-005 ]
4324 : [ 2.39925e-005 ]
4325 : [ 2.9668e-005  ]
4326 : [ 2.55491e-005 ]
4327 : [ 3.49579e-005 ]
4328 : [ 3.37979e-005 ]
4329 : [ 2.49702e-005 ]
4330 : [ 2.57427e-005 ]
4331 : [ 3.09544e-005 ]
4332 : [ 2.88377e-005 ]
4333 : [ 2.48537e-005 ]
4334 : [ 2.50869e-005 ]
4335 : [ 2.56659e-005 ]
4336 : [ 2.5186e-005  ]
4337 : [ 2.89111e-005 ]
4338 : [ 2.40546e-005 ]
4339 : [ 3.0949e-005  ]
4340 : [ 3.18301e-005 ]
4341 : [ 2.60009e-005 ]
4342 : [ 3.44841e-005 ]
4343 : [ 2.43434e-005 ]
4344 : [ 2.629e-005   ]
4345 : [ 2.84782e-005 ]
4346 : [ 2.74759e-005 ]
4347 : [ 3.04017e-005 ]
4348 : [ 3.16333e-005 ]
4349 : [ 3.0012e-005  ]
4350 : [ 3.17626e-005 ]
4351 : [ 2.29192e-005 ]
4352 : [ 3.20823e-005 ]
4353 : [ 3.06382e-005 ]
4354 : [ 2.87186e-005 ]
4355 : [ 3.70615e-005 ]
4356 : [ 3.24453e-005 ]
4357 : [ 3.60085e-005 ]
4358 : [ 2.69639e-005 ]
4359 : [ 2.89287e-005 ]
4360 : [ 3.13874e-005 ]
4361 : [ 2.49024e-005 ]
4362 : [ 2.18925e-005 ]
4363 : [ 2.28576e-005 ]
4364 : [ 3.09879e-005 ]
4365 : [ 2.90115e-005 ]
4366 : [ 2.75407e-005 ]
4367 : [ 2.67078e-005 ]
4368 : [ 3.42507e-005 ]
4369 : [ 2.37899e-005 ]
4370 : [ 2.45415e-005 ]
4371 : [ 2.8584e-005  ]
4372 : [ 2.79022e-005 ]
4373 : [ 3.04972e-005 ]
4374 : [ 2.84066e-005 ]
4375 : [ 3.18823e-005 ]
4376 : [ 2.64158e-005 ]
4377 : [ 2.9854e-005  ]
4378 : [ 2.58792e-005 ]
4379 : [ 3.11627e-005 ]
4380 : [ 2.81568e-005 ]
4381 : [ 2.83307e-005 ]
4382 : [ 3.6536e-005  ]
4383 : [ 3.04518e-005 ]
4384 : [ 2.51711e-005 ]
4385 : [ 3.51286e-005 ]
4386 : [ 3.46849e-005 ]
4387 : [ 3.13159e-005 ]
4388 : [ 2.67027e-005 ]
4389 : [ 3.33752e-005 ]
4390 : [ 2.32965e-005 ]
4391 : [ 2.60139e-005 ]
4392 : [ 2.78829e-005 ]
4393 : [ 3.4511e-005  ]
4394 : [ 2.84881e-005 ]
4395 : [ 3.08139e-005 ]
4396 : [ 2.68112e-005 ]
4397 : [ 3.27894e-005 ]
4398 : [ 2.84692e-005 ]
4399 : [ 2.67679e-005 ]
4400 : [ 2.62177e-005 ]
4401 : [ 2.64317e-005 ]
4402 : [ 2.93363e-005 ]
4403 : [ 2.67613e-005 ]
4404 : [ 2.58047e-005 ]
4405 : [ 3.2558e-005  ]
4406 : [ 2.82444e-005 ]
4407 : [ 2.64682e-005 ]
4408 : [ 3.2685e-005  ]
4409 : [ 2.1787e-005  ]
4410 : [ 2.67194e-005 ]
4411 : [ 3.20679e-005 ]
4412 : [ 2.98514e-005 ]
4413 : [ 2.94036e-005 ]
4414 : [ 2.42677e-005 ]
4415 : [ 2.9258e-005  ]
4416 : [ 2.53261e-005 ]
4417 : [ 2.42514e-005 ]
4418 : [ 3.25978e-005 ]
4419 : [ 3.24594e-005 ]
4420 : [ 2.9469e-005  ]
4421 : [ 2.41143e-005 ]
4422 : [ 3.29788e-005 ]
4423 : [ 3.58376e-005 ]
4424 : [ 3.38874e-005 ]
4425 : [ 2.83154e-005 ]
4426 : [ 2.26035e-005 ]
4427 : [ 2.73793e-005 ]
4428 : [ 3.61215e-005 ]
4429 : [ 2.35883e-005 ]
4430 : [ 2.17872e-005 ]
4431 : [ 2.42569e-005 ]
4432 : [ 3.11185e-005 ]
4433 : [ 3.20269e-005 ]
4434 : [ 3.07238e-005 ]
4435 : [ 3.10046e-005 ]
4436 : [ 2.70645e-005 ]
4437 : [ 3.34343e-005 ]
4438 : [ 2.62241e-005 ]
4439 : [ 2.72914e-005 ]
4440 : [ 2.21821e-005 ]
4441 : [ 3.18378e-005 ]
4442 : [ 2.26584e-005 ]
4443 : [ 2.86502e-005 ]
4444 : [ 3.20703e-005 ]
4445 : [ 2.12281e-005 ]
4446 : [ 2.57391e-005 ]
4447 : [ 2.32894e-005 ]
4448 : [ 3.28216e-005 ]
4449 : [ 2.52221e-005 ]
4450 : [ 3.23405e-005 ]
4451 : [ 3.13738e-005 ]
4452 : [ 3.54949e-005 ]
4453 : [ 2.38433e-005 ]
4454 : [ 2.78283e-005 ]
4455 : [ 3.20348e-005 ]
4456 : [ 3.5486e-005  ]
4457 : [ 3.15282e-005 ]
4458 : [ 2.14836e-005 ]
4459 : [ 3.01762e-005 ]
4460 : [ 3.20126e-005 ]
4461 : [ 2.81314e-005 ]
4462 : [ 3.2565e-005  ]
4463 : [ 2.47577e-005 ]
4464 : [ 2.73606e-005 ]
4465 : [ 2.19833e-005 ]
4466 : [ 2.84524e-005 ]
4467 : [ 2.70652e-005 ]
4468 : [ 3.1322e-005  ]
4469 : [ 2.46329e-005 ]
4470 : [ 3.08765e-005 ]
4471 : [ 3.07211e-005 ]
4472 : [ 2.47577e-005 ]
4473 : [ 2.36383e-005 ]
4474 : [ 2.57399e-005 ]
4475 : [ 2.55011e-005 ]
4476 : [ 2.75283e-005 ]
4477 : [ 2.54691e-005 ]
4478 : [ 2.74304e-005 ]
4479 : [ 2.17007e-005 ]
4480 : [ 2.18022e-005 ]
4481 : [ 3.07882e-005 ]
4482 : [ 2.32e-005    ]
4483 : [ 3.23472e-005 ]
4484 : [ 3.06326e-005 ]
4485 : [ 2.98695e-005 ]
4486 : [ 3.1291e-005  ]
4487 : [ 3.43867e-005 ]
4488 : [ 2.59146e-005 ]
4489 : [ 2.60391e-005 ]
4490 : [ 2.88172e-005 ]
4491 : [ 2.81929e-005 ]
4492 : [ 2.34943e-005 ]
4493 : [ 2.71486e-005 ]
4494 : [ 2.97243e-005 ]
4495 : [ 2.41042e-005 ]
4496 : [ 3.26608e-005 ]
4497 : [ 2.97239e-005 ]
4498 : [ 2.84072e-005 ]
4499 : [ 3.55481e-005 ]
4500 : [ 2.45025e-005 ]
4501 : [ 3.55387e-005 ]
4502 : [ 3.16124e-005 ]
4503 : [ 3.10797e-005 ]
4504 : [ 3.23798e-005 ]
4505 : [ 2.5555e-005  ]
4506 : [ 2.23855e-005 ]
4507 : [ 3.44683e-005 ]
4508 : [ 2.79474e-005 ]
4509 : [ 3.0727e-005  ]
4510 : [ 2.26129e-005 ]
4511 : [ 3.43909e-005 ]
4512 : [ 2.80321e-005 ]
4513 : [ 2.20054e-005 ]
4514 : [ 2.9015e-005  ]
4515 : [ 2.88334e-005 ]
4516 : [ 2.74566e-005 ]
4517 : [ 3.18775e-005 ]
4518 : [ 3.23099e-005 ]
4519 : [ 2.72767e-005 ]
4520 : [ 2.12448e-005 ]
4521 : [ 2.45034e-005 ]
4522 : [ 3.38577e-005 ]
4523 : [ 2.24184e-005 ]
4524 : [ 2.90492e-005 ]
4525 : [ 3.55474e-005 ]
4526 : [ 2.70499e-005 ]
4527 : [ 3.65339e-005 ]
4528 : [ 2.68537e-005 ]
4529 : [ 3.23625e-005 ]
4530 : [ 2.72675e-005 ]
4531 : [ 3.11915e-005 ]
4532 : [ 3.1042e-005  ]
4533 : [ 3.11125e-005 ]
4534 : [ 2.74782e-005 ]
4535 : [ 3.53636e-005 ]
4536 : [ 2.5349e-005  ]
4537 : [ 2.37063e-005 ]
4538 : [ 3.51342e-005 ]
4539 : [ 2.74982e-005 ]
4540 : [ 3.09487e-005 ]
4541 : [ 2.67851e-005 ]
4542 : [ 2.86901e-005 ]
4543 : [ 3.57097e-005 ]
4544 : [ 2.66404e-005 ]
4545 : [ 3.02392e-005 ]
4546 : [ 2.57641e-005 ]
4547 : [ 2.46671e-005 ]
4548 : [ 3.28648e-005 ]
4549 : [ 2.65976e-005 ]
4550 : [ 2.96055e-005 ]
4551 : [ 2.85446e-005 ]
4552 : [ 2.12925e-005 ]
4553 : [ 2.91805e-005 ]
4554 : [ 2.30787e-005 ]
4555 : [ 2.69862e-005 ]
4556 : [ 3.56227e-005 ]
4557 : [ 2.32352e-005 ]
4558 : [ 2.95879e-005 ]
4559 : [ 2.54254e-005 ]
4560 : [ 2.99439e-005 ]
4561 : [ 3.30563e-005 ]
4562 : [ 3.67049e-005 ]
4563 : [ 3.1615e-005  ]
4564 : [ 3.33908e-005 ]
4565 : [ 3.20957e-005 ]
4566 : [ 2.35324e-005 ]
4567 : [ 2.52987e-005 ]
4568 : [ 3.28279e-005 ]
4569 : [ 2.48213e-005 ]
4570 : [ 3.64627e-005 ]
4571 : [ 2.66747e-005 ]
4572 : [ 3.15341e-005 ]
4573 : [ 2.34237e-005 ]
4574 : [ 3.20292e-005 ]
4575 : [ 3.34015e-005 ]
4576 : [ 2.98497e-005 ]
4577 : [ 3.15253e-005 ]
4578 : [ 3.0813e-005  ]
4579 : [ 2.59869e-005 ]
4580 : [ 2.89632e-005 ]
4581 : [ 2.86661e-005 ]
4582 : [ 3.2489e-005  ]
4583 : [ 2.71863e-005 ]
4584 : [ 3.2326e-005  ]
4585 : [ 2.73623e-005 ]
4586 : [ 2.85761e-005 ]
4587 : [ 2.36056e-005 ]
4588 : [ 3.3591e-005  ]
4589 : [ 3.16564e-005 ]
4590 : [ 3.26359e-005 ]
4591 : [ 3.69768e-005 ]
4592 : [ 3.03222e-005 ]
4593 : [ 2.46759e-005 ]
4594 : [ 2.92609e-005 ]
4595 : [ 2.89706e-005 ]
4596 : [ 2.9162e-005  ]
4597 : [ 3.21791e-005 ]
4598 : [ 2.53289e-005 ]
4599 : [ 3.25054e-005 ]
4600 : [ 2.82529e-005 ]
4601 : [ 2.412e-005   ]
4602 : [ 3.05687e-005 ]
4603 : [ 2.66349e-005 ]
4604 : [ 3.36436e-005 ]
4605 : [ 3.08652e-005 ]
4606 : [ 3.18911e-005 ]
4607 : [ 2.48299e-005 ]
4608 : [ 2.50237e-005 ]
4609 : [ 3.11723e-005 ]
4610 : [ 3.00966e-005 ]
4611 : [ 2.74626e-005 ]
4612 : [ 3.18753e-005 ]
4613 : [ 3.15279e-005 ]
4614 : [ 2.37047e-005 ]
4615 : [ 3.57721e-005 ]
4616 : [ 3.16193e-005 ]
4617 : [ 2.74317e-005 ]
4618 : [ 2.59284e-005 ]
4619 : [ 3.04007e-005 ]
4620 : [ 2.37955e-005 ]
4621 : [ 2.22248e-005 ]
4622 : [ 3.45579e-005 ]
4623 : [ 2.82593e-005 ]
4624 : [ 3.09895e-005 ]
4625 : [ 2.2793e-005  ]
4626 : [ 3.08985e-005 ]
4627 : [ 2.75893e-005 ]
4628 : [ 2.89467e-005 ]
4629 : [ 2.75591e-005 ]
4630 : [ 3.17727e-005 ]
4631 : [ 2.61368e-005 ]
4632 : [ 2.83031e-005 ]
4633 : [ 2.43165e-005 ]
4634 : [ 2.93891e-005 ]
4635 : [ 2.2656e-005  ]
4636 : [ 2.49523e-005 ]
4637 : [ 2.26605e-005 ]
4638 : [ 3.02624e-005 ]
4639 : [ 2.80243e-005 ]
4640 : [ 3.58629e-005 ]
4641 : [ 2.3926e-005  ]
4642 : [ 3.31531e-005 ]
4643 : [ 2.6167e-005  ]
4644 : [ 3.02287e-005 ]
4645 : [ 2.91523e-005 ]
4646 : [ 2.64412e-005 ]
4647 : [ 2.32536e-005 ]
4648 : [ 3.34577e-005 ]
4649 : [ 2.36945e-005 ]
4650 : [ 2.48184e-005 ]
4651 : [ 3.17594e-005 ]
4652 : [ 2.6868e-005  ]
4653 : [ 2.13384e-005 ]
4654 : [ 3.31423e-005 ]
4655 : [ 3.25122e-005 ]
4656 : [ 2.55189e-005 ]
4657 : [ 3.0425e-005  ]
4658 : [ 2.38135e-005 ]
4659 : [ 3.36237e-005 ]
4660 : [ 3.21492e-005 ]
4661 : [ 3.56857e-005 ]
4662 : [ 2.91576e-005 ]
4663 : [ 2.38914e-005 ]
4664 : [ 3.37672e-005 ]
4665 : [ 3.0845e-005  ]
4666 : [ 3.43415e-005 ]
4667 : [ 2.63845e-005 ]
4668 : [ 3.12792e-005 ]
4669 : [ 3.05682e-005 ]
4670 : [ 3.40727e-005 ]
4671 : [ 2.51962e-005 ]
4672 : [ 3.03501e-005 ]
4673 : [ 2.96997e-005 ]
4674 : [ 2.89083e-005 ]
4675 : [ 2.13699e-005 ]
4676 : [ 3.41002e-005 ]
4677 : [ 2.22046e-005 ]
4678 : [ 3.42422e-005 ]
4679 : [ 2.56169e-005 ]
4680 : [ 3.02571e-005 ]
4681 : [ 2.58301e-005 ]
4682 : [ 2.72927e-005 ]
4683 : [ 3.33938e-005 ]
4684 : [ 2.60445e-005 ]
4685 : [ 3.05252e-005 ]
4686 : [ 2.296e-005   ]
4687 : [ 2.61797e-005 ]
4688 : [ 3.54339e-005 ]
4689 : [ 2.2642e-005  ]
4690 : [ 3.44594e-005 ]
4691 : [ 2.98925e-005 ]
4692 : [ 3.05704e-005 ]
4693 : [ 2.97547e-005 ]
4694 : [ 3.01696e-005 ]
4695 : [ 3.0326e-005  ]
4696 : [ 2.6424e-005  ]
4697 : [ 2.71934e-005 ]
4698 : [ 2.34513e-005 ]
4699 : [ 3.31238e-005 ]
4700 : [ 2.56602e-005 ]
4701 : [ 3.02803e-005 ]
4702 : [ 3.04158e-005 ]
4703 : [ 2.81083e-005 ]
4704 : [ 2.76593e-005 ]
4705 : [ 3.10051e-005 ]
4706 : [ 3.18407e-005 ]
4707 : [ 2.18383e-005 ]
4708 : [ 2.19166e-005 ]
4709 : [ 2.64619e-005 ]
4710 : [ 3.05387e-005 ]
4711 : [ 2.515e-005   ]
4712 : [ 3.24755e-005 ]
4713 : [ 2.14983e-005 ]
4714 : [ 2.85783e-005 ]
4715 : [ 2.52108e-005 ]
4716 : [ 2.84122e-005 ]
4717 : [ 3.00376e-005 ]
4718 : [ 2.43689e-005 ]
4719 : [ 2.38236e-005 ]
4720 : [ 2.26718e-005 ]
4721 : [ 3.31068e-005 ]
4722 : [ 2.41372e-005 ]
4723 : [ 2.83995e-005 ]
4724 : [ 3.37988e-005 ]
4725 : [ 3.06117e-005 ]
4726 : [ 3.03577e-005 ]
4727 : [ 2.26149e-005 ]
4728 : [ 2.66401e-005 ]
4729 : [ 2.86396e-005 ]
4730 : [ 3.40477e-005 ]
4731 : [ 3.04521e-005 ]
4732 : [ 2.26094e-005 ]
4733 : [ 3.20975e-005 ]
4734 : [ 3.32521e-005 ]
4735 : [ 2.09601e-005 ]
4736 : [ 2.41186e-005 ]
4737 : [ 2.62522e-005 ]
4738 : [ 3.24053e-005 ]
4739 : [ 3.14773e-005 ]
4740 : [ 2.78343e-005 ]
4741 : [ 3.01118e-005 ]
4742 : [ 2.72515e-005 ]
4743 : [ 3.23745e-005 ]
4744 : [ 3.11908e-005 ]
4745 : [ 2.82791e-005 ]
4746 : [ 3.52884e-005 ]
4747 : [ 2.65145e-005 ]
4748 : [ 2.7123e-005  ]
4749 : [ 3.26663e-005 ]
4750 : [ 3.33363e-005 ]
4751 : [ 2.82436e-005 ]
4752 : [ 3.02806e-005 ]
4753 : [ 3.26684e-005 ]
4754 : [ 3.03487e-005 ]
4755 : [ 3.02785e-005 ]
4756 : [ 3.08635e-005 ]
4757 : [ 3.02061e-005 ]
4758 : [ 2.25187e-005 ]
4759 : [ 3.3473e-005  ]
4760 : [ 3.43454e-005 ]
4761 : [ 2.83397e-005 ]
4762 : [ 2.34e-005    ]
4763 : [ 2.55053e-005 ]
4764 : [ 2.51897e-005 ]
4765 : [ 2.51964e-005 ]
4766 : [ 3.50781e-005 ]
4767 : [ 2.86656e-005 ]
4768 : [ 3.05972e-005 ]
4769 : [ 2.62774e-005 ]
4770 : [ 3.03381e-005 ]
4771 : [ 3.14892e-005 ]
4772 : [ 2.95569e-005 ]
4773 : [ 2.79289e-005 ]
4774 : [ 2.64471e-005 ]
4775 : [ 2.74923e-005 ]
4776 : [ 3.04009e-005 ]
4777 : [ 2.8114e-005  ]
4778 : [ 2.74128e-005 ]
4779 : [ 2.4265e-005  ]
4780 : [ 3.62991e-005 ]
4781 : [ 3.50957e-005 ]
4782 : [ 2.13062e-005 ]
4783 : [ 2.75636e-005 ]
4784 : [ 2.71692e-005 ]
4785 : [ 2.42009e-005 ]
4786 : [ 2.36941e-005 ]
4787 : [ 3.08305e-005 ]
4788 : [ 2.58648e-005 ]
4789 : [ 3.24683e-005 ]
4790 : [ 2.34913e-005 ]
4791 : [ 3.35431e-005 ]
4792 : [ 3.03089e-005 ]
4793 : [ 2.80121e-005 ]
4794 : [ 3.19945e-005 ]
4795 : [ 2.77912e-005 ]
4796 : [ 2.7572e-005  ]
4797 : [ 3.24634e-005 ]
4798 : [ 3.021e-005   ]
4799 : [ 2.96631e-005 ]
4800 : [ 2.86266e-005 ]
4801 : [ 2.83172e-005 ]
4802 : [ 3.27695e-005 ]
4803 : [ 3.33947e-005 ]
4804 : [ 2.6943e-005  ]
4805 : [ 2.11404e-005 ]
4806 : [ 2.60306e-005 ]
4807 : [ 3.45614e-005 ]
4808 : [ 2.72134e-005 ]
4809 : [ 3.19811e-005 ]
4810 : [ 2.85399e-005 ]
4811 : [ 3.37197e-005 ]
4812 : [ 2.54112e-005 ]
4813 : [ 3.15067e-005 ]
4814 : [ 2.49873e-005 ]
4815 : [ 3.33053e-005 ]
4816 : [ 2.77294e-005 ]
4817 : [ 2.54517e-005 ]
4818 : [ 2.7232e-005  ]
4819 : [ 3.43034e-005 ]
4820 : [ 3.3218e-005  ]
4821 : [ 2.86486e-005 ]
4822 : [ 2.89167e-005 ]
4823 : [ 3.25228e-005 ]
4824 : [ 2.51714e-005 ]
4825 : [ 2.31764e-005 ]
4826 : [ 2.56152e-005 ]
4827 : [ 2.9962e-005  ]
4828 : [ 2.22552e-005 ]
4829 : [ 3.07248e-005 ]
4830 : [ 2.84584e-005 ]
4831 : [ 2.15334e-005 ]
4832 : [ 3.43664e-005 ]
4833 : [ 2.82184e-005 ]
4834 : [ 3.20472e-005 ]
4835 : [ 2.90124e-005 ]
4836 : [ 3.4194e-005  ]
4837 : [ 2.33127e-005 ]
4838 : [ 2.64537e-005 ]
4839 : [ 3.37342e-005 ]
4840 : [ 3.25141e-005 ]
4841 : [ 3.00361e-005 ]
4842 : [ 3.18604e-005 ]
4843 : [ 2.7403e-005  ]
4844 : [ 2.96938e-005 ]
4845 : [ 2.55414e-005 ]
4846 : [ 3.16839e-005 ]
4847 : [ 2.89011e-005 ]
4848 : [ 3.54956e-005 ]
4849 : [ 2.46009e-005 ]
4850 : [ 2.37478e-005 ]
4851 : [ 2.65414e-005 ]
4852 : [ 2.74754e-005 ]
4853 : [ 2.90905e-005 ]
4854 : [ 2.62147e-005 ]
4855 : [ 2.12745e-005 ]
4856 : [ 2.37288e-005 ]
4857 : [ 3.01748e-005 ]
4858 : [ 3.35938e-005 ]
4859 : [ 2.94018e-005 ]
4860 : [ 2.47153e-005 ]
4861 : [ 2.08557e-005 ]
4862 : [ 2.72197e-005 ]
4863 : [ 2.95126e-005 ]
4864 : [ 3.34343e-005 ]
4865 : [ 2.87684e-005 ]
4866 : [ 2.59818e-005 ]
4867 : [ 2.36255e-005 ]
4868 : [ 2.2223e-005  ]
4869 : [ 3.03255e-005 ]
4870 : [ 2.28515e-005 ]
4871 : [ 2.93077e-005 ]
4872 : [ 2.81248e-005 ]
4873 : [ 2.92015e-005 ]
4874 : [ 3.04636e-005 ]
4875 : [ 2.69629e-005 ]
4876 : [ 3.27649e-005 ]
4877 : [ 2.45348e-005 ]
4878 : [ 2.35891e-005 ]
4879 : [ 2.85696e-005 ]
4880 : [ 3.33873e-005 ]
4881 : [ 2.3829e-005  ]
4882 : [ 2.57034e-005 ]
4883 : [ 2.35645e-005 ]
4884 : [ 2.98339e-005 ]
4885 : [ 2.2438e-005  ]
4886 : [ 2.75562e-005 ]
4887 : [ 2.95026e-005 ]
4888 : [ 2.81497e-005 ]
4889 : [ 3.00442e-005 ]
4890 : [ 2.9661e-005  ]
4891 : [ 2.98947e-005 ]
4892 : [ 3.00892e-005 ]
4893 : [ 3.02918e-005 ]
4894 : [ 3.05178e-005 ]
4895 : [ 2.759e-005   ]
4896 : [ 2.394e-005   ]
4897 : [ 3.38424e-005 ]
4898 : [ 2.24777e-005 ]
4899 : [ 2.25062e-005 ]
4900 : [ 2.88926e-005 ]
4901 : [ 3.25205e-005 ]
4902 : [ 2.74806e-005 ]
4903 : [ 3.21531e-005 ]
4904 : [ 3.39383e-005 ]
4905 : [ 3.20272e-005 ]
4906 : [ 2.56264e-005 ]
4907 : [ 2.63454e-005 ]
4908 : [ 3.06952e-005 ]
4909 : [ 3.15634e-005 ]
4910 : [ 2.58569e-005 ]
4911 : [ 2.86459e-005 ]
4912 : [ 3.2451e-005  ]
4913 : [ 2.38584e-005 ]
4914 : [ 3.27916e-005 ]
4915 : [ 3.70446e-005 ]
4916 : [ 2.20719e-005 ]
4917 : [ 3.23655e-005 ]
4918 : [ 2.72027e-005 ]
4919 : [ 2.66551e-005 ]
4920 : [ 2.88007e-005 ]
4921 : [ 2.63422e-005 ]
4922 : [ 2.80373e-005 ]
4923 : [ 3.13061e-005 ]
4924 : [ 2.22295e-005 ]
4925 : [ 3.02433e-005 ]
4926 : [ 2.66957e-005 ]
4927 : [ 2.8351e-005  ]
4928 : [ 2.42664e-005 ]
4929 : [ 3.47347e-005 ]
4930 : [ 3.43868e-005 ]
4931 : [ 2.977e-005   ]
4932 : [ 2.9244e-005  ]
4933 : [ 2.30503e-005 ]
4934 : [ 2.10284e-005 ]
4935 : [ 2.65838e-005 ]
4936 : [ 3.27739e-005 ]
4937 : [ 3.24295e-005 ]
4938 : [ 2.23914e-005 ]
4939 : [ 3.01551e-005 ]
4940 : [ 3.29837e-005 ]
4941 : [ 2.86743e-005 ]
4942 : [ 3.63617e-005 ]
4943 : [ 3.53846e-005 ]
4944 : [ 2.83919e-005 ]
4945 : [ 2.51839e-005 ]
4946 : [ 3.55237e-005 ]
4947 : [ 2.70901e-005 ]
4948 : [ 2.39157e-005 ]
4949 : [ 3.21923e-005 ]
4950 : [ 2.38656e-005 ]
4951 : [ 2.5189e-005  ]
4952 : [ 3.19751e-005 ]
4953 : [ 3.37752e-005 ]
4954 : [ 2.77054e-005 ]
4955 : [ 3.29972e-005 ]
4956 : [ 2.3734e-005  ]
4957 : [ 2.86627e-005 ]
4958 : [ 2.58575e-005 ]
4959 : [ 2.09812e-005 ]
4960 : [ 2.98507e-005 ]
4961 : [ 2.52956e-005 ]
4962 : [ 2.37852e-005 ]
4963 : [ 3.23787e-005 ]
4964 : [ 2.80262e-005 ]
4965 : [ 2.19615e-005 ]
4966 : [ 3.24836e-005 ]
4967 : [ 2.17454e-005 ]
4968 : [ 3.20996e-005 ]
4969 : [ 3.27e-005    ]
4970 : [ 2.96875e-005 ]
4971 : [ 3.35686e-005 ]
4972 : [ 2.15009e-005 ]
4973 : [ 2.69769e-005 ]
4974 : [ 3.33675e-005 ]
4975 : [ 2.86013e-005 ]
4976 : [ 2.85715e-005 ]
4977 : [ 2.16269e-005 ]
4978 : [ 2.8035e-005  ]
4979 : [ 2.51357e-005 ]
4980 : [ 2.42993e-005 ]
4981 : [ 2.26312e-005 ]
4982 : [ 3.42204e-005 ]
4983 : [ 2.17738e-005 ]
4984 : [ 2.77118e-005 ]
4985 : [ 2.90679e-005 ]
4986 : [ 3.43247e-005 ]
4987 : [ 2.0793e-005  ]
4988 : [ 2.8662e-005  ]
4989 : [ 2.59444e-005 ]
4990 : [ 2.80069e-005 ]
4991 : [ 2.25169e-005 ]
4992 : [ 3.12472e-005 ]
4993 : [ 3.74284e-005 ]
4994 : [ 3.13707e-005 ]
4995 : [ 3.27413e-005 ]
4996 : [ 3.44534e-005 ]
4997 : [ 3.09657e-005 ]
4998 : [ 2.68835e-005 ]
4999 : [ 2.29453e-005 ]
5000 : [ 2.76374e-005 ]
5001 : [ 2.75617e-005 ]
5002 : [ 3.18647e-005 ]
5003 : [ 2.26756e-005 ]
5004 : [ 3.05795e-005 ]
5005 : [ 3.05865e-005 ]
5006 : [ 3.06766e-005 ]
5007 : [ 2.42056e-005 ]
5008 : [ 2.85746e-005 ]
5009 : [ 2.18092e-005 ]
5010 : [ 2.33504e-005 ]
5011 : [ 2.90038e-005 ]
5012 : [ 2.87331e-005 ]
5013 : [ 2.6177e-005  ]
5014 : [ 2.24164e-005 ]
5015 : [ 2.29208e-005 ]
5016 : [ 2.47152e-005 ]
5017 : [ 2.90786e-005 ]
5018 : [ 2.62528e-005 ]
5019 : [ 3.16865e-005 ]
5020 : [ 2.87623e-005 ]
5021 : [ 2.23582e-005 ]
5022 : [ 2.99094e-005 ]
5023 : [ 2.95087e-005 ]
5024 : [ 2.51348e-005 ]
5025 : [ 2.46685e-005 ]
5026 : [ 2.94033e-005 ]
5027 : [ 3.07492e-005 ]
5028 : [ 2.79459e-005 ]
5029 : [ 2.66872e-005 ]
5030 : [ 2.68753e-005 ]
5031 : [ 2.95541e-005 ]
5032 : [ 2.47935e-005 ]
5033 : [ 3.26084e-005 ]
5034 : [ 3.0065e-005  ]
5035 : [ 2.13043e-005 ]
5036 : [ 3.28108e-005 ]
5037 : [ 3.05089e-005 ]
5038 : [ 2.37675e-005 ]
5039 : [ 2.99149e-005 ]
5040 : [ 2.14305e-005 ]
5041 : [ 3.37449e-005 ]
5042 : [ 2.55723e-005 ]
5043 : [ 2.39774e-005 ]
5044 : [ 2.65539e-005 ]
5045 : [ 2.91426e-005 ]
5046 : [ 2.56682e-005 ]
5047 : [ 3.34596e-005 ]
5048 : [ 2.35492e-005 ]
5049 : [ 3.46094e-005 ]
5050 : [ 3.50091e-005 ]
5051 : [ 3.39714e-005 ]
5052 : [ 2.48627e-005 ]
5053 : [ 3.766e-005   ]
5054 : [ 2.46909e-005 ]
5055 : [ 2.89489e-005 ]
5056 : [ 2.32627e-005 ]
5057 : [ 3.38936e-005 ]
5058 : [ 3.06531e-005 ]
5059 : [ 2.64345e-005 ]
5060 : [ 3.47705e-005 ]
5061 : [ 2.70306e-005 ]
5062 : [ 2.84555e-005 ]
5063 : [ 2.44823e-005 ]
5064 : [ 2.61639e-005 ]
5065 : [ 2.74844e-005 ]
5066 : [ 3.26718e-005 ]
5067 : [ 2.33513e-005 ]
5068 : [ 2.42047e-005 ]
5069 : [ 3.04223e-005 ]
5070 : [ 2.60814e-005 ]
5071 : [ 3.08616e-005 ]
5072 : [ 2.4932e-005  ]
5073 : [ 2.51219e-005 ]
5074 : [ 2.55511e-005 ]
5075 : [ 3.59141e-005 ]
5076 : [ 2.615e-005   ]
5077 : [ 2.3852e-005  ]
5078 : [ 2.7256e-005  ]
5079 : [ 3.25238e-005 ]
5080 : [ 2.47451e-005 ]
5081 : [ 2.90002e-005 ]
5082 : [ 2.98034e-005 ]
5083 : [ 2.82887e-005 ]
5084 : [ 2.60141e-005 ]
5085 : [ 3.25401e-005 ]
5086 : [ 2.79254e-005 ]
5087 : [ 2.76707e-005 ]
5088 : [ 2.84197e-005 ]
5089 : [ 3.29783e-005 ]
5090 : [ 2.69399e-005 ]
5091 : [ 2.38487e-005 ]
5092 : [ 2.95625e-005 ]
5093 : [ 3.69505e-005 ]
5094 : [ 2.61236e-005 ]
5095 : [ 2.58552e-005 ]
5096 : [ 2.99026e-005 ]
5097 : [ 3.00824e-005 ]
5098 : [ 3.3942e-005  ]
5099 : [ 2.46234e-005 ]
5100 : [ 2.55398e-005 ]
5101 : [ 3.01471e-005 ]
5102 : [ 3.02766e-005 ]
5103 : [ 3.21169e-005 ]
5104 : [ 3.59806e-005 ]
5105 : [ 3.17197e-005 ]
5106 : [ 2.29138e-005 ]
5107 : [ 2.57826e-005 ]
5108 : [ 2.99738e-005 ]
5109 : [ 3.4079e-005  ]
5110 : [ 2.8427e-005  ]
5111 : [ 2.57189e-005 ]
5112 : [ 3.18142e-005 ]
5113 : [ 3.42141e-005 ]
5114 : [ 2.68708e-005 ]
5115 : [ 2.11554e-005 ]
5116 : [ 2.42487e-005 ]
5117 : [ 2.68142e-005 ]
5118 : [ 3.0472e-005  ]
5119 : [ 2.28303e-005 ]
5120 : [ 2.81388e-005 ]
5121 : [ 3.49065e-005 ]
5122 : [ 2.98635e-005 ]
5123 : [ 2.8595e-005  ]
5124 : [ 3.28196e-005 ]
5125 : [ 2.34058e-005 ]
5126 : [ 2.98514e-005 ]
5127 : [ 3.29155e-005 ]
5128 : [ 2.89452e-005 ]
5129 : [ 2.42107e-005 ]
5130 : [ 2.5462e-005  ]
5131 : [ 2.68854e-005 ]
5132 : [ 3.21479e-005 ]
5133 : [ 3.23312e-005 ]
5134 : [ 3.13823e-005 ]
5135 : [ 2.89593e-005 ]
5136 : [ 3.15102e-005 ]
5137 : [ 2.57271e-005 ]
5138 : [ 2.5757e-005  ]
5139 : [ 3.15661e-005 ]
5140 : [ 3.16292e-005 ]
5141 : [ 3.47296e-005 ]
5142 : [ 2.50619e-005 ]
5143 : [ 2.18593e-005 ]
5144 : [ 2.51707e-005 ]
5145 : [ 2.5547e-005  ]
5146 : [ 2.67904e-005 ]
5147 : [ 2.43669e-005 ]
5148 : [ 2.65547e-005 ]
5149 : [ 3.17173e-005 ]
5150 : [ 3.18795e-005 ]
5151 : [ 3.14941e-005 ]
5152 : [ 2.62103e-005 ]
5153 : [ 2.41981e-005 ]
5154 : [ 2.50414e-005 ]
5155 : [ 3.17522e-005 ]
5156 : [ 3.30714e-005 ]
5157 : [ 2.68332e-005 ]
5158 : [ 2.25078e-005 ]
5159 : [ 3.07236e-005 ]
5160 : [ 2.86163e-005 ]
5161 : [ 2.90338e-005 ]
5162 : [ 3.6517e-005  ]
5163 : [ 2.42715e-005 ]
5164 : [ 2.70348e-005 ]
5165 : [ 2.6387e-005  ]
5166 : [ 2.72729e-005 ]
5167 : [ 3.31968e-005 ]
5168 : [ 2.40581e-005 ]
5169 : [ 3.44009e-005 ]
5170 : [ 2.991e-005   ]
5171 : [ 3.1591e-005  ]
5172 : [ 2.12751e-005 ]
5173 : [ 2.70816e-005 ]
5174 : [ 3.5032e-005  ]
5175 : [ 3.2528e-005  ]
5176 : [ 2.89355e-005 ]
5177 : [ 2.7876e-005  ]
5178 : [ 2.63278e-005 ]
5179 : [ 2.51339e-005 ]
5180 : [ 2.91737e-005 ]
5181 : [ 2.77807e-005 ]
5182 : [ 2.7209e-005  ]
5183 : [ 2.82349e-005 ]
5184 : [ 3.48754e-005 ]
5185 : [ 2.59083e-005 ]
5186 : [ 3.24058e-005 ]
5187 : [ 3.19229e-005 ]
5188 : [ 2.55207e-005 ]
5189 : [ 3.35317e-005 ]
5190 : [ 2.63257e-005 ]
5191 : [ 3.28455e-005 ]
5192 : [ 3.11461e-005 ]
5193 : [ 2.64478e-005 ]
5194 : [ 2.95277e-005 ]
5195 : [ 2.25125e-005 ]
5196 : [ 2.69962e-005 ]
5197 : [ 3.61253e-005 ]
5198 : [ 2.34502e-005 ]
5199 : [ 2.72346e-005 ]
5200 : [ 2.79091e-005 ]
5201 : [ 2.30291e-005 ]
5202 : [ 3.22056e-005 ]
5203 : [ 2.6272e-005  ]
5204 : [ 3.39877e-005 ]
5205 : [ 3.01895e-005 ]
5206 : [ 2.98939e-005 ]
5207 : [ 2.52416e-005 ]
5208 : [ 3.00009e-005 ]
5209 : [ 2.53994e-005 ]
5210 : [ 2.44315e-005 ]
5211 : [ 2.40864e-005 ]
5212 : [ 2.82879e-005 ]
5213 : [ 3.25969e-005 ]
5214 : [ 3.11448e-005 ]
5215 : [ 2.97884e-005 ]
5216 : [ 3.13386e-005 ]
5217 : [ 2.58796e-005 ]
5218 : [ 3.24746e-005 ]
5219 : [ 2.79817e-005 ]
5220 : [ 2.52618e-005 ]
5221 : [ 3.1032e-005  ]
5222 : [ 2.21536e-005 ]
5223 : [ 3.34105e-005 ]
5224 : [ 3.56836e-005 ]
5225 : [ 3.409e-005   ]
5226 : [ 3.0688e-005  ]
5227 : [ 3.02542e-005 ]
5228 : [ 2.45813e-005 ]
5229 : [ 3.02803e-005 ]
5230 : [ 2.56296e-005 ]
5231 : [ 2.71593e-005 ]
5232 : [ 2.89698e-005 ]
5233 : [ 2.78301e-005 ]
5234 : [ 3.68121e-005 ]
5235 : [ 3.39631e-005 ]
5236 : [ 2.89019e-005 ]
5237 : [ 2.98699e-005 ]
5238 : [ 3.17316e-005 ]
5239 : [ 2.66057e-005 ]
5240 : [ 3.2519e-005  ]
5241 : [ 3.2102e-005  ]
5242 : [ 2.5652e-005  ]
5243 : [ 2.69934e-005 ]
5244 : [ 2.83918e-005 ]
5245 : [ 3.24268e-005 ]
5246 : [ 2.87881e-005 ]
5247 : [ 3.28727e-005 ]
5248 : [ 2.41234e-005 ]
5249 : [ 2.89314e-005 ]
5250 : [ 2.8004e-005  ]
5251 : [ 2.6774e-005  ]
5252 : [ 2.79366e-005 ]
5253 : [ 2.49114e-005 ]
5254 : [ 2.40604e-005 ]
5255 : [ 3.11429e-005 ]
5256 : [ 2.79323e-005 ]
5257 : [ 2.43315e-005 ]
5258 : [ 3.03359e-005 ]
5259 : [ 2.12308e-005 ]
5260 : [ 2.4779e-005  ]
5261 : [ 2.77254e-005 ]
5262 : [ 3.22037e-005 ]
5263 : [ 3.13501e-005 ]
5264 : [ 2.42597e-005 ]
5265 : [ 2.80057e-005 ]
5266 : [ 2.81766e-005 ]
5267 : [ 3.13934e-005 ]
5268 : [ 3.61405e-005 ]
5269 : [ 3.32154e-005 ]
5270 : [ 2.57383e-005 ]
5271 : [ 2.18335e-005 ]
5272 : [ 2.90994e-005 ]
5273 : [ 2.37522e-005 ]
5274 : [ 2.97694e-005 ]
5275 : [ 3.12546e-005 ]
5276 : [ 3.29422e-005 ]
5277 : [ 2.40691e-005 ]
5278 : [ 2.9538e-005  ]
5279 : [ 2.94769e-005 ]
5280 : [ 2.78882e-005 ]
5281 : [ 2.62857e-005 ]
5282 : [ 2.66272e-005 ]
5283 : [ 2.7379e-005  ]
5284 : [ 3.14112e-005 ]
5285 : [ 3.02651e-005 ]
5286 : [ 2.96737e-005 ]
5287 : [ 3.51127e-005 ]
5288 : [ 2.96073e-005 ]
5289 : [ 3.38865e-005 ]
5290 : [ 2.69174e-005 ]
5291 : [ 2.89565e-005 ]
5292 : [ 3.06937e-005 ]
5293 : [ 2.69592e-005 ]
5294 : [ 3.01226e-005 ]
5295 : [ 3.06901e-005 ]
5296 : [ 2.37052e-005 ]
5297 : [ 2.76057e-005 ]
5298 : [ 3.21691e-005 ]
5299 : [ 2.10039e-005 ]
5300 : [ 2.76169e-005 ]
5301 : [ 2.57949e-005 ]
5302 : [ 2.82961e-005 ]
5303 : [ 3.59315e-005 ]
5304 : [ 3.03805e-005 ]
5305 : [ 3.32105e-005 ]
5306 : [ 2.41438e-005 ]
5307 : [ 2.59777e-005 ]
5308 : [ 3.22525e-005 ]
5309 : [ 3.04825e-005 ]
5310 : [ 2.38942e-005 ]
5311 : [ 3.43676e-005 ]
5312 : [ 2.92304e-005 ]
5313 : [ 2.26329e-005 ]
5314 : [ 3.14167e-005 ]
5315 : [ 3.07769e-005 ]
5316 : [ 2.22074e-005 ]
5317 : [ 2.8511e-005  ]
5318 : [ 3.56613e-005 ]
5319 : [ 3.44031e-005 ]
5320 : [ 2.51272e-005 ]
5321 : [ 2.78721e-005 ]
5322 : [ 3.0605e-005  ]
5323 : [ 3.7e-005     ]
5324 : [ 3.12773e-005 ]
5325 : [ 3.5124e-005  ]
5326 : [ 2.94017e-005 ]
5327 : [ 2.58374e-005 ]
5328 : [ 3.06538e-005 ]
5329 : [ 2.23667e-005 ]
5330 : [ 2.94198e-005 ]
5331 : [ 2.79364e-005 ]
5332 : [ 3.09778e-005 ]
5333 : [ 2.21243e-005 ]
5334 : [ 2.80689e-005 ]
5335 : [ 2.68712e-005 ]
5336 : [ 3.03374e-005 ]
5337 : [ 3.55771e-005 ]
5338 : [ 2.81008e-005 ]
5339 : [ 2.94879e-005 ]
5340 : [ 2.52401e-005 ]
5341 : [ 3.24672e-005 ]
5342 : [ 2.8992e-005  ]
5343 : [ 2.7239e-005  ]
5344 : [ 2.52832e-005 ]
5345 : [ 3.42182e-005 ]
5346 : [ 2.45083e-005 ]
5347 : [ 2.51072e-005 ]
5348 : [ 2.89039e-005 ]
5349 : [ 2.94613e-005 ]
5350 : [ 2.94215e-005 ]
5351 : [ 3.03328e-005 ]
5352 : [ 2.64676e-005 ]
5353 : [ 3.13604e-005 ]
5354 : [ 3.43324e-005 ]
5355 : [ 2.93091e-005 ]
5356 : [ 2.5265e-005  ]
5357 : [ 3.56951e-005 ]
5358 : [ 2.53863e-005 ]
5359 : [ 2.71066e-005 ]
5360 : [ 2.16108e-005 ]
5361 : [ 2.68142e-005 ]
5362 : [ 3.28979e-005 ]
5363 : [ 2.86454e-005 ]
5364 : [ 2.35138e-005 ]
5365 : [ 2.93714e-005 ]
5366 : [ 2.66683e-005 ]
5367 : [ 3.02525e-005 ]
5368 : [ 2.29768e-005 ]
5369 : [ 2.25468e-005 ]
5370 : [ 2.70452e-005 ]
5371 : [ 2.80114e-005 ]
5372 : [ 2.87188e-005 ]
5373 : [ 2.98405e-005 ]
5374 : [ 2.78e-005    ]
5375 : [ 2.292e-005   ]
5376 : [ 2.38085e-005 ]
5377 : [ 2.96365e-005 ]
5378 : [ 3.40573e-005 ]
5379 : [ 3.33496e-005 ]
5380 : [ 2.76181e-005 ]
5381 : [ 3.1311e-005  ]
5382 : [ 2.98851e-005 ]
5383 : [ 2.29981e-005 ]
5384 : [ 2.89425e-005 ]
5385 : [ 3.13667e-005 ]
5386 : [ 2.40946e-005 ]
5387 : [ 3.30918e-005 ]
5388 : [ 3.42239e-005 ]
5389 : [ 2.40081e-005 ]
5390 : [ 2.62739e-005 ]
5391 : [ 2.78056e-005 ]
5392 : [ 2.87486e-005 ]
5393 : [ 2.61386e-005 ]
5394 : [ 2.55486e-005 ]
5395 : [ 2.35265e-005 ]
5396 : [ 3.78013e-005 ]
5397 : [ 3.74817e-005 ]
5398 : [ 3.09979e-005 ]
5399 : [ 2.50768e-005 ]
5400 : [ 3.16151e-005 ]
5401 : [ 2.68875e-005 ]
5402 : [ 3.35673e-005 ]
5403 : [ 3.39487e-005 ]
5404 : [ 3.06013e-005 ]
5405 : [ 2.50662e-005 ]
5406 : [ 3.18536e-005 ]
5407 : [ 2.79957e-005 ]
5408 : [ 2.83803e-005 ]
5409 : [ 2.41437e-005 ]
5410 : [ 3.15646e-005 ]
5411 : [ 2.81869e-005 ]
5412 : [ 2.46756e-005 ]
5413 : [ 2.65812e-005 ]
5414 : [ 2.40489e-005 ]
5415 : [ 3.04269e-005 ]
5416 : [ 3.22927e-005 ]
5417 : [ 2.71317e-005 ]
5418 : [ 2.52529e-005 ]
5419 : [ 3.52236e-005 ]
5420 : [ 3.37111e-005 ]
5421 : [ 3.11389e-005 ]
5422 : [ 2.67594e-005 ]
5423 : [ 2.85758e-005 ]
5424 : [ 3.30153e-005 ]
5425 : [ 3.47448e-005 ]
5426 : [ 3.66415e-005 ]
5427 : [ 2.8195e-005  ]
5428 : [ 3.1918e-005  ]
5429 : [ 3.28839e-005 ]
5430 : [ 2.38926e-005 ]
5431 : [ 2.62758e-005 ]
5432 : [ 2.53783e-005 ]
5433 : [ 2.56662e-005 ]
5434 : [ 3.34084e-005 ]
5435 : [ 2.61602e-005 ]
5436 : [ 2.89225e-005 ]
5437 : [ 3.11239e-005 ]
5438 : [ 2.53524e-005 ]
5439 : [ 2.91821e-005 ]
5440 : [ 2.9545e-005  ]
5441 : [ 2.23756e-005 ]
5442 : [ 3.56175e-005 ]
5443 : [ 3.23866e-005 ]
5444 : [ 3.10366e-005 ]
5445 : [ 3.31485e-005 ]
5446 : [ 2.74273e-005 ]
5447 : [ 2.65023e-005 ]
5448 : [ 2.52519e-005 ]
5449 : [ 2.70821e-005 ]
5450 : [ 2.78524e-005 ]
5451 : [ 2.80473e-005 ]
5452 : [ 2.25622e-005 ]
5453 : [ 3.1384e-005  ]
5454 : [ 2.94874e-005 ]
5455 : [ 3.32976e-005 ]
5456 : [ 3.04289e-005 ]
5457 : [ 3.03056e-005 ]
5458 : [ 2.90227e-005 ]
5459 : [ 2.5709e-005  ]
5460 : [ 3.27223e-005 ]
5461 : [ 3.22458e-005 ]
5462 : [ 3.12277e-005 ]
5463 : [ 3.08482e-005 ]
5464 : [ 2.95337e-005 ]
5465 : [ 2.5222e-005  ]
5466 : [ 3.17555e-005 ]
5467 : [ 3.49197e-005 ]
5468 : [ 3.11196e-005 ]
5469 : [ 2.48498e-005 ]
5470 : [ 3.04528e-005 ]
5471 : [ 2.65057e-005 ]
5472 : [ 2.62294e-005 ]
5473 : [ 2.91974e-005 ]
5474 : [ 2.26754e-005 ]
5475 : [ 2.16289e-005 ]
5476 : [ 2.87265e-005 ]
5477 : [ 2.3451e-005  ]
5478 : [ 3.32572e-005 ]
5479 : [ 3.07967e-005 ]
5480 : [ 3.33615e-005 ]
5481 : [ 3.31307e-005 ]
5482 : [ 3.17055e-005 ]
5483 : [ 3.40868e-005 ]
5484 : [ 3.31296e-005 ]
5485 : [ 2.19775e-005 ]
5486 : [ 3.45407e-005 ]
5487 : [ 2.83685e-005 ]
5488 : [ 2.26058e-005 ]
5489 : [ 3.14421e-005 ]
5490 : [ 2.24308e-005 ]
5491 : [ 3.0239e-005  ]
5492 : [ 3.00365e-005 ]
5493 : [ 3.12474e-005 ]
5494 : [ 2.53426e-005 ]
5495 : [ 3.17746e-005 ]
5496 : [ 3.36672e-005 ]
5497 : [ 2.83468e-005 ]
5498 : [ 2.4804e-005  ]
5499 : [ 3.70147e-005 ]
5500 : [ 2.30893e-005 ]
5501 : [ 2.7546e-005  ]
5502 : [ 2.19582e-005 ]
5503 : [ 3.1322e-005  ]
5504 : [ 3.52568e-005 ]
5505 : [ 3.17298e-005 ]
5506 : [ 2.314e-005   ]
5507 : [ 3.17322e-005 ]
5508 : [ 2.38903e-005 ]
5509 : [ 2.55014e-005 ]
5510 : [ 3.01076e-005 ]
5511 : [ 2.19202e-005 ]
5512 : [ 3.26493e-005 ]
5513 : [ 3.23208e-005 ]
5514 : [ 2.85049e-005 ]
5515 : [ 3.24273e-005 ]
5516 : [ 2.45248e-005 ]
5517 : [ 2.67452e-005 ]
5518 : [ 2.57944e-005 ]
5519 : [ 2.23728e-005 ]
5520 : [ 2.93527e-005 ]
5521 : [ 2.93569e-005 ]
5522 : [ 3.13883e-005 ]
5523 : [ 2.39034e-005 ]
5524 : [ 2.53996e-005 ]
5525 : [ 2.45163e-005 ]
5526 : [ 2.60239e-005 ]
5527 : [ 2.46235e-005 ]
5528 : [ 2.66389e-005 ]
5529 : [ 2.81732e-005 ]
5530 : [ 3.4017e-005  ]
5531 : [ 3.0776e-005  ]
5532 : [ 2.85258e-005 ]
5533 : [ 2.91136e-005 ]
5534 : [ 2.47567e-005 ]
5535 : [ 2.64816e-005 ]
5536 : [ 2.59196e-005 ]
5537 : [ 3.07712e-005 ]
5538 : [ 2.89621e-005 ]
5539 : [ 2.25054e-005 ]
5540 : [ 2.79661e-005 ]
5541 : [ 2.81673e-005 ]
5542 : [ 2.17084e-005 ]
5543 : [ 2.82855e-005 ]
5544 : [ 2.61577e-005 ]
5545 : [ 3.19315e-005 ]
5546 : [ 2.86185e-005 ]
5547 : [ 2.98666e-005 ]
5548 : [ 2.40686e-005 ]
5549 : [ 2.8955e-005  ]
5550 : [ 2.5474e-005  ]
5551 : [ 3.09205e-005 ]
5552 : [ 2.97969e-005 ]
5553 : [ 2.86321e-005 ]
5554 : [ 2.86155e-005 ]
5555 : [ 3.27297e-005 ]
5556 : [ 3.40635e-005 ]
5557 : [ 2.95265e-005 ]
5558 : [ 2.91134e-005 ]
5559 : [ 2.99309e-005 ]
5560 : [ 3.07305e-005 ]
5561 : [ 2.34749e-005 ]
5562 : [ 3.03245e-005 ]
5563 : [ 2.69887e-005 ]
5564 : [ 3.10403e-005 ]
5565 : [ 2.70682e-005 ]
5566 : [ 3.24397e-005 ]
5567 : [ 2.41896e-005 ]
5568 : [ 2.95962e-005 ]
5569 : [ 2.29945e-005 ]
5570 : [ 2.60922e-005 ]
5571 : [ 2.24899e-005 ]
5572 : [ 3.08892e-005 ]
5573 : [ 2.5891e-005  ]
5574 : [ 2.80826e-005 ]
5575 : [ 3.0487e-005  ]
5576 : [ 2.90529e-005 ]
5577 : [ 2.75557e-005 ]
5578 : [ 2.76263e-005 ]
5579 : [ 2.14172e-005 ]
5580 : [ 2.49124e-005 ]
5581 : [ 3.05038e-005 ]
5582 : [ 2.99635e-005 ]
5583 : [ 2.55782e-005 ]
5584 : [ 3.27176e-005 ]
5585 : [ 3.09301e-005 ]
5586 : [ 2.91534e-005 ]
5587 : [ 3.17631e-005 ]
5588 : [ 3.16682e-005 ]
5589 : [ 2.98433e-005 ]
5590 : [ 2.54192e-005 ]
5591 : [ 3.07884e-005 ]
5592 : [ 2.68629e-005 ]
5593 : [ 2.95147e-005 ]
5594 : [ 3.17429e-005 ]
5595 : [ 3.22923e-005 ]
5596 : [ 2.80154e-005 ]
5597 : [ 3.35366e-005 ]
5598 : [ 2.87493e-005 ]
5599 : [ 3.03473e-005 ]
5600 : [ 2.86143e-005 ]
5601 : [ 2.65278e-005 ]
5602 : [ 3.13284e-005 ]
5603 : [ 3.19164e-005 ]
5604 : [ 2.33313e-005 ]
5605 : [ 2.21827e-005 ]
5606 : [ 3.17724e-005 ]
5607 : [ 3.28011e-005 ]
5608 : [ 3.06225e-005 ]
5609 : [ 2.69636e-005 ]
5610 : [ 3.55561e-005 ]
5611 : [ 3.42114e-005 ]
5612 : [ 2.36013e-005 ]
5613 : [ 3.11404e-005 ]
5614 : [ 2.19075e-005 ]
5615 : [ 3.15281e-005 ]
5616 : [ 3.24994e-005 ]
5617 : [ 3.48864e-005 ]
5618 : [ 2.99172e-005 ]
5619 : [ 2.42756e-005 ]
5620 : [ 2.84772e-005 ]
5621 : [ 2.80765e-005 ]
5622 : [ 2.59808e-005 ]
5623 : [ 3.20828e-005 ]
5624 : [ 3.40174e-005 ]
5625 : [ 3.12506e-005 ]
5626 : [ 2.76949e-005 ]
5627 : [ 2.27355e-005 ]
5628 : [ 3.15862e-005 ]
5629 : [ 2.1279e-005  ]
5630 : [ 3.34056e-005 ]
5631 : [ 3.60315e-005 ]
5632 : [ 2.36374e-005 ]
5633 : [ 2.96809e-005 ]
5634 : [ 2.25843e-005 ]
5635 : [ 3.19245e-005 ]
5636 : [ 2.80906e-005 ]
5637 : [ 2.55493e-005 ]
5638 : [ 2.54584e-005 ]
5639 : [ 2.34404e-005 ]
5640 : [ 3.05403e-005 ]
5641 : [ 2.78738e-005 ]
5642 : [ 2.84705e-005 ]
5643 : [ 2.73283e-005 ]
5644 : [ 3.0358e-005  ]
5645 : [ 3.25831e-005 ]
5646 : [ 3.14504e-005 ]
5647 : [ 2.73601e-005 ]
5648 : [ 2.79343e-005 ]
5649 : [ 3.15579e-005 ]
5650 : [ 2.73768e-005 ]
5651 : [ 2.52828e-005 ]
5652 : [ 2.19773e-005 ]
5653 : [ 2.30957e-005 ]
5654 : [ 3.2827e-005  ]
5655 : [ 2.73959e-005 ]
5656 : [ 3.49424e-005 ]
5657 : [ 3.12042e-005 ]
5658 : [ 3.369e-005   ]
5659 : [ 2.87888e-005 ]
5660 : [ 2.81611e-005 ]
5661 : [ 2.74229e-005 ]
5662 : [ 2.30731e-005 ]
5663 : [ 3.32189e-005 ]
5664 : [ 2.69418e-005 ]
5665 : [ 2.28392e-005 ]
5666 : [ 2.28685e-005 ]
5667 : [ 2.39583e-005 ]
5668 : [ 2.94382e-005 ]
5669 : [ 3.1485e-005  ]
5670 : [ 2.08746e-005 ]
5671 : [ 3.52132e-005 ]
5672 : [ 2.20606e-005 ]
5673 : [ 3.09711e-005 ]
5674 : [ 2.92938e-005 ]
5675 : [ 3.16263e-005 ]
5676 : [ 2.3542e-005  ]
5677 : [ 2.84983e-005 ]
5678 : [ 2.80077e-005 ]
5679 : [ 2.52129e-005 ]
5680 : [ 3.33191e-005 ]
5681 : [ 3.14174e-005 ]
5682 : [ 2.45391e-005 ]
5683 : [ 3.65341e-005 ]
5684 : [ 2.74121e-005 ]
5685 : [ 2.49743e-005 ]
5686 : [ 2.60515e-005 ]
5687 : [ 3.6507e-005  ]
5688 : [ 2.62989e-005 ]
5689 : [ 2.55563e-005 ]
5690 : [ 2.90215e-005 ]
5691 : [ 2.88642e-005 ]
5692 : [ 2.93551e-005 ]
5693 : [ 2.81904e-005 ]
5694 : [ 3.26168e-005 ]
5695 : [ 2.49482e-005 ]
5696 : [ 2.8366e-005  ]
5697 : [ 3.22691e-005 ]
5698 : [ 3.56724e-005 ]
5699 : [ 3.00493e-005 ]
5700 : [ 2.84028e-005 ]
5701 : [ 3.23256e-005 ]
5702 : [ 2.84846e-005 ]
5703 : [ 3.29711e-005 ]
5704 : [ 2.38298e-005 ]
5705 : [ 3.30295e-005 ]
5706 : [ 2.76322e-005 ]
5707 : [ 3.34028e-005 ]
5708 : [ 3.34115e-005 ]
5709 : [ 2.71702e-005 ]
5710 : [ 3.10771e-005 ]
5711 : [ 3.47053e-005 ]
5712 : [ 2.50443e-005 ]
5713 : [ 3.08421e-005 ]
5714 : [ 2.50484e-005 ]
5715 : [ 2.16927e-005 ]
5716 : [ 3.21433e-005 ]
5717 : [ 3.48433e-005 ]
5718 : [ 2.69649e-005 ]
5719 : [ 3.14269e-005 ]
5720 : [ 2.9499e-005  ]
5721 : [ 2.66783e-005 ]
5722 : [ 3.21897e-005 ]
5723 : [ 3.43552e-005 ]
5724 : [ 3.0239e-005  ]
5725 : [ 2.28387e-005 ]
5726 : [ 2.86926e-005 ]
5727 : [ 2.90107e-005 ]
5728 : [ 2.46276e-005 ]
5729 : [ 2.51042e-005 ]
5730 : [ 2.58904e-005 ]
5731 : [ 2.1303e-005  ]
5732 : [ 3.03183e-005 ]
5733 : [ 2.7124e-005  ]
5734 : [ 2.8952e-005  ]
5735 : [ 2.16944e-005 ]
5736 : [ 3.14216e-005 ]
5737 : [ 2.80396e-005 ]
5738 : [ 2.41762e-005 ]
5739 : [ 2.91772e-005 ]
5740 : [ 3.46133e-005 ]
5741 : [ 3.10233e-005 ]
5742 : [ 2.86149e-005 ]
5743 : [ 2.71123e-005 ]
5744 : [ 3.02943e-005 ]
5745 : [ 3.37046e-005 ]
5746 : [ 3.39192e-005 ]
5747 : [ 2.75621e-005 ]
5748 : [ 3.56683e-005 ]
5749 : [ 2.91544e-005 ]
5750 : [ 3.3808e-005  ]
5751 : [ 2.75568e-005 ]
5752 : [ 3.22134e-005 ]
5753 : [ 3.41143e-005 ]
5754 : [ 3.3597e-005  ]
5755 : [ 3.48124e-005 ]
5756 : [ 3.4439e-005  ]
5757 : [ 3.19827e-005 ]
5758 : [ 3.29519e-005 ]
5759 : [ 2.52451e-005 ]
5760 : [ 2.72916e-005 ]
5761 : [ 2.66208e-005 ]
5762 : [ 2.31594e-005 ]
5763 : [ 2.732e-005   ]
5764 : [ 3.26359e-005 ]
5765 : [ 2.84108e-005 ]
5766 : [ 2.8515e-005  ]
5767 : [ 2.73775e-005 ]
5768 : [ 2.0906e-005  ]
5769 : [ 3.43916e-005 ]
5770 : [ 2.9454e-005  ]
5771 : [ 2.94794e-005 ]
5772 : [ 2.82201e-005 ]
5773 : [ 3.04553e-005 ]
5774 : [ 2.9772e-005  ]
5775 : [ 3.71888e-005 ]
5776 : [ 2.7918e-005  ]
5777 : [ 2.95756e-005 ]
5778 : [ 3.14866e-005 ]
5779 : [ 3.42057e-005 ]
5780 : [ 3.07753e-005 ]
5781 : [ 2.42989e-005 ]
5782 : [ 3.17139e-005 ]
5783 : [ 2.5677e-005  ]
5784 : [ 3.29519e-005 ]
5785 : [ 3.68317e-005 ]
5786 : [ 2.30791e-005 ]
5787 : [ 2.62821e-005 ]
5788 : [ 3.22699e-005 ]
5789 : [ 2.25342e-005 ]
5790 : [ 2.20946e-005 ]
5791 : [ 2.80605e-005 ]
5792 : [ 3.41758e-005 ]
5793 : [ 3.03254e-005 ]
5794 : [ 3.20371e-005 ]
5795 : [ 2.5064e-005  ]
5796 : [ 3.11596e-005 ]
5797 : [ 2.64091e-005 ]
5798 : [ 2.37443e-005 ]
5799 : [ 2.64317e-005 ]
5800 : [ 2.57792e-005 ]
5801 : [ 2.53891e-005 ]
5802 : [ 2.95457e-005 ]
5803 : [ 2.28687e-005 ]
5804 : [ 2.9009e-005  ]
5805 : [ 3.24872e-005 ]
5806 : [ 2.24696e-005 ]
5807 : [ 3.20682e-005 ]
5808 : [ 2.92568e-005 ]
5809 : [ 2.48491e-005 ]
5810 : [ 2.73943e-005 ]
5811 : [ 2.94651e-005 ]
5812 : [ 3.21349e-005 ]
5813 : [ 2.4903e-005  ]
5814 : [ 2.63286e-005 ]
5815 : [ 2.6404e-005  ]
5816 : [ 2.47751e-005 ]
5817 : [ 2.73041e-005 ]
5818 : [ 2.88364e-005 ]
5819 : [ 3.07024e-005 ]
5820 : [ 2.22251e-005 ]
5821 : [ 3.11924e-005 ]
5822 : [ 2.99223e-005 ]
5823 : [ 2.7903e-005  ]
5824 : [ 3.37511e-005 ]
5825 : [ 3.02174e-005 ]
5826 : [ 3.19391e-005 ]
5827 : [ 3.37765e-005 ]
5828 : [ 2.41409e-005 ]
5829 : [ 2.08519e-005 ]
5830 : [ 2.35241e-005 ]
5831 : [ 2.33474e-005 ]
5832 : [ 2.53277e-005 ]
5833 : [ 2.3629e-005  ]
5834 : [ 3.56336e-005 ]
5835 : [ 2.69356e-005 ]
5836 : [ 3.14433e-005 ]
5837 : [ 2.53683e-005 ]
5838 : [ 2.77434e-005 ]
5839 : [ 2.81438e-005 ]
5840 : [ 2.85104e-005 ]
5841 : [ 3.36746e-005 ]
5842 : [ 3.04733e-005 ]
5843 : [ 2.90229e-005 ]
5844 : [ 2.16015e-005 ]
5845 : [ 3.14059e-005 ]
5846 : [ 2.72996e-005 ]
5847 : [ 2.99271e-005 ]
5848 : [ 3.14843e-005 ]
5849 : [ 2.71341e-005 ]
5850 : [ 2.57921e-005 ]
5851 : [ 2.76396e-005 ]
5852 : [ 2.76188e-005 ]
5853 : [ 2.40255e-005 ]
5854 : [ 2.9841e-005  ]
5855 : [ 3.07997e-005 ]
5856 : [ 3.3638e-005  ]
5857 : [ 3.09334e-005 ]
5858 : [ 3.21947e-005 ]
5859 : [ 3.70642e-005 ]
5860 : [ 2.49721e-005 ]
5861 : [ 2.68361e-005 ]
5862 : [ 2.57947e-005 ]
5863 : [ 3.2034e-005  ]
5864 : [ 2.88098e-005 ]
5865 : [ 3.06526e-005 ]
5866 : [ 2.92531e-005 ]
5867 : [ 2.50098e-005 ]
5868 : [ 3.12797e-005 ]
5869 : [ 2.17647e-005 ]
5870 : [ 3.03331e-005 ]
5871 : [ 3.05849e-005 ]
5872 : [ 2.59245e-005 ]
5873 : [ 2.92106e-005 ]
5874 : [ 2.71236e-005 ]
5875 : [ 3.19236e-005 ]
5876 : [ 2.58069e-005 ]
5877 : [ 2.6427e-005  ]
5878 : [ 2.16709e-005 ]
5879 : [ 2.95551e-005 ]
5880 : [ 3.51432e-005 ]
5881 : [ 2.3846e-005  ]
5882 : [ 2.77715e-005 ]
5883 : [ 3.48202e-005 ]
5884 : [ 2.59248e-005 ]
5885 : [ 2.52011e-005 ]
5886 : [ 3.47541e-005 ]
5887 : [ 2.12462e-005 ]
5888 : [ 2.83037e-005 ]
5889 : [ 3.01589e-005 ]
5890 : [ 3.16213e-005 ]
5891 : [ 2.86475e-005 ]
5892 : [ 3.42724e-005 ]
5893 : [ 2.49224e-005 ]
5894 : [ 2.92634e-005 ]
5895 : [ 2.184e-005   ]
5896 : [ 3.49572e-005 ]
5897 : [ 3.49736e-005 ]
5898 : [ 2.93738e-005 ]
5899 : [ 3.23439e-005 ]
5900 : [ 2.31129e-005 ]
5901 : [ 2.43878e-005 ]
5902 : [ 2.61082e-005 ]
5903 : [ 2.95755e-005 ]
5904 : [ 2.91022e-005 ]
5905 : [ 2.22262e-005 ]
5906 : [ 3.09881e-005 ]
5907 : [ 3.68161e-005 ]
5908 : [ 2.43105e-005 ]
5909 : [ 3.07725e-005 ]
5910 : [ 2.88405e-005 ]
5911 : [ 3.24669e-005 ]
5912 : [ 2.69718e-005 ]
5913 : [ 2.64431e-005 ]
5914 : [ 2.26721e-005 ]
5915 : [ 2.56956e-005 ]
5916 : [ 3.11336e-005 ]
5917 : [ 2.92366e-005 ]
5918 : [ 2.48724e-005 ]
5919 : [ 2.72813e-005 ]
5920 : [ 2.94888e-005 ]
5921 : [ 2.83188e-005 ]
5922 : [ 2.71885e-005 ]
5923 : [ 2.68886e-005 ]
5924 : [ 3.39842e-005 ]
5925 : [ 3.1383e-005  ]
5926 : [ 2.46005e-005 ]
5927 : [ 2.39944e-005 ]
5928 : [ 3.2546e-005  ]
5929 : [ 2.51643e-005 ]
5930 : [ 2.56783e-005 ]
5931 : [ 2.40347e-005 ]
5932 : [ 2.89416e-005 ]
5933 : [ 2.44987e-005 ]
5934 : [ 2.63786e-005 ]
5935 : [ 2.65193e-005 ]
5936 : [ 2.95253e-005 ]
5937 : [ 2.68519e-005 ]
5938 : [ 2.20045e-005 ]
5939 : [ 3.10482e-005 ]
5940 : [ 2.65563e-005 ]
5941 : [ 3.49998e-005 ]
5942 : [ 2.3748e-005  ]
5943 : [ 3.10942e-005 ]
5944 : [ 3.46736e-005 ]
5945 : [ 3.56194e-005 ]
5946 : [ 3.20476e-005 ]
5947 : [ 2.95837e-005 ]
5948 : [ 3.51832e-005 ]
5949 : [ 2.67776e-005 ]
5950 : [ 2.58946e-005 ]
5951 : [ 3.17214e-005 ]
5952 : [ 2.60883e-005 ]
5953 : [ 2.56321e-005 ]
5954 : [ 2.3063e-005  ]
5955 : [ 3.01448e-005 ]
5956 : [ 2.80791e-005 ]
5957 : [ 2.64936e-005 ]
5958 : [ 3.67721e-005 ]
5959 : [ 2.63698e-005 ]
5960 : [ 3.20679e-005 ]
5961 : [ 3.25488e-005 ]
5962 : [ 3.3315e-005  ]
5963 : [ 2.30125e-005 ]
5964 : [ 3.71015e-005 ]
5965 : [ 3.14145e-005 ]
5966 : [ 2.86565e-005 ]
5967 : [ 2.47721e-005 ]
5968 : [ 2.57485e-005 ]
5969 : [ 2.44531e-005 ]
5970 : [ 3.34998e-005 ]
5971 : [ 3.22698e-005 ]
5972 : [ 2.71151e-005 ]
5973 : [ 2.73548e-005 ]
5974 : [ 3.11945e-005 ]
5975 : [ 2.7863e-005  ]
5976 : [ 2.2042e-005  ]
5977 : [ 2.87717e-005 ]
5978 : [ 2.89741e-005 ]
5979 : [ 2.88633e-005 ]
5980 : [ 3.18242e-005 ]
5981 : [ 3.5898e-005  ]
5982 : [ 2.09352e-005 ]
5983 : [ 2.76367e-005 ]
5984 : [ 3.43152e-005 ]
5985 : [ 2.4877e-005  ]
5986 : [ 2.96641e-005 ]
5987 : [ 2.54255e-005 ]
5988 : [ 2.30206e-005 ]
5989 : [ 3.19512e-005 ]
5990 : [ 2.70492e-005 ]
5991 : [ 3.45179e-005 ]
5992 : [ 3.29379e-005 ]
5993 : [ 3.48375e-005 ]
5994 : [ 2.11383e-005 ]
5995 : [ 2.87539e-005 ]
5996 : [ 2.84713e-005 ]
5997 : [ 2.48746e-005 ]
5998 : [ 2.27804e-005 ]
5999 : [ 2.268e-005   ]
6000 : [ 2.49117e-005 ]
6001 : [ 3.15628e-005 ]
6002 : [ 2.98521e-005 ]
6003 : [ 2.37673e-005 ]
6004 : [ 2.8395e-005  ]
6005 : [ 3.34281e-005 ]
6006 : [ 2.59194e-005 ]
6007 : [ 2.47618e-005 ]
6008 : [ 2.47812e-005 ]
6009 : [ 2.32426e-005 ]
6010 : [ 2.80924e-005 ]
6011 : [ 2.66852e-005 ]
6012 : [ 3.03099e-005 ]
6013 : [ 2.67234e-005 ]
6014 : [ 2.07525e-005 ]
6015 : [ 2.45412e-005 ]
6016 : [ 2.56638e-005 ]
6017 : [ 2.76053e-005 ]
6018 : [ 2.76953e-005 ]
6019 : [ 3.11561e-005 ]
6020 : [ 3.20789e-005 ]
6021 : [ 2.9158e-005  ]
6022 : [ 2.60086e-005 ]
6023 : [ 2.48657e-005 ]
6024 : [ 3.04937e-005 ]
6025 : [ 2.93847e-005 ]
6026 : [ 2.77603e-005 ]
6027 : [ 2.83663e-005 ]
6028 : [ 2.39361e-005 ]
6029 : [ 2.87956e-005 ]
6030 : [ 2.4973e-005  ]
6031 : [ 3.28835e-005 ]
6032 : [ 3.19824e-005 ]
6033 : [ 2.94807e-005 ]
6034 : [ 3.31124e-005 ]
6035 : [ 2.49238e-005 ]
6036 : [ 2.82244e-005 ]
6037 : [ 2.40245e-005 ]
6038 : [ 2.78501e-005 ]
6039 : [ 2.92947e-005 ]
6040 : [ 3.06226e-005 ]
6041 : [ 2.12681e-005 ]
6042 : [ 2.27898e-005 ]
6043 : [ 2.85112e-005 ]
6044 : [ 2.39345e-005 ]
6045 : [ 3.02552e-005 ]
6046 : [ 3.20418e-005 ]
6047 : [ 2.34294e-005 ]
6048 : [ 2.62547e-005 ]
6049 : [ 2.93937e-005 ]
6050 : [ 2.50693e-005 ]
6051 : [ 3.01978e-005 ]
6052 : [ 3.49791e-005 ]
6053 : [ 2.33752e-005 ]
6054 : [ 3.02397e-005 ]
6055 : [ 2.73148e-005 ]
6056 : [ 2.92783e-005 ]
6057 : [ 2.81377e-005 ]
6058 : [ 2.73714e-005 ]
6059 : [ 2.48016e-005 ]
6060 : [ 2.39227e-005 ]
6061 : [ 3.06028e-005 ]
6062 : [ 2.565e-005   ]
6063 : [ 3.13018e-005 ]
6064 : [ 3.21711e-005 ]
6065 : [ 2.75012e-005 ]
6066 : [ 2.82317e-005 ]
6067 : [ 2.56753e-005 ]
6068 : [ 2.58563e-005 ]
6069 : [ 2.67789e-005 ]
6070 : [ 3.38027e-005 ]
6071 : [ 2.43924e-005 ]
6072 : [ 2.93232e-005 ]
6073 : [ 2.59841e-005 ]
6074 : [ 2.1691e-005  ]
6075 : [ 2.65209e-005 ]
6076 : [ 2.98241e-005 ]
6077 : [ 2.75518e-005 ]
6078 : [ 3.12822e-005 ]
6079 : [ 2.76508e-005 ]
6080 : [ 2.93238e-005 ]
6081 : [ 2.63983e-005 ]
6082 : [ 3.37398e-005 ]
6083 : [ 2.90749e-005 ]
6084 : [ 2.72706e-005 ]
6085 : [ 2.50949e-005 ]
6086 : [ 2.81118e-005 ]
6087 : [ 3.42675e-005 ]
6088 : [ 2.35668e-005 ]
6089 : [ 2.86464e-005 ]
6090 : [ 2.34335e-005 ]
6091 : [ 2.55478e-005 ]
6092 : [ 2.99369e-005 ]
6093 : [ 2.67535e-005 ]
6094 : [ 2.73455e-005 ]
6095 : [ 3.1119e-005  ]
6096 : [ 2.56346e-005 ]
6097 : [ 2.13092e-005 ]
6098 : [ 3.18998e-005 ]
6099 : [ 2.56716e-005 ]
6100 : [ 3.14442e-005 ]
6101 : [ 2.45438e-005 ]
6102 : [ 3.09176e-005 ]
6103 : [ 3.44738e-005 ]
6104 : [ 3.15387e-005 ]
6105 : [ 3.24249e-005 ]
6106 : [ 2.32902e-005 ]
6107 : [ 3.65407e-005 ]
6108 : [ 3.07774e-005 ]
6109 : [ 2.73469e-005 ]
6110 : [ 2.19909e-005 ]
6111 : [ 3.49603e-005 ]
6112 : [ 2.59536e-005 ]
6113 : [ 2.91881e-005 ]
6114 : [ 2.29619e-005 ]
6115 : [ 2.72491e-005 ]
6116 : [ 3.52468e-005 ]
6117 : [ 2.19781e-005 ]
6118 : [ 2.55694e-005 ]
6119 : [ 3.67676e-005 ]
6120 : [ 2.71857e-005 ]
6121 : [ 2.83833e-005 ]
6122 : [ 2.88151e-005 ]
6123 : [ 3.30432e-005 ]
6124 : [ 3.20494e-005 ]
6125 : [ 2.58542e-005 ]
6126 : [ 2.50808e-005 ]
6127 : [ 2.38994e-005 ]
6128 : [ 2.83409e-005 ]
6129 : [ 3.01832e-005 ]
6130 : [ 3.09935e-005 ]
6131 : [ 3.13591e-005 ]
6132 : [ 3.29827e-005 ]
6133 : [ 2.50289e-005 ]
6134 : [ 3.095e-005   ]
6135 : [ 3.39774e-005 ]
6136 : [ 3.44142e-005 ]
6137 : [ 3.4347e-005  ]
6138 : [ 2.86745e-005 ]
6139 : [ 2.93736e-005 ]
6140 : [ 2.51537e-005 ]
6141 : [ 2.90113e-005 ]
6142 : [ 3.47997e-005 ]
6143 : [ 3.22123e-005 ]
6144 : [ 3.30984e-005 ]
6145 : [ 2.38566e-005 ]
6146 : [ 3.10237e-005 ]
6147 : [ 2.44036e-005 ]
6148 : [ 3.16948e-005 ]
6149 : [ 3.16201e-005 ]
6150 : [ 2.71148e-005 ]
6151 : [ 3.61203e-005 ]
6152 : [ 3.20902e-005 ]
6153 : [ 3.22484e-005 ]
6154 : [ 2.97668e-005 ]
6155 : [ 2.44202e-005 ]
6156 : [ 3.52053e-005 ]
6157 : [ 2.95985e-005 ]
6158 : [ 3.45363e-005 ]
6159 : [ 3.27354e-005 ]
6160 : [ 3.40187e-005 ]
6161 : [ 3.18001e-005 ]
6162 : [ 3.18996e-005 ]
6163 : [ 3.20917e-005 ]
6164 : [ 2.54767e-005 ]
6165 : [ 2.39552e-005 ]
6166 : [ 3.16618e-005 ]
6167 : [ 2.48021e-005 ]
6168 : [ 3.04246e-005 ]
6169 : [ 2.95177e-005 ]
6170 : [ 2.58983e-005 ]
6171 : [ 3.0344e-005  ]
6172 : [ 2.96802e-005 ]
6173 : [ 2.60481e-005 ]
6174 : [ 2.365e-005   ]
6175 : [ 2.95744e-005 ]
6176 : [ 3.11499e-005 ]
6177 : [ 2.87749e-005 ]
6178 : [ 2.97806e-005 ]
6179 : [ 2.39397e-005 ]
6180 : [ 2.38242e-005 ]
6181 : [ 2.57775e-005 ]
6182 : [ 2.7817e-005  ]
6183 : [ 2.775e-005   ]
6184 : [ 3.03971e-005 ]
6185 : [ 3.34067e-005 ]
6186 : [ 2.80322e-005 ]
6187 : [ 3.31462e-005 ]
6188 : [ 2.4935e-005  ]
6189 : [ 2.55609e-005 ]
6190 : [ 3.16452e-005 ]
6191 : [ 3.37368e-005 ]
6192 : [ 2.51017e-005 ]
6193 : [ 2.72415e-005 ]
6194 : [ 3.20985e-005 ]
6195 : [ 3.37288e-005 ]
6196 : [ 3.39035e-005 ]
6197 : [ 2.59195e-005 ]
6198 : [ 3.15937e-005 ]
6199 : [ 3.18226e-005 ]
6200 : [ 2.72945e-005 ]
6201 : [ 2.29561e-005 ]
6202 : [ 3.22197e-005 ]
6203 : [ 2.78004e-005 ]
6204 : [ 3.26763e-005 ]
6205 : [ 3.21745e-005 ]
6206 : [ 3.0048e-005  ]
6207 : [ 2.72026e-005 ]
6208 : [ 3.06961e-005 ]
6209 : [ 2.77051e-005 ]
6210 : [ 3.03444e-005 ]
6211 : [ 2.57373e-005 ]
6212 : [ 2.4463e-005  ]
6213 : [ 3.34403e-005 ]
6214 : [ 2.70217e-005 ]
6215 : [ 2.91374e-005 ]
6216 : [ 2.46529e-005 ]
6217 : [ 3.22141e-005 ]
6218 : [ 2.45193e-005 ]
6219 : [ 2.49631e-005 ]
6220 : [ 2.96216e-005 ]
6221 : [ 2.52175e-005 ]
6222 : [ 3.74545e-005 ]
6223 : [ 3.28553e-005 ]
6224 : [ 2.66224e-005 ]
6225 : [ 3.5433e-005  ]
6226 : [ 3.30172e-005 ]
6227 : [ 3.0448e-005  ]
6228 : [ 3.39925e-005 ]
6229 : [ 3.13168e-005 ]
6230 : [ 2.73223e-005 ]
6231 : [ 2.87925e-005 ]
6232 : [ 2.77425e-005 ]
6233 : [ 3.23199e-005 ]
6234 : [ 2.96135e-005 ]
6235 : [ 2.72224e-005 ]
6236 : [ 3.03458e-005 ]
6237 : [ 2.84782e-005 ]
6238 : [ 2.63309e-005 ]
6239 : [ 3.6915e-005  ]
6240 : [ 2.36754e-005 ]
6241 : [ 2.66424e-005 ]
6242 : [ 3.50778e-005 ]
6243 : [ 2.88422e-005 ]
6244 : [ 2.69648e-005 ]
6245 : [ 2.10541e-005 ]
6246 : [ 2.99406e-005 ]
6247 : [ 2.62938e-005 ]
6248 : [ 3.14204e-005 ]
6249 : [ 3.59167e-005 ]
6250 : [ 3.25426e-005 ]
6251 : [ 2.49e-005    ]
6252 : [ 2.94419e-005 ]
6253 : [ 3.52922e-005 ]
6254 : [ 2.502e-005   ]
6255 : [ 2.47548e-005 ]
6256 : [ 2.90068e-005 ]
6257 : [ 2.43807e-005 ]
6258 : [ 3.27617e-005 ]
6259 : [ 2.95014e-005 ]
6260 : [ 2.11241e-005 ]
6261 : [ 2.89237e-005 ]
6262 : [ 2.13848e-005 ]
6263 : [ 2.97491e-005 ]
6264 : [ 2.35044e-005 ]
6265 : [ 3.26019e-005 ]
6266 : [ 2.39218e-005 ]
6267 : [ 2.12954e-005 ]
6268 : [ 2.98829e-005 ]
6269 : [ 2.44999e-005 ]
6270 : [ 2.39414e-005 ]
6271 : [ 2.95908e-005 ]
6272 : [ 2.74748e-005 ]
6273 : [ 2.731e-005   ]
6274 : [ 2.9833e-005  ]
6275 : [ 2.96539e-005 ]
6276 : [ 2.94994e-005 ]
6277 : [ 2.47036e-005 ]
6278 : [ 3.19953e-005 ]
6279 : [ 3.3493e-005  ]
6280 : [ 3.05425e-005 ]
6281 : [ 3.11044e-005 ]
6282 : [ 2.50979e-005 ]
6283 : [ 3.67474e-005 ]
6284 : [ 2.579e-005   ]
6285 : [ 3.59956e-005 ]
6286 : [ 3.41064e-005 ]
6287 : [ 3.34746e-005 ]
6288 : [ 2.49024e-005 ]
6289 : [ 2.90133e-005 ]
6290 : [ 2.46758e-005 ]
6291 : [ 3.43643e-005 ]
6292 : [ 2.45957e-005 ]
6293 : [ 2.63717e-005 ]
6294 : [ 3.50108e-005 ]
6295 : [ 2.16325e-005 ]
6296 : [ 3.11872e-005 ]
6297 : [ 3.12315e-005 ]
6298 : [ 2.29268e-005 ]
6299 : [ 3.07136e-005 ]
6300 : [ 3.06548e-005 ]
6301 : [ 2.85766e-005 ]
6302 : [ 2.13593e-005 ]
6303 : [ 2.22602e-005 ]
6304 : [ 2.67169e-005 ]
6305 : [ 2.69937e-005 ]
6306 : [ 2.50652e-005 ]
6307 : [ 2.25887e-005 ]
6308 : [ 3.23056e-005 ]
6309 : [ 2.3473e-005  ]
6310 : [ 2.5447e-005  ]
6311 : [ 3.07433e-005 ]
6312 : [ 2.35753e-005 ]
6313 : [ 3.40371e-005 ]
6314 : [ 2.85689e-005 ]
6315 : [ 3.09258e-005 ]
6316 : [ 2.79328e-005 ]
6317 : [ 2.76032e-005 ]
6318 : [ 2.90665e-005 ]
6319 : [ 3.71583e-005 ]
6320 : [ 2.89694e-005 ]
6321 : [ 2.67351e-005 ]
6322 : [ 2.40475e-005 ]
6323 : [ 2.7265e-005  ]
6324 : [ 3.49372e-005 ]
6325 : [ 2.96696e-005 ]
6326 : [ 2.62342e-005 ]
6327 : [ 3.24525e-005 ]
6328 : [ 3.02468e-005 ]
6329 : [ 3.31034e-005 ]
6330 : [ 2.101e-005   ]
6331 : [ 3.0023e-005  ]
6332 : [ 3.19195e-005 ]
6333 : [ 3.0119e-005  ]
6334 : [ 3.5889e-005  ]
6335 : [ 2.32099e-005 ]
6336 : [ 2.54887e-005 ]
6337 : [ 2.87107e-005 ]
6338 : [ 3.18604e-005 ]
6339 : [ 3.17893e-005 ]
6340 : [ 2.31608e-005 ]
6341 : [ 2.85399e-005 ]
6342 : [ 2.86457e-005 ]
6343 : [ 2.96889e-005 ]
6344 : [ 3.20445e-005 ]
6345 : [ 2.40425e-005 ]
6346 : [ 3.30662e-005 ]
6347 : [ 2.20754e-005 ]
6348 : [ 3.61122e-005 ]
6349 : [ 2.67968e-005 ]
6350 : [ 2.87253e-005 ]
6351 : [ 2.79385e-005 ]
6352 : [ 3.02906e-005 ]
6353 : [ 2.75854e-005 ]
6354 : [ 2.43812e-005 ]
6355 : [ 3.07888e-005 ]
6356 : [ 3.55365e-005 ]
6357 : [ 3.54967e-005 ]
6358 : [ 2.81177e-005 ]
6359 : [ 2.46605e-005 ]
6360 : [ 2.38519e-005 ]
6361 : [ 2.86027e-005 ]
6362 : [ 2.40968e-005 ]
6363 : [ 2.51785e-005 ]
6364 : [ 2.28056e-005 ]
6365 : [ 2.83569e-005 ]
6366 : [ 3.12964e-005 ]
6367 : [ 2.24918e-005 ]
6368 : [ 2.39455e-005 ]
6369 : [ 2.20472e-005 ]
6370 : [ 3.59875e-005 ]
6371 : [ 2.70224e-005 ]
6372 : [ 2.89047e-005 ]
6373 : [ 3.15045e-005 ]
6374 : [ 2.23823e-005 ]
6375 : [ 3.08535e-005 ]
6376 : [ 2.44193e-005 ]
6377 : [ 2.94204e-005 ]
6378 : [ 2.36372e-005 ]
6379 : [ 2.70801e-005 ]
6380 : [ 2.40821e-005 ]
6381 : [ 2.54903e-005 ]
6382 : [ 2.18473e-005 ]
6383 : [ 2.80685e-005 ]
6384 : [ 2.93166e-005 ]
6385 : [ 2.99459e-005 ]
6386 : [ 2.7892e-005  ]
6387 : [ 2.59705e-005 ]
6388 : [ 3.01097e-005 ]
6389 : [ 2.71766e-005 ]
6390 : [ 2.39119e-005 ]
6391 : [ 2.99303e-005 ]
6392 : [ 3.11475e-005 ]
6393 : [ 3.47349e-005 ]
6394 : [ 3.06695e-005 ]
6395 : [ 3.25438e-005 ]
6396 : [ 2.30524e-005 ]
6397 : [ 3.23377e-005 ]
6398 : [ 2.89331e-005 ]
6399 : [ 2.87739e-005 ]
6400 : [ 2.80957e-005 ]
6401 : [ 3.18204e-005 ]
6402 : [ 2.86611e-005 ]
6403 : [ 3.01896e-005 ]
6404 : [ 3.33379e-005 ]
6405 : [ 3.09203e-005 ]
6406 : [ 3.22369e-005 ]
6407 : [ 2.71767e-005 ]
6408 : [ 3.64543e-005 ]
6409 : [ 2.59447e-005 ]
6410 : [ 2.26043e-005 ]
6411 : [ 2.95131e-005 ]
6412 : [ 3.06214e-005 ]
6413 : [ 3.4044e-005  ]
6414 : [ 2.67338e-005 ]
6415 : [ 2.64062e-005 ]
6416 : [ 3.11182e-005 ]
6417 : [ 2.77405e-005 ]
6418 : [ 2.89445e-005 ]
6419 : [ 2.34696e-005 ]
6420 : [ 3.42647e-005 ]
6421 : [ 2.99854e-005 ]
6422 : [ 2.88303e-005 ]
6423 : [ 2.78063e-005 ]
6424 : [ 3.69473e-005 ]
6425 : [ 2.53555e-005 ]
6426 : [ 3.10114e-005 ]
6427 : [ 3.31733e-005 ]
6428 : [ 2.5836e-005  ]
6429 : [ 2.99679e-005 ]
6430 : [ 2.75949e-005 ]
6431 : [ 3.34975e-005 ]
6432 : [ 2.78041e-005 ]
6433 : [ 2.70141e-005 ]
6434 : [ 3.11543e-005 ]
6435 : [ 2.75871e-005 ]
6436 : [ 2.54591e-005 ]
6437 : [ 2.71555e-005 ]
6438 : [ 3.665e-005   ]
6439 : [ 2.69308e-005 ]
6440 : [ 2.9215e-005  ]
6441 : [ 2.59746e-005 ]
6442 : [ 2.69981e-005 ]
6443 : [ 3.62707e-005 ]
6444 : [ 2.80018e-005 ]
6445 : [ 2.51928e-005 ]
6446 : [ 3.47351e-005 ]
6447 : [ 2.85972e-005 ]
6448 : [ 2.61255e-005 ]
6449 : [ 3.0644e-005  ]
6450 : [ 2.71948e-005 ]
6451 : [ 2.81271e-005 ]
6452 : [ 2.30282e-005 ]
6453 : [ 2.28228e-005 ]
6454 : [ 3.39404e-005 ]
6455 : [ 3.47621e-005 ]
6456 : [ 2.30156e-005 ]
6457 : [ 2.72815e-005 ]
6458 : [ 2.7493e-005  ]
6459 : [ 2.34096e-005 ]
6460 : [ 2.81594e-005 ]
6461 : [ 3.05047e-005 ]
6462 : [ 3.17473e-005 ]
6463 : [ 3.18782e-005 ]
6464 : [ 3.14847e-005 ]
6465 : [ 2.53079e-005 ]
6466 : [ 3.80838e-005 ]
6467 : [ 2.41724e-005 ]
6468 : [ 2.54792e-005 ]
6469 : [ 3.46519e-005 ]
6470 : [ 2.45887e-005 ]
6471 : [ 2.4293e-005  ]
6472 : [ 3.49652e-005 ]
6473 : [ 2.24167e-005 ]
6474 : [ 2.77485e-005 ]
6475 : [ 3.0164e-005  ]
6476 : [ 2.83686e-005 ]
6477 : [ 2.9685e-005  ]
6478 : [ 3.03322e-005 ]
6479 : [ 3.21485e-005 ]
6480 : [ 2.40949e-005 ]
6481 : [ 2.81456e-005 ]
6482 : [ 2.93918e-005 ]
6483 : [ 3.29534e-005 ]
6484 : [ 2.37131e-005 ]
6485 : [ 2.56278e-005 ]
6486 : [ 2.44038e-005 ]
6487 : [ 3.01739e-005 ]
6488 : [ 2.85608e-005 ]
6489 : [ 3.34944e-005 ]
6490 : [ 3.33612e-005 ]
6491 : [ 2.50207e-005 ]
6492 : [ 2.38739e-005 ]
6493 : [ 2.98199e-005 ]
6494 : [ 3.1977e-005  ]
6495 : [ 3.00284e-005 ]
6496 : [ 2.73062e-005 ]
6497 : [ 2.20754e-005 ]
6498 : [ 3.00692e-005 ]
6499 : [ 3.35126e-005 ]
6500 : [ 2.86978e-005 ]
6501 : [ 3.16058e-005 ]
6502 : [ 3.47552e-005 ]
6503 : [ 3.027e-005   ]
6504 : [ 3.34099e-005 ]
6505 : [ 3.29682e-005 ]
6506 : [ 2.61586e-005 ]
6507 : [ 3.27201e-005 ]
6508 : [ 2.62269e-005 ]
6509 : [ 2.99679e-005 ]
6510 : [ 3.14227e-005 ]
6511 : [ 2.41787e-005 ]
6512 : [ 2.66676e-005 ]
6513 : [ 3.22522e-005 ]
6514 : [ 3.35132e-005 ]
6515 : [ 2.33235e-005 ]
6516 : [ 2.3749e-005  ]
6517 : [ 2.66097e-005 ]
6518 : [ 2.92555e-005 ]
6519 : [ 2.70245e-005 ]
6520 : [ 2.61807e-005 ]
6521 : [ 2.60338e-005 ]
6522 : [ 3.16841e-005 ]
6523 : [ 2.45458e-005 ]
6524 : [ 3.13195e-005 ]
6525 : [ 3.38046e-005 ]
6526 : [ 2.26839e-005 ]
6527 : [ 2.46152e-005 ]
6528 : [ 2.73667e-005 ]
6529 : [ 2.96496e-005 ]
6530 : [ 2.34737e-005 ]
6531 : [ 2.65779e-005 ]
6532 : [ 3.50472e-005 ]
6533 : [ 2.30111e-005 ]
6534 : [ 2.48454e-005 ]
6535 : [ 2.76008e-005 ]
6536 : [ 2.18401e-005 ]
6537 : [ 2.11769e-005 ]
6538 : [ 3.26179e-005 ]
6539 : [ 3.42495e-005 ]
6540 : [ 2.75779e-005 ]
6541 : [ 2.33082e-005 ]
6542 : [ 2.9701e-005  ]
6543 : [ 2.94604e-005 ]
6544 : [ 2.89681e-005 ]
6545 : [ 2.71521e-005 ]
6546 : [ 2.52457e-005 ]
6547 : [ 3.6606e-005  ]
6548 : [ 3.11043e-005 ]
6549 : [ 2.37049e-005 ]
6550 : [ 2.34126e-005 ]
6551 : [ 3.2485e-005  ]
6552 : [ 3.35088e-005 ]
6553 : [ 2.3413e-005  ]
6554 : [ 3.43936e-005 ]
6555 : [ 3.22047e-005 ]
6556 : [ 3.07376e-005 ]
6557 : [ 2.61436e-005 ]
6558 : [ 2.94232e-005 ]
6559 : [ 2.11234e-005 ]
6560 : [ 2.26874e-005 ]
6561 : [ 2.34443e-005 ]
6562 : [ 2.82436e-005 ]
6563 : [ 2.66844e-005 ]
6564 : [ 3.26522e-005 ]
6565 : [ 2.75665e-005 ]
6566 : [ 2.95547e-005 ]
6567 : [ 2.44121e-005 ]
6568 : [ 3.38061e-005 ]
6569 : [ 2.64803e-005 ]
6570 : [ 3.27373e-005 ]
6571 : [ 2.28089e-005 ]
6572 : [ 3.20126e-005 ]
6573 : [ 3.63025e-005 ]
6574 : [ 2.47771e-005 ]
6575 : [ 3.24664e-005 ]
6576 : [ 2.99826e-005 ]
6577 : [ 3.15517e-005 ]
6578 : [ 3.64115e-005 ]
6579 : [ 2.82335e-005 ]
6580 : [ 2.1403e-005  ]
6581 : [ 2.67059e-005 ]
6582 : [ 3.04784e-005 ]
6583 : [ 2.94233e-005 ]
6584 : [ 2.63669e-005 ]
6585 : [ 2.80501e-005 ]
6586 : [ 2.62249e-005 ]
6587 : [ 2.48741e-005 ]
6588 : [ 2.67223e-005 ]
6589 : [ 3.23755e-005 ]
6590 : [ 2.38345e-005 ]
6591 : [ 2.50626e-005 ]
6592 : [ 3.13293e-005 ]
6593 : [ 2.36384e-005 ]
6594 : [ 2.14905e-005 ]
6595 : [ 2.70105e-005 ]
6596 : [ 3.23276e-005 ]
6597 : [ 3.35155e-005 ]
6598 : [ 3.03413e-005 ]
6599 : [ 2.99993e-005 ]
6600 : [ 2.282e-005   ]
6601 : [ 2.55138e-005 ]
6602 : [ 2.93514e-005 ]
6603 : [ 3.06295e-005 ]
6604 : [ 3.21501e-005 ]
6605 : [ 2.45637e-005 ]
6606 : [ 2.54882e-005 ]
6607 : [ 2.90656e-005 ]
6608 : [ 3.12313e-005 ]
6609 : [ 3.49884e-005 ]
6610 : [ 2.94194e-005 ]
6611 : [ 2.77499e-005 ]
6612 : [ 2.21336e-005 ]
6613 : [ 3.14633e-005 ]
6614 : [ 2.77567e-005 ]
6615 : [ 2.76119e-005 ]
6616 : [ 2.28906e-005 ]
6617 : [ 2.40905e-005 ]
6618 : [ 3.20564e-005 ]
6619 : [ 2.66207e-005 ]
6620 : [ 2.64164e-005 ]
6621 : [ 2.54729e-005 ]
6622 : [ 2.22138e-005 ]
6623 : [ 3.37494e-005 ]
6624 : [ 2.42563e-005 ]
6625 : [ 3.44852e-005 ]
6626 : [ 2.96147e-005 ]
6627 : [ 3.63965e-005 ]
6628 : [ 2.94867e-005 ]
6629 : [ 2.75826e-005 ]
6630 : [ 3.01487e-005 ]
6631 : [ 3.20051e-005 ]
6632 : [ 3.4036e-005  ]
6633 : [ 2.85014e-005 ]
6634 : [ 2.84899e-005 ]
6635 : [ 3.26877e-005 ]
6636 : [ 3.23083e-005 ]
6637 : [ 2.10812e-005 ]
6638 : [ 2.79047e-005 ]
6639 : [ 2.83384e-005 ]
6640 : [ 3.22168e-005 ]
6641 : [ 2.72878e-005 ]
6642 : [ 2.76937e-005 ]
6643 : [ 2.6478e-005  ]
6644 : [ 2.69521e-005 ]
6645 : [ 2.58543e-005 ]
6646 : [ 2.68819e-005 ]
6647 : [ 2.0978e-005  ]
6648 : [ 2.28294e-005 ]
6649 : [ 2.47373e-005 ]
6650 : [ 3.17091e-005 ]
6651 : [ 3.12881e-005 ]
6652 : [ 3.55661e-005 ]
6653 : [ 2.58617e-005 ]
6654 : [ 2.92121e-005 ]
6655 : [ 3.09187e-005 ]
6656 : [ 2.88273e-005 ]
6657 : [ 2.54215e-005 ]
6658 : [ 3.06658e-005 ]
6659 : [ 2.86735e-005 ]
6660 : [ 2.63712e-005 ]
6661 : [ 3.2236e-005  ]
6662 : [ 2.59513e-005 ]
6663 : [ 2.87195e-005 ]
6664 : [ 3.25414e-005 ]
6665 : [ 2.77806e-005 ]
6666 : [ 2.92194e-005 ]
6667 : [ 2.64915e-005 ]
6668 : [ 3.45853e-005 ]
6669 : [ 2.32912e-005 ]
6670 : [ 2.4432e-005  ]
6671 : [ 3.08471e-005 ]
6672 : [ 3.38748e-005 ]
6673 : [ 2.98974e-005 ]
6674 : [ 3.59102e-005 ]
6675 : [ 2.74668e-005 ]
6676 : [ 3.1107e-005  ]
6677 : [ 2.65254e-005 ]
6678 : [ 2.97998e-005 ]
6679 : [ 3.20742e-005 ]
6680 : [ 3.4326e-005  ]
6681 : [ 3.07878e-005 ]
6682 : [ 2.9552e-005  ]
6683 : [ 2.43385e-005 ]
6684 : [ 2.9131e-005  ]
6685 : [ 2.6271e-005  ]
6686 : [ 2.9369e-005  ]
6687 : [ 2.26986e-005 ]
6688 : [ 3.06329e-005 ]
6689 : [ 2.50038e-005 ]
6690 : [ 2.59493e-005 ]
6691 : [ 2.99004e-005 ]
6692 : [ 2.89297e-005 ]
6693 : [ 2.50718e-005 ]
6694 : [ 3.16547e-005 ]
6695 : [ 2.29178e-005 ]
6696 : [ 2.23512e-005 ]
6697 : [ 3.05991e-005 ]
6698 : [ 3.37653e-005 ]
6699 : [ 2.88624e-005 ]
6700 : [ 2.42785e-005 ]
6701 : [ 3.27554e-005 ]
6702 : [ 3.279e-005   ]
6703 : [ 3.3169e-005  ]
6704 : [ 3.20194e-005 ]
6705 : [ 3.15244e-005 ]
6706 : [ 3.02076e-005 ]
6707 : [ 3.62407e-005 ]
6708 : [ 2.86048e-005 ]
6709 : [ 3.23824e-005 ]
6710 : [ 2.90223e-005 ]
6711 : [ 2.26891e-005 ]
6712 : [ 2.83408e-005 ]
6713 : [ 2.44142e-005 ]
6714 : [ 3.07316e-005 ]
6715 : [ 2.87567e-005 ]
6716 : [ 2.21497e-005 ]
6717 : [ 3.15686e-005 ]
6718 : [ 3.19526e-005 ]
6719 : [ 2.8325e-005  ]
6720 : [ 3.2727e-005  ]
6721 : [ 2.2538e-005  ]
6722 : [ 2.91559e-005 ]
6723 : [ 3.31827e-005 ]
6724 : [ 3.23907e-005 ]
6725 : [ 2.81693e-005 ]
6726 : [ 2.23746e-005 ]
6727 : [ 2.75336e-005 ]
6728 : [ 3.06488e-005 ]
6729 : [ 2.73335e-005 ]
6730 : [ 2.16632e-005 ]
6731 : [ 2.6443e-005  ]
6732 : [ 3.17529e-005 ]
6733 : [ 2.21111e-005 ]
6734 : [ 3.57434e-005 ]
6735 : [ 3.26966e-005 ]
6736 : [ 2.09597e-005 ]
6737 : [ 2.55729e-005 ]
6738 : [ 3.27683e-005 ]
6739 : [ 2.49369e-005 ]
6740 : [ 2.70301e-005 ]
6741 : [ 2.65736e-005 ]
6742 : [ 2.62035e-005 ]
6743 : [ 2.49042e-005 ]
6744 : [ 3.04028e-005 ]
6745 : [ 2.78008e-005 ]
6746 : [ 2.23718e-005 ]
6747 : [ 2.32157e-005 ]
6748 : [ 2.54589e-005 ]
6749 : [ 3.21573e-005 ]
6750 : [ 2.96185e-005 ]
6751 : [ 2.65567e-005 ]
6752 : [ 2.61916e-005 ]
6753 : [ 3.03373e-005 ]
6754 : [ 3.02517e-005 ]
6755 : [ 2.65618e-005 ]
6756 : [ 3.02598e-005 ]
6757 : [ 2.76929e-005 ]
6758 : [ 2.72537e-005 ]
6759 : [ 2.84197e-005 ]
6760 : [ 3.02551e-005 ]
6761 : [ 2.58834e-005 ]
6762 : [ 3.02148e-005 ]
6763 : [ 3.19308e-005 ]
6764 : [ 2.80865e-005 ]
6765 : [ 3.23303e-005 ]
6766 : [ 2.45643e-005 ]
6767 : [ 3.02011e-005 ]
6768 : [ 2.75066e-005 ]
6769 : [ 3.07741e-005 ]
6770 : [ 3.118e-005   ]
6771 : [ 2.47027e-005 ]
6772 : [ 2.57529e-005 ]
6773 : [ 2.44688e-005 ]
6774 : [ 2.95853e-005 ]
6775 : [ 3.48561e-005 ]
6776 : [ 3.09181e-005 ]
6777 : [ 2.89793e-005 ]
6778 : [ 2.85906e-005 ]
6779 : [ 3.08593e-005 ]
6780 : [ 3.43255e-005 ]
6781 : [ 2.22082e-005 ]
6782 : [ 2.14554e-005 ]
6783 : [ 2.8261e-005  ]
6784 : [ 3.05847e-005 ]
6785 : [ 3.02673e-005 ]
6786 : [ 3.08632e-005 ]
6787 : [ 3.36321e-005 ]
6788 : [ 2.24027e-005 ]
6789 : [ 3.58542e-005 ]
6790 : [ 2.97006e-005 ]
6791 : [ 3.47074e-005 ]
6792 : [ 3.15508e-005 ]
6793 : [ 2.17353e-005 ]
6794 : [ 3.49006e-005 ]
6795 : [ 2.90053e-005 ]
6796 : [ 2.18097e-005 ]
6797 : [ 3.33519e-005 ]
6798 : [ 3.21106e-005 ]
6799 : [ 3.03691e-005 ]
6800 : [ 2.27468e-005 ]
6801 : [ 2.23046e-005 ]
6802 : [ 3.06069e-005 ]
6803 : [ 2.42936e-005 ]
6804 : [ 2.96005e-005 ]
6805 : [ 2.72852e-005 ]
6806 : [ 2.68124e-005 ]
6807 : [ 2.42203e-005 ]
6808 : [ 2.69458e-005 ]
6809 : [ 2.74872e-005 ]
6810 : [ 2.73057e-005 ]
6811 : [ 2.5589e-005  ]
6812 : [ 2.14792e-005 ]
6813 : [ 3.03269e-005 ]
6814 : [ 2.5818e-005  ]
6815 : [ 3.13226e-005 ]
6816 : [ 2.56104e-005 ]
6817 : [ 2.73784e-005 ]
6818 : [ 2.4214e-005  ]
6819 : [ 3.13628e-005 ]
6820 : [ 2.63992e-005 ]
6821 : [ 2.86093e-005 ]
6822 : [ 2.27171e-005 ]
6823 : [ 2.78922e-005 ]
6824 : [ 2.66717e-005 ]
6825 : [ 2.81379e-005 ]
6826 : [ 2.53788e-005 ]
6827 : [ 2.29662e-005 ]
6828 : [ 3.26836e-005 ]
6829 : [ 2.99268e-005 ]
6830 : [ 2.42303e-005 ]
6831 : [ 2.70543e-005 ]
6832 : [ 2.51102e-005 ]
6833 : [ 2.89474e-005 ]
6834 : [ 3.04561e-005 ]
6835 : [ 3.48436e-005 ]
6836 : [ 2.55457e-005 ]
6837 : [ 3.21875e-005 ]
6838 : [ 2.68905e-005 ]
6839 : [ 3.22646e-005 ]
6840 : [ 2.43367e-005 ]
6841 : [ 2.56312e-005 ]
6842 : [ 3.058e-005   ]
6843 : [ 2.99156e-005 ]
6844 : [ 3.45504e-005 ]
6845 : [ 2.51182e-005 ]
6846 : [ 2.77583e-005 ]
6847 : [ 2.9604e-005  ]
6848 : [ 3.36174e-005 ]
6849 : [ 3.33326e-005 ]
6850 : [ 2.39681e-005 ]
6851 : [ 3.04487e-005 ]
6852 : [ 3.34788e-005 ]
6853 : [ 3.05808e-005 ]
6854 : [ 2.59512e-005 ]
6855 : [ 2.80421e-005 ]
6856 : [ 2.70298e-005 ]
6857 : [ 2.99313e-005 ]
6858 : [ 2.91097e-005 ]
6859 : [ 3.51441e-005 ]
6860 : [ 2.8663e-005  ]
6861 : [ 2.51329e-005 ]
6862 : [ 2.81815e-005 ]
6863 : [ 3.04512e-005 ]
6864 : [ 2.31657e-005 ]
6865 : [ 2.89372e-005 ]
6866 : [ 3.2431e-005  ]
6867 : [ 3.20969e-005 ]
6868 : [ 2.76546e-005 ]
6869 : [ 2.17427e-005 ]
6870 : [ 3.5403e-005  ]
6871 : [ 2.83288e-005 ]
6872 : [ 3.30005e-005 ]
6873 : [ 2.33339e-005 ]
6874 : [ 2.67384e-005 ]
6875 : [ 2.22786e-005 ]
6876 : [ 2.81553e-005 ]
6877 : [ 2.42766e-005 ]
6878 : [ 3.18318e-005 ]
6879 : [ 2.88288e-005 ]
6880 : [ 3.07336e-005 ]
6881 : [ 2.95026e-005 ]
6882 : [ 2.72541e-005 ]
6883 : [ 2.4634e-005  ]
6884 : [ 3.3926e-005  ]
6885 : [ 2.64511e-005 ]
6886 : [ 3.4259e-005  ]
6887 : [ 3.05695e-005 ]
6888 : [ 3.06106e-005 ]
6889 : [ 2.85943e-005 ]
6890 : [ 2.09904e-005 ]
6891 : [ 2.55564e-005 ]
6892 : [ 2.55988e-005 ]
6893 : [ 2.66872e-005 ]
6894 : [ 2.89255e-005 ]
6895 : [ 2.90702e-005 ]
6896 : [ 3.47609e-005 ]
6897 : [ 2.37952e-005 ]
6898 : [ 3.30517e-005 ]
6899 : [ 2.67703e-005 ]
6900 : [ 3.19398e-005 ]
6901 : [ 3.28499e-005 ]
6902 : [ 2.76017e-005 ]
6903 : [ 2.97375e-005 ]
6904 : [ 2.63934e-005 ]
6905 : [ 2.24943e-005 ]
6906 : [ 2.93403e-005 ]
6907 : [ 2.86714e-005 ]
6908 : [ 2.85757e-005 ]
6909 : [ 2.27714e-005 ]
6910 : [ 2.58366e-005 ]
6911 : [ 2.2301e-005  ]
6912 : [ 3.03859e-005 ]
6913 : [ 3.31032e-005 ]
6914 : [ 2.51494e-005 ]
6915 : [ 3.54212e-005 ]
6916 : [ 3.34754e-005 ]
6917 : [ 3.18212e-005 ]
6918 : [ 3.41013e-005 ]
6919 : [ 2.32476e-005 ]
6920 : [ 2.93083e-005 ]
6921 : [ 2.56436e-005 ]
6922 : [ 2.75962e-005 ]
6923 : [ 2.40341e-005 ]
6924 : [ 2.43126e-005 ]
6925 : [ 2.83024e-005 ]
6926 : [ 2.71095e-005 ]
6927 : [ 2.57309e-005 ]
6928 : [ 2.93879e-005 ]
6929 : [ 2.67991e-005 ]
6930 : [ 2.20719e-005 ]
6931 : [ 2.76273e-005 ]
6932 : [ 3.27493e-005 ]
6933 : [ 2.97827e-005 ]
6934 : [ 3.17337e-005 ]
6935 : [ 2.59341e-005 ]
6936 : [ 2.95709e-005 ]
6937 : [ 2.93125e-005 ]
6938 : [ 3.2365e-005  ]
6939 : [ 2.99649e-005 ]
6940 : [ 3.04571e-005 ]
6941 : [ 3.38162e-005 ]
6942 : [ 3.52715e-005 ]
6943 : [ 3.15519e-005 ]
6944 : [ 2.30173e-005 ]
6945 : [ 3.35982e-005 ]
6946 : [ 3.00653e-005 ]
6947 : [ 2.59839e-005 ]
6948 : [ 2.96888e-005 ]
6949 : [ 2.30272e-005 ]
6950 : [ 3.44064e-005 ]
6951 : [ 2.35401e-005 ]
6952 : [ 2.91462e-005 ]
6953 : [ 3.15094e-005 ]
6954 : [ 2.80141e-005 ]
6955 : [ 3.32009e-005 ]
6956 : [ 2.97831e-005 ]
6957 : [ 3.56316e-005 ]
6958 : [ 2.63042e-005 ]
6959 : [ 2.88283e-005 ]
6960 : [ 2.55622e-005 ]
6961 : [ 2.40241e-005 ]
6962 : [ 2.84713e-005 ]
6963 : [ 2.96384e-005 ]
6964 : [ 2.90964e-005 ]
6965 : [ 3.07052e-005 ]
6966 : [ 3.52634e-005 ]
6967 : [ 3.05182e-005 ]
6968 : [ 2.26956e-005 ]
6969 : [ 2.73059e-005 ]
6970 : [ 3.64207e-005 ]
6971 : [ 3.158e-005   ]
6972 : [ 2.34281e-005 ]
6973 : [ 3.06071e-005 ]
6974 : [ 2.70949e-005 ]
6975 : [ 2.87305e-005 ]
6976 : [ 2.75988e-005 ]
6977 : [ 2.56682e-005 ]
6978 : [ 3.13739e-005 ]
6979 : [ 2.41061e-005 ]
6980 : [ 2.32708e-005 ]
6981 : [ 2.48221e-005 ]
6982 : [ 3.1756e-005  ]
6983 : [ 2.59437e-005 ]
6984 : [ 3.61588e-005 ]
6985 : [ 3.27725e-005 ]
6986 : [ 2.21428e-005 ]
6987 : [ 2.59956e-005 ]
6988 : [ 2.28231e-005 ]
6989 : [ 2.71921e-005 ]
6990 : [ 2.47882e-005 ]
6991 : [ 3.27648e-005 ]
6992 : [ 3.0953e-005  ]
6993 : [ 2.9657e-005  ]
6994 : [ 2.98791e-005 ]
6995 : [ 2.66423e-005 ]
6996 : [ 2.75024e-005 ]
6997 : [ 3.15572e-005 ]
6998 : [ 3.41325e-005 ]
6999 : [ 2.41267e-005 ]
7000 : [ 2.28979e-005 ]
7001 : [ 3.21369e-005 ]
7002 : [ 3.11614e-005 ]
7003 : [ 2.15229e-005 ]
7004 : [ 3.26665e-005 ]
7005 : [ 2.25892e-005 ]
7006 : [ 3.14872e-005 ]
7007 : [ 2.88651e-005 ]
7008 : [ 3.31741e-005 ]
7009 : [ 2.21815e-005 ]
7010 : [ 3.07755e-005 ]
7011 : [ 2.27453e-005 ]
7012 : [ 2.6653e-005  ]
7013 : [ 2.84748e-005 ]
7014 : [ 2.96576e-005 ]
7015 : [ 3.53957e-005 ]
7016 : [ 2.60814e-005 ]
7017 : [ 2.21028e-005 ]
7018 : [ 3.21741e-005 ]
7019 : [ 2.87626e-005 ]
7020 : [ 2.8223e-005  ]
7021 : [ 2.3965e-005  ]
7022 : [ 3.15723e-005 ]
7023 : [ 2.61205e-005 ]
7024 : [ 3.204e-005   ]
7025 : [ 2.55696e-005 ]
7026 : [ 3.3095e-005  ]
7027 : [ 2.98488e-005 ]
7028 : [ 2.36055e-005 ]
7029 : [ 3.38235e-005 ]
7030 : [ 3.04237e-005 ]
7031 : [ 2.99949e-005 ]
7032 : [ 3.49731e-005 ]
7033 : [ 2.71627e-005 ]
7034 : [ 2.65486e-005 ]
7035 : [ 2.76287e-005 ]
7036 : [ 2.49533e-005 ]
7037 : [ 3.3684e-005  ]
7038 : [ 2.80867e-005 ]
7039 : [ 2.79157e-005 ]
7040 : [ 2.07461e-005 ]
7041 : [ 2.58836e-005 ]
7042 : [ 3.3594e-005  ]
7043 : [ 2.79581e-005 ]
7044 : [ 3.19582e-005 ]
7045 : [ 2.31625e-005 ]
7046 : [ 2.8861e-005  ]
7047 : [ 2.81474e-005 ]
7048 : [ 2.28142e-005 ]
7049 : [ 2.47737e-005 ]
7050 : [ 2.83783e-005 ]
7051 : [ 2.82777e-005 ]
7052 : [ 3.54941e-005 ]
7053 : [ 2.22009e-005 ]
7054 : [ 2.58908e-005 ]
7055 : [ 3.36685e-005 ]
7056 : [ 3.47324e-005 ]
7057 : [ 2.19163e-005 ]
7058 : [ 2.39978e-005 ]
7059 : [ 3.36455e-005 ]
7060 : [ 2.89615e-005 ]
7061 : [ 2.53685e-005 ]
7062 : [ 2.65018e-005 ]
7063 : [ 2.8824e-005  ]
7064 : [ 3.35134e-005 ]
7065 : [ 2.85371e-005 ]
7066 : [ 2.91877e-005 ]
7067 : [ 2.77182e-005 ]
7068 : [ 2.89145e-005 ]
7069 : [ 2.99387e-005 ]
7070 : [ 2.35073e-005 ]
7071 : [ 2.28668e-005 ]
7072 : [ 2.64713e-005 ]
7073 : [ 2.70262e-005 ]
7074 : [ 3.28983e-005 ]
7075 : [ 2.09569e-005 ]
7076 : [ 2.93763e-005 ]
7077 : [ 2.72753e-005 ]
7078 : [ 2.61425e-005 ]
7079 : [ 3.09352e-005 ]
7080 : [ 2.48916e-005 ]
7081 : [ 2.61043e-005 ]
7082 : [ 2.59994e-005 ]
7083 : [ 2.82659e-005 ]
7084 : [ 3.05749e-005 ]
7085 : [ 3.06644e-005 ]
7086 : [ 3.14269e-005 ]
7087 : [ 2.68211e-005 ]
7088 : [ 2.42073e-005 ]
7089 : [ 2.75804e-005 ]
7090 : [ 2.30709e-005 ]
7091 : [ 2.73703e-005 ]
7092 : [ 2.79966e-005 ]
7093 : [ 3.39687e-005 ]
7094 : [ 3.25633e-005 ]
7095 : [ 2.52124e-005 ]
7096 : [ 3.36559e-005 ]
7097 : [ 2.50942e-005 ]
7098 : [ 3.04204e-005 ]
7099 : [ 3.47401e-005 ]
7100 : [ 3.05848e-005 ]
7101 : [ 2.16944e-005 ]
7102 : [ 2.98485e-005 ]
7103 : [ 2.9502e-005  ]
7104 : [ 2.40215e-005 ]
7105 : [ 2.62663e-005 ]
7106 : [ 2.60347e-005 ]
7107 : [ 3.06266e-005 ]
7108 : [ 2.3598e-005  ]
7109 : [ 3.19489e-005 ]
7110 : [ 3.49456e-005 ]
7111 : [ 3.16552e-005 ]
7112 : [ 2.99039e-005 ]
7113 : [ 2.29943e-005 ]
7114 : [ 2.56276e-005 ]
7115 : [ 2.74729e-005 ]
7116 : [ 3.09e-005    ]
7117 : [ 3.24795e-005 ]
7118 : [ 2.12248e-005 ]
7119 : [ 2.98462e-005 ]
7120 : [ 2.37831e-005 ]
7121 : [ 3.27907e-005 ]
7122 : [ 2.42334e-005 ]
7123 : [ 2.41591e-005 ]
7124 : [ 2.19102e-005 ]
7125 : [ 3.30389e-005 ]
7126 : [ 2.62316e-005 ]
7127 : [ 2.21451e-005 ]
7128 : [ 2.39437e-005 ]
7129 : [ 2.8239e-005  ]
7130 : [ 2.73401e-005 ]
7131 : [ 3.17451e-005 ]
7132 : [ 2.8858e-005  ]
7133 : [ 3.61201e-005 ]
7134 : [ 2.86961e-005 ]
7135 : [ 3.42849e-005 ]
7136 : [ 2.76402e-005 ]
7137 : [ 3.17247e-005 ]
7138 : [ 2.85407e-005 ]
7139 : [ 2.51412e-005 ]
7140 : [ 3.32748e-005 ]
7141 : [ 3.16349e-005 ]
7142 : [ 3.46998e-005 ]
7143 : [ 3.78627e-005 ]
7144 : [ 2.41174e-005 ]
7145 : [ 2.48935e-005 ]
7146 : [ 2.57994e-005 ]
7147 : [ 3.00058e-005 ]
7148 : [ 2.61288e-005 ]
7149 : [ 2.97203e-005 ]
7150 : [ 2.56502e-005 ]
7151 : [ 3.5169e-005  ]
7152 : [ 2.45908e-005 ]
7153 : [ 2.82624e-005 ]
7154 : [ 2.51242e-005 ]
7155 : [ 3.07714e-005 ]
7156 : [ 2.49425e-005 ]
7157 : [ 2.75373e-005 ]
7158 : [ 3.09715e-005 ]
7159 : [ 3.10566e-005 ]
7160 : [ 2.82251e-005 ]
7161 : [ 2.50377e-005 ]
7162 : [ 2.29106e-005 ]
7163 : [ 3.0775e-005  ]
7164 : [ 2.32184e-005 ]
7165 : [ 2.83164e-005 ]
7166 : [ 2.79571e-005 ]
7167 : [ 3.23713e-005 ]
7168 : [ 2.26591e-005 ]
7169 : [ 2.53461e-005 ]
7170 : [ 2.76479e-005 ]
7171 : [ 3.03462e-005 ]
7172 : [ 2.47845e-005 ]
7173 : [ 3.41502e-005 ]
7174 : [ 2.58905e-005 ]
7175 : [ 2.85409e-005 ]
7176 : [ 3.0785e-005  ]
7177 : [ 2.40442e-005 ]
7178 : [ 2.37218e-005 ]
7179 : [ 2.89433e-005 ]
7180 : [ 2.82041e-005 ]
7181 : [ 3.31523e-005 ]
7182 : [ 3.65336e-005 ]
7183 : [ 3.23885e-005 ]
7184 : [ 2.33323e-005 ]
7185 : [ 3.23487e-005 ]
7186 : [ 2.72797e-005 ]
7187 : [ 3.41509e-005 ]
7188 : [ 3.2664e-005  ]
7189 : [ 2.511e-005   ]
7190 : [ 2.75885e-005 ]
7191 : [ 2.69725e-005 ]
7192 : [ 3.15909e-005 ]
7193 : [ 3.29242e-005 ]
7194 : [ 3.48153e-005 ]
7195 : [ 2.74439e-005 ]
7196 : [ 2.13618e-005 ]
7197 : [ 3.28614e-005 ]
7198 : [ 3.27218e-005 ]
7199 : [ 2.97167e-005 ]
7200 : [ 2.92316e-005 ]
7201 : [ 2.97433e-005 ]
7202 : [ 3.41786e-005 ]
7203 : [ 3.30244e-005 ]
7204 : [ 2.22774e-005 ]
7205 : [ 2.55623e-005 ]
7206 : [ 2.90888e-005 ]
7207 : [ 3.15681e-005 ]
7208 : [ 3.04815e-005 ]
7209 : [ 3.73633e-005 ]
7210 : [ 3.00749e-005 ]
7211 : [ 3.04964e-005 ]
7212 : [ 2.82126e-005 ]
7213 : [ 2.70227e-005 ]
7214 : [ 3.53596e-005 ]
7215 : [ 3.19052e-005 ]
7216 : [ 2.27972e-005 ]
7217 : [ 2.32757e-005 ]
7218 : [ 2.7887e-005  ]
7219 : [ 3.25067e-005 ]
7220 : [ 2.63204e-005 ]
7221 : [ 2.60796e-005 ]
7222 : [ 2.43133e-005 ]
7223 : [ 2.5618e-005  ]
7224 : [ 2.59104e-005 ]
7225 : [ 2.47608e-005 ]
7226 : [ 3.20884e-005 ]
7227 : [ 2.71633e-005 ]
7228 : [ 3.34691e-005 ]
7229 : [ 2.93351e-005 ]
7230 : [ 2.14421e-005 ]
7231 : [ 3.06973e-005 ]
7232 : [ 2.51806e-005 ]
7233 : [ 2.34342e-005 ]
7234 : [ 2.23413e-005 ]
7235 : [ 3.55049e-005 ]
7236 : [ 2.97763e-005 ]
7237 : [ 2.39676e-005 ]
7238 : [ 2.679e-005   ]
7239 : [ 3.2504e-005  ]
7240 : [ 2.36763e-005 ]
7241 : [ 3.08686e-005 ]
7242 : [ 2.79767e-005 ]
7243 : [ 3.19961e-005 ]
7244 : [ 3.12531e-005 ]
7245 : [ 3.63727e-005 ]
7246 : [ 2.80211e-005 ]
7247 : [ 2.50252e-005 ]
7248 : [ 3.08731e-005 ]
7249 : [ 2.12358e-005 ]
7250 : [ 2.75908e-005 ]
7251 : [ 3.03232e-005 ]
7252 : [ 2.66208e-005 ]
7253 : [ 3.26974e-005 ]
7254 : [ 2.84571e-005 ]
7255 : [ 3.0771e-005  ]
7256 : [ 3.42775e-005 ]
7257 : [ 3.13357e-005 ]
7258 : [ 3.02353e-005 ]
7259 : [ 3.52699e-005 ]
7260 : [ 3.29526e-005 ]
7261 : [ 3.56862e-005 ]
7262 : [ 2.24972e-005 ]
7263 : [ 2.37874e-005 ]
7264 : [ 3.29315e-005 ]
7265 : [ 2.31217e-005 ]
7266 : [ 3.11904e-005 ]
7267 : [ 2.25468e-005 ]
7268 : [ 3.12861e-005 ]
7269 : [ 2.33517e-005 ]
7270 : [ 2.88954e-005 ]
7271 : [ 3.22884e-005 ]
7272 : [ 2.5971e-005  ]
7273 : [ 2.18476e-005 ]
7274 : [ 3.29342e-005 ]
7275 : [ 2.41293e-005 ]
7276 : [ 3.2205e-005  ]
7277 : [ 2.84022e-005 ]
7278 : [ 2.67001e-005 ]
7279 : [ 3.02526e-005 ]
7280 : [ 3.2456e-005  ]
7281 : [ 2.61748e-005 ]
7282 : [ 3.41904e-005 ]
7283 : [ 3.01334e-005 ]
7284 : [ 3.51087e-005 ]
7285 : [ 3.19561e-005 ]
7286 : [ 2.74345e-005 ]
7287 : [ 3.12758e-005 ]
7288 : [ 2.7166e-005  ]
7289 : [ 2.84128e-005 ]
7290 : [ 3.08135e-005 ]
7291 : [ 2.56078e-005 ]
7292 : [ 3.53966e-005 ]
7293 : [ 2.49258e-005 ]
7294 : [ 3.22145e-005 ]
7295 : [ 2.87959e-005 ]
7296 : [ 2.68022e-005 ]
7297 : [ 3.01953e-005 ]
7298 : [ 3.36752e-005 ]
7299 : [ 3.73348e-005 ]
7300 : [ 3.16756e-005 ]
7301 : [ 2.8331e-005  ]
7302 : [ 3.11232e-005 ]
7303 : [ 2.28298e-005 ]
7304 : [ 2.84119e-005 ]
7305 : [ 3.15843e-005 ]
7306 : [ 3.72765e-005 ]
7307 : [ 2.55636e-005 ]
7308 : [ 2.39979e-005 ]
7309 : [ 2.15849e-005 ]
7310 : [ 2.99387e-005 ]
7311 : [ 3.25829e-005 ]
7312 : [ 2.64965e-005 ]
7313 : [ 2.69833e-005 ]
7314 : [ 2.27563e-005 ]
7315 : [ 2.60362e-005 ]
7316 : [ 3.53389e-005 ]
7317 : [ 2.55607e-005 ]
7318 : [ 3.39142e-005 ]
7319 : [ 3.46305e-005 ]
7320 : [ 2.93927e-005 ]
7321 : [ 2.81106e-005 ]
7322 : [ 3.10225e-005 ]
7323 : [ 2.8926e-005  ]
7324 : [ 3.67778e-005 ]
7325 : [ 2.89767e-005 ]
7326 : [ 3.2397e-005  ]
7327 : [ 3.54769e-005 ]
7328 : [ 2.964e-005   ]
7329 : [ 2.81932e-005 ]
7330 : [ 3.34397e-005 ]
7331 : [ 2.42827e-005 ]
7332 : [ 2.83274e-005 ]
7333 : [ 2.66369e-005 ]
7334 : [ 2.53385e-005 ]
7335 : [ 2.98352e-005 ]
7336 : [ 3.61937e-005 ]
7337 : [ 3.02526e-005 ]
7338 : [ 2.81228e-005 ]
7339 : [ 3.32426e-005 ]
7340 : [ 3.17236e-005 ]
7341 : [ 3.02716e-005 ]
7342 : [ 3.55022e-005 ]
7343 : [ 2.90219e-005 ]
7344 : [ 2.24722e-005 ]
7345 : [ 2.66261e-005 ]
7346 : [ 2.26244e-005 ]
7347 : [ 2.87692e-005 ]
7348 : [ 2.66449e-005 ]
7349 : [ 3.13347e-005 ]
7350 : [ 2.25555e-005 ]
7351 : [ 3.33285e-005 ]
7352 : [ 3.41492e-005 ]
7353 : [ 2.94126e-005 ]
7354 : [ 3.40223e-005 ]
7355 : [ 2.79096e-005 ]
7356 : [ 2.39227e-005 ]
7357 : [ 2.19231e-005 ]
7358 : [ 2.50189e-005 ]
7359 : [ 2.66e-005    ]
7360 : [ 2.88488e-005 ]
7361 : [ 2.66813e-005 ]
7362 : [ 2.54405e-005 ]
7363 : [ 2.22722e-005 ]
7364 : [ 2.41527e-005 ]
7365 : [ 2.59849e-005 ]
7366 : [ 3.60457e-005 ]
7367 : [ 2.65946e-005 ]
7368 : [ 3.19073e-005 ]
7369 : [ 3.21888e-005 ]
7370 : [ 3.45053e-005 ]
7371 : [ 2.57342e-005 ]
7372 : [ 2.67124e-005 ]
7373 : [ 2.34663e-005 ]
7374 : [ 2.42257e-005 ]
7375 : [ 2.86051e-005 ]
7376 : [ 3.22025e-005 ]
7377 : [ 3.01481e-005 ]
7378 : [ 3.61617e-005 ]
7379 : [ 2.15387e-005 ]
7380 : [ 2.53695e-005 ]
7381 : [ 3.3798e-005  ]
7382 : [ 3.28005e-005 ]
7383 : [ 3.07251e-005 ]
7384 : [ 3.01763e-005 ]
7385 : [ 2.35462e-005 ]
7386 : [ 3.01805e-005 ]
7387 : [ 3.38855e-005 ]
7388 : [ 2.31513e-005 ]
7389 : [ 2.66984e-005 ]
7390 : [ 3.40417e-005 ]
7391 : [ 2.89241e-005 ]
7392 : [ 2.86857e-005 ]
7393 : [ 2.6012e-005  ]
7394 : [ 3.47066e-005 ]
7395 : [ 2.70207e-005 ]
7396 : [ 3.28322e-005 ]
7397 : [ 2.81533e-005 ]
7398 : [ 2.67798e-005 ]
7399 : [ 3.55748e-005 ]
7400 : [ 2.3299e-005  ]
7401 : [ 2.31338e-005 ]
7402 : [ 2.51923e-005 ]
7403 : [ 2.46751e-005 ]
7404 : [ 2.6898e-005  ]
7405 : [ 3.18288e-005 ]
7406 : [ 3.01226e-005 ]
7407 : [ 2.73455e-005 ]
7408 : [ 2.66677e-005 ]
7409 : [ 2.91541e-005 ]
7410 : [ 2.74801e-005 ]
7411 : [ 3.06054e-005 ]
7412 : [ 2.46693e-005 ]
7413 : [ 2.51574e-005 ]
7414 : [ 2.54885e-005 ]
7415 : [ 3.45885e-005 ]
7416 : [ 3.28231e-005 ]
7417 : [ 2.6599e-005  ]
7418 : [ 2.8303e-005  ]
7419 : [ 2.34124e-005 ]
7420 : [ 3.52096e-005 ]
7421 : [ 2.27672e-005 ]
7422 : [ 2.34902e-005 ]
7423 : [ 2.24934e-005 ]
7424 : [ 3.09333e-005 ]
7425 : [ 3.23493e-005 ]
7426 : [ 3.24687e-005 ]
7427 : [ 2.59215e-005 ]
7428 : [ 2.99167e-005 ]
7429 : [ 2.81761e-005 ]
7430 : [ 2.66355e-005 ]
7431 : [ 2.90552e-005 ]
7432 : [ 2.75017e-005 ]
7433 : [ 3.49073e-005 ]
7434 : [ 2.74407e-005 ]
7435 : [ 2.20157e-005 ]
7436 : [ 3.30424e-005 ]
7437 : [ 3.41197e-005 ]
7438 : [ 2.49504e-005 ]
7439 : [ 2.73872e-005 ]
7440 : [ 3.35612e-005 ]
7441 : [ 2.71339e-005 ]
7442 : [ 3.23576e-005 ]
7443 : [ 2.94681e-005 ]
7444 : [ 2.71998e-005 ]
7445 : [ 2.90569e-005 ]
7446 : [ 3.4078e-005  ]
7447 : [ 2.74867e-005 ]
7448 : [ 2.48329e-005 ]
7449 : [ 3.26457e-005 ]
7450 : [ 2.44754e-005 ]
7451 : [ 2.63437e-005 ]
7452 : [ 3.44523e-005 ]
7453 : [ 2.76482e-005 ]
7454 : [ 2.44848e-005 ]
7455 : [ 2.56189e-005 ]
7456 : [ 3.00421e-005 ]
7457 : [ 3.24833e-005 ]
7458 : [ 2.0747e-005  ]
7459 : [ 2.77519e-005 ]
7460 : [ 2.66465e-005 ]
7461 : [ 2.70873e-005 ]
7462 : [ 2.48565e-005 ]
7463 : [ 3.4912e-005  ]
7464 : [ 3.54742e-005 ]
7465 : [ 3.29962e-005 ]
7466 : [ 2.72728e-005 ]
7467 : [ 2.98894e-005 ]
7468 : [ 2.62249e-005 ]
7469 : [ 3.21693e-005 ]
7470 : [ 2.64269e-005 ]
7471 : [ 2.10781e-005 ]
7472 : [ 3.07731e-005 ]
7473 : [ 2.93046e-005 ]
7474 : [ 2.94415e-005 ]
7475 : [ 3.3104e-005  ]
7476 : [ 2.50328e-005 ]
7477 : [ 3.01387e-005 ]
7478 : [ 2.29684e-005 ]
7479 : [ 3.46947e-005 ]
7480 : [ 3.3505e-005  ]
7481 : [ 2.3651e-005  ]
7482 : [ 3.41572e-005 ]
7483 : [ 2.96512e-005 ]
7484 : [ 3.23635e-005 ]
7485 : [ 2.89543e-005 ]
7486 : [ 3.35442e-005 ]
7487 : [ 3.29368e-005 ]
7488 : [ 3.09277e-005 ]
7489 : [ 3.37196e-005 ]
7490 : [ 3.10545e-005 ]
7491 : [ 2.30566e-005 ]
7492 : [ 2.75716e-005 ]
7493 : [ 2.69733e-005 ]
7494 : [ 3.22359e-005 ]
7495 : [ 2.75996e-005 ]
7496 : [ 3.18399e-005 ]
7497 : [ 2.20802e-005 ]
7498 : [ 2.87575e-005 ]
7499 : [ 2.54406e-005 ]
7500 : [ 3.24076e-005 ]
7501 : [ 2.35814e-005 ]
7502 : [ 2.47825e-005 ]
7503 : [ 2.58879e-005 ]
7504 : [ 3.27321e-005 ]
7505 : [ 3.70004e-005 ]
7506 : [ 3.16804e-005 ]
7507 : [ 3.45466e-005 ]
7508 : [ 2.65738e-005 ]
7509 : [ 2.58698e-005 ]
7510 : [ 2.76339e-005 ]
7511 : [ 3.50315e-005 ]
7512 : [ 2.29236e-005 ]
7513 : [ 2.69454e-005 ]
7514 : [ 2.53222e-005 ]
7515 : [ 3.2347e-005  ]
7516 : [ 2.67819e-005 ]
7517 : [ 2.52964e-005 ]
7518 : [ 3.64193e-005 ]
7519 : [ 3.15947e-005 ]
7520 : [ 2.35854e-005 ]
7521 : [ 2.47841e-005 ]
7522 : [ 3.29976e-005 ]
7523 : [ 3.23292e-005 ]
7524 : [ 3.04162e-005 ]
7525 : [ 2.11112e-005 ]
7526 : [ 3.22487e-005 ]
7527 : [ 3.47153e-005 ]
7528 : [ 2.86031e-005 ]
7529 : [ 2.60451e-005 ]
7530 : [ 3.07342e-005 ]
7531 : [ 3.01097e-005 ]
7532 : [ 3.18356e-005 ]
7533 : [ 2.46807e-005 ]
7534 : [ 3.14562e-005 ]
7535 : [ 2.43196e-005 ]
7536 : [ 3.00024e-005 ]
7537 : [ 2.76717e-005 ]
7538 : [ 3.31396e-005 ]
7539 : [ 2.33701e-005 ]
7540 : [ 2.61425e-005 ]
7541 : [ 2.92096e-005 ]
7542 : [ 3.23774e-005 ]
7543 : [ 2.82066e-005 ]
7544 : [ 2.86914e-005 ]
7545 : [ 2.89832e-005 ]
7546 : [ 3.07517e-005 ]
7547 : [ 2.11764e-005 ]
7548 : [ 2.8696e-005  ]
7549 : [ 3.10424e-005 ]
7550 : [ 2.6183e-005  ]
7551 : [ 2.73952e-005 ]
7552 : [ 3.33851e-005 ]
7553 : [ 2.83907e-005 ]
7554 : [ 2.58764e-005 ]
7555 : [ 2.93005e-005 ]
7556 : [ 2.49494e-005 ]
7557 : [ 3.10211e-005 ]
7558 : [ 3.41556e-005 ]
7559 : [ 3.18236e-005 ]
7560 : [ 3.38187e-005 ]
7561 : [ 2.57135e-005 ]
7562 : [ 2.39428e-005 ]
7563 : [ 3.28256e-005 ]
7564 : [ 2.65905e-005 ]
7565 : [ 2.58449e-005 ]
7566 : [ 2.9662e-005  ]
7567 : [ 2.74226e-005 ]
7568 : [ 2.17315e-005 ]
7569 : [ 3.43122e-005 ]
7570 : [ 3.44903e-005 ]
7571 : [ 2.51657e-005 ]
7572 : [ 3.55741e-005 ]
7573 : [ 2.95465e-005 ]
7574 : [ 2.45559e-005 ]
7575 : [ 3.17916e-005 ]
7576 : [ 2.60719e-005 ]
7577 : [ 2.46772e-005 ]
7578 : [ 2.685e-005   ]
7579 : [ 2.56761e-005 ]
7580 : [ 3.03437e-005 ]
7581 : [ 3.68296e-005 ]
7582 : [ 3.19426e-005 ]
7583 : [ 2.95995e-005 ]
7584 : [ 2.36651e-005 ]
7585 : [ 2.33253e-005 ]
7586 : [ 2.67907e-005 ]
7587 : [ 3.04101e-005 ]
7588 : [ 2.21548e-005 ]
7589 : [ 3.44676e-005 ]
7590 : [ 2.35019e-005 ]
7591 : [ 2.78186e-005 ]
7592 : [ 2.59082e-005 ]
7593 : [ 2.85805e-005 ]
7594 : [ 2.65828e-005 ]
7595 : [ 2.52276e-005 ]
7596 : [ 3.23581e-005 ]
7597 : [ 3.06615e-005 ]
7598 : [ 3.02924e-005 ]
7599 : [ 2.67022e-005 ]
7600 : [ 3.52932e-005 ]
7601 : [ 2.10617e-005 ]
7602 : [ 2.20864e-005 ]
7603 : [ 2.44757e-005 ]
7604 : [ 2.72099e-005 ]
7605 : [ 2.12551e-005 ]
7606 : [ 2.20352e-005 ]
7607 : [ 2.67764e-005 ]
7608 : [ 2.22915e-005 ]
7609 : [ 2.25686e-005 ]
7610 : [ 2.55086e-005 ]
7611 : [ 2.57657e-005 ]
7612 : [ 2.8455e-005  ]
7613 : [ 3.26343e-005 ]
7614 : [ 2.23908e-005 ]
7615 : [ 3.06338e-005 ]
7616 : [ 2.99935e-005 ]
7617 : [ 2.97698e-005 ]
7618 : [ 2.33662e-005 ]
7619 : [ 3.16196e-005 ]
7620 : [ 3.18988e-005 ]
7621 : [ 3.09785e-005 ]
7622 : [ 2.43861e-005 ]
7623 : [ 2.35214e-005 ]
7624 : [ 3.19084e-005 ]
7625 : [ 3.25207e-005 ]
7626 : [ 2.83304e-005 ]
7627 : [ 2.6212e-005  ]
7628 : [ 2.55807e-005 ]
7629 : [ 2.92172e-005 ]
7630 : [ 2.47793e-005 ]
7631 : [ 2.75956e-005 ]
7632 : [ 2.64801e-005 ]
7633 : [ 3.12998e-005 ]
7634 : [ 2.40972e-005 ]
7635 : [ 2.46542e-005 ]
7636 : [ 2.78687e-005 ]
7637 : [ 3.12923e-005 ]
7638 : [ 3.24632e-005 ]
7639 : [ 2.83908e-005 ]
7640 : [ 3.47923e-005 ]
7641 : [ 2.58416e-005 ]
7642 : [ 3.3176e-005  ]
7643 : [ 2.41319e-005 ]
7644 : [ 3.36867e-005 ]
7645 : [ 2.97971e-005 ]
7646 : [ 3.17536e-005 ]
7647 : [ 2.11785e-005 ]
7648 : [ 3.03607e-005 ]
7649 : [ 3.22195e-005 ]
7650 : [ 2.26439e-005 ]
7651 : [ 3.02834e-005 ]
7652 : [ 2.49465e-005 ]
7653 : [ 3.09543e-005 ]
7654 : [ 3.24516e-005 ]
7655 : [ 2.88696e-005 ]
7656 : [ 2.46516e-005 ]
7657 : [ 3.18746e-005 ]
7658 : [ 3.42023e-005 ]
7659 : [ 2.94232e-005 ]
7660 : [ 2.77181e-005 ]
7661 : [ 2.92232e-005 ]
7662 : [ 2.85067e-005 ]
7663 : [ 2.85136e-005 ]
7664 : [ 2.27096e-005 ]
7665 : [ 2.64211e-005 ]
7666 : [ 3.09622e-005 ]
7667 : [ 3.03429e-005 ]
7668 : [ 3.2521e-005  ]
7669 : [ 3.22262e-005 ]
7670 : [ 2.44025e-005 ]
7671 : [ 3.23282e-005 ]
7672 : [ 2.49124e-005 ]
7673 : [ 2.24668e-005 ]
7674 : [ 2.44389e-005 ]
7675 : [ 3.17522e-005 ]
7676 : [ 3.13462e-005 ]
7677 : [ 2.58713e-005 ]
7678 : [ 3.00182e-005 ]
7679 : [ 3.14545e-005 ]
7680 : [ 2.30232e-005 ]
7681 : [ 2.43024e-005 ]
7682 : [ 2.69628e-005 ]
7683 : [ 3.21792e-005 ]
7684 : [ 2.68405e-005 ]
7685 : [ 3.33716e-005 ]
7686 : [ 3.10207e-005 ]
7687 : [ 2.97467e-005 ]
7688 : [ 2.39441e-005 ]
7689 : [ 2.85637e-005 ]
7690 : [ 3.03121e-005 ]
7691 : [ 3.33021e-005 ]
7692 : [ 2.4946e-005  ]
7693 : [ 3.48567e-005 ]
7694 : [ 2.8044e-005  ]
7695 : [ 2.6789e-005  ]
7696 : [ 2.44156e-005 ]
7697 : [ 2.34406e-005 ]
7698 : [ 3.26668e-005 ]
7699 : [ 2.66628e-005 ]
7700 : [ 2.94379e-005 ]
7701 : [ 3.1964e-005  ]
7702 : [ 2.66507e-005 ]
7703 : [ 2.86638e-005 ]
7704 : [ 2.72678e-005 ]
7705 : [ 2.55436e-005 ]
7706 : [ 3.28316e-005 ]
7707 : [ 3.58139e-005 ]
7708 : [ 2.68156e-005 ]
7709 : [ 3.03682e-005 ]
7710 : [ 3.78959e-005 ]
7711 : [ 2.99782e-005 ]
7712 : [ 2.75126e-005 ]
7713 : [ 3.22627e-005 ]
7714 : [ 2.23019e-005 ]
7715 : [ 2.20187e-005 ]
7716 : [ 2.67012e-005 ]
7717 : [ 2.55541e-005 ]
7718 : [ 2.98927e-005 ]
7719 : [ 3.06225e-005 ]
7720 : [ 3.11453e-005 ]
7721 : [ 3.19553e-005 ]
7722 : [ 2.73159e-005 ]
7723 : [ 3.24871e-005 ]
7724 : [ 2.90048e-005 ]
7725 : [ 2.49186e-005 ]
7726 : [ 2.38987e-005 ]
7727 : [ 3.13924e-005 ]
7728 : [ 2.99732e-005 ]
7729 : [ 2.65401e-005 ]
7730 : [ 2.60783e-005 ]
7731 : [ 2.24038e-005 ]
7732 : [ 3.3016e-005  ]
7733 : [ 3.18742e-005 ]
7734 : [ 2.98299e-005 ]
7735 : [ 2.96111e-005 ]
7736 : [ 2.86889e-005 ]
7737 : [ 2.6983e-005  ]
7738 : [ 3.21786e-005 ]
7739 : [ 3.24431e-005 ]
7740 : [ 2.931e-005   ]
7741 : [ 2.6007e-005  ]
7742 : [ 3.45008e-005 ]
7743 : [ 2.52828e-005 ]
7744 : [ 2.61629e-005 ]
7745 : [ 2.41357e-005 ]
7746 : [ 2.90987e-005 ]
7747 : [ 2.51619e-005 ]
7748 : [ 2.36229e-005 ]
7749 : [ 2.34012e-005 ]
7750 : [ 2.18367e-005 ]
7751 : [ 2.60791e-005 ]
7752 : [ 2.2266e-005  ]
7753 : [ 3.13565e-005 ]
7754 : [ 3.22816e-005 ]
7755 : [ 2.41416e-005 ]
7756 : [ 2.55866e-005 ]
7757 : [ 3.67818e-005 ]
7758 : [ 2.72439e-005 ]
7759 : [ 2.52081e-005 ]
7760 : [ 2.93484e-005 ]
7761 : [ 2.80917e-005 ]
7762 : [ 2.95818e-005 ]
7763 : [ 2.33642e-005 ]
7764 : [ 3.27635e-005 ]
7765 : [ 3.22744e-005 ]
7766 : [ 3.02722e-005 ]
7767 : [ 2.19997e-005 ]
7768 : [ 2.40654e-005 ]
7769 : [ 2.56214e-005 ]
7770 : [ 3.5019e-005  ]
7771 : [ 3.10321e-005 ]
7772 : [ 3.24909e-005 ]
7773 : [ 3.38184e-005 ]
7774 : [ 3.71594e-005 ]
7775 : [ 3.79438e-005 ]
7776 : [ 2.75315e-005 ]
7777 : [ 2.82789e-005 ]
7778 : [ 2.22344e-005 ]
7779 : [ 3.58893e-005 ]
7780 : [ 3.03483e-005 ]
7781 : [ 2.94872e-005 ]
7782 : [ 2.47964e-005 ]
7783 : [ 3.28743e-005 ]
7784 : [ 2.81649e-005 ]
7785 : [ 3.4483e-005  ]
7786 : [ 3.29148e-005 ]
7787 : [ 3.36886e-005 ]
7788 : [ 2.45858e-005 ]
7789 : [ 2.69527e-005 ]
7790 : [ 3.04323e-005 ]
7791 : [ 2.18204e-005 ]
7792 : [ 2.86589e-005 ]
7793 : [ 2.53955e-005 ]
7794 : [ 2.61746e-005 ]
7795 : [ 2.33043e-005 ]
7796 : [ 2.29374e-005 ]
7797 : [ 2.94465e-005 ]
7798 : [ 2.72728e-005 ]
7799 : [ 2.52093e-005 ]
7800 : [ 2.35927e-005 ]
7801 : [ 2.72303e-005 ]
7802 : [ 2.66659e-005 ]
7803 : [ 3.61166e-005 ]
7804 : [ 3.61989e-005 ]
7805 : [ 2.56961e-005 ]
7806 : [ 3.37826e-005 ]
7807 : [ 2.73374e-005 ]
7808 : [ 3.15175e-005 ]
7809 : [ 3.47099e-005 ]
7810 : [ 2.67853e-005 ]
7811 : [ 2.1341e-005  ]
7812 : [ 3.34257e-005 ]
7813 : [ 3.02379e-005 ]
7814 : [ 2.19769e-005 ]
7815 : [ 2.75691e-005 ]
7816 : [ 3.33006e-005 ]
7817 : [ 3.1051e-005  ]
7818 : [ 2.49018e-005 ]
7819 : [ 3.22793e-005 ]
7820 : [ 2.60623e-005 ]
7821 : [ 2.5179e-005  ]
7822 : [ 3.07245e-005 ]
7823 : [ 2.20529e-005 ]
7824 : [ 2.93226e-005 ]
7825 : [ 3.00579e-005 ]
7826 : [ 2.2411e-005  ]
7827 : [ 3.10487e-005 ]
7828 : [ 3.17492e-005 ]
7829 : [ 2.46115e-005 ]
7830 : [ 2.88955e-005 ]
7831 : [ 2.43151e-005 ]
7832 : [ 2.78414e-005 ]
7833 : [ 2.74665e-005 ]
7834 : [ 3.11539e-005 ]
7835 : [ 3.1084e-005  ]
7836 : [ 2.90598e-005 ]
7837 : [ 2.50354e-005 ]
7838 : [ 3.42005e-005 ]
7839 : [ 3.00762e-005 ]
7840 : [ 3.41812e-005 ]
7841 : [ 2.4413e-005  ]
7842 : [ 2.18255e-005 ]
7843 : [ 2.70661e-005 ]
7844 : [ 3.22415e-005 ]
7845 : [ 3.34193e-005 ]
7846 : [ 2.4851e-005  ]
7847 : [ 3.10993e-005 ]
7848 : [ 2.6754e-005  ]
7849 : [ 2.3859e-005  ]
7850 : [ 2.52708e-005 ]
7851 : [ 3.50107e-005 ]
7852 : [ 3.04951e-005 ]
7853 : [ 2.92556e-005 ]
7854 : [ 2.96851e-005 ]
7855 : [ 2.73467e-005 ]
7856 : [ 3.04265e-005 ]
7857 : [ 3.05336e-005 ]
7858 : [ 3.42047e-005 ]
7859 : [ 2.39853e-005 ]
7860 : [ 3.30704e-005 ]
7861 : [ 2.92122e-005 ]
7862 : [ 2.99042e-005 ]
7863 : [ 2.68425e-005 ]
7864 : [ 2.82425e-005 ]
7865 : [ 2.67721e-005 ]
7866 : [ 2.31659e-005 ]
7867 : [ 2.81569e-005 ]
7868 : [ 2.83766e-005 ]
7869 : [ 2.15242e-005 ]
7870 : [ 3.37811e-005 ]
7871 : [ 2.77101e-005 ]
7872 : [ 3.34129e-005 ]
7873 : [ 2.61119e-005 ]
7874 : [ 2.71003e-005 ]
7875 : [ 3.13085e-005 ]
7876 : [ 2.40017e-005 ]
7877 : [ 2.62869e-005 ]
7878 : [ 2.83318e-005 ]
7879 : [ 2.97704e-005 ]
7880 : [ 3.21529e-005 ]
7881 : [ 2.24254e-005 ]
7882 : [ 3.11521e-005 ]
7883 : [ 3.02961e-005 ]
7884 : [ 2.85802e-005 ]
7885 : [ 3.03719e-005 ]
7886 : [ 3.25192e-005 ]
7887 : [ 2.10448e-005 ]
7888 : [ 2.63638e-005 ]
7889 : [ 3.05501e-005 ]
7890 : [ 2.58373e-005 ]
7891 : [ 2.20914e-005 ]
7892 : [ 2.92492e-005 ]
7893 : [ 2.47335e-005 ]
7894 : [ 3.66897e-005 ]
7895 : [ 2.99664e-005 ]
7896 : [ 3.2244e-005  ]
7897 : [ 3.10525e-005 ]
7898 : [ 2.27952e-005 ]
7899 : [ 2.48184e-005 ]
7900 : [ 2.38627e-005 ]
7901 : [ 3.74839e-005 ]
7902 : [ 2.49951e-005 ]
7903 : [ 2.56135e-005 ]
7904 : [ 2.79856e-005 ]
7905 : [ 2.86874e-005 ]
7906 : [ 2.66314e-005 ]
7907 : [ 3.56848e-005 ]
7908 : [ 3.12839e-005 ]
7909 : [ 2.42139e-005 ]
7910 : [ 2.73796e-005 ]
7911 : [ 2.24248e-005 ]
7912 : [ 2.70959e-005 ]
7913 : [ 2.16179e-005 ]
7914 : [ 3.03589e-005 ]
7915 : [ 2.84431e-005 ]
7916 : [ 3.24019e-005 ]
7917 : [ 2.3875e-005  ]
7918 : [ 3.242e-005   ]
7919 : [ 2.43129e-005 ]
7920 : [ 3.7805e-005  ]
7921 : [ 2.75393e-005 ]
7922 : [ 2.94489e-005 ]
7923 : [ 2.63701e-005 ]
7924 : [ 3.22868e-005 ]
7925 : [ 2.60074e-005 ]
7926 : [ 3.10362e-005 ]
7927 : [ 2.3627e-005  ]
7928 : [ 3.52609e-005 ]
7929 : [ 3.7911e-005  ]
7930 : [ 3.52891e-005 ]
7931 : [ 3.50271e-005 ]
7932 : [ 3.05449e-005 ]
7933 : [ 2.79412e-005 ]
7934 : [ 2.36359e-005 ]
7935 : [ 3.01509e-005 ]
7936 : [ 2.84077e-005 ]
7937 : [ 3.01867e-005 ]
7938 : [ 3.2149e-005  ]
7939 : [ 2.65169e-005 ]
7940 : [ 3.12807e-005 ]
7941 : [ 3.6138e-005  ]
7942 : [ 3.80808e-005 ]
7943 : [ 2.39455e-005 ]
7944 : [ 3.39458e-005 ]
7945 : [ 2.76483e-005 ]
7946 : [ 2.45645e-005 ]
7947 : [ 2.8036e-005  ]
7948 : [ 2.88817e-005 ]
7949 : [ 3.38712e-005 ]
7950 : [ 2.73229e-005 ]
7951 : [ 2.81037e-005 ]
7952 : [ 2.69891e-005 ]
7953 : [ 3.1855e-005  ]
7954 : [ 3.3131e-005  ]
7955 : [ 3.02232e-005 ]
7956 : [ 2.27972e-005 ]
7957 : [ 2.12565e-005 ]
7958 : [ 2.16211e-005 ]
7959 : [ 3.17348e-005 ]
7960 : [ 3.18408e-005 ]
7961 : [ 3.17132e-005 ]
7962 : [ 2.41091e-005 ]
7963 : [ 2.72044e-005 ]
7964 : [ 2.54448e-005 ]
7965 : [ 2.8483e-005  ]
7966 : [ 3.4705e-005  ]
7967 : [ 2.88197e-005 ]
7968 : [ 2.4651e-005  ]
7969 : [ 2.50987e-005 ]
7970 : [ 3.13884e-005 ]
7971 : [ 3.31527e-005 ]
7972 : [ 2.887e-005   ]
7973 : [ 2.27333e-005 ]
7974 : [ 3.1594e-005  ]
7975 : [ 2.9227e-005  ]
7976 : [ 2.5797e-005  ]
7977 : [ 3.13573e-005 ]
7978 : [ 2.55595e-005 ]
7979 : [ 2.6985e-005  ]
7980 : [ 2.80765e-005 ]
7981 : [ 2.37553e-005 ]
7982 : [ 3.15641e-005 ]
7983 : [ 2.32535e-005 ]
7984 : [ 2.49049e-005 ]
7985 : [ 3.44601e-005 ]
7986 : [ 2.17753e-005 ]
7987 : [ 3.11281e-005 ]
7988 : [ 2.77133e-005 ]
7989 : [ 3.26396e-005 ]
7990 : [ 2.75052e-005 ]
7991 : [ 3.64023e-005 ]
7992 : [ 2.52995e-005 ]
7993 : [ 2.58308e-005 ]
7994 : [ 2.76279e-005 ]
7995 : [ 3.15777e-005 ]
7996 : [ 3.20116e-005 ]
7997 : [ 3.0326e-005  ]
7998 : [ 2.59542e-005 ]
7999 : [ 3.73924e-005 ]
8000 : [ 2.80054e-005 ]
8001 : [ 2.75948e-005 ]
8002 : [ 2.26715e-005 ]
8003 : [ 3.21859e-005 ]
8004 : [ 2.83348e-005 ]
8005 : [ 2.25633e-005 ]
8006 : [ 2.96591e-005 ]
8007 : [ 3.05051e-005 ]
8008 : [ 2.39211e-005 ]
8009 : [ 2.805e-005   ]
8010 : [ 2.6301e-005  ]
8011 : [ 2.18779e-005 ]
8012 : [ 2.32491e-005 ]
8013 : [ 3.16164e-005 ]
8014 : [ 2.4224e-005  ]
8015 : [ 2.3119e-005  ]
8016 : [ 2.54101e-005 ]
8017 : [ 2.64388e-005 ]
8018 : [ 2.87858e-005 ]
8019 : [ 3.00344e-005 ]
8020 : [ 3.38237e-005 ]
8021 : [ 2.84767e-005 ]
8022 : [ 3.43256e-005 ]
8023 : [ 2.64488e-005 ]
8024 : [ 2.71949e-005 ]
8025 : [ 2.61165e-005 ]
8026 : [ 2.28344e-005 ]
8027 : [ 2.77109e-005 ]
8028 : [ 2.47618e-005 ]
8029 : [ 3.29808e-005 ]
8030 : [ 3.70845e-005 ]
8031 : [ 2.82659e-005 ]
8032 : [ 2.36515e-005 ]
8033 : [ 2.37776e-005 ]
8034 : [ 3.45891e-005 ]
8035 : [ 2.26282e-005 ]
8036 : [ 3.30264e-005 ]
8037 : [ 2.08508e-005 ]
8038 : [ 3.13338e-005 ]
8039 : [ 2.86559e-005 ]
8040 : [ 2.57309e-005 ]
8041 : [ 2.48528e-005 ]
8042 : [ 3.1438e-005  ]
8043 : [ 2.74696e-005 ]
8044 : [ 3.28526e-005 ]
8045 : [ 2.63148e-005 ]
8046 : [ 2.42688e-005 ]
8047 : [ 2.78022e-005 ]
8048 : [ 2.7163e-005  ]
8049 : [ 3.33249e-005 ]
8050 : [ 3.7669e-005  ]
8051 : [ 2.62392e-005 ]
8052 : [ 2.36023e-005 ]
8053 : [ 3.13425e-005 ]
8054 : [ 2.95482e-005 ]
8055 : [ 2.60661e-005 ]
8056 : [ 3.27711e-005 ]
8057 : [ 2.47844e-005 ]
8058 : [ 2.482e-005   ]
8059 : [ 3.1215e-005  ]
8060 : [ 2.93738e-005 ]
8061 : [ 3.56071e-005 ]
8062 : [ 3.21264e-005 ]
8063 : [ 2.38468e-005 ]
8064 : [ 3.11433e-005 ]
8065 : [ 3.24228e-005 ]
8066 : [ 3.58883e-005 ]
8067 : [ 2.3106e-005  ]
8068 : [ 3.27399e-005 ]
8069 : [ 2.23183e-005 ]
8070 : [ 3.24592e-005 ]
8071 : [ 3.24255e-005 ]
8072 : [ 2.80024e-005 ]
8073 : [ 3.19821e-005 ]
8074 : [ 2.94665e-005 ]
8075 : [ 2.50195e-005 ]
8076 : [ 2.44441e-005 ]
8077 : [ 3.04385e-005 ]
8078 : [ 2.78777e-005 ]
8079 : [ 2.56092e-005 ]
8080 : [ 2.80239e-005 ]
8081 : [ 2.81774e-005 ]
8082 : [ 3.02359e-005 ]
8083 : [ 3.11112e-005 ]
8084 : [ 2.55201e-005 ]
8085 : [ 2.7251e-005  ]
8086 : [ 3.75902e-005 ]
8087 : [ 3.20371e-005 ]
8088 : [ 2.12901e-005 ]
8089 : [ 2.89299e-005 ]
8090 : [ 2.1709e-005  ]
8091 : [ 3.58525e-005 ]
8092 : [ 2.44911e-005 ]
8093 : [ 3.32331e-005 ]
8094 : [ 2.81254e-005 ]
8095 : [ 3.01045e-005 ]
8096 : [ 3.28943e-005 ]
8097 : [ 3.19434e-005 ]
8098 : [ 3.23903e-005 ]
8099 : [ 3.53383e-005 ]
8100 : [ 3.68597e-005 ]
8101 : [ 3.11336e-005 ]
8102 : [ 2.96121e-005 ]
8103 : [ 2.63445e-005 ]
8104 : [ 2.29835e-005 ]
8105 : [ 2.76163e-005 ]
8106 : [ 3.61937e-005 ]
8107 : [ 2.66563e-005 ]
8108 : [ 3.01176e-005 ]
8109 : [ 2.48754e-005 ]
8110 : [ 3.08131e-005 ]
8111 : [ 3.10103e-005 ]
8112 : [ 2.74986e-005 ]
8113 : [ 2.56233e-005 ]
8114 : [ 2.93718e-005 ]
8115 : [ 2.81467e-005 ]
8116 : [ 2.76306e-005 ]
8117 : [ 3.35944e-005 ]
8118 : [ 2.76147e-005 ]
8119 : [ 2.25912e-005 ]
8120 : [ 3.17322e-005 ]
8121 : [ 2.40167e-005 ]
8122 : [ 2.2577e-005  ]
8123 : [ 3.34669e-005 ]
8124 : [ 2.53208e-005 ]
8125 : [ 2.54161e-005 ]
8126 : [ 3.31865e-005 ]
8127 : [ 2.73977e-005 ]
8128 : [ 2.15573e-005 ]
8129 : [ 2.42481e-005 ]
8130 : [ 3.47118e-005 ]
8131 : [ 2.44469e-005 ]
8132 : [ 3.39514e-005 ]
8133 : [ 2.98226e-005 ]
8134 : [ 2.38496e-005 ]
8135 : [ 2.28022e-005 ]
8136 : [ 3.45141e-005 ]
8137 : [ 2.78368e-005 ]
8138 : [ 3.2286e-005  ]
8139 : [ 3.05725e-005 ]
8140 : [ 2.48742e-005 ]
8141 : [ 2.96611e-005 ]
8142 : [ 2.74636e-005 ]
8143 : [ 2.95189e-005 ]
8144 : [ 2.17127e-005 ]
8145 : [ 2.27702e-005 ]
8146 : [ 2.29831e-005 ]
8147 : [ 3.17618e-005 ]
8148 : [ 3.30659e-005 ]
8149 : [ 2.27519e-005 ]
8150 : [ 3.45365e-005 ]
8151 : [ 3.19953e-005 ]
8152 : [ 3.20557e-005 ]
8153 : [ 2.7769e-005  ]
8154 : [ 2.68141e-005 ]
8155 : [ 3.11243e-005 ]
8156 : [ 2.77725e-005 ]
8157 : [ 2.48757e-005 ]
8158 : [ 3.28649e-005 ]
8159 : [ 2.61723e-005 ]
8160 : [ 2.48274e-005 ]
8161 : [ 3.36076e-005 ]
8162 : [ 3.36415e-005 ]
8163 : [ 3.08106e-005 ]
8164 : [ 3.32175e-005 ]
8165 : [ 2.2583e-005  ]
8166 : [ 2.88981e-005 ]
8167 : [ 2.63117e-005 ]
8168 : [ 2.59533e-005 ]
8169 : [ 2.33758e-005 ]
8170 : [ 3.09621e-005 ]
8171 : [ 2.86917e-005 ]
8172 : [ 3.29558e-005 ]
8173 : [ 3.35979e-005 ]
8174 : [ 3.3147e-005  ]
8175 : [ 2.09493e-005 ]
8176 : [ 2.80682e-005 ]
8177 : [ 2.21542e-005 ]
8178 : [ 2.64062e-005 ]
8179 : [ 2.73173e-005 ]
8180 : [ 3.58765e-005 ]
8181 : [ 2.26962e-005 ]
8182 : [ 3.54943e-005 ]
8183 : [ 3.09314e-005 ]
8184 : [ 2.6637e-005  ]
8185 : [ 2.9029e-005  ]
8186 : [ 2.70903e-005 ]
8187 : [ 2.66027e-005 ]
8188 : [ 3.09525e-005 ]
8189 : [ 3.21823e-005 ]
8190 : [ 2.74348e-005 ]
8191 : [ 2.94896e-005 ]
8192 : [ 2.67351e-005 ]
8193 : [ 3.41886e-005 ]
8194 : [ 3.05671e-005 ]
8195 : [ 2.91829e-005 ]
8196 : [ 2.44933e-005 ]
8197 : [ 2.60966e-005 ]
8198 : [ 2.95762e-005 ]
8199 : [ 3.60373e-005 ]
8200 : [ 2.2661e-005  ]
8201 : [ 2.78266e-005 ]
8202 : [ 3.50485e-005 ]
8203 : [ 3.21793e-005 ]
8204 : [ 2.93712e-005 ]
8205 : [ 3.16066e-005 ]
8206 : [ 2.6869e-005  ]
8207 : [ 2.21067e-005 ]
8208 : [ 2.62653e-005 ]
8209 : [ 3.43624e-005 ]
8210 : [ 2.43704e-005 ]
8211 : [ 2.7867e-005  ]
8212 : [ 2.88481e-005 ]
8213 : [ 2.7724e-005  ]
8214 : [ 2.95557e-005 ]
8215 : [ 3.26896e-005 ]
8216 : [ 2.70627e-005 ]
8217 : [ 2.20704e-005 ]
8218 : [ 2.47126e-005 ]
8219 : [ 3.08523e-005 ]
8220 : [ 3.12151e-005 ]
8221 : [ 2.29527e-005 ]
8222 : [ 3.43237e-005 ]
8223 : [ 2.56233e-005 ]
8224 : [ 3.43735e-005 ]
8225 : [ 2.12413e-005 ]
8226 : [ 2.63094e-005 ]
8227 : [ 2.53716e-005 ]
8228 : [ 2.47921e-005 ]
8229 : [ 2.14647e-005 ]
8230 : [ 3.18922e-005 ]
8231 : [ 2.61525e-005 ]
8232 : [ 2.83157e-005 ]
8233 : [ 2.89737e-005 ]
8234 : [ 2.76952e-005 ]
8235 : [ 2.42518e-005 ]
8236 : [ 2.75418e-005 ]
8237 : [ 2.50934e-005 ]
8238 : [ 2.82481e-005 ]
8239 : [ 3.18907e-005 ]
8240 : [ 2.6944e-005  ]
8241 : [ 3.24157e-005 ]
8242 : [ 2.87757e-005 ]
8243 : [ 2.61609e-005 ]
8244 : [ 3.41717e-005 ]
8245 : [ 2.77425e-005 ]
8246 : [ 2.59176e-005 ]
8247 : [ 2.14197e-005 ]
8248 : [ 2.66563e-005 ]
8249 : [ 2.79927e-005 ]
8250 : [ 3.24494e-005 ]
8251 : [ 2.35649e-005 ]
8252 : [ 3.26745e-005 ]
8253 : [ 2.30443e-005 ]
8254 : [ 2.39444e-005 ]
8255 : [ 2.5693e-005  ]
8256 : [ 2.75878e-005 ]
8257 : [ 2.66088e-005 ]
8258 : [ 2.901e-005   ]
8259 : [ 3.41923e-005 ]
8260 : [ 2.5296e-005  ]
8261 : [ 3.14374e-005 ]
8262 : [ 2.69802e-005 ]
8263 : [ 3.04264e-005 ]
8264 : [ 2.42823e-005 ]
8265 : [ 3.64956e-005 ]
8266 : [ 2.96006e-005 ]
8267 : [ 3.37757e-005 ]
8268 : [ 2.82229e-005 ]
8269 : [ 2.89847e-005 ]
8270 : [ 2.36756e-005 ]
8271 : [ 2.87478e-005 ]
8272 : [ 3.31202e-005 ]
8273 : [ 3.71698e-005 ]
8274 : [ 2.91511e-005 ]
8275 : [ 2.83622e-005 ]
8276 : [ 2.48929e-005 ]
8277 : [ 2.73597e-005 ]
8278 : [ 2.23528e-005 ]
8279 : [ 2.25005e-005 ]
8280 : [ 3.0139e-005  ]
8281 : [ 2.94384e-005 ]
8282 : [ 2.5924e-005  ]
8283 : [ 2.50922e-005 ]
8284 : [ 3.16568e-005 ]
8285 : [ 3.26829e-005 ]
8286 : [ 2.93415e-005 ]
8287 : [ 2.49214e-005 ]
8288 : [ 3.68255e-005 ]
8289 : [ 2.51276e-005 ]
8290 : [ 3.24655e-005 ]
8291 : [ 2.99239e-005 ]
8292 : [ 3.0542e-005  ]
8293 : [ 3.35404e-005 ]
8294 : [ 3.09532e-005 ]
8295 : [ 3.12573e-005 ]
8296 : [ 2.55869e-005 ]
8297 : [ 2.92212e-005 ]
8298 : [ 2.50976e-005 ]
8299 : [ 3.28784e-005 ]
8300 : [ 3.1361e-005  ]
8301 : [ 2.66928e-005 ]
8302 : [ 3.4474e-005  ]
8303 : [ 2.18422e-005 ]
8304 : [ 3.11865e-005 ]
8305 : [ 2.88853e-005 ]
8306 : [ 2.45946e-005 ]
8307 : [ 2.35207e-005 ]
8308 : [ 2.27496e-005 ]
8309 : [ 2.81303e-005 ]
8310 : [ 3.2152e-005  ]
8311 : [ 2.27211e-005 ]
8312 : [ 3.54405e-005 ]
8313 : [ 2.91499e-005 ]
8314 : [ 2.66312e-005 ]
8315 : [ 3.43903e-005 ]
8316 : [ 3.14611e-005 ]
8317 : [ 2.60295e-005 ]
8318 : [ 2.7367e-005  ]
8319 : [ 2.51695e-005 ]
8320 : [ 2.24578e-005 ]
8321 : [ 2.86018e-005 ]
8322 : [ 2.43574e-005 ]
8323 : [ 2.43782e-005 ]
8324 : [ 2.67e-005    ]
8325 : [ 3.54339e-005 ]
8326 : [ 2.24463e-005 ]
8327 : [ 2.75003e-005 ]
8328 : [ 3.20912e-005 ]
8329 : [ 3.48099e-005 ]
8330 : [ 2.56537e-005 ]
8331 : [ 2.68988e-005 ]
8332 : [ 2.63582e-005 ]
8333 : [ 2.91938e-005 ]
8334 : [ 2.64336e-005 ]
8335 : [ 2.38188e-005 ]
8336 : [ 2.69565e-005 ]
8337 : [ 2.76956e-005 ]
8338 : [ 2.26645e-005 ]
8339 : [ 3.01796e-005 ]
8340 : [ 2.79642e-005 ]
8341 : [ 2.30553e-005 ]
8342 : [ 2.83805e-005 ]
8343 : [ 3.63326e-005 ]
8344 : [ 2.57741e-005 ]
8345 : [ 2.94006e-005 ]
8346 : [ 2.9399e-005  ]
8347 : [ 2.60439e-005 ]
8348 : [ 2.61318e-005 ]
8349 : [ 3.18153e-005 ]
8350 : [ 3.24582e-005 ]
8351 : [ 2.23935e-005 ]
8352 : [ 3.15068e-005 ]
8353 : [ 3.28629e-005 ]
8354 : [ 2.91005e-005 ]
8355 : [ 3.04773e-005 ]
8356 : [ 3.11999e-005 ]
8357 : [ 3.19306e-005 ]
8358 : [ 3.10162e-005 ]
8359 : [ 2.3275e-005  ]
8360 : [ 3.34203e-005 ]
8361 : [ 2.75109e-005 ]
8362 : [ 3.23461e-005 ]
8363 : [ 3.28933e-005 ]
8364 : [ 2.77963e-005 ]
8365 : [ 2.40185e-005 ]
8366 : [ 2.93783e-005 ]
8367 : [ 2.67458e-005 ]
8368 : [ 2.50358e-005 ]
8369 : [ 2.84299e-005 ]
8370 : [ 2.68527e-005 ]
8371 : [ 2.69118e-005 ]
8372 : [ 2.41485e-005 ]
8373 : [ 2.73746e-005 ]
8374 : [ 2.62949e-005 ]
8375 : [ 2.71266e-005 ]
8376 : [ 2.27225e-005 ]
8377 : [ 2.2013e-005  ]
8378 : [ 3.22481e-005 ]
8379 : [ 2.31544e-005 ]
8380 : [ 2.47943e-005 ]
8381 : [ 2.7311e-005  ]
8382 : [ 2.90532e-005 ]
8383 : [ 3.40638e-005 ]
8384 : [ 2.48305e-005 ]
8385 : [ 2.82529e-005 ]
8386 : [ 2.40461e-005 ]
8387 : [ 2.21395e-005 ]
8388 : [ 3.20585e-005 ]
8389 : [ 2.77334e-005 ]
8390 : [ 3.59977e-005 ]
8391 : [ 3.42886e-005 ]
8392 : [ 3.18209e-005 ]
8393 : [ 2.28686e-005 ]
8394 : [ 2.98559e-005 ]
8395 : [ 3.35074e-005 ]
8396 : [ 2.94685e-005 ]
8397 : [ 2.35414e-005 ]
8398 : [ 2.79752e-005 ]
8399 : [ 2.86714e-005 ]
8400 : [ 2.23718e-005 ]
8401 : [ 2.5204e-005  ]
8402 : [ 3.32842e-005 ]
8403 : [ 2.14712e-005 ]
8404 : [ 2.97536e-005 ]
8405 : [ 2.8077e-005  ]
8406 : [ 3.09419e-005 ]
8407 : [ 2.84189e-005 ]
8408 : [ 2.18238e-005 ]
8409 : [ 2.65115e-005 ]
8410 : [ 3.40987e-005 ]
8411 : [ 2.6382e-005  ]
8412 : [ 2.88863e-005 ]
8413 : [ 2.67406e-005 ]
8414 : [ 2.82908e-005 ]
8415 : [ 3.58451e-005 ]
8416 : [ 3.24627e-005 ]
8417 : [ 2.85267e-005 ]
8418 : [ 2.86678e-005 ]
8419 : [ 2.85795e-005 ]
8420 : [ 2.08265e-005 ]
8421 : [ 3.1605e-005  ]
8422 : [ 2.4969e-005  ]
8423 : [ 2.32588e-005 ]
8424 : [ 2.89222e-005 ]
8425 : [ 2.82357e-005 ]
8426 : [ 2.57851e-005 ]
8427 : [ 2.83452e-005 ]
8428 : [ 2.55257e-005 ]
8429 : [ 2.99468e-005 ]
8430 : [ 2.30831e-005 ]
8431 : [ 2.6317e-005  ]
8432 : [ 2.7659e-005  ]
8433 : [ 2.73893e-005 ]
8434 : [ 3.21823e-005 ]
8435 : [ 2.31541e-005 ]
8436 : [ 2.33028e-005 ]
8437 : [ 2.52059e-005 ]
8438 : [ 3.39656e-005 ]
8439 : [ 3.21132e-005 ]
8440 : [ 2.80986e-005 ]
8441 : [ 3.10643e-005 ]
8442 : [ 2.21436e-005 ]
8443 : [ 2.67431e-005 ]
8444 : [ 3.03685e-005 ]
8445 : [ 2.86557e-005 ]
8446 : [ 3.1347e-005  ]
8447 : [ 2.74547e-005 ]
8448 : [ 2.5013e-005  ]
8449 : [ 2.3789e-005  ]
8450 : [ 2.95151e-005 ]
8451 : [ 2.46422e-005 ]
8452 : [ 2.19025e-005 ]
8453 : [ 2.84099e-005 ]
8454 : [ 3.21916e-005 ]
8455 : [ 2.52898e-005 ]
8456 : [ 2.91835e-005 ]
8457 : [ 3.49766e-005 ]
8458 : [ 3.27868e-005 ]
8459 : [ 2.33108e-005 ]
8460 : [ 2.27935e-005 ]
8461 : [ 3.07609e-005 ]
8462 : [ 2.81802e-005 ]
8463 : [ 2.21739e-005 ]
8464 : [ 2.86863e-005 ]
8465 : [ 2.80963e-005 ]
8466 : [ 2.90691e-005 ]
8467 : [ 3.08307e-005 ]
8468 : [ 2.22282e-005 ]
8469 : [ 2.49109e-005 ]
8470 : [ 3.26467e-005 ]
8471 : [ 2.15521e-005 ]
8472 : [ 3.33389e-005 ]
8473 : [ 3.41029e-005 ]
8474 : [ 3.26412e-005 ]
8475 : [ 2.33442e-005 ]
8476 : [ 2.59576e-005 ]
8477 : [ 2.654e-005   ]
8478 : [ 2.23203e-005 ]
8479 : [ 3.50944e-005 ]
8480 : [ 3.13748e-005 ]
8481 : [ 3.10382e-005 ]
8482 : [ 2.78302e-005 ]
8483 : [ 2.79629e-005 ]
8484 : [ 2.72999e-005 ]
8485 : [ 2.34716e-005 ]
8486 : [ 3.19325e-005 ]
8487 : [ 2.76028e-005 ]
8488 : [ 3.20986e-005 ]
8489 : [ 3.39554e-005 ]
8490 : [ 2.21628e-005 ]
8491 : [ 3.40077e-005 ]
8492 : [ 2.43493e-005 ]
8493 : [ 2.86949e-005 ]
8494 : [ 3.10698e-005 ]
8495 : [ 3.3298e-005  ]
8496 : [ 2.43478e-005 ]
8497 : [ 2.92866e-005 ]
8498 : [ 2.66709e-005 ]
8499 : [ 3.3848e-005  ]
8500 : [ 2.95925e-005 ]
8501 : [ 2.63698e-005 ]
8502 : [ 2.1944e-005  ]
8503 : [ 3.16859e-005 ]
8504 : [ 2.94524e-005 ]
8505 : [ 3.40721e-005 ]
8506 : [ 2.32852e-005 ]
8507 : [ 2.48522e-005 ]
8508 : [ 3.30068e-005 ]
8509 : [ 3.05429e-005 ]
8510 : [ 3.03577e-005 ]
8511 : [ 2.57931e-005 ]
8512 : [ 3.31388e-005 ]
8513 : [ 3.53219e-005 ]
8514 : [ 2.26347e-005 ]
8515 : [ 2.52452e-005 ]
8516 : [ 2.62e-005    ]
8517 : [ 2.80578e-005 ]
8518 : [ 3.04767e-005 ]
8519 : [ 2.39224e-005 ]
8520 : [ 3.19372e-005 ]
8521 : [ 2.19958e-005 ]
8522 : [ 2.74443e-005 ]
8523 : [ 2.11849e-005 ]
8524 : [ 2.53819e-005 ]
8525 : [ 3.58013e-005 ]
8526 : [ 2.94709e-005 ]
8527 : [ 3.08472e-005 ]
8528 : [ 2.67627e-005 ]
8529 : [ 3.71053e-005 ]
8530 : [ 2.11612e-005 ]
8531 : [ 3.27508e-005 ]
8532 : [ 3.26072e-005 ]
8533 : [ 2.66049e-005 ]
8534 : [ 3.06333e-005 ]
8535 : [ 3.14186e-005 ]
8536 : [ 2.55113e-005 ]
8537 : [ 2.2987e-005  ]
8538 : [ 3.78469e-005 ]
8539 : [ 3.13718e-005 ]
8540 : [ 3.24076e-005 ]
8541 : [ 2.94187e-005 ]
8542 : [ 2.89494e-005 ]
8543 : [ 2.54472e-005 ]
8544 : [ 3.5799e-005  ]
8545 : [ 3.26611e-005 ]
8546 : [ 3.34171e-005 ]
8547 : [ 2.29851e-005 ]
8548 : [ 2.8278e-005  ]
8549 : [ 3.50179e-005 ]
8550 : [ 3.305e-005   ]
8551 : [ 2.42448e-005 ]
8552 : [ 2.59246e-005 ]
8553 : [ 2.5345e-005  ]
8554 : [ 3.14435e-005 ]
8555 : [ 2.78834e-005 ]
8556 : [ 2.26382e-005 ]
8557 : [ 2.86943e-005 ]
8558 : [ 2.39445e-005 ]
8559 : [ 3.40142e-005 ]
8560 : [ 3.02334e-005 ]
8561 : [ 2.40946e-005 ]
8562 : [ 3.18105e-005 ]
8563 : [ 2.46381e-005 ]
8564 : [ 2.94392e-005 ]
8565 : [ 3.05908e-005 ]
8566 : [ 2.7914e-005  ]
8567 : [ 3.03481e-005 ]
8568 : [ 2.30361e-005 ]
8569 : [ 3.16603e-005 ]
8570 : [ 2.18869e-005 ]
8571 : [ 3.39324e-005 ]
8572 : [ 2.38713e-005 ]
8573 : [ 2.22941e-005 ]
8574 : [ 2.33705e-005 ]
8575 : [ 2.49042e-005 ]
8576 : [ 2.81984e-005 ]
8577 : [ 3.19373e-005 ]
8578 : [ 3.66447e-005 ]
8579 : [ 3.10774e-005 ]
8580 : [ 3.13242e-005 ]
8581 : [ 3.23277e-005 ]
8582 : [ 3.1016e-005  ]
8583 : [ 3.57422e-005 ]
8584 : [ 3.01526e-005 ]
8585 : [ 2.93048e-005 ]
8586 : [ 3.34618e-005 ]
8587 : [ 3.49012e-005 ]
8588 : [ 3.50724e-005 ]
8589 : [ 2.60293e-005 ]
8590 : [ 3.38514e-005 ]
8591 : [ 2.93082e-005 ]
8592 : [ 2.16587e-005 ]
8593 : [ 2.48728e-005 ]
8594 : [ 3.45796e-005 ]
8595 : [ 2.57448e-005 ]
8596 : [ 3.68235e-005 ]
8597 : [ 3.13513e-005 ]
8598 : [ 2.70739e-005 ]
8599 : [ 2.9125e-005  ]
8600 : [ 2.57719e-005 ]
8601 : [ 2.19476e-005 ]
8602 : [ 2.26148e-005 ]
8603 : [ 3.14345e-005 ]
8604 : [ 3.03618e-005 ]
8605 : [ 3.41575e-005 ]
8606 : [ 3.39019e-005 ]
8607 : [ 3.02833e-005 ]
8608 : [ 3.2347e-005  ]
8609 : [ 2.36074e-005 ]
8610 : [ 2.32489e-005 ]
8611 : [ 3.06317e-005 ]
8612 : [ 2.81256e-005 ]
8613 : [ 3.72784e-005 ]
8614 : [ 3.66091e-005 ]
8615 : [ 3.63298e-005 ]
8616 : [ 2.2996e-005  ]
8617 : [ 3.09084e-005 ]
8618 : [ 2.67465e-005 ]
8619 : [ 3.46944e-005 ]
8620 : [ 2.90424e-005 ]
8621 : [ 2.74613e-005 ]
8622 : [ 2.59133e-005 ]
8623 : [ 2.80969e-005 ]
8624 : [ 3.33535e-005 ]
8625 : [ 2.80244e-005 ]
8626 : [ 2.39855e-005 ]
8627 : [ 2.78172e-005 ]
8628 : [ 3.58566e-005 ]
8629 : [ 3.00187e-005 ]
8630 : [ 3.23336e-005 ]
8631 : [ 2.30374e-005 ]
8632 : [ 2.33741e-005 ]
8633 : [ 2.52034e-005 ]
8634 : [ 2.56218e-005 ]
8635 : [ 2.08828e-005 ]
8636 : [ 3.47694e-005 ]
8637 : [ 2.82747e-005 ]
8638 : [ 3.03029e-005 ]
8639 : [ 2.55839e-005 ]
8640 : [ 2.65541e-005 ]
8641 : [ 2.22407e-005 ]
8642 : [ 2.88595e-005 ]
8643 : [ 2.41997e-005 ]
8644 : [ 2.29354e-005 ]
8645 : [ 3.24768e-005 ]
8646 : [ 2.96264e-005 ]
8647 : [ 2.62394e-005 ]
8648 : [ 3.31326e-005 ]
8649 : [ 3.34201e-005 ]
8650 : [ 3.36452e-005 ]
8651 : [ 2.39923e-005 ]
8652 : [ 3.2863e-005  ]
8653 : [ 2.54962e-005 ]
8654 : [ 2.10887e-005 ]
8655 : [ 3.25411e-005 ]
8656 : [ 2.58331e-005 ]
8657 : [ 2.52706e-005 ]
8658 : [ 3.54361e-005 ]
8659 : [ 3.03624e-005 ]
8660 : [ 3.10129e-005 ]
8661 : [ 2.89209e-005 ]
8662 : [ 3.28626e-005 ]
8663 : [ 3.05e-005    ]
8664 : [ 2.81923e-005 ]
8665 : [ 3.23676e-005 ]
8666 : [ 3.25879e-005 ]
8667 : [ 2.51719e-005 ]
8668 : [ 2.46553e-005 ]
8669 : [ 3.38361e-005 ]
8670 : [ 2.56443e-005 ]
8671 : [ 2.48133e-005 ]
8672 : [ 2.85031e-005 ]
8673 : [ 2.55792e-005 ]
8674 : [ 3.50235e-005 ]
8675 : [ 3.04731e-005 ]
8676 : [ 2.51175e-005 ]
8677 : [ 2.13686e-005 ]
8678 : [ 2.52622e-005 ]
8679 : [ 3.20102e-005 ]
8680 : [ 2.80402e-005 ]
8681 : [ 2.56349e-005 ]
8682 : [ 2.88937e-005 ]
8683 : [ 3.04674e-005 ]
8684 : [ 2.64701e-005 ]
8685 : [ 3.2775e-005  ]
8686 : [ 2.40043e-005 ]
8687 : [ 3.02143e-005 ]
8688 : [ 3.2978e-005  ]
8689 : [ 2.84454e-005 ]
8690 : [ 2.69807e-005 ]
8691 : [ 2.66986e-005 ]
8692 : [ 2.99555e-005 ]
8693 : [ 3.60012e-005 ]
8694 : [ 2.35148e-005 ]
8695 : [ 2.58856e-005 ]
8696 : [ 2.70878e-005 ]
8697 : [ 2.94912e-005 ]
8698 : [ 3.14102e-005 ]
8699 : [ 2.54131e-005 ]
8700 : [ 2.87025e-005 ]
8701 : [ 2.74093e-005 ]
8702 : [ 3.21476e-005 ]
8703 : [ 2.41127e-005 ]
8704 : [ 3.18979e-005 ]
8705 : [ 2.84379e-005 ]
8706 : [ 3.02016e-005 ]
8707 : [ 3.3361e-005  ]
8708 : [ 2.10788e-005 ]
8709 : [ 2.52432e-005 ]
8710 : [ 3.24707e-005 ]
8711 : [ 2.52427e-005 ]
8712 : [ 2.76309e-005 ]
8713 : [ 2.80732e-005 ]
8714 : [ 2.61516e-005 ]
8715 : [ 3.12072e-005 ]
8716 : [ 2.87163e-005 ]
8717 : [ 2.40415e-005 ]
8718 : [ 3.07427e-005 ]
8719 : [ 3.37492e-005 ]
8720 : [ 3.12646e-005 ]
8721 : [ 2.33461e-005 ]
8722 : [ 2.42142e-005 ]
8723 : [ 3.24842e-005 ]
8724 : [ 2.14506e-005 ]
8725 : [ 3.24222e-005 ]
8726 : [ 2.74232e-005 ]
8727 : [ 2.99903e-005 ]
8728 : [ 3.54031e-005 ]
8729 : [ 2.69771e-005 ]
8730 : [ 3.2417e-005  ]
8731 : [ 2.90146e-005 ]
8732 : [ 2.55291e-005 ]
8733 : [ 3.26133e-005 ]
8734 : [ 3.3791e-005  ]
8735 : [ 2.95341e-005 ]
8736 : [ 3.25031e-005 ]
8737 : [ 2.57564e-005 ]
8738 : [ 2.4993e-005  ]
8739 : [ 3.22325e-005 ]
8740 : [ 3.01614e-005 ]
8741 : [ 3.08617e-005 ]
8742 : [ 2.36979e-005 ]
8743 : [ 2.99647e-005 ]
8744 : [ 2.81608e-005 ]
8745 : [ 2.48316e-005 ]
8746 : [ 3.1066e-005  ]
8747 : [ 3.34372e-005 ]
8748 : [ 2.82658e-005 ]
8749 : [ 3.37988e-005 ]
8750 : [ 2.92093e-005 ]
8751 : [ 2.85746e-005 ]
8752 : [ 3.25487e-005 ]
8753 : [ 2.62499e-005 ]
8754 : [ 2.34184e-005 ]
8755 : [ 3.13384e-005 ]
8756 : [ 3.18143e-005 ]
8757 : [ 2.43804e-005 ]
8758 : [ 2.79159e-005 ]
8759 : [ 3.42415e-005 ]
8760 : [ 2.66442e-005 ]
8761 : [ 2.41068e-005 ]
8762 : [ 2.97168e-005 ]
8763 : [ 3.3427e-005  ]
8764 : [ 3.03911e-005 ]
8765 : [ 2.37915e-005 ]
8766 : [ 3.39661e-005 ]
8767 : [ 2.94889e-005 ]
8768 : [ 3.13591e-005 ]
8769 : [ 2.56124e-005 ]
8770 : [ 2.17581e-005 ]
8771 : [ 2.9226e-005  ]
8772 : [ 3.38972e-005 ]
8773 : [ 2.9946e-005  ]
8774 : [ 3.15964e-005 ]
8775 : [ 2.57854e-005 ]
8776 : [ 2.86151e-005 ]
8777 : [ 2.83069e-005 ]
8778 : [ 2.95465e-005 ]
8779 : [ 2.78596e-005 ]
8780 : [ 2.96595e-005 ]
8781 : [ 2.56593e-005 ]
8782 : [ 3.32188e-005 ]
8783 : [ 2.29157e-005 ]
8784 : [ 2.85668e-005 ]
8785 : [ 3.22894e-005 ]
8786 : [ 2.6573e-005  ]
8787 : [ 2.50539e-005 ]
8788 : [ 2.73339e-005 ]
8789 : [ 3.15592e-005 ]
8790 : [ 2.70673e-005 ]
8791 : [ 3.06319e-005 ]
8792 : [ 3.31833e-005 ]
8793 : [ 2.94444e-005 ]
8794 : [ 2.59701e-005 ]
8795 : [ 3.57053e-005 ]
8796 : [ 2.28445e-005 ]
8797 : [ 2.8082e-005  ]
8798 : [ 2.85871e-005 ]
8799 : [ 3.2864e-005  ]
8800 : [ 2.70517e-005 ]
8801 : [ 2.63714e-005 ]
8802 : [ 2.73101e-005 ]
8803 : [ 3.00922e-005 ]
8804 : [ 2.72692e-005 ]
8805 : [ 2.76728e-005 ]
8806 : [ 2.43163e-005 ]
8807 : [ 2.42705e-005 ]
8808 : [ 2.94538e-005 ]
8809 : [ 2.88563e-005 ]
8810 : [ 2.85335e-005 ]
8811 : [ 2.57191e-005 ]
8812 : [ 3.22051e-005 ]
8813 : [ 3.61651e-005 ]
8814 : [ 2.85089e-005 ]
8815 : [ 3.2258e-005  ]
8816 : [ 3.00876e-005 ]
8817 : [ 2.67676e-005 ]
8818 : [ 3.19941e-005 ]
8819 : [ 2.56083e-005 ]
8820 : [ 2.29205e-005 ]
8821 : [ 2.5051e-005  ]
8822 : [ 2.52298e-005 ]
8823 : [ 2.47428e-005 ]
8824 : [ 2.97618e-005 ]
8825 : [ 3.03138e-005 ]
8826 : [ 2.67018e-005 ]
8827 : [ 2.73378e-005 ]
8828 : [ 2.52536e-005 ]
8829 : [ 2.31189e-005 ]
8830 : [ 2.86985e-005 ]
8831 : [ 2.56011e-005 ]
8832 : [ 2.34893e-005 ]
8833 : [ 3.0054e-005  ]
8834 : [ 3.39909e-005 ]
8835 : [ 2.49416e-005 ]
8836 : [ 2.2683e-005  ]
8837 : [ 2.3447e-005  ]
8838 : [ 3.16354e-005 ]
8839 : [ 3.44228e-005 ]
8840 : [ 2.51282e-005 ]
8841 : [ 2.09532e-005 ]
8842 : [ 2.69436e-005 ]
8843 : [ 3.21481e-005 ]
8844 : [ 2.35906e-005 ]
8845 : [ 2.45402e-005 ]
8846 : [ 2.46438e-005 ]
8847 : [ 2.50414e-005 ]
8848 : [ 2.63131e-005 ]
8849 : [ 3.42551e-005 ]
8850 : [ 2.6974e-005  ]
8851 : [ 2.23633e-005 ]
8852 : [ 2.83724e-005 ]
8853 : [ 3.55071e-005 ]
8854 : [ 3.33536e-005 ]
8855 : [ 2.7551e-005  ]
8856 : [ 2.60371e-005 ]
8857 : [ 2.83918e-005 ]
8858 : [ 2.69132e-005 ]
8859 : [ 2.55805e-005 ]
8860 : [ 2.90687e-005 ]
8861 : [ 2.68346e-005 ]
8862 : [ 2.91901e-005 ]
8863 : [ 3.31038e-005 ]
8864 : [ 2.21841e-005 ]
8865 : [ 2.67166e-005 ]
8866 : [ 2.48185e-005 ]
8867 : [ 3.06747e-005 ]
8868 : [ 2.57109e-005 ]
8869 : [ 2.62827e-005 ]
8870 : [ 3.04047e-005 ]
8871 : [ 3.19264e-005 ]
8872 : [ 2.66614e-005 ]
8873 : [ 3.07963e-005 ]
8874 : [ 3.21561e-005 ]
8875 : [ 3.26959e-005 ]
8876 : [ 2.62419e-005 ]
8877 : [ 3.13664e-005 ]
8878 : [ 3.07378e-005 ]
8879 : [ 3.38478e-005 ]
8880 : [ 3.0509e-005  ]
8881 : [ 2.25256e-005 ]
8882 : [ 3.71045e-005 ]
8883 : [ 3.47757e-005 ]
8884 : [ 2.73366e-005 ]
8885 : [ 2.86054e-005 ]
8886 : [ 2.95266e-005 ]
8887 : [ 3.07833e-005 ]
8888 : [ 2.6107e-005  ]
8889 : [ 2.47717e-005 ]
8890 : [ 3.01027e-005 ]
8891 : [ 2.12326e-005 ]
8892 : [ 2.59923e-005 ]
8893 : [ 3.47712e-005 ]
8894 : [ 2.8334e-005  ]
8895 : [ 2.74028e-005 ]
8896 : [ 3.25717e-005 ]
8897 : [ 2.52355e-005 ]
8898 : [ 2.73951e-005 ]
8899 : [ 2.90431e-005 ]
8900 : [ 3.18053e-005 ]
8901 : [ 2.63313e-005 ]
8902 : [ 2.72976e-005 ]
8903 : [ 2.08961e-005 ]
8904 : [ 2.95875e-005 ]
8905 : [ 2.50398e-005 ]
8906 : [ 2.34384e-005 ]
8907 : [ 2.54387e-005 ]
8908 : [ 2.65745e-005 ]
8909 : [ 2.61114e-005 ]
8910 : [ 2.58577e-005 ]
8911 : [ 2.56698e-005 ]
8912 : [ 2.49556e-005 ]
8913 : [ 2.79553e-005 ]
8914 : [ 3.20066e-005 ]
8915 : [ 3.08713e-005 ]
8916 : [ 3.03522e-005 ]
8917 : [ 2.27436e-005 ]
8918 : [ 3.03337e-005 ]
8919 : [ 3.01207e-005 ]
8920 : [ 2.53799e-005 ]
8921 : [ 2.83092e-005 ]
8922 : [ 2.59231e-005 ]
8923 : [ 2.95281e-005 ]
8924 : [ 3.69291e-005 ]
8925 : [ 3.01567e-005 ]
8926 : [ 3.16235e-005 ]
8927 : [ 2.55038e-005 ]
8928 : [ 2.95396e-005 ]
8929 : [ 2.18787e-005 ]
8930 : [ 3.64319e-005 ]
8931 : [ 2.27857e-005 ]
8932 : [ 2.33464e-005 ]
8933 : [ 3.29946e-005 ]
8934 : [ 3.14037e-005 ]
8935 : [ 3.32242e-005 ]
8936 : [ 2.9956e-005  ]
8937 : [ 3.15591e-005 ]
8938 : [ 3.06798e-005 ]
8939 : [ 3.1358e-005  ]
8940 : [ 2.48832e-005 ]
8941 : [ 2.33666e-005 ]
8942 : [ 3.13488e-005 ]
8943 : [ 3.43753e-005 ]
8944 : [ 2.1962e-005  ]
8945 : [ 3.15001e-005 ]
8946 : [ 3.3488e-005  ]
8947 : [ 2.36526e-005 ]
8948 : [ 2.29314e-005 ]
8949 : [ 2.17721e-005 ]
8950 : [ 2.60118e-005 ]
8951 : [ 2.97862e-005 ]
8952 : [ 3.1542e-005  ]
8953 : [ 3.30146e-005 ]
8954 : [ 2.37265e-005 ]
8955 : [ 2.7509e-005  ]
8956 : [ 2.95038e-005 ]
8957 : [ 3.48665e-005 ]
8958 : [ 3.03829e-005 ]
8959 : [ 2.7453e-005  ]
8960 : [ 2.77312e-005 ]
8961 : [ 3.0828e-005  ]
8962 : [ 2.85462e-005 ]
8963 : [ 3.45914e-005 ]
8964 : [ 2.49498e-005 ]
8965 : [ 2.46784e-005 ]
8966 : [ 2.38958e-005 ]
8967 : [ 3.3546e-005  ]
8968 : [ 2.44597e-005 ]
8969 : [ 3.34933e-005 ]
8970 : [ 2.18831e-005 ]
8971 : [ 3.12188e-005 ]
8972 : [ 2.21801e-005 ]
8973 : [ 2.87933e-005 ]
8974 : [ 2.12991e-005 ]
8975 : [ 2.23956e-005 ]
8976 : [ 2.77776e-005 ]
8977 : [ 2.50295e-005 ]
8978 : [ 3.34833e-005 ]
8979 : [ 2.66341e-005 ]
8980 : [ 2.95271e-005 ]
8981 : [ 2.85038e-005 ]
8982 : [ 2.26078e-005 ]
8983 : [ 2.42979e-005 ]
8984 : [ 3.30634e-005 ]
8985 : [ 2.89509e-005 ]
8986 : [ 2.42685e-005 ]
8987 : [ 2.36969e-005 ]
8988 : [ 2.80449e-005 ]
8989 : [ 3.60421e-005 ]
8990 : [ 2.71014e-005 ]
8991 : [ 2.93578e-005 ]
8992 : [ 2.80335e-005 ]
8993 : [ 2.2652e-005  ]
8994 : [ 2.19106e-005 ]
8995 : [ 3.2563e-005  ]
8996 : [ 2.9083e-005  ]
8997 : [ 3.26783e-005 ]
8998 : [ 2.14718e-005 ]
8999 : [ 3.04104e-005 ]
9000 : [ 3.18635e-005 ]
9001 : [ 2.70909e-005 ]
9002 : [ 2.45555e-005 ]
9003 : [ 3.35967e-005 ]
9004 : [ 2.63354e-005 ]
9005 : [ 2.64212e-005 ]
9006 : [ 2.12815e-005 ]
9007 : [ 3.20514e-005 ]
9008 : [ 2.30138e-005 ]
9009 : [ 2.98868e-005 ]
9010 : [ 2.79968e-005 ]
9011 : [ 3.06234e-005 ]
9012 : [ 2.67751e-005 ]
9013 : [ 2.564e-005   ]
9014 : [ 3.2125e-005  ]
9015 : [ 3.29239e-005 ]
9016 : [ 3.12796e-005 ]
9017 : [ 3.43369e-005 ]
9018 : [ 2.57726e-005 ]
9019 : [ 3.20874e-005 ]
9020 : [ 3.11798e-005 ]
9021 : [ 2.59529e-005 ]
9022 : [ 2.09604e-005 ]
9023 : [ 2.18404e-005 ]
9024 : [ 2.70906e-005 ]
9025 : [ 3.59263e-005 ]
9026 : [ 3.49808e-005 ]
9027 : [ 2.56502e-005 ]
9028 : [ 2.7433e-005  ]
9029 : [ 2.76497e-005 ]
9030 : [ 2.87944e-005 ]
9031 : [ 3.22902e-005 ]
9032 : [ 2.37335e-005 ]
9033 : [ 3.39971e-005 ]
9034 : [ 2.78757e-005 ]
9035 : [ 2.20561e-005 ]
9036 : [ 3.02965e-005 ]
9037 : [ 3.14626e-005 ]
9038 : [ 2.94841e-005 ]
9039 : [ 3.21655e-005 ]
9040 : [ 2.57602e-005 ]
9041 : [ 3.34628e-005 ]
9042 : [ 2.26754e-005 ]
9043 : [ 3.20033e-005 ]
9044 : [ 3.43829e-005 ]
9045 : [ 2.4146e-005  ]
9046 : [ 2.3241e-005  ]
9047 : [ 2.55727e-005 ]
9048 : [ 2.62804e-005 ]
9049 : [ 2.41361e-005 ]
9050 : [ 2.78308e-005 ]
9051 : [ 2.29703e-005 ]
9052 : [ 2.69399e-005 ]
9053 : [ 2.77991e-005 ]
9054 : [ 2.74855e-005 ]
9055 : [ 2.77656e-005 ]
9056 : [ 3.01673e-005 ]
9057 : [ 2.42513e-005 ]
9058 : [ 2.9689e-005  ]
9059 : [ 2.27525e-005 ]
9060 : [ 2.7881e-005  ]
9061 : [ 2.38192e-005 ]
9062 : [ 2.90904e-005 ]
9063 : [ 3.22415e-005 ]
9064 : [ 2.70682e-005 ]
9065 : [ 3.29703e-005 ]
9066 : [ 2.35722e-005 ]
9067 : [ 3.04295e-005 ]
9068 : [ 2.44938e-005 ]
9069 : [ 2.63171e-005 ]
9070 : [ 2.27739e-005 ]
9071 : [ 2.69223e-005 ]
9072 : [ 2.36382e-005 ]
9073 : [ 3.32722e-005 ]
9074 : [ 2.75728e-005 ]
9075 : [ 2.88889e-005 ]
9076 : [ 2.86324e-005 ]
9077 : [ 2.8877e-005  ]
9078 : [ 2.71036e-005 ]
9079 : [ 2.55348e-005 ]
9080 : [ 3.05191e-005 ]
9081 : [ 3.35432e-005 ]
9082 : [ 2.88582e-005 ]
9083 : [ 2.44795e-005 ]
9084 : [ 2.43312e-005 ]
9085 : [ 2.81385e-005 ]
9086 : [ 2.22327e-005 ]
9087 : [ 3.02846e-005 ]
9088 : [ 2.21746e-005 ]
9089 : [ 3.13171e-005 ]
9090 : [ 3.0299e-005  ]
9091 : [ 3.44807e-005 ]
9092 : [ 3.0685e-005  ]
9093 : [ 3.10003e-005 ]
9094 : [ 3.15526e-005 ]
9095 : [ 3.1856e-005  ]
9096 : [ 2.74646e-005 ]
9097 : [ 3.16646e-005 ]
9098 : [ 2.39956e-005 ]
9099 : [ 2.85177e-005 ]
9100 : [ 2.5964e-005  ]
9101 : [ 3.04787e-005 ]
9102 : [ 3.51267e-005 ]
9103 : [ 3.36653e-005 ]
9104 : [ 2.44547e-005 ]
9105 : [ 3.64433e-005 ]
9106 : [ 3.14409e-005 ]
9107 : [ 2.7941e-005  ]
9108 : [ 2.42402e-005 ]
9109 : [ 3.1505e-005  ]
9110 : [ 3.15949e-005 ]
9111 : [ 2.74234e-005 ]
9112 : [ 2.47178e-005 ]
9113 : [ 2.43417e-005 ]
9114 : [ 2.86226e-005 ]
9115 : [ 3.61151e-005 ]
9116 : [ 2.60868e-005 ]
9117 : [ 3.35866e-005 ]
9118 : [ 2.16521e-005 ]
9119 : [ 3.26276e-005 ]
9120 : [ 2.96526e-005 ]
9121 : [ 3.37832e-005 ]
9122 : [ 2.62661e-005 ]
9123 : [ 2.81949e-005 ]
9124 : [ 2.50785e-005 ]
9125 : [ 3.31921e-005 ]
9126 : [ 3.28989e-005 ]
9127 : [ 2.66927e-005 ]
9128 : [ 3.19261e-005 ]
9129 : [ 2.97471e-005 ]
9130 : [ 2.8418e-005  ]
9131 : [ 3.17159e-005 ]
9132 : [ 2.28312e-005 ]
9133 : [ 3.24234e-005 ]
9134 : [ 2.33069e-005 ]
9135 : [ 2.87189e-005 ]
9136 : [ 3.07062e-005 ]
9137 : [ 2.82196e-005 ]
9138 : [ 2.67826e-005 ]
9139 : [ 3.1355e-005  ]
9140 : [ 2.37269e-005 ]
9141 : [ 3.22319e-005 ]
9142 : [ 3.19626e-005 ]
9143 : [ 2.963e-005   ]
9144 : [ 2.29534e-005 ]
9145 : [ 3.06603e-005 ]
9146 : [ 2.82949e-005 ]
9147 : [ 3.4186e-005  ]
9148 : [ 3.04057e-005 ]
9149 : [ 3.17182e-005 ]
9150 : [ 2.95375e-005 ]
9151 : [ 2.71091e-005 ]
9152 : [ 3.18782e-005 ]
9153 : [ 2.62545e-005 ]
9154 : [ 3.20624e-005 ]
9155 : [ 2.29633e-005 ]
9156 : [ 3.46373e-005 ]
9157 : [ 2.81643e-005 ]
9158 : [ 3.08379e-005 ]
9159 : [ 2.92166e-005 ]
9160 : [ 2.95525e-005 ]
9161 : [ 3.25002e-005 ]
9162 : [ 2.52795e-005 ]
9163 : [ 2.94046e-005 ]
9164 : [ 2.86211e-005 ]
9165 : [ 2.33509e-005 ]
9166 : [ 3.17367e-005 ]
9167 : [ 2.79061e-005 ]
9168 : [ 2.99571e-005 ]
9169 : [ 2.46489e-005 ]
9170 : [ 3.32222e-005 ]
9171 : [ 2.81107e-005 ]
9172 : [ 3.50891e-005 ]
9173 : [ 3.30921e-005 ]
9174 : [ 3.66137e-005 ]
9175 : [ 2.83342e-005 ]
9176 : [ 3.06412e-005 ]
9177 : [ 3.10371e-005 ]
9178 : [ 2.55658e-005 ]
9179 : [ 2.93348e-005 ]
9180 : [ 3.09698e-005 ]
9181 : [ 2.43743e-005 ]
9182 : [ 2.55838e-005 ]
9183 : [ 2.82942e-005 ]
9184 : [ 2.91789e-005 ]
9185 : [ 2.57731e-005 ]
9186 : [ 3.17443e-005 ]
9187 : [ 2.48996e-005 ]
9188 : [ 3.11273e-005 ]
9189 : [ 2.32749e-005 ]
9190 : [ 2.2314e-005  ]
9191 : [ 2.23484e-005 ]
9192 : [ 3.51086e-005 ]
9193 : [ 2.63471e-005 ]
9194 : [ 2.70874e-005 ]
9195 : [ 3.09458e-005 ]
9196 : [ 3.52464e-005 ]
9197 : [ 3.2017e-005  ]
9198 : [ 2.86868e-005 ]
9199 : [ 2.80129e-005 ]
9200 : [ 3.50322e-005 ]
9201 : [ 2.43927e-005 ]
9202 : [ 2.83779e-005 ]
9203 : [ 2.50271e-005 ]
9204 : [ 2.5882e-005  ]
9205 : [ 2.959e-005   ]
9206 : [ 2.43757e-005 ]
9207 : [ 3.10595e-005 ]
9208 : [ 2.29836e-005 ]
9209 : [ 3.2885e-005  ]
9210 : [ 2.21055e-005 ]
9211 : [ 2.40282e-005 ]
9212 : [ 3.23162e-005 ]
9213 : [ 2.48362e-005 ]
9214 : [ 2.84357e-005 ]
9215 : [ 2.57319e-005 ]
9216 : [ 3.23202e-005 ]
9217 : [ 3.12636e-005 ]
9218 : [ 2.34784e-005 ]
9219 : [ 2.32972e-005 ]
9220 : [ 2.90374e-005 ]
9221 : [ 3.19999e-005 ]
9222 : [ 3.14037e-005 ]
9223 : [ 3.28619e-005 ]
9224 : [ 3.17526e-005 ]
9225 : [ 2.59587e-005 ]
9226 : [ 2.70002e-005 ]
9227 : [ 2.7636e-005  ]
9228 : [ 3.38642e-005 ]
9229 : [ 2.25874e-005 ]
9230 : [ 2.79453e-005 ]
9231 : [ 2.72168e-005 ]
9232 : [ 2.88658e-005 ]
9233 : [ 2.78778e-005 ]
9234 : [ 3.16625e-005 ]
9235 : [ 2.44464e-005 ]
9236 : [ 3.47355e-005 ]
9237 : [ 3.46265e-005 ]
9238 : [ 2.69312e-005 ]
9239 : [ 2.79652e-005 ]
9240 : [ 2.84699e-005 ]
9241 : [ 3.09811e-005 ]
9242 : [ 3.37878e-005 ]
9243 : [ 3.14775e-005 ]
9244 : [ 3.29562e-005 ]
9245 : [ 2.43475e-005 ]
9246 : [ 3.16746e-005 ]
9247 : [ 2.19496e-005 ]
9248 : [ 2.48271e-005 ]
9249 : [ 2.92339e-005 ]
9250 : [ 3.24259e-005 ]
9251 : [ 2.71137e-005 ]
9252 : [ 2.645e-005   ]
9253 : [ 3.07785e-005 ]
9254 : [ 3.6932e-005  ]
9255 : [ 3.1769e-005  ]
9256 : [ 3.27239e-005 ]
9257 : [ 3.52897e-005 ]
9258 : [ 2.67295e-005 ]
9259 : [ 2.14578e-005 ]
9260 : [ 2.863e-005   ]
9261 : [ 2.63795e-005 ]
9262 : [ 2.50431e-005 ]
9263 : [ 2.5751e-005  ]
9264 : [ 2.85663e-005 ]
9265 : [ 2.66274e-005 ]
9266 : [ 3.5433e-005  ]
9267 : [ 2.24734e-005 ]
9268 : [ 3.2626e-005  ]
9269 : [ 3.54317e-005 ]
9270 : [ 2.79555e-005 ]
9271 : [ 2.58072e-005 ]
9272 : [ 2.57127e-005 ]
9273 : [ 2.72347e-005 ]
9274 : [ 2.88765e-005 ]
9275 : [ 3.12452e-005 ]
9276 : [ 3.28121e-005 ]
9277 : [ 3.29898e-005 ]
9278 : [ 2.404e-005   ]
9279 : [ 3.18511e-005 ]
9280 : [ 2.9897e-005  ]
9281 : [ 3.12839e-005 ]
9282 : [ 2.82869e-005 ]
9283 : [ 2.73854e-005 ]
9284 : [ 2.73717e-005 ]
9285 : [ 2.66802e-005 ]
9286 : [ 2.89395e-005 ]
9287 : [ 2.82418e-005 ]
9288 : [ 3.06785e-005 ]
9289 : [ 2.33908e-005 ]
9290 : [ 2.49335e-005 ]
9291 : [ 3.0473e-005  ]
9292 : [ 3.21335e-005 ]
9293 : [ 2.78113e-005 ]
9294 : [ 2.42037e-005 ]
9295 : [ 2.09505e-005 ]
9296 : [ 2.21534e-005 ]
9297 : [ 3.44897e-005 ]
9298 : [ 2.27751e-005 ]
9299 : [ 3.23168e-005 ]
9300 : [ 2.54837e-005 ]
9301 : [ 3.21102e-005 ]
9302 : [ 2.77877e-005 ]
9303 : [ 2.29764e-005 ]
9304 : [ 3.5318e-005  ]
9305 : [ 2.37003e-005 ]
9306 : [ 3.26566e-005 ]
9307 : [ 2.78678e-005 ]
9308 : [ 3.277e-005   ]
9309 : [ 2.63762e-005 ]
9310 : [ 2.37422e-005 ]
9311 : [ 3.06925e-005 ]
9312 : [ 2.23901e-005 ]
9313 : [ 2.59923e-005 ]
9314 : [ 2.90004e-005 ]
9315 : [ 2.58486e-005 ]
9316 : [ 3.19823e-005 ]
9317 : [ 2.7564e-005  ]
9318 : [ 2.30137e-005 ]
9319 : [ 3.13368e-005 ]
9320 : [ 2.42663e-005 ]
9321 : [ 3.14517e-005 ]
9322 : [ 2.78588e-005 ]
9323 : [ 2.58455e-005 ]
9324 : [ 3.30894e-005 ]
9325 : [ 3.326e-005   ]
9326 : [ 2.49924e-005 ]
9327 : [ 2.92349e-005 ]
9328 : [ 3.09601e-005 ]
9329 : [ 3.55328e-005 ]
9330 : [ 3.39968e-005 ]
9331 : [ 3.01792e-005 ]
9332 : [ 2.28243e-005 ]
9333 : [ 3.40892e-005 ]
9334 : [ 2.90443e-005 ]
9335 : [ 2.59875e-005 ]
9336 : [ 3.63767e-005 ]
9337 : [ 2.39532e-005 ]
9338 : [ 2.9428e-005  ]
9339 : [ 2.34123e-005 ]
9340 : [ 2.16268e-005 ]
9341 : [ 2.55752e-005 ]
9342 : [ 3.6133e-005  ]
9343 : [ 2.70194e-005 ]
9344 : [ 2.95685e-005 ]
9345 : [ 2.58763e-005 ]
9346 : [ 3.3703e-005  ]
9347 : [ 2.38846e-005 ]
9348 : [ 2.75556e-005 ]
9349 : [ 2.53486e-005 ]
9350 : [ 2.58642e-005 ]
9351 : [ 2.70512e-005 ]
9352 : [ 2.93473e-005 ]
9353 : [ 2.64975e-005 ]
9354 : [ 2.56328e-005 ]
9355 : [ 2.81427e-005 ]
9356 : [ 2.82031e-005 ]
9357 : [ 3.20305e-005 ]
9358 : [ 2.66285e-005 ]
9359 : [ 2.74508e-005 ]
9360 : [ 3.20042e-005 ]
9361 : [ 2.66183e-005 ]
9362 : [ 2.66772e-005 ]
9363 : [ 3.12173e-005 ]
9364 : [ 3.18603e-005 ]
9365 : [ 2.71634e-005 ]
9366 : [ 2.35166e-005 ]
9367 : [ 2.15922e-005 ]
9368 : [ 2.67392e-005 ]
9369 : [ 2.41262e-005 ]
9370 : [ 3.17047e-005 ]
9371 : [ 3.01492e-005 ]
9372 : [ 3.27642e-005 ]
9373 : [ 2.77171e-005 ]
9374 : [ 3.53198e-005 ]
9375 : [ 2.68775e-005 ]
9376 : [ 2.9505e-005  ]
9377 : [ 3.33807e-005 ]
9378 : [ 2.32921e-005 ]
9379 : [ 3.21951e-005 ]
9380 : [ 2.40565e-005 ]
9381 : [ 3.34301e-005 ]
9382 : [ 2.64608e-005 ]
9383 : [ 3.04299e-005 ]
9384 : [ 3.12835e-005 ]
9385 : [ 2.94988e-005 ]
9386 : [ 3.06647e-005 ]
9387 : [ 2.6672e-005  ]
9388 : [ 2.83425e-005 ]
9389 : [ 2.92214e-005 ]
9390 : [ 2.88778e-005 ]
9391 : [ 2.66585e-005 ]
9392 : [ 2.19583e-005 ]
9393 : [ 2.92723e-005 ]
9394 : [ 2.40191e-005 ]
9395 : [ 3.19597e-005 ]
9396 : [ 2.49463e-005 ]
9397 : [ 3.21523e-005 ]
9398 : [ 2.63108e-005 ]
9399 : [ 2.94027e-005 ]
9400 : [ 3.1651e-005  ]
9401 : [ 3.2643e-005  ]
9402 : [ 2.24689e-005 ]
9403 : [ 3.08591e-005 ]
9404 : [ 2.37274e-005 ]
9405 : [ 2.77287e-005 ]
9406 : [ 3.07657e-005 ]
9407 : [ 2.78768e-005 ]
9408 : [ 3.18513e-005 ]
9409 : [ 2.90407e-005 ]
9410 : [ 3.2085e-005  ]
9411 : [ 2.69401e-005 ]
9412 : [ 2.74514e-005 ]
9413 : [ 2.51234e-005 ]
9414 : [ 3.05171e-005 ]
9415 : [ 2.65428e-005 ]
9416 : [ 2.83533e-005 ]
9417 : [ 3.21002e-005 ]
9418 : [ 3.14305e-005 ]
9419 : [ 3.29534e-005 ]
9420 : [ 3.18373e-005 ]
9421 : [ 3.30698e-005 ]
9422 : [ 3.72554e-005 ]
9423 : [ 2.25507e-005 ]
9424 : [ 3.2327e-005  ]
9425 : [ 2.97588e-005 ]
9426 : [ 2.97701e-005 ]
9427 : [ 3.68271e-005 ]
9428 : [ 2.5109e-005  ]
9429 : [ 2.73587e-005 ]
9430 : [ 2.8472e-005  ]
9431 : [ 3.14785e-005 ]
9432 : [ 2.0717e-005  ]
9433 : [ 2.51075e-005 ]
9434 : [ 3.16745e-005 ]
9435 : [ 3.17648e-005 ]
9436 : [ 2.21458e-005 ]
9437 : [ 2.88252e-005 ]
9438 : [ 2.69994e-005 ]
9439 : [ 3.62472e-005 ]
9440 : [ 2.43174e-005 ]
9441 : [ 3.34353e-005 ]
9442 : [ 2.28141e-005 ]
9443 : [ 3.1701e-005  ]
9444 : [ 2.68011e-005 ]
9445 : [ 2.99155e-005 ]
9446 : [ 2.45446e-005 ]
9447 : [ 2.46635e-005 ]
9448 : [ 2.68274e-005 ]
9449 : [ 2.69458e-005 ]
9450 : [ 2.33972e-005 ]
9451 : [ 2.18552e-005 ]
9452 : [ 3.52915e-005 ]
9453 : [ 2.62541e-005 ]
9454 : [ 2.62408e-005 ]
9455 : [ 2.4409e-005  ]
9456 : [ 2.76915e-005 ]
9457 : [ 3.55139e-005 ]
9458 : [ 3.22077e-005 ]
9459 : [ 2.32796e-005 ]
9460 : [ 2.59059e-005 ]
9461 : [ 2.55305e-005 ]
9462 : [ 2.7444e-005  ]
9463 : [ 2.26182e-005 ]
9464 : [ 2.91635e-005 ]
9465 : [ 2.7384e-005  ]
9466 : [ 2.87124e-005 ]
9467 : [ 2.39309e-005 ]
9468 : [ 2.27376e-005 ]
9469 : [ 3.37276e-005 ]
9470 : [ 2.92113e-005 ]
9471 : [ 2.47756e-005 ]
9472 : [ 2.6277e-005  ]
9473 : [ 3.13212e-005 ]
9474 : [ 2.71865e-005 ]
9475 : [ 3.06891e-005 ]
9476 : [ 2.79738e-005 ]
9477 : [ 3.18538e-005 ]
9478 : [ 2.52263e-005 ]
9479 : [ 2.98414e-005 ]
9480 : [ 2.44342e-005 ]
9481 : [ 2.9369e-005  ]
9482 : [ 2.90989e-005 ]
9483 : [ 2.36305e-005 ]
9484 : [ 3.25473e-005 ]
9485 : [ 3.10471e-005 ]
9486 : [ 2.73137e-005 ]
9487 : [ 3.08383e-005 ]
9488 : [ 3.45046e-005 ]
9489 : [ 3.0473e-005  ]
9490 : [ 2.82015e-005 ]
9491 : [ 2.72446e-005 ]
9492 : [ 3.28029e-005 ]
9493 : [ 3.04523e-005 ]
9494 : [ 2.3287e-005  ]
9495 : [ 3.20167e-005 ]
9496 : [ 2.95337e-005 ]
9497 : [ 2.75349e-005 ]
9498 : [ 3.53675e-005 ]
9499 : [ 3.08729e-005 ]
9500 : [ 2.79888e-005 ]
9501 : [ 3.13326e-005 ]
9502 : [ 2.98755e-005 ]
9503 : [ 2.75113e-005 ]
9504 : [ 2.92145e-005 ]
9505 : [ 2.9096e-005  ]
9506 : [ 3.5892e-005  ]
9507 : [ 2.30952e-005 ]
9508 : [ 2.35123e-005 ]
9509 : [ 3.60657e-005 ]
9510 : [ 2.84913e-005 ]
9511 : [ 2.6387e-005  ]
9512 : [ 2.73773e-005 ]
9513 : [ 2.74655e-005 ]
9514 : [ 3.0733e-005  ]
9515 : [ 2.6587e-005  ]
9516 : [ 3.09465e-005 ]
9517 : [ 3.51225e-005 ]
9518 : [ 2.72204e-005 ]
9519 : [ 2.39324e-005 ]
9520 : [ 3.26234e-005 ]
9521 : [ 2.64635e-005 ]
9522 : [ 2.90325e-005 ]
9523 : [ 2.39439e-005 ]
9524 : [ 3.63716e-005 ]
9525 : [ 2.40061e-005 ]
9526 : [ 2.43254e-005 ]
9527 : [ 2.52732e-005 ]
9528 : [ 3.02001e-005 ]
9529 : [ 3.06899e-005 ]
9530 : [ 2.2845e-005  ]
9531 : [ 3.06036e-005 ]
9532 : [ 3.10078e-005 ]
9533 : [ 3.76861e-005 ]
9534 : [ 2.99265e-005 ]
9535 : [ 2.57312e-005 ]
9536 : [ 3.02101e-005 ]
9537 : [ 3.23679e-005 ]
9538 : [ 2.82485e-005 ]
9539 : [ 2.70309e-005 ]
9540 : [ 2.70952e-005 ]
9541 : [ 2.9548e-005  ]
9542 : [ 2.16429e-005 ]
9543 : [ 3.42708e-005 ]
9544 : [ 3.14402e-005 ]
9545 : [ 2.6909e-005  ]
9546 : [ 3.03861e-005 ]
9547 : [ 2.80176e-005 ]
9548 : [ 2.17114e-005 ]
9549 : [ 2.69419e-005 ]
9550 : [ 2.82426e-005 ]
9551 : [ 2.98602e-005 ]
9552 : [ 2.72522e-005 ]
9553 : [ 2.57241e-005 ]
9554 : [ 2.79543e-005 ]
9555 : [ 2.19352e-005 ]
9556 : [ 3.07459e-005 ]
9557 : [ 2.73825e-005 ]
9558 : [ 2.19291e-005 ]
9559 : [ 3.31691e-005 ]
9560 : [ 3.35233e-005 ]
9561 : [ 3.16883e-005 ]
9562 : [ 2.835e-005   ]
9563 : [ 2.69856e-005 ]
9564 : [ 2.94063e-005 ]
9565 : [ 2.62759e-005 ]
9566 : [ 2.396e-005   ]
9567 : [ 2.27324e-005 ]
9568 : [ 2.82132e-005 ]
9569 : [ 2.24897e-005 ]
9570 : [ 2.97738e-005 ]
9571 : [ 3.00557e-005 ]
9572 : [ 2.86505e-005 ]
9573 : [ 3.19005e-005 ]
9574 : [ 2.84022e-005 ]
9575 : [ 2.92449e-005 ]
9576 : [ 2.22335e-005 ]
9577 : [ 2.98069e-005 ]
9578 : [ 2.23159e-005 ]
9579 : [ 3.67695e-005 ]
9580 : [ 2.24912e-005 ]
9581 : [ 2.92973e-005 ]
9582 : [ 2.35675e-005 ]
9583 : [ 2.74167e-005 ]
9584 : [ 2.48551e-005 ]
9585 : [ 3.33644e-005 ]
9586 : [ 2.4216e-005  ]
9587 : [ 2.26877e-005 ]
9588 : [ 2.83141e-005 ]
9589 : [ 2.9026e-005  ]
9590 : [ 2.59446e-005 ]
9591 : [ 2.57845e-005 ]
9592 : [ 3.23104e-005 ]
9593 : [ 2.44907e-005 ]
9594 : [ 2.79018e-005 ]
9595 : [ 2.88023e-005 ]
9596 : [ 3.44995e-005 ]
9597 : [ 3.52769e-005 ]
9598 : [ 3.30814e-005 ]
9599 : [ 2.15467e-005 ]
9600 : [ 2.77052e-005 ]
9601 : [ 2.75438e-005 ]
9602 : [ 2.95045e-005 ]
9603 : [ 2.97665e-005 ]
9604 : [ 2.14339e-005 ]
9605 : [ 2.49328e-005 ]
9606 : [ 2.44601e-005 ]
9607 : [ 2.84384e-005 ]
9608 : [ 2.50062e-005 ]
9609 : [ 3.13372e-005 ]
9610 : [ 2.21063e-005 ]
9611 : [ 2.45378e-005 ]
9612 : [ 2.84747e-005 ]
9613 : [ 2.55397e-005 ]
9614 : [ 2.95372e-005 ]
9615 : [ 3.68252e-005 ]
9616 : [ 3.32134e-005 ]
9617 : [ 2.43836e-005 ]
9618 : [ 3.57961e-005 ]
9619 : [ 3.3024e-005  ]
9620 : [ 2.43672e-005 ]
9621 : [ 3.03898e-005 ]
9622 : [ 3.35254e-005 ]
9623 : [ 2.35103e-005 ]
9624 : [ 3.12861e-005 ]
9625 : [ 2.92127e-005 ]
9626 : [ 2.8994e-005  ]
9627 : [ 2.61988e-005 ]
9628 : [ 2.11307e-005 ]
9629 : [ 2.8066e-005  ]
9630 : [ 2.57322e-005 ]
9631 : [ 2.43486e-005 ]
9632 : [ 2.33463e-005 ]
9633 : [ 3.14859e-005 ]
9634 : [ 2.7502e-005  ]
9635 : [ 2.3788e-005  ]
9636 : [ 2.14777e-005 ]
9637 : [ 3.02266e-005 ]
9638 : [ 3.25919e-005 ]
9639 : [ 2.45441e-005 ]
9640 : [ 2.6817e-005  ]
9641 : [ 2.87837e-005 ]
9642 : [ 3.2738e-005  ]
9643 : [ 2.40355e-005 ]
9644 : [ 2.50883e-005 ]
9645 : [ 3.58798e-005 ]
9646 : [ 3.26978e-005 ]
9647 : [ 2.58857e-005 ]
9648 : [ 2.31567e-005 ]
9649 : [ 2.62713e-005 ]
9650 : [ 2.35723e-005 ]
9651 : [ 2.43118e-005 ]
9652 : [ 2.86261e-005 ]
9653 : [ 2.4789e-005  ]
9654 : [ 2.26484e-005 ]
9655 : [ 3.48097e-005 ]
9656 : [ 2.39123e-005 ]
9657 : [ 2.94643e-005 ]
9658 : [ 2.48263e-005 ]
9659 : [ 3.11335e-005 ]
9660 : [ 2.76074e-005 ]
9661 : [ 2.40062e-005 ]
9662 : [ 3.24091e-005 ]
9663 : [ 2.93311e-005 ]
9664 : [ 2.53794e-005 ]
9665 : [ 2.71202e-005 ]
9666 : [ 2.85391e-005 ]
9667 : [ 2.73587e-005 ]
9668 : [ 2.63305e-005 ]
9669 : [ 2.12162e-005 ]
9670 : [ 2.97824e-005 ]
9671 : [ 2.50815e-005 ]
9672 : [ 2.71765e-005 ]
9673 : [ 3.43371e-005 ]
9674 : [ 2.82845e-005 ]
9675 : [ 2.69087e-005 ]
9676 : [ 3.0865e-005  ]
9677 : [ 2.93629e-005 ]
9678 : [ 2.67387e-005 ]
9679 : [ 3.16552e-005 ]
9680 : [ 2.59191e-005 ]
9681 : [ 2.52922e-005 ]
9682 : [ 2.53022e-005 ]
9683 : [ 2.43938e-005 ]
9684 : [ 2.90864e-005 ]
9685 : [ 3.27967e-005 ]
9686 : [ 2.87791e-005 ]
9687 : [ 3.16291e-005 ]
9688 : [ 2.4362e-005  ]
9689 : [ 3.24845e-005 ]
9690 : [ 3.14406e-005 ]
9691 : [ 2.20897e-005 ]
9692 : [ 2.97024e-005 ]
9693 : [ 3.17442e-005 ]
9694 : [ 2.78289e-005 ]
9695 : [ 3.72814e-005 ]
9696 : [ 2.77011e-005 ]
9697 : [ 2.65185e-005 ]
9698 : [ 3.05076e-005 ]
9699 : [ 3.37529e-005 ]
9700 : [ 3.55644e-005 ]
9701 : [ 2.68534e-005 ]
9702 : [ 2.85791e-005 ]
9703 : [ 2.8718e-005  ]
9704 : [ 2.9889e-005  ]
9705 : [ 3.45038e-005 ]
9706 : [ 2.24724e-005 ]
9707 : [ 2.87164e-005 ]
9708 : [ 2.88453e-005 ]
9709 : [ 3.06154e-005 ]
9710 : [ 3.32117e-005 ]
9711 : [ 3.65112e-005 ]
9712 : [ 2.63637e-005 ]
9713 : [ 2.69192e-005 ]
9714 : [ 3.09107e-005 ]
9715 : [ 2.78825e-005 ]
9716 : [ 3.08196e-005 ]
9717 : [ 3.00263e-005 ]
9718 : [ 2.5593e-005  ]
9719 : [ 3.24251e-005 ]
9720 : [ 2.91612e-005 ]
9721 : [ 2.35279e-005 ]
9722 : [ 2.51364e-005 ]
9723 : [ 2.34322e-005 ]
9724 : [ 2.86011e-005 ]
9725 : [ 2.95199e-005 ]
9726 : [ 3.25251e-005 ]
9727 : [ 3.02388e-005 ]
9728 : [ 3.05055e-005 ]
9729 : [ 3.17692e-005 ]
9730 : [ 3.21219e-005 ]
9731 : [ 3.17856e-005 ]
9732 : [ 2.53467e-005 ]
9733 : [ 2.24629e-005 ]
9734 : [ 3.39177e-005 ]
9735 : [ 3.18471e-005 ]
9736 : [ 2.26588e-005 ]
9737 : [ 3.17462e-005 ]
9738 : [ 2.50665e-005 ]
9739 : [ 2.31605e-005 ]
9740 : [ 2.61992e-005 ]
9741 : [ 3.05656e-005 ]
9742 : [ 3.15674e-005 ]
9743 : [ 2.48212e-005 ]
9744 : [ 2.80301e-005 ]
9745 : [ 3.06612e-005 ]
9746 : [ 3.10172e-005 ]
9747 : [ 2.35069e-005 ]
9748 : [ 2.85384e-005 ]
9749 : [ 2.35996e-005 ]
9750 : [ 2.20698e-005 ]
9751 : [ 3.66969e-005 ]
9752 : [ 3.19661e-005 ]
9753 : [ 3.46979e-005 ]
9754 : [ 2.85434e-005 ]
9755 : [ 3.32899e-005 ]
9756 : [ 2.91773e-005 ]
9757 : [ 2.67125e-005 ]
9758 : [ 2.64068e-005 ]
9759 : [ 2.8006e-005  ]
9760 : [ 3.50809e-005 ]
9761 : [ 3.0816e-005  ]
9762 : [ 2.8021e-005  ]
9763 : [ 2.41879e-005 ]
9764 : [ 2.72039e-005 ]
9765 : [ 2.28409e-005 ]
9766 : [ 3.00154e-005 ]
9767 : [ 3.40576e-005 ]
9768 : [ 3.19429e-005 ]
9769 : [ 2.26941e-005 ]
9770 : [ 2.16035e-005 ]
9771 : [ 2.49701e-005 ]
9772 : [ 3.58103e-005 ]
9773 : [ 3.33732e-005 ]
9774 : [ 2.38731e-005 ]
9775 : [ 3.03278e-005 ]
9776 : [ 2.87578e-005 ]
9777 : [ 2.58534e-005 ]
9778 : [ 3.16707e-005 ]
9779 : [ 3.03876e-005 ]
9780 : [ 2.89848e-005 ]
9781 : [ 2.90959e-005 ]
9782 : [ 3.19147e-005 ]
9783 : [ 2.62779e-005 ]
9784 : [ 3.09773e-005 ]
9785 : [ 2.90826e-005 ]
9786 : [ 2.97188e-005 ]
9787 : [ 2.80895e-005 ]
9788 : [ 2.23627e-005 ]
9789 : [ 2.7404e-005  ]
9790 : [ 3.12321e-005 ]
9791 : [ 2.75914e-005 ]
9792 : [ 2.58632e-005 ]
9793 : [ 2.89844e-005 ]
9794 : [ 3.07582e-005 ]
9795 : [ 3.29293e-005 ]
9796 : [ 2.77247e-005 ]
9797 : [ 2.72211e-005 ]
9798 : [ 3.6254e-005  ]
9799 : [ 2.09738e-005 ]
9800 : [ 2.53312e-005 ]
9801 : [ 2.47306e-005 ]
9802 : [ 2.30851e-005 ]
9803 : [ 2.23852e-005 ]
9804 : [ 3.29179e-005 ]
9805 : [ 3.32827e-005 ]
9806 : [ 3.15166e-005 ]
9807 : [ 2.48672e-005 ]
9808 : [ 3.04493e-005 ]
9809 : [ 3.34397e-005 ]
9810 : [ 2.16476e-005 ]
9811 : [ 2.33915e-005 ]
9812 : [ 2.82712e-005 ]
9813 : [ 2.55279e-005 ]
9814 : [ 3.54456e-005 ]
9815 : [ 2.17001e-005 ]
9816 : [ 2.40697e-005 ]
9817 : [ 3.18792e-005 ]
9818 : [ 2.55276e-005 ]
9819 : [ 3.19029e-005 ]
9820 : [ 3.65917e-005 ]
9821 : [ 2.63019e-005 ]
9822 : [ 2.28344e-005 ]
9823 : [ 2.51047e-005 ]
9824 : [ 2.67817e-005 ]
9825 : [ 3.24787e-005 ]
9826 : [ 3.32978e-005 ]
9827 : [ 2.63128e-005 ]
9828 : [ 2.80394e-005 ]
9829 : [ 2.89273e-005 ]
9830 : [ 2.57205e-005 ]
9831 : [ 2.77426e-005 ]
9832 : [ 3.26483e-005 ]
9833 : [ 2.94216e-005 ]
9834 : [ 3.16324e-005 ]
9835 : [ 2.29772e-005 ]
9836 : [ 2.75832e-005 ]
9837 : [ 2.98021e-005 ]
9838 : [ 3.43927e-005 ]
9839 : [ 2.66253e-005 ]
9840 : [ 2.79162e-005 ]
9841 : [ 2.2945e-005  ]
9842 : [ 2.72441e-005 ]
9843 : [ 3.4601e-005  ]
9844 : [ 3.33686e-005 ]
9845 : [ 2.91056e-005 ]
9846 : [ 3.53706e-005 ]
9847 : [ 3.52995e-005 ]
9848 : [ 3.40448e-005 ]
9849 : [ 3.05714e-005 ]
9850 : [ 2.43026e-005 ]
9851 : [ 3.10388e-005 ]
9852 : [ 3.62294e-005 ]
9853 : [ 2.35217e-005 ]
9854 : [ 2.41986e-005 ]
9855 : [ 2.5723e-005  ]
9856 : [ 3.04184e-005 ]
9857 : [ 2.74012e-005 ]
9858 : [ 3.14095e-005 ]
9859 : [ 2.76769e-005 ]
9860 : [ 3.37344e-005 ]
9861 : [ 2.32694e-005 ]
9862 : [ 2.60818e-005 ]
9863 : [ 2.8962e-005  ]
9864 : [ 3.39865e-005 ]
9865 : [ 2.48322e-005 ]
9866 : [ 3.09777e-005 ]
9867 : [ 2.28533e-005 ]
9868 : [ 3.26794e-005 ]
9869 : [ 3.08205e-005 ]
9870 : [ 2.57967e-005 ]
9871 : [ 3.45884e-005 ]
9872 : [ 2.80422e-005 ]
9873 : [ 3.63533e-005 ]
9874 : [ 2.65637e-005 ]
9875 : [ 2.41885e-005 ]
9876 : [ 2.31964e-005 ]
9877 : [ 2.23734e-005 ]
9878 : [ 2.34031e-005 ]
9879 : [ 2.84058e-005 ]
9880 : [ 3.18767e-005 ]
9881 : [ 3.14234e-005 ]
9882 : [ 3.02033e-005 ]
9883 : [ 2.5953e-005  ]
9884 : [ 2.79713e-005 ]
9885 : [ 3.0817e-005  ]
9886 : [ 3.4902e-005  ]
9887 : [ 2.15382e-005 ]
9888 : [ 2.82612e-005 ]
9889 : [ 3.24646e-005 ]
9890 : [ 2.99994e-005 ]
9891 : [ 3.01141e-005 ]
9892 : [ 2.77724e-005 ]
9893 : [ 2.44807e-005 ]
9894 : [ 2.71808e-005 ]
9895 : [ 2.70998e-005 ]
9896 : [ 2.5269e-005  ]
9897 : [ 2.40405e-005 ]
9898 : [ 2.96013e-005 ]
9899 : [ 2.28062e-005 ]
9900 : [ 2.68946e-005 ]
9901 : [ 2.59569e-005 ]
9902 : [ 2.09671e-005 ]
9903 : [ 2.87342e-005 ]
9904 : [ 2.8171e-005  ]
9905 : [ 2.71863e-005 ]
9906 : [ 2.60765e-005 ]
9907 : [ 3.3226e-005  ]
9908 : [ 2.92136e-005 ]
9909 : [ 2.32249e-005 ]
9910 : [ 2.97183e-005 ]
9911 : [ 2.59361e-005 ]
9912 : [ 2.35719e-005 ]
9913 : [ 2.20072e-005 ]
9914 : [ 2.54817e-005 ]
9915 : [ 2.92022e-005 ]
9916 : [ 2.82336e-005 ]
9917 : [ 2.79304e-005 ]
9918 : [ 2.13382e-005 ]
9919 : [ 2.92373e-005 ]
9920 : [ 3.20148e-005 ]
9921 : [ 3.0693e-005  ]
9922 : [ 3.25278e-005 ]
9923 : [ 2.97777e-005 ]
9924 : [ 3.05101e-005 ]
9925 : [ 2.85447e-005 ]
9926 : [ 2.31583e-005 ]
9927 : [ 2.76585e-005 ]
9928 : [ 3.18968e-005 ]
9929 : [ 2.16235e-005 ]
9930 : [ 2.90966e-005 ]
9931 : [ 3.38698e-005 ]
9932 : [ 2.69117e-005 ]
9933 : [ 2.53437e-005 ]
9934 : [ 2.88334e-005 ]
9935 : [ 2.48e-005    ]
9936 : [ 3.26296e-005 ]
9937 : [ 3.09065e-005 ]
9938 : [ 2.56796e-005 ]
9939 : [ 3.16539e-005 ]
9940 : [ 2.66556e-005 ]
9941 : [ 2.31694e-005 ]
9942 : [ 2.33609e-005 ]
9943 : [ 2.97489e-005 ]
9944 : [ 2.59399e-005 ]
9945 : [ 2.77316e-005 ]
9946 : [ 3.13072e-005 ]
9947 : [ 3.5016e-005  ]
9948 : [ 2.46777e-005 ]
9949 : [ 3.19375e-005 ]
9950 : [ 2.72752e-005 ]
9951 : [ 2.58599e-005 ]
9952 : [ 2.15725e-005 ]
9953 : [ 2.38278e-005 ]
9954 : [ 3.31996e-005 ]
9955 : [ 2.69787e-005 ]
9956 : [ 2.62624e-005 ]
9957 : [ 2.20716e-005 ]
9958 : [ 2.55504e-005 ]
9959 : [ 2.45746e-005 ]
9960 : [ 2.87143e-005 ]
9961 : [ 2.32475e-005 ]
9962 : [ 2.31945e-005 ]
9963 : [ 3.12481e-005 ]
9964 : [ 2.30399e-005 ]
9965 : [ 2.56639e-005 ]
9966 : [ 3.53509e-005 ]
9967 : [ 2.52481e-005 ]
9968 : [ 2.26969e-005 ]
9969 : [ 2.34273e-005 ]
9970 : [ 2.70058e-005 ]
9971 : [ 2.48876e-005 ]
9972 : [ 2.18588e-005 ]
9973 : [ 3.02229e-005 ]
9974 : [ 2.84117e-005 ]
9975 : [ 3.05759e-005 ]
9976 : [ 3.55698e-005 ]
9977 : [ 2.70827e-005 ]
9978 : [ 2.17801e-005 ]
9979 : [ 2.99297e-005 ]
9980 : [ 3.62693e-005 ]
9981 : [ 2.4724e-005  ]
9982 : [ 2.20752e-005 ]
9983 : [ 2.2092e-005  ]
9984 : [ 2.70409e-005 ]
9985 : [ 2.4278e-005  ]
9986 : [ 3.06872e-005 ]
9987 : [ 2.59902e-005 ]
9988 : [ 2.78119e-005 ]
9989 : [ 2.6729e-005  ]
9990 : [ 2.54347e-005 ]
9991 : [ 2.3319e-005  ]
9992 : [ 3.22008e-005 ]
9993 : [ 2.70309e-005 ]
9994 : [ 2.69881e-005 ]
9995 : [ 2.69648e-005 ]
9996 : [ 3.26001e-005 ]
9997 : [ 3.24141e-005 ]
9998 : [ 3.15162e-005 ]
9999 : [ 2.3089e-005  ]
