# Supplementary material for: Influence of tissue conductivity on foetal exposure to extremely low frequency magnetic fields at 50 Hz using stochastic dosimetry
Source: PLoS One. 2018 Feb 7;13(2):e0192131. doi: 10.1371/journal.pone.0192131 (PMC5802904; doi:10.1371/journal.pone.0192131)
Supplement: S1 File — (ZIP) [file pone.0192131.s001.zip › Data/Ydistributions(10000)/9m/Spinal Cord.txt]

       [ y0           ]
   0 : [ 2.90076e-005 ]
   1 : [ 2.28072e-005 ]
   2 : [ 2.36954e-005 ]
   3 : [ 1.87999e-005 ]
   4 : [ 2.24512e-005 ]
   5 : [ 2.44447e-005 ]
   6 : [ 1.79867e-005 ]
   7 : [ 2.36554e-005 ]
   8 : [ 1.86568e-005 ]
   9 : [ 2.88936e-005 ]
  10 : [ 2.16637e-005 ]
  11 : [ 1.83191e-005 ]
  12 : [ 2.77945e-005 ]
  13 : [ 2.58065e-005 ]
  14 : [ 2.7971e-005  ]
  15 : [ 2.09682e-005 ]
  16 : [ 1.89084e-005 ]
  17 : [ 2.49986e-005 ]
  18 : [ 1.95544e-005 ]
  19 : [ 2.82939e-005 ]
  20 : [ 1.8674e-005  ]
  21 : [ 2.8218e-005  ]
  22 : [ 1.91179e-005 ]
  23 : [ 1.83828e-005 ]
  24 : [ 2.30565e-005 ]
  25 : [ 2.37666e-005 ]
  26 : [ 2.89624e-005 ]
  27 : [ 2.29621e-005 ]
  28 : [ 2.54454e-005 ]
  29 : [ 2.08513e-005 ]
  30 : [ 2.25178e-005 ]
  31 : [ 1.85032e-005 ]
  32 : [ 2.37798e-005 ]
  33 : [ 2.06932e-005 ]
  34 : [ 2.83867e-005 ]
  35 : [ 2.33777e-005 ]
  36 : [ 1.70291e-005 ]
  37 : [ 1.90171e-005 ]
  38 : [ 2.81909e-005 ]
  39 : [ 2.52794e-005 ]
  40 : [ 2.10572e-005 ]
  41 : [ 2.45702e-005 ]
  42 : [ 2.21144e-005 ]
  43 : [ 3.07455e-005 ]
  44 : [ 2.56026e-005 ]
  45 : [ 2.80183e-005 ]
  46 : [ 2.76833e-005 ]
  47 : [ 2.06107e-005 ]
  48 : [ 2.49529e-005 ]
  49 : [ 2.9844e-005  ]
  50 : [ 2.02224e-005 ]
  51 : [ 2.12707e-005 ]
  52 : [ 2.09354e-005 ]
  53 : [ 2.61122e-005 ]
  54 : [ 2.00678e-005 ]
  55 : [ 2.55535e-005 ]
  56 : [ 1.86125e-005 ]
  57 : [ 3.00894e-005 ]
  58 : [ 2.26862e-005 ]
  59 : [ 2.61115e-005 ]
  60 : [ 1.94074e-005 ]
  61 : [ 2.1786e-005  ]
  62 : [ 2.80886e-005 ]
  63 : [ 2.23745e-005 ]
  64 : [ 2.39726e-005 ]
  65 : [ 1.86685e-005 ]
  66 : [ 2.76968e-005 ]
  67 : [ 2.2056e-005  ]
  68 : [ 2.17739e-005 ]
  69 : [ 1.74763e-005 ]
  70 : [ 2.54764e-005 ]
  71 : [ 3.07941e-005 ]
  72 : [ 2.11209e-005 ]
  73 : [ 2.41455e-005 ]
  74 : [ 2.80091e-005 ]
  75 : [ 2.08692e-005 ]
  76 : [ 2.38635e-005 ]
  77 : [ 2.28198e-005 ]
  78 : [ 2.84621e-005 ]
  79 : [ 1.79852e-005 ]
  80 : [ 2.08316e-005 ]
  81 : [ 2.0961e-005  ]
  82 : [ 2.37657e-005 ]
  83 : [ 1.83288e-005 ]
  84 : [ 2.61605e-005 ]
  85 : [ 2.99181e-005 ]
  86 : [ 2.69849e-005 ]
  87 : [ 2.64039e-005 ]
  88 : [ 2.5647e-005  ]
  89 : [ 2.98059e-005 ]
  90 : [ 2.31621e-005 ]
  91 : [ 2.46523e-005 ]
  92 : [ 2.66032e-005 ]
  93 : [ 2.24402e-005 ]
  94 : [ 2.86696e-005 ]
  95 : [ 2.20797e-005 ]
  96 : [ 1.81896e-005 ]
  97 : [ 2.43173e-005 ]
  98 : [ 2.27606e-005 ]
  99 : [ 2.83793e-005 ]
 100 : [ 2.97898e-005 ]
 101 : [ 2.23134e-005 ]
 102 : [ 1.7541e-005  ]
 103 : [ 2.87254e-005 ]
 104 : [ 2.01409e-005 ]
 105 : [ 2.69863e-005 ]
 106 : [ 2.89832e-005 ]
 107 : [ 2.23079e-005 ]
 108 : [ 2.4069e-005  ]
 109 : [ 1.96052e-005 ]
 110 : [ 2.28163e-005 ]
 111 : [ 2.45435e-005 ]
 112 : [ 2.89077e-005 ]
 113 : [ 2.29649e-005 ]
 114 : [ 2.52592e-005 ]
 115 : [ 2.4308e-005  ]
 116 : [ 2.01654e-005 ]
 117 : [ 2.42593e-005 ]
 118 : [ 1.75458e-005 ]
 119 : [ 1.95122e-005 ]
 120 : [ 2.0132e-005  ]
 121 : [ 2.30904e-005 ]
 122 : [ 2.65128e-005 ]
 123 : [ 2.61466e-005 ]
 124 : [ 2.22546e-005 ]
 125 : [ 2.23998e-005 ]
 126 : [ 1.93955e-005 ]
 127 : [ 2.51173e-005 ]
 128 : [ 2.50629e-005 ]
 129 : [ 2.81044e-005 ]
 130 : [ 2.98018e-005 ]
 131 : [ 2.04628e-005 ]
 132 : [ 3.03654e-005 ]
 133 : [ 2.91698e-005 ]
 134 : [ 1.93179e-005 ]
 135 : [ 1.83448e-005 ]
 136 : [ 2.10241e-005 ]
 137 : [ 2.26552e-005 ]
 138 : [ 2.49107e-005 ]
 139 : [ 2.93128e-005 ]
 140 : [ 2.04545e-005 ]
 141 : [ 2.13669e-005 ]
 142 : [ 2.13293e-005 ]
 143 : [ 2.95402e-005 ]
 144 : [ 2.47945e-005 ]
 145 : [ 2.14642e-005 ]
 146 : [ 1.86674e-005 ]
 147 : [ 2.51793e-005 ]
 148 : [ 2.05531e-005 ]
 149 : [ 2.46929e-005 ]
 150 : [ 1.93093e-005 ]
 151 : [ 1.87115e-005 ]
 152 : [ 1.9136e-005  ]
 153 : [ 2.04869e-005 ]
 154 : [ 2.33967e-005 ]
 155 : [ 2.38363e-005 ]
 156 : [ 2.51877e-005 ]
 157 : [ 2.63727e-005 ]
 158 : [ 1.85424e-005 ]
 159 : [ 1.84022e-005 ]
 160 : [ 2.45292e-005 ]
 161 : [ 2.04088e-005 ]
 162 : [ 2.4039e-005  ]
 163 : [ 2.90202e-005 ]
 164 : [ 2.66849e-005 ]
 165 : [ 1.69847e-005 ]
 166 : [ 2.383e-005   ]
 167 : [ 1.76956e-005 ]
 168 : [ 2.64568e-005 ]
 169 : [ 2.37495e-005 ]
 170 : [ 1.88322e-005 ]
 171 : [ 2.02547e-005 ]
 172 : [ 2.064e-005   ]
 173 : [ 2.66912e-005 ]
 174 : [ 1.73924e-005 ]
 175 : [ 1.98549e-005 ]
 176 : [ 2.36384e-005 ]
 177 : [ 1.74105e-005 ]
 178 : [ 2.12689e-005 ]
 179 : [ 2.43574e-005 ]
 180 : [ 1.94344e-005 ]
 181 : [ 2.10362e-005 ]
 182 : [ 2.47291e-005 ]
 183 : [ 2.77742e-005 ]
 184 : [ 2.55784e-005 ]
 185 : [ 2.81857e-005 ]
 186 : [ 1.90291e-005 ]
 187 : [ 1.75582e-005 ]
 188 : [ 1.89912e-005 ]
 189 : [ 2.32602e-005 ]
 190 : [ 2.90045e-005 ]
 191 : [ 1.95733e-005 ]
 192 : [ 2.52621e-005 ]
 193 : [ 1.91398e-005 ]
 194 : [ 1.94688e-005 ]
 195 : [ 2.56101e-005 ]
 196 : [ 2.62745e-005 ]
 197 : [ 3.12249e-005 ]
 198 : [ 2.78289e-005 ]
 199 : [ 1.99505e-005 ]
 200 : [ 1.9124e-005  ]
 201 : [ 2.54924e-005 ]
 202 : [ 2.94429e-005 ]
 203 : [ 2.25187e-005 ]
 204 : [ 2.38451e-005 ]
 205 : [ 2.3515e-005  ]
 206 : [ 2.1401e-005  ]
 207 : [ 1.96245e-005 ]
 208 : [ 1.81275e-005 ]
 209 : [ 2.09857e-005 ]
 210 : [ 2.67236e-005 ]
 211 : [ 2.24579e-005 ]
 212 : [ 2.55734e-005 ]
 213 : [ 1.98941e-005 ]
 214 : [ 2.76776e-005 ]
 215 : [ 2.25325e-005 ]
 216 : [ 2.48141e-005 ]
 217 : [ 2.3308e-005  ]
 218 : [ 2.2245e-005  ]
 219 : [ 2.8356e-005  ]
 220 : [ 2.76453e-005 ]
 221 : [ 2.14842e-005 ]
 222 : [ 1.73719e-005 ]
 223 : [ 1.88044e-005 ]
 224 : [ 2.57623e-005 ]
 225 : [ 2.6146e-005  ]
 226 : [ 2.89184e-005 ]
 227 : [ 1.8335e-005  ]
 228 : [ 1.77776e-005 ]
 229 : [ 1.67379e-005 ]
 230 : [ 2.43637e-005 ]
 231 : [ 2.19145e-005 ]
 232 : [ 2.23897e-005 ]
 233 : [ 2.09266e-005 ]
 234 : [ 1.87908e-005 ]
 235 : [ 1.94644e-005 ]
 236 : [ 2.28409e-005 ]
 237 : [ 1.96799e-005 ]
 238 : [ 3.06497e-005 ]
 239 : [ 2.23041e-005 ]
 240 : [ 1.694e-005   ]
 241 : [ 2.27393e-005 ]
 242 : [ 1.85873e-005 ]
 243 : [ 1.93542e-005 ]
 244 : [ 1.84744e-005 ]
 245 : [ 1.94819e-005 ]
 246 : [ 3.06129e-005 ]
 247 : [ 2.05009e-005 ]
 248 : [ 2.05663e-005 ]
 249 : [ 2.01837e-005 ]
 250 : [ 2.3594e-005  ]
 251 : [ 3.01028e-005 ]
 252 : [ 2.57512e-005 ]
 253 : [ 1.88656e-005 ]
 254 : [ 1.97045e-005 ]
 255 : [ 2.2266e-005  ]
 256 : [ 2.6516e-005  ]
 257 : [ 2.77786e-005 ]
 258 : [ 2.12389e-005 ]
 259 : [ 2.2572e-005  ]
 260 : [ 2.55458e-005 ]
 261 : [ 2.63397e-005 ]
 262 : [ 2.34131e-005 ]
 263 : [ 1.80826e-005 ]
 264 : [ 2.4075e-005  ]
 265 : [ 1.85799e-005 ]
 266 : [ 2.09778e-005 ]
 267 : [ 1.84955e-005 ]
 268 : [ 2.76662e-005 ]
 269 : [ 2.96046e-005 ]
 270 : [ 2.42874e-005 ]
 271 : [ 2.14065e-005 ]
 272 : [ 2.67494e-005 ]
 273 : [ 2.78171e-005 ]
 274 : [ 2.24084e-005 ]
 275 : [ 2.809e-005   ]
 276 : [ 2.64588e-005 ]
 277 : [ 2.72415e-005 ]
 278 : [ 1.93019e-005 ]
 279 : [ 2.48131e-005 ]
 280 : [ 1.77754e-005 ]
 281 : [ 2.96119e-005 ]
 282 : [ 2.21498e-005 ]
 283 : [ 1.68341e-005 ]
 284 : [ 2.14601e-005 ]
 285 : [ 2.24973e-005 ]
 286 : [ 2.35682e-005 ]
 287 : [ 2.65328e-005 ]
 288 : [ 1.98793e-005 ]
 289 : [ 2.50214e-005 ]
 290 : [ 1.99745e-005 ]
 291 : [ 1.98432e-005 ]
 292 : [ 2.62561e-005 ]
 293 : [ 2.39836e-005 ]
 294 : [ 2.57644e-005 ]
 295 : [ 2.94058e-005 ]
 296 : [ 2.1688e-005  ]
 297 : [ 2.07102e-005 ]
 298 : [ 3.02884e-005 ]
 299 : [ 2.40526e-005 ]
 300 : [ 2.62433e-005 ]
 301 : [ 2.43969e-005 ]
 302 : [ 2.78315e-005 ]
 303 : [ 2.87035e-005 ]
 304 : [ 2.41128e-005 ]
 305 : [ 2.65108e-005 ]
 306 : [ 1.99716e-005 ]
 307 : [ 2.58469e-005 ]
 308 : [ 2.3403e-005  ]
 309 : [ 2.58673e-005 ]
 310 : [ 2.36031e-005 ]
 311 : [ 2.53333e-005 ]
 312 : [ 1.89415e-005 ]
 313 : [ 2.26634e-005 ]
 314 : [ 2.15466e-005 ]
 315 : [ 1.66684e-005 ]
 316 : [ 1.8459e-005  ]
 317 : [ 1.89065e-005 ]
 318 : [ 2.96572e-005 ]
 319 : [ 2.5609e-005  ]
 320 : [ 1.89777e-005 ]
 321 : [ 2.2502e-005  ]
 322 : [ 2.0306e-005  ]
 323 : [ 2.8256e-005  ]
 324 : [ 2.36486e-005 ]
 325 : [ 2.42362e-005 ]
 326 : [ 2.84836e-005 ]
 327 : [ 2.28567e-005 ]
 328 : [ 2.31347e-005 ]
 329 : [ 1.71627e-005 ]
 330 : [ 1.87976e-005 ]
 331 : [ 2.10421e-005 ]
 332 : [ 2.78278e-005 ]
 333 : [ 1.87978e-005 ]
 334 : [ 2.21371e-005 ]
 335 : [ 2.2062e-005  ]
 336 : [ 3.04254e-005 ]
 337 : [ 2.21966e-005 ]
 338 : [ 1.7836e-005  ]
 339 : [ 1.85537e-005 ]
 340 : [ 2.0447e-005  ]
 341 : [ 2.54899e-005 ]
 342 : [ 2.52834e-005 ]
 343 : [ 2.37844e-005 ]
 344 : [ 2.73981e-005 ]
 345 : [ 2.79626e-005 ]
 346 : [ 2.41232e-005 ]
 347 : [ 2.39487e-005 ]
 348 : [ 2.43973e-005 ]
 349 : [ 1.85667e-005 ]
 350 : [ 2.8158e-005  ]
 351 : [ 1.9746e-005  ]
 352 : [ 2.35686e-005 ]
 353 : [ 2.22687e-005 ]
 354 : [ 2.19372e-005 ]
 355 : [ 1.8218e-005  ]
 356 : [ 1.71212e-005 ]
 357 : [ 2.20562e-005 ]
 358 : [ 2.27835e-005 ]
 359 : [ 1.91012e-005 ]
 360 : [ 2.53014e-005 ]
 361 : [ 2.51243e-005 ]
 362 : [ 2.49736e-005 ]
 363 : [ 2.99374e-005 ]
 364 : [ 2.00452e-005 ]
 365 : [ 2.04696e-005 ]
 366 : [ 2.03971e-005 ]
 367 : [ 2.59235e-005 ]
 368 : [ 2.26094e-005 ]
 369 : [ 2.31928e-005 ]
 370 : [ 1.82724e-005 ]
 371 : [ 2.33999e-005 ]
 372 : [ 2.25094e-005 ]
 373 : [ 2.05173e-005 ]
 374 : [ 2.07348e-005 ]
 375 : [ 2.3229e-005  ]
 376 : [ 2.851e-005   ]
 377 : [ 1.93216e-005 ]
 378 : [ 2.14288e-005 ]
 379 : [ 1.8414e-005  ]
 380 : [ 2.00296e-005 ]
 381 : [ 2.26994e-005 ]
 382 : [ 2.39542e-005 ]
 383 : [ 2.93768e-005 ]
 384 : [ 2.65936e-005 ]
 385 : [ 1.88366e-005 ]
 386 : [ 2.12829e-005 ]
 387 : [ 1.77651e-005 ]
 388 : [ 1.98178e-005 ]
 389 : [ 2.05644e-005 ]
 390 : [ 2.69091e-005 ]
 391 : [ 2.92881e-005 ]
 392 : [ 1.9451e-005  ]
 393 : [ 1.9785e-005  ]
 394 : [ 1.8498e-005  ]
 395 : [ 2.68865e-005 ]
 396 : [ 2.18637e-005 ]
 397 : [ 2.66915e-005 ]
 398 : [ 1.74804e-005 ]
 399 : [ 1.90724e-005 ]
 400 : [ 2.64988e-005 ]
 401 : [ 2.00682e-005 ]
 402 : [ 2.13303e-005 ]
 403 : [ 2.18304e-005 ]
 404 : [ 2.03111e-005 ]
 405 : [ 1.96328e-005 ]
 406 : [ 1.86081e-005 ]
 407 : [ 2.42502e-005 ]
 408 : [ 2.67393e-005 ]
 409 : [ 2.85486e-005 ]
 410 : [ 2.81775e-005 ]
 411 : [ 2.82755e-005 ]
 412 : [ 2.76187e-005 ]
 413 : [ 2.88456e-005 ]
 414 : [ 2.0052e-005  ]
 415 : [ 1.96494e-005 ]
 416 : [ 2.60563e-005 ]
 417 : [ 1.89662e-005 ]
 418 : [ 1.81907e-005 ]
 419 : [ 2.19595e-005 ]
 420 : [ 2.51082e-005 ]
 421 : [ 2.51013e-005 ]
 422 : [ 2.54193e-005 ]
 423 : [ 1.89551e-005 ]
 424 : [ 2.39283e-005 ]
 425 : [ 2.05086e-005 ]
 426 : [ 2.81995e-005 ]
 427 : [ 1.77556e-005 ]
 428 : [ 1.91119e-005 ]
 429 : [ 1.75989e-005 ]
 430 : [ 2.72599e-005 ]
 431 : [ 2.69794e-005 ]
 432 : [ 2.1357e-005  ]
 433 : [ 1.99545e-005 ]
 434 : [ 2.3272e-005  ]
 435 : [ 2.61524e-005 ]
 436 : [ 1.75627e-005 ]
 437 : [ 2.6821e-005  ]
 438 : [ 1.70211e-005 ]
 439 : [ 1.82402e-005 ]
 440 : [ 2.26488e-005 ]
 441 : [ 2.18129e-005 ]
 442 : [ 1.91352e-005 ]
 443 : [ 2.54827e-005 ]
 444 : [ 2.79547e-005 ]
 445 : [ 2.46289e-005 ]
 446 : [ 2.07705e-005 ]
 447 : [ 2.19801e-005 ]
 448 : [ 2.03012e-005 ]
 449 : [ 2.81298e-005 ]
 450 : [ 2.24877e-005 ]
 451 : [ 1.93366e-005 ]
 452 : [ 2.07144e-005 ]
 453 : [ 1.91197e-005 ]
 454 : [ 1.93518e-005 ]
 455 : [ 1.86658e-005 ]
 456 : [ 1.66941e-005 ]
 457 : [ 2.77364e-005 ]
 458 : [ 2.00235e-005 ]
 459 : [ 2.25197e-005 ]
 460 : [ 2.37729e-005 ]
 461 : [ 1.7696e-005  ]
 462 : [ 2.59705e-005 ]
 463 : [ 2.03004e-005 ]
 464 : [ 2.73351e-005 ]
 465 : [ 2.71392e-005 ]
 466 : [ 2.69228e-005 ]
 467 : [ 2.53764e-005 ]
 468 : [ 2.83625e-005 ]
 469 : [ 2.08305e-005 ]
 470 : [ 2.09132e-005 ]
 471 : [ 2.93382e-005 ]
 472 : [ 2.46171e-005 ]
 473 : [ 1.90528e-005 ]
 474 : [ 1.79951e-005 ]
 475 : [ 2.12137e-005 ]
 476 : [ 2.39707e-005 ]
 477 : [ 2.18159e-005 ]
 478 : [ 1.94315e-005 ]
 479 : [ 1.85953e-005 ]
 480 : [ 2.87441e-005 ]
 481 : [ 1.86513e-005 ]
 482 : [ 2.93586e-005 ]
 483 : [ 2.75862e-005 ]
 484 : [ 1.96205e-005 ]
 485 : [ 2.33051e-005 ]
 486 : [ 2.41202e-005 ]
 487 : [ 2.46299e-005 ]
 488 : [ 1.82081e-005 ]
 489 : [ 2.69633e-005 ]
 490 : [ 2.41763e-005 ]
 491 : [ 2.38978e-005 ]
 492 : [ 2.39421e-005 ]
 493 : [ 2.71856e-005 ]
 494 : [ 1.90066e-005 ]
 495 : [ 2.23806e-005 ]
 496 : [ 2.11697e-005 ]
 497 : [ 2.5119e-005  ]
 498 : [ 1.97354e-005 ]
 499 : [ 2.45975e-005 ]
 500 : [ 1.7879e-005  ]
 501 : [ 2.53865e-005 ]
 502 : [ 1.92073e-005 ]
 503 : [ 2.52898e-005 ]
 504 : [ 2.01254e-005 ]
 505 : [ 2.14057e-005 ]
 506 : [ 1.98379e-005 ]
 507 : [ 2.48679e-005 ]
 508 : [ 2.73192e-005 ]
 509 : [ 2.1883e-005  ]
 510 : [ 2.00367e-005 ]
 511 : [ 2.38751e-005 ]
 512 : [ 2.27459e-005 ]
 513 : [ 2.15331e-005 ]
 514 : [ 1.81336e-005 ]
 515 : [ 2.33069e-005 ]
 516 : [ 2.04741e-005 ]
 517 : [ 2.77519e-005 ]
 518 : [ 2.87526e-005 ]
 519 : [ 2.55331e-005 ]
 520 : [ 2.51079e-005 ]
 521 : [ 2.26559e-005 ]
 522 : [ 2.00802e-005 ]
 523 : [ 2.86468e-005 ]
 524 : [ 1.84437e-005 ]
 525 : [ 2.96984e-005 ]
 526 : [ 2.04288e-005 ]
 527 : [ 1.85281e-005 ]
 528 : [ 1.7837e-005  ]
 529 : [ 1.94605e-005 ]
 530 : [ 2.97744e-005 ]
 531 : [ 1.88312e-005 ]
 532 : [ 2.68166e-005 ]
 533 : [ 2.45506e-005 ]
 534 : [ 2.36935e-005 ]
 535 : [ 1.95444e-005 ]
 536 : [ 2.69827e-005 ]
 537 : [ 1.97631e-005 ]
 538 : [ 2.65287e-005 ]
 539 : [ 2.48127e-005 ]
 540 : [ 2.4975e-005  ]
 541 : [ 2.24286e-005 ]
 542 : [ 2.58692e-005 ]
 543 : [ 2.04606e-005 ]
 544 : [ 2.2918e-005  ]
 545 : [ 2.24169e-005 ]
 546 : [ 2.53254e-005 ]
 547 : [ 1.86277e-005 ]
 548 : [ 1.83342e-005 ]
 549 : [ 2.71737e-005 ]
 550 : [ 2.05832e-005 ]
 551 : [ 2.32522e-005 ]
 552 : [ 2.00543e-005 ]
 553 : [ 2.56777e-005 ]
 554 : [ 2.21808e-005 ]
 555 : [ 2.33377e-005 ]
 556 : [ 1.89025e-005 ]
 557 : [ 2.20456e-005 ]
 558 : [ 2.5888e-005  ]
 559 : [ 2.6856e-005  ]
 560 : [ 1.93454e-005 ]
 561 : [ 2.02049e-005 ]
 562 : [ 1.90578e-005 ]
 563 : [ 1.79508e-005 ]
 564 : [ 2.81893e-005 ]
 565 : [ 2.64742e-005 ]
 566 : [ 2.89359e-005 ]
 567 : [ 1.77516e-005 ]
 568 : [ 2.52978e-005 ]
 569 : [ 1.84203e-005 ]
 570 : [ 2.8364e-005  ]
 571 : [ 2.79648e-005 ]
 572 : [ 2.03895e-005 ]
 573 : [ 2.59767e-005 ]
 574 : [ 2.96292e-005 ]
 575 : [ 2.49451e-005 ]
 576 : [ 2.31756e-005 ]
 577 : [ 2.05358e-005 ]
 578 : [ 1.9404e-005  ]
 579 : [ 1.99363e-005 ]
 580 : [ 2.02029e-005 ]
 581 : [ 1.93251e-005 ]
 582 : [ 2.30742e-005 ]
 583 : [ 2.37634e-005 ]
 584 : [ 2.53342e-005 ]
 585 : [ 2.89438e-005 ]
 586 : [ 1.9329e-005  ]
 587 : [ 2.03689e-005 ]
 588 : [ 2.75341e-005 ]
 589 : [ 2.45006e-005 ]
 590 : [ 1.99329e-005 ]
 591 : [ 1.71554e-005 ]
 592 : [ 2.86889e-005 ]
 593 : [ 3.0838e-005  ]
 594 : [ 2.20232e-005 ]
 595 : [ 2.4561e-005  ]
 596 : [ 2.20952e-005 ]
 597 : [ 2.13592e-005 ]
 598 : [ 2.50265e-005 ]
 599 : [ 1.85795e-005 ]
 600 : [ 2.74415e-005 ]
 601 : [ 2.08175e-005 ]
 602 : [ 2.21185e-005 ]
 603 : [ 2.53895e-005 ]
 604 : [ 1.90382e-005 ]
 605 : [ 2.22582e-005 ]
 606 : [ 2.36242e-005 ]
 607 : [ 1.84784e-005 ]
 608 : [ 2.56568e-005 ]
 609 : [ 2.00052e-005 ]
 610 : [ 2.06755e-005 ]
 611 : [ 2.99366e-005 ]
 612 : [ 2.30879e-005 ]
 613 : [ 2.34372e-005 ]
 614 : [ 2.18676e-005 ]
 615 : [ 1.85584e-005 ]
 616 : [ 2.38991e-005 ]
 617 : [ 2.14796e-005 ]
 618 : [ 1.87446e-005 ]
 619 : [ 2.02295e-005 ]
 620 : [ 1.93267e-005 ]
 621 : [ 2.89202e-005 ]
 622 : [ 1.98119e-005 ]
 623 : [ 2.60062e-005 ]
 624 : [ 1.9205e-005  ]
 625 : [ 2.83634e-005 ]
 626 : [ 2.05167e-005 ]
 627 : [ 1.8936e-005  ]
 628 : [ 2.52527e-005 ]
 629 : [ 2.08641e-005 ]
 630 : [ 2.07603e-005 ]
 631 : [ 2.23575e-005 ]
 632 : [ 2.16749e-005 ]
 633 : [ 2.48489e-005 ]
 634 : [ 2.65325e-005 ]
 635 : [ 2.88697e-005 ]
 636 : [ 2.09468e-005 ]
 637 : [ 2.37287e-005 ]
 638 : [ 1.98781e-005 ]
 639 : [ 2.0897e-005  ]
 640 : [ 1.99745e-005 ]
 641 : [ 2.60555e-005 ]
 642 : [ 2.83592e-005 ]
 643 : [ 2.23671e-005 ]
 644 : [ 2.2161e-005  ]
 645 : [ 2.35143e-005 ]
 646 : [ 1.9282e-005  ]
 647 : [ 2.04062e-005 ]
 648 : [ 2.18472e-005 ]
 649 : [ 2.18028e-005 ]
 650 : [ 1.96996e-005 ]
 651 : [ 2.58953e-005 ]
 652 : [ 1.92645e-005 ]
 653 : [ 1.96716e-005 ]
 654 : [ 2.80503e-005 ]
 655 : [ 2.30485e-005 ]
 656 : [ 2.81871e-005 ]
 657 : [ 2.73475e-005 ]
 658 : [ 2.15961e-005 ]
 659 : [ 2.14772e-005 ]
 660 : [ 2.6598e-005  ]
 661 : [ 2.19892e-005 ]
 662 : [ 2.11921e-005 ]
 663 : [ 2.2838e-005  ]
 664 : [ 2.27939e-005 ]
 665 : [ 2.35056e-005 ]
 666 : [ 2.58437e-005 ]
 667 : [ 1.99492e-005 ]
 668 : [ 2.41418e-005 ]
 669 : [ 2.1361e-005  ]
 670 : [ 1.6918e-005  ]
 671 : [ 1.80046e-005 ]
 672 : [ 2.7071e-005  ]
 673 : [ 2.14181e-005 ]
 674 : [ 2.35185e-005 ]
 675 : [ 2.53783e-005 ]
 676 : [ 2.48706e-005 ]
 677 : [ 1.70734e-005 ]
 678 : [ 2.71402e-005 ]
 679 : [ 1.96858e-005 ]
 680 : [ 1.91313e-005 ]
 681 : [ 1.8396e-005  ]
 682 : [ 3.06816e-005 ]
 683 : [ 2.17472e-005 ]
 684 : [ 2.64997e-005 ]
 685 : [ 1.7105e-005  ]
 686 : [ 2.85202e-005 ]
 687 : [ 1.8251e-005  ]
 688 : [ 2.83822e-005 ]
 689 : [ 2.61346e-005 ]
 690 : [ 2.69495e-005 ]
 691 : [ 2.11316e-005 ]
 692 : [ 2.4771e-005  ]
 693 : [ 2.36332e-005 ]
 694 : [ 2.36824e-005 ]
 695 : [ 2.85464e-005 ]
 696 : [ 2.46164e-005 ]
 697 : [ 1.96978e-005 ]
 698 : [ 2.71185e-005 ]
 699 : [ 2.17626e-005 ]
 700 : [ 2.55903e-005 ]
 701 : [ 2.28386e-005 ]
 702 : [ 2.6596e-005  ]
 703 : [ 2.19914e-005 ]
 704 : [ 2.07672e-005 ]
 705 : [ 1.78715e-005 ]
 706 : [ 2.2738e-005  ]
 707 : [ 2.05118e-005 ]
 708 : [ 2.90369e-005 ]
 709 : [ 3.01154e-005 ]
 710 : [ 2.38e-005    ]
 711 : [ 2.18836e-005 ]
 712 : [ 2.94762e-005 ]
 713 : [ 2.31962e-005 ]
 714 : [ 2.57609e-005 ]
 715 : [ 2.56967e-005 ]
 716 : [ 2.22262e-005 ]
 717 : [ 2.14321e-005 ]
 718 : [ 2.83737e-005 ]
 719 : [ 2.67554e-005 ]
 720 : [ 2.0209e-005  ]
 721 : [ 2.71494e-005 ]
 722 : [ 2.10928e-005 ]
 723 : [ 2.44121e-005 ]
 724 : [ 2.69276e-005 ]
 725 : [ 2.92664e-005 ]
 726 : [ 1.63119e-005 ]
 727 : [ 2.69537e-005 ]
 728 : [ 2.24011e-005 ]
 729 : [ 1.86137e-005 ]
 730 : [ 2.88646e-005 ]
 731 : [ 2.08274e-005 ]
 732 : [ 2.90017e-005 ]
 733 : [ 2.15902e-005 ]
 734 : [ 2.41019e-005 ]
 735 : [ 2.06237e-005 ]
 736 : [ 2.31157e-005 ]
 737 : [ 1.87334e-005 ]
 738 : [ 1.72293e-005 ]
 739 : [ 2.3214e-005  ]
 740 : [ 2.51713e-005 ]
 741 : [ 2.68657e-005 ]
 742 : [ 2.42297e-005 ]
 743 : [ 2.90581e-005 ]
 744 : [ 1.8635e-005  ]
 745 : [ 2.96451e-005 ]
 746 : [ 2.14175e-005 ]
 747 : [ 2.03004e-005 ]
 748 : [ 1.85763e-005 ]
 749 : [ 2.2284e-005  ]
 750 : [ 2.16043e-005 ]
 751 : [ 2.22046e-005 ]
 752 : [ 1.74005e-005 ]
 753 : [ 2.63067e-005 ]
 754 : [ 2.22209e-005 ]
 755 : [ 1.79538e-005 ]
 756 : [ 3.06859e-005 ]
 757 : [ 2.2088e-005  ]
 758 : [ 2.19264e-005 ]
 759 : [ 2.45665e-005 ]
 760 : [ 2.15166e-005 ]
 761 : [ 1.80828e-005 ]
 762 : [ 2.67404e-005 ]
 763 : [ 2.16989e-005 ]
 764 : [ 2.2376e-005  ]
 765 : [ 2.13373e-005 ]
 766 : [ 1.83328e-005 ]
 767 : [ 2.51299e-005 ]
 768 : [ 1.92985e-005 ]
 769 : [ 1.73334e-005 ]
 770 : [ 2.79096e-005 ]
 771 : [ 2.86484e-005 ]
 772 : [ 1.98026e-005 ]
 773 : [ 2.0211e-005  ]
 774 : [ 2.08602e-005 ]
 775 : [ 2.11981e-005 ]
 776 : [ 1.93694e-005 ]
 777 : [ 2.42064e-005 ]
 778 : [ 1.84825e-005 ]
 779 : [ 2.30998e-005 ]
 780 : [ 2.14292e-005 ]
 781 : [ 2.49864e-005 ]
 782 : [ 2.24461e-005 ]
 783 : [ 2.09202e-005 ]
 784 : [ 2.97146e-005 ]
 785 : [ 1.95856e-005 ]
 786 : [ 2.76884e-005 ]
 787 : [ 2.99923e-005 ]
 788 : [ 2.75563e-005 ]
 789 : [ 2.0684e-005  ]
 790 : [ 2.64005e-005 ]
 791 : [ 2.35425e-005 ]
 792 : [ 2.41179e-005 ]
 793 : [ 2.9163e-005  ]
 794 : [ 1.87485e-005 ]
 795 : [ 2.37227e-005 ]
 796 : [ 2.45824e-005 ]
 797 : [ 2.87624e-005 ]
 798 : [ 2.33748e-005 ]
 799 : [ 1.92272e-005 ]
 800 : [ 2.84685e-005 ]
 801 : [ 2.33347e-005 ]
 802 : [ 2.63194e-005 ]
 803 : [ 1.8813e-005  ]
 804 : [ 2.63677e-005 ]
 805 : [ 2.12195e-005 ]
 806 : [ 2.59979e-005 ]
 807 : [ 1.8752e-005  ]
 808 : [ 1.87323e-005 ]
 809 : [ 2.03813e-005 ]
 810 : [ 2.40387e-005 ]
 811 : [ 2.67885e-005 ]
 812 : [ 2.7435e-005  ]
 813 : [ 1.90412e-005 ]
 814 : [ 2.9271e-005  ]
 815 : [ 2.56141e-005 ]
 816 : [ 2.41598e-005 ]
 817 : [ 2.65875e-005 ]
 818 : [ 2.82428e-005 ]
 819 : [ 2.91918e-005 ]
 820 : [ 2.75721e-005 ]
 821 : [ 2.17438e-005 ]
 822 : [ 2.15865e-005 ]
 823 : [ 2.78641e-005 ]
 824 : [ 1.88976e-005 ]
 825 : [ 1.89132e-005 ]
 826 : [ 2.49576e-005 ]
 827 : [ 2.6748e-005  ]
 828 : [ 2.66517e-005 ]
 829 : [ 2.73836e-005 ]
 830 : [ 2.05909e-005 ]
 831 : [ 2.4577e-005  ]
 832 : [ 1.85699e-005 ]
 833 : [ 2.80581e-005 ]
 834 : [ 2.15411e-005 ]
 835 : [ 2.47534e-005 ]
 836 : [ 2.86968e-005 ]
 837 : [ 1.95782e-005 ]
 838 : [ 2.32461e-005 ]
 839 : [ 2.22511e-005 ]
 840 : [ 1.89136e-005 ]
 841 : [ 2.13294e-005 ]
 842 : [ 1.86133e-005 ]
 843 : [ 2.91997e-005 ]
 844 : [ 2.34243e-005 ]
 845 : [ 1.82343e-005 ]
 846 : [ 1.80024e-005 ]
 847 : [ 2.4321e-005  ]
 848 : [ 2.91015e-005 ]
 849 : [ 2.69494e-005 ]
 850 : [ 2.25075e-005 ]
 851 : [ 2.53105e-005 ]
 852 : [ 1.67303e-005 ]
 853 : [ 2.22839e-005 ]
 854 : [ 2.47366e-005 ]
 855 : [ 2.00593e-005 ]
 856 : [ 2.35765e-005 ]
 857 : [ 1.82538e-005 ]
 858 : [ 2.1416e-005  ]
 859 : [ 1.84501e-005 ]
 860 : [ 1.83476e-005 ]
 861 : [ 2.04638e-005 ]
 862 : [ 2.47498e-005 ]
 863 : [ 1.8737e-005  ]
 864 : [ 2.34707e-005 ]
 865 : [ 2.54279e-005 ]
 866 : [ 2.17002e-005 ]
 867 : [ 1.90909e-005 ]
 868 : [ 2.57925e-005 ]
 869 : [ 2.213e-005   ]
 870 : [ 2.6787e-005  ]
 871 : [ 2.2983e-005  ]
 872 : [ 2.03164e-005 ]
 873 : [ 2.15017e-005 ]
 874 : [ 2.74707e-005 ]
 875 : [ 1.92832e-005 ]
 876 : [ 1.87121e-005 ]
 877 : [ 2.27317e-005 ]
 878 : [ 2.95033e-005 ]
 879 : [ 2.09438e-005 ]
 880 : [ 2.17712e-005 ]
 881 : [ 2.69273e-005 ]
 882 : [ 3.0808e-005  ]
 883 : [ 1.93908e-005 ]
 884 : [ 2.46926e-005 ]
 885 : [ 2.19087e-005 ]
 886 : [ 2.56084e-005 ]
 887 : [ 2.72188e-005 ]
 888 : [ 2.87823e-005 ]
 889 : [ 2.05147e-005 ]
 890 : [ 2.05199e-005 ]
 891 : [ 2.20458e-005 ]
 892 : [ 1.78411e-005 ]
 893 : [ 1.88111e-005 ]
 894 : [ 1.84818e-005 ]
 895 : [ 1.77533e-005 ]
 896 : [ 2.20857e-005 ]
 897 : [ 1.77105e-005 ]
 898 : [ 1.85307e-005 ]
 899 : [ 2.61764e-005 ]
 900 : [ 1.98444e-005 ]
 901 : [ 2.00214e-005 ]
 902 : [ 1.97743e-005 ]
 903 : [ 2.59426e-005 ]
 904 : [ 1.86089e-005 ]
 905 : [ 1.91015e-005 ]
 906 : [ 2.01117e-005 ]
 907 : [ 2.13533e-005 ]
 908 : [ 2.88722e-005 ]
 909 : [ 2.33783e-005 ]
 910 : [ 2.54376e-005 ]
 911 : [ 2.09323e-005 ]
 912 : [ 2.71846e-005 ]
 913 : [ 2.2853e-005  ]
 914 : [ 1.9846e-005  ]
 915 : [ 2.0932e-005  ]
 916 : [ 2.92062e-005 ]
 917 : [ 2.62653e-005 ]
 918 : [ 2.7126e-005  ]
 919 : [ 2.82658e-005 ]
 920 : [ 1.99129e-005 ]
 921 : [ 2.36898e-005 ]
 922 : [ 2.25386e-005 ]
 923 : [ 1.81673e-005 ]
 924 : [ 1.98177e-005 ]
 925 : [ 2.7892e-005  ]
 926 : [ 2.41089e-005 ]
 927 : [ 2.97714e-005 ]
 928 : [ 1.8611e-005  ]
 929 : [ 2.43173e-005 ]
 930 : [ 2.31377e-005 ]
 931 : [ 1.95268e-005 ]
 932 : [ 1.92066e-005 ]
 933 : [ 1.8995e-005  ]
 934 : [ 2.04012e-005 ]
 935 : [ 2.62954e-005 ]
 936 : [ 2.2332e-005  ]
 937 : [ 2.54476e-005 ]
 938 : [ 3.01428e-005 ]
 939 : [ 1.78459e-005 ]
 940 : [ 2.13142e-005 ]
 941 : [ 2.0148e-005  ]
 942 : [ 2.83544e-005 ]
 943 : [ 2.7841e-005  ]
 944 : [ 2.07348e-005 ]
 945 : [ 2.11209e-005 ]
 946 : [ 1.97256e-005 ]
 947 : [ 1.87052e-005 ]
 948 : [ 2.11283e-005 ]
 949 : [ 2.32079e-005 ]
 950 : [ 1.85006e-005 ]
 951 : [ 2.48962e-005 ]
 952 : [ 1.83445e-005 ]
 953 : [ 2.7201e-005  ]
 954 : [ 2.1033e-005  ]
 955 : [ 2.10875e-005 ]
 956 : [ 1.98237e-005 ]
 957 : [ 1.96521e-005 ]
 958 : [ 2.34096e-005 ]
 959 : [ 2.44769e-005 ]
 960 : [ 2.43793e-005 ]
 961 : [ 1.94695e-005 ]
 962 : [ 2.32568e-005 ]
 963 : [ 2.06507e-005 ]
 964 : [ 1.88488e-005 ]
 965 : [ 1.97487e-005 ]
 966 : [ 2.28961e-005 ]
 967 : [ 1.76626e-005 ]
 968 : [ 1.84191e-005 ]
 969 : [ 2.04239e-005 ]
 970 : [ 2.98758e-005 ]
 971 : [ 2.93457e-005 ]
 972 : [ 2.74894e-005 ]
 973 : [ 3.03912e-005 ]
 974 : [ 2.11429e-005 ]
 975 : [ 2.44562e-005 ]
 976 : [ 2.07708e-005 ]
 977 : [ 2.34281e-005 ]
 978 : [ 1.83916e-005 ]
 979 : [ 2.18378e-005 ]
 980 : [ 2.29744e-005 ]
 981 : [ 2.92376e-005 ]
 982 : [ 2.27855e-005 ]
 983 : [ 2.3662e-005  ]
 984 : [ 2.12625e-005 ]
 985 : [ 2.31294e-005 ]
 986 : [ 2.622e-005   ]
 987 : [ 1.93176e-005 ]
 988 : [ 1.74946e-005 ]
 989 : [ 2.67816e-005 ]
 990 : [ 2.42559e-005 ]
 991 : [ 2.76014e-005 ]
 992 : [ 1.97501e-005 ]
 993 : [ 2.42631e-005 ]
 994 : [ 2.43862e-005 ]
 995 : [ 2.86939e-005 ]
 996 : [ 2.38854e-005 ]
 997 : [ 1.87989e-005 ]
 998 : [ 1.76031e-005 ]
 999 : [ 1.98402e-005 ]
1000 : [ 1.81509e-005 ]
1001 : [ 1.88193e-005 ]
1002 : [ 2.64953e-005 ]
1003 : [ 2.92445e-005 ]
1004 : [ 2.97017e-005 ]
1005 : [ 2.73432e-005 ]
1006 : [ 1.95349e-005 ]
1007 : [ 1.91863e-005 ]
1008 : [ 2.34503e-005 ]
1009 : [ 1.81855e-005 ]
1010 : [ 1.95622e-005 ]
1011 : [ 2.83052e-005 ]
1012 : [ 1.76986e-005 ]
1013 : [ 2.1342e-005  ]
1014 : [ 2.99048e-005 ]
1015 : [ 2.08673e-005 ]
1016 : [ 1.921e-005   ]
1017 : [ 1.86746e-005 ]
1018 : [ 1.81699e-005 ]
1019 : [ 2.68753e-005 ]
1020 : [ 2.61121e-005 ]
1021 : [ 2.17031e-005 ]
1022 : [ 2.1687e-005  ]
1023 : [ 1.96565e-005 ]
1024 : [ 2.14417e-005 ]
1025 : [ 2.87945e-005 ]
1026 : [ 2.63957e-005 ]
1027 : [ 1.87676e-005 ]
1028 : [ 2.39924e-005 ]
1029 : [ 2.27748e-005 ]
1030 : [ 1.95228e-005 ]
1031 : [ 2.22849e-005 ]
1032 : [ 1.93529e-005 ]
1033 : [ 1.9816e-005  ]
1034 : [ 2.34193e-005 ]
1035 : [ 2.60546e-005 ]
1036 : [ 2.56993e-005 ]
1037 : [ 1.95967e-005 ]
1038 : [ 3.05757e-005 ]
1039 : [ 1.81994e-005 ]
1040 : [ 2.4823e-005  ]
1041 : [ 2.66578e-005 ]
1042 : [ 2.52195e-005 ]
1043 : [ 2.59137e-005 ]
1044 : [ 1.88554e-005 ]
1045 : [ 1.95059e-005 ]
1046 : [ 2.13277e-005 ]
1047 : [ 1.71254e-005 ]
1048 : [ 1.90346e-005 ]
1049 : [ 1.94729e-005 ]
1050 : [ 2.79362e-005 ]
1051 : [ 1.89462e-005 ]
1052 : [ 2.1418e-005  ]
1053 : [ 2.97421e-005 ]
1054 : [ 2.6844e-005  ]
1055 : [ 2.16996e-005 ]
1056 : [ 1.85963e-005 ]
1057 : [ 2.81224e-005 ]
1058 : [ 1.96093e-005 ]
1059 : [ 2.22219e-005 ]
1060 : [ 2.004e-005   ]
1061 : [ 1.87204e-005 ]
1062 : [ 2.22491e-005 ]
1063 : [ 2.81986e-005 ]
1064 : [ 2.91308e-005 ]
1065 : [ 2.03317e-005 ]
1066 : [ 2.33363e-005 ]
1067 : [ 3.04823e-005 ]
1068 : [ 2.164e-005   ]
1069 : [ 1.891e-005   ]
1070 : [ 2.1145e-005  ]
1071 : [ 2.37197e-005 ]
1072 : [ 2.91292e-005 ]
1073 : [ 2.50123e-005 ]
1074 : [ 2.12083e-005 ]
1075 : [ 2.57237e-005 ]
1076 : [ 2.19262e-005 ]
1077 : [ 2.94458e-005 ]
1078 : [ 1.83196e-005 ]
1079 : [ 2.38716e-005 ]
1080 : [ 2.30436e-005 ]
1081 : [ 2.04665e-005 ]
1082 : [ 2.63823e-005 ]
1083 : [ 2.69137e-005 ]
1084 : [ 2.56838e-005 ]
1085 : [ 2.00115e-005 ]
1086 : [ 2.78818e-005 ]
1087 : [ 1.82478e-005 ]
1088 : [ 2.22333e-005 ]
1089 : [ 1.93564e-005 ]
1090 : [ 1.949e-005   ]
1091 : [ 2.37247e-005 ]
1092 : [ 1.78451e-005 ]
1093 : [ 2.22315e-005 ]
1094 : [ 2.85607e-005 ]
1095 : [ 2.17557e-005 ]
1096 : [ 1.7495e-005  ]
1097 : [ 2.77491e-005 ]
1098 : [ 2.15e-005    ]
1099 : [ 1.94687e-005 ]
1100 : [ 2.15621e-005 ]
1101 : [ 1.96145e-005 ]
1102 : [ 2.31557e-005 ]
1103 : [ 2.96554e-005 ]
1104 : [ 1.77172e-005 ]
1105 : [ 2.0405e-005  ]
1106 : [ 2.92598e-005 ]
1107 : [ 2.62008e-005 ]
1108 : [ 1.91342e-005 ]
1109 : [ 2.01562e-005 ]
1110 : [ 2.97639e-005 ]
1111 : [ 3.0435e-005  ]
1112 : [ 2.35426e-005 ]
1113 : [ 2.77511e-005 ]
1114 : [ 2.33318e-005 ]
1115 : [ 2.04077e-005 ]
1116 : [ 1.77945e-005 ]
1117 : [ 1.90254e-005 ]
1118 : [ 1.77535e-005 ]
1119 : [ 3.05593e-005 ]
1120 : [ 2.01038e-005 ]
1121 : [ 2.88886e-005 ]
1122 : [ 2.84602e-005 ]
1123 : [ 2.25629e-005 ]
1124 : [ 2.74017e-005 ]
1125 : [ 2.99291e-005 ]
1126 : [ 2.64584e-005 ]
1127 : [ 2.84678e-005 ]
1128 : [ 1.98248e-005 ]
1129 : [ 2.88396e-005 ]
1130 : [ 1.94221e-005 ]
1131 : [ 1.93895e-005 ]
1132 : [ 2.46754e-005 ]
1133 : [ 1.7924e-005  ]
1134 : [ 2.61545e-005 ]
1135 : [ 1.92771e-005 ]
1136 : [ 2.36342e-005 ]
1137 : [ 1.95777e-005 ]
1138 : [ 2.2836e-005  ]
1139 : [ 1.87832e-005 ]
1140 : [ 2.91943e-005 ]
1141 : [ 2.46344e-005 ]
1142 : [ 2.09409e-005 ]
1143 : [ 2.2871e-005  ]
1144 : [ 2.3992e-005  ]
1145 : [ 1.92434e-005 ]
1146 : [ 2.23891e-005 ]
1147 : [ 1.99138e-005 ]
1148 : [ 2.49996e-005 ]
1149 : [ 2.30606e-005 ]
1150 : [ 2.73216e-005 ]
1151 : [ 2.02906e-005 ]
1152 : [ 2.48117e-005 ]
1153 : [ 2.16805e-005 ]
1154 : [ 1.90799e-005 ]
1155 : [ 1.98562e-005 ]
1156 : [ 2.04829e-005 ]
1157 : [ 1.95353e-005 ]
1158 : [ 1.81796e-005 ]
1159 : [ 1.99575e-005 ]
1160 : [ 1.88222e-005 ]
1161 : [ 2.57287e-005 ]
1162 : [ 2.50865e-005 ]
1163 : [ 2.79891e-005 ]
1164 : [ 2.048e-005   ]
1165 : [ 2.0402e-005  ]
1166 : [ 2.31392e-005 ]
1167 : [ 2.2065e-005  ]
1168 : [ 2.83655e-005 ]
1169 : [ 1.97687e-005 ]
1170 : [ 1.90757e-005 ]
1171 : [ 2.85013e-005 ]
1172 : [ 1.82482e-005 ]
1173 : [ 1.96071e-005 ]
1174 : [ 2.1801e-005  ]
1175 : [ 1.73408e-005 ]
1176 : [ 1.87592e-005 ]
1177 : [ 2.42905e-005 ]
1178 : [ 1.99547e-005 ]
1179 : [ 2.17135e-005 ]
1180 : [ 1.72917e-005 ]
1181 : [ 3.06539e-005 ]
1182 : [ 1.80703e-005 ]
1183 : [ 1.93535e-005 ]
1184 : [ 2.25353e-005 ]
1185 : [ 1.78383e-005 ]
1186 : [ 2.37307e-005 ]
1187 : [ 1.88364e-005 ]
1188 : [ 2.15323e-005 ]
1189 : [ 2.345e-005   ]
1190 : [ 2.70106e-005 ]
1191 : [ 2.59827e-005 ]
1192 : [ 2.60489e-005 ]
1193 : [ 2.31066e-005 ]
1194 : [ 2.18806e-005 ]
1195 : [ 2.46079e-005 ]
1196 : [ 2.96372e-005 ]
1197 : [ 2.47855e-005 ]
1198 : [ 2.97602e-005 ]
1199 : [ 1.90596e-005 ]
1200 : [ 2.36181e-005 ]
1201 : [ 2.53221e-005 ]
1202 : [ 1.9908e-005  ]
1203 : [ 2.30548e-005 ]
1204 : [ 1.76708e-005 ]
1205 : [ 2.91431e-005 ]
1206 : [ 2.90976e-005 ]
1207 : [ 2.87364e-005 ]
1208 : [ 2.22176e-005 ]
1209 : [ 2.22141e-005 ]
1210 : [ 3.00949e-005 ]
1211 : [ 2.09483e-005 ]
1212 : [ 2.52103e-005 ]
1213 : [ 2.95844e-005 ]
1214 : [ 1.892e-005   ]
1215 : [ 2.18339e-005 ]
1216 : [ 1.8188e-005  ]
1217 : [ 2.66134e-005 ]
1218 : [ 2.15132e-005 ]
1219 : [ 2.14177e-005 ]
1220 : [ 1.85699e-005 ]
1221 : [ 1.90903e-005 ]
1222 : [ 1.89975e-005 ]
1223 : [ 2.08143e-005 ]
1224 : [ 2.74375e-005 ]
1225 : [ 2.01339e-005 ]
1226 : [ 1.93903e-005 ]
1227 : [ 2.1207e-005  ]
1228 : [ 2.21128e-005 ]
1229 : [ 2.29629e-005 ]
1230 : [ 2.20866e-005 ]
1231 : [ 2.16121e-005 ]
1232 : [ 3.06361e-005 ]
1233 : [ 1.80571e-005 ]
1234 : [ 1.81405e-005 ]
1235 : [ 2.9927e-005  ]
1236 : [ 2.20375e-005 ]
1237 : [ 1.93386e-005 ]
1238 : [ 1.94587e-005 ]
1239 : [ 2.22677e-005 ]
1240 : [ 1.95471e-005 ]
1241 : [ 1.75761e-005 ]
1242 : [ 1.92025e-005 ]
1243 : [ 2.48672e-005 ]
1244 : [ 1.81338e-005 ]
1245 : [ 2.77613e-005 ]
1246 : [ 1.90437e-005 ]
1247 : [ 2.90767e-005 ]
1248 : [ 2.46795e-005 ]
1249 : [ 2.30851e-005 ]
1250 : [ 2.37936e-005 ]
1251 : [ 1.93258e-005 ]
1252 : [ 1.68495e-005 ]
1253 : [ 1.93058e-005 ]
1254 : [ 2.44684e-005 ]
1255 : [ 2.82389e-005 ]
1256 : [ 2.59117e-005 ]
1257 : [ 2.98304e-005 ]
1258 : [ 2.78942e-005 ]
1259 : [ 2.66661e-005 ]
1260 : [ 1.90489e-005 ]
1261 : [ 2.17727e-005 ]
1262 : [ 2.84201e-005 ]
1263 : [ 2.7272e-005  ]
1264 : [ 1.74036e-005 ]
1265 : [ 1.74513e-005 ]
1266 : [ 1.83872e-005 ]
1267 : [ 2.1789e-005  ]
1268 : [ 1.71526e-005 ]
1269 : [ 1.85315e-005 ]
1270 : [ 3.03833e-005 ]
1271 : [ 2.21676e-005 ]
1272 : [ 2.18082e-005 ]
1273 : [ 2.54006e-005 ]
1274 : [ 2.89231e-005 ]
1275 : [ 1.8323e-005  ]
1276 : [ 2.33793e-005 ]
1277 : [ 1.77551e-005 ]
1278 : [ 2.3163e-005  ]
1279 : [ 1.98745e-005 ]
1280 : [ 2.50618e-005 ]
1281 : [ 2.481e-005   ]
1282 : [ 2.21691e-005 ]
1283 : [ 2.85493e-005 ]
1284 : [ 3.02854e-005 ]
1285 : [ 2.95811e-005 ]
1286 : [ 2.12987e-005 ]
1287 : [ 1.95408e-005 ]
1288 : [ 2.03193e-005 ]
1289 : [ 1.88637e-005 ]
1290 : [ 3.0743e-005  ]
1291 : [ 2.52796e-005 ]
1292 : [ 2.21378e-005 ]
1293 : [ 2.30269e-005 ]
1294 : [ 2.90448e-005 ]
1295 : [ 2.60048e-005 ]
1296 : [ 2.65097e-005 ]
1297 : [ 2.80944e-005 ]
1298 : [ 2.21613e-005 ]
1299 : [ 2.9202e-005  ]
1300 : [ 1.91399e-005 ]
1301 : [ 1.8761e-005  ]
1302 : [ 2.62675e-005 ]
1303 : [ 2.71766e-005 ]
1304 : [ 2.07612e-005 ]
1305 : [ 2.80873e-005 ]
1306 : [ 2.1019e-005  ]
1307 : [ 2.71986e-005 ]
1308 : [ 1.91162e-005 ]
1309 : [ 3.00977e-005 ]
1310 : [ 2.48923e-005 ]
1311 : [ 2.26753e-005 ]
1312 : [ 2.11041e-005 ]
1313 : [ 2.71555e-005 ]
1314 : [ 2.19786e-005 ]
1315 : [ 3.01795e-005 ]
1316 : [ 1.85885e-005 ]
1317 : [ 2.80694e-005 ]
1318 : [ 2.07759e-005 ]
1319 : [ 2.33117e-005 ]
1320 : [ 1.92375e-005 ]
1321 : [ 2.20526e-005 ]
1322 : [ 2.33118e-005 ]
1323 : [ 2.34662e-005 ]
1324 : [ 1.77605e-005 ]
1325 : [ 3.02795e-005 ]
1326 : [ 1.8038e-005  ]
1327 : [ 2.30977e-005 ]
1328 : [ 2.66575e-005 ]
1329 : [ 2.5471e-005  ]
1330 : [ 2.7749e-005  ]
1331 : [ 2.14575e-005 ]
1332 : [ 1.98919e-005 ]
1333 : [ 1.98714e-005 ]
1334 : [ 1.86333e-005 ]
1335 : [ 1.85159e-005 ]
1336 : [ 2.86329e-005 ]
1337 : [ 2.14109e-005 ]
1338 : [ 2.83574e-005 ]
1339 : [ 2.50757e-005 ]
1340 : [ 1.9054e-005  ]
1341 : [ 2.31498e-005 ]
1342 : [ 1.93457e-005 ]
1343 : [ 2.13794e-005 ]
1344 : [ 2.35702e-005 ]
1345 : [ 2.07447e-005 ]
1346 : [ 2.15627e-005 ]
1347 : [ 2.10166e-005 ]
1348 : [ 2.17919e-005 ]
1349 : [ 2.43934e-005 ]
1350 : [ 2.78138e-005 ]
1351 : [ 2.20454e-005 ]
1352 : [ 2.72582e-005 ]
1353 : [ 2.85096e-005 ]
1354 : [ 1.80304e-005 ]
1355 : [ 2.35356e-005 ]
1356 : [ 2.05838e-005 ]
1357 : [ 2.03384e-005 ]
1358 : [ 2.55109e-005 ]
1359 : [ 2.23829e-005 ]
1360 : [ 2.71439e-005 ]
1361 : [ 1.77436e-005 ]
1362 : [ 1.9942e-005  ]
1363 : [ 2.05551e-005 ]
1364 : [ 2.16102e-005 ]
1365 : [ 2.02955e-005 ]
1366 : [ 2.14814e-005 ]
1367 : [ 2.0206e-005  ]
1368 : [ 2.18138e-005 ]
1369 : [ 2.54922e-005 ]
1370 : [ 1.90733e-005 ]
1371 : [ 2.18334e-005 ]
1372 : [ 2.79777e-005 ]
1373 : [ 2.02553e-005 ]
1374 : [ 2.27655e-005 ]
1375 : [ 2.24951e-005 ]
1376 : [ 2.01376e-005 ]
1377 : [ 1.8052e-005  ]
1378 : [ 2.20925e-005 ]
1379 : [ 1.9812e-005  ]
1380 : [ 1.84938e-005 ]
1381 : [ 1.90573e-005 ]
1382 : [ 1.94582e-005 ]
1383 : [ 2.13129e-005 ]
1384 : [ 1.92362e-005 ]
1385 : [ 2.12057e-005 ]
1386 : [ 1.77769e-005 ]
1387 : [ 2.07153e-005 ]
1388 : [ 2.01987e-005 ]
1389 : [ 2.04874e-005 ]
1390 : [ 1.94743e-005 ]
1391 : [ 2.14152e-005 ]
1392 : [ 2.7629e-005  ]
1393 : [ 2.55081e-005 ]
1394 : [ 1.97512e-005 ]
1395 : [ 2.07005e-005 ]
1396 : [ 2.14755e-005 ]
1397 : [ 2.32151e-005 ]
1398 : [ 2.0268e-005  ]
1399 : [ 2.65541e-005 ]
1400 : [ 2.791e-005   ]
1401 : [ 2.12627e-005 ]
1402 : [ 2.52292e-005 ]
1403 : [ 2.76359e-005 ]
1404 : [ 2.68197e-005 ]
1405 : [ 2.68758e-005 ]
1406 : [ 1.8737e-005  ]
1407 : [ 1.91643e-005 ]
1408 : [ 1.922e-005   ]
1409 : [ 2.09661e-005 ]
1410 : [ 1.92627e-005 ]
1411 : [ 1.87444e-005 ]
1412 : [ 2.00751e-005 ]
1413 : [ 2.33507e-005 ]
1414 : [ 1.84952e-005 ]
1415 : [ 1.8009e-005  ]
1416 : [ 2.62323e-005 ]
1417 : [ 2.66276e-005 ]
1418 : [ 2.5452e-005  ]
1419 : [ 2.68315e-005 ]
1420 : [ 2.32071e-005 ]
1421 : [ 2.50531e-005 ]
1422 : [ 1.97835e-005 ]
1423 : [ 2.16422e-005 ]
1424 : [ 2.3864e-005  ]
1425 : [ 2.83246e-005 ]
1426 : [ 2.91885e-005 ]
1427 : [ 2.79765e-005 ]
1428 : [ 1.93427e-005 ]
1429 : [ 2.26757e-005 ]
1430 : [ 2.83946e-005 ]
1431 : [ 1.86803e-005 ]
1432 : [ 2.53043e-005 ]
1433 : [ 1.90539e-005 ]
1434 : [ 2.15469e-005 ]
1435 : [ 2.41317e-005 ]
1436 : [ 2.67109e-005 ]
1437 : [ 2.38673e-005 ]
1438 : [ 1.87732e-005 ]
1439 : [ 2.39805e-005 ]
1440 : [ 2.20165e-005 ]
1441 : [ 2.07142e-005 ]
1442 : [ 1.87708e-005 ]
1443 : [ 2.17965e-005 ]
1444 : [ 2.63048e-005 ]
1445 : [ 2.67427e-005 ]
1446 : [ 2.92952e-005 ]
1447 : [ 2.39969e-005 ]
1448 : [ 2.36115e-005 ]
1449 : [ 1.85005e-005 ]
1450 : [ 2.59891e-005 ]
1451 : [ 2.74978e-005 ]
1452 : [ 2.35324e-005 ]
1453 : [ 2.1132e-005  ]
1454 : [ 2.82244e-005 ]
1455 : [ 2.80424e-005 ]
1456 : [ 2.31841e-005 ]
1457 : [ 2.07325e-005 ]
1458 : [ 1.81236e-005 ]
1459 : [ 2.158e-005   ]
1460 : [ 2.50835e-005 ]
1461 : [ 2.98335e-005 ]
1462 : [ 2.143e-005   ]
1463 : [ 2.04953e-005 ]
1464 : [ 2.92096e-005 ]
1465 : [ 2.00709e-005 ]
1466 : [ 2.23182e-005 ]
1467 : [ 2.08287e-005 ]
1468 : [ 2.49871e-005 ]
1469 : [ 2.5788e-005  ]
1470 : [ 2.52593e-005 ]
1471 : [ 2.29259e-005 ]
1472 : [ 2.98582e-005 ]
1473 : [ 2.13722e-005 ]
1474 : [ 2.01411e-005 ]
1475 : [ 1.94397e-005 ]
1476 : [ 2.67999e-005 ]
1477 : [ 2.9216e-005  ]
1478 : [ 2.21693e-005 ]
1479 : [ 2.36022e-005 ]
1480 : [ 2.28526e-005 ]
1481 : [ 2.4377e-005  ]
1482 : [ 2.87531e-005 ]
1483 : [ 2.895e-005   ]
1484 : [ 2.95608e-005 ]
1485 : [ 2.16771e-005 ]
1486 : [ 2.63382e-005 ]
1487 : [ 2.3542e-005  ]
1488 : [ 2.2068e-005  ]
1489 : [ 3.0458e-005  ]
1490 : [ 2.37162e-005 ]
1491 : [ 2.13768e-005 ]
1492 : [ 2.36368e-005 ]
1493 : [ 2.14247e-005 ]
1494 : [ 1.68925e-005 ]
1495 : [ 2.57847e-005 ]
1496 : [ 1.77768e-005 ]
1497 : [ 2.59425e-005 ]
1498 : [ 2.23076e-005 ]
1499 : [ 2.03151e-005 ]
1500 : [ 1.9992e-005  ]
1501 : [ 2.07184e-005 ]
1502 : [ 1.96199e-005 ]
1503 : [ 1.92419e-005 ]
1504 : [ 2.25286e-005 ]
1505 : [ 1.99433e-005 ]
1506 : [ 2.06491e-005 ]
1507 : [ 1.98815e-005 ]
1508 : [ 1.89793e-005 ]
1509 : [ 1.796e-005   ]
1510 : [ 2.45626e-005 ]
1511 : [ 2.29688e-005 ]
1512 : [ 2.39287e-005 ]
1513 : [ 1.93069e-005 ]
1514 : [ 2.54501e-005 ]
1515 : [ 2.11302e-005 ]
1516 : [ 2.86337e-005 ]
1517 : [ 1.69945e-005 ]
1518 : [ 2.0356e-005  ]
1519 : [ 1.89326e-005 ]
1520 : [ 2.1928e-005  ]
1521 : [ 2.28034e-005 ]
1522 : [ 2.85631e-005 ]
1523 : [ 2.03945e-005 ]
1524 : [ 2.56925e-005 ]
1525 : [ 2.03637e-005 ]
1526 : [ 1.98542e-005 ]
1527 : [ 2.1741e-005  ]
1528 : [ 2.74684e-005 ]
1529 : [ 2.59953e-005 ]
1530 : [ 2.8941e-005  ]
1531 : [ 2.36119e-005 ]
1532 : [ 2.17007e-005 ]
1533 : [ 2.89635e-005 ]
1534 : [ 2.45162e-005 ]
1535 : [ 2.706e-005   ]
1536 : [ 1.95485e-005 ]
1537 : [ 1.94226e-005 ]
1538 : [ 1.85013e-005 ]
1539 : [ 1.84868e-005 ]
1540 : [ 2.27893e-005 ]
1541 : [ 1.90155e-005 ]
1542 : [ 3.00947e-005 ]
1543 : [ 2.28681e-005 ]
1544 : [ 2.06591e-005 ]
1545 : [ 1.92051e-005 ]
1546 : [ 2.82132e-005 ]
1547 : [ 2.16802e-005 ]
1548 : [ 2.15329e-005 ]
1549 : [ 2.19718e-005 ]
1550 : [ 2.41178e-005 ]
1551 : [ 2.03957e-005 ]
1552 : [ 2.78045e-005 ]
1553 : [ 2.12977e-005 ]
1554 : [ 2.25491e-005 ]
1555 : [ 2.02222e-005 ]
1556 : [ 1.87797e-005 ]
1557 : [ 1.87394e-005 ]
1558 : [ 1.89401e-005 ]
1559 : [ 2.53921e-005 ]
1560 : [ 2.7184e-005  ]
1561 : [ 2.35314e-005 ]
1562 : [ 2.12152e-005 ]
1563 : [ 1.71598e-005 ]
1564 : [ 2.94692e-005 ]
1565 : [ 3.0714e-005  ]
1566 : [ 2.52033e-005 ]
1567 : [ 2.12735e-005 ]
1568 : [ 2.28034e-005 ]
1569 : [ 1.82661e-005 ]
1570 : [ 1.79768e-005 ]
1571 : [ 1.88074e-005 ]
1572 : [ 2.58747e-005 ]
1573 : [ 2.90268e-005 ]
1574 : [ 2.44904e-005 ]
1575 : [ 2.16043e-005 ]
1576 : [ 2.459e-005   ]
1577 : [ 2.71789e-005 ]
1578 : [ 3.00327e-005 ]
1579 : [ 2.23767e-005 ]
1580 : [ 2.49475e-005 ]
1581 : [ 2.88963e-005 ]
1582 : [ 3.05413e-005 ]
1583 : [ 1.85101e-005 ]
1584 : [ 2.10828e-005 ]
1585 : [ 2.11729e-005 ]
1586 : [ 1.92748e-005 ]
1587 : [ 2.14178e-005 ]
1588 : [ 3.16454e-005 ]
1589 : [ 1.9405e-005  ]
1590 : [ 2.24778e-005 ]
1591 : [ 2.67337e-005 ]
1592 : [ 2.4127e-005  ]
1593 : [ 2.24823e-005 ]
1594 : [ 2.98059e-005 ]
1595 : [ 1.76579e-005 ]
1596 : [ 2.16048e-005 ]
1597 : [ 1.9981e-005  ]
1598 : [ 1.84102e-005 ]
1599 : [ 2.68693e-005 ]
1600 : [ 1.98028e-005 ]
1601 : [ 2.08541e-005 ]
1602 : [ 1.99399e-005 ]
1603 : [ 2.38657e-005 ]
1604 : [ 2.71401e-005 ]
1605 : [ 2.85372e-005 ]
1606 : [ 2.09564e-005 ]
1607 : [ 2.97953e-005 ]
1608 : [ 1.85036e-005 ]
1609 : [ 2.55296e-005 ]
1610 : [ 1.84516e-005 ]
1611 : [ 2.41212e-005 ]
1612 : [ 2.24861e-005 ]
1613 : [ 2.24873e-005 ]
1614 : [ 2.4565e-005  ]
1615 : [ 2.0846e-005  ]
1616 : [ 1.87472e-005 ]
1617 : [ 1.77969e-005 ]
1618 : [ 2.60493e-005 ]
1619 : [ 2.64579e-005 ]
1620 : [ 2.10773e-005 ]
1621 : [ 1.96451e-005 ]
1622 : [ 2.70158e-005 ]
1623 : [ 2.54883e-005 ]
1624 : [ 2.15144e-005 ]
1625 : [ 2.81082e-005 ]
1626 : [ 2.3956e-005  ]
1627 : [ 2.38425e-005 ]
1628 : [ 2.87631e-005 ]
1629 : [ 2.64368e-005 ]
1630 : [ 1.78346e-005 ]
1631 : [ 2.44708e-005 ]
1632 : [ 2.28084e-005 ]
1633 : [ 1.85681e-005 ]
1634 : [ 1.79023e-005 ]
1635 : [ 2.45626e-005 ]
1636 : [ 2.22827e-005 ]
1637 : [ 2.03009e-005 ]
1638 : [ 2.27915e-005 ]
1639 : [ 1.78528e-005 ]
1640 : [ 2.13087e-005 ]
1641 : [ 2.17531e-005 ]
1642 : [ 1.97943e-005 ]
1643 : [ 2.01761e-005 ]
1644 : [ 2.9915e-005  ]
1645 : [ 2.52663e-005 ]
1646 : [ 2.06775e-005 ]
1647 : [ 1.69942e-005 ]
1648 : [ 2.73084e-005 ]
1649 : [ 1.81421e-005 ]
1650 : [ 1.88084e-005 ]
1651 : [ 2.12432e-005 ]
1652 : [ 2.45711e-005 ]
1653 : [ 2.69115e-005 ]
1654 : [ 2.20279e-005 ]
1655 : [ 1.81433e-005 ]
1656 : [ 2.15777e-005 ]
1657 : [ 2.4682e-005  ]
1658 : [ 2.60895e-005 ]
1659 : [ 1.84001e-005 ]
1660 : [ 2.28178e-005 ]
1661 : [ 3.02629e-005 ]
1662 : [ 2.57574e-005 ]
1663 : [ 1.94077e-005 ]
1664 : [ 2.16685e-005 ]
1665 : [ 2.56259e-005 ]
1666 : [ 2.1691e-005  ]
1667 : [ 1.73293e-005 ]
1668 : [ 2.4945e-005  ]
1669 : [ 2.96415e-005 ]
1670 : [ 2.95714e-005 ]
1671 : [ 2.68414e-005 ]
1672 : [ 2.18889e-005 ]
1673 : [ 2.21055e-005 ]
1674 : [ 2.61282e-005 ]
1675 : [ 2.31622e-005 ]
1676 : [ 1.7126e-005  ]
1677 : [ 2.51046e-005 ]
1678 : [ 1.91683e-005 ]
1679 : [ 1.88039e-005 ]
1680 : [ 1.90725e-005 ]
1681 : [ 2.38988e-005 ]
1682 : [ 1.81289e-005 ]
1683 : [ 2.61652e-005 ]
1684 : [ 1.86141e-005 ]
1685 : [ 2.87165e-005 ]
1686 : [ 2.30327e-005 ]
1687 : [ 2.78474e-005 ]
1688 : [ 2.71671e-005 ]
1689 : [ 2.08459e-005 ]
1690 : [ 2.1493e-005  ]
1691 : [ 2.50157e-005 ]
1692 : [ 1.73285e-005 ]
1693 : [ 2.06509e-005 ]
1694 : [ 2.6229e-005  ]
1695 : [ 2.23929e-005 ]
1696 : [ 1.67909e-005 ]
1697 : [ 2.50223e-005 ]
1698 : [ 2.04049e-005 ]
1699 : [ 2.59981e-005 ]
1700 : [ 2.86107e-005 ]
1701 : [ 3.04579e-005 ]
1702 : [ 2.98666e-005 ]
1703 : [ 2.59992e-005 ]
1704 : [ 2.5431e-005  ]
1705 : [ 2.27553e-005 ]
1706 : [ 1.87263e-005 ]
1707 : [ 2.94507e-005 ]
1708 : [ 2.08007e-005 ]
1709 : [ 1.92135e-005 ]
1710 : [ 2.10485e-005 ]
1711 : [ 2.29086e-005 ]
1712 : [ 1.92298e-005 ]
1713 : [ 1.91986e-005 ]
1714 : [ 2.54914e-005 ]
1715 : [ 2.00274e-005 ]
1716 : [ 2.15146e-005 ]
1717 : [ 1.82586e-005 ]
1718 : [ 2.01655e-005 ]
1719 : [ 2.223e-005   ]
1720 : [ 2.57265e-005 ]
1721 : [ 2.95135e-005 ]
1722 : [ 2.09446e-005 ]
1723 : [ 2.6027e-005  ]
1724 : [ 2.41e-005    ]
1725 : [ 2.57085e-005 ]
1726 : [ 1.98782e-005 ]
1727 : [ 2.70848e-005 ]
1728 : [ 2.87519e-005 ]
1729 : [ 2.32196e-005 ]
1730 : [ 2.02323e-005 ]
1731 : [ 1.9878e-005  ]
1732 : [ 2.57511e-005 ]
1733 : [ 1.82634e-005 ]
1734 : [ 2.10077e-005 ]
1735 : [ 2.78873e-005 ]
1736 : [ 1.73308e-005 ]
1737 : [ 2.19569e-005 ]
1738 : [ 2.04867e-005 ]
1739 : [ 2.78519e-005 ]
1740 : [ 2.40599e-005 ]
1741 : [ 2.73451e-005 ]
1742 : [ 2.53099e-005 ]
1743 : [ 1.94566e-005 ]
1744 : [ 1.8828e-005  ]
1745 : [ 2.7663e-005  ]
1746 : [ 2.53239e-005 ]
1747 : [ 2.63174e-005 ]
1748 : [ 2.1436e-005  ]
1749 : [ 2.08405e-005 ]
1750 : [ 2.16257e-005 ]
1751 : [ 2.20705e-005 ]
1752 : [ 1.88731e-005 ]
1753 : [ 1.93854e-005 ]
1754 : [ 2.65051e-005 ]
1755 : [ 2.45614e-005 ]
1756 : [ 2.06526e-005 ]
1757 : [ 2.69465e-005 ]
1758 : [ 2.48663e-005 ]
1759 : [ 2.4262e-005  ]
1760 : [ 2.62181e-005 ]
1761 : [ 2.17303e-005 ]
1762 : [ 2.46102e-005 ]
1763 : [ 2.94638e-005 ]
1764 : [ 1.88704e-005 ]
1765 : [ 2.1892e-005  ]
1766 : [ 2.29248e-005 ]
1767 : [ 2.1761e-005  ]
1768 : [ 2.21062e-005 ]
1769 : [ 2.88282e-005 ]
1770 : [ 1.89364e-005 ]
1771 : [ 2.6236e-005  ]
1772 : [ 2.85866e-005 ]
1773 : [ 1.78394e-005 ]
1774 : [ 2.82244e-005 ]
1775 : [ 2.65759e-005 ]
1776 : [ 2.46351e-005 ]
1777 : [ 2.86887e-005 ]
1778 : [ 1.84917e-005 ]
1779 : [ 1.94467e-005 ]
1780 : [ 2.54285e-005 ]
1781 : [ 2.11558e-005 ]
1782 : [ 2.09659e-005 ]
1783 : [ 2.98955e-005 ]
1784 : [ 1.97408e-005 ]
1785 : [ 2.96006e-005 ]
1786 : [ 2.36866e-005 ]
1787 : [ 2.2198e-005  ]
1788 : [ 2.7629e-005  ]
1789 : [ 2.90126e-005 ]
1790 : [ 2.26907e-005 ]
1791 : [ 3.01361e-005 ]
1792 : [ 2.43569e-005 ]
1793 : [ 2.74288e-005 ]
1794 : [ 2.22292e-005 ]
1795 : [ 2.96179e-005 ]
1796 : [ 2.6634e-005  ]
1797 : [ 2.91426e-005 ]
1798 : [ 1.96451e-005 ]
1799 : [ 3.02271e-005 ]
1800 : [ 2.29527e-005 ]
1801 : [ 2.08698e-005 ]
1802 : [ 2.24617e-005 ]
1803 : [ 2.15073e-005 ]
1804 : [ 2.80581e-005 ]
1805 : [ 2.40347e-005 ]
1806 : [ 2.51618e-005 ]
1807 : [ 2.31641e-005 ]
1808 : [ 2.04889e-005 ]
1809 : [ 1.98891e-005 ]
1810 : [ 2.91045e-005 ]
1811 : [ 2.47662e-005 ]
1812 : [ 2.20286e-005 ]
1813 : [ 2.39574e-005 ]
1814 : [ 2.35957e-005 ]
1815 : [ 2.81977e-005 ]
1816 : [ 2.12257e-005 ]
1817 : [ 1.71898e-005 ]
1818 : [ 2.30151e-005 ]
1819 : [ 2.37548e-005 ]
1820 : [ 2.29172e-005 ]
1821 : [ 2.1336e-005  ]
1822 : [ 1.89714e-005 ]
1823 : [ 1.85937e-005 ]
1824 : [ 2.48224e-005 ]
1825 : [ 1.91762e-005 ]
1826 : [ 2.16608e-005 ]
1827 : [ 2.02535e-005 ]
1828 : [ 1.95353e-005 ]
1829 : [ 2.56337e-005 ]
1830 : [ 1.90317e-005 ]
1831 : [ 2.59236e-005 ]
1832 : [ 1.74329e-005 ]
1833 : [ 2.23046e-005 ]
1834 : [ 2.54252e-005 ]
1835 : [ 1.82465e-005 ]
1836 : [ 2.08716e-005 ]
1837 : [ 2.69959e-005 ]
1838 : [ 2.61481e-005 ]
1839 : [ 2.77396e-005 ]
1840 : [ 2.04917e-005 ]
1841 : [ 1.90434e-005 ]
1842 : [ 2.35084e-005 ]
1843 : [ 1.84456e-005 ]
1844 : [ 2.34446e-005 ]
1845 : [ 2.30625e-005 ]
1846 : [ 2.97534e-005 ]
1847 : [ 2.45933e-005 ]
1848 : [ 2.01472e-005 ]
1849 : [ 2.61539e-005 ]
1850 : [ 2.30053e-005 ]
1851 : [ 2.43662e-005 ]
1852 : [ 3.00282e-005 ]
1853 : [ 1.94006e-005 ]
1854 : [ 2.58474e-005 ]
1855 : [ 1.96263e-005 ]
1856 : [ 2.8165e-005  ]
1857 : [ 2.87709e-005 ]
1858 : [ 1.98921e-005 ]
1859 : [ 2.06135e-005 ]
1860 : [ 2.05874e-005 ]
1861 : [ 2.4533e-005  ]
1862 : [ 2.29354e-005 ]
1863 : [ 2.26534e-005 ]
1864 : [ 2.75703e-005 ]
1865 : [ 2.31218e-005 ]
1866 : [ 2.70851e-005 ]
1867 : [ 1.73709e-005 ]
1868 : [ 1.79728e-005 ]
1869 : [ 2.26149e-005 ]
1870 : [ 2.24314e-005 ]
1871 : [ 2.79296e-005 ]
1872 : [ 2.79881e-005 ]
1873 : [ 2.08486e-005 ]
1874 : [ 1.85019e-005 ]
1875 : [ 1.94449e-005 ]
1876 : [ 2.81573e-005 ]
1877 : [ 1.92777e-005 ]
1878 : [ 2.40173e-005 ]
1879 : [ 2.92218e-005 ]
1880 : [ 2.20658e-005 ]
1881 : [ 2.12108e-005 ]
1882 : [ 2.05136e-005 ]
1883 : [ 2.71882e-005 ]
1884 : [ 2.15308e-005 ]
1885 : [ 1.72515e-005 ]
1886 : [ 3.02538e-005 ]
1887 : [ 2.52613e-005 ]
1888 : [ 2.23122e-005 ]
1889 : [ 1.98229e-005 ]
1890 : [ 1.81178e-005 ]
1891 : [ 2.48333e-005 ]
1892 : [ 1.80958e-005 ]
1893 : [ 2.04178e-005 ]
1894 : [ 1.78287e-005 ]
1895 : [ 3.03047e-005 ]
1896 : [ 2.54089e-005 ]
1897 : [ 2.4227e-005  ]
1898 : [ 2.10125e-005 ]
1899 : [ 1.86132e-005 ]
1900 : [ 2.40407e-005 ]
1901 : [ 2.87075e-005 ]
1902 : [ 2.32361e-005 ]
1903 : [ 2.31135e-005 ]
1904 : [ 3.0497e-005  ]
1905 : [ 1.77297e-005 ]
1906 : [ 2.14891e-005 ]
1907 : [ 1.99981e-005 ]
1908 : [ 3.05939e-005 ]
1909 : [ 1.74223e-005 ]
1910 : [ 2.22731e-005 ]
1911 : [ 1.87619e-005 ]
1912 : [ 3.0193e-005  ]
1913 : [ 2.81181e-005 ]
1914 : [ 2.17409e-005 ]
1915 : [ 1.91527e-005 ]
1916 : [ 1.85717e-005 ]
1917 : [ 1.75118e-005 ]
1918 : [ 2.94225e-005 ]
1919 : [ 2.04489e-005 ]
1920 : [ 2.74563e-005 ]
1921 : [ 1.92976e-005 ]
1922 : [ 2.42811e-005 ]
1923 : [ 2.2949e-005  ]
1924 : [ 2.62951e-005 ]
1925 : [ 2.61417e-005 ]
1926 : [ 2.13542e-005 ]
1927 : [ 2.31607e-005 ]
1928 : [ 2.48229e-005 ]
1929 : [ 2.75861e-005 ]
1930 : [ 2.12808e-005 ]
1931 : [ 1.88358e-005 ]
1932 : [ 1.85511e-005 ]
1933 : [ 1.80837e-005 ]
1934 : [ 2.96273e-005 ]
1935 : [ 2.3899e-005  ]
1936 : [ 2.89807e-005 ]
1937 : [ 2.58485e-005 ]
1938 : [ 1.72285e-005 ]
1939 : [ 1.88057e-005 ]
1940 : [ 1.84163e-005 ]
1941 : [ 2.04284e-005 ]
1942 : [ 1.87508e-005 ]
1943 : [ 2.02786e-005 ]
1944 : [ 1.77653e-005 ]
1945 : [ 1.9003e-005  ]
1946 : [ 1.87831e-005 ]
1947 : [ 1.84557e-005 ]
1948 : [ 1.93413e-005 ]
1949 : [ 2.37927e-005 ]
1950 : [ 1.89706e-005 ]
1951 : [ 1.85902e-005 ]
1952 : [ 1.9601e-005  ]
1953 : [ 2.28586e-005 ]
1954 : [ 1.77583e-005 ]
1955 : [ 2.22849e-005 ]
1956 : [ 1.97402e-005 ]
1957 : [ 1.91774e-005 ]
1958 : [ 2.48351e-005 ]
1959 : [ 2.49111e-005 ]
1960 : [ 1.8306e-005  ]
1961 : [ 1.95647e-005 ]
1962 : [ 2.2188e-005  ]
1963 : [ 2.29152e-005 ]
1964 : [ 1.90818e-005 ]
1965 : [ 2.27932e-005 ]
1966 : [ 3.01042e-005 ]
1967 : [ 2.17534e-005 ]
1968 : [ 2.26002e-005 ]
1969 : [ 2.14896e-005 ]
1970 : [ 2.44632e-005 ]
1971 : [ 1.88868e-005 ]
1972 : [ 2.02e-005    ]
1973 : [ 2.12549e-005 ]
1974 : [ 3.10818e-005 ]
1975 : [ 1.82447e-005 ]
1976 : [ 2.67568e-005 ]
1977 : [ 2.82515e-005 ]
1978 : [ 2.33373e-005 ]
1979 : [ 1.86808e-005 ]
1980 : [ 2.66001e-005 ]
1981 : [ 2.35813e-005 ]
1982 : [ 2.96961e-005 ]
1983 : [ 2.4995e-005  ]
1984 : [ 1.73902e-005 ]
1985 : [ 2.3705e-005  ]
1986 : [ 1.75543e-005 ]
1987 : [ 1.91294e-005 ]
1988 : [ 2.10106e-005 ]
1989 : [ 2.05113e-005 ]
1990 : [ 3.01378e-005 ]
1991 : [ 2.06119e-005 ]
1992 : [ 2.06433e-005 ]
1993 : [ 2.7949e-005  ]
1994 : [ 2.08606e-005 ]
1995 : [ 2.08877e-005 ]
1996 : [ 1.86682e-005 ]
1997 : [ 2.24948e-005 ]
1998 : [ 2.95017e-005 ]
1999 : [ 2.2454e-005  ]
2000 : [ 2.16178e-005 ]
2001 : [ 1.87218e-005 ]
2002 : [ 2.2753e-005  ]
2003 : [ 2.14888e-005 ]
2004 : [ 1.73246e-005 ]
2005 : [ 2.41144e-005 ]
2006 : [ 2.49444e-005 ]
2007 : [ 1.86914e-005 ]
2008 : [ 1.88833e-005 ]
2009 : [ 2.54682e-005 ]
2010 : [ 2.06465e-005 ]
2011 : [ 2.91594e-005 ]
2012 : [ 1.88322e-005 ]
2013 : [ 1.89777e-005 ]
2014 : [ 2.15292e-005 ]
2015 : [ 2.04052e-005 ]
2016 : [ 1.86165e-005 ]
2017 : [ 2.44625e-005 ]
2018 : [ 2.18162e-005 ]
2019 : [ 2.13843e-005 ]
2020 : [ 2.77492e-005 ]
2021 : [ 2.77459e-005 ]
2022 : [ 2.74438e-005 ]
2023 : [ 2.65985e-005 ]
2024 : [ 2.7747e-005  ]
2025 : [ 1.87713e-005 ]
2026 : [ 2.84396e-005 ]
2027 : [ 3.05762e-005 ]
2028 : [ 3.04045e-005 ]
2029 : [ 2.04293e-005 ]
2030 : [ 2.57147e-005 ]
2031 : [ 2.9721e-005  ]
2032 : [ 2.24258e-005 ]
2033 : [ 2.47619e-005 ]
2034 : [ 2.08958e-005 ]
2035 : [ 1.81545e-005 ]
2036 : [ 2.02345e-005 ]
2037 : [ 2.93805e-005 ]
2038 : [ 3.01585e-005 ]
2039 : [ 1.85955e-005 ]
2040 : [ 1.85066e-005 ]
2041 : [ 2.7067e-005  ]
2042 : [ 1.9694e-005  ]
2043 : [ 1.96544e-005 ]
2044 : [ 2.37587e-005 ]
2045 : [ 1.9027e-005  ]
2046 : [ 1.69849e-005 ]
2047 : [ 2.10289e-005 ]
2048 : [ 2.58371e-005 ]
2049 : [ 2.99718e-005 ]
2050 : [ 2.31968e-005 ]
2051 : [ 2.34427e-005 ]
2052 : [ 1.9767e-005  ]
2053 : [ 1.87438e-005 ]
2054 : [ 1.9079e-005  ]
2055 : [ 2.58105e-005 ]
2056 : [ 2.20499e-005 ]
2057 : [ 2.69812e-005 ]
2058 : [ 2.24878e-005 ]
2059 : [ 2.62458e-005 ]
2060 : [ 2.47036e-005 ]
2061 : [ 2.08693e-005 ]
2062 : [ 2.02967e-005 ]
2063 : [ 2.19767e-005 ]
2064 : [ 2.63045e-005 ]
2065 : [ 2.62297e-005 ]
2066 : [ 2.82373e-005 ]
2067 : [ 3.03791e-005 ]
2068 : [ 1.93736e-005 ]
2069 : [ 2.50717e-005 ]
2070 : [ 1.91487e-005 ]
2071 : [ 2.89079e-005 ]
2072 : [ 2.33364e-005 ]
2073 : [ 2.50503e-005 ]
2074 : [ 2.87607e-005 ]
2075 : [ 2.20879e-005 ]
2076 : [ 1.70953e-005 ]
2077 : [ 2.55974e-005 ]
2078 : [ 1.93108e-005 ]
2079 : [ 2.10204e-005 ]
2080 : [ 1.92724e-005 ]
2081 : [ 1.8455e-005  ]
2082 : [ 2.6231e-005  ]
2083 : [ 2.05628e-005 ]
2084 : [ 2.2341e-005  ]
2085 : [ 2.1463e-005  ]
2086 : [ 1.96271e-005 ]
2087 : [ 1.94158e-005 ]
2088 : [ 1.97221e-005 ]
2089 : [ 2.2855e-005  ]
2090 : [ 2.74197e-005 ]
2091 : [ 2.56467e-005 ]
2092 : [ 2.66229e-005 ]
2093 : [ 2.12992e-005 ]
2094 : [ 1.81484e-005 ]
2095 : [ 1.68294e-005 ]
2096 : [ 1.94113e-005 ]
2097 : [ 2.55157e-005 ]
2098 : [ 2.97918e-005 ]
2099 : [ 2.44186e-005 ]
2100 : [ 2.16225e-005 ]
2101 : [ 1.83753e-005 ]
2102 : [ 1.95737e-005 ]
2103 : [ 2.71135e-005 ]
2104 : [ 2.74459e-005 ]
2105 : [ 2.77866e-005 ]
2106 : [ 2.7312e-005  ]
2107 : [ 2.5178e-005  ]
2108 : [ 2.22319e-005 ]
2109 : [ 1.98264e-005 ]
2110 : [ 2.63417e-005 ]
2111 : [ 2.32904e-005 ]
2112 : [ 1.95609e-005 ]
2113 : [ 2.35927e-005 ]
2114 : [ 2.51611e-005 ]
2115 : [ 1.77987e-005 ]
2116 : [ 2.65963e-005 ]
2117 : [ 2.41289e-005 ]
2118 : [ 1.83292e-005 ]
2119 : [ 1.71041e-005 ]
2120 : [ 1.76916e-005 ]
2121 : [ 2.22004e-005 ]
2122 : [ 2.80373e-005 ]
2123 : [ 2.16312e-005 ]
2124 : [ 1.86911e-005 ]
2125 : [ 1.82638e-005 ]
2126 : [ 2.80464e-005 ]
2127 : [ 2.40277e-005 ]
2128 : [ 2.35192e-005 ]
2129 : [ 2.09153e-005 ]
2130 : [ 2.11712e-005 ]
2131 : [ 2.46994e-005 ]
2132 : [ 2.78135e-005 ]
2133 : [ 2.15411e-005 ]
2134 : [ 2.69996e-005 ]
2135 : [ 1.99858e-005 ]
2136 : [ 2.85635e-005 ]
2137 : [ 1.88104e-005 ]
2138 : [ 2.02257e-005 ]
2139 : [ 2.01052e-005 ]
2140 : [ 1.89193e-005 ]
2141 : [ 2.29506e-005 ]
2142 : [ 2.87104e-005 ]
2143 : [ 1.99731e-005 ]
2144 : [ 2.05763e-005 ]
2145 : [ 1.96495e-005 ]
2146 : [ 2.48305e-005 ]
2147 : [ 2.30856e-005 ]
2148 : [ 3.08715e-005 ]
2149 : [ 2.60997e-005 ]
2150 : [ 2.66215e-005 ]
2151 : [ 1.88471e-005 ]
2152 : [ 2.21189e-005 ]
2153 : [ 2.07728e-005 ]
2154 : [ 2.33202e-005 ]
2155 : [ 2.49714e-005 ]
2156 : [ 3.05371e-005 ]
2157 : [ 2.52415e-005 ]
2158 : [ 2.56674e-005 ]
2159 : [ 2.77482e-005 ]
2160 : [ 2.1348e-005  ]
2161 : [ 2.53985e-005 ]
2162 : [ 2.6775e-005  ]
2163 : [ 2.05648e-005 ]
2164 : [ 2.13612e-005 ]
2165 : [ 2.16954e-005 ]
2166 : [ 1.79187e-005 ]
2167 : [ 2.03809e-005 ]
2168 : [ 2.09678e-005 ]
2169 : [ 2.89827e-005 ]
2170 : [ 2.08325e-005 ]
2171 : [ 2.3231e-005  ]
2172 : [ 2.19092e-005 ]
2173 : [ 2.35263e-005 ]
2174 : [ 2.25195e-005 ]
2175 : [ 2.66607e-005 ]
2176 : [ 2.68889e-005 ]
2177 : [ 2.10758e-005 ]
2178 : [ 1.73501e-005 ]
2179 : [ 2.13097e-005 ]
2180 : [ 2.87091e-005 ]
2181 : [ 2.71279e-005 ]
2182 : [ 2.00361e-005 ]
2183 : [ 2.63933e-005 ]
2184 : [ 2.17328e-005 ]
2185 : [ 3.03629e-005 ]
2186 : [ 2.28287e-005 ]
2187 : [ 2.06773e-005 ]
2188 : [ 2.16143e-005 ]
2189 : [ 2.50494e-005 ]
2190 : [ 1.97495e-005 ]
2191 : [ 2.42449e-005 ]
2192 : [ 1.95025e-005 ]
2193 : [ 1.77945e-005 ]
2194 : [ 2.88032e-005 ]
2195 : [ 2.05315e-005 ]
2196 : [ 2.25112e-005 ]
2197 : [ 2.90144e-005 ]
2198 : [ 2.46497e-005 ]
2199 : [ 2.82831e-005 ]
2200 : [ 2.28664e-005 ]
2201 : [ 2.57172e-005 ]
2202 : [ 2.00622e-005 ]
2203 : [ 2.63893e-005 ]
2204 : [ 2.93425e-005 ]
2205 : [ 2.75464e-005 ]
2206 : [ 2.81072e-005 ]
2207 : [ 2.11332e-005 ]
2208 : [ 2.36427e-005 ]
2209 : [ 2.40353e-005 ]
2210 : [ 2.36526e-005 ]
2211 : [ 2.43914e-005 ]
2212 : [ 2.38696e-005 ]
2213 : [ 2.52651e-005 ]
2214 : [ 2.17227e-005 ]
2215 : [ 1.96691e-005 ]
2216 : [ 1.84918e-005 ]
2217 : [ 2.57039e-005 ]
2218 : [ 2.5986e-005  ]
2219 : [ 2.4992e-005  ]
2220 : [ 2.11016e-005 ]
2221 : [ 1.97175e-005 ]
2222 : [ 2.15728e-005 ]
2223 : [ 1.91339e-005 ]
2224 : [ 2.11263e-005 ]
2225 : [ 2.21334e-005 ]
2226 : [ 2.04539e-005 ]
2227 : [ 1.80611e-005 ]
2228 : [ 1.9402e-005  ]
2229 : [ 2.70117e-005 ]
2230 : [ 1.94771e-005 ]
2231 : [ 2.03863e-005 ]
2232 : [ 2.53552e-005 ]
2233 : [ 3.00493e-005 ]
2234 : [ 2.24798e-005 ]
2235 : [ 1.77368e-005 ]
2236 : [ 2.23323e-005 ]
2237 : [ 2.55584e-005 ]
2238 : [ 2.03645e-005 ]
2239 : [ 2.06363e-005 ]
2240 : [ 2.59579e-005 ]
2241 : [ 2.96542e-005 ]
2242 : [ 1.97284e-005 ]
2243 : [ 1.9759e-005  ]
2244 : [ 1.9441e-005  ]
2245 : [ 2.81271e-005 ]
2246 : [ 1.77632e-005 ]
2247 : [ 2.86461e-005 ]
2248 : [ 2.30807e-005 ]
2249 : [ 2.43562e-005 ]
2250 : [ 2.71685e-005 ]
2251 : [ 1.78624e-005 ]
2252 : [ 2.93261e-005 ]
2253 : [ 1.88162e-005 ]
2254 : [ 2.24255e-005 ]
2255 : [ 2.41639e-005 ]
2256 : [ 2.89792e-005 ]
2257 : [ 2.76857e-005 ]
2258 : [ 2.6612e-005  ]
2259 : [ 1.74967e-005 ]
2260 : [ 2.94524e-005 ]
2261 : [ 1.85433e-005 ]
2262 : [ 2.88504e-005 ]
2263 : [ 1.80376e-005 ]
2264 : [ 2.78046e-005 ]
2265 : [ 2.04982e-005 ]
2266 : [ 2.19189e-005 ]
2267 : [ 2.39019e-005 ]
2268 : [ 2.24056e-005 ]
2269 : [ 2.7394e-005  ]
2270 : [ 2.95676e-005 ]
2271 : [ 1.80616e-005 ]
2272 : [ 2.86742e-005 ]
2273 : [ 2.84912e-005 ]
2274 : [ 3.01994e-005 ]
2275 : [ 2.93559e-005 ]
2276 : [ 2.6942e-005  ]
2277 : [ 2.20141e-005 ]
2278 : [ 2.48549e-005 ]
2279 : [ 3.03601e-005 ]
2280 : [ 2.10695e-005 ]
2281 : [ 3.03653e-005 ]
2282 : [ 1.87608e-005 ]
2283 : [ 2.44039e-005 ]
2284 : [ 2.11383e-005 ]
2285 : [ 2.34688e-005 ]
2286 : [ 1.81892e-005 ]
2287 : [ 2.51017e-005 ]
2288 : [ 1.87276e-005 ]
2289 : [ 1.82195e-005 ]
2290 : [ 2.88557e-005 ]
2291 : [ 2.3473e-005  ]
2292 : [ 2.87802e-005 ]
2293 : [ 1.89947e-005 ]
2294 : [ 2.10944e-005 ]
2295 : [ 2.42977e-005 ]
2296 : [ 1.795e-005   ]
2297 : [ 1.72375e-005 ]
2298 : [ 2.02361e-005 ]
2299 : [ 2.92243e-005 ]
2300 : [ 1.85871e-005 ]
2301 : [ 2.34182e-005 ]
2302 : [ 1.81993e-005 ]
2303 : [ 2.30765e-005 ]
2304 : [ 1.85505e-005 ]
2305 : [ 2.11801e-005 ]
2306 : [ 2.56082e-005 ]
2307 : [ 2.90346e-005 ]
2308 : [ 1.97515e-005 ]
2309 : [ 1.99067e-005 ]
2310 : [ 1.87056e-005 ]
2311 : [ 3.0441e-005  ]
2312 : [ 2.13319e-005 ]
2313 : [ 1.91422e-005 ]
2314 : [ 2.9082e-005  ]
2315 : [ 1.77685e-005 ]
2316 : [ 1.88038e-005 ]
2317 : [ 1.95986e-005 ]
2318 : [ 1.83296e-005 ]
2319 : [ 1.82261e-005 ]
2320 : [ 2.38013e-005 ]
2321 : [ 2.00044e-005 ]
2322 : [ 2.79392e-005 ]
2323 : [ 2.28403e-005 ]
2324 : [ 1.97347e-005 ]
2325 : [ 2.2206e-005  ]
2326 : [ 2.25446e-005 ]
2327 : [ 2.43383e-005 ]
2328 : [ 2.84213e-005 ]
2329 : [ 1.78672e-005 ]
2330 : [ 1.85199e-005 ]
2331 : [ 1.77945e-005 ]
2332 : [ 1.92466e-005 ]
2333 : [ 1.9535e-005  ]
2334 : [ 1.89439e-005 ]
2335 : [ 2.69431e-005 ]
2336 : [ 2.73463e-005 ]
2337 : [ 1.94079e-005 ]
2338 : [ 2.69702e-005 ]
2339 : [ 2.64285e-005 ]
2340 : [ 1.82509e-005 ]
2341 : [ 2.54375e-005 ]
2342 : [ 2.81214e-005 ]
2343 : [ 2.82296e-005 ]
2344 : [ 2.5826e-005  ]
2345 : [ 1.79611e-005 ]
2346 : [ 1.86175e-005 ]
2347 : [ 1.97303e-005 ]
2348 : [ 1.94917e-005 ]
2349 : [ 2.14867e-005 ]
2350 : [ 2.15237e-005 ]
2351 : [ 2.77171e-005 ]
2352 : [ 1.96296e-005 ]
2353 : [ 1.97297e-005 ]
2354 : [ 2.40746e-005 ]
2355 : [ 2.23061e-005 ]
2356 : [ 1.84329e-005 ]
2357 : [ 2.07612e-005 ]
2358 : [ 2.97872e-005 ]
2359 : [ 2.54865e-005 ]
2360 : [ 1.97216e-005 ]
2361 : [ 2.82302e-005 ]
2362 : [ 2.18715e-005 ]
2363 : [ 1.7505e-005  ]
2364 : [ 2.70217e-005 ]
2365 : [ 2.16905e-005 ]
2366 : [ 2.25062e-005 ]
2367 : [ 2.53185e-005 ]
2368 : [ 1.76776e-005 ]
2369 : [ 2.94949e-005 ]
2370 : [ 2.49014e-005 ]
2371 : [ 2.73241e-005 ]
2372 : [ 2.60977e-005 ]
2373 : [ 1.84268e-005 ]
2374 : [ 2.76853e-005 ]
2375 : [ 2.18518e-005 ]
2376 : [ 2.38057e-005 ]
2377 : [ 2.29354e-005 ]
2378 : [ 1.94382e-005 ]
2379 : [ 2.12387e-005 ]
2380 : [ 2.921e-005   ]
2381 : [ 1.82745e-005 ]
2382 : [ 1.98237e-005 ]
2383 : [ 1.96732e-005 ]
2384 : [ 2.02946e-005 ]
2385 : [ 2.34897e-005 ]
2386 : [ 3.08103e-005 ]
2387 : [ 1.9895e-005  ]
2388 : [ 1.87158e-005 ]
2389 : [ 1.78252e-005 ]
2390 : [ 1.87998e-005 ]
2391 : [ 1.99108e-005 ]
2392 : [ 2.06157e-005 ]
2393 : [ 2.35912e-005 ]
2394 : [ 2.74167e-005 ]
2395 : [ 2.88973e-005 ]
2396 : [ 1.78941e-005 ]
2397 : [ 2.7123e-005  ]
2398 : [ 3.02688e-005 ]
2399 : [ 2.77859e-005 ]
2400 : [ 2.7432e-005  ]
2401 : [ 2.37047e-005 ]
2402 : [ 2.35901e-005 ]
2403 : [ 1.84343e-005 ]
2404 : [ 2.83754e-005 ]
2405 : [ 2.07537e-005 ]
2406 : [ 2.64831e-005 ]
2407 : [ 2.59872e-005 ]
2408 : [ 1.89812e-005 ]
2409 : [ 2.36052e-005 ]
2410 : [ 2.51774e-005 ]
2411 : [ 2.04542e-005 ]
2412 : [ 2.38805e-005 ]
2413 : [ 2.09698e-005 ]
2414 : [ 2.33641e-005 ]
2415 : [ 2.13027e-005 ]
2416 : [ 1.84368e-005 ]
2417 : [ 1.76088e-005 ]
2418 : [ 2.81434e-005 ]
2419 : [ 2.82755e-005 ]
2420 : [ 2.83033e-005 ]
2421 : [ 2.90021e-005 ]
2422 : [ 2.29935e-005 ]
2423 : [ 2.22371e-005 ]
2424 : [ 1.82492e-005 ]
2425 : [ 2.48064e-005 ]
2426 : [ 2.01059e-005 ]
2427 : [ 2.52346e-005 ]
2428 : [ 2.00396e-005 ]
2429 : [ 2.43914e-005 ]
2430 : [ 2.7435e-005  ]
2431 : [ 2.49929e-005 ]
2432 : [ 2.365e-005   ]
2433 : [ 2.33917e-005 ]
2434 : [ 2.06652e-005 ]
2435 : [ 1.86022e-005 ]
2436 : [ 2.74795e-005 ]
2437 : [ 2.13549e-005 ]
2438 : [ 2.97063e-005 ]
2439 : [ 2.14704e-005 ]
2440 : [ 1.80968e-005 ]
2441 : [ 2.45193e-005 ]
2442 : [ 1.78674e-005 ]
2443 : [ 1.85731e-005 ]
2444 : [ 2.6e-005     ]
2445 : [ 2.06303e-005 ]
2446 : [ 2.37559e-005 ]
2447 : [ 2.8912e-005  ]
2448 : [ 2.85026e-005 ]
2449 : [ 2.00292e-005 ]
2450 : [ 2.00929e-005 ]
2451 : [ 1.89399e-005 ]
2452 : [ 2.40465e-005 ]
2453 : [ 2.92303e-005 ]
2454 : [ 2.22932e-005 ]
2455 : [ 1.85437e-005 ]
2456 : [ 1.74729e-005 ]
2457 : [ 2.20084e-005 ]
2458 : [ 3.00725e-005 ]
2459 : [ 1.78829e-005 ]
2460 : [ 2.40382e-005 ]
2461 : [ 2.78509e-005 ]
2462 : [ 3.04167e-005 ]
2463 : [ 2.57534e-005 ]
2464 : [ 2.08327e-005 ]
2465 : [ 2.10852e-005 ]
2466 : [ 2.77123e-005 ]
2467 : [ 2.24771e-005 ]
2468 : [ 2.57348e-005 ]
2469 : [ 2.151e-005   ]
2470 : [ 2.05809e-005 ]
2471 : [ 1.72204e-005 ]
2472 : [ 2.98452e-005 ]
2473 : [ 1.86018e-005 ]
2474 : [ 1.75365e-005 ]
2475 : [ 2.95122e-005 ]
2476 : [ 1.97692e-005 ]
2477 : [ 2.00284e-005 ]
2478 : [ 1.9178e-005  ]
2479 : [ 1.7421e-005  ]
2480 : [ 1.84602e-005 ]
2481 : [ 2.29675e-005 ]
2482 : [ 2.28391e-005 ]
2483 : [ 2.04704e-005 ]
2484 : [ 2.88168e-005 ]
2485 : [ 2.21884e-005 ]
2486 : [ 1.93047e-005 ]
2487 : [ 1.69723e-005 ]
2488 : [ 2.25246e-005 ]
2489 : [ 2.38924e-005 ]
2490 : [ 2.03552e-005 ]
2491 : [ 2.71848e-005 ]
2492 : [ 2.58841e-005 ]
2493 : [ 2.85653e-005 ]
2494 : [ 2.79483e-005 ]
2495 : [ 1.93144e-005 ]
2496 : [ 2.7567e-005  ]
2497 : [ 2.81461e-005 ]
2498 : [ 2.60969e-005 ]
2499 : [ 2.74709e-005 ]
2500 : [ 2.66489e-005 ]
2501 : [ 2.65958e-005 ]
2502 : [ 1.85733e-005 ]
2503 : [ 2.44229e-005 ]
2504 : [ 2.64389e-005 ]
2505 : [ 2.27207e-005 ]
2506 : [ 1.72945e-005 ]
2507 : [ 1.92815e-005 ]
2508 : [ 1.84429e-005 ]
2509 : [ 1.9031e-005  ]
2510 : [ 2.46132e-005 ]
2511 : [ 2.08545e-005 ]
2512 : [ 1.8345e-005  ]
2513 : [ 2.32881e-005 ]
2514 : [ 2.17511e-005 ]
2515 : [ 2.92329e-005 ]
2516 : [ 2.44001e-005 ]
2517 : [ 2.27884e-005 ]
2518 : [ 2.63567e-005 ]
2519 : [ 2.0572e-005  ]
2520 : [ 2.2373e-005  ]
2521 : [ 2.57336e-005 ]
2522 : [ 2.23487e-005 ]
2523 : [ 2.1366e-005  ]
2524 : [ 2.84816e-005 ]
2525 : [ 2.38423e-005 ]
2526 : [ 2.58866e-005 ]
2527 : [ 1.673e-005   ]
2528 : [ 2.90424e-005 ]
2529 : [ 2.8275e-005  ]
2530 : [ 1.84461e-005 ]
2531 : [ 2.63032e-005 ]
2532 : [ 2.96287e-005 ]
2533 : [ 2.10471e-005 ]
2534 : [ 2.1628e-005  ]
2535 : [ 2.68694e-005 ]
2536 : [ 2.03327e-005 ]
2537 : [ 2.40331e-005 ]
2538 : [ 1.94129e-005 ]
2539 : [ 1.92775e-005 ]
2540 : [ 2.24813e-005 ]
2541 : [ 1.9201e-005  ]
2542 : [ 1.78103e-005 ]
2543 : [ 1.94486e-005 ]
2544 : [ 1.97894e-005 ]
2545 : [ 2.01045e-005 ]
2546 : [ 1.97702e-005 ]
2547 : [ 2.55156e-005 ]
2548 : [ 2.54229e-005 ]
2549 : [ 3.04214e-005 ]
2550 : [ 2.14691e-005 ]
2551 : [ 2.44035e-005 ]
2552 : [ 3.14729e-005 ]
2553 : [ 2.22049e-005 ]
2554 : [ 2.03874e-005 ]
2555 : [ 2.21005e-005 ]
2556 : [ 2.11397e-005 ]
2557 : [ 2.45144e-005 ]
2558 : [ 2.36328e-005 ]
2559 : [ 2.3477e-005  ]
2560 : [ 3.19237e-005 ]
2561 : [ 1.89287e-005 ]
2562 : [ 2.11704e-005 ]
2563 : [ 1.86829e-005 ]
2564 : [ 2.52686e-005 ]
2565 : [ 1.79945e-005 ]
2566 : [ 2.43451e-005 ]
2567 : [ 2.83298e-005 ]
2568 : [ 1.69973e-005 ]
2569 : [ 2.22216e-005 ]
2570 : [ 2.70002e-005 ]
2571 : [ 2.64157e-005 ]
2572 : [ 2.39899e-005 ]
2573 : [ 2.59819e-005 ]
2574 : [ 1.8799e-005  ]
2575 : [ 2.90409e-005 ]
2576 : [ 2.07922e-005 ]
2577 : [ 2.85848e-005 ]
2578 : [ 2.60398e-005 ]
2579 : [ 2.38102e-005 ]
2580 : [ 1.88682e-005 ]
2581 : [ 3.00815e-005 ]
2582 : [ 2.5107e-005  ]
2583 : [ 2.23183e-005 ]
2584 : [ 2.09189e-005 ]
2585 : [ 1.92627e-005 ]
2586 : [ 2.55521e-005 ]
2587 : [ 2.19254e-005 ]
2588 : [ 2.45469e-005 ]
2589 : [ 1.86967e-005 ]
2590 : [ 2.47365e-005 ]
2591 : [ 2.2278e-005  ]
2592 : [ 2.02539e-005 ]
2593 : [ 2.70857e-005 ]
2594 : [ 2.81197e-005 ]
2595 : [ 2.68091e-005 ]
2596 : [ 2.44646e-005 ]
2597 : [ 2.46027e-005 ]
2598 : [ 2.10017e-005 ]
2599 : [ 2.73518e-005 ]
2600 : [ 2.1228e-005  ]
2601 : [ 1.95805e-005 ]
2602 : [ 2.0647e-005  ]
2603 : [ 2.30643e-005 ]
2604 : [ 2.2362e-005  ]
2605 : [ 2.04987e-005 ]
2606 : [ 2.25264e-005 ]
2607 : [ 2.70981e-005 ]
2608 : [ 2.15265e-005 ]
2609 : [ 1.98328e-005 ]
2610 : [ 1.96506e-005 ]
2611 : [ 1.98192e-005 ]
2612 : [ 2.0632e-005  ]
2613 : [ 2.38126e-005 ]
2614 : [ 2.35241e-005 ]
2615 : [ 2.90995e-005 ]
2616 : [ 2.7788e-005  ]
2617 : [ 2.1728e-005  ]
2618 : [ 2.87829e-005 ]
2619 : [ 2.54481e-005 ]
2620 : [ 1.96796e-005 ]
2621 : [ 2.19241e-005 ]
2622 : [ 2.83056e-005 ]
2623 : [ 2.31415e-005 ]
2624 : [ 2.25304e-005 ]
2625 : [ 2.21955e-005 ]
2626 : [ 1.70384e-005 ]
2627 : [ 2.19936e-005 ]
2628 : [ 1.76428e-005 ]
2629 : [ 2.70045e-005 ]
2630 : [ 2.9611e-005  ]
2631 : [ 2.98032e-005 ]
2632 : [ 1.73479e-005 ]
2633 : [ 1.92331e-005 ]
2634 : [ 2.97887e-005 ]
2635 : [ 2.69651e-005 ]
2636 : [ 2.46168e-005 ]
2637 : [ 2.248e-005   ]
2638 : [ 1.87125e-005 ]
2639 : [ 1.90275e-005 ]
2640 : [ 1.78112e-005 ]
2641 : [ 2.08604e-005 ]
2642 : [ 2.96729e-005 ]
2643 : [ 2.17579e-005 ]
2644 : [ 2.04972e-005 ]
2645 : [ 2.3007e-005  ]
2646 : [ 2.29491e-005 ]
2647 : [ 2.04257e-005 ]
2648 : [ 2.62807e-005 ]
2649 : [ 2.68217e-005 ]
2650 : [ 2.10787e-005 ]
2651 : [ 2.28225e-005 ]
2652 : [ 2.24113e-005 ]
2653 : [ 2.98502e-005 ]
2654 : [ 2.76729e-005 ]
2655 : [ 2.52574e-005 ]
2656 : [ 2.49838e-005 ]
2657 : [ 2.00674e-005 ]
2658 : [ 2.61938e-005 ]
2659 : [ 1.95269e-005 ]
2660 : [ 2.20838e-005 ]
2661 : [ 1.82659e-005 ]
2662 : [ 2.15736e-005 ]
2663 : [ 2.76608e-005 ]
2664 : [ 1.97421e-005 ]
2665 : [ 1.67973e-005 ]
2666 : [ 2.97023e-005 ]
2667 : [ 2.62546e-005 ]
2668 : [ 2.8752e-005  ]
2669 : [ 2.16101e-005 ]
2670 : [ 2.342e-005   ]
2671 : [ 2.72647e-005 ]
2672 : [ 2.87558e-005 ]
2673 : [ 1.90302e-005 ]
2674 : [ 1.87905e-005 ]
2675 : [ 2.10278e-005 ]
2676 : [ 2.09598e-005 ]
2677 : [ 1.9279e-005  ]
2678 : [ 2.04801e-005 ]
2679 : [ 2.07003e-005 ]
2680 : [ 2.1149e-005  ]
2681 : [ 2.77629e-005 ]
2682 : [ 2.85525e-005 ]
2683 : [ 2.6166e-005  ]
2684 : [ 2.66377e-005 ]
2685 : [ 1.76755e-005 ]
2686 : [ 1.77171e-005 ]
2687 : [ 2.70986e-005 ]
2688 : [ 2.76147e-005 ]
2689 : [ 2.30011e-005 ]
2690 : [ 2.27364e-005 ]
2691 : [ 1.89899e-005 ]
2692 : [ 2.80925e-005 ]
2693 : [ 2.37739e-005 ]
2694 : [ 2.97967e-005 ]
2695 : [ 2.49665e-005 ]
2696 : [ 2.37336e-005 ]
2697 : [ 2.07336e-005 ]
2698 : [ 2.51593e-005 ]
2699 : [ 2.29468e-005 ]
2700 : [ 2.19832e-005 ]
2701 : [ 2.73609e-005 ]
2702 : [ 2.1637e-005  ]
2703 : [ 2.24581e-005 ]
2704 : [ 1.89667e-005 ]
2705 : [ 2.46911e-005 ]
2706 : [ 1.75338e-005 ]
2707 : [ 1.97761e-005 ]
2708 : [ 2.57086e-005 ]
2709 : [ 2.85712e-005 ]
2710 : [ 2.18451e-005 ]
2711 : [ 1.97854e-005 ]
2712 : [ 2.06143e-005 ]
2713 : [ 2.26382e-005 ]
2714 : [ 2.48751e-005 ]
2715 : [ 1.99451e-005 ]
2716 : [ 2.85256e-005 ]
2717 : [ 2.40511e-005 ]
2718 : [ 1.79081e-005 ]
2719 : [ 2.02593e-005 ]
2720 : [ 2.24593e-005 ]
2721 : [ 2.99847e-005 ]
2722 : [ 2.83419e-005 ]
2723 : [ 2.33938e-005 ]
2724 : [ 1.81352e-005 ]
2725 : [ 2.55401e-005 ]
2726 : [ 2.80805e-005 ]
2727 : [ 1.95163e-005 ]
2728 : [ 2.28617e-005 ]
2729 : [ 1.87923e-005 ]
2730 : [ 2.21825e-005 ]
2731 : [ 1.9653e-005  ]
2732 : [ 2.66299e-005 ]
2733 : [ 2.58365e-005 ]
2734 : [ 1.97268e-005 ]
2735 : [ 2.23656e-005 ]
2736 : [ 2.06133e-005 ]
2737 : [ 1.8642e-005  ]
2738 : [ 2.07625e-005 ]
2739 : [ 2.10601e-005 ]
2740 : [ 2.16512e-005 ]
2741 : [ 2.53698e-005 ]
2742 : [ 1.92086e-005 ]
2743 : [ 2.3965e-005  ]
2744 : [ 2.21516e-005 ]
2745 : [ 2.1873e-005  ]
2746 : [ 2.29821e-005 ]
2747 : [ 2.25723e-005 ]
2748 : [ 2.53555e-005 ]
2749 : [ 2.34439e-005 ]
2750 : [ 1.96534e-005 ]
2751 : [ 3.05463e-005 ]
2752 : [ 2.96002e-005 ]
2753 : [ 2.17149e-005 ]
2754 : [ 1.85767e-005 ]
2755 : [ 2.05698e-005 ]
2756 : [ 2.4471e-005  ]
2757 : [ 2.17127e-005 ]
2758 : [ 2.2346e-005  ]
2759 : [ 2.49525e-005 ]
2760 : [ 2.70758e-005 ]
2761 : [ 2.29966e-005 ]
2762 : [ 2.42111e-005 ]
2763 : [ 1.91805e-005 ]
2764 : [ 1.83147e-005 ]
2765 : [ 1.92162e-005 ]
2766 : [ 2.8397e-005  ]
2767 : [ 2.53243e-005 ]
2768 : [ 2.27187e-005 ]
2769 : [ 2.70487e-005 ]
2770 : [ 2.02194e-005 ]
2771 : [ 2.15904e-005 ]
2772 : [ 1.85293e-005 ]
2773 : [ 2.61143e-005 ]
2774 : [ 1.85202e-005 ]
2775 : [ 2.11469e-005 ]
2776 : [ 2.67121e-005 ]
2777 : [ 2.41895e-005 ]
2778 : [ 2.75517e-005 ]
2779 : [ 2.11061e-005 ]
2780 : [ 1.75745e-005 ]
2781 : [ 2.07655e-005 ]
2782 : [ 2.45822e-005 ]
2783 : [ 1.79748e-005 ]
2784 : [ 2.42532e-005 ]
2785 : [ 2.49694e-005 ]
2786 : [ 2.74121e-005 ]
2787 : [ 2.4961e-005  ]
2788 : [ 2.13711e-005 ]
2789 : [ 1.96046e-005 ]
2790 : [ 1.89543e-005 ]
2791 : [ 2.1138e-005  ]
2792 : [ 2.13293e-005 ]
2793 : [ 2.57769e-005 ]
2794 : [ 2.65276e-005 ]
2795 : [ 3.07188e-005 ]
2796 : [ 2.20292e-005 ]
2797 : [ 2.03544e-005 ]
2798 : [ 2.2799e-005  ]
2799 : [ 2.19944e-005 ]
2800 : [ 2.44589e-005 ]
2801 : [ 2.92981e-005 ]
2802 : [ 2.30457e-005 ]
2803 : [ 1.91291e-005 ]
2804 : [ 3.02255e-005 ]
2805 : [ 2.31559e-005 ]
2806 : [ 2.06051e-005 ]
2807 : [ 2.58807e-005 ]
2808 : [ 1.94148e-005 ]
2809 : [ 1.98049e-005 ]
2810 : [ 1.67821e-005 ]
2811 : [ 2.24518e-005 ]
2812 : [ 2.9052e-005  ]
2813 : [ 2.91867e-005 ]
2814 : [ 3.00828e-005 ]
2815 : [ 2.78851e-005 ]
2816 : [ 2.66677e-005 ]
2817 : [ 2.62881e-005 ]
2818 : [ 2.24007e-005 ]
2819 : [ 2.22602e-005 ]
2820 : [ 2.71546e-005 ]
2821 : [ 2.10027e-005 ]
2822 : [ 2.67086e-005 ]
2823 : [ 1.89309e-005 ]
2824 : [ 2.38323e-005 ]
2825 : [ 2.15568e-005 ]
2826 : [ 1.7603e-005  ]
2827 : [ 2.05204e-005 ]
2828 : [ 3.10761e-005 ]
2829 : [ 2.82692e-005 ]
2830 : [ 1.85539e-005 ]
2831 : [ 2.06873e-005 ]
2832 : [ 1.90401e-005 ]
2833 : [ 2.16095e-005 ]
2834 : [ 1.93649e-005 ]
2835 : [ 2.95707e-005 ]
2836 : [ 2.96723e-005 ]
2837 : [ 2.37668e-005 ]
2838 : [ 2.51648e-005 ]
2839 : [ 2.83575e-005 ]
2840 : [ 2.26898e-005 ]
2841 : [ 2.9999e-005  ]
2842 : [ 2.83876e-005 ]
2843 : [ 2.11069e-005 ]
2844 : [ 2.48308e-005 ]
2845 : [ 2.20847e-005 ]
2846 : [ 1.91303e-005 ]
2847 : [ 2.6333e-005  ]
2848 : [ 2.72748e-005 ]
2849 : [ 1.69549e-005 ]
2850 : [ 2.07388e-005 ]
2851 : [ 1.96484e-005 ]
2852 : [ 1.87399e-005 ]
2853 : [ 2.81367e-005 ]
2854 : [ 2.96284e-005 ]
2855 : [ 2.23658e-005 ]
2856 : [ 1.88311e-005 ]
2857 : [ 2.13323e-005 ]
2858 : [ 1.84543e-005 ]
2859 : [ 2.89943e-005 ]
2860 : [ 1.8082e-005  ]
2861 : [ 2.07514e-005 ]
2862 : [ 2.24077e-005 ]
2863 : [ 1.82215e-005 ]
2864 : [ 2.17024e-005 ]
2865 : [ 2.06459e-005 ]
2866 : [ 2.0305e-005  ]
2867 : [ 1.87651e-005 ]
2868 : [ 2.21832e-005 ]
2869 : [ 2.41291e-005 ]
2870 : [ 1.82546e-005 ]
2871 : [ 3.00118e-005 ]
2872 : [ 2.6839e-005  ]
2873 : [ 2.23249e-005 ]
2874 : [ 2.63333e-005 ]
2875 : [ 2.26946e-005 ]
2876 : [ 1.72821e-005 ]
2877 : [ 2.67598e-005 ]
2878 : [ 2.52085e-005 ]
2879 : [ 2.51286e-005 ]
2880 : [ 2.44225e-005 ]
2881 : [ 2.59712e-005 ]
2882 : [ 2.34099e-005 ]
2883 : [ 2.05488e-005 ]
2884 : [ 1.95713e-005 ]
2885 : [ 2.17614e-005 ]
2886 : [ 2.24e-005    ]
2887 : [ 1.74988e-005 ]
2888 : [ 1.99416e-005 ]
2889 : [ 2.41226e-005 ]
2890 : [ 1.96708e-005 ]
2891 : [ 2.45946e-005 ]
2892 : [ 2.26404e-005 ]
2893 : [ 2.68465e-005 ]
2894 : [ 2.25578e-005 ]
2895 : [ 1.79523e-005 ]
2896 : [ 2.11999e-005 ]
2897 : [ 2.00313e-005 ]
2898 : [ 2.27197e-005 ]
2899 : [ 1.90953e-005 ]
2900 : [ 2.07024e-005 ]
2901 : [ 2.5365e-005  ]
2902 : [ 1.95449e-005 ]
2903 : [ 2.34305e-005 ]
2904 : [ 2.06894e-005 ]
2905 : [ 1.89402e-005 ]
2906 : [ 2.13161e-005 ]
2907 : [ 2.7011e-005  ]
2908 : [ 1.9211e-005  ]
2909 : [ 2.24602e-005 ]
2910 : [ 1.96151e-005 ]
2911 : [ 2.1243e-005  ]
2912 : [ 2.44149e-005 ]
2913 : [ 2.35898e-005 ]
2914 : [ 1.96702e-005 ]
2915 : [ 1.9742e-005  ]
2916 : [ 2.68577e-005 ]
2917 : [ 2.32742e-005 ]
2918 : [ 2.75472e-005 ]
2919 : [ 1.85754e-005 ]
2920 : [ 2.7487e-005  ]
2921 : [ 2.1378e-005  ]
2922 : [ 1.7591e-005  ]
2923 : [ 1.7919e-005  ]
2924 : [ 1.68004e-005 ]
2925 : [ 2.00757e-005 ]
2926 : [ 2.29454e-005 ]
2927 : [ 3.01821e-005 ]
2928 : [ 2.2032e-005  ]
2929 : [ 2.30345e-005 ]
2930 : [ 2.41136e-005 ]
2931 : [ 2.91763e-005 ]
2932 : [ 2.19651e-005 ]
2933 : [ 1.86053e-005 ]
2934 : [ 2.18101e-005 ]
2935 : [ 2.0519e-005  ]
2936 : [ 2.7364e-005  ]
2937 : [ 1.94578e-005 ]
2938 : [ 1.90826e-005 ]
2939 : [ 1.96265e-005 ]
2940 : [ 1.92256e-005 ]
2941 : [ 2.95771e-005 ]
2942 : [ 2.26961e-005 ]
2943 : [ 2.61602e-005 ]
2944 : [ 1.76407e-005 ]
2945 : [ 2.59908e-005 ]
2946 : [ 2.14482e-005 ]
2947 : [ 1.85761e-005 ]
2948 : [ 2.82511e-005 ]
2949 : [ 2.11498e-005 ]
2950 : [ 2.43509e-005 ]
2951 : [ 1.79447e-005 ]
2952 : [ 2.19631e-005 ]
2953 : [ 2.09255e-005 ]
2954 : [ 1.87625e-005 ]
2955 : [ 2.11296e-005 ]
2956 : [ 2.03872e-005 ]
2957 : [ 2.0134e-005  ]
2958 : [ 2.37015e-005 ]
2959 : [ 2.99076e-005 ]
2960 : [ 1.87502e-005 ]
2961 : [ 2.1903e-005  ]
2962 : [ 2.89632e-005 ]
2963 : [ 2.97389e-005 ]
2964 : [ 1.83721e-005 ]
2965 : [ 2.66274e-005 ]
2966 : [ 1.84414e-005 ]
2967 : [ 1.88089e-005 ]
2968 : [ 2.53912e-005 ]
2969 : [ 2.32724e-005 ]
2970 : [ 2.29537e-005 ]
2971 : [ 2.10708e-005 ]
2972 : [ 2.00064e-005 ]
2973 : [ 2.72751e-005 ]
2974 : [ 2.92e-005    ]
2975 : [ 1.88128e-005 ]
2976 : [ 2.15665e-005 ]
2977 : [ 2.00735e-005 ]
2978 : [ 1.88274e-005 ]
2979 : [ 2.58839e-005 ]
2980 : [ 2.00148e-005 ]
2981 : [ 2.2762e-005  ]
2982 : [ 2.30724e-005 ]
2983 : [ 2.53103e-005 ]
2984 : [ 1.9073e-005  ]
2985 : [ 2.16177e-005 ]
2986 : [ 1.64186e-005 ]
2987 : [ 1.87121e-005 ]
2988 : [ 2.60756e-005 ]
2989 : [ 2.03203e-005 ]
2990 : [ 2.00606e-005 ]
2991 : [ 2.13098e-005 ]
2992 : [ 1.99181e-005 ]
2993 : [ 2.45211e-005 ]
2994 : [ 2.01834e-005 ]
2995 : [ 1.75691e-005 ]
2996 : [ 2.72371e-005 ]
2997 : [ 2.71058e-005 ]
2998 : [ 1.95092e-005 ]
2999 : [ 1.75279e-005 ]
3000 : [ 1.84424e-005 ]
3001 : [ 2.50768e-005 ]
3002 : [ 2.17623e-005 ]
3003 : [ 2.4891e-005  ]
3004 : [ 2.72921e-005 ]
3005 : [ 2.75826e-005 ]
3006 : [ 1.72133e-005 ]
3007 : [ 2.5269e-005  ]
3008 : [ 3.05195e-005 ]
3009 : [ 2.04062e-005 ]
3010 : [ 1.94125e-005 ]
3011 : [ 2.86587e-005 ]
3012 : [ 2.55936e-005 ]
3013 : [ 1.83576e-005 ]
3014 : [ 2.13131e-005 ]
3015 : [ 2.48882e-005 ]
3016 : [ 1.88078e-005 ]
3017 : [ 2.3954e-005  ]
3018 : [ 1.9965e-005  ]
3019 : [ 2.06481e-005 ]
3020 : [ 2.38981e-005 ]
3021 : [ 2.06132e-005 ]
3022 : [ 1.85344e-005 ]
3023 : [ 1.94451e-005 ]
3024 : [ 2.4358e-005  ]
3025 : [ 2.21421e-005 ]
3026 : [ 2.69699e-005 ]
3027 : [ 2.61947e-005 ]
3028 : [ 2.66785e-005 ]
3029 : [ 2.36111e-005 ]
3030 : [ 2.1499e-005  ]
3031 : [ 2.10089e-005 ]
3032 : [ 2.60047e-005 ]
3033 : [ 2.07873e-005 ]
3034 : [ 1.98792e-005 ]
3035 : [ 2.4915e-005  ]
3036 : [ 2.98358e-005 ]
3037 : [ 2.23135e-005 ]
3038 : [ 1.80114e-005 ]
3039 : [ 2.10895e-005 ]
3040 : [ 2.47773e-005 ]
3041 : [ 2.97018e-005 ]
3042 : [ 1.86975e-005 ]
3043 : [ 2.65997e-005 ]
3044 : [ 2.25998e-005 ]
3045 : [ 1.80736e-005 ]
3046 : [ 2.62847e-005 ]
3047 : [ 2.51127e-005 ]
3048 : [ 2.77096e-005 ]
3049 : [ 2.35076e-005 ]
3050 : [ 1.87714e-005 ]
3051 : [ 2.11073e-005 ]
3052 : [ 2.50067e-005 ]
3053 : [ 2.53101e-005 ]
3054 : [ 2.06806e-005 ]
3055 : [ 2.13344e-005 ]
3056 : [ 1.93486e-005 ]
3057 : [ 2.15112e-005 ]
3058 : [ 2.67981e-005 ]
3059 : [ 2.39155e-005 ]
3060 : [ 2.80706e-005 ]
3061 : [ 2.71374e-005 ]
3062 : [ 2.79417e-005 ]
3063 : [ 2.77547e-005 ]
3064 : [ 2.67211e-005 ]
3065 : [ 2.27784e-005 ]
3066 : [ 1.78128e-005 ]
3067 : [ 1.76083e-005 ]
3068 : [ 2.1083e-005  ]
3069 : [ 2.6878e-005  ]
3070 : [ 2.97436e-005 ]
3071 : [ 1.87998e-005 ]
3072 : [ 2.61009e-005 ]
3073 : [ 1.87606e-005 ]
3074 : [ 1.98686e-005 ]
3075 : [ 2.87533e-005 ]
3076 : [ 2.61081e-005 ]
3077 : [ 2.97611e-005 ]
3078 : [ 2.974e-005   ]
3079 : [ 1.89233e-005 ]
3080 : [ 2.78166e-005 ]
3081 : [ 1.71885e-005 ]
3082 : [ 2.15766e-005 ]
3083 : [ 2.99759e-005 ]
3084 : [ 2.36714e-005 ]
3085 : [ 2.12666e-005 ]
3086 : [ 1.96452e-005 ]
3087 : [ 2.07518e-005 ]
3088 : [ 1.99252e-005 ]
3089 : [ 2.02261e-005 ]
3090 : [ 2.19848e-005 ]
3091 : [ 2.84055e-005 ]
3092 : [ 2.13114e-005 ]
3093 : [ 2.28922e-005 ]
3094 : [ 2.27978e-005 ]
3095 : [ 2.63759e-005 ]
3096 : [ 2.29747e-005 ]
3097 : [ 1.97954e-005 ]
3098 : [ 2.33423e-005 ]
3099 : [ 2.96319e-005 ]
3100 : [ 3.04395e-005 ]
3101 : [ 2.23295e-005 ]
3102 : [ 1.79071e-005 ]
3103 : [ 1.94205e-005 ]
3104 : [ 1.98315e-005 ]
3105 : [ 2.68682e-005 ]
3106 : [ 1.86132e-005 ]
3107 : [ 1.79667e-005 ]
3108 : [ 2.54505e-005 ]
3109 : [ 2.34496e-005 ]
3110 : [ 1.96624e-005 ]
3111 : [ 2.8806e-005  ]
3112 : [ 2.25091e-005 ]
3113 : [ 2.87818e-005 ]
3114 : [ 2.9006e-005  ]
3115 : [ 2.81434e-005 ]
3116 : [ 2.96272e-005 ]
3117 : [ 2.24982e-005 ]
3118 : [ 2.11145e-005 ]
3119 : [ 2.19665e-005 ]
3120 : [ 2.17304e-005 ]
3121 : [ 2.9183e-005  ]
3122 : [ 1.70849e-005 ]
3123 : [ 2.50293e-005 ]
3124 : [ 2.09382e-005 ]
3125 : [ 2.39039e-005 ]
3126 : [ 1.72269e-005 ]
3127 : [ 2.41382e-005 ]
3128 : [ 2.0243e-005  ]
3129 : [ 1.76001e-005 ]
3130 : [ 1.91772e-005 ]
3131 : [ 1.83808e-005 ]
3132 : [ 2.30954e-005 ]
3133 : [ 2.31688e-005 ]
3134 : [ 1.76494e-005 ]
3135 : [ 2.13856e-005 ]
3136 : [ 2.25264e-005 ]
3137 : [ 1.74601e-005 ]
3138 : [ 2.6269e-005  ]
3139 : [ 2.39238e-005 ]
3140 : [ 1.80313e-005 ]
3141 : [ 1.94237e-005 ]
3142 : [ 2.06798e-005 ]
3143 : [ 1.90664e-005 ]
3144 : [ 2.02501e-005 ]
3145 : [ 1.98974e-005 ]
3146 : [ 2.45745e-005 ]
3147 : [ 2.65889e-005 ]
3148 : [ 2.97288e-005 ]
3149 : [ 2.20916e-005 ]
3150 : [ 1.90193e-005 ]
3151 : [ 2.18871e-005 ]
3152 : [ 1.81824e-005 ]
3153 : [ 2.30928e-005 ]
3154 : [ 2.97088e-005 ]
3155 : [ 2.21065e-005 ]
3156 : [ 2.84125e-005 ]
3157 : [ 2.08181e-005 ]
3158 : [ 2.83926e-005 ]
3159 : [ 2.1966e-005  ]
3160 : [ 2.20779e-005 ]
3161 : [ 2.46511e-005 ]
3162 : [ 2.07765e-005 ]
3163 : [ 2.10744e-005 ]
3164 : [ 2.31055e-005 ]
3165 : [ 2.31284e-005 ]
3166 : [ 2.6955e-005  ]
3167 : [ 2.46793e-005 ]
3168 : [ 2.47298e-005 ]
3169 : [ 1.90706e-005 ]
3170 : [ 2.18524e-005 ]
3171 : [ 2.44356e-005 ]
3172 : [ 1.93176e-005 ]
3173 : [ 2.23044e-005 ]
3174 : [ 2.29603e-005 ]
3175 : [ 2.06794e-005 ]
3176 : [ 2.11458e-005 ]
3177 : [ 2.49642e-005 ]
3178 : [ 2.36326e-005 ]
3179 : [ 2.10783e-005 ]
3180 : [ 2.19449e-005 ]
3181 : [ 3.01644e-005 ]
3182 : [ 2.65488e-005 ]
3183 : [ 2.39944e-005 ]
3184 : [ 2.65949e-005 ]
3185 : [ 2.59233e-005 ]
3186 : [ 2.29806e-005 ]
3187 : [ 2.91373e-005 ]
3188 : [ 1.93092e-005 ]
3189 : [ 2.93292e-005 ]
3190 : [ 2.14507e-005 ]
3191 : [ 1.83719e-005 ]
3192 : [ 2.24314e-005 ]
3193 : [ 2.43592e-005 ]
3194 : [ 2.51556e-005 ]
3195 : [ 2.39606e-005 ]
3196 : [ 2.89911e-005 ]
3197 : [ 2.17142e-005 ]
3198 : [ 2.31879e-005 ]
3199 : [ 2.14025e-005 ]
3200 : [ 2.64839e-005 ]
3201 : [ 2.27841e-005 ]
3202 : [ 2.2728e-005  ]
3203 : [ 2.84894e-005 ]
3204 : [ 2.86572e-005 ]
3205 : [ 1.81931e-005 ]
3206 : [ 2.23153e-005 ]
3207 : [ 2.29337e-005 ]
3208 : [ 2.05696e-005 ]
3209 : [ 2.40453e-005 ]
3210 : [ 2.19219e-005 ]
3211 : [ 2.68958e-005 ]
3212 : [ 2.95861e-005 ]
3213 : [ 2.20415e-005 ]
3214 : [ 2.52541e-005 ]
3215 : [ 2.36602e-005 ]
3216 : [ 2.0939e-005  ]
3217 : [ 2.54647e-005 ]
3218 : [ 2.29715e-005 ]
3219 : [ 2.58609e-005 ]
3220 : [ 2.7472e-005  ]
3221 : [ 2.56227e-005 ]
3222 : [ 2.90676e-005 ]
3223 : [ 1.81785e-005 ]
3224 : [ 2.39482e-005 ]
3225 : [ 1.83338e-005 ]
3226 : [ 2.8178e-005  ]
3227 : [ 2.60125e-005 ]
3228 : [ 2.3677e-005  ]
3229 : [ 1.91798e-005 ]
3230 : [ 2.06778e-005 ]
3231 : [ 1.91393e-005 ]
3232 : [ 2.35773e-005 ]
3233 : [ 2.21399e-005 ]
3234 : [ 1.86476e-005 ]
3235 : [ 2.20709e-005 ]
3236 : [ 2.05644e-005 ]
3237 : [ 1.93972e-005 ]
3238 : [ 1.92046e-005 ]
3239 : [ 2.70361e-005 ]
3240 : [ 2.76223e-005 ]
3241 : [ 2.03812e-005 ]
3242 : [ 2.88782e-005 ]
3243 : [ 2.13343e-005 ]
3244 : [ 3.01712e-005 ]
3245 : [ 2.79111e-005 ]
3246 : [ 2.07821e-005 ]
3247 : [ 2.23535e-005 ]
3248 : [ 2.47734e-005 ]
3249 : [ 2.49591e-005 ]
3250 : [ 2.24407e-005 ]
3251 : [ 2.90097e-005 ]
3252 : [ 2.90284e-005 ]
3253 : [ 1.86015e-005 ]
3254 : [ 2.90873e-005 ]
3255 : [ 2.46932e-005 ]
3256 : [ 2.11843e-005 ]
3257 : [ 2.59486e-005 ]
3258 : [ 2.04211e-005 ]
3259 : [ 2.05257e-005 ]
3260 : [ 2.06997e-005 ]
3261 : [ 2.17482e-005 ]
3262 : [ 2.33371e-005 ]
3263 : [ 1.86115e-005 ]
3264 : [ 2.06054e-005 ]
3265 : [ 2.9092e-005  ]
3266 : [ 2.30831e-005 ]
3267 : [ 2.84626e-005 ]
3268 : [ 1.9183e-005  ]
3269 : [ 2.49101e-005 ]
3270 : [ 2.45792e-005 ]
3271 : [ 2.08612e-005 ]
3272 : [ 3.05116e-005 ]
3273 : [ 2.21165e-005 ]
3274 : [ 2.029e-005   ]
3275 : [ 2.65178e-005 ]
3276 : [ 2.8481e-005  ]
3277 : [ 2.33967e-005 ]
3278 : [ 2.05331e-005 ]
3279 : [ 2.83548e-005 ]
3280 : [ 2.10805e-005 ]
3281 : [ 2.57788e-005 ]
3282 : [ 1.85164e-005 ]
3283 : [ 2.07637e-005 ]
3284 : [ 1.94898e-005 ]
3285 : [ 1.85645e-005 ]
3286 : [ 2.81188e-005 ]
3287 : [ 2.51658e-005 ]
3288 : [ 2.47637e-005 ]
3289 : [ 2.45029e-005 ]
3290 : [ 2.4009e-005  ]
3291 : [ 2.63582e-005 ]
3292 : [ 2.98774e-005 ]
3293 : [ 2.22473e-005 ]
3294 : [ 1.90488e-005 ]
3295 : [ 1.73402e-005 ]
3296 : [ 2.5604e-005  ]
3297 : [ 1.91602e-005 ]
3298 : [ 2.24759e-005 ]
3299 : [ 2.11549e-005 ]
3300 : [ 1.71722e-005 ]
3301 : [ 1.78419e-005 ]
3302 : [ 1.79351e-005 ]
3303 : [ 2.03691e-005 ]
3304 : [ 2.84524e-005 ]
3305 : [ 1.96728e-005 ]
3306 : [ 2.67057e-005 ]
3307 : [ 1.91164e-005 ]
3308 : [ 2.75115e-005 ]
3309 : [ 2.94363e-005 ]
3310 : [ 2.88045e-005 ]
3311 : [ 2.43257e-005 ]
3312 : [ 3.00656e-005 ]
3313 : [ 2.67394e-005 ]
3314 : [ 2.4544e-005  ]
3315 : [ 2.08874e-005 ]
3316 : [ 2.59409e-005 ]
3317 : [ 2.06122e-005 ]
3318 : [ 2.42415e-005 ]
3319 : [ 2.02868e-005 ]
3320 : [ 2.34009e-005 ]
3321 : [ 1.92455e-005 ]
3322 : [ 2.20525e-005 ]
3323 : [ 1.86631e-005 ]
3324 : [ 2.05061e-005 ]
3325 : [ 2.75182e-005 ]
3326 : [ 1.84768e-005 ]
3327 : [ 1.80204e-005 ]
3328 : [ 1.71426e-005 ]
3329 : [ 2.38154e-005 ]
3330 : [ 2.22827e-005 ]
3331 : [ 2.31572e-005 ]
3332 : [ 2.40498e-005 ]
3333 : [ 3.06402e-005 ]
3334 : [ 2.65058e-005 ]
3335 : [ 2.07266e-005 ]
3336 : [ 1.9239e-005  ]
3337 : [ 1.86865e-005 ]
3338 : [ 2.67144e-005 ]
3339 : [ 1.92431e-005 ]
3340 : [ 2.10809e-005 ]
3341 : [ 2.24387e-005 ]
3342 : [ 1.92678e-005 ]
3343 : [ 2.84838e-005 ]
3344 : [ 1.90008e-005 ]
3345 : [ 2.44649e-005 ]
3346 : [ 1.9027e-005  ]
3347 : [ 2.41474e-005 ]
3348 : [ 2.32284e-005 ]
3349 : [ 1.96215e-005 ]
3350 : [ 2.83316e-005 ]
3351 : [ 2.58074e-005 ]
3352 : [ 2.22668e-005 ]
3353 : [ 2.81182e-005 ]
3354 : [ 2.27498e-005 ]
3355 : [ 2.03367e-005 ]
3356 : [ 2.20572e-005 ]
3357 : [ 2.07097e-005 ]
3358 : [ 1.78582e-005 ]
3359 : [ 1.88556e-005 ]
3360 : [ 2.12649e-005 ]
3361 : [ 2.00579e-005 ]
3362 : [ 2.51203e-005 ]
3363 : [ 1.99743e-005 ]
3364 : [ 2.37631e-005 ]
3365 : [ 2.52026e-005 ]
3366 : [ 1.76608e-005 ]
3367 : [ 2.8356e-005  ]
3368 : [ 1.72533e-005 ]
3369 : [ 2.41247e-005 ]
3370 : [ 2.59112e-005 ]
3371 : [ 2.74098e-005 ]
3372 : [ 2.01593e-005 ]
3373 : [ 2.0228e-005  ]
3374 : [ 2.00661e-005 ]
3375 : [ 2.22443e-005 ]
3376 : [ 1.76849e-005 ]
3377 : [ 1.95366e-005 ]
3378 : [ 2.138e-005   ]
3379 : [ 2.10076e-005 ]
3380 : [ 2.60902e-005 ]
3381 : [ 2.55057e-005 ]
3382 : [ 2.92812e-005 ]
3383 : [ 2.83456e-005 ]
3384 : [ 2.7657e-005  ]
3385 : [ 2.08132e-005 ]
3386 : [ 2.04218e-005 ]
3387 : [ 1.95577e-005 ]
3388 : [ 2.53855e-005 ]
3389 : [ 1.97495e-005 ]
3390 : [ 1.94095e-005 ]
3391 : [ 2.18192e-005 ]
3392 : [ 2.50204e-005 ]
3393 : [ 2.24066e-005 ]
3394 : [ 2.44351e-005 ]
3395 : [ 1.88203e-005 ]
3396 : [ 1.71157e-005 ]
3397 : [ 2.0368e-005  ]
3398 : [ 2.86616e-005 ]
3399 : [ 1.92449e-005 ]
3400 : [ 2.2169e-005  ]
3401 : [ 2.30386e-005 ]
3402 : [ 1.88192e-005 ]
3403 : [ 2.53201e-005 ]
3404 : [ 2.60746e-005 ]
3405 : [ 2.59467e-005 ]
3406 : [ 2.40944e-005 ]
3407 : [ 2.78425e-005 ]
3408 : [ 1.64616e-005 ]
3409 : [ 2.74918e-005 ]
3410 : [ 2.14466e-005 ]
3411 : [ 2.12226e-005 ]
3412 : [ 1.95883e-005 ]
3413 : [ 2.62628e-005 ]
3414 : [ 2.70748e-005 ]
3415 : [ 2.10449e-005 ]
3416 : [ 2.25569e-005 ]
3417 : [ 2.12288e-005 ]
3418 : [ 2.47353e-005 ]
3419 : [ 2.90654e-005 ]
3420 : [ 1.86676e-005 ]
3421 : [ 1.76657e-005 ]
3422 : [ 2.68546e-005 ]
3423 : [ 2.90412e-005 ]
3424 : [ 2.68795e-005 ]
3425 : [ 2.76476e-005 ]
3426 : [ 2.79723e-005 ]
3427 : [ 2.31392e-005 ]
3428 : [ 1.98915e-005 ]
3429 : [ 2.9547e-005  ]
3430 : [ 2.18933e-005 ]
3431 : [ 2.85928e-005 ]
3432 : [ 2.45705e-005 ]
3433 : [ 1.85574e-005 ]
3434 : [ 1.6997e-005  ]
3435 : [ 2.69151e-005 ]
3436 : [ 2.31482e-005 ]
3437 : [ 2.42353e-005 ]
3438 : [ 2.93358e-005 ]
3439 : [ 1.81199e-005 ]
3440 : [ 2.96067e-005 ]
3441 : [ 2.18271e-005 ]
3442 : [ 2.58362e-005 ]
3443 : [ 2.5746e-005  ]
3444 : [ 2.6406e-005  ]
3445 : [ 2.62923e-005 ]
3446 : [ 2.40305e-005 ]
3447 : [ 2.27963e-005 ]
3448 : [ 2.46091e-005 ]
3449 : [ 2.15135e-005 ]
3450 : [ 1.95076e-005 ]
3451 : [ 2.07001e-005 ]
3452 : [ 2.38794e-005 ]
3453 : [ 2.69756e-005 ]
3454 : [ 2.07601e-005 ]
3455 : [ 2.43932e-005 ]
3456 : [ 2.43268e-005 ]
3457 : [ 1.64323e-005 ]
3458 : [ 1.75553e-005 ]
3459 : [ 2.04474e-005 ]
3460 : [ 2.78724e-005 ]
3461 : [ 2.41465e-005 ]
3462 : [ 2.28227e-005 ]
3463 : [ 1.90985e-005 ]
3464 : [ 2.76858e-005 ]
3465 : [ 2.31399e-005 ]
3466 : [ 2.63082e-005 ]
3467 : [ 2.0159e-005  ]
3468 : [ 3.12197e-005 ]
3469 : [ 2.49023e-005 ]
3470 : [ 2.2114e-005  ]
3471 : [ 1.99159e-005 ]
3472 : [ 1.93168e-005 ]
3473 : [ 1.85669e-005 ]
3474 : [ 2.19482e-005 ]
3475 : [ 2.07321e-005 ]
3476 : [ 2.47249e-005 ]
3477 : [ 1.94603e-005 ]
3478 : [ 2.78707e-005 ]
3479 : [ 2.48176e-005 ]
3480 : [ 2.94536e-005 ]
3481 : [ 2.96011e-005 ]
3482 : [ 2.45126e-005 ]
3483 : [ 2.89103e-005 ]
3484 : [ 1.91283e-005 ]
3485 : [ 1.93925e-005 ]
3486 : [ 2.80601e-005 ]
3487 : [ 2.15611e-005 ]
3488 : [ 2.20977e-005 ]
3489 : [ 2.75718e-005 ]
3490 : [ 2.44631e-005 ]
3491 : [ 2.77163e-005 ]
3492 : [ 2.24295e-005 ]
3493 : [ 3.03711e-005 ]
3494 : [ 2.15041e-005 ]
3495 : [ 3.0023e-005  ]
3496 : [ 2.24231e-005 ]
3497 : [ 2.97902e-005 ]
3498 : [ 1.96049e-005 ]
3499 : [ 1.86799e-005 ]
3500 : [ 2.17015e-005 ]
3501 : [ 2.20159e-005 ]
3502 : [ 2.21768e-005 ]
3503 : [ 1.69066e-005 ]
3504 : [ 1.93405e-005 ]
3505 : [ 2.35442e-005 ]
3506 : [ 2.78487e-005 ]
3507 : [ 1.84997e-005 ]
3508 : [ 2.07036e-005 ]
3509 : [ 2.30015e-005 ]
3510 : [ 2.64021e-005 ]
3511 : [ 2.94221e-005 ]
3512 : [ 1.73236e-005 ]
3513 : [ 2.09477e-005 ]
3514 : [ 2.75389e-005 ]
3515 : [ 2.62518e-005 ]
3516 : [ 2.64519e-005 ]
3517 : [ 2.17769e-005 ]
3518 : [ 1.925e-005   ]
3519 : [ 2.89442e-005 ]
3520 : [ 2.8597e-005  ]
3521 : [ 1.92773e-005 ]
3522 : [ 2.05956e-005 ]
3523 : [ 2.82333e-005 ]
3524 : [ 2.24833e-005 ]
3525 : [ 2.54912e-005 ]
3526 : [ 2.60384e-005 ]
3527 : [ 2.92829e-005 ]
3528 : [ 2.13897e-005 ]
3529 : [ 2.49291e-005 ]
3530 : [ 2.40568e-005 ]
3531 : [ 1.88763e-005 ]
3532 : [ 1.94964e-005 ]
3533 : [ 2.29625e-005 ]
3534 : [ 2.06959e-005 ]
3535 : [ 1.94346e-005 ]
3536 : [ 2.7711e-005  ]
3537 : [ 2.87576e-005 ]
3538 : [ 1.77475e-005 ]
3539 : [ 2.97809e-005 ]
3540 : [ 2.87986e-005 ]
3541 : [ 3.07619e-005 ]
3542 : [ 2.61043e-005 ]
3543 : [ 1.92775e-005 ]
3544 : [ 2.10485e-005 ]
3545 : [ 2.05979e-005 ]
3546 : [ 1.7776e-005  ]
3547 : [ 2.61137e-005 ]
3548 : [ 2.19556e-005 ]
3549 : [ 2.63018e-005 ]
3550 : [ 1.89949e-005 ]
3551 : [ 2.83947e-005 ]
3552 : [ 2.34743e-005 ]
3553 : [ 2.97555e-005 ]
3554 : [ 2.23049e-005 ]
3555 : [ 2.08091e-005 ]
3556 : [ 2.39153e-005 ]
3557 : [ 2.15205e-005 ]
3558 : [ 2.60761e-005 ]
3559 : [ 1.72449e-005 ]
3560 : [ 2.74046e-005 ]
3561 : [ 2.2487e-005  ]
3562 : [ 1.97137e-005 ]
3563 : [ 2.31296e-005 ]
3564 : [ 2.08024e-005 ]
3565 : [ 2.53636e-005 ]
3566 : [ 2.05802e-005 ]
3567 : [ 1.91526e-005 ]
3568 : [ 2.45364e-005 ]
3569 : [ 2.29757e-005 ]
3570 : [ 2.64163e-005 ]
3571 : [ 2.41256e-005 ]
3572 : [ 2.66389e-005 ]
3573 : [ 2.45597e-005 ]
3574 : [ 2.46607e-005 ]
3575 : [ 1.98075e-005 ]
3576 : [ 2.47885e-005 ]
3577 : [ 2.23458e-005 ]
3578 : [ 2.56062e-005 ]
3579 : [ 1.97887e-005 ]
3580 : [ 2.20813e-005 ]
3581 : [ 2.03227e-005 ]
3582 : [ 2.11079e-005 ]
3583 : [ 2.09146e-005 ]
3584 : [ 2.56122e-005 ]
3585 : [ 1.91265e-005 ]
3586 : [ 2.68718e-005 ]
3587 : [ 2.78175e-005 ]
3588 : [ 2.78911e-005 ]
3589 : [ 2.06917e-005 ]
3590 : [ 2.12447e-005 ]
3591 : [ 2.94996e-005 ]
3592 : [ 2.70276e-005 ]
3593 : [ 2.50636e-005 ]
3594 : [ 2.004e-005   ]
3595 : [ 1.90458e-005 ]
3596 : [ 2.95473e-005 ]
3597 : [ 2.0346e-005  ]
3598 : [ 2.39752e-005 ]
3599 : [ 2.03362e-005 ]
3600 : [ 1.83978e-005 ]
3601 : [ 2.62274e-005 ]
3602 : [ 2.28165e-005 ]
3603 : [ 2.578e-005   ]
3604 : [ 2.07596e-005 ]
3605 : [ 2.16158e-005 ]
3606 : [ 1.92614e-005 ]
3607 : [ 1.85852e-005 ]
3608 : [ 2.30175e-005 ]
3609 : [ 2.87265e-005 ]
3610 : [ 2.46799e-005 ]
3611 : [ 2.30363e-005 ]
3612 : [ 2.19374e-005 ]
3613 : [ 2.12447e-005 ]
3614 : [ 2.50159e-005 ]
3615 : [ 1.72437e-005 ]
3616 : [ 2.13545e-005 ]
3617 : [ 1.74709e-005 ]
3618 : [ 2.81222e-005 ]
3619 : [ 2.63478e-005 ]
3620 : [ 2.92922e-005 ]
3621 : [ 2.21905e-005 ]
3622 : [ 2.82497e-005 ]
3623 : [ 2.49073e-005 ]
3624 : [ 2.64794e-005 ]
3625 : [ 2.10889e-005 ]
3626 : [ 2.68537e-005 ]
3627 : [ 1.87437e-005 ]
3628 : [ 2.10976e-005 ]
3629 : [ 2.84976e-005 ]
3630 : [ 2.33075e-005 ]
3631 : [ 2.21564e-005 ]
3632 : [ 3.00503e-005 ]
3633 : [ 2.38441e-005 ]
3634 : [ 2.65887e-005 ]
3635 : [ 3.14082e-005 ]
3636 : [ 2.7362e-005  ]
3637 : [ 2.93474e-005 ]
3638 : [ 1.99203e-005 ]
3639 : [ 1.97099e-005 ]
3640 : [ 1.91404e-005 ]
3641 : [ 1.78334e-005 ]
3642 : [ 2.39084e-005 ]
3643 : [ 2.25827e-005 ]
3644 : [ 2.78887e-005 ]
3645 : [ 1.79685e-005 ]
3646 : [ 2.79562e-005 ]
3647 : [ 2.28944e-005 ]
3648 : [ 1.69861e-005 ]
3649 : [ 2.01075e-005 ]
3650 : [ 2.67183e-005 ]
3651 : [ 2.72511e-005 ]
3652 : [ 1.87252e-005 ]
3653 : [ 1.98625e-005 ]
3654 : [ 2.92046e-005 ]
3655 : [ 2.06965e-005 ]
3656 : [ 2.04889e-005 ]
3657 : [ 2.18662e-005 ]
3658 : [ 2.29509e-005 ]
3659 : [ 2.84633e-005 ]
3660 : [ 1.93596e-005 ]
3661 : [ 2.81977e-005 ]
3662 : [ 2.40258e-005 ]
3663 : [ 2.37491e-005 ]
3664 : [ 2.12555e-005 ]
3665 : [ 1.75425e-005 ]
3666 : [ 1.97731e-005 ]
3667 : [ 2.11544e-005 ]
3668 : [ 2.38627e-005 ]
3669 : [ 1.76299e-005 ]
3670 : [ 2.17739e-005 ]
3671 : [ 2.28054e-005 ]
3672 : [ 2.88116e-005 ]
3673 : [ 2.10611e-005 ]
3674 : [ 1.94213e-005 ]
3675 : [ 2.26528e-005 ]
3676 : [ 2.43446e-005 ]
3677 : [ 2.18098e-005 ]
3678 : [ 1.83498e-005 ]
3679 : [ 1.95237e-005 ]
3680 : [ 2.03187e-005 ]
3681 : [ 2.2082e-005  ]
3682 : [ 2.16972e-005 ]
3683 : [ 2.33243e-005 ]
3684 : [ 2.23604e-005 ]
3685 : [ 2.35752e-005 ]
3686 : [ 2.32431e-005 ]
3687 : [ 2.05749e-005 ]
3688 : [ 2.10765e-005 ]
3689 : [ 1.90011e-005 ]
3690 : [ 2.72423e-005 ]
3691 : [ 1.93227e-005 ]
3692 : [ 2.72323e-005 ]
3693 : [ 1.94903e-005 ]
3694 : [ 2.84934e-005 ]
3695 : [ 2.46258e-005 ]
3696 : [ 3.00681e-005 ]
3697 : [ 2.33624e-005 ]
3698 : [ 2.18761e-005 ]
3699 : [ 2.01115e-005 ]
3700 : [ 1.84925e-005 ]
3701 : [ 2.51798e-005 ]
3702 : [ 1.67102e-005 ]
3703 : [ 2.38037e-005 ]
3704 : [ 1.96805e-005 ]
3705 : [ 2.03696e-005 ]
3706 : [ 2.08238e-005 ]
3707 : [ 2.3523e-005  ]
3708 : [ 1.89552e-005 ]
3709 : [ 2.59718e-005 ]
3710 : [ 2.20137e-005 ]
3711 : [ 2.0982e-005  ]
3712 : [ 2.88933e-005 ]
3713 : [ 1.97206e-005 ]
3714 : [ 2.56588e-005 ]
3715 : [ 1.9773e-005  ]
3716 : [ 2.61139e-005 ]
3717 : [ 2.23287e-005 ]
3718 : [ 2.38481e-005 ]
3719 : [ 2.01364e-005 ]
3720 : [ 2.82084e-005 ]
3721 : [ 2.02685e-005 ]
3722 : [ 1.9944e-005  ]
3723 : [ 2.63916e-005 ]
3724 : [ 2.71959e-005 ]
3725 : [ 2.66429e-005 ]
3726 : [ 2.61164e-005 ]
3727 : [ 2.17054e-005 ]
3728 : [ 1.96778e-005 ]
3729 : [ 1.9067e-005  ]
3730 : [ 1.81654e-005 ]
3731 : [ 2.51474e-005 ]
3732 : [ 1.94216e-005 ]
3733 : [ 2.91234e-005 ]
3734 : [ 2.16825e-005 ]
3735 : [ 2.95302e-005 ]
3736 : [ 2.41722e-005 ]
3737 : [ 2.87826e-005 ]
3738 : [ 1.90104e-005 ]
3739 : [ 1.96296e-005 ]
3740 : [ 2.5673e-005  ]
3741 : [ 2.20914e-005 ]
3742 : [ 2.3945e-005  ]
3743 : [ 2.1015e-005  ]
3744 : [ 1.98543e-005 ]
3745 : [ 2.25705e-005 ]
3746 : [ 2.67595e-005 ]
3747 : [ 2.48667e-005 ]
3748 : [ 2.21009e-005 ]
3749 : [ 2.43394e-005 ]
3750 : [ 2.42351e-005 ]
3751 : [ 2.27254e-005 ]
3752 : [ 2.24057e-005 ]
3753 : [ 2.77393e-005 ]
3754 : [ 2.98682e-005 ]
3755 : [ 1.95628e-005 ]
3756 : [ 1.77795e-005 ]
3757 : [ 2.07504e-005 ]
3758 : [ 2.34724e-005 ]
3759 : [ 2.76775e-005 ]
3760 : [ 2.22264e-005 ]
3761 : [ 2.24567e-005 ]
3762 : [ 2.20899e-005 ]
3763 : [ 2.1071e-005  ]
3764 : [ 2.31525e-005 ]
3765 : [ 2.11512e-005 ]
3766 : [ 2.64337e-005 ]
3767 : [ 2.12012e-005 ]
3768 : [ 1.78394e-005 ]
3769 : [ 2.2332e-005  ]
3770 : [ 2.86006e-005 ]
3771 : [ 2.1658e-005  ]
3772 : [ 2.64452e-005 ]
3773 : [ 2.19344e-005 ]
3774 : [ 2.32562e-005 ]
3775 : [ 1.70273e-005 ]
3776 : [ 2.36714e-005 ]
3777 : [ 2.78495e-005 ]
3778 : [ 2.37499e-005 ]
3779 : [ 1.77266e-005 ]
3780 : [ 2.03746e-005 ]
3781 : [ 2.30422e-005 ]
3782 : [ 2.56643e-005 ]
3783 : [ 1.79883e-005 ]
3784 : [ 2.6941e-005  ]
3785 : [ 2.3902e-005  ]
3786 : [ 2.54401e-005 ]
3787 : [ 2.19513e-005 ]
3788 : [ 2.22676e-005 ]
3789 : [ 2.99225e-005 ]
3790 : [ 1.88465e-005 ]
3791 : [ 2.36678e-005 ]
3792 : [ 2.26839e-005 ]
3793 : [ 1.84504e-005 ]
3794 : [ 2.94164e-005 ]
3795 : [ 2.25956e-005 ]
3796 : [ 2.88322e-005 ]
3797 : [ 2.27629e-005 ]
3798 : [ 1.96641e-005 ]
3799 : [ 1.928e-005   ]
3800 : [ 2.53927e-005 ]
3801 : [ 2.97698e-005 ]
3802 : [ 2.39295e-005 ]
3803 : [ 2.64795e-005 ]
3804 : [ 2.03455e-005 ]
3805 : [ 1.88336e-005 ]
3806 : [ 2.65084e-005 ]
3807 : [ 2.45561e-005 ]
3808 : [ 2.31859e-005 ]
3809 : [ 2.5155e-005  ]
3810 : [ 2.71456e-005 ]
3811 : [ 2.01134e-005 ]
3812 : [ 2.18881e-005 ]
3813 : [ 2.58903e-005 ]
3814 : [ 2.0791e-005  ]
3815 : [ 1.99978e-005 ]
3816 : [ 2.86697e-005 ]
3817 : [ 2.52751e-005 ]
3818 : [ 1.9732e-005  ]
3819 : [ 2.09757e-005 ]
3820 : [ 2.65212e-005 ]
3821 : [ 1.76425e-005 ]
3822 : [ 1.89395e-005 ]
3823 : [ 1.82322e-005 ]
3824 : [ 1.91236e-005 ]
3825 : [ 2.30967e-005 ]
3826 : [ 2.83837e-005 ]
3827 : [ 2.53722e-005 ]
3828 : [ 2.54399e-005 ]
3829 : [ 2.82671e-005 ]
3830 : [ 2.76718e-005 ]
3831 : [ 2.44055e-005 ]
3832 : [ 2.43056e-005 ]
3833 : [ 1.79629e-005 ]
3834 : [ 1.88268e-005 ]
3835 : [ 2.83994e-005 ]
3836 : [ 1.66879e-005 ]
3837 : [ 2.28032e-005 ]
3838 : [ 2.18615e-005 ]
3839 : [ 1.96842e-005 ]
3840 : [ 2.02726e-005 ]
3841 : [ 1.962e-005   ]
3842 : [ 2.68387e-005 ]
3843 : [ 2.13885e-005 ]
3844 : [ 2.30511e-005 ]
3845 : [ 2.04996e-005 ]
3846 : [ 2.26835e-005 ]
3847 : [ 2.59535e-005 ]
3848 : [ 2.00441e-005 ]
3849 : [ 2.01989e-005 ]
3850 : [ 2.70976e-005 ]
3851 : [ 2.62179e-005 ]
3852 : [ 1.72201e-005 ]
3853 : [ 1.82072e-005 ]
3854 : [ 2.12627e-005 ]
3855 : [ 2.35423e-005 ]
3856 : [ 2.0591e-005  ]
3857 : [ 2.25676e-005 ]
3858 : [ 2.02919e-005 ]
3859 : [ 2.29263e-005 ]
3860 : [ 1.83417e-005 ]
3861 : [ 2.93372e-005 ]
3862 : [ 1.98408e-005 ]
3863 : [ 2.87064e-005 ]
3864 : [ 2.73312e-005 ]
3865 : [ 2.0884e-005  ]
3866 : [ 2.06325e-005 ]
3867 : [ 1.8294e-005  ]
3868 : [ 2.03335e-005 ]
3869 : [ 1.95372e-005 ]
3870 : [ 2.07368e-005 ]
3871 : [ 2.59167e-005 ]
3872 : [ 2.87796e-005 ]
3873 : [ 2.40767e-005 ]
3874 : [ 2.21409e-005 ]
3875 : [ 2.81888e-005 ]
3876 : [ 1.91401e-005 ]
3877 : [ 2.77272e-005 ]
3878 : [ 1.87044e-005 ]
3879 : [ 2.6405e-005  ]
3880 : [ 1.80691e-005 ]
3881 : [ 1.99116e-005 ]
3882 : [ 2.1461e-005  ]
3883 : [ 2.61593e-005 ]
3884 : [ 2.7364e-005  ]
3885 : [ 1.8813e-005  ]
3886 : [ 1.86831e-005 ]
3887 : [ 2.91628e-005 ]
3888 : [ 2.79095e-005 ]
3889 : [ 2.89124e-005 ]
3890 : [ 2.64713e-005 ]
3891 : [ 2.66489e-005 ]
3892 : [ 2.11908e-005 ]
3893 : [ 2.22353e-005 ]
3894 : [ 1.89033e-005 ]
3895 : [ 2.83777e-005 ]
3896 : [ 2.0659e-005  ]
3897 : [ 2.9533e-005  ]
3898 : [ 2.36444e-005 ]
3899 : [ 2.82562e-005 ]
3900 : [ 2.1227e-005  ]
3901 : [ 2.30674e-005 ]
3902 : [ 2.45943e-005 ]
3903 : [ 2.5129e-005  ]
3904 : [ 2.34731e-005 ]
3905 : [ 2.98598e-005 ]
3906 : [ 2.09501e-005 ]
3907 : [ 3.05107e-005 ]
3908 : [ 1.98716e-005 ]
3909 : [ 2.22403e-005 ]
3910 : [ 1.8413e-005  ]
3911 : [ 2.93809e-005 ]
3912 : [ 2.51998e-005 ]
3913 : [ 2.09257e-005 ]
3914 : [ 2.41038e-005 ]
3915 : [ 2.3735e-005  ]
3916 : [ 2.4133e-005  ]
3917 : [ 2.25507e-005 ]
3918 : [ 2.41415e-005 ]
3919 : [ 2.38824e-005 ]
3920 : [ 1.9835e-005  ]
3921 : [ 1.85716e-005 ]
3922 : [ 2.35651e-005 ]
3923 : [ 2.87082e-005 ]
3924 : [ 2.10531e-005 ]
3925 : [ 2.57333e-005 ]
3926 : [ 2.44952e-005 ]
3927 : [ 2.91812e-005 ]
3928 : [ 1.82441e-005 ]
3929 : [ 2.55527e-005 ]
3930 : [ 2.31608e-005 ]
3931 : [ 1.96293e-005 ]
3932 : [ 2.22065e-005 ]
3933 : [ 1.73605e-005 ]
3934 : [ 2.20907e-005 ]
3935 : [ 2.12744e-005 ]
3936 : [ 2.91887e-005 ]
3937 : [ 1.94322e-005 ]
3938 : [ 2.01959e-005 ]
3939 : [ 2.90494e-005 ]
3940 : [ 2.19793e-005 ]
3941 : [ 1.97847e-005 ]
3942 : [ 2.44652e-005 ]
3943 : [ 1.6377e-005  ]
3944 : [ 2.90818e-005 ]
3945 : [ 2.1624e-005  ]
3946 : [ 3.04242e-005 ]
3947 : [ 1.86411e-005 ]
3948 : [ 2.24413e-005 ]
3949 : [ 2.78037e-005 ]
3950 : [ 1.86302e-005 ]
3951 : [ 2.15387e-005 ]
3952 : [ 2.67956e-005 ]
3953 : [ 2.29097e-005 ]
3954 : [ 2.10961e-005 ]
3955 : [ 2.41473e-005 ]
3956 : [ 1.80596e-005 ]
3957 : [ 2.38945e-005 ]
3958 : [ 1.92913e-005 ]
3959 : [ 2.41001e-005 ]
3960 : [ 2.62874e-005 ]
3961 : [ 2.09127e-005 ]
3962 : [ 2.17813e-005 ]
3963 : [ 2.12235e-005 ]
3964 : [ 2.4274e-005  ]
3965 : [ 2.8794e-005  ]
3966 : [ 1.93922e-005 ]
3967 : [ 2.37475e-005 ]
3968 : [ 3.00949e-005 ]
3969 : [ 2.28005e-005 ]
3970 : [ 2.44924e-005 ]
3971 : [ 1.99458e-005 ]
3972 : [ 2.3539e-005  ]
3973 : [ 1.93108e-005 ]
3974 : [ 2.14865e-005 ]
3975 : [ 2.11779e-005 ]
3976 : [ 2.01933e-005 ]
3977 : [ 2.65789e-005 ]
3978 : [ 2.35937e-005 ]
3979 : [ 2.0919e-005  ]
3980 : [ 1.90566e-005 ]
3981 : [ 2.12577e-005 ]
3982 : [ 2.24994e-005 ]
3983 : [ 2.66282e-005 ]
3984 : [ 2.93714e-005 ]
3985 : [ 2.22804e-005 ]
3986 : [ 1.94676e-005 ]
3987 : [ 2.16139e-005 ]
3988 : [ 2.00311e-005 ]
3989 : [ 1.75638e-005 ]
3990 : [ 1.94344e-005 ]
3991 : [ 2.33217e-005 ]
3992 : [ 2.63577e-005 ]
3993 : [ 2.71434e-005 ]
3994 : [ 2.54395e-005 ]
3995 : [ 2.38835e-005 ]
3996 : [ 2.75194e-005 ]
3997 : [ 2.79846e-005 ]
3998 : [ 2.93361e-005 ]
3999 : [ 2.06814e-005 ]
4000 : [ 1.70143e-005 ]
4001 : [ 2.68944e-005 ]
4002 : [ 2.65321e-005 ]
4003 : [ 1.99117e-005 ]
4004 : [ 2.24317e-005 ]
4005 : [ 1.72856e-005 ]
4006 : [ 1.9199e-005  ]
4007 : [ 1.90136e-005 ]
4008 : [ 2.29412e-005 ]
4009 : [ 1.98621e-005 ]
4010 : [ 2.48921e-005 ]
4011 : [ 2.04555e-005 ]
4012 : [ 1.87871e-005 ]
4013 : [ 1.99484e-005 ]
4014 : [ 2.03086e-005 ]
4015 : [ 1.9128e-005  ]
4016 : [ 2.91645e-005 ]
4017 : [ 1.86963e-005 ]
4018 : [ 1.99006e-005 ]
4019 : [ 2.48004e-005 ]
4020 : [ 2.79444e-005 ]
4021 : [ 1.89704e-005 ]
4022 : [ 2.76178e-005 ]
4023 : [ 2.17862e-005 ]
4024 : [ 2.59915e-005 ]
4025 : [ 2.11139e-005 ]
4026 : [ 1.95227e-005 ]
4027 : [ 2.43993e-005 ]
4028 : [ 2.96196e-005 ]
4029 : [ 2.48087e-005 ]
4030 : [ 1.79568e-005 ]
4031 : [ 2.07666e-005 ]
4032 : [ 2.38512e-005 ]
4033 : [ 2.18778e-005 ]
4034 : [ 1.93756e-005 ]
4035 : [ 2.22263e-005 ]
4036 : [ 1.68925e-005 ]
4037 : [ 2.33918e-005 ]
4038 : [ 1.95582e-005 ]
4039 : [ 1.96604e-005 ]
4040 : [ 1.85009e-005 ]
4041 : [ 2.33478e-005 ]
4042 : [ 2.86092e-005 ]
4043 : [ 1.87536e-005 ]
4044 : [ 2.86398e-005 ]
4045 : [ 2.42921e-005 ]
4046 : [ 2.15893e-005 ]
4047 : [ 1.93702e-005 ]
4048 : [ 2.04278e-005 ]
4049 : [ 1.96072e-005 ]
4050 : [ 1.85158e-005 ]
4051 : [ 2.47491e-005 ]
4052 : [ 3.01382e-005 ]
4053 : [ 1.98883e-005 ]
4054 : [ 2.40738e-005 ]
4055 : [ 2.50787e-005 ]
4056 : [ 2.14848e-005 ]
4057 : [ 2.05483e-005 ]
4058 : [ 1.79998e-005 ]
4059 : [ 2.06543e-005 ]
4060 : [ 2.02257e-005 ]
4061 : [ 2.01585e-005 ]
4062 : [ 2.27908e-005 ]
4063 : [ 2.05923e-005 ]
4064 : [ 2.91956e-005 ]
4065 : [ 1.80696e-005 ]
4066 : [ 2.32745e-005 ]
4067 : [ 1.95988e-005 ]
4068 : [ 2.44545e-005 ]
4069 : [ 2.57543e-005 ]
4070 : [ 2.25741e-005 ]
4071 : [ 2.2289e-005  ]
4072 : [ 2.61399e-005 ]
4073 : [ 2.00385e-005 ]
4074 : [ 2.44584e-005 ]
4075 : [ 2.67312e-005 ]
4076 : [ 2.0443e-005  ]
4077 : [ 2.06826e-005 ]
4078 : [ 2.21853e-005 ]
4079 : [ 2.11221e-005 ]
4080 : [ 1.84848e-005 ]
4081 : [ 1.88203e-005 ]
4082 : [ 2.59304e-005 ]
4083 : [ 2.38424e-005 ]
4084 : [ 1.9786e-005  ]
4085 : [ 2.10858e-005 ]
4086 : [ 2.01455e-005 ]
4087 : [ 2.5028e-005  ]
4088 : [ 2.33751e-005 ]
4089 : [ 2.68147e-005 ]
4090 : [ 2.19315e-005 ]
4091 : [ 3.06992e-005 ]
4092 : [ 2.6125e-005  ]
4093 : [ 1.8811e-005  ]
4094 : [ 2.61834e-005 ]
4095 : [ 1.85005e-005 ]
4096 : [ 2.21106e-005 ]
4097 : [ 2.14747e-005 ]
4098 : [ 2.07886e-005 ]
4099 : [ 3.07101e-005 ]
4100 : [ 2.27002e-005 ]
4101 : [ 2.50171e-005 ]
4102 : [ 2.62971e-005 ]
4103 : [ 1.7581e-005  ]
4104 : [ 3.06076e-005 ]
4105 : [ 2.39654e-005 ]
4106 : [ 2.20963e-005 ]
4107 : [ 2.57549e-005 ]
4108 : [ 2.55461e-005 ]
4109 : [ 2.86333e-005 ]
4110 : [ 2.18623e-005 ]
4111 : [ 2.95327e-005 ]
4112 : [ 2.11102e-005 ]
4113 : [ 2.66469e-005 ]
4114 : [ 2.54109e-005 ]
4115 : [ 1.78704e-005 ]
4116 : [ 2.02427e-005 ]
4117 : [ 1.94754e-005 ]
4118 : [ 2.18683e-005 ]
4119 : [ 1.93481e-005 ]
4120 : [ 2.69341e-005 ]
4121 : [ 2.31384e-005 ]
4122 : [ 2.32854e-005 ]
4123 : [ 2.21231e-005 ]
4124 : [ 1.77726e-005 ]
4125 : [ 2.88945e-005 ]
4126 : [ 1.78698e-005 ]
4127 : [ 2.60336e-005 ]
4128 : [ 1.71387e-005 ]
4129 : [ 2.00226e-005 ]
4130 : [ 2.09811e-005 ]
4131 : [ 1.86404e-005 ]
4132 : [ 2.43688e-005 ]
4133 : [ 2.97575e-005 ]
4134 : [ 2.98175e-005 ]
4135 : [ 2.90845e-005 ]
4136 : [ 3.00699e-005 ]
4137 : [ 2.74225e-005 ]
4138 : [ 2.42558e-005 ]
4139 : [ 2.84467e-005 ]
4140 : [ 2.81695e-005 ]
4141 : [ 2.07758e-005 ]
4142 : [ 1.81066e-005 ]
4143 : [ 2.9353e-005  ]
4144 : [ 2.5932e-005  ]
4145 : [ 2.13193e-005 ]
4146 : [ 2.79385e-005 ]
4147 : [ 1.96297e-005 ]
4148 : [ 2.63955e-005 ]
4149 : [ 2.59638e-005 ]
4150 : [ 2.63574e-005 ]
4151 : [ 2.54114e-005 ]
4152 : [ 2.74623e-005 ]
4153 : [ 2.96334e-005 ]
4154 : [ 2.12927e-005 ]
4155 : [ 1.84988e-005 ]
4156 : [ 2.96672e-005 ]
4157 : [ 3.09907e-005 ]
4158 : [ 2.43096e-005 ]
4159 : [ 2.48123e-005 ]
4160 : [ 2.0838e-005  ]
4161 : [ 2.19995e-005 ]
4162 : [ 2.772e-005   ]
4163 : [ 1.84599e-005 ]
4164 : [ 1.88855e-005 ]
4165 : [ 2.02628e-005 ]
4166 : [ 1.97933e-005 ]
4167 : [ 2.91239e-005 ]
4168 : [ 2.05743e-005 ]
4169 : [ 2.969e-005   ]
4170 : [ 2.3343e-005  ]
4171 : [ 2.74524e-005 ]
4172 : [ 2.70987e-005 ]
4173 : [ 2.49137e-005 ]
4174 : [ 2.0143e-005  ]
4175 : [ 2.04064e-005 ]
4176 : [ 1.76199e-005 ]
4177 : [ 2.16769e-005 ]
4178 : [ 2.67914e-005 ]
4179 : [ 2.56667e-005 ]
4180 : [ 2.22221e-005 ]
4181 : [ 2.12008e-005 ]
4182 : [ 1.89403e-005 ]
4183 : [ 1.94409e-005 ]
4184 : [ 1.78659e-005 ]
4185 : [ 2.78455e-005 ]
4186 : [ 1.79053e-005 ]
4187 : [ 1.92761e-005 ]
4188 : [ 2.38866e-005 ]
4189 : [ 2.46091e-005 ]
4190 : [ 2.22397e-005 ]
4191 : [ 2.72372e-005 ]
4192 : [ 2.20486e-005 ]
4193 : [ 2.99593e-005 ]
4194 : [ 2.75132e-005 ]
4195 : [ 2.47215e-005 ]
4196 : [ 2.2394e-005  ]
4197 : [ 2.63648e-005 ]
4198 : [ 2.38613e-005 ]
4199 : [ 2.12505e-005 ]
4200 : [ 1.79535e-005 ]
4201 : [ 1.63948e-005 ]
4202 : [ 1.70079e-005 ]
4203 : [ 2.94246e-005 ]
4204 : [ 2.41009e-005 ]
4205 : [ 2.44742e-005 ]
4206 : [ 2.89133e-005 ]
4207 : [ 2.44987e-005 ]
4208 : [ 2.21988e-005 ]
4209 : [ 2.89169e-005 ]
4210 : [ 2.5395e-005  ]
4211 : [ 2.04109e-005 ]
4212 : [ 2.20014e-005 ]
4213 : [ 2.25049e-005 ]
4214 : [ 1.85354e-005 ]
4215 : [ 2.242e-005   ]
4216 : [ 2.0291e-005  ]
4217 : [ 2.46069e-005 ]
4218 : [ 2.04105e-005 ]
4219 : [ 2.4999e-005  ]
4220 : [ 2.88865e-005 ]
4221 : [ 2.44673e-005 ]
4222 : [ 3.04401e-005 ]
4223 : [ 2.73597e-005 ]
4224 : [ 2.5321e-005  ]
4225 : [ 2.33592e-005 ]
4226 : [ 2.90708e-005 ]
4227 : [ 2.32721e-005 ]
4228 : [ 2.1546e-005  ]
4229 : [ 2.16706e-005 ]
4230 : [ 2.25464e-005 ]
4231 : [ 1.90442e-005 ]
4232 : [ 1.85423e-005 ]
4233 : [ 2.59005e-005 ]
4234 : [ 2.64392e-005 ]
4235 : [ 2.55323e-005 ]
4236 : [ 1.8158e-005  ]
4237 : [ 1.8966e-005  ]
4238 : [ 2.45545e-005 ]
4239 : [ 2.5538e-005  ]
4240 : [ 2.39564e-005 ]
4241 : [ 2.47877e-005 ]
4242 : [ 2.2934e-005  ]
4243 : [ 1.75679e-005 ]
4244 : [ 2.43855e-005 ]
4245 : [ 2.29833e-005 ]
4246 : [ 2.97518e-005 ]
4247 : [ 1.88532e-005 ]
4248 : [ 1.6401e-005  ]
4249 : [ 1.8667e-005  ]
4250 : [ 2.37427e-005 ]
4251 : [ 2.183e-005   ]
4252 : [ 1.82021e-005 ]
4253 : [ 2.45358e-005 ]
4254 : [ 1.88208e-005 ]
4255 : [ 2.30971e-005 ]
4256 : [ 2.15159e-005 ]
4257 : [ 2.01299e-005 ]
4258 : [ 2.90513e-005 ]
4259 : [ 1.92443e-005 ]
4260 : [ 2.03145e-005 ]
4261 : [ 2.39856e-005 ]
4262 : [ 2.58064e-005 ]
4263 : [ 2.70784e-005 ]
4264 : [ 2.99122e-005 ]
4265 : [ 2.14018e-005 ]
4266 : [ 1.90144e-005 ]
4267 : [ 1.83179e-005 ]
4268 : [ 2.01662e-005 ]
4269 : [ 1.74625e-005 ]
4270 : [ 2.72176e-005 ]
4271 : [ 2.68281e-005 ]
4272 : [ 2.53452e-005 ]
4273 : [ 2.06878e-005 ]
4274 : [ 2.83039e-005 ]
4275 : [ 2.54728e-005 ]
4276 : [ 2.70102e-005 ]
4277 : [ 2.34363e-005 ]
4278 : [ 2.91843e-005 ]
4279 : [ 1.82479e-005 ]
4280 : [ 1.92128e-005 ]
4281 : [ 1.81289e-005 ]
4282 : [ 2.34638e-005 ]
4283 : [ 2.31217e-005 ]
4284 : [ 2.87045e-005 ]
4285 : [ 2.63228e-005 ]
4286 : [ 2.93961e-005 ]
4287 : [ 2.24958e-005 ]
4288 : [ 2.8041e-005  ]
4289 : [ 2.58977e-005 ]
4290 : [ 2.08893e-005 ]
4291 : [ 2.52749e-005 ]
4292 : [ 1.998e-005   ]
4293 : [ 2.45756e-005 ]
4294 : [ 2.6542e-005  ]
4295 : [ 1.89757e-005 ]
4296 : [ 2.81977e-005 ]
4297 : [ 2.43398e-005 ]
4298 : [ 1.92961e-005 ]
4299 : [ 2.75309e-005 ]
4300 : [ 2.80617e-005 ]
4301 : [ 2.71508e-005 ]
4302 : [ 2.83107e-005 ]
4303 : [ 2.5688e-005  ]
4304 : [ 1.83106e-005 ]
4305 : [ 3.06371e-005 ]
4306 : [ 2.13211e-005 ]
4307 : [ 1.87823e-005 ]
4308 : [ 2.41746e-005 ]
4309 : [ 1.87871e-005 ]
4310 : [ 2.27537e-005 ]
4311 : [ 1.91221e-005 ]
4312 : [ 2.09223e-005 ]
4313 : [ 2.68047e-005 ]
4314 : [ 2.30863e-005 ]
4315 : [ 2.75338e-005 ]
4316 : [ 2.6251e-005  ]
4317 : [ 2.34029e-005 ]
4318 : [ 2.29458e-005 ]
4319 : [ 2.27533e-005 ]
4320 : [ 2.77149e-005 ]
4321 : [ 2.15872e-005 ]
4322 : [ 1.8657e-005  ]
4323 : [ 2.84005e-005 ]
4324 : [ 1.87408e-005 ]
4325 : [ 2.1682e-005  ]
4326 : [ 3.00882e-005 ]
4327 : [ 2.11942e-005 ]
4328 : [ 2.56536e-005 ]
4329 : [ 2.79199e-005 ]
4330 : [ 1.86495e-005 ]
4331 : [ 2.61633e-005 ]
4332 : [ 1.80622e-005 ]
4333 : [ 2.28039e-005 ]
4334 : [ 2.10631e-005 ]
4335 : [ 2.19621e-005 ]
4336 : [ 1.81183e-005 ]
4337 : [ 2.89308e-005 ]
4338 : [ 1.91461e-005 ]
4339 : [ 2.41766e-005 ]
4340 : [ 2.82278e-005 ]
4341 : [ 2.48254e-005 ]
4342 : [ 2.47194e-005 ]
4343 : [ 2.41459e-005 ]
4344 : [ 2.36721e-005 ]
4345 : [ 2.46084e-005 ]
4346 : [ 2.31515e-005 ]
4347 : [ 2.8026e-005  ]
4348 : [ 2.80181e-005 ]
4349 : [ 2.24866e-005 ]
4350 : [ 2.85203e-005 ]
4351 : [ 2.44319e-005 ]
4352 : [ 2.42312e-005 ]
4353 : [ 3.03101e-005 ]
4354 : [ 2.62463e-005 ]
4355 : [ 2.32695e-005 ]
4356 : [ 2.28993e-005 ]
4357 : [ 2.80078e-005 ]
4358 : [ 1.86719e-005 ]
4359 : [ 2.94199e-005 ]
4360 : [ 2.43161e-005 ]
4361 : [ 2.24469e-005 ]
4362 : [ 2.30288e-005 ]
4363 : [ 2.35089e-005 ]
4364 : [ 2.55989e-005 ]
4365 : [ 2.60644e-005 ]
4366 : [ 2.57881e-005 ]
4367 : [ 3.03393e-005 ]
4368 : [ 2.00223e-005 ]
4369 : [ 2.2355e-005  ]
4370 : [ 2.03501e-005 ]
4371 : [ 2.2876e-005  ]
4372 : [ 1.904e-005   ]
4373 : [ 1.97559e-005 ]
4374 : [ 1.85772e-005 ]
4375 : [ 2.6626e-005  ]
4376 : [ 1.94745e-005 ]
4377 : [ 2.34959e-005 ]
4378 : [ 1.91396e-005 ]
4379 : [ 1.87435e-005 ]
4380 : [ 1.7738e-005  ]
4381 : [ 2.48151e-005 ]
4382 : [ 1.59883e-005 ]
4383 : [ 2.99284e-005 ]
4384 : [ 1.74444e-005 ]
4385 : [ 2.35469e-005 ]
4386 : [ 2.08352e-005 ]
4387 : [ 2.81149e-005 ]
4388 : [ 1.95405e-005 ]
4389 : [ 2.03508e-005 ]
4390 : [ 2.54077e-005 ]
4391 : [ 2.11279e-005 ]
4392 : [ 2.79749e-005 ]
4393 : [ 2.33538e-005 ]
4394 : [ 2.35912e-005 ]
4395 : [ 2.16776e-005 ]
4396 : [ 2.18605e-005 ]
4397 : [ 2.00832e-005 ]
4398 : [ 2.68357e-005 ]
4399 : [ 1.90058e-005 ]
4400 : [ 1.98805e-005 ]
4401 : [ 2.75914e-005 ]
4402 : [ 2.56194e-005 ]
4403 : [ 1.81088e-005 ]
4404 : [ 2.79482e-005 ]
4405 : [ 2.29875e-005 ]
4406 : [ 2.41513e-005 ]
4407 : [ 2.60503e-005 ]
4408 : [ 2.7204e-005  ]
4409 : [ 2.00282e-005 ]
4410 : [ 2.42925e-005 ]
4411 : [ 2.38324e-005 ]
4412 : [ 2.53113e-005 ]
4413 : [ 1.91923e-005 ]
4414 : [ 1.83538e-005 ]
4415 : [ 2.35919e-005 ]
4416 : [ 2.35503e-005 ]
4417 : [ 2.18608e-005 ]
4418 : [ 3.03699e-005 ]
4419 : [ 2.58246e-005 ]
4420 : [ 3.04486e-005 ]
4421 : [ 2.64906e-005 ]
4422 : [ 2.20181e-005 ]
4423 : [ 2.74828e-005 ]
4424 : [ 2.14399e-005 ]
4425 : [ 1.97804e-005 ]
4426 : [ 1.77297e-005 ]
4427 : [ 2.53183e-005 ]
4428 : [ 2.30298e-005 ]
4429 : [ 2.14294e-005 ]
4430 : [ 2.84524e-005 ]
4431 : [ 1.85535e-005 ]
4432 : [ 1.93295e-005 ]
4433 : [ 2.29265e-005 ]
4434 : [ 2.33644e-005 ]
4435 : [ 2.2793e-005  ]
4436 : [ 2.06138e-005 ]
4437 : [ 2.43354e-005 ]
4438 : [ 2.65537e-005 ]
4439 : [ 1.89514e-005 ]
4440 : [ 2.29111e-005 ]
4441 : [ 2.14056e-005 ]
4442 : [ 1.99856e-005 ]
4443 : [ 1.99645e-005 ]
4444 : [ 2.80542e-005 ]
4445 : [ 1.78478e-005 ]
4446 : [ 2.55853e-005 ]
4447 : [ 2.02084e-005 ]
4448 : [ 2.11738e-005 ]
4449 : [ 2.33994e-005 ]
4450 : [ 2.10986e-005 ]
4451 : [ 1.87856e-005 ]
4452 : [ 1.92274e-005 ]
4453 : [ 2.21223e-005 ]
4454 : [ 1.86488e-005 ]
4455 : [ 2.64536e-005 ]
4456 : [ 2.63488e-005 ]
4457 : [ 3.0104e-005  ]
4458 : [ 2.38606e-005 ]
4459 : [ 2.04823e-005 ]
4460 : [ 1.78962e-005 ]
4461 : [ 2.62487e-005 ]
4462 : [ 2.35327e-005 ]
4463 : [ 2.47441e-005 ]
4464 : [ 1.79525e-005 ]
4465 : [ 2.19501e-005 ]
4466 : [ 2.21928e-005 ]
4467 : [ 3.03574e-005 ]
4468 : [ 2.04586e-005 ]
4469 : [ 2.29052e-005 ]
4470 : [ 2.81612e-005 ]
4471 : [ 1.89975e-005 ]
4472 : [ 2.80915e-005 ]
4473 : [ 2.71935e-005 ]
4474 : [ 2.66377e-005 ]
4475 : [ 2.47828e-005 ]
4476 : [ 2.89048e-005 ]
4477 : [ 2.63612e-005 ]
4478 : [ 1.88937e-005 ]
4479 : [ 1.67093e-005 ]
4480 : [ 2.44974e-005 ]
4481 : [ 2.27852e-005 ]
4482 : [ 1.92295e-005 ]
4483 : [ 2.448e-005   ]
4484 : [ 2.56517e-005 ]
4485 : [ 2.9647e-005  ]
4486 : [ 2.7423e-005  ]
4487 : [ 2.84969e-005 ]
4488 : [ 2.17835e-005 ]
4489 : [ 2.51425e-005 ]
4490 : [ 3.06076e-005 ]
4491 : [ 2.4566e-005  ]
4492 : [ 2.36079e-005 ]
4493 : [ 2.33725e-005 ]
4494 : [ 2.08094e-005 ]
4495 : [ 2.15827e-005 ]
4496 : [ 2.77134e-005 ]
4497 : [ 1.90914e-005 ]
4498 : [ 2.79617e-005 ]
4499 : [ 1.93072e-005 ]
4500 : [ 2.32768e-005 ]
4501 : [ 2.28779e-005 ]
4502 : [ 2.98684e-005 ]
4503 : [ 1.98038e-005 ]
4504 : [ 2.24449e-005 ]
4505 : [ 1.99977e-005 ]
4506 : [ 1.91179e-005 ]
4507 : [ 1.96012e-005 ]
4508 : [ 2.73694e-005 ]
4509 : [ 2.0932e-005  ]
4510 : [ 2.29914e-005 ]
4511 : [ 2.82662e-005 ]
4512 : [ 2.25595e-005 ]
4513 : [ 2.43773e-005 ]
4514 : [ 2.13937e-005 ]
4515 : [ 1.95388e-005 ]
4516 : [ 2.41406e-005 ]
4517 : [ 1.82731e-005 ]
4518 : [ 2.24014e-005 ]
4519 : [ 2.13256e-005 ]
4520 : [ 1.98902e-005 ]
4521 : [ 2.62503e-005 ]
4522 : [ 2.17024e-005 ]
4523 : [ 1.76835e-005 ]
4524 : [ 1.93394e-005 ]
4525 : [ 3.07768e-005 ]
4526 : [ 2.39335e-005 ]
4527 : [ 2.13234e-005 ]
4528 : [ 2.93724e-005 ]
4529 : [ 2.17441e-005 ]
4530 : [ 2.18695e-005 ]
4531 : [ 1.89944e-005 ]
4532 : [ 2.31186e-005 ]
4533 : [ 2.34721e-005 ]
4534 : [ 1.86566e-005 ]
4535 : [ 2.57387e-005 ]
4536 : [ 2.07161e-005 ]
4537 : [ 1.90756e-005 ]
4538 : [ 2.4167e-005  ]
4539 : [ 2.39768e-005 ]
4540 : [ 2.11461e-005 ]
4541 : [ 2.09596e-005 ]
4542 : [ 2.14666e-005 ]
4543 : [ 2.54997e-005 ]
4544 : [ 2.54069e-005 ]
4545 : [ 2.11397e-005 ]
4546 : [ 1.72926e-005 ]
4547 : [ 1.86934e-005 ]
4548 : [ 2.4309e-005  ]
4549 : [ 2.1056e-005  ]
4550 : [ 2.62421e-005 ]
4551 : [ 2.90914e-005 ]
4552 : [ 1.89494e-005 ]
4553 : [ 2.85368e-005 ]
4554 : [ 1.91312e-005 ]
4555 : [ 1.96215e-005 ]
4556 : [ 2.39053e-005 ]
4557 : [ 2.57606e-005 ]
4558 : [ 2.4864e-005  ]
4559 : [ 2.04965e-005 ]
4560 : [ 1.90318e-005 ]
4561 : [ 2.08742e-005 ]
4562 : [ 2.32617e-005 ]
4563 : [ 2.39462e-005 ]
4564 : [ 2.48592e-005 ]
4565 : [ 2.92162e-005 ]
4566 : [ 2.92156e-005 ]
4567 : [ 1.70383e-005 ]
4568 : [ 2.87231e-005 ]
4569 : [ 2.16299e-005 ]
4570 : [ 2.55231e-005 ]
4571 : [ 2.4838e-005  ]
4572 : [ 2.68103e-005 ]
4573 : [ 2.57655e-005 ]
4574 : [ 1.84957e-005 ]
4575 : [ 3.05261e-005 ]
4576 : [ 2.11607e-005 ]
4577 : [ 1.87879e-005 ]
4578 : [ 1.85883e-005 ]
4579 : [ 2.27088e-005 ]
4580 : [ 2.80177e-005 ]
4581 : [ 2.76706e-005 ]
4582 : [ 2.17129e-005 ]
4583 : [ 2.64142e-005 ]
4584 : [ 2.59698e-005 ]
4585 : [ 2.61582e-005 ]
4586 : [ 2.06625e-005 ]
4587 : [ 2.6636e-005  ]
4588 : [ 2.72902e-005 ]
4589 : [ 2.78421e-005 ]
4590 : [ 2.53511e-005 ]
4591 : [ 2.25238e-005 ]
4592 : [ 2.74988e-005 ]
4593 : [ 2.29239e-005 ]
4594 : [ 1.84395e-005 ]
4595 : [ 2.4378e-005  ]
4596 : [ 2.75118e-005 ]
4597 : [ 1.99585e-005 ]
4598 : [ 1.89689e-005 ]
4599 : [ 2.96397e-005 ]
4600 : [ 2.45188e-005 ]
4601 : [ 1.98544e-005 ]
4602 : [ 2.40858e-005 ]
4603 : [ 2.51856e-005 ]
4604 : [ 2.3741e-005  ]
4605 : [ 2.59262e-005 ]
4606 : [ 2.00632e-005 ]
4607 : [ 2.86804e-005 ]
4608 : [ 2.69808e-005 ]
4609 : [ 2.27614e-005 ]
4610 : [ 2.30881e-005 ]
4611 : [ 3.06126e-005 ]
4612 : [ 2.20011e-005 ]
4613 : [ 2.23092e-005 ]
4614 : [ 2.52854e-005 ]
4615 : [ 2.80521e-005 ]
4616 : [ 2.41376e-005 ]
4617 : [ 2.40863e-005 ]
4618 : [ 2.01861e-005 ]
4619 : [ 2.97071e-005 ]
4620 : [ 1.92691e-005 ]
4621 : [ 2.46007e-005 ]
4622 : [ 2.03452e-005 ]
4623 : [ 2.05907e-005 ]
4624 : [ 2.50271e-005 ]
4625 : [ 1.84849e-005 ]
4626 : [ 1.81092e-005 ]
4627 : [ 2.90645e-005 ]
4628 : [ 2.58944e-005 ]
4629 : [ 2.45073e-005 ]
4630 : [ 2.57961e-005 ]
4631 : [ 2.07797e-005 ]
4632 : [ 2.97886e-005 ]
4633 : [ 2.07348e-005 ]
4634 : [ 2.64728e-005 ]
4635 : [ 1.97272e-005 ]
4636 : [ 2.72854e-005 ]
4637 : [ 1.61522e-005 ]
4638 : [ 2.93449e-005 ]
4639 : [ 2.2964e-005  ]
4640 : [ 2.62234e-005 ]
4641 : [ 2.09997e-005 ]
4642 : [ 1.89126e-005 ]
4643 : [ 2.04174e-005 ]
4644 : [ 2.75185e-005 ]
4645 : [ 2.35062e-005 ]
4646 : [ 2.55836e-005 ]
4647 : [ 2.79829e-005 ]
4648 : [ 2.40048e-005 ]
4649 : [ 1.76506e-005 ]
4650 : [ 1.97792e-005 ]
4651 : [ 2.99417e-005 ]
4652 : [ 2.84952e-005 ]
4653 : [ 1.72258e-005 ]
4654 : [ 2.59503e-005 ]
4655 : [ 2.79098e-005 ]
4656 : [ 2.37746e-005 ]
4657 : [ 2.86771e-005 ]
4658 : [ 1.94575e-005 ]
4659 : [ 2.94067e-005 ]
4660 : [ 3.09761e-005 ]
4661 : [ 2.51093e-005 ]
4662 : [ 2.76543e-005 ]
4663 : [ 2.29711e-005 ]
4664 : [ 2.64384e-005 ]
4665 : [ 2.48932e-005 ]
4666 : [ 2.3486e-005  ]
4667 : [ 2.63537e-005 ]
4668 : [ 2.01865e-005 ]
4669 : [ 2.54673e-005 ]
4670 : [ 2.96713e-005 ]
4671 : [ 2.48048e-005 ]
4672 : [ 1.92117e-005 ]
4673 : [ 2.2162e-005  ]
4674 : [ 1.89772e-005 ]
4675 : [ 2.44009e-005 ]
4676 : [ 1.86472e-005 ]
4677 : [ 2.71625e-005 ]
4678 : [ 2.08131e-005 ]
4679 : [ 2.05938e-005 ]
4680 : [ 2.19066e-005 ]
4681 : [ 1.90963e-005 ]
4682 : [ 2.12094e-005 ]
4683 : [ 1.86307e-005 ]
4684 : [ 2.13264e-005 ]
4685 : [ 1.94194e-005 ]
4686 : [ 1.76203e-005 ]
4687 : [ 2.31188e-005 ]
4688 : [ 1.9894e-005  ]
4689 : [ 2.23852e-005 ]
4690 : [ 2.7771e-005  ]
4691 : [ 1.8752e-005  ]
4692 : [ 1.90769e-005 ]
4693 : [ 1.99714e-005 ]
4694 : [ 2.21831e-005 ]
4695 : [ 2.21606e-005 ]
4696 : [ 2.73737e-005 ]
4697 : [ 1.7896e-005  ]
4698 : [ 2.22699e-005 ]
4699 : [ 2.87253e-005 ]
4700 : [ 1.84924e-005 ]
4701 : [ 1.93758e-005 ]
4702 : [ 2.18559e-005 ]
4703 : [ 2.31316e-005 ]
4704 : [ 1.90116e-005 ]
4705 : [ 2.3699e-005  ]
4706 : [ 2.58374e-005 ]
4707 : [ 2.10098e-005 ]
4708 : [ 1.85933e-005 ]
4709 : [ 2.4395e-005  ]
4710 : [ 2.29119e-005 ]
4711 : [ 2.44127e-005 ]
4712 : [ 1.82673e-005 ]
4713 : [ 2.20638e-005 ]
4714 : [ 1.95235e-005 ]
4715 : [ 2.09213e-005 ]
4716 : [ 2.54393e-005 ]
4717 : [ 2.20856e-005 ]
4718 : [ 2.51864e-005 ]
4719 : [ 1.86443e-005 ]
4720 : [ 2.50222e-005 ]
4721 : [ 2.51349e-005 ]
4722 : [ 2.27083e-005 ]
4723 : [ 2.04072e-005 ]
4724 : [ 2.62874e-005 ]
4725 : [ 2.00835e-005 ]
4726 : [ 2.24651e-005 ]
4727 : [ 2.10297e-005 ]
4728 : [ 1.98781e-005 ]
4729 : [ 2.10956e-005 ]
4730 : [ 2.581e-005   ]
4731 : [ 1.99819e-005 ]
4732 : [ 1.85752e-005 ]
4733 : [ 1.84487e-005 ]
4734 : [ 2.30067e-005 ]
4735 : [ 2.6488e-005  ]
4736 : [ 1.89629e-005 ]
4737 : [ 2.51743e-005 ]
4738 : [ 2.11224e-005 ]
4739 : [ 2.60101e-005 ]
4740 : [ 2.64407e-005 ]
4741 : [ 2.06557e-005 ]
4742 : [ 2.60406e-005 ]
4743 : [ 2.87156e-005 ]
4744 : [ 2.015e-005   ]
4745 : [ 2.92758e-005 ]
4746 : [ 2.30144e-005 ]
4747 : [ 2.0163e-005  ]
4748 : [ 2.97168e-005 ]
4749 : [ 1.82478e-005 ]
4750 : [ 2.27886e-005 ]
4751 : [ 1.88953e-005 ]
4752 : [ 1.99956e-005 ]
4753 : [ 2.45224e-005 ]
4754 : [ 2.38349e-005 ]
4755 : [ 1.99016e-005 ]
4756 : [ 2.09819e-005 ]
4757 : [ 2.66805e-005 ]
4758 : [ 1.83926e-005 ]
4759 : [ 1.88487e-005 ]
4760 : [ 2.31262e-005 ]
4761 : [ 2.93803e-005 ]
4762 : [ 1.74321e-005 ]
4763 : [ 2.89913e-005 ]
4764 : [ 1.95783e-005 ]
4765 : [ 1.72534e-005 ]
4766 : [ 2.71981e-005 ]
4767 : [ 2.1232e-005  ]
4768 : [ 2.01491e-005 ]
4769 : [ 2.99976e-005 ]
4770 : [ 2.15431e-005 ]
4771 : [ 1.89608e-005 ]
4772 : [ 2.67556e-005 ]
4773 : [ 2.89435e-005 ]
4774 : [ 2.06999e-005 ]
4775 : [ 2.36707e-005 ]
4776 : [ 2.55091e-005 ]
4777 : [ 2.67459e-005 ]
4778 : [ 1.92776e-005 ]
4779 : [ 2.53111e-005 ]
4780 : [ 2.73426e-005 ]
4781 : [ 2.85407e-005 ]
4782 : [ 2.153e-005   ]
4783 : [ 2.51127e-005 ]
4784 : [ 2.71963e-005 ]
4785 : [ 2.4505e-005  ]
4786 : [ 1.86769e-005 ]
4787 : [ 1.8619e-005  ]
4788 : [ 1.73769e-005 ]
4789 : [ 1.88415e-005 ]
4790 : [ 2.48703e-005 ]
4791 : [ 2.01515e-005 ]
4792 : [ 2.53446e-005 ]
4793 : [ 2.20668e-005 ]
4794 : [ 1.91331e-005 ]
4795 : [ 1.95001e-005 ]
4796 : [ 2.32283e-005 ]
4797 : [ 2.12476e-005 ]
4798 : [ 2.11624e-005 ]
4799 : [ 2.68631e-005 ]
4800 : [ 1.92543e-005 ]
4801 : [ 2.56402e-005 ]
4802 : [ 2.61903e-005 ]
4803 : [ 2.61301e-005 ]
4804 : [ 2.72257e-005 ]
4805 : [ 1.63885e-005 ]
4806 : [ 2.47435e-005 ]
4807 : [ 1.85867e-005 ]
4808 : [ 2.22528e-005 ]
4809 : [ 1.87359e-005 ]
4810 : [ 2.85863e-005 ]
4811 : [ 1.77563e-005 ]
4812 : [ 2.48424e-005 ]
4813 : [ 1.90665e-005 ]
4814 : [ 2.88256e-005 ]
4815 : [ 2.33021e-005 ]
4816 : [ 1.97964e-005 ]
4817 : [ 2.01271e-005 ]
4818 : [ 2.37027e-005 ]
4819 : [ 2.66916e-005 ]
4820 : [ 2.26868e-005 ]
4821 : [ 2.19225e-005 ]
4822 : [ 2.43088e-005 ]
4823 : [ 2.44506e-005 ]
4824 : [ 2.55528e-005 ]
4825 : [ 1.80687e-005 ]
4826 : [ 2.36401e-005 ]
4827 : [ 2.13728e-005 ]
4828 : [ 1.70634e-005 ]
4829 : [ 2.08105e-005 ]
4830 : [ 2.00821e-005 ]
4831 : [ 2.21755e-005 ]
4832 : [ 2.42838e-005 ]
4833 : [ 2.37805e-005 ]
4834 : [ 2.79272e-005 ]
4835 : [ 2.34593e-005 ]
4836 : [ 2.21029e-005 ]
4837 : [ 2.67553e-005 ]
4838 : [ 2.32111e-005 ]
4839 : [ 1.73834e-005 ]
4840 : [ 1.95857e-005 ]
4841 : [ 2.36836e-005 ]
4842 : [ 2.38758e-005 ]
4843 : [ 1.98268e-005 ]
4844 : [ 2.2938e-005  ]
4845 : [ 1.89579e-005 ]
4846 : [ 2.02475e-005 ]
4847 : [ 2.13123e-005 ]
4848 : [ 1.70248e-005 ]
4849 : [ 2.4348e-005  ]
4850 : [ 1.80469e-005 ]
4851 : [ 2.56758e-005 ]
4852 : [ 2.63255e-005 ]
4853 : [ 2.90886e-005 ]
4854 : [ 2.79983e-005 ]
4855 : [ 2.07016e-005 ]
4856 : [ 2.37608e-005 ]
4857 : [ 2.95337e-005 ]
4858 : [ 2.42895e-005 ]
4859 : [ 2.08651e-005 ]
4860 : [ 2.50566e-005 ]
4861 : [ 2.20264e-005 ]
4862 : [ 2.76952e-005 ]
4863 : [ 2.54807e-005 ]
4864 : [ 2.43365e-005 ]
4865 : [ 2.13915e-005 ]
4866 : [ 2.30002e-005 ]
4867 : [ 1.99667e-005 ]
4868 : [ 2.4419e-005  ]
4869 : [ 1.9395e-005  ]
4870 : [ 2.54245e-005 ]
4871 : [ 1.84953e-005 ]
4872 : [ 2.40097e-005 ]
4873 : [ 2.37749e-005 ]
4874 : [ 2.44819e-005 ]
4875 : [ 1.97966e-005 ]
4876 : [ 1.80218e-005 ]
4877 : [ 2.29167e-005 ]
4878 : [ 2.18128e-005 ]
4879 : [ 2.26962e-005 ]
4880 : [ 2.17861e-005 ]
4881 : [ 2.18112e-005 ]
4882 : [ 2.81227e-005 ]
4883 : [ 1.75076e-005 ]
4884 : [ 2.91051e-005 ]
4885 : [ 2.85063e-005 ]
4886 : [ 2.32706e-005 ]
4887 : [ 2.82791e-005 ]
4888 : [ 1.85821e-005 ]
4889 : [ 2.22344e-005 ]
4890 : [ 1.92999e-005 ]
4891 : [ 2.06531e-005 ]
4892 : [ 2.19062e-005 ]
4893 : [ 2.71012e-005 ]
4894 : [ 2.85573e-005 ]
4895 : [ 1.76632e-005 ]
4896 : [ 1.92776e-005 ]
4897 : [ 1.77705e-005 ]
4898 : [ 2.66185e-005 ]
4899 : [ 1.8207e-005  ]
4900 : [ 2.56353e-005 ]
4901 : [ 2.32099e-005 ]
4902 : [ 1.98426e-005 ]
4903 : [ 2.73434e-005 ]
4904 : [ 2.09872e-005 ]
4905 : [ 3.03049e-005 ]
4906 : [ 1.67155e-005 ]
4907 : [ 2.07245e-005 ]
4908 : [ 1.93855e-005 ]
4909 : [ 2.19701e-005 ]
4910 : [ 2.28028e-005 ]
4911 : [ 2.17096e-005 ]
4912 : [ 2.27328e-005 ]
4913 : [ 2.67265e-005 ]
4914 : [ 1.96183e-005 ]
4915 : [ 2.19607e-005 ]
4916 : [ 2.95054e-005 ]
4917 : [ 2.05501e-005 ]
4918 : [ 2.07772e-005 ]
4919 : [ 2.62526e-005 ]
4920 : [ 2.91187e-005 ]
4921 : [ 2.63823e-005 ]
4922 : [ 2.17781e-005 ]
4923 : [ 2.69211e-005 ]
4924 : [ 2.83881e-005 ]
4925 : [ 2.90744e-005 ]
4926 : [ 1.96647e-005 ]
4927 : [ 2.85019e-005 ]
4928 : [ 1.96602e-005 ]
4929 : [ 2.54699e-005 ]
4930 : [ 2.35372e-005 ]
4931 : [ 1.98798e-005 ]
4932 : [ 2.02224e-005 ]
4933 : [ 2.2215e-005  ]
4934 : [ 2.54519e-005 ]
4935 : [ 2.27023e-005 ]
4936 : [ 2.26278e-005 ]
4937 : [ 1.82065e-005 ]
4938 : [ 1.94253e-005 ]
4939 : [ 2.24402e-005 ]
4940 : [ 2.02327e-005 ]
4941 : [ 1.91501e-005 ]
4942 : [ 2.53038e-005 ]
4943 : [ 1.91338e-005 ]
4944 : [ 2.11053e-005 ]
4945 : [ 1.91374e-005 ]
4946 : [ 2.81942e-005 ]
4947 : [ 2.85898e-005 ]
4948 : [ 1.82487e-005 ]
4949 : [ 2.97467e-005 ]
4950 : [ 2.3843e-005  ]
4951 : [ 2.41888e-005 ]
4952 : [ 3.06944e-005 ]
4953 : [ 2.4563e-005  ]
4954 : [ 1.97921e-005 ]
4955 : [ 1.93586e-005 ]
4956 : [ 2.01539e-005 ]
4957 : [ 1.92484e-005 ]
4958 : [ 2.86103e-005 ]
4959 : [ 2.23097e-005 ]
4960 : [ 2.88158e-005 ]
4961 : [ 1.91218e-005 ]
4962 : [ 1.78443e-005 ]
4963 : [ 2.15433e-005 ]
4964 : [ 2.46255e-005 ]
4965 : [ 2.82583e-005 ]
4966 : [ 2.04066e-005 ]
4967 : [ 2.59797e-005 ]
4968 : [ 1.83232e-005 ]
4969 : [ 2.09961e-005 ]
4970 : [ 1.84009e-005 ]
4971 : [ 2.87528e-005 ]
4972 : [ 2.62832e-005 ]
4973 : [ 2.5827e-005  ]
4974 : [ 2.85431e-005 ]
4975 : [ 2.35891e-005 ]
4976 : [ 1.74813e-005 ]
4977 : [ 2.8466e-005  ]
4978 : [ 2.04514e-005 ]
4979 : [ 2.30438e-005 ]
4980 : [ 1.85215e-005 ]
4981 : [ 1.66956e-005 ]
4982 : [ 2.14538e-005 ]
4983 : [ 2.6877e-005  ]
4984 : [ 2.22005e-005 ]
4985 : [ 3.0711e-005  ]
4986 : [ 1.86773e-005 ]
4987 : [ 1.75767e-005 ]
4988 : [ 1.8749e-005  ]
4989 : [ 2.28955e-005 ]
4990 : [ 2.10871e-005 ]
4991 : [ 2.24998e-005 ]
4992 : [ 2.50397e-005 ]
4993 : [ 1.76848e-005 ]
4994 : [ 1.85828e-005 ]
4995 : [ 2.55236e-005 ]
4996 : [ 2.75467e-005 ]
4997 : [ 1.92454e-005 ]
4998 : [ 2.95532e-005 ]
4999 : [ 1.94981e-005 ]
5000 : [ 1.7656e-005  ]
5001 : [ 2.02284e-005 ]
5002 : [ 2.86405e-005 ]
5003 : [ 2.21916e-005 ]
5004 : [ 2.49931e-005 ]
5005 : [ 2.41367e-005 ]
5006 : [ 2.09127e-005 ]
5007 : [ 1.89911e-005 ]
5008 : [ 2.31052e-005 ]
5009 : [ 2.84349e-005 ]
5010 : [ 2.29446e-005 ]
5011 : [ 2.82377e-005 ]
5012 : [ 2.81179e-005 ]
5013 : [ 2.75927e-005 ]
5014 : [ 2.85407e-005 ]
5015 : [ 1.83218e-005 ]
5016 : [ 1.88029e-005 ]
5017 : [ 2.93862e-005 ]
5018 : [ 2.735e-005   ]
5019 : [ 1.92169e-005 ]
5020 : [ 2.30163e-005 ]
5021 : [ 2.89701e-005 ]
5022 : [ 2.70569e-005 ]
5023 : [ 2.59777e-005 ]
5024 : [ 1.95127e-005 ]
5025 : [ 2.124e-005   ]
5026 : [ 2.91083e-005 ]
5027 : [ 2.06172e-005 ]
5028 : [ 2.88931e-005 ]
5029 : [ 2.2726e-005  ]
5030 : [ 2.65162e-005 ]
5031 : [ 2.53225e-005 ]
5032 : [ 2.34877e-005 ]
5033 : [ 1.85329e-005 ]
5034 : [ 2.09826e-005 ]
5035 : [ 2.66411e-005 ]
5036 : [ 1.90368e-005 ]
5037 : [ 2.42914e-005 ]
5038 : [ 2.5626e-005  ]
5039 : [ 1.9436e-005  ]
5040 : [ 1.93859e-005 ]
5041 : [ 2.60883e-005 ]
5042 : [ 2.30788e-005 ]
5043 : [ 2.74082e-005 ]
5044 : [ 2.06711e-005 ]
5045 : [ 1.92698e-005 ]
5046 : [ 2.49632e-005 ]
5047 : [ 1.79318e-005 ]
5048 : [ 1.91512e-005 ]
5049 : [ 2.08846e-005 ]
5050 : [ 1.66334e-005 ]
5051 : [ 2.37284e-005 ]
5052 : [ 2.90486e-005 ]
5053 : [ 3.10151e-005 ]
5054 : [ 2.1755e-005  ]
5055 : [ 1.9294e-005  ]
5056 : [ 2.21447e-005 ]
5057 : [ 2.13211e-005 ]
5058 : [ 1.97004e-005 ]
5059 : [ 2.31624e-005 ]
5060 : [ 2.09835e-005 ]
5061 : [ 2.38006e-005 ]
5062 : [ 2.71459e-005 ]
5063 : [ 2.31016e-005 ]
5064 : [ 2.1805e-005  ]
5065 : [ 2.47259e-005 ]
5066 : [ 1.93966e-005 ]
5067 : [ 2.01623e-005 ]
5068 : [ 2.09214e-005 ]
5069 : [ 2.82692e-005 ]
5070 : [ 1.80061e-005 ]
5071 : [ 2.37132e-005 ]
5072 : [ 2.22136e-005 ]
5073 : [ 2.5639e-005  ]
5074 : [ 2.76392e-005 ]
5075 : [ 2.55204e-005 ]
5076 : [ 2.51413e-005 ]
5077 : [ 2.53805e-005 ]
5078 : [ 1.96159e-005 ]
5079 : [ 2.24245e-005 ]
5080 : [ 2.05857e-005 ]
5081 : [ 2.91497e-005 ]
5082 : [ 3.09368e-005 ]
5083 : [ 2.27076e-005 ]
5084 : [ 2.04721e-005 ]
5085 : [ 2.72324e-005 ]
5086 : [ 2.30605e-005 ]
5087 : [ 2.35163e-005 ]
5088 : [ 2.33048e-005 ]
5089 : [ 2.46422e-005 ]
5090 : [ 2.31137e-005 ]
5091 : [ 1.91591e-005 ]
5092 : [ 2.08847e-005 ]
5093 : [ 1.86761e-005 ]
5094 : [ 2.25784e-005 ]
5095 : [ 2.43499e-005 ]
5096 : [ 2.75436e-005 ]
5097 : [ 2.93866e-005 ]
5098 : [ 2.31643e-005 ]
5099 : [ 2.39142e-005 ]
5100 : [ 2.01191e-005 ]
5101 : [ 1.90931e-005 ]
5102 : [ 2.48846e-005 ]
5103 : [ 2.30468e-005 ]
5104 : [ 2.03874e-005 ]
5105 : [ 1.93308e-005 ]
5106 : [ 2.01633e-005 ]
5107 : [ 2.90337e-005 ]
5108 : [ 3.03619e-005 ]
5109 : [ 2.04803e-005 ]
5110 : [ 2.10949e-005 ]
5111 : [ 2.17952e-005 ]
5112 : [ 2.20707e-005 ]
5113 : [ 2.75424e-005 ]
5114 : [ 1.93686e-005 ]
5115 : [ 2.45407e-005 ]
5116 : [ 2.05579e-005 ]
5117 : [ 2.04948e-005 ]
5118 : [ 2.0235e-005  ]
5119 : [ 1.91662e-005 ]
5120 : [ 3.04838e-005 ]
5121 : [ 2.21047e-005 ]
5122 : [ 2.74331e-005 ]
5123 : [ 2.10797e-005 ]
5124 : [ 3.10868e-005 ]
5125 : [ 2.57815e-005 ]
5126 : [ 2.38643e-005 ]
5127 : [ 2.78524e-005 ]
5128 : [ 1.91411e-005 ]
5129 : [ 2.55137e-005 ]
5130 : [ 2.77233e-005 ]
5131 : [ 2.395e-005   ]
5132 : [ 2.08277e-005 ]
5133 : [ 2.91792e-005 ]
5134 : [ 2.89467e-005 ]
5135 : [ 2.3385e-005  ]
5136 : [ 2.90707e-005 ]
5137 : [ 1.75507e-005 ]
5138 : [ 2.89542e-005 ]
5139 : [ 2.20864e-005 ]
5140 : [ 2.12672e-005 ]
5141 : [ 2.96299e-005 ]
5142 : [ 2.49589e-005 ]
5143 : [ 2.30999e-005 ]
5144 : [ 2.66064e-005 ]
5145 : [ 1.80886e-005 ]
5146 : [ 2.2164e-005  ]
5147 : [ 2.35201e-005 ]
5148 : [ 1.9764e-005  ]
5149 : [ 2.96849e-005 ]
5150 : [ 2.22456e-005 ]
5151 : [ 1.99874e-005 ]
5152 : [ 2.20381e-005 ]
5153 : [ 2.71836e-005 ]
5154 : [ 2.88345e-005 ]
5155 : [ 2.78666e-005 ]
5156 : [ 1.76412e-005 ]
5157 : [ 2.11654e-005 ]
5158 : [ 1.83965e-005 ]
5159 : [ 1.84005e-005 ]
5160 : [ 2.42481e-005 ]
5161 : [ 2.25475e-005 ]
5162 : [ 1.69685e-005 ]
5163 : [ 2.34158e-005 ]
5164 : [ 1.79213e-005 ]
5165 : [ 2.31126e-005 ]
5166 : [ 1.79441e-005 ]
5167 : [ 1.91345e-005 ]
5168 : [ 2.41893e-005 ]
5169 : [ 2.73613e-005 ]
5170 : [ 2.35848e-005 ]
5171 : [ 2.90102e-005 ]
5172 : [ 1.76164e-005 ]
5173 : [ 2.95356e-005 ]
5174 : [ 1.98907e-005 ]
5175 : [ 2.416e-005   ]
5176 : [ 2.31572e-005 ]
5177 : [ 2.71261e-005 ]
5178 : [ 2.03966e-005 ]
5179 : [ 2.38244e-005 ]
5180 : [ 2.23405e-005 ]
5181 : [ 2.75748e-005 ]
5182 : [ 2.06488e-005 ]
5183 : [ 1.90321e-005 ]
5184 : [ 2.21072e-005 ]
5185 : [ 2.93317e-005 ]
5186 : [ 2.28135e-005 ]
5187 : [ 1.88042e-005 ]
5188 : [ 2.08513e-005 ]
5189 : [ 2.66982e-005 ]
5190 : [ 1.92468e-005 ]
5191 : [ 1.72295e-005 ]
5192 : [ 2.74371e-005 ]
5193 : [ 1.9617e-005  ]
5194 : [ 2.97317e-005 ]
5195 : [ 2.8119e-005  ]
5196 : [ 1.82208e-005 ]
5197 : [ 2.77567e-005 ]
5198 : [ 2.49471e-005 ]
5199 : [ 2.01479e-005 ]
5200 : [ 2.523e-005   ]
5201 : [ 1.86573e-005 ]
5202 : [ 1.87538e-005 ]
5203 : [ 2.38654e-005 ]
5204 : [ 2.12333e-005 ]
5205 : [ 2.77958e-005 ]
5206 : [ 2.39478e-005 ]
5207 : [ 2.05588e-005 ]
5208 : [ 2.67996e-005 ]
5209 : [ 2.51231e-005 ]
5210 : [ 2.78351e-005 ]
5211 : [ 2.38028e-005 ]
5212 : [ 3.0027e-005  ]
5213 : [ 1.97426e-005 ]
5214 : [ 2.00517e-005 ]
5215 : [ 2.03291e-005 ]
5216 : [ 2.0187e-005  ]
5217 : [ 1.78362e-005 ]
5218 : [ 2.60958e-005 ]
5219 : [ 2.12295e-005 ]
5220 : [ 2.31498e-005 ]
5221 : [ 2.67551e-005 ]
5222 : [ 2.44755e-005 ]
5223 : [ 1.82134e-005 ]
5224 : [ 2.39896e-005 ]
5225 : [ 1.95029e-005 ]
5226 : [ 2.13111e-005 ]
5227 : [ 2.60789e-005 ]
5228 : [ 2.83287e-005 ]
5229 : [ 1.89435e-005 ]
5230 : [ 1.79369e-005 ]
5231 : [ 2.00437e-005 ]
5232 : [ 1.8092e-005  ]
5233 : [ 1.96583e-005 ]
5234 : [ 3.01245e-005 ]
5235 : [ 2.7756e-005  ]
5236 : [ 1.89548e-005 ]
5237 : [ 2.21861e-005 ]
5238 : [ 2.90958e-005 ]
5239 : [ 2.30176e-005 ]
5240 : [ 1.83855e-005 ]
5241 : [ 1.85718e-005 ]
5242 : [ 1.92159e-005 ]
5243 : [ 1.97849e-005 ]
5244 : [ 2.42411e-005 ]
5245 : [ 2.18667e-005 ]
5246 : [ 2.41194e-005 ]
5247 : [ 1.93958e-005 ]
5248 : [ 2.07599e-005 ]
5249 : [ 3.09295e-005 ]
5250 : [ 2.66706e-005 ]
5251 : [ 2.54578e-005 ]
5252 : [ 2.9496e-005  ]
5253 : [ 2.94668e-005 ]
5254 : [ 2.10272e-005 ]
5255 : [ 1.74127e-005 ]
5256 : [ 2.35166e-005 ]
5257 : [ 2.45297e-005 ]
5258 : [ 2.37398e-005 ]
5259 : [ 1.70587e-005 ]
5260 : [ 2.38824e-005 ]
5261 : [ 2.11842e-005 ]
5262 : [ 2.91889e-005 ]
5263 : [ 2.59424e-005 ]
5264 : [ 1.88188e-005 ]
5265 : [ 2.06631e-005 ]
5266 : [ 2.15655e-005 ]
5267 : [ 2.82301e-005 ]
5268 : [ 2.62298e-005 ]
5269 : [ 2.87443e-005 ]
5270 : [ 1.96357e-005 ]
5271 : [ 1.83564e-005 ]
5272 : [ 1.69675e-005 ]
5273 : [ 2.14174e-005 ]
5274 : [ 2.25565e-005 ]
5275 : [ 1.94751e-005 ]
5276 : [ 3.0164e-005  ]
5277 : [ 2.66452e-005 ]
5278 : [ 2.6457e-005  ]
5279 : [ 2.92831e-005 ]
5280 : [ 2.07807e-005 ]
5281 : [ 2.83038e-005 ]
5282 : [ 3.01522e-005 ]
5283 : [ 2.38778e-005 ]
5284 : [ 2.00803e-005 ]
5285 : [ 2.21264e-005 ]
5286 : [ 2.30111e-005 ]
5287 : [ 2.38193e-005 ]
5288 : [ 2.52199e-005 ]
5289 : [ 2.33972e-005 ]
5290 : [ 2.70502e-005 ]
5291 : [ 2.98099e-005 ]
5292 : [ 1.89839e-005 ]
5293 : [ 1.99336e-005 ]
5294 : [ 2.55316e-005 ]
5295 : [ 2.58166e-005 ]
5296 : [ 1.73682e-005 ]
5297 : [ 2.96022e-005 ]
5298 : [ 3.02075e-005 ]
5299 : [ 2.53663e-005 ]
5300 : [ 2.29138e-005 ]
5301 : [ 2.03913e-005 ]
5302 : [ 2.35882e-005 ]
5303 : [ 2.30766e-005 ]
5304 : [ 2.14325e-005 ]
5305 : [ 2.33503e-005 ]
5306 : [ 2.16234e-005 ]
5307 : [ 2.54944e-005 ]
5308 : [ 2.40773e-005 ]
5309 : [ 2.54232e-005 ]
5310 : [ 2.68783e-005 ]
5311 : [ 1.91641e-005 ]
5312 : [ 2.11938e-005 ]
5313 : [ 2.5204e-005  ]
5314 : [ 2.45645e-005 ]
5315 : [ 2.09597e-005 ]
5316 : [ 2.46397e-005 ]
5317 : [ 1.83405e-005 ]
5318 : [ 2.06168e-005 ]
5319 : [ 1.9062e-005  ]
5320 : [ 2.7605e-005  ]
5321 : [ 2.30972e-005 ]
5322 : [ 2.11275e-005 ]
5323 : [ 2.01032e-005 ]
5324 : [ 2.91637e-005 ]
5325 : [ 2.06865e-005 ]
5326 : [ 2.23469e-005 ]
5327 : [ 2.70061e-005 ]
5328 : [ 2.02744e-005 ]
5329 : [ 2.93855e-005 ]
5330 : [ 2.8499e-005  ]
5331 : [ 2.35556e-005 ]
5332 : [ 1.99024e-005 ]
5333 : [ 2.0117e-005  ]
5334 : [ 1.91993e-005 ]
5335 : [ 2.91122e-005 ]
5336 : [ 2.88222e-005 ]
5337 : [ 2.83866e-005 ]
5338 : [ 2.54447e-005 ]
5339 : [ 2.5106e-005  ]
5340 : [ 2.07765e-005 ]
5341 : [ 2.0838e-005  ]
5342 : [ 2.65212e-005 ]
5343 : [ 2.2889e-005  ]
5344 : [ 1.81286e-005 ]
5345 : [ 2.29803e-005 ]
5346 : [ 1.73417e-005 ]
5347 : [ 1.79079e-005 ]
5348 : [ 2.08236e-005 ]
5349 : [ 1.94527e-005 ]
5350 : [ 1.86086e-005 ]
5351 : [ 2.02749e-005 ]
5352 : [ 2.32861e-005 ]
5353 : [ 2.04543e-005 ]
5354 : [ 2.16101e-005 ]
5355 : [ 2.95617e-005 ]
5356 : [ 2.77376e-005 ]
5357 : [ 1.95454e-005 ]
5358 : [ 2.0685e-005  ]
5359 : [ 2.42183e-005 ]
5360 : [ 2.04239e-005 ]
5361 : [ 2.95754e-005 ]
5362 : [ 3.02811e-005 ]
5363 : [ 2.31135e-005 ]
5364 : [ 1.95451e-005 ]
5365 : [ 2.46118e-005 ]
5366 : [ 2.69731e-005 ]
5367 : [ 1.79899e-005 ]
5368 : [ 1.79128e-005 ]
5369 : [ 2.23259e-005 ]
5370 : [ 2.04803e-005 ]
5371 : [ 2.57663e-005 ]
5372 : [ 2.12428e-005 ]
5373 : [ 2.38422e-005 ]
5374 : [ 2.95215e-005 ]
5375 : [ 2.29634e-005 ]
5376 : [ 2.90818e-005 ]
5377 : [ 2.62906e-005 ]
5378 : [ 2.79076e-005 ]
5379 : [ 2.0219e-005  ]
5380 : [ 1.79571e-005 ]
5381 : [ 2.42226e-005 ]
5382 : [ 2.3739e-005  ]
5383 : [ 2.60994e-005 ]
5384 : [ 2.36496e-005 ]
5385 : [ 3.01549e-005 ]
5386 : [ 2.83402e-005 ]
5387 : [ 2.85292e-005 ]
5388 : [ 2.76894e-005 ]
5389 : [ 2.53799e-005 ]
5390 : [ 1.75271e-005 ]
5391 : [ 1.8399e-005  ]
5392 : [ 2.81329e-005 ]
5393 : [ 2.05271e-005 ]
5394 : [ 1.95011e-005 ]
5395 : [ 2.40744e-005 ]
5396 : [ 2.18727e-005 ]
5397 : [ 1.89108e-005 ]
5398 : [ 2.31615e-005 ]
5399 : [ 2.2761e-005  ]
5400 : [ 1.82923e-005 ]
5401 : [ 2.26828e-005 ]
5402 : [ 2.28817e-005 ]
5403 : [ 2.59008e-005 ]
5404 : [ 2.0636e-005  ]
5405 : [ 2.39306e-005 ]
5406 : [ 2.35027e-005 ]
5407 : [ 2.254e-005   ]
5408 : [ 2.06519e-005 ]
5409 : [ 2.33925e-005 ]
5410 : [ 2.47819e-005 ]
5411 : [ 2.23661e-005 ]
5412 : [ 2.05939e-005 ]
5413 : [ 3.01969e-005 ]
5414 : [ 2.01778e-005 ]
5415 : [ 2.36281e-005 ]
5416 : [ 2.2173e-005  ]
5417 : [ 2.62144e-005 ]
5418 : [ 1.80482e-005 ]
5419 : [ 1.8839e-005  ]
5420 : [ 1.7502e-005  ]
5421 : [ 2.07734e-005 ]
5422 : [ 1.89708e-005 ]
5423 : [ 2.65167e-005 ]
5424 : [ 2.07633e-005 ]
5425 : [ 2.57057e-005 ]
5426 : [ 2.66296e-005 ]
5427 : [ 2.56628e-005 ]
5428 : [ 2.35918e-005 ]
5429 : [ 1.83169e-005 ]
5430 : [ 2.8019e-005  ]
5431 : [ 2.76595e-005 ]
5432 : [ 2.4216e-005  ]
5433 : [ 1.86935e-005 ]
5434 : [ 2.80586e-005 ]
5435 : [ 2.62495e-005 ]
5436 : [ 2.52144e-005 ]
5437 : [ 2.23906e-005 ]
5438 : [ 2.74529e-005 ]
5439 : [ 2.25431e-005 ]
5440 : [ 2.10947e-005 ]
5441 : [ 1.6352e-005  ]
5442 : [ 2.13907e-005 ]
5443 : [ 2.81374e-005 ]
5444 : [ 2.45483e-005 ]
5445 : [ 2.27922e-005 ]
5446 : [ 1.76403e-005 ]
5447 : [ 1.90817e-005 ]
5448 : [ 2.68119e-005 ]
5449 : [ 2.08243e-005 ]
5450 : [ 3.0423e-005  ]
5451 : [ 1.93562e-005 ]
5452 : [ 2.72175e-005 ]
5453 : [ 2.80985e-005 ]
5454 : [ 2.06384e-005 ]
5455 : [ 2.24201e-005 ]
5456 : [ 2.99012e-005 ]
5457 : [ 1.98748e-005 ]
5458 : [ 2.47949e-005 ]
5459 : [ 1.75032e-005 ]
5460 : [ 1.99768e-005 ]
5461 : [ 3.04777e-005 ]
5462 : [ 3.06646e-005 ]
5463 : [ 2.24936e-005 ]
5464 : [ 1.87628e-005 ]
5465 : [ 2.19722e-005 ]
5466 : [ 1.85298e-005 ]
5467 : [ 2.74449e-005 ]
5468 : [ 2.61132e-005 ]
5469 : [ 1.6685e-005  ]
5470 : [ 1.83926e-005 ]
5471 : [ 2.28231e-005 ]
5472 : [ 2.20743e-005 ]
5473 : [ 2.66798e-005 ]
5474 : [ 1.89261e-005 ]
5475 : [ 2.14744e-005 ]
5476 : [ 2.71515e-005 ]
5477 : [ 2.97111e-005 ]
5478 : [ 2.50362e-005 ]
5479 : [ 2.23313e-005 ]
5480 : [ 1.96609e-005 ]
5481 : [ 1.89161e-005 ]
5482 : [ 2.39427e-005 ]
5483 : [ 1.84369e-005 ]
5484 : [ 2.54262e-005 ]
5485 : [ 2.55027e-005 ]
5486 : [ 2.20039e-005 ]
5487 : [ 2.68691e-005 ]
5488 : [ 1.66193e-005 ]
5489 : [ 1.85782e-005 ]
5490 : [ 1.6913e-005  ]
5491 : [ 2.83468e-005 ]
5492 : [ 2.31933e-005 ]
5493 : [ 2.26561e-005 ]
5494 : [ 1.66913e-005 ]
5495 : [ 2.50712e-005 ]
5496 : [ 1.78062e-005 ]
5497 : [ 2.87275e-005 ]
5498 : [ 2.61091e-005 ]
5499 : [ 2.34733e-005 ]
5500 : [ 2.34781e-005 ]
5501 : [ 2.40807e-005 ]
5502 : [ 2.1598e-005  ]
5503 : [ 2.54773e-005 ]
5504 : [ 2.5309e-005  ]
5505 : [ 2.02741e-005 ]
5506 : [ 1.83579e-005 ]
5507 : [ 2.68853e-005 ]
5508 : [ 2.08124e-005 ]
5509 : [ 1.89215e-005 ]
5510 : [ 1.94719e-005 ]
5511 : [ 2.17584e-005 ]
5512 : [ 1.76644e-005 ]
5513 : [ 1.87388e-005 ]
5514 : [ 2.12526e-005 ]
5515 : [ 2.80188e-005 ]
5516 : [ 1.92826e-005 ]
5517 : [ 2.11114e-005 ]
5518 : [ 2.21913e-005 ]
5519 : [ 2.22865e-005 ]
5520 : [ 2.47843e-005 ]
5521 : [ 2.84098e-005 ]
5522 : [ 2.65023e-005 ]
5523 : [ 1.63577e-005 ]
5524 : [ 2.66199e-005 ]
5525 : [ 2.91675e-005 ]
5526 : [ 2.87572e-005 ]
5527 : [ 2.0474e-005  ]
5528 : [ 2.16987e-005 ]
5529 : [ 2.81969e-005 ]
5530 : [ 2.3823e-005  ]
5531 : [ 2.88809e-005 ]
5532 : [ 2.40447e-005 ]
5533 : [ 2.93869e-005 ]
5534 : [ 2.91045e-005 ]
5535 : [ 2.16935e-005 ]
5536 : [ 2.25786e-005 ]
5537 : [ 2.85708e-005 ]
5538 : [ 2.04799e-005 ]
5539 : [ 2.30832e-005 ]
5540 : [ 2.71423e-005 ]
5541 : [ 2.60685e-005 ]
5542 : [ 2.7976e-005  ]
5543 : [ 2.67588e-005 ]
5544 : [ 2.63396e-005 ]
5545 : [ 2.53609e-005 ]
5546 : [ 2.42985e-005 ]
5547 : [ 1.76896e-005 ]
5548 : [ 2.60018e-005 ]
5549 : [ 2.13231e-005 ]
5550 : [ 2.88417e-005 ]
5551 : [ 2.71438e-005 ]
5552 : [ 1.88176e-005 ]
5553 : [ 2.15635e-005 ]
5554 : [ 2.66033e-005 ]
5555 : [ 2.46284e-005 ]
5556 : [ 2.1983e-005  ]
5557 : [ 2.68411e-005 ]
5558 : [ 2.32745e-005 ]
5559 : [ 2.38667e-005 ]
5560 : [ 2.62975e-005 ]
5561 : [ 1.6632e-005  ]
5562 : [ 1.9173e-005  ]
5563 : [ 1.98362e-005 ]
5564 : [ 1.91966e-005 ]
5565 : [ 1.84359e-005 ]
5566 : [ 2.85521e-005 ]
5567 : [ 2.11614e-005 ]
5568 : [ 2.73988e-005 ]
5569 : [ 1.92657e-005 ]
5570 : [ 2.14401e-005 ]
5571 : [ 2.56586e-005 ]
5572 : [ 2.94866e-005 ]
5573 : [ 1.72343e-005 ]
5574 : [ 1.99775e-005 ]
5575 : [ 2.80041e-005 ]
5576 : [ 2.54577e-005 ]
5577 : [ 2.42045e-005 ]
5578 : [ 1.86873e-005 ]
5579 : [ 1.70309e-005 ]
5580 : [ 2.61601e-005 ]
5581 : [ 2.34362e-005 ]
5582 : [ 2.86669e-005 ]
5583 : [ 2.15858e-005 ]
5584 : [ 2.93941e-005 ]
5585 : [ 1.89321e-005 ]
5586 : [ 1.8247e-005  ]
5587 : [ 1.9231e-005  ]
5588 : [ 1.95298e-005 ]
5589 : [ 2.04055e-005 ]
5590 : [ 1.97465e-005 ]
5591 : [ 2.09496e-005 ]
5592 : [ 2.11946e-005 ]
5593 : [ 2.97212e-005 ]
5594 : [ 2.30963e-005 ]
5595 : [ 1.92704e-005 ]
5596 : [ 2.60045e-005 ]
5597 : [ 1.70353e-005 ]
5598 : [ 1.92426e-005 ]
5599 : [ 2.66061e-005 ]
5600 : [ 2.1577e-005  ]
5601 : [ 2.85543e-005 ]
5602 : [ 1.70446e-005 ]
5603 : [ 2.01927e-005 ]
5604 : [ 2.91345e-005 ]
5605 : [ 2.79845e-005 ]
5606 : [ 2.30891e-005 ]
5607 : [ 2.42281e-005 ]
5608 : [ 2.97963e-005 ]
5609 : [ 2.14708e-005 ]
5610 : [ 1.74964e-005 ]
5611 : [ 2.28073e-005 ]
5612 : [ 2.11945e-005 ]
5613 : [ 2.56396e-005 ]
5614 : [ 2.73031e-005 ]
5615 : [ 2.00651e-005 ]
5616 : [ 2.73163e-005 ]
5617 : [ 2.56788e-005 ]
5618 : [ 1.90431e-005 ]
5619 : [ 2.80466e-005 ]
5620 : [ 1.96503e-005 ]
5621 : [ 2.50769e-005 ]
5622 : [ 2.1987e-005  ]
5623 : [ 2.74814e-005 ]
5624 : [ 2.38553e-005 ]
5625 : [ 2.20544e-005 ]
5626 : [ 1.89992e-005 ]
5627 : [ 1.956e-005   ]
5628 : [ 1.97953e-005 ]
5629 : [ 1.73169e-005 ]
5630 : [ 2.35813e-005 ]
5631 : [ 1.93289e-005 ]
5632 : [ 1.90751e-005 ]
5633 : [ 2.38958e-005 ]
5634 : [ 1.83221e-005 ]
5635 : [ 2.83991e-005 ]
5636 : [ 2.5796e-005  ]
5637 : [ 1.89153e-005 ]
5638 : [ 2.03077e-005 ]
5639 : [ 2.17205e-005 ]
5640 : [ 2.21004e-005 ]
5641 : [ 2.90921e-005 ]
5642 : [ 2.34398e-005 ]
5643 : [ 2.83784e-005 ]
5644 : [ 2.06843e-005 ]
5645 : [ 2.94795e-005 ]
5646 : [ 1.88887e-005 ]
5647 : [ 2.72108e-005 ]
5648 : [ 2.24362e-005 ]
5649 : [ 2.78963e-005 ]
5650 : [ 1.73827e-005 ]
5651 : [ 2.7632e-005  ]
5652 : [ 1.9496e-005  ]
5653 : [ 1.89568e-005 ]
5654 : [ 1.78704e-005 ]
5655 : [ 2.36137e-005 ]
5656 : [ 2.03579e-005 ]
5657 : [ 2.02719e-005 ]
5658 : [ 2.5291e-005  ]
5659 : [ 2.9226e-005  ]
5660 : [ 2.03221e-005 ]
5661 : [ 1.87638e-005 ]
5662 : [ 2.11894e-005 ]
5663 : [ 2.28535e-005 ]
5664 : [ 2.43363e-005 ]
5665 : [ 1.86386e-005 ]
5666 : [ 2.52522e-005 ]
5667 : [ 2.32206e-005 ]
5668 : [ 2.94742e-005 ]
5669 : [ 2.38526e-005 ]
5670 : [ 2.02766e-005 ]
5671 : [ 1.78402e-005 ]
5672 : [ 1.8823e-005  ]
5673 : [ 1.8163e-005  ]
5674 : [ 2.16691e-005 ]
5675 : [ 2.76018e-005 ]
5676 : [ 1.82426e-005 ]
5677 : [ 2.31259e-005 ]
5678 : [ 2.36381e-005 ]
5679 : [ 1.86579e-005 ]
5680 : [ 2.54078e-005 ]
5681 : [ 1.84256e-005 ]
5682 : [ 1.81971e-005 ]
5683 : [ 2.76188e-005 ]
5684 : [ 2.27838e-005 ]
5685 : [ 2.25298e-005 ]
5686 : [ 1.99267e-005 ]
5687 : [ 2.12374e-005 ]
5688 : [ 1.89257e-005 ]
5689 : [ 2.24495e-005 ]
5690 : [ 2.93413e-005 ]
5691 : [ 2.91252e-005 ]
5692 : [ 3.07945e-005 ]
5693 : [ 1.87574e-005 ]
5694 : [ 2.82733e-005 ]
5695 : [ 2.79945e-005 ]
5696 : [ 2.83607e-005 ]
5697 : [ 2.37018e-005 ]
5698 : [ 2.18474e-005 ]
5699 : [ 1.89015e-005 ]
5700 : [ 2.0964e-005  ]
5701 : [ 2.31581e-005 ]
5702 : [ 2.27418e-005 ]
5703 : [ 2.04743e-005 ]
5704 : [ 2.69331e-005 ]
5705 : [ 2.6079e-005  ]
5706 : [ 1.88012e-005 ]
5707 : [ 2.71768e-005 ]
5708 : [ 1.84357e-005 ]
5709 : [ 2.53153e-005 ]
5710 : [ 2.36207e-005 ]
5711 : [ 2.22828e-005 ]
5712 : [ 2.03762e-005 ]
5713 : [ 2.14143e-005 ]
5714 : [ 2.02888e-005 ]
5715 : [ 2.15672e-005 ]
5716 : [ 2.0485e-005  ]
5717 : [ 2.3567e-005  ]
5718 : [ 1.94737e-005 ]
5719 : [ 2.01046e-005 ]
5720 : [ 2.32825e-005 ]
5721 : [ 2.05025e-005 ]
5722 : [ 1.99276e-005 ]
5723 : [ 1.88967e-005 ]
5724 : [ 2.59772e-005 ]
5725 : [ 2.71658e-005 ]
5726 : [ 2.36321e-005 ]
5727 : [ 2.26224e-005 ]
5728 : [ 1.97271e-005 ]
5729 : [ 1.8801e-005  ]
5730 : [ 2.32969e-005 ]
5731 : [ 2.28469e-005 ]
5732 : [ 2.05236e-005 ]
5733 : [ 1.92269e-005 ]
5734 : [ 2.19517e-005 ]
5735 : [ 2.58608e-005 ]
5736 : [ 2.48135e-005 ]
5737 : [ 2.35819e-005 ]
5738 : [ 2.29519e-005 ]
5739 : [ 2.09554e-005 ]
5740 : [ 2.50157e-005 ]
5741 : [ 1.89353e-005 ]
5742 : [ 2.27063e-005 ]
5743 : [ 2.50602e-005 ]
5744 : [ 1.79791e-005 ]
5745 : [ 1.85104e-005 ]
5746 : [ 1.87588e-005 ]
5747 : [ 1.83169e-005 ]
5748 : [ 2.06892e-005 ]
5749 : [ 1.98834e-005 ]
5750 : [ 2.80891e-005 ]
5751 : [ 2.05814e-005 ]
5752 : [ 2.62363e-005 ]
5753 : [ 2.34214e-005 ]
5754 : [ 2.17117e-005 ]
5755 : [ 2.02744e-005 ]
5756 : [ 2.59879e-005 ]
5757 : [ 2.04913e-005 ]
5758 : [ 3.07638e-005 ]
5759 : [ 2.61228e-005 ]
5760 : [ 2.2454e-005  ]
5761 : [ 2.88031e-005 ]
5762 : [ 2.00901e-005 ]
5763 : [ 2.89635e-005 ]
5764 : [ 2.21342e-005 ]
5765 : [ 2.27722e-005 ]
5766 : [ 1.89932e-005 ]
5767 : [ 2.29913e-005 ]
5768 : [ 1.79977e-005 ]
5769 : [ 2.78616e-005 ]
5770 : [ 2.8561e-005  ]
5771 : [ 1.9426e-005  ]
5772 : [ 2.12999e-005 ]
5773 : [ 2.15443e-005 ]
5774 : [ 2.60886e-005 ]
5775 : [ 2.19379e-005 ]
5776 : [ 2.38405e-005 ]
5777 : [ 2.62852e-005 ]
5778 : [ 2.83275e-005 ]
5779 : [ 2.5705e-005  ]
5780 : [ 1.78469e-005 ]
5781 : [ 2.88188e-005 ]
5782 : [ 1.88795e-005 ]
5783 : [ 2.05167e-005 ]
5784 : [ 2.56468e-005 ]
5785 : [ 1.85899e-005 ]
5786 : [ 1.97739e-005 ]
5787 : [ 1.91577e-005 ]
5788 : [ 2.15026e-005 ]
5789 : [ 2.10283e-005 ]
5790 : [ 2.22358e-005 ]
5791 : [ 2.48101e-005 ]
5792 : [ 2.29169e-005 ]
5793 : [ 2.24707e-005 ]
5794 : [ 2.83884e-005 ]
5795 : [ 1.93386e-005 ]
5796 : [ 2.4712e-005  ]
5797 : [ 1.84178e-005 ]
5798 : [ 1.7647e-005  ]
5799 : [ 1.81131e-005 ]
5800 : [ 2.0919e-005  ]
5801 : [ 2.51421e-005 ]
5802 : [ 2.47217e-005 ]
5803 : [ 2.59311e-005 ]
5804 : [ 2.31742e-005 ]
5805 : [ 2.62604e-005 ]
5806 : [ 1.78601e-005 ]
5807 : [ 2.15784e-005 ]
5808 : [ 2.96064e-005 ]
5809 : [ 2.65157e-005 ]
5810 : [ 2.88199e-005 ]
5811 : [ 2.55447e-005 ]
5812 : [ 2.44081e-005 ]
5813 : [ 2.9761e-005  ]
5814 : [ 2.27537e-005 ]
5815 : [ 2.63998e-005 ]
5816 : [ 2.32181e-005 ]
5817 : [ 1.79505e-005 ]
5818 : [ 1.8242e-005  ]
5819 : [ 2.58394e-005 ]
5820 : [ 2.78845e-005 ]
5821 : [ 2.56356e-005 ]
5822 : [ 2.30368e-005 ]
5823 : [ 1.86431e-005 ]
5824 : [ 2.67347e-005 ]
5825 : [ 1.98495e-005 ]
5826 : [ 2.8886e-005  ]
5827 : [ 2.61266e-005 ]
5828 : [ 1.81157e-005 ]
5829 : [ 1.85985e-005 ]
5830 : [ 2.41284e-005 ]
5831 : [ 1.8382e-005  ]
5832 : [ 1.92781e-005 ]
5833 : [ 2.05675e-005 ]
5834 : [ 2.57459e-005 ]
5835 : [ 2.83943e-005 ]
5836 : [ 1.82304e-005 ]
5837 : [ 2.86308e-005 ]
5838 : [ 2.81335e-005 ]
5839 : [ 1.92151e-005 ]
5840 : [ 2.28239e-005 ]
5841 : [ 2.7237e-005  ]
5842 : [ 2.44363e-005 ]
5843 : [ 2.03991e-005 ]
5844 : [ 1.719e-005   ]
5845 : [ 2.18889e-005 ]
5846 : [ 2.84094e-005 ]
5847 : [ 2.72702e-005 ]
5848 : [ 1.81192e-005 ]
5849 : [ 2.09341e-005 ]
5850 : [ 3.03597e-005 ]
5851 : [ 1.93796e-005 ]
5852 : [ 2.2448e-005  ]
5853 : [ 1.92491e-005 ]
5854 : [ 3.09292e-005 ]
5855 : [ 2.254e-005   ]
5856 : [ 2.51303e-005 ]
5857 : [ 2.92289e-005 ]
5858 : [ 2.01793e-005 ]
5859 : [ 2.22935e-005 ]
5860 : [ 2.15351e-005 ]
5861 : [ 2.37718e-005 ]
5862 : [ 1.82973e-005 ]
5863 : [ 3.03904e-005 ]
5864 : [ 2.31635e-005 ]
5865 : [ 1.84284e-005 ]
5866 : [ 2.4504e-005  ]
5867 : [ 1.89052e-005 ]
5868 : [ 1.63758e-005 ]
5869 : [ 1.93056e-005 ]
5870 : [ 2.59781e-005 ]
5871 : [ 2.77043e-005 ]
5872 : [ 1.90056e-005 ]
5873 : [ 2.52329e-005 ]
5874 : [ 3.07159e-005 ]
5875 : [ 1.90521e-005 ]
5876 : [ 2.05293e-005 ]
5877 : [ 2.34703e-005 ]
5878 : [ 1.74375e-005 ]
5879 : [ 1.99752e-005 ]
5880 : [ 2.02582e-005 ]
5881 : [ 2.78286e-005 ]
5882 : [ 2.14139e-005 ]
5883 : [ 2.09943e-005 ]
5884 : [ 2.63601e-005 ]
5885 : [ 2.539e-005   ]
5886 : [ 2.25934e-005 ]
5887 : [ 2.31677e-005 ]
5888 : [ 2.14483e-005 ]
5889 : [ 2.59644e-005 ]
5890 : [ 1.90248e-005 ]
5891 : [ 1.84665e-005 ]
5892 : [ 2.48233e-005 ]
5893 : [ 2.1786e-005  ]
5894 : [ 2.88466e-005 ]
5895 : [ 1.96675e-005 ]
5896 : [ 1.82308e-005 ]
5897 : [ 2.10106e-005 ]
5898 : [ 2.16005e-005 ]
5899 : [ 2.93723e-005 ]
5900 : [ 1.91024e-005 ]
5901 : [ 2.50316e-005 ]
5902 : [ 3.0103e-005  ]
5903 : [ 2.61621e-005 ]
5904 : [ 2.10962e-005 ]
5905 : [ 2.8679e-005  ]
5906 : [ 2.84445e-005 ]
5907 : [ 2.61674e-005 ]
5908 : [ 2.06175e-005 ]
5909 : [ 2.5434e-005  ]
5910 : [ 2.34656e-005 ]
5911 : [ 2.32086e-005 ]
5912 : [ 2.32428e-005 ]
5913 : [ 1.89074e-005 ]
5914 : [ 2.02106e-005 ]
5915 : [ 2.5947e-005  ]
5916 : [ 2.21135e-005 ]
5917 : [ 2.74795e-005 ]
5918 : [ 2.09561e-005 ]
5919 : [ 2.4037e-005  ]
5920 : [ 1.93078e-005 ]
5921 : [ 1.75443e-005 ]
5922 : [ 2.82289e-005 ]
5923 : [ 2.64846e-005 ]
5924 : [ 2.06509e-005 ]
5925 : [ 2.1302e-005  ]
5926 : [ 2.56299e-005 ]
5927 : [ 2.08147e-005 ]
5928 : [ 2.50524e-005 ]
5929 : [ 2.89215e-005 ]
5930 : [ 2.91463e-005 ]
5931 : [ 1.86104e-005 ]
5932 : [ 2.28021e-005 ]
5933 : [ 2.55797e-005 ]
5934 : [ 1.91009e-005 ]
5935 : [ 2.11213e-005 ]
5936 : [ 2.02897e-005 ]
5937 : [ 2.01408e-005 ]
5938 : [ 1.86707e-005 ]
5939 : [ 2.75665e-005 ]
5940 : [ 1.80869e-005 ]
5941 : [ 2.97916e-005 ]
5942 : [ 2.24686e-005 ]
5943 : [ 2.0416e-005  ]
5944 : [ 1.92428e-005 ]
5945 : [ 1.95578e-005 ]
5946 : [ 2.18894e-005 ]
5947 : [ 2.99748e-005 ]
5948 : [ 2.78474e-005 ]
5949 : [ 2.36258e-005 ]
5950 : [ 2.48234e-005 ]
5951 : [ 2.23711e-005 ]
5952 : [ 1.97253e-005 ]
5953 : [ 2.12737e-005 ]
5954 : [ 1.89366e-005 ]
5955 : [ 2.00358e-005 ]
5956 : [ 2.38696e-005 ]
5957 : [ 2.9092e-005  ]
5958 : [ 2.82238e-005 ]
5959 : [ 2.6664e-005  ]
5960 : [ 3.06414e-005 ]
5961 : [ 2.17571e-005 ]
5962 : [ 2.22451e-005 ]
5963 : [ 1.98685e-005 ]
5964 : [ 2.28025e-005 ]
5965 : [ 2.77281e-005 ]
5966 : [ 2.45292e-005 ]
5967 : [ 2.3973e-005  ]
5968 : [ 1.89047e-005 ]
5969 : [ 2.55897e-005 ]
5970 : [ 2.22688e-005 ]
5971 : [ 2.98944e-005 ]
5972 : [ 3.00281e-005 ]
5973 : [ 2.49283e-005 ]
5974 : [ 2.01828e-005 ]
5975 : [ 2.45047e-005 ]
5976 : [ 2.30367e-005 ]
5977 : [ 2.58454e-005 ]
5978 : [ 2.09906e-005 ]
5979 : [ 1.92879e-005 ]
5980 : [ 2.95179e-005 ]
5981 : [ 2.36613e-005 ]
5982 : [ 2.24648e-005 ]
5983 : [ 2.06738e-005 ]
5984 : [ 2.20218e-005 ]
5985 : [ 2.38499e-005 ]
5986 : [ 2.15674e-005 ]
5987 : [ 1.8113e-005  ]
5988 : [ 2.42348e-005 ]
5989 : [ 1.85769e-005 ]
5990 : [ 2.20551e-005 ]
5991 : [ 2.87621e-005 ]
5992 : [ 2.53061e-005 ]
5993 : [ 2.52463e-005 ]
5994 : [ 1.72875e-005 ]
5995 : [ 2.86211e-005 ]
5996 : [ 2.89403e-005 ]
5997 : [ 2.15924e-005 ]
5998 : [ 2.58562e-005 ]
5999 : [ 2.10588e-005 ]
6000 : [ 1.88353e-005 ]
6001 : [ 2.75762e-005 ]
6002 : [ 2.61833e-005 ]
6003 : [ 2.0588e-005  ]
6004 : [ 2.04612e-005 ]
6005 : [ 2.36109e-005 ]
6006 : [ 2.77429e-005 ]
6007 : [ 2.16663e-005 ]
6008 : [ 2.05678e-005 ]
6009 : [ 2.61525e-005 ]
6010 : [ 2.70565e-005 ]
6011 : [ 2.34331e-005 ]
6012 : [ 2.15104e-005 ]
6013 : [ 2.22625e-005 ]
6014 : [ 1.95436e-005 ]
6015 : [ 1.89785e-005 ]
6016 : [ 2.16779e-005 ]
6017 : [ 1.95969e-005 ]
6018 : [ 2.02042e-005 ]
6019 : [ 1.95112e-005 ]
6020 : [ 2.56235e-005 ]
6021 : [ 2.36118e-005 ]
6022 : [ 2.37393e-005 ]
6023 : [ 1.90322e-005 ]
6024 : [ 2.41622e-005 ]
6025 : [ 1.80616e-005 ]
6026 : [ 2.29375e-005 ]
6027 : [ 2.35566e-005 ]
6028 : [ 1.87901e-005 ]
6029 : [ 2.04912e-005 ]
6030 : [ 2.15521e-005 ]
6031 : [ 2.38968e-005 ]
6032 : [ 2.1543e-005  ]
6033 : [ 2.19154e-005 ]
6034 : [ 2.65493e-005 ]
6035 : [ 2.87334e-005 ]
6036 : [ 2.74047e-005 ]
6037 : [ 1.78421e-005 ]
6038 : [ 1.81377e-005 ]
6039 : [ 1.77442e-005 ]
6040 : [ 2.02642e-005 ]
6041 : [ 2.80159e-005 ]
6042 : [ 2.75304e-005 ]
6043 : [ 2.19935e-005 ]
6044 : [ 1.89127e-005 ]
6045 : [ 2.0088e-005  ]
6046 : [ 2.72131e-005 ]
6047 : [ 2.5887e-005  ]
6048 : [ 2.15367e-005 ]
6049 : [ 2.38922e-005 ]
6050 : [ 2.14645e-005 ]
6051 : [ 2.12586e-005 ]
6052 : [ 2.61822e-005 ]
6053 : [ 1.71641e-005 ]
6054 : [ 2.27599e-005 ]
6055 : [ 2.25743e-005 ]
6056 : [ 3.06875e-005 ]
6057 : [ 2.03156e-005 ]
6058 : [ 2.31556e-005 ]
6059 : [ 1.84519e-005 ]
6060 : [ 2.77896e-005 ]
6061 : [ 2.13538e-005 ]
6062 : [ 2.15956e-005 ]
6063 : [ 1.98126e-005 ]
6064 : [ 2.56936e-005 ]
6065 : [ 2.34427e-005 ]
6066 : [ 2.37351e-005 ]
6067 : [ 2.69847e-005 ]
6068 : [ 1.7898e-005  ]
6069 : [ 2.93562e-005 ]
6070 : [ 2.96888e-005 ]
6071 : [ 2.14146e-005 ]
6072 : [ 2.1327e-005  ]
6073 : [ 2.62673e-005 ]
6074 : [ 2.2956e-005  ]
6075 : [ 2.63128e-005 ]
6076 : [ 2.26627e-005 ]
6077 : [ 2.78031e-005 ]
6078 : [ 1.96735e-005 ]
6079 : [ 2.60213e-005 ]
6080 : [ 1.88074e-005 ]
6081 : [ 2.81072e-005 ]
6082 : [ 2.12737e-005 ]
6083 : [ 2.28517e-005 ]
6084 : [ 2.04317e-005 ]
6085 : [ 2.35872e-005 ]
6086 : [ 2.98855e-005 ]
6087 : [ 2.33025e-005 ]
6088 : [ 2.28061e-005 ]
6089 : [ 2.20338e-005 ]
6090 : [ 1.8833e-005  ]
6091 : [ 2.81547e-005 ]
6092 : [ 2.31277e-005 ]
6093 : [ 2.45538e-005 ]
6094 : [ 2.56994e-005 ]
6095 : [ 2.05461e-005 ]
6096 : [ 2.19526e-005 ]
6097 : [ 2.01742e-005 ]
6098 : [ 2.85982e-005 ]
6099 : [ 2.65973e-005 ]
6100 : [ 2.10108e-005 ]
6101 : [ 1.72648e-005 ]
6102 : [ 2.14458e-005 ]
6103 : [ 2.10016e-005 ]
6104 : [ 2.35082e-005 ]
6105 : [ 1.96711e-005 ]
6106 : [ 1.81203e-005 ]
6107 : [ 1.81486e-005 ]
6108 : [ 2.29141e-005 ]
6109 : [ 2.41662e-005 ]
6110 : [ 1.98442e-005 ]
6111 : [ 2.4129e-005  ]
6112 : [ 2.47461e-005 ]
6113 : [ 2.51232e-005 ]
6114 : [ 2.18702e-005 ]
6115 : [ 2.6729e-005  ]
6116 : [ 2.94319e-005 ]
6117 : [ 1.79279e-005 ]
6118 : [ 1.96208e-005 ]
6119 : [ 2.11975e-005 ]
6120 : [ 2.92221e-005 ]
6121 : [ 2.47118e-005 ]
6122 : [ 2.18093e-005 ]
6123 : [ 2.36252e-005 ]
6124 : [ 1.91281e-005 ]
6125 : [ 2.17795e-005 ]
6126 : [ 2.1435e-005  ]
6127 : [ 2.09393e-005 ]
6128 : [ 2.03553e-005 ]
6129 : [ 1.93767e-005 ]
6130 : [ 2.0099e-005  ]
6131 : [ 2.34626e-005 ]
6132 : [ 2.47408e-005 ]
6133 : [ 1.88945e-005 ]
6134 : [ 2.56142e-005 ]
6135 : [ 2.24192e-005 ]
6136 : [ 1.73768e-005 ]
6137 : [ 2.45255e-005 ]
6138 : [ 1.9487e-005  ]
6139 : [ 2.31561e-005 ]
6140 : [ 2.26671e-005 ]
6141 : [ 2.24966e-005 ]
6142 : [ 2.83257e-005 ]
6143 : [ 2.97157e-005 ]
6144 : [ 2.0646e-005  ]
6145 : [ 2.31366e-005 ]
6146 : [ 1.97185e-005 ]
6147 : [ 2.80306e-005 ]
6148 : [ 1.91058e-005 ]
6149 : [ 2.26188e-005 ]
6150 : [ 2.6353e-005  ]
6151 : [ 1.76524e-005 ]
6152 : [ 2.04121e-005 ]
6153 : [ 2.60337e-005 ]
6154 : [ 2.25364e-005 ]
6155 : [ 2.1489e-005  ]
6156 : [ 1.89112e-005 ]
6157 : [ 2.56764e-005 ]
6158 : [ 2.03667e-005 ]
6159 : [ 2.18449e-005 ]
6160 : [ 2.29473e-005 ]
6161 : [ 3.00481e-005 ]
6162 : [ 1.82432e-005 ]
6163 : [ 2.02651e-005 ]
6164 : [ 2.17993e-005 ]
6165 : [ 1.74916e-005 ]
6166 : [ 3.06677e-005 ]
6167 : [ 2.38572e-005 ]
6168 : [ 2.0839e-005  ]
6169 : [ 2.5274e-005  ]
6170 : [ 1.98692e-005 ]
6171 : [ 2.08253e-005 ]
6172 : [ 2.75172e-005 ]
6173 : [ 2.35108e-005 ]
6174 : [ 1.82778e-005 ]
6175 : [ 2.56632e-005 ]
6176 : [ 2.46721e-005 ]
6177 : [ 2.52194e-005 ]
6178 : [ 2.82813e-005 ]
6179 : [ 1.86995e-005 ]
6180 : [ 2.95524e-005 ]
6181 : [ 2.07598e-005 ]
6182 : [ 2.29239e-005 ]
6183 : [ 2.36575e-005 ]
6184 : [ 2.31163e-005 ]
6185 : [ 1.93708e-005 ]
6186 : [ 2.25003e-005 ]
6187 : [ 2.59409e-005 ]
6188 : [ 2.30509e-005 ]
6189 : [ 1.88548e-005 ]
6190 : [ 2.13421e-005 ]
6191 : [ 1.76921e-005 ]
6192 : [ 2.39292e-005 ]
6193 : [ 1.89242e-005 ]
6194 : [ 2.51637e-005 ]
6195 : [ 2.17495e-005 ]
6196 : [ 2.89261e-005 ]
6197 : [ 2.11706e-005 ]
6198 : [ 1.80232e-005 ]
6199 : [ 2.9131e-005  ]
6200 : [ 2.75912e-005 ]
6201 : [ 1.92416e-005 ]
6202 : [ 2.13065e-005 ]
6203 : [ 2.17302e-005 ]
6204 : [ 2.15043e-005 ]
6205 : [ 2.06682e-005 ]
6206 : [ 2.44805e-005 ]
6207 : [ 2.39407e-005 ]
6208 : [ 2.0863e-005  ]
6209 : [ 1.86733e-005 ]
6210 : [ 2.4339e-005  ]
6211 : [ 2.99178e-005 ]
6212 : [ 2.5423e-005  ]
6213 : [ 2.09242e-005 ]
6214 : [ 3.10479e-005 ]
6215 : [ 2.97902e-005 ]
6216 : [ 2.36575e-005 ]
6217 : [ 2.47171e-005 ]
6218 : [ 1.80619e-005 ]
6219 : [ 2.20079e-005 ]
6220 : [ 1.97451e-005 ]
6221 : [ 2.37529e-005 ]
6222 : [ 2.73171e-005 ]
6223 : [ 1.98165e-005 ]
6224 : [ 2.89562e-005 ]
6225 : [ 2.32971e-005 ]
6226 : [ 2.16928e-005 ]
6227 : [ 1.93671e-005 ]
6228 : [ 2.67361e-005 ]
6229 : [ 1.86593e-005 ]
6230 : [ 2.40358e-005 ]
6231 : [ 1.90048e-005 ]
6232 : [ 2.78924e-005 ]
6233 : [ 2.72007e-005 ]
6234 : [ 2.14271e-005 ]
6235 : [ 2.17412e-005 ]
6236 : [ 2.89692e-005 ]
6237 : [ 2.04789e-005 ]
6238 : [ 2.20377e-005 ]
6239 : [ 2.80303e-005 ]
6240 : [ 2.18471e-005 ]
6241 : [ 2.3241e-005  ]
6242 : [ 2.62838e-005 ]
6243 : [ 2.48393e-005 ]
6244 : [ 2.26419e-005 ]
6245 : [ 2.00317e-005 ]
6246 : [ 1.81663e-005 ]
6247 : [ 2.92371e-005 ]
6248 : [ 2.21404e-005 ]
6249 : [ 2.43584e-005 ]
6250 : [ 2.89738e-005 ]
6251 : [ 1.86262e-005 ]
6252 : [ 2.0347e-005  ]
6253 : [ 2.82023e-005 ]
6254 : [ 1.85828e-005 ]
6255 : [ 1.94146e-005 ]
6256 : [ 2.54033e-005 ]
6257 : [ 1.91069e-005 ]
6258 : [ 2.36828e-005 ]
6259 : [ 2.22494e-005 ]
6260 : [ 2.13168e-005 ]
6261 : [ 2.55612e-005 ]
6262 : [ 1.93288e-005 ]
6263 : [ 2.84381e-005 ]
6264 : [ 2.54359e-005 ]
6265 : [ 2.23965e-005 ]
6266 : [ 2.31126e-005 ]
6267 : [ 2.19744e-005 ]
6268 : [ 2.45739e-005 ]
6269 : [ 1.82392e-005 ]
6270 : [ 1.71131e-005 ]
6271 : [ 2.37438e-005 ]
6272 : [ 2.09563e-005 ]
6273 : [ 3.04068e-005 ]
6274 : [ 2.51453e-005 ]
6275 : [ 2.01854e-005 ]
6276 : [ 2.65132e-005 ]
6277 : [ 1.89217e-005 ]
6278 : [ 2.8299e-005  ]
6279 : [ 2.42139e-005 ]
6280 : [ 2.36776e-005 ]
6281 : [ 2.07545e-005 ]
6282 : [ 2.12053e-005 ]
6283 : [ 1.67673e-005 ]
6284 : [ 1.84832e-005 ]
6285 : [ 2.68251e-005 ]
6286 : [ 2.83012e-005 ]
6287 : [ 2.79344e-005 ]
6288 : [ 1.87042e-005 ]
6289 : [ 1.82574e-005 ]
6290 : [ 1.80879e-005 ]
6291 : [ 1.88395e-005 ]
6292 : [ 2.81902e-005 ]
6293 : [ 2.72052e-005 ]
6294 : [ 1.87075e-005 ]
6295 : [ 2.82748e-005 ]
6296 : [ 2.05883e-005 ]
6297 : [ 1.96597e-005 ]
6298 : [ 2.28201e-005 ]
6299 : [ 2.40725e-005 ]
6300 : [ 2.37936e-005 ]
6301 : [ 1.96043e-005 ]
6302 : [ 1.80034e-005 ]
6303 : [ 2.04859e-005 ]
6304 : [ 1.75515e-005 ]
6305 : [ 2.79777e-005 ]
6306 : [ 2.49512e-005 ]
6307 : [ 1.92473e-005 ]
6308 : [ 2.9016e-005  ]
6309 : [ 2.3579e-005  ]
6310 : [ 2.44727e-005 ]
6311 : [ 1.75634e-005 ]
6312 : [ 2.03803e-005 ]
6313 : [ 2.6674e-005  ]
6314 : [ 1.93019e-005 ]
6315 : [ 2.87758e-005 ]
6316 : [ 2.95262e-005 ]
6317 : [ 2.96549e-005 ]
6318 : [ 2.4553e-005  ]
6319 : [ 2.14451e-005 ]
6320 : [ 1.90871e-005 ]
6321 : [ 1.9563e-005  ]
6322 : [ 2.85582e-005 ]
6323 : [ 2.56942e-005 ]
6324 : [ 2.06572e-005 ]
6325 : [ 2.22291e-005 ]
6326 : [ 2.3542e-005  ]
6327 : [ 2.81793e-005 ]
6328 : [ 2.16314e-005 ]
6329 : [ 2.0002e-005  ]
6330 : [ 1.85812e-005 ]
6331 : [ 2.31774e-005 ]
6332 : [ 1.90628e-005 ]
6333 : [ 2.58868e-005 ]
6334 : [ 1.91627e-005 ]
6335 : [ 2.64763e-005 ]
6336 : [ 2.76955e-005 ]
6337 : [ 2.79123e-005 ]
6338 : [ 2.43321e-005 ]
6339 : [ 2.23286e-005 ]
6340 : [ 1.75664e-005 ]
6341 : [ 2.71084e-005 ]
6342 : [ 2.87312e-005 ]
6343 : [ 2.44053e-005 ]
6344 : [ 1.87178e-005 ]
6345 : [ 1.99945e-005 ]
6346 : [ 2.05122e-005 ]
6347 : [ 1.79693e-005 ]
6348 : [ 2.25532e-005 ]
6349 : [ 1.92276e-005 ]
6350 : [ 2.39058e-005 ]
6351 : [ 2.13435e-005 ]
6352 : [ 2.90357e-005 ]
6353 : [ 2.63021e-005 ]
6354 : [ 2.75876e-005 ]
6355 : [ 2.15441e-005 ]
6356 : [ 1.85253e-005 ]
6357 : [ 2.37267e-005 ]
6358 : [ 2.09272e-005 ]
6359 : [ 2.0913e-005  ]
6360 : [ 2.07722e-005 ]
6361 : [ 2.96481e-005 ]
6362 : [ 2.13841e-005 ]
6363 : [ 2.08214e-005 ]
6364 : [ 2.75268e-005 ]
6365 : [ 2.15538e-005 ]
6366 : [ 2.37419e-005 ]
6367 : [ 2.58429e-005 ]
6368 : [ 2.7823e-005  ]
6369 : [ 2.10594e-005 ]
6370 : [ 1.75362e-005 ]
6371 : [ 2.53023e-005 ]
6372 : [ 2.00279e-005 ]
6373 : [ 2.08045e-005 ]
6374 : [ 2.54661e-005 ]
6375 : [ 2.81041e-005 ]
6376 : [ 2.25551e-005 ]
6377 : [ 1.94207e-005 ]
6378 : [ 2.84293e-005 ]
6379 : [ 1.81496e-005 ]
6380 : [ 1.88744e-005 ]
6381 : [ 1.87442e-005 ]
6382 : [ 2.85721e-005 ]
6383 : [ 2.57183e-005 ]
6384 : [ 1.95905e-005 ]
6385 : [ 2.19965e-005 ]
6386 : [ 1.86783e-005 ]
6387 : [ 2.46439e-005 ]
6388 : [ 3.04348e-005 ]
6389 : [ 2.38315e-005 ]
6390 : [ 1.79258e-005 ]
6391 : [ 1.88434e-005 ]
6392 : [ 2.02245e-005 ]
6393 : [ 2.73073e-005 ]
6394 : [ 2.42302e-005 ]
6395 : [ 2.57198e-005 ]
6396 : [ 2.29623e-005 ]
6397 : [ 2.34523e-005 ]
6398 : [ 2.55486e-005 ]
6399 : [ 2.38542e-005 ]
6400 : [ 2.66952e-005 ]
6401 : [ 2.56719e-005 ]
6402 : [ 1.96552e-005 ]
6403 : [ 2.71941e-005 ]
6404 : [ 1.95103e-005 ]
6405 : [ 1.97226e-005 ]
6406 : [ 2.28287e-005 ]
6407 : [ 3.05498e-005 ]
6408 : [ 2.91511e-005 ]
6409 : [ 2.79532e-005 ]
6410 : [ 1.90418e-005 ]
6411 : [ 2.33278e-005 ]
6412 : [ 2.22513e-005 ]
6413 : [ 1.88584e-005 ]
6414 : [ 2.33819e-005 ]
6415 : [ 2.2992e-005  ]
6416 : [ 2.96147e-005 ]
6417 : [ 2.17138e-005 ]
6418 : [ 2.88959e-005 ]
6419 : [ 1.96936e-005 ]
6420 : [ 1.69267e-005 ]
6421 : [ 1.82862e-005 ]
6422 : [ 1.88657e-005 ]
6423 : [ 2.91623e-005 ]
6424 : [ 1.86296e-005 ]
6425 : [ 2.82841e-005 ]
6426 : [ 1.93962e-005 ]
6427 : [ 2.49863e-005 ]
6428 : [ 2.61448e-005 ]
6429 : [ 1.85111e-005 ]
6430 : [ 2.46101e-005 ]
6431 : [ 1.93456e-005 ]
6432 : [ 2.21955e-005 ]
6433 : [ 1.84569e-005 ]
6434 : [ 3.04987e-005 ]
6435 : [ 1.92365e-005 ]
6436 : [ 1.71605e-005 ]
6437 : [ 2.02163e-005 ]
6438 : [ 2.84587e-005 ]
6439 : [ 1.87068e-005 ]
6440 : [ 1.93121e-005 ]
6441 : [ 1.97526e-005 ]
6442 : [ 2.61533e-005 ]
6443 : [ 2.53545e-005 ]
6444 : [ 2.35214e-005 ]
6445 : [ 2.32175e-005 ]
6446 : [ 2.79919e-005 ]
6447 : [ 1.88529e-005 ]
6448 : [ 2.35745e-005 ]
6449 : [ 2.08405e-005 ]
6450 : [ 2.76965e-005 ]
6451 : [ 2.37202e-005 ]
6452 : [ 1.88645e-005 ]
6453 : [ 2.50824e-005 ]
6454 : [ 2.3168e-005  ]
6455 : [ 1.86435e-005 ]
6456 : [ 2.15897e-005 ]
6457 : [ 2.68878e-005 ]
6458 : [ 1.93214e-005 ]
6459 : [ 1.87647e-005 ]
6460 : [ 1.70838e-005 ]
6461 : [ 2.46359e-005 ]
6462 : [ 2.88974e-005 ]
6463 : [ 2.8934e-005  ]
6464 : [ 2.43913e-005 ]
6465 : [ 2.70727e-005 ]
6466 : [ 2.04372e-005 ]
6467 : [ 2.53969e-005 ]
6468 : [ 2.51598e-005 ]
6469 : [ 2.86981e-005 ]
6470 : [ 2.51582e-005 ]
6471 : [ 1.89817e-005 ]
6472 : [ 2.11515e-005 ]
6473 : [ 2.24199e-005 ]
6474 : [ 1.75888e-005 ]
6475 : [ 2.17138e-005 ]
6476 : [ 1.8699e-005  ]
6477 : [ 1.97289e-005 ]
6478 : [ 2.46641e-005 ]
6479 : [ 1.87378e-005 ]
6480 : [ 1.98839e-005 ]
6481 : [ 2.17126e-005 ]
6482 : [ 2.79053e-005 ]
6483 : [ 2.16409e-005 ]
6484 : [ 2.37038e-005 ]
6485 : [ 2.11865e-005 ]
6486 : [ 1.85639e-005 ]
6487 : [ 2.9819e-005  ]
6488 : [ 1.81331e-005 ]
6489 : [ 2.65741e-005 ]
6490 : [ 2.24778e-005 ]
6491 : [ 2.68626e-005 ]
6492 : [ 2.43133e-005 ]
6493 : [ 2.7656e-005  ]
6494 : [ 2.52582e-005 ]
6495 : [ 2.10147e-005 ]
6496 : [ 2.98281e-005 ]
6497 : [ 2.31909e-005 ]
6498 : [ 2.53144e-005 ]
6499 : [ 2.24606e-005 ]
6500 : [ 2.88062e-005 ]
6501 : [ 1.86635e-005 ]
6502 : [ 2.41833e-005 ]
6503 : [ 2.41064e-005 ]
6504 : [ 2.10597e-005 ]
6505 : [ 2.73062e-005 ]
6506 : [ 3.02966e-005 ]
6507 : [ 2.88882e-005 ]
6508 : [ 2.25706e-005 ]
6509 : [ 1.71012e-005 ]
6510 : [ 2.56479e-005 ]
6511 : [ 2.90754e-005 ]
6512 : [ 1.8644e-005  ]
6513 : [ 3.10341e-005 ]
6514 : [ 2.03017e-005 ]
6515 : [ 1.73895e-005 ]
6516 : [ 2.01212e-005 ]
6517 : [ 2.4142e-005  ]
6518 : [ 1.90693e-005 ]
6519 : [ 2.13527e-005 ]
6520 : [ 2.26501e-005 ]
6521 : [ 2.29501e-005 ]
6522 : [ 2.80393e-005 ]
6523 : [ 2.96512e-005 ]
6524 : [ 2.53809e-005 ]
6525 : [ 1.79694e-005 ]
6526 : [ 2.4728e-005  ]
6527 : [ 1.91918e-005 ]
6528 : [ 2.76539e-005 ]
6529 : [ 1.85477e-005 ]
6530 : [ 2.52784e-005 ]
6531 : [ 2.18555e-005 ]
6532 : [ 2.66773e-005 ]
6533 : [ 2.80692e-005 ]
6534 : [ 1.72648e-005 ]
6535 : [ 1.67532e-005 ]
6536 : [ 2.03374e-005 ]
6537 : [ 2.14774e-005 ]
6538 : [ 2.07716e-005 ]
6539 : [ 2.58168e-005 ]
6540 : [ 1.96579e-005 ]
6541 : [ 2.85115e-005 ]
6542 : [ 2.89343e-005 ]
6543 : [ 3.06315e-005 ]
6544 : [ 1.86437e-005 ]
6545 : [ 2.73048e-005 ]
6546 : [ 1.90971e-005 ]
6547 : [ 1.64448e-005 ]
6548 : [ 2.85656e-005 ]
6549 : [ 2.48517e-005 ]
6550 : [ 2.04652e-005 ]
6551 : [ 2.34159e-005 ]
6552 : [ 2.42887e-005 ]
6553 : [ 1.85624e-005 ]
6554 : [ 2.17869e-005 ]
6555 : [ 1.90464e-005 ]
6556 : [ 2.66401e-005 ]
6557 : [ 2.24473e-005 ]
6558 : [ 3.01982e-005 ]
6559 : [ 2.11511e-005 ]
6560 : [ 1.87769e-005 ]
6561 : [ 1.74014e-005 ]
6562 : [ 1.83318e-005 ]
6563 : [ 1.70872e-005 ]
6564 : [ 1.8196e-005  ]
6565 : [ 1.81937e-005 ]
6566 : [ 2.87376e-005 ]
6567 : [ 2.92803e-005 ]
6568 : [ 2.97061e-005 ]
6569 : [ 2.93355e-005 ]
6570 : [ 2.41696e-005 ]
6571 : [ 2.21531e-005 ]
6572 : [ 2.2537e-005  ]
6573 : [ 2.27355e-005 ]
6574 : [ 2.55979e-005 ]
6575 : [ 2.83015e-005 ]
6576 : [ 2.35372e-005 ]
6577 : [ 2.79383e-005 ]
6578 : [ 2.80268e-005 ]
6579 : [ 2.38941e-005 ]
6580 : [ 2.77389e-005 ]
6581 : [ 2.7622e-005  ]
6582 : [ 1.92498e-005 ]
6583 : [ 2.3282e-005  ]
6584 : [ 2.24854e-005 ]
6585 : [ 2.65105e-005 ]
6586 : [ 2.24722e-005 ]
6587 : [ 2.09525e-005 ]
6588 : [ 2.12302e-005 ]
6589 : [ 1.75692e-005 ]
6590 : [ 1.85836e-005 ]
6591 : [ 2.14055e-005 ]
6592 : [ 2.07278e-005 ]
6593 : [ 1.92614e-005 ]
6594 : [ 2.13189e-005 ]
6595 : [ 2.0457e-005  ]
6596 : [ 2.77092e-005 ]
6597 : [ 2.49875e-005 ]
6598 : [ 2.23772e-005 ]
6599 : [ 2.42969e-005 ]
6600 : [ 1.72098e-005 ]
6601 : [ 1.92876e-005 ]
6602 : [ 2.63196e-005 ]
6603 : [ 2.41705e-005 ]
6604 : [ 2.16456e-005 ]
6605 : [ 2.37726e-005 ]
6606 : [ 2.22809e-005 ]
6607 : [ 2.02117e-005 ]
6608 : [ 2.02488e-005 ]
6609 : [ 2.18761e-005 ]
6610 : [ 2.60564e-005 ]
6611 : [ 1.95759e-005 ]
6612 : [ 2.38895e-005 ]
6613 : [ 2.94206e-005 ]
6614 : [ 2.11153e-005 ]
6615 : [ 2.67535e-005 ]
6616 : [ 1.6955e-005  ]
6617 : [ 1.80729e-005 ]
6618 : [ 2.08321e-005 ]
6619 : [ 1.757e-005   ]
6620 : [ 2.65842e-005 ]
6621 : [ 2.3307e-005  ]
6622 : [ 1.91118e-005 ]
6623 : [ 2.30648e-005 ]
6624 : [ 2.09772e-005 ]
6625 : [ 1.86122e-005 ]
6626 : [ 2.87402e-005 ]
6627 : [ 1.84144e-005 ]
6628 : [ 2.69599e-005 ]
6629 : [ 3.02723e-005 ]
6630 : [ 2.45364e-005 ]
6631 : [ 1.90782e-005 ]
6632 : [ 2.13023e-005 ]
6633 : [ 1.85432e-005 ]
6634 : [ 2.08319e-005 ]
6635 : [ 2.89476e-005 ]
6636 : [ 2.33633e-005 ]
6637 : [ 1.77733e-005 ]
6638 : [ 2.94699e-005 ]
6639 : [ 1.91842e-005 ]
6640 : [ 1.98966e-005 ]
6641 : [ 2.16975e-005 ]
6642 : [ 2.24619e-005 ]
6643 : [ 2.05293e-005 ]
6644 : [ 1.70228e-005 ]
6645 : [ 2.40266e-005 ]
6646 : [ 2.73328e-005 ]
6647 : [ 2.61646e-005 ]
6648 : [ 2.29869e-005 ]
6649 : [ 2.89431e-005 ]
6650 : [ 2.01057e-005 ]
6651 : [ 2.20596e-005 ]
6652 : [ 2.24872e-005 ]
6653 : [ 1.95897e-005 ]
6654 : [ 2.99229e-005 ]
6655 : [ 2.50971e-005 ]
6656 : [ 1.92278e-005 ]
6657 : [ 2.42817e-005 ]
6658 : [ 2.0989e-005  ]
6659 : [ 1.99547e-005 ]
6660 : [ 1.76026e-005 ]
6661 : [ 2.62985e-005 ]
6662 : [ 2.12872e-005 ]
6663 : [ 2.34291e-005 ]
6664 : [ 2.96668e-005 ]
6665 : [ 2.10636e-005 ]
6666 : [ 2.19337e-005 ]
6667 : [ 2.86894e-005 ]
6668 : [ 2.45707e-005 ]
6669 : [ 1.92258e-005 ]
6670 : [ 2.12269e-005 ]
6671 : [ 2.21223e-005 ]
6672 : [ 1.64839e-005 ]
6673 : [ 1.83155e-005 ]
6674 : [ 2.23727e-005 ]
6675 : [ 1.94313e-005 ]
6676 : [ 2.81635e-005 ]
6677 : [ 2.53489e-005 ]
6678 : [ 2.71248e-005 ]
6679 : [ 2.75289e-005 ]
6680 : [ 2.72604e-005 ]
6681 : [ 2.07904e-005 ]
6682 : [ 2.63702e-005 ]
6683 : [ 2.49847e-005 ]
6684 : [ 2.40632e-005 ]
6685 : [ 1.83321e-005 ]
6686 : [ 2.34077e-005 ]
6687 : [ 2.4318e-005  ]
6688 : [ 1.9824e-005  ]
6689 : [ 1.68073e-005 ]
6690 : [ 2.43237e-005 ]
6691 : [ 2.99223e-005 ]
6692 : [ 2.49466e-005 ]
6693 : [ 2.19972e-005 ]
6694 : [ 2.14629e-005 ]
6695 : [ 2.65117e-005 ]
6696 : [ 2.0747e-005  ]
6697 : [ 2.78053e-005 ]
6698 : [ 2.09711e-005 ]
6699 : [ 2.29321e-005 ]
6700 : [ 2.41959e-005 ]
6701 : [ 2.73107e-005 ]
6702 : [ 2.42146e-005 ]
6703 : [ 1.99294e-005 ]
6704 : [ 2.81635e-005 ]
6705 : [ 2.87137e-005 ]
6706 : [ 3.05732e-005 ]
6707 : [ 1.85453e-005 ]
6708 : [ 2.59056e-005 ]
6709 : [ 2.81567e-005 ]
6710 : [ 2.39388e-005 ]
6711 : [ 2.45452e-005 ]
6712 : [ 1.82229e-005 ]
6713 : [ 2.58303e-005 ]
6714 : [ 1.96009e-005 ]
6715 : [ 2.82572e-005 ]
6716 : [ 2.26816e-005 ]
6717 : [ 2.51348e-005 ]
6718 : [ 1.88689e-005 ]
6719 : [ 2.6129e-005  ]
6720 : [ 2.09387e-005 ]
6721 : [ 1.99945e-005 ]
6722 : [ 2.23219e-005 ]
6723 : [ 2.95832e-005 ]
6724 : [ 2.14579e-005 ]
6725 : [ 2.47003e-005 ]
6726 : [ 2.1045e-005  ]
6727 : [ 1.86079e-005 ]
6728 : [ 1.776e-005   ]
6729 : [ 2.64549e-005 ]
6730 : [ 2.72348e-005 ]
6731 : [ 2.03681e-005 ]
6732 : [ 2.63457e-005 ]
6733 : [ 2.72177e-005 ]
6734 : [ 2.57058e-005 ]
6735 : [ 2.61446e-005 ]
6736 : [ 1.80279e-005 ]
6737 : [ 2.32559e-005 ]
6738 : [ 2.37217e-005 ]
6739 : [ 1.77306e-005 ]
6740 : [ 1.89564e-005 ]
6741 : [ 2.57335e-005 ]
6742 : [ 2.54327e-005 ]
6743 : [ 2.09226e-005 ]
6744 : [ 2.20273e-005 ]
6745 : [ 2.85091e-005 ]
6746 : [ 1.8189e-005  ]
6747 : [ 2.49349e-005 ]
6748 : [ 2.29583e-005 ]
6749 : [ 2.14944e-005 ]
6750 : [ 2.20486e-005 ]
6751 : [ 2.9972e-005  ]
6752 : [ 2.36734e-005 ]
6753 : [ 2.96244e-005 ]
6754 : [ 1.83359e-005 ]
6755 : [ 2.56828e-005 ]
6756 : [ 1.85316e-005 ]
6757 : [ 2.77601e-005 ]
6758 : [ 1.79578e-005 ]
6759 : [ 2.15483e-005 ]
6760 : [ 2.3291e-005  ]
6761 : [ 1.8612e-005  ]
6762 : [ 2.72624e-005 ]
6763 : [ 2.99624e-005 ]
6764 : [ 2.17743e-005 ]
6765 : [ 2.86549e-005 ]
6766 : [ 1.80481e-005 ]
6767 : [ 1.88393e-005 ]
6768 : [ 2.93021e-005 ]
6769 : [ 1.85414e-005 ]
6770 : [ 2.96395e-005 ]
6771 : [ 2.60115e-005 ]
6772 : [ 2.40161e-005 ]
6773 : [ 1.90574e-005 ]
6774 : [ 2.4033e-005  ]
6775 : [ 2.20453e-005 ]
6776 : [ 1.78863e-005 ]
6777 : [ 3.04495e-005 ]
6778 : [ 1.98723e-005 ]
6779 : [ 2.0101e-005  ]
6780 : [ 2.494e-005   ]
6781 : [ 2.62869e-005 ]
6782 : [ 1.97264e-005 ]
6783 : [ 2.74329e-005 ]
6784 : [ 1.80006e-005 ]
6785 : [ 2.97951e-005 ]
6786 : [ 2.84788e-005 ]
6787 : [ 2.09629e-005 ]
6788 : [ 1.95092e-005 ]
6789 : [ 2.23402e-005 ]
6790 : [ 2.92711e-005 ]
6791 : [ 2.18611e-005 ]
6792 : [ 2.06395e-005 ]
6793 : [ 1.98889e-005 ]
6794 : [ 1.86137e-005 ]
6795 : [ 2.75459e-005 ]
6796 : [ 2.02675e-005 ]
6797 : [ 2.64057e-005 ]
6798 : [ 1.83216e-005 ]
6799 : [ 2.00163e-005 ]
6800 : [ 1.83875e-005 ]
6801 : [ 2.52108e-005 ]
6802 : [ 1.93276e-005 ]
6803 : [ 1.92659e-005 ]
6804 : [ 1.9323e-005  ]
6805 : [ 2.64559e-005 ]
6806 : [ 2.69872e-005 ]
6807 : [ 1.67285e-005 ]
6808 : [ 2.11908e-005 ]
6809 : [ 2.93283e-005 ]
6810 : [ 2.58799e-005 ]
6811 : [ 1.97505e-005 ]
6812 : [ 2.01645e-005 ]
6813 : [ 1.89188e-005 ]
6814 : [ 2.18113e-005 ]
6815 : [ 2.58303e-005 ]
6816 : [ 2.14064e-005 ]
6817 : [ 2.29576e-005 ]
6818 : [ 1.76076e-005 ]
6819 : [ 2.11563e-005 ]
6820 : [ 1.8814e-005  ]
6821 : [ 2.87596e-005 ]
6822 : [ 2.26977e-005 ]
6823 : [ 2.07195e-005 ]
6824 : [ 2.0698e-005  ]
6825 : [ 2.12248e-005 ]
6826 : [ 2.82588e-005 ]
6827 : [ 2.7972e-005  ]
6828 : [ 1.9995e-005  ]
6829 : [ 2.75056e-005 ]
6830 : [ 1.75005e-005 ]
6831 : [ 2.52546e-005 ]
6832 : [ 2.72024e-005 ]
6833 : [ 2.2862e-005  ]
6834 : [ 2.45727e-005 ]
6835 : [ 1.98024e-005 ]
6836 : [ 1.94405e-005 ]
6837 : [ 2.05964e-005 ]
6838 : [ 2.43472e-005 ]
6839 : [ 2.60213e-005 ]
6840 : [ 2.6852e-005  ]
6841 : [ 2.91539e-005 ]
6842 : [ 2.70735e-005 ]
6843 : [ 2.5794e-005  ]
6844 : [ 2.09614e-005 ]
6845 : [ 1.81799e-005 ]
6846 : [ 2.04356e-005 ]
6847 : [ 2.11931e-005 ]
6848 : [ 2.40703e-005 ]
6849 : [ 2.7906e-005  ]
6850 : [ 2.89171e-005 ]
6851 : [ 2.43568e-005 ]
6852 : [ 1.70929e-005 ]
6853 : [ 2.17721e-005 ]
6854 : [ 2.48299e-005 ]
6855 : [ 2.41891e-005 ]
6856 : [ 2.09109e-005 ]
6857 : [ 2.37088e-005 ]
6858 : [ 2.80233e-005 ]
6859 : [ 1.8085e-005  ]
6860 : [ 2.97374e-005 ]
6861 : [ 2.32715e-005 ]
6862 : [ 2.44287e-005 ]
6863 : [ 2.51889e-005 ]
6864 : [ 2.08169e-005 ]
6865 : [ 1.96404e-005 ]
6866 : [ 1.92261e-005 ]
6867 : [ 2.47953e-005 ]
6868 : [ 2.78937e-005 ]
6869 : [ 2.29687e-005 ]
6870 : [ 2.04788e-005 ]
6871 : [ 1.85256e-005 ]
6872 : [ 1.88931e-005 ]
6873 : [ 2.80765e-005 ]
6874 : [ 1.9942e-005  ]
6875 : [ 1.7807e-005  ]
6876 : [ 2.37523e-005 ]
6877 : [ 1.86586e-005 ]
6878 : [ 2.31018e-005 ]
6879 : [ 2.30458e-005 ]
6880 : [ 2.44959e-005 ]
6881 : [ 2.06018e-005 ]
6882 : [ 1.82313e-005 ]
6883 : [ 1.74976e-005 ]
6884 : [ 1.9404e-005  ]
6885 : [ 2.68497e-005 ]
6886 : [ 2.68914e-005 ]
6887 : [ 1.94493e-005 ]
6888 : [ 2.05186e-005 ]
6889 : [ 1.92481e-005 ]
6890 : [ 2.17107e-005 ]
6891 : [ 2.08957e-005 ]
6892 : [ 1.95318e-005 ]
6893 : [ 2.51489e-005 ]
6894 : [ 1.95992e-005 ]
6895 : [ 2.42341e-005 ]
6896 : [ 2.08139e-005 ]
6897 : [ 1.97685e-005 ]
6898 : [ 1.93696e-005 ]
6899 : [ 2.89275e-005 ]
6900 : [ 2.32344e-005 ]
6901 : [ 2.67385e-005 ]
6902 : [ 2.55387e-005 ]
6903 : [ 2.88013e-005 ]
6904 : [ 2.6969e-005  ]
6905 : [ 1.77726e-005 ]
6906 : [ 1.89874e-005 ]
6907 : [ 2.12271e-005 ]
6908 : [ 1.96127e-005 ]
6909 : [ 1.96225e-005 ]
6910 : [ 2.63618e-005 ]
6911 : [ 1.69365e-005 ]
6912 : [ 2.7293e-005  ]
6913 : [ 2.28763e-005 ]
6914 : [ 1.79098e-005 ]
6915 : [ 2.72361e-005 ]
6916 : [ 2.58634e-005 ]
6917 : [ 2.3383e-005  ]
6918 : [ 2.13396e-005 ]
6919 : [ 1.75873e-005 ]
6920 : [ 2.42937e-005 ]
6921 : [ 2.59916e-005 ]
6922 : [ 2.79541e-005 ]
6923 : [ 1.97541e-005 ]
6924 : [ 1.96566e-005 ]
6925 : [ 2.60212e-005 ]
6926 : [ 1.9424e-005  ]
6927 : [ 2.0581e-005  ]
6928 : [ 2.42844e-005 ]
6929 : [ 2.2621e-005  ]
6930 : [ 2.49445e-005 ]
6931 : [ 2.08345e-005 ]
6932 : [ 2.10194e-005 ]
6933 : [ 1.98744e-005 ]
6934 : [ 1.88401e-005 ]
6935 : [ 2.49636e-005 ]
6936 : [ 1.89283e-005 ]
6937 : [ 2.3377e-005  ]
6938 : [ 2.4126e-005  ]
6939 : [ 2.46221e-005 ]
6940 : [ 1.94953e-005 ]
6941 : [ 1.97892e-005 ]
6942 : [ 3.00025e-005 ]
6943 : [ 2.00352e-005 ]
6944 : [ 3.01846e-005 ]
6945 : [ 3.01062e-005 ]
6946 : [ 2.48045e-005 ]
6947 : [ 2.08643e-005 ]
6948 : [ 1.86329e-005 ]
6949 : [ 2.13898e-005 ]
6950 : [ 1.77539e-005 ]
6951 : [ 2.5162e-005  ]
6952 : [ 2.13244e-005 ]
6953 : [ 3.00168e-005 ]
6954 : [ 2.45067e-005 ]
6955 : [ 2.14639e-005 ]
6956 : [ 1.81811e-005 ]
6957 : [ 2.24888e-005 ]
6958 : [ 2.21816e-005 ]
6959 : [ 1.98708e-005 ]
6960 : [ 1.77597e-005 ]
6961 : [ 2.31094e-005 ]
6962 : [ 1.97433e-005 ]
6963 : [ 2.13019e-005 ]
6964 : [ 2.55068e-005 ]
6965 : [ 2.02048e-005 ]
6966 : [ 2.07756e-005 ]
6967 : [ 2.41093e-005 ]
6968 : [ 2.90748e-005 ]
6969 : [ 1.7696e-005  ]
6970 : [ 2.13869e-005 ]
6971 : [ 2.24872e-005 ]
6972 : [ 1.77825e-005 ]
6973 : [ 1.84006e-005 ]
6974 : [ 2.93148e-005 ]
6975 : [ 2.38459e-005 ]
6976 : [ 2.29867e-005 ]
6977 : [ 2.5263e-005  ]
6978 : [ 2.24124e-005 ]
6979 : [ 2.17234e-005 ]
6980 : [ 1.82536e-005 ]
6981 : [ 2.04984e-005 ]
6982 : [ 2.14083e-005 ]
6983 : [ 2.18867e-005 ]
6984 : [ 1.96569e-005 ]
6985 : [ 2.21929e-005 ]
6986 : [ 2.46818e-005 ]
6987 : [ 1.88406e-005 ]
6988 : [ 2.84659e-005 ]
6989 : [ 2.12773e-005 ]
6990 : [ 2.8834e-005  ]
6991 : [ 2.79879e-005 ]
6992 : [ 2.58038e-005 ]
6993 : [ 2.10788e-005 ]
6994 : [ 2.99152e-005 ]
6995 : [ 2.46239e-005 ]
6996 : [ 2.32255e-005 ]
6997 : [ 3.03334e-005 ]
6998 : [ 2.87074e-005 ]
6999 : [ 2.40214e-005 ]
7000 : [ 2.47378e-005 ]
7001 : [ 2.68985e-005 ]
7002 : [ 2.31824e-005 ]
7003 : [ 2.92726e-005 ]
7004 : [ 2.4845e-005  ]
7005 : [ 2.72687e-005 ]
7006 : [ 1.98514e-005 ]
7007 : [ 1.8262e-005  ]
7008 : [ 2.92382e-005 ]
7009 : [ 1.85057e-005 ]
7010 : [ 2.94333e-005 ]
7011 : [ 1.84509e-005 ]
7012 : [ 2.68149e-005 ]
7013 : [ 2.2007e-005  ]
7014 : [ 2.18339e-005 ]
7015 : [ 2.02623e-005 ]
7016 : [ 2.31703e-005 ]
7017 : [ 2.19952e-005 ]
7018 : [ 2.79336e-005 ]
7019 : [ 2.64312e-005 ]
7020 : [ 2.67242e-005 ]
7021 : [ 2.20068e-005 ]
7022 : [ 1.79882e-005 ]
7023 : [ 2.46195e-005 ]
7024 : [ 2.54514e-005 ]
7025 : [ 2.00476e-005 ]
7026 : [ 2.93916e-005 ]
7027 : [ 2.62279e-005 ]
7028 : [ 2.73524e-005 ]
7029 : [ 2.74942e-005 ]
7030 : [ 1.88566e-005 ]
7031 : [ 2.38594e-005 ]
7032 : [ 1.88003e-005 ]
7033 : [ 1.84442e-005 ]
7034 : [ 1.8875e-005  ]
7035 : [ 2.16371e-005 ]
7036 : [ 2.47556e-005 ]
7037 : [ 2.25637e-005 ]
7038 : [ 1.7142e-005  ]
7039 : [ 2.2721e-005  ]
7040 : [ 2.70755e-005 ]
7041 : [ 2.36735e-005 ]
7042 : [ 1.92757e-005 ]
7043 : [ 2.97902e-005 ]
7044 : [ 2.68908e-005 ]
7045 : [ 2.8499e-005  ]
7046 : [ 2.1512e-005  ]
7047 : [ 2.4779e-005  ]
7048 : [ 1.80296e-005 ]
7049 : [ 2.86149e-005 ]
7050 : [ 1.97796e-005 ]
7051 : [ 3.02895e-005 ]
7052 : [ 2.13688e-005 ]
7053 : [ 1.6843e-005  ]
7054 : [ 2.5159e-005  ]
7055 : [ 2.1477e-005  ]
7056 : [ 2.20435e-005 ]
7057 : [ 2.34851e-005 ]
7058 : [ 1.98814e-005 ]
7059 : [ 1.7081e-005  ]
7060 : [ 2.1201e-005  ]
7061 : [ 2.62131e-005 ]
7062 : [ 2.8125e-005  ]
7063 : [ 2.97256e-005 ]
7064 : [ 2.03285e-005 ]
7065 : [ 1.99406e-005 ]
7066 : [ 2.52969e-005 ]
7067 : [ 2.34592e-005 ]
7068 : [ 2.9483e-005  ]
7069 : [ 1.93803e-005 ]
7070 : [ 2.66002e-005 ]
7071 : [ 2.60342e-005 ]
7072 : [ 2.67506e-005 ]
7073 : [ 2.5778e-005  ]
7074 : [ 2.5541e-005  ]
7075 : [ 2.71778e-005 ]
7076 : [ 1.95699e-005 ]
7077 : [ 2.85706e-005 ]
7078 : [ 2.76139e-005 ]
7079 : [ 1.8839e-005  ]
7080 : [ 1.93686e-005 ]
7081 : [ 2.3314e-005  ]
7082 : [ 2.24264e-005 ]
7083 : [ 1.89948e-005 ]
7084 : [ 2.18866e-005 ]
7085 : [ 2.40486e-005 ]
7086 : [ 2.96887e-005 ]
7087 : [ 2.37811e-005 ]
7088 : [ 2.56079e-005 ]
7089 : [ 2.12939e-005 ]
7090 : [ 1.60231e-005 ]
7091 : [ 1.98567e-005 ]
7092 : [ 2.32256e-005 ]
7093 : [ 2.09621e-005 ]
7094 : [ 2.40767e-005 ]
7095 : [ 2.335e-005   ]
7096 : [ 2.34818e-005 ]
7097 : [ 2.10858e-005 ]
7098 : [ 2.91095e-005 ]
7099 : [ 2.33311e-005 ]
7100 : [ 2.23981e-005 ]
7101 : [ 1.82133e-005 ]
7102 : [ 2.57477e-005 ]
7103 : [ 1.93202e-005 ]
7104 : [ 2.53085e-005 ]
7105 : [ 2.4536e-005  ]
7106 : [ 1.86287e-005 ]
7107 : [ 2.02554e-005 ]
7108 : [ 2.70135e-005 ]
7109 : [ 2.32664e-005 ]
7110 : [ 2.00405e-005 ]
7111 : [ 2.25803e-005 ]
7112 : [ 2.90434e-005 ]
7113 : [ 1.97389e-005 ]
7114 : [ 2.98021e-005 ]
7115 : [ 3.00419e-005 ]
7116 : [ 2.18394e-005 ]
7117 : [ 2.83431e-005 ]
7118 : [ 1.64628e-005 ]
7119 : [ 2.37502e-005 ]
7120 : [ 2.77303e-005 ]
7121 : [ 2.69852e-005 ]
7122 : [ 2.14851e-005 ]
7123 : [ 2.59514e-005 ]
7124 : [ 2.4032e-005  ]
7125 : [ 2.99175e-005 ]
7126 : [ 1.94733e-005 ]
7127 : [ 2.72897e-005 ]
7128 : [ 2.72972e-005 ]
7129 : [ 1.87811e-005 ]
7130 : [ 2.20883e-005 ]
7131 : [ 2.29786e-005 ]
7132 : [ 1.88945e-005 ]
7133 : [ 2.47278e-005 ]
7134 : [ 2.50935e-005 ]
7135 : [ 2.69691e-005 ]
7136 : [ 2.60233e-005 ]
7137 : [ 2.8581e-005  ]
7138 : [ 2.24801e-005 ]
7139 : [ 1.95026e-005 ]
7140 : [ 2.41598e-005 ]
7141 : [ 1.87993e-005 ]
7142 : [ 2.01294e-005 ]
7143 : [ 2.60056e-005 ]
7144 : [ 1.95099e-005 ]
7145 : [ 2.34735e-005 ]
7146 : [ 1.91335e-005 ]
7147 : [ 1.94208e-005 ]
7148 : [ 2.44438e-005 ]
7149 : [ 2.70448e-005 ]
7150 : [ 1.84123e-005 ]
7151 : [ 1.80881e-005 ]
7152 : [ 2.89109e-005 ]
7153 : [ 1.85533e-005 ]
7154 : [ 2.17971e-005 ]
7155 : [ 1.87221e-005 ]
7156 : [ 2.33569e-005 ]
7157 : [ 1.99846e-005 ]
7158 : [ 2.68397e-005 ]
7159 : [ 1.96104e-005 ]
7160 : [ 1.77984e-005 ]
7161 : [ 1.996e-005   ]
7162 : [ 2.53298e-005 ]
7163 : [ 2.99596e-005 ]
7164 : [ 1.85015e-005 ]
7165 : [ 2.17636e-005 ]
7166 : [ 1.8187e-005  ]
7167 : [ 2.82219e-005 ]
7168 : [ 2.26308e-005 ]
7169 : [ 2.35141e-005 ]
7170 : [ 2.90165e-005 ]
7171 : [ 2.59013e-005 ]
7172 : [ 2.23642e-005 ]
7173 : [ 3.04747e-005 ]
7174 : [ 2.39032e-005 ]
7175 : [ 2.04322e-005 ]
7176 : [ 3.02337e-005 ]
7177 : [ 2.86183e-005 ]
7178 : [ 2.10468e-005 ]
7179 : [ 2.40147e-005 ]
7180 : [ 2.28049e-005 ]
7181 : [ 2.29786e-005 ]
7182 : [ 2.17588e-005 ]
7183 : [ 2.05494e-005 ]
7184 : [ 2.76775e-005 ]
7185 : [ 2.19395e-005 ]
7186 : [ 2.75134e-005 ]
7187 : [ 2.11234e-005 ]
7188 : [ 2.0638e-005  ]
7189 : [ 2.27991e-005 ]
7190 : [ 1.85831e-005 ]
7191 : [ 1.86425e-005 ]
7192 : [ 2.89389e-005 ]
7193 : [ 2.53917e-005 ]
7194 : [ 2.01047e-005 ]
7195 : [ 2.40988e-005 ]
7196 : [ 1.76486e-005 ]
7197 : [ 2.87532e-005 ]
7198 : [ 2.92187e-005 ]
7199 : [ 2.3783e-005  ]
7200 : [ 2.55633e-005 ]
7201 : [ 2.95385e-005 ]
7202 : [ 2.13523e-005 ]
7203 : [ 2.44155e-005 ]
7204 : [ 1.76667e-005 ]
7205 : [ 2.03299e-005 ]
7206 : [ 1.96536e-005 ]
7207 : [ 1.91874e-005 ]
7208 : [ 1.97276e-005 ]
7209 : [ 2.63557e-005 ]
7210 : [ 2.52242e-005 ]
7211 : [ 2.12781e-005 ]
7212 : [ 2.83541e-005 ]
7213 : [ 1.91754e-005 ]
7214 : [ 2.64877e-005 ]
7215 : [ 2.99105e-005 ]
7216 : [ 2.39892e-005 ]
7217 : [ 2.49391e-005 ]
7218 : [ 1.87084e-005 ]
7219 : [ 2.88383e-005 ]
7220 : [ 1.76589e-005 ]
7221 : [ 2.82048e-005 ]
7222 : [ 2.54711e-005 ]
7223 : [ 2.27579e-005 ]
7224 : [ 1.77186e-005 ]
7225 : [ 1.77996e-005 ]
7226 : [ 2.77742e-005 ]
7227 : [ 2.25015e-005 ]
7228 : [ 2.77949e-005 ]
7229 : [ 2.75184e-005 ]
7230 : [ 1.93069e-005 ]
7231 : [ 2.9131e-005  ]
7232 : [ 1.99644e-005 ]
7233 : [ 1.65228e-005 ]
7234 : [ 1.72452e-005 ]
7235 : [ 2.61631e-005 ]
7236 : [ 2.1614e-005  ]
7237 : [ 2.90603e-005 ]
7238 : [ 2.58592e-005 ]
7239 : [ 2.15302e-005 ]
7240 : [ 2.05981e-005 ]
7241 : [ 1.87229e-005 ]
7242 : [ 2.29599e-005 ]
7243 : [ 2.60269e-005 ]
7244 : [ 1.91457e-005 ]
7245 : [ 2.10566e-005 ]
7246 : [ 2.29309e-005 ]
7247 : [ 2.81323e-005 ]
7248 : [ 2.23998e-005 ]
7249 : [ 2.60647e-005 ]
7250 : [ 1.97643e-005 ]
7251 : [ 2.24215e-005 ]
7252 : [ 2.32258e-005 ]
7253 : [ 2.32701e-005 ]
7254 : [ 1.9427e-005  ]
7255 : [ 2.26454e-005 ]
7256 : [ 2.10303e-005 ]
7257 : [ 1.92068e-005 ]
7258 : [ 2.34022e-005 ]
7259 : [ 2.04116e-005 ]
7260 : [ 3.00535e-005 ]
7261 : [ 2.23608e-005 ]
7262 : [ 2.15232e-005 ]
7263 : [ 2.98584e-005 ]
7264 : [ 2.0908e-005  ]
7265 : [ 2.40389e-005 ]
7266 : [ 2.20697e-005 ]
7267 : [ 2.58151e-005 ]
7268 : [ 2.06006e-005 ]
7269 : [ 2.6609e-005  ]
7270 : [ 2.8389e-005  ]
7271 : [ 2.65434e-005 ]
7272 : [ 2.12814e-005 ]
7273 : [ 2.16233e-005 ]
7274 : [ 3.02113e-005 ]
7275 : [ 2.69449e-005 ]
7276 : [ 1.8616e-005  ]
7277 : [ 1.78351e-005 ]
7278 : [ 2.95912e-005 ]
7279 : [ 3.05025e-005 ]
7280 : [ 1.93384e-005 ]
7281 : [ 1.81816e-005 ]
7282 : [ 2.69368e-005 ]
7283 : [ 2.64648e-005 ]
7284 : [ 1.84608e-005 ]
7285 : [ 1.86804e-005 ]
7286 : [ 2.67637e-005 ]
7287 : [ 2.4969e-005  ]
7288 : [ 1.79955e-005 ]
7289 : [ 2.19793e-005 ]
7290 : [ 2.68187e-005 ]
7291 : [ 2.05325e-005 ]
7292 : [ 1.75631e-005 ]
7293 : [ 2.34558e-005 ]
7294 : [ 2.02557e-005 ]
7295 : [ 2.09711e-005 ]
7296 : [ 1.90241e-005 ]
7297 : [ 2.08321e-005 ]
7298 : [ 1.99009e-005 ]
7299 : [ 2.75962e-005 ]
7300 : [ 2.82139e-005 ]
7301 : [ 2.71982e-005 ]
7302 : [ 2.14661e-005 ]
7303 : [ 2.6654e-005  ]
7304 : [ 2.58455e-005 ]
7305 : [ 2.08785e-005 ]
7306 : [ 2.09178e-005 ]
7307 : [ 2.07579e-005 ]
7308 : [ 2.12602e-005 ]
7309 : [ 2.33864e-005 ]
7310 : [ 1.99793e-005 ]
7311 : [ 1.89081e-005 ]
7312 : [ 2.00266e-005 ]
7313 : [ 3.06363e-005 ]
7314 : [ 1.86815e-005 ]
7315 : [ 2.90184e-005 ]
7316 : [ 1.95514e-005 ]
7317 : [ 2.97081e-005 ]
7318 : [ 1.90708e-005 ]
7319 : [ 1.94122e-005 ]
7320 : [ 1.79015e-005 ]
7321 : [ 1.86427e-005 ]
7322 : [ 1.94764e-005 ]
7323 : [ 2.47145e-005 ]
7324 : [ 2.62703e-005 ]
7325 : [ 2.52585e-005 ]
7326 : [ 2.18751e-005 ]
7327 : [ 2.00551e-005 ]
7328 : [ 2.7327e-005  ]
7329 : [ 2.82665e-005 ]
7330 : [ 2.68623e-005 ]
7331 : [ 2.13192e-005 ]
7332 : [ 1.98434e-005 ]
7333 : [ 1.92045e-005 ]
7334 : [ 2.47067e-005 ]
7335 : [ 2.39247e-005 ]
7336 : [ 1.90098e-005 ]
7337 : [ 2.32131e-005 ]
7338 : [ 2.06333e-005 ]
7339 : [ 2.96601e-005 ]
7340 : [ 2.11525e-005 ]
7341 : [ 2.8828e-005  ]
7342 : [ 1.7831e-005  ]
7343 : [ 2.21332e-005 ]
7344 : [ 1.85789e-005 ]
7345 : [ 2.38508e-005 ]
7346 : [ 2.62672e-005 ]
7347 : [ 2.08303e-005 ]
7348 : [ 1.90237e-005 ]
7349 : [ 2.89412e-005 ]
7350 : [ 1.84814e-005 ]
7351 : [ 1.7818e-005  ]
7352 : [ 2.30285e-005 ]
7353 : [ 1.8913e-005  ]
7354 : [ 1.95937e-005 ]
7355 : [ 2.0025e-005  ]
7356 : [ 2.36416e-005 ]
7357 : [ 2.21422e-005 ]
7358 : [ 2.10169e-005 ]
7359 : [ 2.62555e-005 ]
7360 : [ 2.98747e-005 ]
7361 : [ 2.57792e-005 ]
7362 : [ 1.84791e-005 ]
7363 : [ 2.05864e-005 ]
7364 : [ 1.66365e-005 ]
7365 : [ 1.748e-005   ]
7366 : [ 2.02472e-005 ]
7367 : [ 1.8307e-005  ]
7368 : [ 2.25825e-005 ]
7369 : [ 2.88804e-005 ]
7370 : [ 2.27668e-005 ]
7371 : [ 1.70231e-005 ]
7372 : [ 2.67462e-005 ]
7373 : [ 1.65775e-005 ]
7374 : [ 2.31477e-005 ]
7375 : [ 2.29991e-005 ]
7376 : [ 1.92102e-005 ]
7377 : [ 2.94524e-005 ]
7378 : [ 1.85036e-005 ]
7379 : [ 1.70942e-005 ]
7380 : [ 1.78519e-005 ]
7381 : [ 2.7434e-005  ]
7382 : [ 2.11005e-005 ]
7383 : [ 2.04683e-005 ]
7384 : [ 2.85067e-005 ]
7385 : [ 2.08934e-005 ]
7386 : [ 2.74762e-005 ]
7387 : [ 2.03114e-005 ]
7388 : [ 2.12974e-005 ]
7389 : [ 1.84366e-005 ]
7390 : [ 2.37755e-005 ]
7391 : [ 1.95093e-005 ]
7392 : [ 3.0973e-005  ]
7393 : [ 1.83388e-005 ]
7394 : [ 2.16844e-005 ]
7395 : [ 1.98215e-005 ]
7396 : [ 1.97601e-005 ]
7397 : [ 2.18095e-005 ]
7398 : [ 2.32988e-005 ]
7399 : [ 1.80957e-005 ]
7400 : [ 1.81886e-005 ]
7401 : [ 2.35768e-005 ]
7402 : [ 1.9258e-005  ]
7403 : [ 1.75638e-005 ]
7404 : [ 2.13592e-005 ]
7405 : [ 1.76708e-005 ]
7406 : [ 2.15812e-005 ]
7407 : [ 2.30251e-005 ]
7408 : [ 2.215e-005   ]
7409 : [ 2.89878e-005 ]
7410 : [ 2.14396e-005 ]
7411 : [ 2.01845e-005 ]
7412 : [ 2.01265e-005 ]
7413 : [ 2.55487e-005 ]
7414 : [ 2.54115e-005 ]
7415 : [ 2.42854e-005 ]
7416 : [ 2.10434e-005 ]
7417 : [ 2.33039e-005 ]
7418 : [ 1.95378e-005 ]
7419 : [ 2.42344e-005 ]
7420 : [ 1.9379e-005  ]
7421 : [ 2.87006e-005 ]
7422 : [ 2.47591e-005 ]
7423 : [ 2.08654e-005 ]
7424 : [ 2.29312e-005 ]
7425 : [ 2.6915e-005  ]
7426 : [ 2.00362e-005 ]
7427 : [ 2.36214e-005 ]
7428 : [ 2.767e-005   ]
7429 : [ 2.75592e-005 ]
7430 : [ 3.0626e-005  ]
7431 : [ 2.04006e-005 ]
7432 : [ 2.30471e-005 ]
7433 : [ 1.74016e-005 ]
7434 : [ 2.72322e-005 ]
7435 : [ 2.03538e-005 ]
7436 : [ 1.76417e-005 ]
7437 : [ 2.06722e-005 ]
7438 : [ 1.85192e-005 ]
7439 : [ 1.88738e-005 ]
7440 : [ 3.01529e-005 ]
7441 : [ 1.84924e-005 ]
7442 : [ 2.62256e-005 ]
7443 : [ 1.71428e-005 ]
7444 : [ 2.34142e-005 ]
7445 : [ 2.21338e-005 ]
7446 : [ 3.04026e-005 ]
7447 : [ 2.56066e-005 ]
7448 : [ 1.85902e-005 ]
7449 : [ 2.0463e-005  ]
7450 : [ 2.09538e-005 ]
7451 : [ 1.72355e-005 ]
7452 : [ 2.57041e-005 ]
7453 : [ 2.31262e-005 ]
7454 : [ 2.66042e-005 ]
7455 : [ 2.18769e-005 ]
7456 : [ 1.87419e-005 ]
7457 : [ 1.78767e-005 ]
7458 : [ 2.08321e-005 ]
7459 : [ 1.82432e-005 ]
7460 : [ 2.8293e-005  ]
7461 : [ 1.90707e-005 ]
7462 : [ 2.02629e-005 ]
7463 : [ 2.24592e-005 ]
7464 : [ 2.22148e-005 ]
7465 : [ 2.70504e-005 ]
7466 : [ 1.84401e-005 ]
7467 : [ 2.44501e-005 ]
7468 : [ 1.85187e-005 ]
7469 : [ 2.82171e-005 ]
7470 : [ 2.98663e-005 ]
7471 : [ 2.27197e-005 ]
7472 : [ 2.24048e-005 ]
7473 : [ 3.08204e-005 ]
7474 : [ 2.60553e-005 ]
7475 : [ 2.16885e-005 ]
7476 : [ 1.89245e-005 ]
7477 : [ 2.38925e-005 ]
7478 : [ 2.8711e-005  ]
7479 : [ 2.01658e-005 ]
7480 : [ 3.01945e-005 ]
7481 : [ 2.8679e-005  ]
7482 : [ 2.37681e-005 ]
7483 : [ 2.98363e-005 ]
7484 : [ 2.47997e-005 ]
7485 : [ 2.4022e-005  ]
7486 : [ 1.96646e-005 ]
7487 : [ 2.68227e-005 ]
7488 : [ 1.9658e-005  ]
7489 : [ 2.5105e-005  ]
7490 : [ 1.96486e-005 ]
7491 : [ 2.47205e-005 ]
7492 : [ 2.01489e-005 ]
7493 : [ 2.83149e-005 ]
7494 : [ 2.4438e-005  ]
7495 : [ 2.45434e-005 ]
7496 : [ 2.90386e-005 ]
7497 : [ 2.43986e-005 ]
7498 : [ 2.1468e-005  ]
7499 : [ 2.50321e-005 ]
7500 : [ 2.28262e-005 ]
7501 : [ 1.82769e-005 ]
7502 : [ 1.96844e-005 ]
7503 : [ 1.8481e-005  ]
7504 : [ 2.24823e-005 ]
7505 : [ 2.78494e-005 ]
7506 : [ 3.00855e-005 ]
7507 : [ 2.59348e-005 ]
7508 : [ 2.16574e-005 ]
7509 : [ 2.89602e-005 ]
7510 : [ 2.58552e-005 ]
7511 : [ 1.87226e-005 ]
7512 : [ 2.58549e-005 ]
7513 : [ 1.89039e-005 ]
7514 : [ 2.13187e-005 ]
7515 : [ 2.76346e-005 ]
7516 : [ 3.0492e-005  ]
7517 : [ 2.22697e-005 ]
7518 : [ 1.71221e-005 ]
7519 : [ 2.89962e-005 ]
7520 : [ 2.77508e-005 ]
7521 : [ 2.08419e-005 ]
7522 : [ 2.06219e-005 ]
7523 : [ 2.44522e-005 ]
7524 : [ 2.59806e-005 ]
7525 : [ 2.24417e-005 ]
7526 : [ 2.55406e-005 ]
7527 : [ 1.75029e-005 ]
7528 : [ 2.6894e-005  ]
7529 : [ 2.81199e-005 ]
7530 : [ 2.14594e-005 ]
7531 : [ 2.99837e-005 ]
7532 : [ 2.79107e-005 ]
7533 : [ 2.64552e-005 ]
7534 : [ 2.09424e-005 ]
7535 : [ 2.04767e-005 ]
7536 : [ 2.67781e-005 ]
7537 : [ 1.91764e-005 ]
7538 : [ 2.17337e-005 ]
7539 : [ 1.96875e-005 ]
7540 : [ 2.6532e-005  ]
7541 : [ 2.7832e-005  ]
7542 : [ 1.92661e-005 ]
7543 : [ 2.38386e-005 ]
7544 : [ 2.69096e-005 ]
7545 : [ 2.7508e-005  ]
7546 : [ 2.45233e-005 ]
7547 : [ 2.15439e-005 ]
7548 : [ 1.92439e-005 ]
7549 : [ 2.05019e-005 ]
7550 : [ 1.82283e-005 ]
7551 : [ 2.1669e-005  ]
7552 : [ 2.39332e-005 ]
7553 : [ 2.16202e-005 ]
7554 : [ 2.3903e-005  ]
7555 : [ 2.48652e-005 ]
7556 : [ 2.26368e-005 ]
7557 : [ 2.18686e-005 ]
7558 : [ 2.81343e-005 ]
7559 : [ 2.77731e-005 ]
7560 : [ 1.94943e-005 ]
7561 : [ 2.05554e-005 ]
7562 : [ 1.86865e-005 ]
7563 : [ 2.06481e-005 ]
7564 : [ 2.73856e-005 ]
7565 : [ 2.23533e-005 ]
7566 : [ 3.04095e-005 ]
7567 : [ 2.34114e-005 ]
7568 : [ 1.86886e-005 ]
7569 : [ 2.3867e-005  ]
7570 : [ 2.10901e-005 ]
7571 : [ 2.11678e-005 ]
7572 : [ 2.25276e-005 ]
7573 : [ 2.10939e-005 ]
7574 : [ 1.94288e-005 ]
7575 : [ 2.3349e-005  ]
7576 : [ 2.38131e-005 ]
7577 : [ 2.29401e-005 ]
7578 : [ 1.93483e-005 ]
7579 : [ 2.72364e-005 ]
7580 : [ 2.27912e-005 ]
7581 : [ 1.88636e-005 ]
7582 : [ 2.79467e-005 ]
7583 : [ 2.67965e-005 ]
7584 : [ 2.70178e-005 ]
7585 : [ 1.9729e-005  ]
7586 : [ 1.89145e-005 ]
7587 : [ 2.18121e-005 ]
7588 : [ 1.91539e-005 ]
7589 : [ 2.07693e-005 ]
7590 : [ 2.01702e-005 ]
7591 : [ 2.2625e-005  ]
7592 : [ 1.9563e-005  ]
7593 : [ 2.53314e-005 ]
7594 : [ 1.86615e-005 ]
7595 : [ 1.8191e-005  ]
7596 : [ 2.69834e-005 ]
7597 : [ 2.52453e-005 ]
7598 : [ 2.27809e-005 ]
7599 : [ 2.1508e-005  ]
7600 : [ 1.9424e-005  ]
7601 : [ 1.75372e-005 ]
7602 : [ 2.27037e-005 ]
7603 : [ 1.97902e-005 ]
7604 : [ 2.80384e-005 ]
7605 : [ 2.09811e-005 ]
7606 : [ 2.68502e-005 ]
7607 : [ 2.15834e-005 ]
7608 : [ 1.904e-005   ]
7609 : [ 1.92654e-005 ]
7610 : [ 2.40035e-005 ]
7611 : [ 2.12309e-005 ]
7612 : [ 1.75822e-005 ]
7613 : [ 1.87208e-005 ]
7614 : [ 2.03436e-005 ]
7615 : [ 1.87037e-005 ]
7616 : [ 2.02877e-005 ]
7617 : [ 2.67787e-005 ]
7618 : [ 1.90449e-005 ]
7619 : [ 2.11694e-005 ]
7620 : [ 2.37354e-005 ]
7621 : [ 2.33898e-005 ]
7622 : [ 2.01162e-005 ]
7623 : [ 2.07649e-005 ]
7624 : [ 3.01982e-005 ]
7625 : [ 1.96841e-005 ]
7626 : [ 2.99346e-005 ]
7627 : [ 2.30103e-005 ]
7628 : [ 1.89301e-005 ]
7629 : [ 1.9706e-005  ]
7630 : [ 2.72508e-005 ]
7631 : [ 1.9168e-005  ]
7632 : [ 2.99164e-005 ]
7633 : [ 2.06324e-005 ]
7634 : [ 1.9814e-005  ]
7635 : [ 1.98516e-005 ]
7636 : [ 2.75205e-005 ]
7637 : [ 2.9437e-005  ]
7638 : [ 2.46852e-005 ]
7639 : [ 2.12018e-005 ]
7640 : [ 2.7199e-005  ]
7641 : [ 2.72079e-005 ]
7642 : [ 2.30381e-005 ]
7643 : [ 2.02749e-005 ]
7644 : [ 1.76154e-005 ]
7645 : [ 2.54542e-005 ]
7646 : [ 2.3627e-005  ]
7647 : [ 1.57834e-005 ]
7648 : [ 1.87511e-005 ]
7649 : [ 1.76203e-005 ]
7650 : [ 1.7635e-005  ]
7651 : [ 1.97214e-005 ]
7652 : [ 1.69894e-005 ]
7653 : [ 2.52438e-005 ]
7654 : [ 2.68788e-005 ]
7655 : [ 1.8676e-005  ]
7656 : [ 1.84266e-005 ]
7657 : [ 2.40775e-005 ]
7658 : [ 2.68061e-005 ]
7659 : [ 3.02454e-005 ]
7660 : [ 2.05504e-005 ]
7661 : [ 2.03481e-005 ]
7662 : [ 2.8975e-005  ]
7663 : [ 2.5703e-005  ]
7664 : [ 2.78461e-005 ]
7665 : [ 1.84114e-005 ]
7666 : [ 1.79164e-005 ]
7667 : [ 1.92901e-005 ]
7668 : [ 1.82816e-005 ]
7669 : [ 2.29269e-005 ]
7670 : [ 2.09837e-005 ]
7671 : [ 2.39652e-005 ]
7672 : [ 2.6085e-005  ]
7673 : [ 2.02833e-005 ]
7674 : [ 2.01081e-005 ]
7675 : [ 2.88777e-005 ]
7676 : [ 2.02986e-005 ]
7677 : [ 2.74199e-005 ]
7678 : [ 2.01455e-005 ]
7679 : [ 1.88563e-005 ]
7680 : [ 2.62325e-005 ]
7681 : [ 2.94629e-005 ]
7682 : [ 1.94921e-005 ]
7683 : [ 2.92388e-005 ]
7684 : [ 2.7001e-005  ]
7685 : [ 2.4119e-005  ]
7686 : [ 2.22146e-005 ]
7687 : [ 2.0156e-005  ]
7688 : [ 2.17434e-005 ]
7689 : [ 1.92748e-005 ]
7690 : [ 3.04925e-005 ]
7691 : [ 2.15542e-005 ]
7692 : [ 2.72427e-005 ]
7693 : [ 2.44202e-005 ]
7694 : [ 1.97017e-005 ]
7695 : [ 2.42615e-005 ]
7696 : [ 2.65452e-005 ]
7697 : [ 2.86044e-005 ]
7698 : [ 1.87026e-005 ]
7699 : [ 2.60364e-005 ]
7700 : [ 1.68701e-005 ]
7701 : [ 2.07292e-005 ]
7702 : [ 2.66958e-005 ]
7703 : [ 1.87326e-005 ]
7704 : [ 1.99566e-005 ]
7705 : [ 1.88777e-005 ]
7706 : [ 2.11512e-005 ]
7707 : [ 2.1696e-005  ]
7708 : [ 2.08955e-005 ]
7709 : [ 2.06472e-005 ]
7710 : [ 2.39273e-005 ]
7711 : [ 1.88703e-005 ]
7712 : [ 2.82113e-005 ]
7713 : [ 2.78246e-005 ]
7714 : [ 2.78524e-005 ]
7715 : [ 1.6907e-005  ]
7716 : [ 2.24221e-005 ]
7717 : [ 2.34349e-005 ]
7718 : [ 2.88005e-005 ]
7719 : [ 2.89577e-005 ]
7720 : [ 1.78373e-005 ]
7721 : [ 2.25254e-005 ]
7722 : [ 2.68595e-005 ]
7723 : [ 1.77604e-005 ]
7724 : [ 2.58419e-005 ]
7725 : [ 2.62175e-005 ]
7726 : [ 2.66557e-005 ]
7727 : [ 1.97236e-005 ]
7728 : [ 2.38486e-005 ]
7729 : [ 2.2345e-005  ]
7730 : [ 1.87577e-005 ]
7731 : [ 2.04112e-005 ]
7732 : [ 2.20264e-005 ]
7733 : [ 2.07461e-005 ]
7734 : [ 2.33827e-005 ]
7735 : [ 2.61107e-005 ]
7736 : [ 1.95689e-005 ]
7737 : [ 2.75273e-005 ]
7738 : [ 2.40436e-005 ]
7739 : [ 2.54056e-005 ]
7740 : [ 2.04825e-005 ]
7741 : [ 1.98861e-005 ]
7742 : [ 2.04704e-005 ]
7743 : [ 2.6544e-005  ]
7744 : [ 1.86628e-005 ]
7745 : [ 2.90941e-005 ]
7746 : [ 2.11536e-005 ]
7747 : [ 2.53474e-005 ]
7748 : [ 2.04051e-005 ]
7749 : [ 2.12186e-005 ]
7750 : [ 2.12527e-005 ]
7751 : [ 2.54455e-005 ]
7752 : [ 2.60695e-005 ]
7753 : [ 2.23263e-005 ]
7754 : [ 2.18327e-005 ]
7755 : [ 2.37774e-005 ]
7756 : [ 2.53397e-005 ]
7757 : [ 2.86283e-005 ]
7758 : [ 2.51722e-005 ]
7759 : [ 2.92793e-005 ]
7760 : [ 3.04353e-005 ]
7761 : [ 2.2039e-005  ]
7762 : [ 2.52384e-005 ]
7763 : [ 1.98803e-005 ]
7764 : [ 1.91663e-005 ]
7765 : [ 2.47866e-005 ]
7766 : [ 3.08812e-005 ]
7767 : [ 3.00059e-005 ]
7768 : [ 2.48141e-005 ]
7769 : [ 2.06233e-005 ]
7770 : [ 2.72909e-005 ]
7771 : [ 2.89292e-005 ]
7772 : [ 1.90208e-005 ]
7773 : [ 2.10331e-005 ]
7774 : [ 2.7174e-005  ]
7775 : [ 1.80214e-005 ]
7776 : [ 2.63324e-005 ]
7777 : [ 2.03493e-005 ]
7778 : [ 2.27763e-005 ]
7779 : [ 2.29947e-005 ]
7780 : [ 1.8608e-005  ]
7781 : [ 2.76371e-005 ]
7782 : [ 2.77401e-005 ]
7783 : [ 2.02309e-005 ]
7784 : [ 1.92377e-005 ]
7785 : [ 1.98815e-005 ]
7786 : [ 2.17924e-005 ]
7787 : [ 2.23647e-005 ]
7788 : [ 2.45016e-005 ]
7789 : [ 2.05284e-005 ]
7790 : [ 2.11239e-005 ]
7791 : [ 1.95013e-005 ]
7792 : [ 1.93492e-005 ]
7793 : [ 2.27799e-005 ]
7794 : [ 2.10199e-005 ]
7795 : [ 2.53768e-005 ]
7796 : [ 2.12414e-005 ]
7797 : [ 2.89211e-005 ]
7798 : [ 1.7148e-005  ]
7799 : [ 1.9515e-005  ]
7800 : [ 1.9461e-005  ]
7801 : [ 2.49031e-005 ]
7802 : [ 2.15979e-005 ]
7803 : [ 2.65611e-005 ]
7804 : [ 1.7047e-005  ]
7805 : [ 2.06172e-005 ]
7806 : [ 2.62978e-005 ]
7807 : [ 1.86339e-005 ]
7808 : [ 2.34704e-005 ]
7809 : [ 2.52097e-005 ]
7810 : [ 2.97295e-005 ]
7811 : [ 2.73423e-005 ]
7812 : [ 2.6665e-005  ]
7813 : [ 1.96021e-005 ]
7814 : [ 2.33229e-005 ]
7815 : [ 2.33476e-005 ]
7816 : [ 2.20769e-005 ]
7817 : [ 2.86299e-005 ]
7818 : [ 2.23792e-005 ]
7819 : [ 2.47626e-005 ]
7820 : [ 2.16564e-005 ]
7821 : [ 2.37846e-005 ]
7822 : [ 2.82953e-005 ]
7823 : [ 2.66206e-005 ]
7824 : [ 2.52648e-005 ]
7825 : [ 2.07926e-005 ]
7826 : [ 1.83615e-005 ]
7827 : [ 2.2659e-005  ]
7828 : [ 2.26539e-005 ]
7829 : [ 1.8559e-005  ]
7830 : [ 2.10483e-005 ]
7831 : [ 2.62517e-005 ]
7832 : [ 2.44423e-005 ]
7833 : [ 2.19708e-005 ]
7834 : [ 2.34594e-005 ]
7835 : [ 2.12546e-005 ]
7836 : [ 2.32119e-005 ]
7837 : [ 1.85487e-005 ]
7838 : [ 2.5253e-005  ]
7839 : [ 2.24575e-005 ]
7840 : [ 2.28912e-005 ]
7841 : [ 2.5989e-005  ]
7842 : [ 2.48083e-005 ]
7843 : [ 2.50799e-005 ]
7844 : [ 1.79671e-005 ]
7845 : [ 2.42716e-005 ]
7846 : [ 2.27166e-005 ]
7847 : [ 2.72136e-005 ]
7848 : [ 2.01875e-005 ]
7849 : [ 2.48775e-005 ]
7850 : [ 1.96539e-005 ]
7851 : [ 2.93513e-005 ]
7852 : [ 2.02787e-005 ]
7853 : [ 2.26724e-005 ]
7854 : [ 2.9992e-005  ]
7855 : [ 2.70751e-005 ]
7856 : [ 2.66772e-005 ]
7857 : [ 2.80662e-005 ]
7858 : [ 2.0325e-005  ]
7859 : [ 1.91516e-005 ]
7860 : [ 2.13666e-005 ]
7861 : [ 1.823e-005   ]
7862 : [ 2.23895e-005 ]
7863 : [ 2.6116e-005  ]
7864 : [ 2.17684e-005 ]
7865 : [ 1.80133e-005 ]
7866 : [ 1.86045e-005 ]
7867 : [ 2.25818e-005 ]
7868 : [ 2.2153e-005  ]
7869 : [ 2.36753e-005 ]
7870 : [ 2.04083e-005 ]
7871 : [ 3.03132e-005 ]
7872 : [ 3.06487e-005 ]
7873 : [ 2.86378e-005 ]
7874 : [ 2.56765e-005 ]
7875 : [ 2.37792e-005 ]
7876 : [ 2.67641e-005 ]
7877 : [ 2.67031e-005 ]
7878 : [ 2.70639e-005 ]
7879 : [ 2.6382e-005  ]
7880 : [ 1.96743e-005 ]
7881 : [ 2.57535e-005 ]
7882 : [ 2.33379e-005 ]
7883 : [ 2.69602e-005 ]
7884 : [ 2.24178e-005 ]
7885 : [ 2.62602e-005 ]
7886 : [ 2.03861e-005 ]
7887 : [ 1.59867e-005 ]
7888 : [ 1.9632e-005  ]
7889 : [ 2.02322e-005 ]
7890 : [ 1.93889e-005 ]
7891 : [ 1.87476e-005 ]
7892 : [ 2.0829e-005  ]
7893 : [ 2.71398e-005 ]
7894 : [ 1.8586e-005  ]
7895 : [ 2.60705e-005 ]
7896 : [ 1.88518e-005 ]
7897 : [ 2.85226e-005 ]
7898 : [ 1.96641e-005 ]
7899 : [ 2.68395e-005 ]
7900 : [ 2.27466e-005 ]
7901 : [ 2.22167e-005 ]
7902 : [ 1.7673e-005  ]
7903 : [ 2.4189e-005  ]
7904 : [ 2.38092e-005 ]
7905 : [ 3.14058e-005 ]
7906 : [ 2.54716e-005 ]
7907 : [ 2.08398e-005 ]
7908 : [ 2.01565e-005 ]
7909 : [ 2.14543e-005 ]
7910 : [ 2.6922e-005  ]
7911 : [ 2.05511e-005 ]
7912 : [ 2.84329e-005 ]
7913 : [ 2.27134e-005 ]
7914 : [ 2.37748e-005 ]
7915 : [ 2.22522e-005 ]
7916 : [ 2.19561e-005 ]
7917 : [ 2.76195e-005 ]
7918 : [ 2.003e-005   ]
7919 : [ 2.26847e-005 ]
7920 : [ 1.78703e-005 ]
7921 : [ 2.73253e-005 ]
7922 : [ 2.25191e-005 ]
7923 : [ 2.45704e-005 ]
7924 : [ 1.72355e-005 ]
7925 : [ 2.74867e-005 ]
7926 : [ 2.95587e-005 ]
7927 : [ 1.59638e-005 ]
7928 : [ 2.83535e-005 ]
7929 : [ 2.68308e-005 ]
7930 : [ 2.403e-005   ]
7931 : [ 1.92876e-005 ]
7932 : [ 2.61672e-005 ]
7933 : [ 2.08392e-005 ]
7934 : [ 2.61326e-005 ]
7935 : [ 1.80219e-005 ]
7936 : [ 1.87138e-005 ]
7937 : [ 2.15368e-005 ]
7938 : [ 2.4826e-005  ]
7939 : [ 2.21932e-005 ]
7940 : [ 1.74586e-005 ]
7941 : [ 1.80691e-005 ]
7942 : [ 1.86428e-005 ]
7943 : [ 2.65331e-005 ]
7944 : [ 1.89785e-005 ]
7945 : [ 1.94959e-005 ]
7946 : [ 2.45031e-005 ]
7947 : [ 1.89989e-005 ]
7948 : [ 2.42447e-005 ]
7949 : [ 2.17981e-005 ]
7950 : [ 2.32242e-005 ]
7951 : [ 1.92496e-005 ]
7952 : [ 2.13619e-005 ]
7953 : [ 2.59403e-005 ]
7954 : [ 1.99885e-005 ]
7955 : [ 2.01341e-005 ]
7956 : [ 2.46092e-005 ]
7957 : [ 1.73162e-005 ]
7958 : [ 2.02349e-005 ]
7959 : [ 1.95652e-005 ]
7960 : [ 2.96378e-005 ]
7961 : [ 2.68534e-005 ]
7962 : [ 2.27652e-005 ]
7963 : [ 2.41753e-005 ]
7964 : [ 1.74351e-005 ]
7965 : [ 2.55393e-005 ]
7966 : [ 2.50265e-005 ]
7967 : [ 2.38301e-005 ]
7968 : [ 2.39246e-005 ]
7969 : [ 2.95911e-005 ]
7970 : [ 2.67489e-005 ]
7971 : [ 2.7084e-005  ]
7972 : [ 2.66387e-005 ]
7973 : [ 2.7259e-005  ]
7974 : [ 1.76119e-005 ]
7975 : [ 2.20208e-005 ]
7976 : [ 2.79786e-005 ]
7977 : [ 2.21831e-005 ]
7978 : [ 2.65196e-005 ]
7979 : [ 2.98956e-005 ]
7980 : [ 2.71078e-005 ]
7981 : [ 2.20797e-005 ]
7982 : [ 2.38475e-005 ]
7983 : [ 1.98653e-005 ]
7984 : [ 2.6919e-005  ]
7985 : [ 2.96161e-005 ]
7986 : [ 2.21604e-005 ]
7987 : [ 1.87859e-005 ]
7988 : [ 1.93913e-005 ]
7989 : [ 2.65604e-005 ]
7990 : [ 1.99062e-005 ]
7991 : [ 2.19534e-005 ]
7992 : [ 2.48809e-005 ]
7993 : [ 2.99165e-005 ]
7994 : [ 2.19749e-005 ]
7995 : [ 3.05215e-005 ]
7996 : [ 2.1733e-005  ]
7997 : [ 2.90952e-005 ]
7998 : [ 2.00297e-005 ]
7999 : [ 2.23946e-005 ]
8000 : [ 2.82678e-005 ]
8001 : [ 2.64242e-005 ]
8002 : [ 1.99162e-005 ]
8003 : [ 2.65107e-005 ]
8004 : [ 2.23668e-005 ]
8005 : [ 2.6736e-005  ]
8006 : [ 1.96384e-005 ]
8007 : [ 2.02925e-005 ]
8008 : [ 1.70293e-005 ]
8009 : [ 1.87685e-005 ]
8010 : [ 2.43335e-005 ]
8011 : [ 1.76058e-005 ]
8012 : [ 1.90895e-005 ]
8013 : [ 2.42847e-005 ]
8014 : [ 1.93658e-005 ]
8015 : [ 1.94774e-005 ]
8016 : [ 1.7889e-005  ]
8017 : [ 1.91282e-005 ]
8018 : [ 2.81685e-005 ]
8019 : [ 2.59164e-005 ]
8020 : [ 2.50023e-005 ]
8021 : [ 2.22504e-005 ]
8022 : [ 2.10254e-005 ]
8023 : [ 2.86474e-005 ]
8024 : [ 2.85192e-005 ]
8025 : [ 2.08999e-005 ]
8026 : [ 1.78704e-005 ]
8027 : [ 3.02009e-005 ]
8028 : [ 1.91162e-005 ]
8029 : [ 2.30099e-005 ]
8030 : [ 2.43647e-005 ]
8031 : [ 3.05842e-005 ]
8032 : [ 2.27378e-005 ]
8033 : [ 2.6419e-005  ]
8034 : [ 2.32316e-005 ]
8035 : [ 2.72816e-005 ]
8036 : [ 2.58447e-005 ]
8037 : [ 2.07127e-005 ]
8038 : [ 1.82044e-005 ]
8039 : [ 2.566e-005   ]
8040 : [ 2.8664e-005  ]
8041 : [ 2.83447e-005 ]
8042 : [ 3.1596e-005  ]
8043 : [ 2.27072e-005 ]
8044 : [ 2.47561e-005 ]
8045 : [ 2.67785e-005 ]
8046 : [ 1.98686e-005 ]
8047 : [ 2.91699e-005 ]
8048 : [ 2.29378e-005 ]
8049 : [ 2.40198e-005 ]
8050 : [ 2.13546e-005 ]
8051 : [ 2.86782e-005 ]
8052 : [ 1.94656e-005 ]
8053 : [ 2.80743e-005 ]
8054 : [ 2.61775e-005 ]
8055 : [ 2.16001e-005 ]
8056 : [ 2.82139e-005 ]
8057 : [ 2.67567e-005 ]
8058 : [ 2.70956e-005 ]
8059 : [ 2.61184e-005 ]
8060 : [ 1.99084e-005 ]
8061 : [ 2.70284e-005 ]
8062 : [ 2.05718e-005 ]
8063 : [ 1.7044e-005  ]
8064 : [ 2.43417e-005 ]
8065 : [ 2.64635e-005 ]
8066 : [ 1.96259e-005 ]
8067 : [ 1.69204e-005 ]
8068 : [ 2.60324e-005 ]
8069 : [ 2.104e-005   ]
8070 : [ 2.19634e-005 ]
8071 : [ 2.87026e-005 ]
8072 : [ 1.90856e-005 ]
8073 : [ 2.69226e-005 ]
8074 : [ 2.54239e-005 ]
8075 : [ 2.09326e-005 ]
8076 : [ 2.33934e-005 ]
8077 : [ 2.82176e-005 ]
8078 : [ 2.7259e-005  ]
8079 : [ 3.01364e-005 ]
8080 : [ 2.40294e-005 ]
8081 : [ 2.56734e-005 ]
8082 : [ 2.37298e-005 ]
8083 : [ 2.41812e-005 ]
8084 : [ 1.75267e-005 ]
8085 : [ 2.44022e-005 ]
8086 : [ 2.2844e-005  ]
8087 : [ 2.5277e-005  ]
8088 : [ 2.65854e-005 ]
8089 : [ 2.3386e-005  ]
8090 : [ 2.32821e-005 ]
8091 : [ 2.5628e-005  ]
8092 : [ 2.0919e-005  ]
8093 : [ 1.891e-005   ]
8094 : [ 1.82287e-005 ]
8095 : [ 2.07179e-005 ]
8096 : [ 2.52674e-005 ]
8097 : [ 2.35327e-005 ]
8098 : [ 2.44373e-005 ]
8099 : [ 2.98084e-005 ]
8100 : [ 1.73996e-005 ]
8101 : [ 2.18486e-005 ]
8102 : [ 2.18844e-005 ]
8103 : [ 1.9348e-005  ]
8104 : [ 2.52717e-005 ]
8105 : [ 3.00825e-005 ]
8106 : [ 2.04217e-005 ]
8107 : [ 2.48942e-005 ]
8108 : [ 1.74582e-005 ]
8109 : [ 1.83385e-005 ]
8110 : [ 2.65428e-005 ]
8111 : [ 2.8198e-005  ]
8112 : [ 1.92661e-005 ]
8113 : [ 1.92049e-005 ]
8114 : [ 2.10784e-005 ]
8115 : [ 2.07705e-005 ]
8116 : [ 2.78362e-005 ]
8117 : [ 2.90318e-005 ]
8118 : [ 3.00634e-005 ]
8119 : [ 2.45556e-005 ]
8120 : [ 2.10506e-005 ]
8121 : [ 1.81511e-005 ]
8122 : [ 1.80191e-005 ]
8123 : [ 2.38598e-005 ]
8124 : [ 2.07267e-005 ]
8125 : [ 2.68165e-005 ]
8126 : [ 2.50221e-005 ]
8127 : [ 1.92251e-005 ]
8128 : [ 1.97669e-005 ]
8129 : [ 2.78794e-005 ]
8130 : [ 2.6757e-005  ]
8131 : [ 2.7393e-005  ]
8132 : [ 2.37226e-005 ]
8133 : [ 2.05813e-005 ]
8134 : [ 1.75077e-005 ]
8135 : [ 1.81444e-005 ]
8136 : [ 2.40112e-005 ]
8137 : [ 2.2204e-005  ]
8138 : [ 2.82535e-005 ]
8139 : [ 2.20488e-005 ]
8140 : [ 2.4567e-005  ]
8141 : [ 2.8386e-005  ]
8142 : [ 1.76418e-005 ]
8143 : [ 1.70479e-005 ]
8144 : [ 1.93272e-005 ]
8145 : [ 2.5281e-005  ]
8146 : [ 2.88609e-005 ]
8147 : [ 2.78162e-005 ]
8148 : [ 2.72244e-005 ]
8149 : [ 2.07883e-005 ]
8150 : [ 3.02162e-005 ]
8151 : [ 2.76663e-005 ]
8152 : [ 2.13441e-005 ]
8153 : [ 2.77223e-005 ]
8154 : [ 2.06485e-005 ]
8155 : [ 1.9156e-005  ]
8156 : [ 2.55858e-005 ]
8157 : [ 2.12881e-005 ]
8158 : [ 2.20154e-005 ]
8159 : [ 2.35983e-005 ]
8160 : [ 2.39136e-005 ]
8161 : [ 2.10316e-005 ]
8162 : [ 2.27803e-005 ]
8163 : [ 2.20285e-005 ]
8164 : [ 1.97038e-005 ]
8165 : [ 1.75792e-005 ]
8166 : [ 2.25108e-005 ]
8167 : [ 2.10912e-005 ]
8168 : [ 2.45888e-005 ]
8169 : [ 1.79196e-005 ]
8170 : [ 1.95869e-005 ]
8171 : [ 2.19332e-005 ]
8172 : [ 2.51186e-005 ]
8173 : [ 2.00832e-005 ]
8174 : [ 2.8355e-005  ]
8175 : [ 1.69416e-005 ]
8176 : [ 2.0468e-005  ]
8177 : [ 2.87513e-005 ]
8178 : [ 2.76621e-005 ]
8179 : [ 2.42153e-005 ]
8180 : [ 2.43741e-005 ]
8181 : [ 1.76047e-005 ]
8182 : [ 1.87393e-005 ]
8183 : [ 2.95048e-005 ]
8184 : [ 2.79707e-005 ]
8185 : [ 2.04162e-005 ]
8186 : [ 2.59528e-005 ]
8187 : [ 2.37462e-005 ]
8188 : [ 2.29771e-005 ]
8189 : [ 2.32086e-005 ]
8190 : [ 1.7951e-005  ]
8191 : [ 2.79126e-005 ]
8192 : [ 2.29351e-005 ]
8193 : [ 2.81864e-005 ]
8194 : [ 1.72835e-005 ]
8195 : [ 2.18888e-005 ]
8196 : [ 1.74609e-005 ]
8197 : [ 2.01565e-005 ]
8198 : [ 3.07647e-005 ]
8199 : [ 2.6521e-005  ]
8200 : [ 1.72871e-005 ]
8201 : [ 1.97098e-005 ]
8202 : [ 1.98447e-005 ]
8203 : [ 1.77827e-005 ]
8204 : [ 1.83352e-005 ]
8205 : [ 2.31416e-005 ]
8206 : [ 2.41004e-005 ]
8207 : [ 1.86221e-005 ]
8208 : [ 1.83955e-005 ]
8209 : [ 2.33372e-005 ]
8210 : [ 2.03523e-005 ]
8211 : [ 2.78059e-005 ]
8212 : [ 2.89659e-005 ]
8213 : [ 2.55726e-005 ]
8214 : [ 1.99224e-005 ]
8215 : [ 1.99347e-005 ]
8216 : [ 2.87746e-005 ]
8217 : [ 1.85773e-005 ]
8218 : [ 2.73184e-005 ]
8219 : [ 1.95179e-005 ]
8220 : [ 2.57212e-005 ]
8221 : [ 1.69806e-005 ]
8222 : [ 2.49323e-005 ]
8223 : [ 2.00889e-005 ]
8224 : [ 2.33414e-005 ]
8225 : [ 2.36226e-005 ]
8226 : [ 2.79214e-005 ]
8227 : [ 1.97714e-005 ]
8228 : [ 2.08447e-005 ]
8229 : [ 2.1238e-005  ]
8230 : [ 2.2537e-005  ]
8231 : [ 2.53285e-005 ]
8232 : [ 2.82502e-005 ]
8233 : [ 1.92483e-005 ]
8234 : [ 2.42508e-005 ]
8235 : [ 2.04231e-005 ]
8236 : [ 3.00708e-005 ]
8237 : [ 2.8129e-005  ]
8238 : [ 2.79818e-005 ]
8239 : [ 2.08988e-005 ]
8240 : [ 1.83065e-005 ]
8241 : [ 2.09036e-005 ]
8242 : [ 2.50813e-005 ]
8243 : [ 1.90616e-005 ]
8244 : [ 2.52865e-005 ]
8245 : [ 2.75874e-005 ]
8246 : [ 2.91843e-005 ]
8247 : [ 2.49139e-005 ]
8248 : [ 2.88324e-005 ]
8249 : [ 2.34973e-005 ]
8250 : [ 2.60025e-005 ]
8251 : [ 2.66449e-005 ]
8252 : [ 2.78414e-005 ]
8253 : [ 2.33569e-005 ]
8254 : [ 2.48124e-005 ]
8255 : [ 2.21724e-005 ]
8256 : [ 3.02793e-005 ]
8257 : [ 2.60249e-005 ]
8258 : [ 2.51473e-005 ]
8259 : [ 2.89832e-005 ]
8260 : [ 2.59727e-005 ]
8261 : [ 2.10314e-005 ]
8262 : [ 2.96162e-005 ]
8263 : [ 1.9096e-005  ]
8264 : [ 1.79688e-005 ]
8265 : [ 2.81777e-005 ]
8266 : [ 2.43511e-005 ]
8267 : [ 2.11813e-005 ]
8268 : [ 2.34994e-005 ]
8269 : [ 1.89061e-005 ]
8270 : [ 2.67685e-005 ]
8271 : [ 2.52133e-005 ]
8272 : [ 2.60886e-005 ]
8273 : [ 2.017e-005   ]
8274 : [ 3.0957e-005  ]
8275 : [ 2.06826e-005 ]
8276 : [ 2.59848e-005 ]
8277 : [ 2.76865e-005 ]
8278 : [ 2.65e-005    ]
8279 : [ 2.03932e-005 ]
8280 : [ 2.78786e-005 ]
8281 : [ 1.73869e-005 ]
8282 : [ 1.83969e-005 ]
8283 : [ 1.9355e-005  ]
8284 : [ 2.27996e-005 ]
8285 : [ 1.90356e-005 ]
8286 : [ 2.1294e-005  ]
8287 : [ 1.84883e-005 ]
8288 : [ 2.67279e-005 ]
8289 : [ 2.19222e-005 ]
8290 : [ 1.81325e-005 ]
8291 : [ 1.94413e-005 ]
8292 : [ 2.71559e-005 ]
8293 : [ 2.42312e-005 ]
8294 : [ 1.93773e-005 ]
8295 : [ 3.03518e-005 ]
8296 : [ 2.6029e-005  ]
8297 : [ 2.09012e-005 ]
8298 : [ 1.75447e-005 ]
8299 : [ 2.98494e-005 ]
8300 : [ 2.07239e-005 ]
8301 : [ 2.50317e-005 ]
8302 : [ 2.48668e-005 ]
8303 : [ 2.82909e-005 ]
8304 : [ 2.52037e-005 ]
8305 : [ 3.05189e-005 ]
8306 : [ 2.88355e-005 ]
8307 : [ 2.75141e-005 ]
8308 : [ 2.57349e-005 ]
8309 : [ 2.05272e-005 ]
8310 : [ 2.05117e-005 ]
8311 : [ 2.46092e-005 ]
8312 : [ 1.88983e-005 ]
8313 : [ 2.04586e-005 ]
8314 : [ 2.30144e-005 ]
8315 : [ 1.68963e-005 ]
8316 : [ 2.09923e-005 ]
8317 : [ 2.10617e-005 ]
8318 : [ 2.98105e-005 ]
8319 : [ 2.87836e-005 ]
8320 : [ 1.9845e-005  ]
8321 : [ 2.49527e-005 ]
8322 : [ 2.09544e-005 ]
8323 : [ 2.4571e-005  ]
8324 : [ 1.9214e-005  ]
8325 : [ 1.81134e-005 ]
8326 : [ 2.6322e-005  ]
8327 : [ 2.43849e-005 ]
8328 : [ 2.00782e-005 ]
8329 : [ 2.06929e-005 ]
8330 : [ 2.34756e-005 ]
8331 : [ 2.21281e-005 ]
8332 : [ 2.241e-005   ]
8333 : [ 2.21315e-005 ]
8334 : [ 2.36799e-005 ]
8335 : [ 1.75374e-005 ]
8336 : [ 2.57137e-005 ]
8337 : [ 2.96521e-005 ]
8338 : [ 1.7691e-005  ]
8339 : [ 2.47151e-005 ]
8340 : [ 2.81259e-005 ]
8341 : [ 2.15581e-005 ]
8342 : [ 2.73523e-005 ]
8343 : [ 1.89427e-005 ]
8344 : [ 1.67694e-005 ]
8345 : [ 1.89021e-005 ]
8346 : [ 2.5196e-005  ]
8347 : [ 2.28092e-005 ]
8348 : [ 2.41973e-005 ]
8349 : [ 2.74809e-005 ]
8350 : [ 1.86763e-005 ]
8351 : [ 2.21226e-005 ]
8352 : [ 2.58032e-005 ]
8353 : [ 2.71608e-005 ]
8354 : [ 3.04996e-005 ]
8355 : [ 1.92123e-005 ]
8356 : [ 1.86331e-005 ]
8357 : [ 1.80418e-005 ]
8358 : [ 2.88041e-005 ]
8359 : [ 1.94352e-005 ]
8360 : [ 1.86908e-005 ]
8361 : [ 2.12262e-005 ]
8362 : [ 2.42104e-005 ]
8363 : [ 2.07699e-005 ]
8364 : [ 2.699e-005   ]
8365 : [ 2.13754e-005 ]
8366 : [ 1.89718e-005 ]
8367 : [ 2.12125e-005 ]
8368 : [ 1.77071e-005 ]
8369 : [ 1.93889e-005 ]
8370 : [ 2.7972e-005  ]
8371 : [ 1.91044e-005 ]
8372 : [ 2.20678e-005 ]
8373 : [ 1.91836e-005 ]
8374 : [ 2.77771e-005 ]
8375 : [ 2.88552e-005 ]
8376 : [ 1.94741e-005 ]
8377 : [ 2.15913e-005 ]
8378 : [ 2.65944e-005 ]
8379 : [ 2.46542e-005 ]
8380 : [ 2.84388e-005 ]
8381 : [ 2.94727e-005 ]
8382 : [ 1.95894e-005 ]
8383 : [ 2.89626e-005 ]
8384 : [ 2.77264e-005 ]
8385 : [ 1.99461e-005 ]
8386 : [ 1.684e-005   ]
8387 : [ 2.40567e-005 ]
8388 : [ 1.97432e-005 ]
8389 : [ 2.29387e-005 ]
8390 : [ 2.30754e-005 ]
8391 : [ 2.59322e-005 ]
8392 : [ 1.93489e-005 ]
8393 : [ 2.23144e-005 ]
8394 : [ 2.55617e-005 ]
8395 : [ 2.38762e-005 ]
8396 : [ 2.45238e-005 ]
8397 : [ 2.55894e-005 ]
8398 : [ 1.77556e-005 ]
8399 : [ 2.84063e-005 ]
8400 : [ 2.24146e-005 ]
8401 : [ 2.51505e-005 ]
8402 : [ 2.47143e-005 ]
8403 : [ 2.61247e-005 ]
8404 : [ 2.57511e-005 ]
8405 : [ 2.95267e-005 ]
8406 : [ 2.18485e-005 ]
8407 : [ 2.85993e-005 ]
8408 : [ 1.87305e-005 ]
8409 : [ 2.08658e-005 ]
8410 : [ 2.11954e-005 ]
8411 : [ 2.09487e-005 ]
8412 : [ 1.87228e-005 ]
8413 : [ 2.49171e-005 ]
8414 : [ 1.9357e-005  ]
8415 : [ 2.2882e-005  ]
8416 : [ 2.47986e-005 ]
8417 : [ 2.17705e-005 ]
8418 : [ 1.87526e-005 ]
8419 : [ 2.50561e-005 ]
8420 : [ 2.29018e-005 ]
8421 : [ 2.51262e-005 ]
8422 : [ 1.83133e-005 ]
8423 : [ 1.91286e-005 ]
8424 : [ 2.16634e-005 ]
8425 : [ 2.34122e-005 ]
8426 : [ 1.79382e-005 ]
8427 : [ 1.85276e-005 ]
8428 : [ 2.12295e-005 ]
8429 : [ 2.9774e-005  ]
8430 : [ 2.54184e-005 ]
8431 : [ 2.27046e-005 ]
8432 : [ 2.28633e-005 ]
8433 : [ 2.69533e-005 ]
8434 : [ 2.09931e-005 ]
8435 : [ 2.41511e-005 ]
8436 : [ 1.73732e-005 ]
8437 : [ 2.20772e-005 ]
8438 : [ 1.90688e-005 ]
8439 : [ 2.29644e-005 ]
8440 : [ 2.64089e-005 ]
8441 : [ 2.27274e-005 ]
8442 : [ 1.68444e-005 ]
8443 : [ 2.07052e-005 ]
8444 : [ 1.91493e-005 ]
8445 : [ 2.41953e-005 ]
8446 : [ 2.78337e-005 ]
8447 : [ 1.86739e-005 ]
8448 : [ 2.47801e-005 ]
8449 : [ 2.61819e-005 ]
8450 : [ 2.01661e-005 ]
8451 : [ 2.33949e-005 ]
8452 : [ 2.8445e-005  ]
8453 : [ 2.72724e-005 ]
8454 : [ 2.55004e-005 ]
8455 : [ 2.27102e-005 ]
8456 : [ 1.92702e-005 ]
8457 : [ 2.06507e-005 ]
8458 : [ 2.17901e-005 ]
8459 : [ 2.96029e-005 ]
8460 : [ 1.80745e-005 ]
8461 : [ 2.56167e-005 ]
8462 : [ 1.96981e-005 ]
8463 : [ 1.78364e-005 ]
8464 : [ 2.69233e-005 ]
8465 : [ 2.51626e-005 ]
8466 : [ 2.0726e-005  ]
8467 : [ 2.85919e-005 ]
8468 : [ 2.26531e-005 ]
8469 : [ 2.82412e-005 ]
8470 : [ 2.32201e-005 ]
8471 : [ 2.8292e-005  ]
8472 : [ 2.91301e-005 ]
8473 : [ 2.15695e-005 ]
8474 : [ 2.03212e-005 ]
8475 : [ 2.03103e-005 ]
8476 : [ 2.46925e-005 ]
8477 : [ 2.62529e-005 ]
8478 : [ 2.37447e-005 ]
8479 : [ 2.0745e-005  ]
8480 : [ 2.40353e-005 ]
8481 : [ 2.10024e-005 ]
8482 : [ 2.09234e-005 ]
8483 : [ 2.71063e-005 ]
8484 : [ 2.16375e-005 ]
8485 : [ 2.24995e-005 ]
8486 : [ 2.26649e-005 ]
8487 : [ 2.52264e-005 ]
8488 : [ 2.05538e-005 ]
8489 : [ 2.03299e-005 ]
8490 : [ 1.92729e-005 ]
8491 : [ 1.94684e-005 ]
8492 : [ 2.7426e-005  ]
8493 : [ 2.16208e-005 ]
8494 : [ 1.98713e-005 ]
8495 : [ 2.67387e-005 ]
8496 : [ 2.4222e-005  ]
8497 : [ 2.86069e-005 ]
8498 : [ 2.71649e-005 ]
8499 : [ 2.97742e-005 ]
8500 : [ 2.03594e-005 ]
8501 : [ 1.91121e-005 ]
8502 : [ 1.91225e-005 ]
8503 : [ 2.96776e-005 ]
8504 : [ 2.33537e-005 ]
8505 : [ 2.17617e-005 ]
8506 : [ 2.50017e-005 ]
8507 : [ 2.21481e-005 ]
8508 : [ 1.99905e-005 ]
8509 : [ 2.08323e-005 ]
8510 : [ 2.82092e-005 ]
8511 : [ 2.39089e-005 ]
8512 : [ 2.62346e-005 ]
8513 : [ 2.46358e-005 ]
8514 : [ 2.04774e-005 ]
8515 : [ 2.60915e-005 ]
8516 : [ 1.9833e-005  ]
8517 : [ 2.32509e-005 ]
8518 : [ 2.51187e-005 ]
8519 : [ 2.89991e-005 ]
8520 : [ 2.43114e-005 ]
8521 : [ 1.74969e-005 ]
8522 : [ 2.14748e-005 ]
8523 : [ 1.83505e-005 ]
8524 : [ 1.83215e-005 ]
8525 : [ 2.67348e-005 ]
8526 : [ 2.87918e-005 ]
8527 : [ 2.98544e-005 ]
8528 : [ 2.26273e-005 ]
8529 : [ 2.07894e-005 ]
8530 : [ 1.82962e-005 ]
8531 : [ 1.97292e-005 ]
8532 : [ 2.85532e-005 ]
8533 : [ 1.87991e-005 ]
8534 : [ 3.02014e-005 ]
8535 : [ 1.77485e-005 ]
8536 : [ 2.06798e-005 ]
8537 : [ 2.40423e-005 ]
8538 : [ 2.8982e-005  ]
8539 : [ 1.90258e-005 ]
8540 : [ 2.45231e-005 ]
8541 : [ 2.94212e-005 ]
8542 : [ 2.89652e-005 ]
8543 : [ 2.36978e-005 ]
8544 : [ 2.05162e-005 ]
8545 : [ 1.7111e-005  ]
8546 : [ 2.77025e-005 ]
8547 : [ 1.75203e-005 ]
8548 : [ 1.9909e-005  ]
8549 : [ 2.87574e-005 ]
8550 : [ 2.54709e-005 ]
8551 : [ 2.12837e-005 ]
8552 : [ 3.02764e-005 ]
8553 : [ 2.27424e-005 ]
8554 : [ 2.10462e-005 ]
8555 : [ 2.91819e-005 ]
8556 : [ 1.90508e-005 ]
8557 : [ 2.13214e-005 ]
8558 : [ 2.61738e-005 ]
8559 : [ 2.38776e-005 ]
8560 : [ 2.15888e-005 ]
8561 : [ 2.06682e-005 ]
8562 : [ 2.19954e-005 ]
8563 : [ 2.76646e-005 ]
8564 : [ 2.10698e-005 ]
8565 : [ 2.26405e-005 ]
8566 : [ 1.98118e-005 ]
8567 : [ 1.8755e-005  ]
8568 : [ 2.3926e-005  ]
8569 : [ 2.10407e-005 ]
8570 : [ 1.89686e-005 ]
8571 : [ 2.20368e-005 ]
8572 : [ 1.80771e-005 ]
8573 : [ 2.17013e-005 ]
8574 : [ 2.84356e-005 ]
8575 : [ 2.20191e-005 ]
8576 : [ 2.93166e-005 ]
8577 : [ 2.41903e-005 ]
8578 : [ 1.84892e-005 ]
8579 : [ 1.82881e-005 ]
8580 : [ 2.11693e-005 ]
8581 : [ 2.83526e-005 ]
8582 : [ 1.89427e-005 ]
8583 : [ 2.13331e-005 ]
8584 : [ 2.71006e-005 ]
8585 : [ 2.03645e-005 ]
8586 : [ 2.96432e-005 ]
8587 : [ 2.64136e-005 ]
8588 : [ 2.17302e-005 ]
8589 : [ 1.85266e-005 ]
8590 : [ 1.91699e-005 ]
8591 : [ 2.88668e-005 ]
8592 : [ 2.41314e-005 ]
8593 : [ 2.01128e-005 ]
8594 : [ 1.99864e-005 ]
8595 : [ 1.97731e-005 ]
8596 : [ 1.82681e-005 ]
8597 : [ 2.16549e-005 ]
8598 : [ 1.78012e-005 ]
8599 : [ 2.03401e-005 ]
8600 : [ 1.83592e-005 ]
8601 : [ 2.59847e-005 ]
8602 : [ 2.09948e-005 ]
8603 : [ 2.7152e-005  ]
8604 : [ 2.61386e-005 ]
8605 : [ 2.24892e-005 ]
8606 : [ 1.93398e-005 ]
8607 : [ 1.93352e-005 ]
8608 : [ 1.86346e-005 ]
8609 : [ 1.83582e-005 ]
8610 : [ 2.78476e-005 ]
8611 : [ 2.74116e-005 ]
8612 : [ 1.82141e-005 ]
8613 : [ 1.69237e-005 ]
8614 : [ 2.61062e-005 ]
8615 : [ 1.82412e-005 ]
8616 : [ 1.7276e-005  ]
8617 : [ 2.83346e-005 ]
8618 : [ 2.06849e-005 ]
8619 : [ 2.87365e-005 ]
8620 : [ 2.08861e-005 ]
8621 : [ 1.98767e-005 ]
8622 : [ 1.95081e-005 ]
8623 : [ 1.89001e-005 ]
8624 : [ 2.52039e-005 ]
8625 : [ 3.04746e-005 ]
8626 : [ 2.85755e-005 ]
8627 : [ 2.12088e-005 ]
8628 : [ 2.7693e-005  ]
8629 : [ 2.69967e-005 ]
8630 : [ 2.0056e-005  ]
8631 : [ 2.48463e-005 ]
8632 : [ 2.57589e-005 ]
8633 : [ 1.72704e-005 ]
8634 : [ 1.7786e-005  ]
8635 : [ 2.18469e-005 ]
8636 : [ 2.35778e-005 ]
8637 : [ 1.96585e-005 ]
8638 : [ 2.36494e-005 ]
8639 : [ 2.06627e-005 ]
8640 : [ 2.40814e-005 ]
8641 : [ 2.29545e-005 ]
8642 : [ 2.19521e-005 ]
8643 : [ 2.84199e-005 ]
8644 : [ 2.7564e-005  ]
8645 : [ 2.0672e-005  ]
8646 : [ 2.5224e-005  ]
8647 : [ 1.96423e-005 ]
8648 : [ 1.81518e-005 ]
8649 : [ 2.31859e-005 ]
8650 : [ 2.2811e-005  ]
8651 : [ 2.37229e-005 ]
8652 : [ 2.36209e-005 ]
8653 : [ 2.13447e-005 ]
8654 : [ 1.70243e-005 ]
8655 : [ 2.39006e-005 ]
8656 : [ 2.65171e-005 ]
8657 : [ 1.98876e-005 ]
8658 : [ 2.79644e-005 ]
8659 : [ 1.95466e-005 ]
8660 : [ 2.92118e-005 ]
8661 : [ 2.32223e-005 ]
8662 : [ 2.70294e-005 ]
8663 : [ 2.23969e-005 ]
8664 : [ 2.7059e-005  ]
8665 : [ 2.51046e-005 ]
8666 : [ 2.31031e-005 ]
8667 : [ 1.89419e-005 ]
8668 : [ 2.75963e-005 ]
8669 : [ 2.5595e-005  ]
8670 : [ 2.00465e-005 ]
8671 : [ 2.91226e-005 ]
8672 : [ 2.81215e-005 ]
8673 : [ 1.77508e-005 ]
8674 : [ 2.51307e-005 ]
8675 : [ 1.92195e-005 ]
8676 : [ 1.7e-005     ]
8677 : [ 1.84013e-005 ]
8678 : [ 2.13021e-005 ]
8679 : [ 2.40865e-005 ]
8680 : [ 2.27747e-005 ]
8681 : [ 2.42324e-005 ]
8682 : [ 2.54501e-005 ]
8683 : [ 1.87253e-005 ]
8684 : [ 1.9191e-005  ]
8685 : [ 2.29557e-005 ]
8686 : [ 1.72467e-005 ]
8687 : [ 2.87036e-005 ]
8688 : [ 2.21749e-005 ]
8689 : [ 2.95211e-005 ]
8690 : [ 2.27045e-005 ]
8691 : [ 1.87943e-005 ]
8692 : [ 2.43825e-005 ]
8693 : [ 2.34026e-005 ]
8694 : [ 2.90871e-005 ]
8695 : [ 2.53907e-005 ]
8696 : [ 2.42844e-005 ]
8697 : [ 2.47969e-005 ]
8698 : [ 2.42846e-005 ]
8699 : [ 2.45092e-005 ]
8700 : [ 2.18366e-005 ]
8701 : [ 2.01741e-005 ]
8702 : [ 1.79481e-005 ]
8703 : [ 2.38975e-005 ]
8704 : [ 2.3562e-005  ]
8705 : [ 2.29785e-005 ]
8706 : [ 1.79118e-005 ]
8707 : [ 2.68638e-005 ]
8708 : [ 2.11499e-005 ]
8709 : [ 2.56631e-005 ]
8710 : [ 2.91287e-005 ]
8711 : [ 2.18388e-005 ]
8712 : [ 2.85104e-005 ]
8713 : [ 2.32423e-005 ]
8714 : [ 2.46591e-005 ]
8715 : [ 2.0714e-005  ]
8716 : [ 1.99406e-005 ]
8717 : [ 2.21829e-005 ]
8718 : [ 2.05638e-005 ]
8719 : [ 2.30793e-005 ]
8720 : [ 2.87614e-005 ]
8721 : [ 2.77179e-005 ]
8722 : [ 2.29875e-005 ]
8723 : [ 2.14174e-005 ]
8724 : [ 2.21457e-005 ]
8725 : [ 2.18351e-005 ]
8726 : [ 2.10463e-005 ]
8727 : [ 1.86525e-005 ]
8728 : [ 1.73273e-005 ]
8729 : [ 2.04651e-005 ]
8730 : [ 2.57323e-005 ]
8731 : [ 1.85223e-005 ]
8732 : [ 1.94385e-005 ]
8733 : [ 2.54948e-005 ]
8734 : [ 2.51015e-005 ]
8735 : [ 2.59699e-005 ]
8736 : [ 1.66263e-005 ]
8737 : [ 2.03043e-005 ]
8738 : [ 2.27196e-005 ]
8739 : [ 2.87648e-005 ]
8740 : [ 1.88581e-005 ]
8741 : [ 2.0585e-005  ]
8742 : [ 2.29327e-005 ]
8743 : [ 1.83425e-005 ]
8744 : [ 2.50978e-005 ]
8745 : [ 1.97081e-005 ]
8746 : [ 1.77333e-005 ]
8747 : [ 2.75235e-005 ]
8748 : [ 2.12669e-005 ]
8749 : [ 1.83924e-005 ]
8750 : [ 2.1301e-005  ]
8751 : [ 2.92639e-005 ]
8752 : [ 2.28477e-005 ]
8753 : [ 2.1669e-005  ]
8754 : [ 2.01936e-005 ]
8755 : [ 2.09127e-005 ]
8756 : [ 2.41604e-005 ]
8757 : [ 1.93869e-005 ]
8758 : [ 1.88774e-005 ]
8759 : [ 2.67104e-005 ]
8760 : [ 2.22878e-005 ]
8761 : [ 2.10088e-005 ]
8762 : [ 2.85867e-005 ]
8763 : [ 2.4484e-005  ]
8764 : [ 1.85043e-005 ]
8765 : [ 2.27779e-005 ]
8766 : [ 2.38002e-005 ]
8767 : [ 2.07852e-005 ]
8768 : [ 2.6835e-005  ]
8769 : [ 2.36608e-005 ]
8770 : [ 2.24463e-005 ]
8771 : [ 1.89072e-005 ]
8772 : [ 1.94232e-005 ]
8773 : [ 2.47191e-005 ]
8774 : [ 2.01065e-005 ]
8775 : [ 2.73722e-005 ]
8776 : [ 1.74157e-005 ]
8777 : [ 2.43659e-005 ]
8778 : [ 2.57225e-005 ]
8779 : [ 2.28278e-005 ]
8780 : [ 2.32312e-005 ]
8781 : [ 2.24169e-005 ]
8782 : [ 2.10823e-005 ]
8783 : [ 2.62885e-005 ]
8784 : [ 2.80183e-005 ]
8785 : [ 2.25431e-005 ]
8786 : [ 1.83725e-005 ]
8787 : [ 1.88186e-005 ]
8788 : [ 2.77882e-005 ]
8789 : [ 2.04503e-005 ]
8790 : [ 2.91339e-005 ]
8791 : [ 2.51727e-005 ]
8792 : [ 1.95487e-005 ]
8793 : [ 2.63517e-005 ]
8794 : [ 1.81719e-005 ]
8795 : [ 2.34139e-005 ]
8796 : [ 2.78197e-005 ]
8797 : [ 1.88868e-005 ]
8798 : [ 2.03621e-005 ]
8799 : [ 2.31653e-005 ]
8800 : [ 1.92176e-005 ]
8801 : [ 2.79534e-005 ]
8802 : [ 1.91702e-005 ]
8803 : [ 1.84877e-005 ]
8804 : [ 1.82974e-005 ]
8805 : [ 2.19381e-005 ]
8806 : [ 2.29314e-005 ]
8807 : [ 2.67542e-005 ]
8808 : [ 2.01107e-005 ]
8809 : [ 2.86307e-005 ]
8810 : [ 2.42137e-005 ]
8811 : [ 2.17598e-005 ]
8812 : [ 2.56542e-005 ]
8813 : [ 2.45658e-005 ]
8814 : [ 2.05577e-005 ]
8815 : [ 2.865e-005   ]
8816 : [ 1.9962e-005  ]
8817 : [ 2.02683e-005 ]
8818 : [ 1.99034e-005 ]
8819 : [ 2.82031e-005 ]
8820 : [ 1.77099e-005 ]
8821 : [ 2.47186e-005 ]
8822 : [ 1.95641e-005 ]
8823 : [ 2.78291e-005 ]
8824 : [ 2.45061e-005 ]
8825 : [ 2.02438e-005 ]
8826 : [ 2.34137e-005 ]
8827 : [ 1.87543e-005 ]
8828 : [ 2.20722e-005 ]
8829 : [ 2.12117e-005 ]
8830 : [ 2.14276e-005 ]
8831 : [ 1.94785e-005 ]
8832 : [ 1.73563e-005 ]
8833 : [ 1.83583e-005 ]
8834 : [ 2.86215e-005 ]
8835 : [ 2.89168e-005 ]
8836 : [ 1.91123e-005 ]
8837 : [ 2.53287e-005 ]
8838 : [ 2.73768e-005 ]
8839 : [ 2.46624e-005 ]
8840 : [ 1.76394e-005 ]
8841 : [ 2.02423e-005 ]
8842 : [ 2.14095e-005 ]
8843 : [ 2.32909e-005 ]
8844 : [ 2.91813e-005 ]
8845 : [ 2.79765e-005 ]
8846 : [ 1.70267e-005 ]
8847 : [ 1.87228e-005 ]
8848 : [ 2.02022e-005 ]
8849 : [ 2.4025e-005  ]
8850 : [ 2.68121e-005 ]
8851 : [ 1.83333e-005 ]
8852 : [ 2.4049e-005  ]
8853 : [ 1.73896e-005 ]
8854 : [ 2.91989e-005 ]
8855 : [ 2.71228e-005 ]
8856 : [ 2.81121e-005 ]
8857 : [ 2.8859e-005  ]
8858 : [ 2.11373e-005 ]
8859 : [ 2.87227e-005 ]
8860 : [ 2.16394e-005 ]
8861 : [ 2.89116e-005 ]
8862 : [ 2.22567e-005 ]
8863 : [ 2.97118e-005 ]
8864 : [ 2.63943e-005 ]
8865 : [ 2.3936e-005  ]
8866 : [ 2.096e-005   ]
8867 : [ 2.16147e-005 ]
8868 : [ 2.75109e-005 ]
8869 : [ 2.36802e-005 ]
8870 : [ 2.66724e-005 ]
8871 : [ 2.88696e-005 ]
8872 : [ 2.14384e-005 ]
8873 : [ 2.08935e-005 ]
8874 : [ 2.37683e-005 ]
8875 : [ 1.75075e-005 ]
8876 : [ 1.99413e-005 ]
8877 : [ 2.66455e-005 ]
8878 : [ 1.86856e-005 ]
8879 : [ 2.67648e-005 ]
8880 : [ 2.41009e-005 ]
8881 : [ 2.81735e-005 ]
8882 : [ 2.40022e-005 ]
8883 : [ 2.65866e-005 ]
8884 : [ 2.08895e-005 ]
8885 : [ 2.5041e-005  ]
8886 : [ 2.74316e-005 ]
8887 : [ 2.17691e-005 ]
8888 : [ 1.90913e-005 ]
8889 : [ 2.2513e-005  ]
8890 : [ 1.84367e-005 ]
8891 : [ 1.9363e-005  ]
8892 : [ 1.95906e-005 ]
8893 : [ 2.00799e-005 ]
8894 : [ 2.27326e-005 ]
8895 : [ 2.06515e-005 ]
8896 : [ 2.2788e-005  ]
8897 : [ 2.17069e-005 ]
8898 : [ 1.87052e-005 ]
8899 : [ 2.81609e-005 ]
8900 : [ 2.10786e-005 ]
8901 : [ 1.95386e-005 ]
8902 : [ 2.60696e-005 ]
8903 : [ 1.84754e-005 ]
8904 : [ 2.02675e-005 ]
8905 : [ 2.33404e-005 ]
8906 : [ 1.86681e-005 ]
8907 : [ 2.48091e-005 ]
8908 : [ 2.59524e-005 ]
8909 : [ 1.95544e-005 ]
8910 : [ 1.9958e-005  ]
8911 : [ 2.15324e-005 ]
8912 : [ 2.14685e-005 ]
8913 : [ 1.89104e-005 ]
8914 : [ 2.14805e-005 ]
8915 : [ 2.10205e-005 ]
8916 : [ 1.88346e-005 ]
8917 : [ 1.93739e-005 ]
8918 : [ 3.03617e-005 ]
8919 : [ 1.90107e-005 ]
8920 : [ 2.12401e-005 ]
8921 : [ 1.8205e-005  ]
8922 : [ 2.90811e-005 ]
8923 : [ 2.79927e-005 ]
8924 : [ 2.26837e-005 ]
8925 : [ 1.90365e-005 ]
8926 : [ 2.28519e-005 ]
8927 : [ 2.33153e-005 ]
8928 : [ 2.70687e-005 ]
8929 : [ 1.72745e-005 ]
8930 : [ 2.06322e-005 ]
8931 : [ 2.07558e-005 ]
8932 : [ 1.8261e-005  ]
8933 : [ 1.81769e-005 ]
8934 : [ 2.54878e-005 ]
8935 : [ 2.31989e-005 ]
8936 : [ 1.86317e-005 ]
8937 : [ 1.99937e-005 ]
8938 : [ 2.90146e-005 ]
8939 : [ 2.54108e-005 ]
8940 : [ 2.58045e-005 ]
8941 : [ 2.6478e-005  ]
8942 : [ 1.84294e-005 ]
8943 : [ 1.99946e-005 ]
8944 : [ 2.09422e-005 ]
8945 : [ 1.9499e-005  ]
8946 : [ 2.02488e-005 ]
8947 : [ 1.84815e-005 ]
8948 : [ 2.15891e-005 ]
8949 : [ 2.57748e-005 ]
8950 : [ 1.964e-005   ]
8951 : [ 2.56051e-005 ]
8952 : [ 2.8629e-005  ]
8953 : [ 2.8896e-005  ]
8954 : [ 2.25329e-005 ]
8955 : [ 2.13712e-005 ]
8956 : [ 1.82354e-005 ]
8957 : [ 2.17579e-005 ]
8958 : [ 2.43499e-005 ]
8959 : [ 2.93117e-005 ]
8960 : [ 2.39589e-005 ]
8961 : [ 2.78308e-005 ]
8962 : [ 1.86121e-005 ]
8963 : [ 2.34135e-005 ]
8964 : [ 1.84248e-005 ]
8965 : [ 1.98923e-005 ]
8966 : [ 2.5073e-005  ]
8967 : [ 2.13724e-005 ]
8968 : [ 2.3596e-005  ]
8969 : [ 2.75342e-005 ]
8970 : [ 2.21418e-005 ]
8971 : [ 2.18488e-005 ]
8972 : [ 2.212e-005   ]
8973 : [ 3.07484e-005 ]
8974 : [ 1.75904e-005 ]
8975 : [ 1.81666e-005 ]
8976 : [ 2.16656e-005 ]
8977 : [ 2.05734e-005 ]
8978 : [ 2.17389e-005 ]
8979 : [ 2.61477e-005 ]
8980 : [ 3.04692e-005 ]
8981 : [ 1.95147e-005 ]
8982 : [ 2.16902e-005 ]
8983 : [ 2.97613e-005 ]
8984 : [ 2.00872e-005 ]
8985 : [ 3.03218e-005 ]
8986 : [ 1.87109e-005 ]
8987 : [ 2.29497e-005 ]
8988 : [ 2.29831e-005 ]
8989 : [ 1.84223e-005 ]
8990 : [ 2.69974e-005 ]
8991 : [ 2.79081e-005 ]
8992 : [ 2.33955e-005 ]
8993 : [ 2.84849e-005 ]
8994 : [ 1.82751e-005 ]
8995 : [ 2.0632e-005  ]
8996 : [ 2.28599e-005 ]
8997 : [ 1.98242e-005 ]
8998 : [ 2.11412e-005 ]
8999 : [ 2.11508e-005 ]
9000 : [ 2.02301e-005 ]
9001 : [ 1.88616e-005 ]
9002 : [ 1.91213e-005 ]
9003 : [ 2.8541e-005  ]
9004 : [ 2.9327e-005  ]
9005 : [ 2.70795e-005 ]
9006 : [ 2.34358e-005 ]
9007 : [ 2.82304e-005 ]
9008 : [ 2.66658e-005 ]
9009 : [ 2.08787e-005 ]
9010 : [ 2.27603e-005 ]
9011 : [ 2.91889e-005 ]
9012 : [ 2.76251e-005 ]
9013 : [ 1.98488e-005 ]
9014 : [ 1.86922e-005 ]
9015 : [ 2.76508e-005 ]
9016 : [ 2.75642e-005 ]
9017 : [ 1.97255e-005 ]
9018 : [ 2.09911e-005 ]
9019 : [ 2.90936e-005 ]
9020 : [ 2.49657e-005 ]
9021 : [ 1.96392e-005 ]
9022 : [ 2.40345e-005 ]
9023 : [ 2.2488e-005  ]
9024 : [ 1.83621e-005 ]
9025 : [ 2.94316e-005 ]
9026 : [ 2.10619e-005 ]
9027 : [ 1.96959e-005 ]
9028 : [ 2.75584e-005 ]
9029 : [ 1.89144e-005 ]
9030 : [ 2.10757e-005 ]
9031 : [ 2.46188e-005 ]
9032 : [ 1.93309e-005 ]
9033 : [ 2.32535e-005 ]
9034 : [ 2.81096e-005 ]
9035 : [ 1.95087e-005 ]
9036 : [ 2.49878e-005 ]
9037 : [ 1.99985e-005 ]
9038 : [ 2.13757e-005 ]
9039 : [ 2.32989e-005 ]
9040 : [ 1.9966e-005  ]
9041 : [ 2.88396e-005 ]
9042 : [ 2.51912e-005 ]
9043 : [ 2.09293e-005 ]
9044 : [ 2.81632e-005 ]
9045 : [ 2.13141e-005 ]
9046 : [ 2.07365e-005 ]
9047 : [ 1.99533e-005 ]
9048 : [ 2.82171e-005 ]
9049 : [ 2.11568e-005 ]
9050 : [ 1.72118e-005 ]
9051 : [ 2.75713e-005 ]
9052 : [ 2.92288e-005 ]
9053 : [ 2.11319e-005 ]
9054 : [ 2.157e-005   ]
9055 : [ 2.90635e-005 ]
9056 : [ 2.89485e-005 ]
9057 : [ 2.42029e-005 ]
9058 : [ 2.92655e-005 ]
9059 : [ 2.47946e-005 ]
9060 : [ 1.79756e-005 ]
9061 : [ 2.7269e-005  ]
9062 : [ 2.01966e-005 ]
9063 : [ 2.02599e-005 ]
9064 : [ 2.89313e-005 ]
9065 : [ 2.04353e-005 ]
9066 : [ 1.9499e-005  ]
9067 : [ 2.95982e-005 ]
9068 : [ 1.90778e-005 ]
9069 : [ 2.79639e-005 ]
9070 : [ 1.79268e-005 ]
9071 : [ 1.81021e-005 ]
9072 : [ 2.24328e-005 ]
9073 : [ 2.36366e-005 ]
9074 : [ 2.43126e-005 ]
9075 : [ 2.57747e-005 ]
9076 : [ 2.5529e-005  ]
9077 : [ 1.76311e-005 ]
9078 : [ 2.26594e-005 ]
9079 : [ 2.58004e-005 ]
9080 : [ 2.16286e-005 ]
9081 : [ 2.95276e-005 ]
9082 : [ 2.59162e-005 ]
9083 : [ 1.98946e-005 ]
9084 : [ 2.3601e-005  ]
9085 : [ 2.42227e-005 ]
9086 : [ 2.46758e-005 ]
9087 : [ 2.67676e-005 ]
9088 : [ 2.26568e-005 ]
9089 : [ 2.02053e-005 ]
9090 : [ 2.01084e-005 ]
9091 : [ 2.16391e-005 ]
9092 : [ 2.11991e-005 ]
9093 : [ 2.74192e-005 ]
9094 : [ 1.92272e-005 ]
9095 : [ 2.15249e-005 ]
9096 : [ 1.85953e-005 ]
9097 : [ 2.57989e-005 ]
9098 : [ 2.74164e-005 ]
9099 : [ 2.63038e-005 ]
9100 : [ 2.99915e-005 ]
9101 : [ 2.63252e-005 ]
9102 : [ 1.95515e-005 ]
9103 : [ 2.607e-005   ]
9104 : [ 2.45723e-005 ]
9105 : [ 2.23708e-005 ]
9106 : [ 2.09477e-005 ]
9107 : [ 1.93933e-005 ]
9108 : [ 2.9406e-005  ]
9109 : [ 2.78304e-005 ]
9110 : [ 2.84736e-005 ]
9111 : [ 2.40993e-005 ]
9112 : [ 1.94292e-005 ]
9113 : [ 2.89584e-005 ]
9114 : [ 2.18585e-005 ]
9115 : [ 2.67802e-005 ]
9116 : [ 2.35328e-005 ]
9117 : [ 2.23884e-005 ]
9118 : [ 2.17578e-005 ]
9119 : [ 2.632e-005   ]
9120 : [ 2.25538e-005 ]
9121 : [ 2.47501e-005 ]
9122 : [ 1.66218e-005 ]
9123 : [ 2.81326e-005 ]
9124 : [ 1.93863e-005 ]
9125 : [ 2.11618e-005 ]
9126 : [ 2.38662e-005 ]
9127 : [ 2.72656e-005 ]
9128 : [ 1.81714e-005 ]
9129 : [ 1.92872e-005 ]
9130 : [ 2.82617e-005 ]
9131 : [ 2.76734e-005 ]
9132 : [ 2.04223e-005 ]
9133 : [ 2.2294e-005  ]
9134 : [ 2.49956e-005 ]
9135 : [ 1.94816e-005 ]
9136 : [ 2.68672e-005 ]
9137 : [ 1.94662e-005 ]
9138 : [ 2.70322e-005 ]
9139 : [ 2.36006e-005 ]
9140 : [ 1.92834e-005 ]
9141 : [ 1.8604e-005  ]
9142 : [ 2.67602e-005 ]
9143 : [ 2.93009e-005 ]
9144 : [ 1.69776e-005 ]
9145 : [ 1.95201e-005 ]
9146 : [ 2.8565e-005  ]
9147 : [ 1.88686e-005 ]
9148 : [ 2.31827e-005 ]
9149 : [ 2.26176e-005 ]
9150 : [ 2.56572e-005 ]
9151 : [ 2.2529e-005  ]
9152 : [ 2.60996e-005 ]
9153 : [ 2.66543e-005 ]
9154 : [ 3.01345e-005 ]
9155 : [ 2.48568e-005 ]
9156 : [ 2.7422e-005  ]
9157 : [ 2.81651e-005 ]
9158 : [ 2.38043e-005 ]
9159 : [ 2.23082e-005 ]
9160 : [ 2.66455e-005 ]
9161 : [ 1.95515e-005 ]
9162 : [ 2.04703e-005 ]
9163 : [ 2.10225e-005 ]
9164 : [ 2.62715e-005 ]
9165 : [ 2.69851e-005 ]
9166 : [ 2.85884e-005 ]
9167 : [ 1.8996e-005  ]
9168 : [ 3.03431e-005 ]
9169 : [ 2.58153e-005 ]
9170 : [ 2.23224e-005 ]
9171 : [ 1.94258e-005 ]
9172 : [ 2.12716e-005 ]
9173 : [ 2.58005e-005 ]
9174 : [ 2.21109e-005 ]
9175 : [ 2.28979e-005 ]
9176 : [ 2.43587e-005 ]
9177 : [ 2.48592e-005 ]
9178 : [ 2.8857e-005  ]
9179 : [ 2.24965e-005 ]
9180 : [ 1.92314e-005 ]
9181 : [ 1.77576e-005 ]
9182 : [ 1.81652e-005 ]
9183 : [ 2.08792e-005 ]
9184 : [ 1.96177e-005 ]
9185 : [ 1.8927e-005  ]
9186 : [ 1.84495e-005 ]
9187 : [ 2.82482e-005 ]
9188 : [ 2.30209e-005 ]
9189 : [ 1.73868e-005 ]
9190 : [ 2.51362e-005 ]
9191 : [ 2.54857e-005 ]
9192 : [ 1.9669e-005  ]
9193 : [ 2.60538e-005 ]
9194 : [ 1.97146e-005 ]
9195 : [ 2.4882e-005  ]
9196 : [ 1.99693e-005 ]
9197 : [ 1.9578e-005  ]
9198 : [ 2.93048e-005 ]
9199 : [ 2.3696e-005  ]
9200 : [ 2.05598e-005 ]
9201 : [ 1.68312e-005 ]
9202 : [ 1.9889e-005  ]
9203 : [ 2.55334e-005 ]
9204 : [ 2.79809e-005 ]
9205 : [ 1.95518e-005 ]
9206 : [ 2.25345e-005 ]
9207 : [ 2.97121e-005 ]
9208 : [ 2.55506e-005 ]
9209 : [ 2.37656e-005 ]
9210 : [ 1.88524e-005 ]
9211 : [ 2.2031e-005  ]
9212 : [ 1.90844e-005 ]
9213 : [ 2.39698e-005 ]
9214 : [ 2.00754e-005 ]
9215 : [ 2.41517e-005 ]
9216 : [ 2.75796e-005 ]
9217 : [ 2.04012e-005 ]
9218 : [ 2.6498e-005  ]
9219 : [ 2.19657e-005 ]
9220 : [ 2.1149e-005  ]
9221 : [ 2.09693e-005 ]
9222 : [ 1.97467e-005 ]
9223 : [ 2.71008e-005 ]
9224 : [ 1.90024e-005 ]
9225 : [ 2.60548e-005 ]
9226 : [ 1.81099e-005 ]
9227 : [ 1.78977e-005 ]
9228 : [ 2.19732e-005 ]
9229 : [ 2.80111e-005 ]
9230 : [ 2.8085e-005  ]
9231 : [ 2.67141e-005 ]
9232 : [ 1.91283e-005 ]
9233 : [ 1.9519e-005  ]
9234 : [ 2.10254e-005 ]
9235 : [ 2.27786e-005 ]
9236 : [ 2.23228e-005 ]
9237 : [ 1.95978e-005 ]
9238 : [ 3.00707e-005 ]
9239 : [ 2.49051e-005 ]
9240 : [ 1.93925e-005 ]
9241 : [ 1.93584e-005 ]
9242 : [ 2.56167e-005 ]
9243 : [ 2.15154e-005 ]
9244 : [ 2.57796e-005 ]
9245 : [ 2.45159e-005 ]
9246 : [ 2.07352e-005 ]
9247 : [ 2.7096e-005  ]
9248 : [ 1.81017e-005 ]
9249 : [ 3.0193e-005  ]
9250 : [ 2.98364e-005 ]
9251 : [ 2.23371e-005 ]
9252 : [ 2.32125e-005 ]
9253 : [ 2.33173e-005 ]
9254 : [ 1.97263e-005 ]
9255 : [ 2.07388e-005 ]
9256 : [ 2.87485e-005 ]
9257 : [ 2.27506e-005 ]
9258 : [ 1.97369e-005 ]
9259 : [ 2.83351e-005 ]
9260 : [ 2.61691e-005 ]
9261 : [ 2.6275e-005  ]
9262 : [ 2.11735e-005 ]
9263 : [ 2.72626e-005 ]
9264 : [ 2.52789e-005 ]
9265 : [ 2.89196e-005 ]
9266 : [ 1.76453e-005 ]
9267 : [ 2.00938e-005 ]
9268 : [ 2.3167e-005  ]
9269 : [ 1.92117e-005 ]
9270 : [ 2.20473e-005 ]
9271 : [ 2.16179e-005 ]
9272 : [ 1.92844e-005 ]
9273 : [ 2.09365e-005 ]
9274 : [ 1.8633e-005  ]
9275 : [ 2.84326e-005 ]
9276 : [ 1.66063e-005 ]
9277 : [ 3.0669e-005  ]
9278 : [ 2.14278e-005 ]
9279 : [ 2.8554e-005  ]
9280 : [ 2.91191e-005 ]
9281 : [ 2.86159e-005 ]
9282 : [ 2.74133e-005 ]
9283 : [ 2.14456e-005 ]
9284 : [ 2.7087e-005  ]
9285 : [ 1.84448e-005 ]
9286 : [ 2.44041e-005 ]
9287 : [ 2.78396e-005 ]
9288 : [ 2.70419e-005 ]
9289 : [ 2.59108e-005 ]
9290 : [ 2.33483e-005 ]
9291 : [ 2.83931e-005 ]
9292 : [ 2.8133e-005  ]
9293 : [ 2.11908e-005 ]
9294 : [ 1.88801e-005 ]
9295 : [ 2.80831e-005 ]
9296 : [ 2.62845e-005 ]
9297 : [ 2.58658e-005 ]
9298 : [ 2.31226e-005 ]
9299 : [ 2.90964e-005 ]
9300 : [ 2.74017e-005 ]
9301 : [ 2.89183e-005 ]
9302 : [ 1.85984e-005 ]
9303 : [ 1.84047e-005 ]
9304 : [ 1.78651e-005 ]
9305 : [ 2.69392e-005 ]
9306 : [ 2.27696e-005 ]
9307 : [ 2.30424e-005 ]
9308 : [ 2.96446e-005 ]
9309 : [ 2.1877e-005  ]
9310 : [ 2.03395e-005 ]
9311 : [ 1.82632e-005 ]
9312 : [ 2.37868e-005 ]
9313 : [ 1.84205e-005 ]
9314 : [ 2.15095e-005 ]
9315 : [ 2.74361e-005 ]
9316 : [ 2.42147e-005 ]
9317 : [ 2.78548e-005 ]
9318 : [ 2.31369e-005 ]
9319 : [ 2.43964e-005 ]
9320 : [ 1.88454e-005 ]
9321 : [ 2.20506e-005 ]
9322 : [ 2.874e-005   ]
9323 : [ 2.51471e-005 ]
9324 : [ 2.06158e-005 ]
9325 : [ 2.40955e-005 ]
9326 : [ 1.71109e-005 ]
9327 : [ 2.07521e-005 ]
9328 : [ 2.98014e-005 ]
9329 : [ 2.17415e-005 ]
9330 : [ 2.1127e-005  ]
9331 : [ 2.76047e-005 ]
9332 : [ 2.16745e-005 ]
9333 : [ 2.58809e-005 ]
9334 : [ 2.37319e-005 ]
9335 : [ 2.10422e-005 ]
9336 : [ 2.53968e-005 ]
9337 : [ 2.46461e-005 ]
9338 : [ 3.07194e-005 ]
9339 : [ 2.9008e-005  ]
9340 : [ 1.94134e-005 ]
9341 : [ 1.97885e-005 ]
9342 : [ 2.52788e-005 ]
9343 : [ 2.26816e-005 ]
9344 : [ 3.03818e-005 ]
9345 : [ 2.28698e-005 ]
9346 : [ 2.33382e-005 ]
9347 : [ 2.26987e-005 ]
9348 : [ 2.02786e-005 ]
9349 : [ 2.28808e-005 ]
9350 : [ 2.0202e-005  ]
9351 : [ 2.49334e-005 ]
9352 : [ 2.49641e-005 ]
9353 : [ 1.82955e-005 ]
9354 : [ 3.03747e-005 ]
9355 : [ 2.45659e-005 ]
9356 : [ 1.86093e-005 ]
9357 : [ 2.78947e-005 ]
9358 : [ 1.87551e-005 ]
9359 : [ 2.39575e-005 ]
9360 : [ 1.97218e-005 ]
9361 : [ 1.84511e-005 ]
9362 : [ 1.81557e-005 ]
9363 : [ 1.93108e-005 ]
9364 : [ 2.10087e-005 ]
9365 : [ 2.86657e-005 ]
9366 : [ 2.11361e-005 ]
9367 : [ 2.4578e-005  ]
9368 : [ 2.57602e-005 ]
9369 : [ 2.13864e-005 ]
9370 : [ 1.86361e-005 ]
9371 : [ 2.73349e-005 ]
9372 : [ 2.6672e-005  ]
9373 : [ 2.43834e-005 ]
9374 : [ 2.06755e-005 ]
9375 : [ 2.16368e-005 ]
9376 : [ 2.85377e-005 ]
9377 : [ 2.03255e-005 ]
9378 : [ 2.78252e-005 ]
9379 : [ 2.49565e-005 ]
9380 : [ 1.93759e-005 ]
9381 : [ 2.84696e-005 ]
9382 : [ 2.15331e-005 ]
9383 : [ 2.28634e-005 ]
9384 : [ 2.83718e-005 ]
9385 : [ 2.81083e-005 ]
9386 : [ 2.93514e-005 ]
9387 : [ 2.39416e-005 ]
9388 : [ 2.98658e-005 ]
9389 : [ 2.49659e-005 ]
9390 : [ 1.90381e-005 ]
9391 : [ 2.50639e-005 ]
9392 : [ 2.903e-005   ]
9393 : [ 2.24698e-005 ]
9394 : [ 2.04271e-005 ]
9395 : [ 2.3356e-005  ]
9396 : [ 2.16915e-005 ]
9397 : [ 2.6855e-005  ]
9398 : [ 2.13006e-005 ]
9399 : [ 2.69547e-005 ]
9400 : [ 2.58394e-005 ]
9401 : [ 2.41985e-005 ]
9402 : [ 2.75394e-005 ]
9403 : [ 1.81268e-005 ]
9404 : [ 1.80674e-005 ]
9405 : [ 1.84201e-005 ]
9406 : [ 2.07031e-005 ]
9407 : [ 1.78315e-005 ]
9408 : [ 2.56546e-005 ]
9409 : [ 3.05349e-005 ]
9410 : [ 1.8394e-005  ]
9411 : [ 2.82334e-005 ]
9412 : [ 2.22312e-005 ]
9413 : [ 1.85586e-005 ]
9414 : [ 2.64971e-005 ]
9415 : [ 2.68934e-005 ]
9416 : [ 2.80359e-005 ]
9417 : [ 2.43696e-005 ]
9418 : [ 2.06053e-005 ]
9419 : [ 2.67738e-005 ]
9420 : [ 2.41483e-005 ]
9421 : [ 3.03614e-005 ]
9422 : [ 2.61162e-005 ]
9423 : [ 2.59778e-005 ]
9424 : [ 2.97398e-005 ]
9425 : [ 2.35023e-005 ]
9426 : [ 2.89372e-005 ]
9427 : [ 1.64258e-005 ]
9428 : [ 1.76369e-005 ]
9429 : [ 2.74252e-005 ]
9430 : [ 1.88791e-005 ]
9431 : [ 2.08656e-005 ]
9432 : [ 1.5943e-005  ]
9433 : [ 2.09404e-005 ]
9434 : [ 1.97278e-005 ]
9435 : [ 2.10835e-005 ]
9436 : [ 1.88338e-005 ]
9437 : [ 2.62507e-005 ]
9438 : [ 2.83474e-005 ]
9439 : [ 2.06896e-005 ]
9440 : [ 2.36544e-005 ]
9441 : [ 2.88989e-005 ]
9442 : [ 1.74177e-005 ]
9443 : [ 1.85497e-005 ]
9444 : [ 2.09972e-005 ]
9445 : [ 3.05322e-005 ]
9446 : [ 2.38724e-005 ]
9447 : [ 1.82729e-005 ]
9448 : [ 1.85144e-005 ]
9449 : [ 2.64446e-005 ]
9450 : [ 2.23596e-005 ]
9451 : [ 1.7171e-005  ]
9452 : [ 2.08654e-005 ]
9453 : [ 1.84292e-005 ]
9454 : [ 2.62788e-005 ]
9455 : [ 2.58799e-005 ]
9456 : [ 2.1875e-005  ]
9457 : [ 1.95258e-005 ]
9458 : [ 2.24941e-005 ]
9459 : [ 2.10084e-005 ]
9460 : [ 2.58814e-005 ]
9461 : [ 2.63747e-005 ]
9462 : [ 2.95822e-005 ]
9463 : [ 2.84738e-005 ]
9464 : [ 2.21723e-005 ]
9465 : [ 2.24632e-005 ]
9466 : [ 2.1706e-005  ]
9467 : [ 2.2975e-005  ]
9468 : [ 2.17876e-005 ]
9469 : [ 2.69954e-005 ]
9470 : [ 1.91621e-005 ]
9471 : [ 2.72829e-005 ]
9472 : [ 2.6639e-005  ]
9473 : [ 2.12273e-005 ]
9474 : [ 1.77969e-005 ]
9475 : [ 2.32992e-005 ]
9476 : [ 2.50687e-005 ]
9477 : [ 2.97846e-005 ]
9478 : [ 1.97971e-005 ]
9479 : [ 2.49556e-005 ]
9480 : [ 1.80156e-005 ]
9481 : [ 1.98039e-005 ]
9482 : [ 2.65784e-005 ]
9483 : [ 2.0686e-005  ]
9484 : [ 2.73855e-005 ]
9485 : [ 2.34332e-005 ]
9486 : [ 2.95574e-005 ]
9487 : [ 2.97863e-005 ]
9488 : [ 2.88605e-005 ]
9489 : [ 2.6243e-005  ]
9490 : [ 2.72133e-005 ]
9491 : [ 2.28305e-005 ]
9492 : [ 2.97822e-005 ]
9493 : [ 2.85062e-005 ]
9494 : [ 2.80059e-005 ]
9495 : [ 2.15703e-005 ]
9496 : [ 2.34183e-005 ]
9497 : [ 2.53677e-005 ]
9498 : [ 2.06823e-005 ]
9499 : [ 2.84347e-005 ]
9500 : [ 2.59207e-005 ]
9501 : [ 2.60758e-005 ]
9502 : [ 2.63901e-005 ]
9503 : [ 2.11188e-005 ]
9504 : [ 1.78978e-005 ]
9505 : [ 2.07759e-005 ]
9506 : [ 1.90038e-005 ]
9507 : [ 2.55497e-005 ]
9508 : [ 2.56619e-005 ]
9509 : [ 2.85043e-005 ]
9510 : [ 2.0447e-005  ]
9511 : [ 2.17947e-005 ]
9512 : [ 1.96337e-005 ]
9513 : [ 2.07274e-005 ]
9514 : [ 2.99836e-005 ]
9515 : [ 2.02454e-005 ]
9516 : [ 2.32516e-005 ]
9517 : [ 1.88812e-005 ]
9518 : [ 2.24482e-005 ]
9519 : [ 1.75137e-005 ]
9520 : [ 2.61322e-005 ]
9521 : [ 2.15723e-005 ]
9522 : [ 2.43438e-005 ]
9523 : [ 2.12392e-005 ]
9524 : [ 3.00209e-005 ]
9525 : [ 2.32675e-005 ]
9526 : [ 1.91359e-005 ]
9527 : [ 2.97662e-005 ]
9528 : [ 1.81442e-005 ]
9529 : [ 2.53555e-005 ]
9530 : [ 1.68908e-005 ]
9531 : [ 1.85357e-005 ]
9532 : [ 1.94729e-005 ]
9533 : [ 1.96816e-005 ]
9534 : [ 1.86537e-005 ]
9535 : [ 1.76912e-005 ]
9536 : [ 2.56421e-005 ]
9537 : [ 1.78418e-005 ]
9538 : [ 2.3379e-005  ]
9539 : [ 1.9562e-005  ]
9540 : [ 2.14255e-005 ]
9541 : [ 1.68221e-005 ]
9542 : [ 2.15495e-005 ]
9543 : [ 1.84984e-005 ]
9544 : [ 2.53486e-005 ]
9545 : [ 2.11004e-005 ]
9546 : [ 1.99086e-005 ]
9547 : [ 2.80913e-005 ]
9548 : [ 2.72828e-005 ]
9549 : [ 2.35673e-005 ]
9550 : [ 2.81869e-005 ]
9551 : [ 2.05656e-005 ]
9552 : [ 2.7005e-005  ]
9553 : [ 2.01833e-005 ]
9554 : [ 2.82871e-005 ]
9555 : [ 1.84198e-005 ]
9556 : [ 2.29246e-005 ]
9557 : [ 2.47698e-005 ]
9558 : [ 2.21413e-005 ]
9559 : [ 2.71387e-005 ]
9560 : [ 1.97431e-005 ]
9561 : [ 2.86322e-005 ]
9562 : [ 2.32884e-005 ]
9563 : [ 2.49771e-005 ]
9564 : [ 1.76284e-005 ]
9565 : [ 2.5779e-005  ]
9566 : [ 2.87158e-005 ]
9567 : [ 2.48349e-005 ]
9568 : [ 1.87419e-005 ]
9569 : [ 2.83594e-005 ]
9570 : [ 1.96736e-005 ]
9571 : [ 2.68033e-005 ]
9572 : [ 1.8707e-005  ]
9573 : [ 2.28179e-005 ]
9574 : [ 2.6878e-005  ]
9575 : [ 2.60194e-005 ]
9576 : [ 2.62094e-005 ]
9577 : [ 2.23745e-005 ]
9578 : [ 2.75498e-005 ]
9579 : [ 2.48919e-005 ]
9580 : [ 2.60877e-005 ]
9581 : [ 2.79252e-005 ]
9582 : [ 2.59352e-005 ]
9583 : [ 2.15132e-005 ]
9584 : [ 2.50346e-005 ]
9585 : [ 2.09912e-005 ]
9586 : [ 1.88466e-005 ]
9587 : [ 2.40429e-005 ]
9588 : [ 2.12138e-005 ]
9589 : [ 2.88507e-005 ]
9590 : [ 2.68244e-005 ]
9591 : [ 2.02249e-005 ]
9592 : [ 1.89078e-005 ]
9593 : [ 1.90039e-005 ]
9594 : [ 2.991e-005   ]
9595 : [ 2.60331e-005 ]
9596 : [ 1.89815e-005 ]
9597 : [ 1.92781e-005 ]
9598 : [ 2.751e-005   ]
9599 : [ 1.87722e-005 ]
9600 : [ 2.29274e-005 ]
9601 : [ 2.06946e-005 ]
9602 : [ 1.9935e-005  ]
9603 : [ 2.38933e-005 ]
9604 : [ 2.02713e-005 ]
9605 : [ 1.85441e-005 ]
9606 : [ 1.99668e-005 ]
9607 : [ 1.89623e-005 ]
9608 : [ 1.91403e-005 ]
9609 : [ 2.45983e-005 ]
9610 : [ 2.06054e-005 ]
9611 : [ 2.4097e-005  ]
9612 : [ 2.45023e-005 ]
9613 : [ 2.39087e-005 ]
9614 : [ 2.23562e-005 ]
9615 : [ 1.99578e-005 ]
9616 : [ 2.03587e-005 ]
9617 : [ 1.74117e-005 ]
9618 : [ 1.90115e-005 ]
9619 : [ 1.92914e-005 ]
9620 : [ 3.11216e-005 ]
9621 : [ 2.02273e-005 ]
9622 : [ 2.68906e-005 ]
9623 : [ 2.09844e-005 ]
9624 : [ 2.28184e-005 ]
9625 : [ 1.77336e-005 ]
9626 : [ 2.11187e-005 ]
9627 : [ 2.39681e-005 ]
9628 : [ 1.67435e-005 ]
9629 : [ 2.01301e-005 ]
9630 : [ 2.34038e-005 ]
9631 : [ 2.31805e-005 ]
9632 : [ 2.83962e-005 ]
9633 : [ 2.2736e-005  ]
9634 : [ 1.80862e-005 ]
9635 : [ 1.76019e-005 ]
9636 : [ 1.87999e-005 ]
9637 : [ 2.57711e-005 ]
9638 : [ 2.66003e-005 ]
9639 : [ 2.84413e-005 ]
9640 : [ 2.37771e-005 ]
9641 : [ 2.85408e-005 ]
9642 : [ 1.87278e-005 ]
9643 : [ 2.49134e-005 ]
9644 : [ 2.7107e-005  ]
9645 : [ 2.17894e-005 ]
9646 : [ 1.93784e-005 ]
9647 : [ 2.04772e-005 ]
9648 : [ 2.07576e-005 ]
9649 : [ 2.50846e-005 ]
9650 : [ 1.826e-005   ]
9651 : [ 1.87131e-005 ]
9652 : [ 2.41604e-005 ]
9653 : [ 2.00954e-005 ]
9654 : [ 1.89548e-005 ]
9655 : [ 2.91241e-005 ]
9656 : [ 2.50911e-005 ]
9657 : [ 2.83525e-005 ]
9658 : [ 2.46648e-005 ]
9659 : [ 2.10823e-005 ]
9660 : [ 2.01017e-005 ]
9661 : [ 2.59626e-005 ]
9662 : [ 1.7905e-005  ]
9663 : [ 2.4315e-005  ]
9664 : [ 2.7189e-005  ]
9665 : [ 2.71361e-005 ]
9666 : [ 2.55376e-005 ]
9667 : [ 2.02146e-005 ]
9668 : [ 2.17304e-005 ]
9669 : [ 2.01127e-005 ]
9670 : [ 1.82706e-005 ]
9671 : [ 1.68281e-005 ]
9672 : [ 2.34108e-005 ]
9673 : [ 2.37483e-005 ]
9674 : [ 2.64198e-005 ]
9675 : [ 1.90063e-005 ]
9676 : [ 1.87827e-005 ]
9677 : [ 2.116e-005   ]
9678 : [ 2.43102e-005 ]
9679 : [ 2.76076e-005 ]
9680 : [ 2.07135e-005 ]
9681 : [ 2.22622e-005 ]
9682 : [ 1.9606e-005  ]
9683 : [ 2.81584e-005 ]
9684 : [ 2.55462e-005 ]
9685 : [ 2.02258e-005 ]
9686 : [ 2.02384e-005 ]
9687 : [ 2.0322e-005  ]
9688 : [ 1.74311e-005 ]
9689 : [ 1.84817e-005 ]
9690 : [ 2.70072e-005 ]
9691 : [ 2.75309e-005 ]
9692 : [ 2.42869e-005 ]
9693 : [ 1.88733e-005 ]
9694 : [ 1.72244e-005 ]
9695 : [ 1.6565e-005  ]
9696 : [ 2.6768e-005  ]
9697 : [ 2.18119e-005 ]
9698 : [ 2.01831e-005 ]
9699 : [ 1.89582e-005 ]
9700 : [ 2.11526e-005 ]
9701 : [ 1.88697e-005 ]
9702 : [ 2.5902e-005  ]
9703 : [ 2.07855e-005 ]
9704 : [ 2.81121e-005 ]
9705 : [ 2.89005e-005 ]
9706 : [ 2.63909e-005 ]
9707 : [ 2.08436e-005 ]
9708 : [ 2.90156e-005 ]
9709 : [ 1.80021e-005 ]
9710 : [ 2.40335e-005 ]
9711 : [ 1.67712e-005 ]
9712 : [ 1.86434e-005 ]
9713 : [ 2.09997e-005 ]
9714 : [ 2.70071e-005 ]
9715 : [ 2.28318e-005 ]
9716 : [ 3.09981e-005 ]
9717 : [ 2.22159e-005 ]
9718 : [ 2.41153e-005 ]
9719 : [ 2.31672e-005 ]
9720 : [ 1.91148e-005 ]
9721 : [ 1.95543e-005 ]
9722 : [ 2.38314e-005 ]
9723 : [ 1.87212e-005 ]
9724 : [ 2.58731e-005 ]
9725 : [ 1.82623e-005 ]
9726 : [ 2.98992e-005 ]
9727 : [ 1.98574e-005 ]
9728 : [ 2.57834e-005 ]
9729 : [ 2.55767e-005 ]
9730 : [ 2.03105e-005 ]
9731 : [ 2.22649e-005 ]
9732 : [ 2.59416e-005 ]
9733 : [ 2.24823e-005 ]
9734 : [ 2.59421e-005 ]
9735 : [ 2.87705e-005 ]
9736 : [ 2.43338e-005 ]
9737 : [ 1.92869e-005 ]
9738 : [ 2.11264e-005 ]
9739 : [ 2.98612e-005 ]
9740 : [ 1.99267e-005 ]
9741 : [ 2.23255e-005 ]
9742 : [ 2.57523e-005 ]
9743 : [ 2.24757e-005 ]
9744 : [ 2.02612e-005 ]
9745 : [ 2.30279e-005 ]
9746 : [ 1.7882e-005  ]
9747 : [ 2.81404e-005 ]
9748 : [ 2.36864e-005 ]
9749 : [ 2.84071e-005 ]
9750 : [ 2.53662e-005 ]
9751 : [ 1.86166e-005 ]
9752 : [ 2.75263e-005 ]
9753 : [ 2.47889e-005 ]
9754 : [ 2.04983e-005 ]
9755 : [ 2.44866e-005 ]
9756 : [ 2.20404e-005 ]
9757 : [ 2.54592e-005 ]
9758 : [ 2.4964e-005  ]
9759 : [ 2.69686e-005 ]
9760 : [ 2.34099e-005 ]
9761 : [ 1.88491e-005 ]
9762 : [ 2.14991e-005 ]
9763 : [ 2.76736e-005 ]
9764 : [ 2.72535e-005 ]
9765 : [ 2.6478e-005  ]
9766 : [ 2.06156e-005 ]
9767 : [ 1.97123e-005 ]
9768 : [ 1.85223e-005 ]
9769 : [ 2.17492e-005 ]
9770 : [ 2.58249e-005 ]
9771 : [ 2.91253e-005 ]
9772 : [ 1.81159e-005 ]
9773 : [ 2.11977e-005 ]
9774 : [ 2.83321e-005 ]
9775 : [ 2.16497e-005 ]
9776 : [ 2.25351e-005 ]
9777 : [ 1.88789e-005 ]
9778 : [ 2.65823e-005 ]
9779 : [ 2.0063e-005  ]
9780 : [ 2.02903e-005 ]
9781 : [ 1.88929e-005 ]
9782 : [ 2.6432e-005  ]
9783 : [ 1.81156e-005 ]
9784 : [ 2.51735e-005 ]
9785 : [ 1.85137e-005 ]
9786 : [ 2.61271e-005 ]
9787 : [ 1.83746e-005 ]
9788 : [ 2.06263e-005 ]
9789 : [ 2.36885e-005 ]
9790 : [ 2.20968e-005 ]
9791 : [ 2.55519e-005 ]
9792 : [ 2.0283e-005  ]
9793 : [ 2.43088e-005 ]
9794 : [ 2.53452e-005 ]
9795 : [ 2.8557e-005  ]
9796 : [ 2.68027e-005 ]
9797 : [ 2.57051e-005 ]
9798 : [ 2.33778e-005 ]
9799 : [ 2.54077e-005 ]
9800 : [ 1.88224e-005 ]
9801 : [ 2.20747e-005 ]
9802 : [ 2.12782e-005 ]
9803 : [ 2.23337e-005 ]
9804 : [ 2.10857e-005 ]
9805 : [ 2.22916e-005 ]
9806 : [ 2.9681e-005  ]
9807 : [ 2.68697e-005 ]
9808 : [ 2.41399e-005 ]
9809 : [ 2.56075e-005 ]
9810 : [ 2.0427e-005  ]
9811 : [ 1.83507e-005 ]
9812 : [ 2.01696e-005 ]
9813 : [ 2.1973e-005  ]
9814 : [ 1.87108e-005 ]
9815 : [ 1.89291e-005 ]
9816 : [ 1.9226e-005  ]
9817 : [ 2.20522e-005 ]
9818 : [ 1.7977e-005  ]
9819 : [ 2.02935e-005 ]
9820 : [ 2.31038e-005 ]
9821 : [ 1.93144e-005 ]
9822 : [ 2.10235e-005 ]
9823 : [ 2.20195e-005 ]
9824 : [ 1.80974e-005 ]
9825 : [ 2.28582e-005 ]
9826 : [ 2.97793e-005 ]
9827 : [ 2.40646e-005 ]
9828 : [ 3.00135e-005 ]
9829 : [ 2.88485e-005 ]
9830 : [ 1.86545e-005 ]
9831 : [ 2.81032e-005 ]
9832 : [ 1.9554e-005  ]
9833 : [ 2.22791e-005 ]
9834 : [ 1.75533e-005 ]
9835 : [ 2.64373e-005 ]
9836 : [ 2.35331e-005 ]
9837 : [ 2.01029e-005 ]
9838 : [ 2.09677e-005 ]
9839 : [ 2.46415e-005 ]
9840 : [ 2.00496e-005 ]
9841 : [ 1.72635e-005 ]
9842 : [ 2.09684e-005 ]
9843 : [ 2.45464e-005 ]
9844 : [ 2.38249e-005 ]
9845 : [ 2.2838e-005  ]
9846 : [ 2.06191e-005 ]
9847 : [ 1.96873e-005 ]
9848 : [ 2.76824e-005 ]
9849 : [ 1.86329e-005 ]
9850 : [ 2.1404e-005  ]
9851 : [ 2.75797e-005 ]
9852 : [ 2.41748e-005 ]
9853 : [ 1.91831e-005 ]
9854 : [ 2.27338e-005 ]
9855 : [ 2.31917e-005 ]
9856 : [ 1.89154e-005 ]
9857 : [ 2.87748e-005 ]
9858 : [ 2.32041e-005 ]
9859 : [ 2.7726e-005  ]
9860 : [ 1.85891e-005 ]
9861 : [ 1.99004e-005 ]
9862 : [ 2.27221e-005 ]
9863 : [ 2.04765e-005 ]
9864 : [ 2.30588e-005 ]
9865 : [ 2.94222e-005 ]
9866 : [ 2.98073e-005 ]
9867 : [ 1.71168e-005 ]
9868 : [ 2.2252e-005  ]
9869 : [ 2.76333e-005 ]
9870 : [ 2.25832e-005 ]
9871 : [ 2.65166e-005 ]
9872 : [ 2.00615e-005 ]
9873 : [ 2.45754e-005 ]
9874 : [ 2.23867e-005 ]
9875 : [ 1.75924e-005 ]
9876 : [ 2.08692e-005 ]
9877 : [ 1.65421e-005 ]
9878 : [ 1.71312e-005 ]
9879 : [ 2.13938e-005 ]
9880 : [ 2.03821e-005 ]
9881 : [ 1.91716e-005 ]
9882 : [ 2.01457e-005 ]
9883 : [ 2.60177e-005 ]
9884 : [ 2.40695e-005 ]
9885 : [ 2.90993e-005 ]
9886 : [ 2.29759e-005 ]
9887 : [ 1.9276e-005  ]
9888 : [ 2.29101e-005 ]
9889 : [ 2.73455e-005 ]
9890 : [ 2.23793e-005 ]
9891 : [ 2.14949e-005 ]
9892 : [ 2.04181e-005 ]
9893 : [ 2.12109e-005 ]
9894 : [ 2.4904e-005  ]
9895 : [ 2.09149e-005 ]
9896 : [ 1.88901e-005 ]
9897 : [ 2.07844e-005 ]
9898 : [ 2.03985e-005 ]
9899 : [ 1.80608e-005 ]
9900 : [ 2.04683e-005 ]
9901 : [ 2.83714e-005 ]
9902 : [ 2.16364e-005 ]
9903 : [ 1.79199e-005 ]
9904 : [ 1.88946e-005 ]
9905 : [ 1.952e-005   ]
9906 : [ 2.32987e-005 ]
9907 : [ 1.96395e-005 ]
9908 : [ 2.29458e-005 ]
9909 : [ 1.74018e-005 ]
9910 : [ 1.92281e-005 ]
9911 : [ 2.01377e-005 ]
9912 : [ 2.13648e-005 ]
9913 : [ 2.313e-005   ]
9914 : [ 2.27232e-005 ]
9915 : [ 2.62156e-005 ]
9916 : [ 2.17207e-005 ]
9917 : [ 2.84625e-005 ]
9918 : [ 2.01892e-005 ]
9919 : [ 1.79746e-005 ]
9920 : [ 2.7904e-005  ]
9921 : [ 2.02743e-005 ]
9922 : [ 2.50912e-005 ]
9923 : [ 1.88477e-005 ]
9924 : [ 2.64944e-005 ]
9925 : [ 2.53696e-005 ]
9926 : [ 2.67536e-005 ]
9927 : [ 2.85399e-005 ]
9928 : [ 1.88765e-005 ]
9929 : [ 2.11488e-005 ]
9930 : [ 1.86632e-005 ]
9931 : [ 2.27671e-005 ]
9932 : [ 2.13674e-005 ]
9933 : [ 2.09463e-005 ]
9934 : [ 3.17196e-005 ]
9935 : [ 1.97239e-005 ]
9936 : [ 2.84602e-005 ]
9937 : [ 3.04439e-005 ]
9938 : [ 1.87764e-005 ]
9939 : [ 1.94289e-005 ]
9940 : [ 2.49362e-005 ]
9941 : [ 2.66369e-005 ]
9942 : [ 1.83136e-005 ]
9943 : [ 2.62358e-005 ]
9944 : [ 2.8142e-005  ]
9945 : [ 2.58541e-005 ]
9946 : [ 1.92748e-005 ]
9947 : [ 1.92263e-005 ]
9948 : [ 2.51428e-005 ]
9949 : [ 2.1225e-005  ]
9950 : [ 2.84971e-005 ]
9951 : [ 1.9885e-005  ]
9952 : [ 2.67859e-005 ]
9953 : [ 1.98501e-005 ]
9954 : [ 1.8314e-005  ]
9955 : [ 2.33602e-005 ]
9956 : [ 2.41546e-005 ]
9957 : [ 1.98876e-005 ]
9958 : [ 2.65824e-005 ]
9959 : [ 2.18689e-005 ]
9960 : [ 2.35698e-005 ]
9961 : [ 1.99186e-005 ]
9962 : [ 2.8717e-005  ]
9963 : [ 2.42622e-005 ]
9964 : [ 2.68357e-005 ]
9965 : [ 2.16474e-005 ]
9966 : [ 2.06266e-005 ]
9967 : [ 2.18289e-005 ]
9968 : [ 2.84871e-005 ]
9969 : [ 2.27847e-005 ]
9970 : [ 2.78124e-005 ]
9971 : [ 1.75258e-005 ]
9972 : [ 1.90993e-005 ]
9973 : [ 2.94199e-005 ]
9974 : [ 2.44336e-005 ]
9975 : [ 2.4899e-005  ]
9976 : [ 1.97015e-005 ]
9977 : [ 2.2981e-005  ]
9978 : [ 2.05533e-005 ]
9979 : [ 2.13014e-005 ]
9980 : [ 2.14155e-005 ]
9981 : [ 2.86334e-005 ]
9982 : [ 1.87414e-005 ]
9983 : [ 1.87399e-005 ]
9984 : [ 2.87509e-005 ]
9985 : [ 2.48983e-005 ]
9986 : [ 2.06704e-005 ]
9987 : [ 1.88858e-005 ]
9988 : [ 2.44399e-005 ]
9989 : [ 1.85653e-005 ]
9990 : [ 1.88144e-005 ]
9991 : [ 1.69296e-005 ]
9992 : [ 2.45103e-005 ]
9993 : [ 2.41667e-005 ]
9994 : [ 1.93189e-005 ]
9995 : [ 2.23435e-005 ]
9996 : [ 2.15619e-005 ]
9997 : [ 2.44674e-005 ]
9998 : [ 1.95964e-005 ]
9999 : [ 1.66551e-005 ]
