# Supplementary material for: Influence of tissue conductivity on foetal exposure to extremely low frequency magnetic fields at 50 Hz using stochastic dosimetry
Source: PLoS One. 2018 Feb 7;13(2):e0192131. doi: 10.1371/journal.pone.0192131 (PMC5802904; doi:10.1371/journal.pone.0192131)
Supplement: S1 File — (ZIP) [file pone.0192131.s001.zip › Data/Ydistributions(10000)/9m/Stomach.txt]

       [ y0           ]
   0 : [ 6.46844e-006 ]
   1 : [ 6.45675e-006 ]
   2 : [ 6.31729e-006 ]
   3 : [ 6.4536e-006  ]
   4 : [ 6.44113e-006 ]
   5 : [ 6.26946e-006 ]
   6 : [ 6.45846e-006 ]
   7 : [ 6.36722e-006 ]
   8 : [ 6.44986e-006 ]
   9 : [ 6.41645e-006 ]
  10 : [ 6.43271e-006 ]
  11 : [ 6.44998e-006 ]
  12 : [ 6.45944e-006 ]
  13 : [ 6.34066e-006 ]
  14 : [ 6.41621e-006 ]
  15 : [ 6.4394e-006  ]
  16 : [ 6.47009e-006 ]
  17 : [ 6.28776e-006 ]
  18 : [ 6.29347e-006 ]
  19 : [ 6.38097e-006 ]
  20 : [ 6.37938e-006 ]
  21 : [ 6.46125e-006 ]
  22 : [ 6.3184e-006  ]
  23 : [ 6.38444e-006 ]
  24 : [ 6.42154e-006 ]
  25 : [ 6.28025e-006 ]
  26 : [ 6.46554e-006 ]
  27 : [ 6.30316e-006 ]
  28 : [ 6.46252e-006 ]
  29 : [ 6.47573e-006 ]
  30 : [ 6.47516e-006 ]
  31 : [ 6.40038e-006 ]
  32 : [ 6.2685e-006  ]
  33 : [ 6.44852e-006 ]
  34 : [ 6.27315e-006 ]
  35 : [ 6.47426e-006 ]
  36 : [ 6.32792e-006 ]
  37 : [ 6.36304e-006 ]
  38 : [ 6.36483e-006 ]
  39 : [ 6.3202e-006  ]
  40 : [ 6.45527e-006 ]
  41 : [ 6.27169e-006 ]
  42 : [ 6.41925e-006 ]
  43 : [ 6.37484e-006 ]
  44 : [ 6.37365e-006 ]
  45 : [ 6.47578e-006 ]
  46 : [ 6.35366e-006 ]
  47 : [ 6.30694e-006 ]
  48 : [ 6.47195e-006 ]
  49 : [ 6.46059e-006 ]
  50 : [ 6.44815e-006 ]
  51 : [ 6.4652e-006  ]
  52 : [ 6.4209e-006  ]
  53 : [ 6.47059e-006 ]
  54 : [ 6.30371e-006 ]
  55 : [ 6.30219e-006 ]
  56 : [ 6.27036e-006 ]
  57 : [ 6.32846e-006 ]
  58 : [ 6.47486e-006 ]
  59 : [ 6.33099e-006 ]
  60 : [ 6.373e-006   ]
  61 : [ 6.46173e-006 ]
  62 : [ 6.36875e-006 ]
  63 : [ 6.26996e-006 ]
  64 : [ 6.28424e-006 ]
  65 : [ 6.42015e-006 ]
  66 : [ 6.33509e-006 ]
  67 : [ 6.47115e-006 ]
  68 : [ 6.34398e-006 ]
  69 : [ 6.28028e-006 ]
  70 : [ 6.43196e-006 ]
  71 : [ 6.29081e-006 ]
  72 : [ 6.40251e-006 ]
  73 : [ 6.35442e-006 ]
  74 : [ 6.2806e-006  ]
  75 : [ 6.27299e-006 ]
  76 : [ 6.47103e-006 ]
  77 : [ 6.44711e-006 ]
  78 : [ 6.36958e-006 ]
  79 : [ 6.34734e-006 ]
  80 : [ 6.27595e-006 ]
  81 : [ 6.28492e-006 ]
  82 : [ 6.47606e-006 ]
  83 : [ 6.38262e-006 ]
  84 : [ 6.4661e-006  ]
  85 : [ 6.46983e-006 ]
  86 : [ 6.27066e-006 ]
  87 : [ 6.28691e-006 ]
  88 : [ 6.44722e-006 ]
  89 : [ 6.46404e-006 ]
  90 : [ 6.43704e-006 ]
  91 : [ 6.401e-006   ]
  92 : [ 6.27505e-006 ]
  93 : [ 6.27298e-006 ]
  94 : [ 6.42781e-006 ]
  95 : [ 6.30537e-006 ]
  96 : [ 6.31493e-006 ]
  97 : [ 6.4742e-006  ]
  98 : [ 6.36554e-006 ]
  99 : [ 6.32659e-006 ]
 100 : [ 6.33794e-006 ]
 101 : [ 6.46457e-006 ]
 102 : [ 6.46111e-006 ]
 103 : [ 6.46087e-006 ]
 104 : [ 6.39643e-006 ]
 105 : [ 6.2746e-006  ]
 106 : [ 6.3816e-006  ]
 107 : [ 6.41334e-006 ]
 108 : [ 6.26857e-006 ]
 109 : [ 6.40808e-006 ]
 110 : [ 6.36774e-006 ]
 111 : [ 6.36697e-006 ]
 112 : [ 6.45777e-006 ]
 113 : [ 6.3112e-006  ]
 114 : [ 6.43823e-006 ]
 115 : [ 6.45299e-006 ]
 116 : [ 6.43436e-006 ]
 117 : [ 6.47262e-006 ]
 118 : [ 6.3116e-006  ]
 119 : [ 6.42181e-006 ]
 120 : [ 6.38876e-006 ]
 121 : [ 6.33018e-006 ]
 122 : [ 6.30343e-006 ]
 123 : [ 6.38016e-006 ]
 124 : [ 6.45976e-006 ]
 125 : [ 6.46084e-006 ]
 126 : [ 6.43808e-006 ]
 127 : [ 6.471e-006   ]
 128 : [ 6.27313e-006 ]
 129 : [ 6.42745e-006 ]
 130 : [ 6.32277e-006 ]
 131 : [ 6.31486e-006 ]
 132 : [ 6.34559e-006 ]
 133 : [ 6.27644e-006 ]
 134 : [ 6.41106e-006 ]
 135 : [ 6.27153e-006 ]
 136 : [ 6.26981e-006 ]
 137 : [ 6.29026e-006 ]
 138 : [ 6.46874e-006 ]
 139 : [ 6.46973e-006 ]
 140 : [ 6.4343e-006  ]
 141 : [ 6.43573e-006 ]
 142 : [ 6.34425e-006 ]
 143 : [ 6.45348e-006 ]
 144 : [ 6.29191e-006 ]
 145 : [ 6.37743e-006 ]
 146 : [ 6.28619e-006 ]
 147 : [ 6.31559e-006 ]
 148 : [ 6.43196e-006 ]
 149 : [ 6.28839e-006 ]
 150 : [ 6.4732e-006  ]
 151 : [ 6.4504e-006  ]
 152 : [ 6.29219e-006 ]
 153 : [ 6.40228e-006 ]
 154 : [ 6.43801e-006 ]
 155 : [ 6.29096e-006 ]
 156 : [ 6.27207e-006 ]
 157 : [ 6.47559e-006 ]
 158 : [ 6.27281e-006 ]
 159 : [ 6.45326e-006 ]
 160 : [ 6.46627e-006 ]
 161 : [ 6.46948e-006 ]
 162 : [ 6.2699e-006  ]
 163 : [ 6.43109e-006 ]
 164 : [ 6.47439e-006 ]
 165 : [ 6.28697e-006 ]
 166 : [ 6.4717e-006  ]
 167 : [ 6.44328e-006 ]
 168 : [ 6.32654e-006 ]
 169 : [ 6.41845e-006 ]
 170 : [ 6.33335e-006 ]
 171 : [ 6.2974e-006  ]
 172 : [ 6.28737e-006 ]
 173 : [ 6.39829e-006 ]
 174 : [ 6.47573e-006 ]
 175 : [ 6.32969e-006 ]
 176 : [ 6.4705e-006  ]
 177 : [ 6.34432e-006 ]
 178 : [ 6.42477e-006 ]
 179 : [ 6.26864e-006 ]
 180 : [ 6.41704e-006 ]
 181 : [ 6.28569e-006 ]
 182 : [ 6.26888e-006 ]
 183 : [ 6.26884e-006 ]
 184 : [ 6.46361e-006 ]
 185 : [ 6.28238e-006 ]
 186 : [ 6.43702e-006 ]
 187 : [ 6.31757e-006 ]
 188 : [ 6.32713e-006 ]
 189 : [ 6.27564e-006 ]
 190 : [ 6.28338e-006 ]
 191 : [ 6.43614e-006 ]
 192 : [ 6.27811e-006 ]
 193 : [ 6.29659e-006 ]
 194 : [ 6.26847e-006 ]
 195 : [ 6.40706e-006 ]
 196 : [ 6.47497e-006 ]
 197 : [ 6.47033e-006 ]
 198 : [ 6.2711e-006  ]
 199 : [ 6.46927e-006 ]
 200 : [ 6.27028e-006 ]
 201 : [ 6.30034e-006 ]
 202 : [ 6.28573e-006 ]
 203 : [ 6.45286e-006 ]
 204 : [ 6.35391e-006 ]
 205 : [ 6.36372e-006 ]
 206 : [ 6.39266e-006 ]
 207 : [ 6.47444e-006 ]
 208 : [ 6.38994e-006 ]
 209 : [ 6.27025e-006 ]
 210 : [ 6.37811e-006 ]
 211 : [ 6.46044e-006 ]
 212 : [ 6.46272e-006 ]
 213 : [ 6.46895e-006 ]
 214 : [ 6.43566e-006 ]
 215 : [ 6.43501e-006 ]
 216 : [ 6.30531e-006 ]
 217 : [ 6.41796e-006 ]
 218 : [ 6.47607e-006 ]
 219 : [ 6.46056e-006 ]
 220 : [ 6.46328e-006 ]
 221 : [ 6.31222e-006 ]
 222 : [ 6.30314e-006 ]
 223 : [ 6.47584e-006 ]
 224 : [ 6.47063e-006 ]
 225 : [ 6.26966e-006 ]
 226 : [ 6.47609e-006 ]
 227 : [ 6.46524e-006 ]
 228 : [ 6.27975e-006 ]
 229 : [ 6.45534e-006 ]
 230 : [ 6.34065e-006 ]
 231 : [ 6.31095e-006 ]
 232 : [ 6.31747e-006 ]
 233 : [ 6.32899e-006 ]
 234 : [ 6.4381e-006  ]
 235 : [ 6.3522e-006  ]
 236 : [ 6.45815e-006 ]
 237 : [ 6.3965e-006  ]
 238 : [ 6.47234e-006 ]
 239 : [ 6.46412e-006 ]
 240 : [ 6.31251e-006 ]
 241 : [ 6.47552e-006 ]
 242 : [ 6.44984e-006 ]
 243 : [ 6.43967e-006 ]
 244 : [ 6.28489e-006 ]
 245 : [ 6.33503e-006 ]
 246 : [ 6.47555e-006 ]
 247 : [ 6.47212e-006 ]
 248 : [ 6.37744e-006 ]
 249 : [ 6.46905e-006 ]
 250 : [ 6.34488e-006 ]
 251 : [ 6.46834e-006 ]
 252 : [ 6.39127e-006 ]
 253 : [ 6.47473e-006 ]
 254 : [ 6.28116e-006 ]
 255 : [ 6.27008e-006 ]
 256 : [ 6.32691e-006 ]
 257 : [ 6.3162e-006  ]
 258 : [ 6.42419e-006 ]
 259 : [ 6.46906e-006 ]
 260 : [ 6.26852e-006 ]
 261 : [ 6.27489e-006 ]
 262 : [ 6.33994e-006 ]
 263 : [ 6.27603e-006 ]
 264 : [ 6.41998e-006 ]
 265 : [ 6.40425e-006 ]
 266 : [ 6.27413e-006 ]
 267 : [ 6.33961e-006 ]
 268 : [ 6.2778e-006  ]
 269 : [ 6.43612e-006 ]
 270 : [ 6.31284e-006 ]
 271 : [ 6.39053e-006 ]
 272 : [ 6.27893e-006 ]
 273 : [ 6.42834e-006 ]
 274 : [ 6.36722e-006 ]
 275 : [ 6.40441e-006 ]
 276 : [ 6.26927e-006 ]
 277 : [ 6.47365e-006 ]
 278 : [ 6.40268e-006 ]
 279 : [ 6.47513e-006 ]
 280 : [ 6.39418e-006 ]
 281 : [ 6.45194e-006 ]
 282 : [ 6.44419e-006 ]
 283 : [ 6.2795e-006  ]
 284 : [ 6.29853e-006 ]
 285 : [ 6.47528e-006 ]
 286 : [ 6.27828e-006 ]
 287 : [ 6.47103e-006 ]
 288 : [ 6.2793e-006  ]
 289 : [ 6.45109e-006 ]
 290 : [ 6.44279e-006 ]
 291 : [ 6.46776e-006 ]
 292 : [ 6.37128e-006 ]
 293 : [ 6.47494e-006 ]
 294 : [ 6.27479e-006 ]
 295 : [ 6.32443e-006 ]
 296 : [ 6.42878e-006 ]
 297 : [ 6.42213e-006 ]
 298 : [ 6.26995e-006 ]
 299 : [ 6.42779e-006 ]
 300 : [ 6.28401e-006 ]
 301 : [ 6.31156e-006 ]
 302 : [ 6.27533e-006 ]
 303 : [ 6.32751e-006 ]
 304 : [ 6.28124e-006 ]
 305 : [ 6.3122e-006  ]
 306 : [ 6.41752e-006 ]
 307 : [ 6.32292e-006 ]
 308 : [ 6.27173e-006 ]
 309 : [ 6.27051e-006 ]
 310 : [ 6.44596e-006 ]
 311 : [ 6.4026e-006  ]
 312 : [ 6.47064e-006 ]
 313 : [ 6.43751e-006 ]
 314 : [ 6.27196e-006 ]
 315 : [ 6.32907e-006 ]
 316 : [ 6.2695e-006  ]
 317 : [ 6.41641e-006 ]
 318 : [ 6.44979e-006 ]
 319 : [ 6.47093e-006 ]
 320 : [ 6.30505e-006 ]
 321 : [ 6.43624e-006 ]
 322 : [ 6.42977e-006 ]
 323 : [ 6.40076e-006 ]
 324 : [ 6.46709e-006 ]
 325 : [ 6.4499e-006  ]
 326 : [ 6.46366e-006 ]
 327 : [ 6.47098e-006 ]
 328 : [ 6.3018e-006  ]
 329 : [ 6.29344e-006 ]
 330 : [ 6.27165e-006 ]
 331 : [ 6.26912e-006 ]
 332 : [ 6.42579e-006 ]
 333 : [ 6.27183e-006 ]
 334 : [ 6.46913e-006 ]
 335 : [ 6.34294e-006 ]
 336 : [ 6.32945e-006 ]
 337 : [ 6.2686e-006  ]
 338 : [ 6.39904e-006 ]
 339 : [ 6.46972e-006 ]
 340 : [ 6.32547e-006 ]
 341 : [ 6.26991e-006 ]
 342 : [ 6.38357e-006 ]
 343 : [ 6.34481e-006 ]
 344 : [ 6.3357e-006  ]
 345 : [ 6.29419e-006 ]
 346 : [ 6.4743e-006  ]
 347 : [ 6.27512e-006 ]
 348 : [ 6.28051e-006 ]
 349 : [ 6.35539e-006 ]
 350 : [ 6.29016e-006 ]
 351 : [ 6.4354e-006  ]
 352 : [ 6.31809e-006 ]
 353 : [ 6.45674e-006 ]
 354 : [ 6.45358e-006 ]
 355 : [ 6.26931e-006 ]
 356 : [ 6.27099e-006 ]
 357 : [ 6.46759e-006 ]
 358 : [ 6.27824e-006 ]
 359 : [ 6.27068e-006 ]
 360 : [ 6.45221e-006 ]
 361 : [ 6.45536e-006 ]
 362 : [ 6.44626e-006 ]
 363 : [ 6.4203e-006  ]
 364 : [ 6.31497e-006 ]
 365 : [ 6.33629e-006 ]
 366 : [ 6.40343e-006 ]
 367 : [ 6.44114e-006 ]
 368 : [ 6.29757e-006 ]
 369 : [ 6.37423e-006 ]
 370 : [ 6.26846e-006 ]
 371 : [ 6.31877e-006 ]
 372 : [ 6.269e-006   ]
 373 : [ 6.29609e-006 ]
 374 : [ 6.46402e-006 ]
 375 : [ 6.28114e-006 ]
 376 : [ 6.42457e-006 ]
 377 : [ 6.33033e-006 ]
 378 : [ 6.47405e-006 ]
 379 : [ 6.46401e-006 ]
 380 : [ 6.37096e-006 ]
 381 : [ 6.2983e-006  ]
 382 : [ 6.36155e-006 ]
 383 : [ 6.44819e-006 ]
 384 : [ 6.36938e-006 ]
 385 : [ 6.3541e-006  ]
 386 : [ 6.36037e-006 ]
 387 : [ 6.26957e-006 ]
 388 : [ 6.30073e-006 ]
 389 : [ 6.44981e-006 ]
 390 : [ 6.45585e-006 ]
 391 : [ 6.32466e-006 ]
 392 : [ 6.4462e-006  ]
 393 : [ 6.32034e-006 ]
 394 : [ 6.4622e-006  ]
 395 : [ 6.45364e-006 ]
 396 : [ 6.44619e-006 ]
 397 : [ 6.39309e-006 ]
 398 : [ 6.39301e-006 ]
 399 : [ 6.33836e-006 ]
 400 : [ 6.31918e-006 ]
 401 : [ 6.47478e-006 ]
 402 : [ 6.27784e-006 ]
 403 : [ 6.36945e-006 ]
 404 : [ 6.476e-006   ]
 405 : [ 6.3395e-006  ]
 406 : [ 6.27727e-006 ]
 407 : [ 6.45263e-006 ]
 408 : [ 6.33467e-006 ]
 409 : [ 6.46656e-006 ]
 410 : [ 6.27891e-006 ]
 411 : [ 6.32434e-006 ]
 412 : [ 6.43978e-006 ]
 413 : [ 6.47592e-006 ]
 414 : [ 6.45976e-006 ]
 415 : [ 6.46359e-006 ]
 416 : [ 6.27903e-006 ]
 417 : [ 6.288e-006   ]
 418 : [ 6.26899e-006 ]
 419 : [ 6.35792e-006 ]
 420 : [ 6.36661e-006 ]
 421 : [ 6.47601e-006 ]
 422 : [ 6.32295e-006 ]
 423 : [ 6.28058e-006 ]
 424 : [ 6.30333e-006 ]
 425 : [ 6.30835e-006 ]
 426 : [ 6.3104e-006  ]
 427 : [ 6.27138e-006 ]
 428 : [ 6.26884e-006 ]
 429 : [ 6.29184e-006 ]
 430 : [ 6.47324e-006 ]
 431 : [ 6.37722e-006 ]
 432 : [ 6.28585e-006 ]
 433 : [ 6.46382e-006 ]
 434 : [ 6.40296e-006 ]
 435 : [ 6.46761e-006 ]
 436 : [ 6.2798e-006  ]
 437 : [ 6.30918e-006 ]
 438 : [ 6.36194e-006 ]
 439 : [ 6.41332e-006 ]
 440 : [ 6.3051e-006  ]
 441 : [ 6.30368e-006 ]
 442 : [ 6.26959e-006 ]
 443 : [ 6.34491e-006 ]
 444 : [ 6.26853e-006 ]
 445 : [ 6.39358e-006 ]
 446 : [ 6.37734e-006 ]
 447 : [ 6.41002e-006 ]
 448 : [ 6.28853e-006 ]
 449 : [ 6.29514e-006 ]
 450 : [ 6.47449e-006 ]
 451 : [ 6.37287e-006 ]
 452 : [ 6.47586e-006 ]
 453 : [ 6.44686e-006 ]
 454 : [ 6.37173e-006 ]
 455 : [ 6.28088e-006 ]
 456 : [ 6.37161e-006 ]
 457 : [ 6.47604e-006 ]
 458 : [ 6.29334e-006 ]
 459 : [ 6.4712e-006  ]
 460 : [ 6.28784e-006 ]
 461 : [ 6.44181e-006 ]
 462 : [ 6.4755e-006  ]
 463 : [ 6.4665e-006  ]
 464 : [ 6.45502e-006 ]
 465 : [ 6.27406e-006 ]
 466 : [ 6.29192e-006 ]
 467 : [ 6.29904e-006 ]
 468 : [ 6.41847e-006 ]
 469 : [ 6.26845e-006 ]
 470 : [ 6.26945e-006 ]
 471 : [ 6.27098e-006 ]
 472 : [ 6.28745e-006 ]
 473 : [ 6.4758e-006  ]
 474 : [ 6.45719e-006 ]
 475 : [ 6.43304e-006 ]
 476 : [ 6.26858e-006 ]
 477 : [ 6.27014e-006 ]
 478 : [ 6.43923e-006 ]
 479 : [ 6.39755e-006 ]
 480 : [ 6.38329e-006 ]
 481 : [ 6.45057e-006 ]
 482 : [ 6.34913e-006 ]
 483 : [ 6.29159e-006 ]
 484 : [ 6.4712e-006  ]
 485 : [ 6.46939e-006 ]
 486 : [ 6.27379e-006 ]
 487 : [ 6.35958e-006 ]
 488 : [ 6.4323e-006  ]
 489 : [ 6.28421e-006 ]
 490 : [ 6.47143e-006 ]
 491 : [ 6.28938e-006 ]
 492 : [ 6.39122e-006 ]
 493 : [ 6.41292e-006 ]
 494 : [ 6.26968e-006 ]
 495 : [ 6.42364e-006 ]
 496 : [ 6.26997e-006 ]
 497 : [ 6.30662e-006 ]
 498 : [ 6.42866e-006 ]
 499 : [ 6.46639e-006 ]
 500 : [ 6.43496e-006 ]
 501 : [ 6.29528e-006 ]
 502 : [ 6.45765e-006 ]
 503 : [ 6.35943e-006 ]
 504 : [ 6.4612e-006  ]
 505 : [ 6.47456e-006 ]
 506 : [ 6.46638e-006 ]
 507 : [ 6.26862e-006 ]
 508 : [ 6.47284e-006 ]
 509 : [ 6.42521e-006 ]
 510 : [ 6.29682e-006 ]
 511 : [ 6.47168e-006 ]
 512 : [ 6.26845e-006 ]
 513 : [ 6.46034e-006 ]
 514 : [ 6.39646e-006 ]
 515 : [ 6.46846e-006 ]
 516 : [ 6.45958e-006 ]
 517 : [ 6.46611e-006 ]
 518 : [ 6.30475e-006 ]
 519 : [ 6.44793e-006 ]
 520 : [ 6.37984e-006 ]
 521 : [ 6.29028e-006 ]
 522 : [ 6.30022e-006 ]
 523 : [ 6.30807e-006 ]
 524 : [ 6.42626e-006 ]
 525 : [ 6.43956e-006 ]
 526 : [ 6.32906e-006 ]
 527 : [ 6.30477e-006 ]
 528 : [ 6.26902e-006 ]
 529 : [ 6.32937e-006 ]
 530 : [ 6.31928e-006 ]
 531 : [ 6.47259e-006 ]
 532 : [ 6.33492e-006 ]
 533 : [ 6.33868e-006 ]
 534 : [ 6.27005e-006 ]
 535 : [ 6.26846e-006 ]
 536 : [ 6.30307e-006 ]
 537 : [ 6.4634e-006  ]
 538 : [ 6.34375e-006 ]
 539 : [ 6.47389e-006 ]
 540 : [ 6.35053e-006 ]
 541 : [ 6.31386e-006 ]
 542 : [ 6.28773e-006 ]
 543 : [ 6.47498e-006 ]
 544 : [ 6.32192e-006 ]
 545 : [ 6.28361e-006 ]
 546 : [ 6.31171e-006 ]
 547 : [ 6.35812e-006 ]
 548 : [ 6.32773e-006 ]
 549 : [ 6.29566e-006 ]
 550 : [ 6.47336e-006 ]
 551 : [ 6.3033e-006  ]
 552 : [ 6.33064e-006 ]
 553 : [ 6.3153e-006  ]
 554 : [ 6.42585e-006 ]
 555 : [ 6.2718e-006  ]
 556 : [ 6.41787e-006 ]
 557 : [ 6.46515e-006 ]
 558 : [ 6.32962e-006 ]
 559 : [ 6.45147e-006 ]
 560 : [ 6.47601e-006 ]
 561 : [ 6.26849e-006 ]
 562 : [ 6.47353e-006 ]
 563 : [ 6.44075e-006 ]
 564 : [ 6.28166e-006 ]
 565 : [ 6.32497e-006 ]
 566 : [ 6.272e-006   ]
 567 : [ 6.30127e-006 ]
 568 : [ 6.4759e-006  ]
 569 : [ 6.28091e-006 ]
 570 : [ 6.27068e-006 ]
 571 : [ 6.43064e-006 ]
 572 : [ 6.35278e-006 ]
 573 : [ 6.32697e-006 ]
 574 : [ 6.27611e-006 ]
 575 : [ 6.41935e-006 ]
 576 : [ 6.2872e-006  ]
 577 : [ 6.43668e-006 ]
 578 : [ 6.42668e-006 ]
 579 : [ 6.32249e-006 ]
 580 : [ 6.34193e-006 ]
 581 : [ 6.31595e-006 ]
 582 : [ 6.29672e-006 ]
 583 : [ 6.2798e-006  ]
 584 : [ 6.38451e-006 ]
 585 : [ 6.31514e-006 ]
 586 : [ 6.3745e-006  ]
 587 : [ 6.42101e-006 ]
 588 : [ 6.27178e-006 ]
 589 : [ 6.46865e-006 ]
 590 : [ 6.29402e-006 ]
 591 : [ 6.27536e-006 ]
 592 : [ 6.47358e-006 ]
 593 : [ 6.28999e-006 ]
 594 : [ 6.31438e-006 ]
 595 : [ 6.44606e-006 ]
 596 : [ 6.28982e-006 ]
 597 : [ 6.27319e-006 ]
 598 : [ 6.29057e-006 ]
 599 : [ 6.41497e-006 ]
 600 : [ 6.35983e-006 ]
 601 : [ 6.4606e-006  ]
 602 : [ 6.36448e-006 ]
 603 : [ 6.30585e-006 ]
 604 : [ 6.32797e-006 ]
 605 : [ 6.29829e-006 ]
 606 : [ 6.33289e-006 ]
 607 : [ 6.45969e-006 ]
 608 : [ 6.43647e-006 ]
 609 : [ 6.31809e-006 ]
 610 : [ 6.32434e-006 ]
 611 : [ 6.27434e-006 ]
 612 : [ 6.28777e-006 ]
 613 : [ 6.45883e-006 ]
 614 : [ 6.47089e-006 ]
 615 : [ 6.33559e-006 ]
 616 : [ 6.27705e-006 ]
 617 : [ 6.43964e-006 ]
 618 : [ 6.3717e-006  ]
 619 : [ 6.39428e-006 ]
 620 : [ 6.37962e-006 ]
 621 : [ 6.26855e-006 ]
 622 : [ 6.41875e-006 ]
 623 : [ 6.41885e-006 ]
 624 : [ 6.41699e-006 ]
 625 : [ 6.45186e-006 ]
 626 : [ 6.32805e-006 ]
 627 : [ 6.38122e-006 ]
 628 : [ 6.46285e-006 ]
 629 : [ 6.30861e-006 ]
 630 : [ 6.31664e-006 ]
 631 : [ 6.47555e-006 ]
 632 : [ 6.46396e-006 ]
 633 : [ 6.27219e-006 ]
 634 : [ 6.40085e-006 ]
 635 : [ 6.42355e-006 ]
 636 : [ 6.30871e-006 ]
 637 : [ 6.40636e-006 ]
 638 : [ 6.44461e-006 ]
 639 : [ 6.35243e-006 ]
 640 : [ 6.26862e-006 ]
 641 : [ 6.44341e-006 ]
 642 : [ 6.47502e-006 ]
 643 : [ 6.45626e-006 ]
 644 : [ 6.47564e-006 ]
 645 : [ 6.3055e-006  ]
 646 : [ 6.27448e-006 ]
 647 : [ 6.46457e-006 ]
 648 : [ 6.34563e-006 ]
 649 : [ 6.475e-006   ]
 650 : [ 6.45613e-006 ]
 651 : [ 6.33422e-006 ]
 652 : [ 6.4119e-006  ]
 653 : [ 6.45564e-006 ]
 654 : [ 6.27156e-006 ]
 655 : [ 6.28036e-006 ]
 656 : [ 6.33071e-006 ]
 657 : [ 6.41824e-006 ]
 658 : [ 6.47607e-006 ]
 659 : [ 6.43931e-006 ]
 660 : [ 6.3465e-006  ]
 661 : [ 6.42217e-006 ]
 662 : [ 6.32288e-006 ]
 663 : [ 6.30238e-006 ]
 664 : [ 6.26884e-006 ]
 665 : [ 6.42634e-006 ]
 666 : [ 6.28323e-006 ]
 667 : [ 6.37209e-006 ]
 668 : [ 6.46665e-006 ]
 669 : [ 6.46416e-006 ]
 670 : [ 6.29109e-006 ]
 671 : [ 6.31499e-006 ]
 672 : [ 6.42578e-006 ]
 673 : [ 6.47399e-006 ]
 674 : [ 6.44515e-006 ]
 675 : [ 6.47585e-006 ]
 676 : [ 6.47609e-006 ]
 677 : [ 6.28191e-006 ]
 678 : [ 6.28923e-006 ]
 679 : [ 6.28579e-006 ]
 680 : [ 6.43153e-006 ]
 681 : [ 6.46868e-006 ]
 682 : [ 6.46265e-006 ]
 683 : [ 6.3582e-006  ]
 684 : [ 6.47608e-006 ]
 685 : [ 6.47382e-006 ]
 686 : [ 6.46126e-006 ]
 687 : [ 6.26879e-006 ]
 688 : [ 6.47384e-006 ]
 689 : [ 6.30062e-006 ]
 690 : [ 6.4759e-006  ]
 691 : [ 6.46236e-006 ]
 692 : [ 6.28885e-006 ]
 693 : [ 6.30121e-006 ]
 694 : [ 6.3832e-006  ]
 695 : [ 6.47576e-006 ]
 696 : [ 6.44871e-006 ]
 697 : [ 6.40186e-006 ]
 698 : [ 6.44922e-006 ]
 699 : [ 6.32115e-006 ]
 700 : [ 6.27157e-006 ]
 701 : [ 6.37221e-006 ]
 702 : [ 6.47427e-006 ]
 703 : [ 6.46345e-006 ]
 704 : [ 6.43981e-006 ]
 705 : [ 6.47351e-006 ]
 706 : [ 6.38867e-006 ]
 707 : [ 6.42742e-006 ]
 708 : [ 6.47567e-006 ]
 709 : [ 6.47211e-006 ]
 710 : [ 6.291e-006   ]
 711 : [ 6.42214e-006 ]
 712 : [ 6.27837e-006 ]
 713 : [ 6.33929e-006 ]
 714 : [ 6.47406e-006 ]
 715 : [ 6.27261e-006 ]
 716 : [ 6.26848e-006 ]
 717 : [ 6.47142e-006 ]
 718 : [ 6.46549e-006 ]
 719 : [ 6.37358e-006 ]
 720 : [ 6.26966e-006 ]
 721 : [ 6.47587e-006 ]
 722 : [ 6.27969e-006 ]
 723 : [ 6.28789e-006 ]
 724 : [ 6.46542e-006 ]
 725 : [ 6.39737e-006 ]
 726 : [ 6.429e-006   ]
 727 : [ 6.47502e-006 ]
 728 : [ 6.26889e-006 ]
 729 : [ 6.41336e-006 ]
 730 : [ 6.29015e-006 ]
 731 : [ 6.45629e-006 ]
 732 : [ 6.45719e-006 ]
 733 : [ 6.31138e-006 ]
 734 : [ 6.43095e-006 ]
 735 : [ 6.46771e-006 ]
 736 : [ 6.29528e-006 ]
 737 : [ 6.3196e-006  ]
 738 : [ 6.32294e-006 ]
 739 : [ 6.35742e-006 ]
 740 : [ 6.29659e-006 ]
 741 : [ 6.47535e-006 ]
 742 : [ 6.3942e-006  ]
 743 : [ 6.45155e-006 ]
 744 : [ 6.3166e-006  ]
 745 : [ 6.41774e-006 ]
 746 : [ 6.35483e-006 ]
 747 : [ 6.26849e-006 ]
 748 : [ 6.42472e-006 ]
 749 : [ 6.26858e-006 ]
 750 : [ 6.43716e-006 ]
 751 : [ 6.26877e-006 ]
 752 : [ 6.276e-006   ]
 753 : [ 6.47185e-006 ]
 754 : [ 6.457e-006   ]
 755 : [ 6.46383e-006 ]
 756 : [ 6.45854e-006 ]
 757 : [ 6.44043e-006 ]
 758 : [ 6.33127e-006 ]
 759 : [ 6.3097e-006  ]
 760 : [ 6.26875e-006 ]
 761 : [ 6.26973e-006 ]
 762 : [ 6.47482e-006 ]
 763 : [ 6.44179e-006 ]
 764 : [ 6.28249e-006 ]
 765 : [ 6.4162e-006  ]
 766 : [ 6.28162e-006 ]
 767 : [ 6.42487e-006 ]
 768 : [ 6.38483e-006 ]
 769 : [ 6.26897e-006 ]
 770 : [ 6.28831e-006 ]
 771 : [ 6.47583e-006 ]
 772 : [ 6.27904e-006 ]
 773 : [ 6.29327e-006 ]
 774 : [ 6.46273e-006 ]
 775 : [ 6.34251e-006 ]
 776 : [ 6.34007e-006 ]
 777 : [ 6.44883e-006 ]
 778 : [ 6.44071e-006 ]
 779 : [ 6.26987e-006 ]
 780 : [ 6.47606e-006 ]
 781 : [ 6.31513e-006 ]
 782 : [ 6.32292e-006 ]
 783 : [ 6.43766e-006 ]
 784 : [ 6.3301e-006  ]
 785 : [ 6.28421e-006 ]
 786 : [ 6.27432e-006 ]
 787 : [ 6.47341e-006 ]
 788 : [ 6.45443e-006 ]
 789 : [ 6.29302e-006 ]
 790 : [ 6.30549e-006 ]
 791 : [ 6.40146e-006 ]
 792 : [ 6.30144e-006 ]
 793 : [ 6.42591e-006 ]
 794 : [ 6.4692e-006  ]
 795 : [ 6.43792e-006 ]
 796 : [ 6.3358e-006  ]
 797 : [ 6.28443e-006 ]
 798 : [ 6.36576e-006 ]
 799 : [ 6.426e-006   ]
 800 : [ 6.46987e-006 ]
 801 : [ 6.30403e-006 ]
 802 : [ 6.26873e-006 ]
 803 : [ 6.44712e-006 ]
 804 : [ 6.30249e-006 ]
 805 : [ 6.42081e-006 ]
 806 : [ 6.36711e-006 ]
 807 : [ 6.47113e-006 ]
 808 : [ 6.3114e-006  ]
 809 : [ 6.36897e-006 ]
 810 : [ 6.30597e-006 ]
 811 : [ 6.39855e-006 ]
 812 : [ 6.27477e-006 ]
 813 : [ 6.26966e-006 ]
 814 : [ 6.2736e-006  ]
 815 : [ 6.34936e-006 ]
 816 : [ 6.30947e-006 ]
 817 : [ 6.27245e-006 ]
 818 : [ 6.40585e-006 ]
 819 : [ 6.45539e-006 ]
 820 : [ 6.42569e-006 ]
 821 : [ 6.44104e-006 ]
 822 : [ 6.27658e-006 ]
 823 : [ 6.3043e-006  ]
 824 : [ 6.28076e-006 ]
 825 : [ 6.28712e-006 ]
 826 : [ 6.298e-006   ]
 827 : [ 6.43923e-006 ]
 828 : [ 6.26861e-006 ]
 829 : [ 6.44933e-006 ]
 830 : [ 6.40359e-006 ]
 831 : [ 6.40108e-006 ]
 832 : [ 6.26876e-006 ]
 833 : [ 6.4751e-006  ]
 834 : [ 6.37214e-006 ]
 835 : [ 6.39204e-006 ]
 836 : [ 6.45348e-006 ]
 837 : [ 6.27584e-006 ]
 838 : [ 6.32367e-006 ]
 839 : [ 6.27397e-006 ]
 840 : [ 6.27062e-006 ]
 841 : [ 6.45824e-006 ]
 842 : [ 6.27501e-006 ]
 843 : [ 6.2885e-006  ]
 844 : [ 6.4596e-006  ]
 845 : [ 6.30795e-006 ]
 846 : [ 6.41251e-006 ]
 847 : [ 6.44599e-006 ]
 848 : [ 6.40508e-006 ]
 849 : [ 6.29909e-006 ]
 850 : [ 6.36683e-006 ]
 851 : [ 6.27526e-006 ]
 852 : [ 6.28576e-006 ]
 853 : [ 6.46656e-006 ]
 854 : [ 6.47339e-006 ]
 855 : [ 6.27133e-006 ]
 856 : [ 6.29885e-006 ]
 857 : [ 6.42102e-006 ]
 858 : [ 6.37684e-006 ]
 859 : [ 6.40829e-006 ]
 860 : [ 6.46929e-006 ]
 861 : [ 6.43943e-006 ]
 862 : [ 6.47301e-006 ]
 863 : [ 6.47428e-006 ]
 864 : [ 6.47096e-006 ]
 865 : [ 6.30285e-006 ]
 866 : [ 6.41259e-006 ]
 867 : [ 6.34427e-006 ]
 868 : [ 6.32275e-006 ]
 869 : [ 6.3062e-006  ]
 870 : [ 6.29582e-006 ]
 871 : [ 6.3422e-006  ]
 872 : [ 6.36959e-006 ]
 873 : [ 6.29571e-006 ]
 874 : [ 6.44211e-006 ]
 875 : [ 6.29655e-006 ]
 876 : [ 6.45481e-006 ]
 877 : [ 6.29361e-006 ]
 878 : [ 6.4714e-006  ]
 879 : [ 6.38417e-006 ]
 880 : [ 6.29949e-006 ]
 881 : [ 6.45845e-006 ]
 882 : [ 6.47607e-006 ]
 883 : [ 6.32392e-006 ]
 884 : [ 6.27654e-006 ]
 885 : [ 6.29768e-006 ]
 886 : [ 6.34353e-006 ]
 887 : [ 6.45766e-006 ]
 888 : [ 6.45231e-006 ]
 889 : [ 6.44949e-006 ]
 890 : [ 6.47226e-006 ]
 891 : [ 6.33196e-006 ]
 892 : [ 6.27262e-006 ]
 893 : [ 6.26849e-006 ]
 894 : [ 6.2685e-006  ]
 895 : [ 6.27294e-006 ]
 896 : [ 6.29481e-006 ]
 897 : [ 6.30969e-006 ]
 898 : [ 6.38301e-006 ]
 899 : [ 6.27719e-006 ]
 900 : [ 6.40902e-006 ]
 901 : [ 6.46071e-006 ]
 902 : [ 6.30088e-006 ]
 903 : [ 6.44509e-006 ]
 904 : [ 6.42873e-006 ]
 905 : [ 6.45519e-006 ]
 906 : [ 6.27128e-006 ]
 907 : [ 6.44833e-006 ]
 908 : [ 6.34565e-006 ]
 909 : [ 6.44528e-006 ]
 910 : [ 6.26845e-006 ]
 911 : [ 6.3372e-006  ]
 912 : [ 6.3545e-006  ]
 913 : [ 6.40354e-006 ]
 914 : [ 6.45837e-006 ]
 915 : [ 6.30973e-006 ]
 916 : [ 6.42787e-006 ]
 917 : [ 6.47522e-006 ]
 918 : [ 6.3224e-006  ]
 919 : [ 6.39898e-006 ]
 920 : [ 6.28663e-006 ]
 921 : [ 6.28345e-006 ]
 922 : [ 6.45921e-006 ]
 923 : [ 6.38054e-006 ]
 924 : [ 6.37898e-006 ]
 925 : [ 6.46717e-006 ]
 926 : [ 6.27263e-006 ]
 927 : [ 6.44697e-006 ]
 928 : [ 6.46004e-006 ]
 929 : [ 6.42534e-006 ]
 930 : [ 6.37724e-006 ]
 931 : [ 6.26925e-006 ]
 932 : [ 6.44013e-006 ]
 933 : [ 6.45268e-006 ]
 934 : [ 6.43568e-006 ]
 935 : [ 6.27087e-006 ]
 936 : [ 6.43777e-006 ]
 937 : [ 6.37717e-006 ]
 938 : [ 6.35052e-006 ]
 939 : [ 6.47081e-006 ]
 940 : [ 6.47589e-006 ]
 941 : [ 6.4306e-006  ]
 942 : [ 6.43796e-006 ]
 943 : [ 6.47536e-006 ]
 944 : [ 6.34072e-006 ]
 945 : [ 6.47357e-006 ]
 946 : [ 6.35436e-006 ]
 947 : [ 6.27831e-006 ]
 948 : [ 6.46582e-006 ]
 949 : [ 6.47445e-006 ]
 950 : [ 6.4297e-006  ]
 951 : [ 6.40488e-006 ]
 952 : [ 6.28337e-006 ]
 953 : [ 6.2706e-006  ]
 954 : [ 6.27615e-006 ]
 955 : [ 6.43124e-006 ]
 956 : [ 6.34037e-006 ]
 957 : [ 6.30613e-006 ]
 958 : [ 6.4747e-006  ]
 959 : [ 6.27042e-006 ]
 960 : [ 6.41875e-006 ]
 961 : [ 6.31088e-006 ]
 962 : [ 6.44776e-006 ]
 963 : [ 6.26922e-006 ]
 964 : [ 6.33834e-006 ]
 965 : [ 6.47503e-006 ]
 966 : [ 6.29988e-006 ]
 967 : [ 6.45769e-006 ]
 968 : [ 6.28094e-006 ]
 969 : [ 6.40231e-006 ]
 970 : [ 6.40973e-006 ]
 971 : [ 6.47022e-006 ]
 972 : [ 6.29578e-006 ]
 973 : [ 6.2758e-006  ]
 974 : [ 6.42885e-006 ]
 975 : [ 6.27175e-006 ]
 976 : [ 6.3527e-006  ]
 977 : [ 6.36605e-006 ]
 978 : [ 6.40135e-006 ]
 979 : [ 6.46433e-006 ]
 980 : [ 6.28623e-006 ]
 981 : [ 6.44733e-006 ]
 982 : [ 6.44481e-006 ]
 983 : [ 6.28166e-006 ]
 984 : [ 6.47609e-006 ]
 985 : [ 6.30168e-006 ]
 986 : [ 6.45749e-006 ]
 987 : [ 6.4748e-006  ]
 988 : [ 6.2704e-006  ]
 989 : [ 6.47218e-006 ]
 990 : [ 6.36073e-006 ]
 991 : [ 6.46364e-006 ]
 992 : [ 6.26884e-006 ]
 993 : [ 6.35954e-006 ]
 994 : [ 6.46054e-006 ]
 995 : [ 6.47551e-006 ]
 996 : [ 6.26896e-006 ]
 997 : [ 6.42998e-006 ]
 998 : [ 6.31508e-006 ]
 999 : [ 6.27021e-006 ]
1000 : [ 6.27445e-006 ]
1001 : [ 6.41344e-006 ]
1002 : [ 6.32251e-006 ]
1003 : [ 6.34263e-006 ]
1004 : [ 6.30365e-006 ]
1005 : [ 6.28093e-006 ]
1006 : [ 6.28456e-006 ]
1007 : [ 6.43962e-006 ]
1008 : [ 6.29882e-006 ]
1009 : [ 6.27008e-006 ]
1010 : [ 6.46613e-006 ]
1011 : [ 6.46015e-006 ]
1012 : [ 6.2872e-006  ]
1013 : [ 6.29977e-006 ]
1014 : [ 6.44044e-006 ]
1015 : [ 6.46593e-006 ]
1016 : [ 6.27938e-006 ]
1017 : [ 6.46375e-006 ]
1018 : [ 6.2763e-006  ]
1019 : [ 6.26915e-006 ]
1020 : [ 6.32664e-006 ]
1021 : [ 6.474e-006   ]
1022 : [ 6.39987e-006 ]
1023 : [ 6.47535e-006 ]
1024 : [ 6.2687e-006  ]
1025 : [ 6.45359e-006 ]
1026 : [ 6.27255e-006 ]
1027 : [ 6.47419e-006 ]
1028 : [ 6.31457e-006 ]
1029 : [ 6.39843e-006 ]
1030 : [ 6.2839e-006  ]
1031 : [ 6.28287e-006 ]
1032 : [ 6.47171e-006 ]
1033 : [ 6.45236e-006 ]
1034 : [ 6.44463e-006 ]
1035 : [ 6.26851e-006 ]
1036 : [ 6.27462e-006 ]
1037 : [ 6.46565e-006 ]
1038 : [ 6.34596e-006 ]
1039 : [ 6.26846e-006 ]
1040 : [ 6.41445e-006 ]
1041 : [ 6.42981e-006 ]
1042 : [ 6.44965e-006 ]
1043 : [ 6.28649e-006 ]
1044 : [ 6.3444e-006  ]
1045 : [ 6.30322e-006 ]
1046 : [ 6.40939e-006 ]
1047 : [ 6.34303e-006 ]
1048 : [ 6.4399e-006  ]
1049 : [ 6.47414e-006 ]
1050 : [ 6.31875e-006 ]
1051 : [ 6.28686e-006 ]
1052 : [ 6.26871e-006 ]
1053 : [ 6.26848e-006 ]
1054 : [ 6.46809e-006 ]
1055 : [ 6.34397e-006 ]
1056 : [ 6.4565e-006  ]
1057 : [ 6.47581e-006 ]
1058 : [ 6.44909e-006 ]
1059 : [ 6.47073e-006 ]
1060 : [ 6.29234e-006 ]
1061 : [ 6.4312e-006  ]
1062 : [ 6.44992e-006 ]
1063 : [ 6.37377e-006 ]
1064 : [ 6.45718e-006 ]
1065 : [ 6.27093e-006 ]
1066 : [ 6.41402e-006 ]
1067 : [ 6.26866e-006 ]
1068 : [ 6.47594e-006 ]
1069 : [ 6.42069e-006 ]
1070 : [ 6.43703e-006 ]
1071 : [ 6.38033e-006 ]
1072 : [ 6.27928e-006 ]
1073 : [ 6.34066e-006 ]
1074 : [ 6.39356e-006 ]
1075 : [ 6.47608e-006 ]
1076 : [ 6.44655e-006 ]
1077 : [ 6.45973e-006 ]
1078 : [ 6.47456e-006 ]
1079 : [ 6.31475e-006 ]
1080 : [ 6.39852e-006 ]
1081 : [ 6.34182e-006 ]
1082 : [ 6.27213e-006 ]
1083 : [ 6.30347e-006 ]
1084 : [ 6.28948e-006 ]
1085 : [ 6.46385e-006 ]
1086 : [ 6.4463e-006  ]
1087 : [ 6.32739e-006 ]
1088 : [ 6.43258e-006 ]
1089 : [ 6.47604e-006 ]
1090 : [ 6.47071e-006 ]
1091 : [ 6.2691e-006  ]
1092 : [ 6.47609e-006 ]
1093 : [ 6.36424e-006 ]
1094 : [ 6.28673e-006 ]
1095 : [ 6.45465e-006 ]
1096 : [ 6.27133e-006 ]
1097 : [ 6.28732e-006 ]
1098 : [ 6.30118e-006 ]
1099 : [ 6.39353e-006 ]
1100 : [ 6.29159e-006 ]
1101 : [ 6.3808e-006  ]
1102 : [ 6.46962e-006 ]
1103 : [ 6.46347e-006 ]
1104 : [ 6.27169e-006 ]
1105 : [ 6.47537e-006 ]
1106 : [ 6.36384e-006 ]
1107 : [ 6.45404e-006 ]
1108 : [ 6.3183e-006  ]
1109 : [ 6.44008e-006 ]
1110 : [ 6.44683e-006 ]
1111 : [ 6.47262e-006 ]
1112 : [ 6.27496e-006 ]
1113 : [ 6.46251e-006 ]
1114 : [ 6.44723e-006 ]
1115 : [ 6.30638e-006 ]
1116 : [ 6.32991e-006 ]
1117 : [ 6.29726e-006 ]
1118 : [ 6.45858e-006 ]
1119 : [ 6.45227e-006 ]
1120 : [ 6.46737e-006 ]
1121 : [ 6.38489e-006 ]
1122 : [ 6.32741e-006 ]
1123 : [ 6.4217e-006  ]
1124 : [ 6.27051e-006 ]
1125 : [ 6.40778e-006 ]
1126 : [ 6.41817e-006 ]
1127 : [ 6.2838e-006  ]
1128 : [ 6.41905e-006 ]
1129 : [ 6.26955e-006 ]
1130 : [ 6.3997e-006  ]
1131 : [ 6.37175e-006 ]
1132 : [ 6.41681e-006 ]
1133 : [ 6.44181e-006 ]
1134 : [ 6.35816e-006 ]
1135 : [ 6.27348e-006 ]
1136 : [ 6.27011e-006 ]
1137 : [ 6.41915e-006 ]
1138 : [ 6.27972e-006 ]
1139 : [ 6.29783e-006 ]
1140 : [ 6.44587e-006 ]
1141 : [ 6.47604e-006 ]
1142 : [ 6.44517e-006 ]
1143 : [ 6.47579e-006 ]
1144 : [ 6.40442e-006 ]
1145 : [ 6.34763e-006 ]
1146 : [ 6.26941e-006 ]
1147 : [ 6.28991e-006 ]
1148 : [ 6.38987e-006 ]
1149 : [ 6.41525e-006 ]
1150 : [ 6.47549e-006 ]
1151 : [ 6.33062e-006 ]
1152 : [ 6.47429e-006 ]
1153 : [ 6.43307e-006 ]
1154 : [ 6.36177e-006 ]
1155 : [ 6.47495e-006 ]
1156 : [ 6.46456e-006 ]
1157 : [ 6.43452e-006 ]
1158 : [ 6.46954e-006 ]
1159 : [ 6.31626e-006 ]
1160 : [ 6.47504e-006 ]
1161 : [ 6.44513e-006 ]
1162 : [ 6.45155e-006 ]
1163 : [ 6.46323e-006 ]
1164 : [ 6.44801e-006 ]
1165 : [ 6.29357e-006 ]
1166 : [ 6.42101e-006 ]
1167 : [ 6.4302e-006  ]
1168 : [ 6.27946e-006 ]
1169 : [ 6.40295e-006 ]
1170 : [ 6.29133e-006 ]
1171 : [ 6.28307e-006 ]
1172 : [ 6.35776e-006 ]
1173 : [ 6.26851e-006 ]
1174 : [ 6.30143e-006 ]
1175 : [ 6.27796e-006 ]
1176 : [ 6.36301e-006 ]
1177 : [ 6.33904e-006 ]
1178 : [ 6.45943e-006 ]
1179 : [ 6.35632e-006 ]
1180 : [ 6.46887e-006 ]
1181 : [ 6.3491e-006  ]
1182 : [ 6.45833e-006 ]
1183 : [ 6.43046e-006 ]
1184 : [ 6.46805e-006 ]
1185 : [ 6.26846e-006 ]
1186 : [ 6.27359e-006 ]
1187 : [ 6.47502e-006 ]
1188 : [ 6.29184e-006 ]
1189 : [ 6.35484e-006 ]
1190 : [ 6.47575e-006 ]
1191 : [ 6.45859e-006 ]
1192 : [ 6.31566e-006 ]
1193 : [ 6.28821e-006 ]
1194 : [ 6.27334e-006 ]
1195 : [ 6.47609e-006 ]
1196 : [ 6.45956e-006 ]
1197 : [ 6.30242e-006 ]
1198 : [ 6.42342e-006 ]
1199 : [ 6.39531e-006 ]
1200 : [ 6.43279e-006 ]
1201 : [ 6.2685e-006  ]
1202 : [ 6.45376e-006 ]
1203 : [ 6.43562e-006 ]
1204 : [ 6.2761e-006  ]
1205 : [ 6.47555e-006 ]
1206 : [ 6.47603e-006 ]
1207 : [ 6.28401e-006 ]
1208 : [ 6.37544e-006 ]
1209 : [ 6.32423e-006 ]
1210 : [ 6.47232e-006 ]
1211 : [ 6.44758e-006 ]
1212 : [ 6.28869e-006 ]
1213 : [ 6.35755e-006 ]
1214 : [ 6.47605e-006 ]
1215 : [ 6.4623e-006  ]
1216 : [ 6.32767e-006 ]
1217 : [ 6.42962e-006 ]
1218 : [ 6.28683e-006 ]
1219 : [ 6.44803e-006 ]
1220 : [ 6.3483e-006  ]
1221 : [ 6.34477e-006 ]
1222 : [ 6.31975e-006 ]
1223 : [ 6.30397e-006 ]
1224 : [ 6.4641e-006  ]
1225 : [ 6.47605e-006 ]
1226 : [ 6.26903e-006 ]
1227 : [ 6.32671e-006 ]
1228 : [ 6.47268e-006 ]
1229 : [ 6.39124e-006 ]
1230 : [ 6.38072e-006 ]
1231 : [ 6.45222e-006 ]
1232 : [ 6.46224e-006 ]
1233 : [ 6.33073e-006 ]
1234 : [ 6.46024e-006 ]
1235 : [ 6.28966e-006 ]
1236 : [ 6.33695e-006 ]
1237 : [ 6.27088e-006 ]
1238 : [ 6.4266e-006  ]
1239 : [ 6.27274e-006 ]
1240 : [ 6.47599e-006 ]
1241 : [ 6.2777e-006  ]
1242 : [ 6.29393e-006 ]
1243 : [ 6.27992e-006 ]
1244 : [ 6.35666e-006 ]
1245 : [ 6.34842e-006 ]
1246 : [ 6.30808e-006 ]
1247 : [ 6.31353e-006 ]
1248 : [ 6.44397e-006 ]
1249 : [ 6.47443e-006 ]
1250 : [ 6.33484e-006 ]
1251 : [ 6.41774e-006 ]
1252 : [ 6.27436e-006 ]
1253 : [ 6.3992e-006  ]
1254 : [ 6.27086e-006 ]
1255 : [ 6.42423e-006 ]
1256 : [ 6.28911e-006 ]
1257 : [ 6.26856e-006 ]
1258 : [ 6.28805e-006 ]
1259 : [ 6.46767e-006 ]
1260 : [ 6.4749e-006  ]
1261 : [ 6.33176e-006 ]
1262 : [ 6.47095e-006 ]
1263 : [ 6.30377e-006 ]
1264 : [ 6.31186e-006 ]
1265 : [ 6.26857e-006 ]
1266 : [ 6.47076e-006 ]
1267 : [ 6.28432e-006 ]
1268 : [ 6.27586e-006 ]
1269 : [ 6.3071e-006  ]
1270 : [ 6.45312e-006 ]
1271 : [ 6.36461e-006 ]
1272 : [ 6.43089e-006 ]
1273 : [ 6.30909e-006 ]
1274 : [ 6.31033e-006 ]
1275 : [ 6.40544e-006 ]
1276 : [ 6.28549e-006 ]
1277 : [ 6.36119e-006 ]
1278 : [ 6.46234e-006 ]
1279 : [ 6.27106e-006 ]
1280 : [ 6.27081e-006 ]
1281 : [ 6.37188e-006 ]
1282 : [ 6.27866e-006 ]
1283 : [ 6.2977e-006  ]
1284 : [ 6.27472e-006 ]
1285 : [ 6.41045e-006 ]
1286 : [ 6.41064e-006 ]
1287 : [ 6.44073e-006 ]
1288 : [ 6.27416e-006 ]
1289 : [ 6.43489e-006 ]
1290 : [ 6.33957e-006 ]
1291 : [ 6.30128e-006 ]
1292 : [ 6.43029e-006 ]
1293 : [ 6.33293e-006 ]
1294 : [ 6.26846e-006 ]
1295 : [ 6.46608e-006 ]
1296 : [ 6.33535e-006 ]
1297 : [ 6.30011e-006 ]
1298 : [ 6.37987e-006 ]
1299 : [ 6.45098e-006 ]
1300 : [ 6.43839e-006 ]
1301 : [ 6.41466e-006 ]
1302 : [ 6.31509e-006 ]
1303 : [ 6.43434e-006 ]
1304 : [ 6.27278e-006 ]
1305 : [ 6.34784e-006 ]
1306 : [ 6.38378e-006 ]
1307 : [ 6.4757e-006  ]
1308 : [ 6.41771e-006 ]
1309 : [ 6.45314e-006 ]
1310 : [ 6.29599e-006 ]
1311 : [ 6.33781e-006 ]
1312 : [ 6.27134e-006 ]
1313 : [ 6.31586e-006 ]
1314 : [ 6.41428e-006 ]
1315 : [ 6.42386e-006 ]
1316 : [ 6.27131e-006 ]
1317 : [ 6.44436e-006 ]
1318 : [ 6.44665e-006 ]
1319 : [ 6.31125e-006 ]
1320 : [ 6.34554e-006 ]
1321 : [ 6.28702e-006 ]
1322 : [ 6.2707e-006  ]
1323 : [ 6.30655e-006 ]
1324 : [ 6.31006e-006 ]
1325 : [ 6.30902e-006 ]
1326 : [ 6.41568e-006 ]
1327 : [ 6.27391e-006 ]
1328 : [ 6.38948e-006 ]
1329 : [ 6.47248e-006 ]
1330 : [ 6.26911e-006 ]
1331 : [ 6.47609e-006 ]
1332 : [ 6.45634e-006 ]
1333 : [ 6.46396e-006 ]
1334 : [ 6.4064e-006  ]
1335 : [ 6.35103e-006 ]
1336 : [ 6.31296e-006 ]
1337 : [ 6.27232e-006 ]
1338 : [ 6.37375e-006 ]
1339 : [ 6.47098e-006 ]
1340 : [ 6.28887e-006 ]
1341 : [ 6.28838e-006 ]
1342 : [ 6.26845e-006 ]
1343 : [ 6.47408e-006 ]
1344 : [ 6.35913e-006 ]
1345 : [ 6.32901e-006 ]
1346 : [ 6.30099e-006 ]
1347 : [ 6.31545e-006 ]
1348 : [ 6.33905e-006 ]
1349 : [ 6.47573e-006 ]
1350 : [ 6.26846e-006 ]
1351 : [ 6.26852e-006 ]
1352 : [ 6.27701e-006 ]
1353 : [ 6.47253e-006 ]
1354 : [ 6.46362e-006 ]
1355 : [ 6.28357e-006 ]
1356 : [ 6.37763e-006 ]
1357 : [ 6.27661e-006 ]
1358 : [ 6.30822e-006 ]
1359 : [ 6.29853e-006 ]
1360 : [ 6.26846e-006 ]
1361 : [ 6.47269e-006 ]
1362 : [ 6.3273e-006  ]
1363 : [ 6.34534e-006 ]
1364 : [ 6.4447e-006  ]
1365 : [ 6.46496e-006 ]
1366 : [ 6.46709e-006 ]
1367 : [ 6.47552e-006 ]
1368 : [ 6.288e-006   ]
1369 : [ 6.4729e-006  ]
1370 : [ 6.44146e-006 ]
1371 : [ 6.45249e-006 ]
1372 : [ 6.27155e-006 ]
1373 : [ 6.28062e-006 ]
1374 : [ 6.28064e-006 ]
1375 : [ 6.29707e-006 ]
1376 : [ 6.42658e-006 ]
1377 : [ 6.46176e-006 ]
1378 : [ 6.47549e-006 ]
1379 : [ 6.47006e-006 ]
1380 : [ 6.27033e-006 ]
1381 : [ 6.47092e-006 ]
1382 : [ 6.27054e-006 ]
1383 : [ 6.4624e-006  ]
1384 : [ 6.47608e-006 ]
1385 : [ 6.29856e-006 ]
1386 : [ 6.28874e-006 ]
1387 : [ 6.27708e-006 ]
1388 : [ 6.46704e-006 ]
1389 : [ 6.47608e-006 ]
1390 : [ 6.46013e-006 ]
1391 : [ 6.47312e-006 ]
1392 : [ 6.27112e-006 ]
1393 : [ 6.27672e-006 ]
1394 : [ 6.35992e-006 ]
1395 : [ 6.3397e-006  ]
1396 : [ 6.45724e-006 ]
1397 : [ 6.44123e-006 ]
1398 : [ 6.26892e-006 ]
1399 : [ 6.29167e-006 ]
1400 : [ 6.32037e-006 ]
1401 : [ 6.40891e-006 ]
1402 : [ 6.47114e-006 ]
1403 : [ 6.26845e-006 ]
1404 : [ 6.31045e-006 ]
1405 : [ 6.46457e-006 ]
1406 : [ 6.46953e-006 ]
1407 : [ 6.36812e-006 ]
1408 : [ 6.4622e-006  ]
1409 : [ 6.41016e-006 ]
1410 : [ 6.31797e-006 ]
1411 : [ 6.39144e-006 ]
1412 : [ 6.44268e-006 ]
1413 : [ 6.31935e-006 ]
1414 : [ 6.30183e-006 ]
1415 : [ 6.28052e-006 ]
1416 : [ 6.42096e-006 ]
1417 : [ 6.29554e-006 ]
1418 : [ 6.26886e-006 ]
1419 : [ 6.42263e-006 ]
1420 : [ 6.4632e-006  ]
1421 : [ 6.32009e-006 ]
1422 : [ 6.46094e-006 ]
1423 : [ 6.44469e-006 ]
1424 : [ 6.43328e-006 ]
1425 : [ 6.4426e-006  ]
1426 : [ 6.29975e-006 ]
1427 : [ 6.28629e-006 ]
1428 : [ 6.28089e-006 ]
1429 : [ 6.41176e-006 ]
1430 : [ 6.2847e-006  ]
1431 : [ 6.31166e-006 ]
1432 : [ 6.30041e-006 ]
1433 : [ 6.44795e-006 ]
1434 : [ 6.26888e-006 ]
1435 : [ 6.33288e-006 ]
1436 : [ 6.47147e-006 ]
1437 : [ 6.43781e-006 ]
1438 : [ 6.29731e-006 ]
1439 : [ 6.27457e-006 ]
1440 : [ 6.47038e-006 ]
1441 : [ 6.3643e-006  ]
1442 : [ 6.45546e-006 ]
1443 : [ 6.38009e-006 ]
1444 : [ 6.2941e-006  ]
1445 : [ 6.47155e-006 ]
1446 : [ 6.27406e-006 ]
1447 : [ 6.4132e-006  ]
1448 : [ 6.42286e-006 ]
1449 : [ 6.43402e-006 ]
1450 : [ 6.36251e-006 ]
1451 : [ 6.34503e-006 ]
1452 : [ 6.44381e-006 ]
1453 : [ 6.34004e-006 ]
1454 : [ 6.44584e-006 ]
1455 : [ 6.32419e-006 ]
1456 : [ 6.26862e-006 ]
1457 : [ 6.3076e-006  ]
1458 : [ 6.27997e-006 ]
1459 : [ 6.47608e-006 ]
1460 : [ 6.32814e-006 ]
1461 : [ 6.34624e-006 ]
1462 : [ 6.46382e-006 ]
1463 : [ 6.47268e-006 ]
1464 : [ 6.27149e-006 ]
1465 : [ 6.44738e-006 ]
1466 : [ 6.46419e-006 ]
1467 : [ 6.31306e-006 ]
1468 : [ 6.31439e-006 ]
1469 : [ 6.37873e-006 ]
1470 : [ 6.30522e-006 ]
1471 : [ 6.27632e-006 ]
1472 : [ 6.31389e-006 ]
1473 : [ 6.44632e-006 ]
1474 : [ 6.43943e-006 ]
1475 : [ 6.43086e-006 ]
1476 : [ 6.27057e-006 ]
1477 : [ 6.38444e-006 ]
1478 : [ 6.30515e-006 ]
1479 : [ 6.26922e-006 ]
1480 : [ 6.39956e-006 ]
1481 : [ 6.28013e-006 ]
1482 : [ 6.39614e-006 ]
1483 : [ 6.27466e-006 ]
1484 : [ 6.28163e-006 ]
1485 : [ 6.31054e-006 ]
1486 : [ 6.36092e-006 ]
1487 : [ 6.3669e-006  ]
1488 : [ 6.47343e-006 ]
1489 : [ 6.47111e-006 ]
1490 : [ 6.29547e-006 ]
1491 : [ 6.45928e-006 ]
1492 : [ 6.47185e-006 ]
1493 : [ 6.47571e-006 ]
1494 : [ 6.28404e-006 ]
1495 : [ 6.30586e-006 ]
1496 : [ 6.27264e-006 ]
1497 : [ 6.43568e-006 ]
1498 : [ 6.39831e-006 ]
1499 : [ 6.47274e-006 ]
1500 : [ 6.4433e-006  ]
1501 : [ 6.41972e-006 ]
1502 : [ 6.42183e-006 ]
1503 : [ 6.27797e-006 ]
1504 : [ 6.45703e-006 ]
1505 : [ 6.28941e-006 ]
1506 : [ 6.47295e-006 ]
1507 : [ 6.26992e-006 ]
1508 : [ 6.2687e-006  ]
1509 : [ 6.3373e-006  ]
1510 : [ 6.41163e-006 ]
1511 : [ 6.28484e-006 ]
1512 : [ 6.35901e-006 ]
1513 : [ 6.29264e-006 ]
1514 : [ 6.28866e-006 ]
1515 : [ 6.47232e-006 ]
1516 : [ 6.38543e-006 ]
1517 : [ 6.26889e-006 ]
1518 : [ 6.41969e-006 ]
1519 : [ 6.30139e-006 ]
1520 : [ 6.4122e-006  ]
1521 : [ 6.43439e-006 ]
1522 : [ 6.38396e-006 ]
1523 : [ 6.47433e-006 ]
1524 : [ 6.26958e-006 ]
1525 : [ 6.3728e-006  ]
1526 : [ 6.29541e-006 ]
1527 : [ 6.27904e-006 ]
1528 : [ 6.45372e-006 ]
1529 : [ 6.33529e-006 ]
1530 : [ 6.28799e-006 ]
1531 : [ 6.44044e-006 ]
1532 : [ 6.41518e-006 ]
1533 : [ 6.44231e-006 ]
1534 : [ 6.26956e-006 ]
1535 : [ 6.46333e-006 ]
1536 : [ 6.44081e-006 ]
1537 : [ 6.47079e-006 ]
1538 : [ 6.31546e-006 ]
1539 : [ 6.31179e-006 ]
1540 : [ 6.26845e-006 ]
1541 : [ 6.31786e-006 ]
1542 : [ 6.2688e-006  ]
1543 : [ 6.46953e-006 ]
1544 : [ 6.29248e-006 ]
1545 : [ 6.32647e-006 ]
1546 : [ 6.27785e-006 ]
1547 : [ 6.45543e-006 ]
1548 : [ 6.37277e-006 ]
1549 : [ 6.45284e-006 ]
1550 : [ 6.44764e-006 ]
1551 : [ 6.28853e-006 ]
1552 : [ 6.42449e-006 ]
1553 : [ 6.4608e-006  ]
1554 : [ 6.3007e-006  ]
1555 : [ 6.38389e-006 ]
1556 : [ 6.2863e-006  ]
1557 : [ 6.27032e-006 ]
1558 : [ 6.29645e-006 ]
1559 : [ 6.31261e-006 ]
1560 : [ 6.26845e-006 ]
1561 : [ 6.27749e-006 ]
1562 : [ 6.43985e-006 ]
1563 : [ 6.42645e-006 ]
1564 : [ 6.44412e-006 ]
1565 : [ 6.39442e-006 ]
1566 : [ 6.36141e-006 ]
1567 : [ 6.43932e-006 ]
1568 : [ 6.28586e-006 ]
1569 : [ 6.26997e-006 ]
1570 : [ 6.27371e-006 ]
1571 : [ 6.38685e-006 ]
1572 : [ 6.34085e-006 ]
1573 : [ 6.46139e-006 ]
1574 : [ 6.46306e-006 ]
1575 : [ 6.42305e-006 ]
1576 : [ 6.36653e-006 ]
1577 : [ 6.2853e-006  ]
1578 : [ 6.47357e-006 ]
1579 : [ 6.36089e-006 ]
1580 : [ 6.45258e-006 ]
1581 : [ 6.43794e-006 ]
1582 : [ 6.41322e-006 ]
1583 : [ 6.407e-006   ]
1584 : [ 6.37642e-006 ]
1585 : [ 6.47165e-006 ]
1586 : [ 6.28199e-006 ]
1587 : [ 6.30068e-006 ]
1588 : [ 6.45763e-006 ]
1589 : [ 6.29614e-006 ]
1590 : [ 6.3055e-006  ]
1591 : [ 6.47594e-006 ]
1592 : [ 6.30093e-006 ]
1593 : [ 6.29357e-006 ]
1594 : [ 6.47403e-006 ]
1595 : [ 6.29377e-006 ]
1596 : [ 6.26857e-006 ]
1597 : [ 6.3439e-006  ]
1598 : [ 6.45008e-006 ]
1599 : [ 6.30069e-006 ]
1600 : [ 6.46603e-006 ]
1601 : [ 6.46487e-006 ]
1602 : [ 6.4085e-006  ]
1603 : [ 6.27328e-006 ]
1604 : [ 6.27025e-006 ]
1605 : [ 6.34978e-006 ]
1606 : [ 6.42036e-006 ]
1607 : [ 6.41553e-006 ]
1608 : [ 6.4298e-006  ]
1609 : [ 6.27059e-006 ]
1610 : [ 6.26975e-006 ]
1611 : [ 6.30774e-006 ]
1612 : [ 6.30637e-006 ]
1613 : [ 6.32378e-006 ]
1614 : [ 6.47575e-006 ]
1615 : [ 6.31369e-006 ]
1616 : [ 6.39935e-006 ]
1617 : [ 6.30947e-006 ]
1618 : [ 6.35235e-006 ]
1619 : [ 6.41451e-006 ]
1620 : [ 6.30912e-006 ]
1621 : [ 6.45997e-006 ]
1622 : [ 6.47603e-006 ]
1623 : [ 6.28799e-006 ]
1624 : [ 6.38608e-006 ]
1625 : [ 6.30766e-006 ]
1626 : [ 6.44513e-006 ]
1627 : [ 6.39199e-006 ]
1628 : [ 6.2915e-006  ]
1629 : [ 6.33332e-006 ]
1630 : [ 6.38229e-006 ]
1631 : [ 6.42989e-006 ]
1632 : [ 6.31417e-006 ]
1633 : [ 6.46244e-006 ]
1634 : [ 6.29714e-006 ]
1635 : [ 6.47572e-006 ]
1636 : [ 6.4297e-006  ]
1637 : [ 6.37147e-006 ]
1638 : [ 6.32885e-006 ]
1639 : [ 6.47608e-006 ]
1640 : [ 6.31755e-006 ]
1641 : [ 6.27773e-006 ]
1642 : [ 6.28205e-006 ]
1643 : [ 6.29264e-006 ]
1644 : [ 6.46416e-006 ]
1645 : [ 6.45157e-006 ]
1646 : [ 6.27024e-006 ]
1647 : [ 6.28596e-006 ]
1648 : [ 6.43022e-006 ]
1649 : [ 6.28475e-006 ]
1650 : [ 6.36492e-006 ]
1651 : [ 6.39651e-006 ]
1652 : [ 6.45913e-006 ]
1653 : [ 6.27274e-006 ]
1654 : [ 6.38737e-006 ]
1655 : [ 6.47467e-006 ]
1656 : [ 6.40489e-006 ]
1657 : [ 6.38757e-006 ]
1658 : [ 6.45288e-006 ]
1659 : [ 6.44872e-006 ]
1660 : [ 6.31022e-006 ]
1661 : [ 6.44697e-006 ]
1662 : [ 6.41519e-006 ]
1663 : [ 6.3895e-006  ]
1664 : [ 6.27249e-006 ]
1665 : [ 6.33883e-006 ]
1666 : [ 6.4629e-006  ]
1667 : [ 6.30677e-006 ]
1668 : [ 6.28282e-006 ]
1669 : [ 6.46632e-006 ]
1670 : [ 6.44885e-006 ]
1671 : [ 6.27494e-006 ]
1672 : [ 6.3448e-006  ]
1673 : [ 6.47579e-006 ]
1674 : [ 6.27975e-006 ]
1675 : [ 6.33094e-006 ]
1676 : [ 6.4454e-006  ]
1677 : [ 6.33382e-006 ]
1678 : [ 6.43203e-006 ]
1679 : [ 6.39656e-006 ]
1680 : [ 6.45725e-006 ]
1681 : [ 6.47254e-006 ]
1682 : [ 6.27253e-006 ]
1683 : [ 6.4704e-006  ]
1684 : [ 6.28482e-006 ]
1685 : [ 6.46078e-006 ]
1686 : [ 6.27064e-006 ]
1687 : [ 6.43525e-006 ]
1688 : [ 6.47315e-006 ]
1689 : [ 6.28073e-006 ]
1690 : [ 6.40708e-006 ]
1691 : [ 6.46033e-006 ]
1692 : [ 6.4116e-006  ]
1693 : [ 6.39071e-006 ]
1694 : [ 6.27114e-006 ]
1695 : [ 6.45608e-006 ]
1696 : [ 6.31656e-006 ]
1697 : [ 6.36086e-006 ]
1698 : [ 6.27582e-006 ]
1699 : [ 6.26847e-006 ]
1700 : [ 6.47541e-006 ]
1701 : [ 6.36945e-006 ]
1702 : [ 6.27314e-006 ]
1703 : [ 6.29246e-006 ]
1704 : [ 6.27891e-006 ]
1705 : [ 6.44421e-006 ]
1706 : [ 6.33983e-006 ]
1707 : [ 6.28327e-006 ]
1708 : [ 6.29451e-006 ]
1709 : [ 6.27663e-006 ]
1710 : [ 6.35998e-006 ]
1711 : [ 6.28221e-006 ]
1712 : [ 6.46108e-006 ]
1713 : [ 6.43844e-006 ]
1714 : [ 6.28306e-006 ]
1715 : [ 6.36012e-006 ]
1716 : [ 6.28217e-006 ]
1717 : [ 6.37506e-006 ]
1718 : [ 6.44389e-006 ]
1719 : [ 6.27062e-006 ]
1720 : [ 6.27582e-006 ]
1721 : [ 6.39861e-006 ]
1722 : [ 6.42422e-006 ]
1723 : [ 6.47596e-006 ]
1724 : [ 6.31504e-006 ]
1725 : [ 6.27203e-006 ]
1726 : [ 6.28044e-006 ]
1727 : [ 6.29017e-006 ]
1728 : [ 6.43272e-006 ]
1729 : [ 6.4126e-006  ]
1730 : [ 6.47608e-006 ]
1731 : [ 6.47184e-006 ]
1732 : [ 6.39588e-006 ]
1733 : [ 6.30701e-006 ]
1734 : [ 6.44302e-006 ]
1735 : [ 6.46167e-006 ]
1736 : [ 6.28582e-006 ]
1737 : [ 6.35389e-006 ]
1738 : [ 6.272e-006   ]
1739 : [ 6.46923e-006 ]
1740 : [ 6.28424e-006 ]
1741 : [ 6.34696e-006 ]
1742 : [ 6.28198e-006 ]
1743 : [ 6.3025e-006  ]
1744 : [ 6.46117e-006 ]
1745 : [ 6.26859e-006 ]
1746 : [ 6.26962e-006 ]
1747 : [ 6.26968e-006 ]
1748 : [ 6.28745e-006 ]
1749 : [ 6.47473e-006 ]
1750 : [ 6.27537e-006 ]
1751 : [ 6.44014e-006 ]
1752 : [ 6.27049e-006 ]
1753 : [ 6.37843e-006 ]
1754 : [ 6.37635e-006 ]
1755 : [ 6.41108e-006 ]
1756 : [ 6.28178e-006 ]
1757 : [ 6.26884e-006 ]
1758 : [ 6.42369e-006 ]
1759 : [ 6.30371e-006 ]
1760 : [ 6.26849e-006 ]
1761 : [ 6.45347e-006 ]
1762 : [ 6.42943e-006 ]
1763 : [ 6.41129e-006 ]
1764 : [ 6.28293e-006 ]
1765 : [ 6.46937e-006 ]
1766 : [ 6.29154e-006 ]
1767 : [ 6.47061e-006 ]
1768 : [ 6.36848e-006 ]
1769 : [ 6.3582e-006  ]
1770 : [ 6.45945e-006 ]
1771 : [ 6.47548e-006 ]
1772 : [ 6.42446e-006 ]
1773 : [ 6.43326e-006 ]
1774 : [ 6.35744e-006 ]
1775 : [ 6.30169e-006 ]
1776 : [ 6.47566e-006 ]
1777 : [ 6.46963e-006 ]
1778 : [ 6.27674e-006 ]
1779 : [ 6.40911e-006 ]
1780 : [ 6.28139e-006 ]
1781 : [ 6.46146e-006 ]
1782 : [ 6.30084e-006 ]
1783 : [ 6.26846e-006 ]
1784 : [ 6.41791e-006 ]
1785 : [ 6.28878e-006 ]
1786 : [ 6.4683e-006  ]
1787 : [ 6.47311e-006 ]
1788 : [ 6.46816e-006 ]
1789 : [ 6.45619e-006 ]
1790 : [ 6.35707e-006 ]
1791 : [ 6.4269e-006  ]
1792 : [ 6.27389e-006 ]
1793 : [ 6.42379e-006 ]
1794 : [ 6.30514e-006 ]
1795 : [ 6.47293e-006 ]
1796 : [ 6.30084e-006 ]
1797 : [ 6.4225e-006  ]
1798 : [ 6.27402e-006 ]
1799 : [ 6.46645e-006 ]
1800 : [ 6.26993e-006 ]
1801 : [ 6.47567e-006 ]
1802 : [ 6.44218e-006 ]
1803 : [ 6.34653e-006 ]
1804 : [ 6.30717e-006 ]
1805 : [ 6.42861e-006 ]
1806 : [ 6.38657e-006 ]
1807 : [ 6.4753e-006  ]
1808 : [ 6.39941e-006 ]
1809 : [ 6.45918e-006 ]
1810 : [ 6.44184e-006 ]
1811 : [ 6.27274e-006 ]
1812 : [ 6.47265e-006 ]
1813 : [ 6.4013e-006  ]
1814 : [ 6.2701e-006  ]
1815 : [ 6.27667e-006 ]
1816 : [ 6.31202e-006 ]
1817 : [ 6.33199e-006 ]
1818 : [ 6.43401e-006 ]
1819 : [ 6.31561e-006 ]
1820 : [ 6.45071e-006 ]
1821 : [ 6.43719e-006 ]
1822 : [ 6.26878e-006 ]
1823 : [ 6.44625e-006 ]
1824 : [ 6.47609e-006 ]
1825 : [ 6.45006e-006 ]
1826 : [ 6.411e-006   ]
1827 : [ 6.35901e-006 ]
1828 : [ 6.43599e-006 ]
1829 : [ 6.27725e-006 ]
1830 : [ 6.38028e-006 ]
1831 : [ 6.43533e-006 ]
1832 : [ 6.31763e-006 ]
1833 : [ 6.27646e-006 ]
1834 : [ 6.47539e-006 ]
1835 : [ 6.46757e-006 ]
1836 : [ 6.27966e-006 ]
1837 : [ 6.33624e-006 ]
1838 : [ 6.39261e-006 ]
1839 : [ 6.41602e-006 ]
1840 : [ 6.47585e-006 ]
1841 : [ 6.38391e-006 ]
1842 : [ 6.46766e-006 ]
1843 : [ 6.47453e-006 ]
1844 : [ 6.31177e-006 ]
1845 : [ 6.42598e-006 ]
1846 : [ 6.42121e-006 ]
1847 : [ 6.39303e-006 ]
1848 : [ 6.36357e-006 ]
1849 : [ 6.46607e-006 ]
1850 : [ 6.35363e-006 ]
1851 : [ 6.40133e-006 ]
1852 : [ 6.43029e-006 ]
1853 : [ 6.3139e-006  ]
1854 : [ 6.28033e-006 ]
1855 : [ 6.38683e-006 ]
1856 : [ 6.27481e-006 ]
1857 : [ 6.45032e-006 ]
1858 : [ 6.27171e-006 ]
1859 : [ 6.35647e-006 ]
1860 : [ 6.30436e-006 ]
1861 : [ 6.35505e-006 ]
1862 : [ 6.31862e-006 ]
1863 : [ 6.47308e-006 ]
1864 : [ 6.39913e-006 ]
1865 : [ 6.44259e-006 ]
1866 : [ 6.39085e-006 ]
1867 : [ 6.28079e-006 ]
1868 : [ 6.42585e-006 ]
1869 : [ 6.46135e-006 ]
1870 : [ 6.46928e-006 ]
1871 : [ 6.30462e-006 ]
1872 : [ 6.47391e-006 ]
1873 : [ 6.47587e-006 ]
1874 : [ 6.36996e-006 ]
1875 : [ 6.47501e-006 ]
1876 : [ 6.41078e-006 ]
1877 : [ 6.27402e-006 ]
1878 : [ 6.31323e-006 ]
1879 : [ 6.26872e-006 ]
1880 : [ 6.39552e-006 ]
1881 : [ 6.45151e-006 ]
1882 : [ 6.29965e-006 ]
1883 : [ 6.26924e-006 ]
1884 : [ 6.41859e-006 ]
1885 : [ 6.31688e-006 ]
1886 : [ 6.45959e-006 ]
1887 : [ 6.40057e-006 ]
1888 : [ 6.35139e-006 ]
1889 : [ 6.47413e-006 ]
1890 : [ 6.47313e-006 ]
1891 : [ 6.32943e-006 ]
1892 : [ 6.28501e-006 ]
1893 : [ 6.34799e-006 ]
1894 : [ 6.33965e-006 ]
1895 : [ 6.41056e-006 ]
1896 : [ 6.29213e-006 ]
1897 : [ 6.42364e-006 ]
1898 : [ 6.38124e-006 ]
1899 : [ 6.39623e-006 ]
1900 : [ 6.43758e-006 ]
1901 : [ 6.39089e-006 ]
1902 : [ 6.47473e-006 ]
1903 : [ 6.47555e-006 ]
1904 : [ 6.34816e-006 ]
1905 : [ 6.27255e-006 ]
1906 : [ 6.32629e-006 ]
1907 : [ 6.43708e-006 ]
1908 : [ 6.42109e-006 ]
1909 : [ 6.30422e-006 ]
1910 : [ 6.46599e-006 ]
1911 : [ 6.3021e-006  ]
1912 : [ 6.43687e-006 ]
1913 : [ 6.28515e-006 ]
1914 : [ 6.32994e-006 ]
1915 : [ 6.38313e-006 ]
1916 : [ 6.28147e-006 ]
1917 : [ 6.26845e-006 ]
1918 : [ 6.26854e-006 ]
1919 : [ 6.46229e-006 ]
1920 : [ 6.47453e-006 ]
1921 : [ 6.31773e-006 ]
1922 : [ 6.26862e-006 ]
1923 : [ 6.41857e-006 ]
1924 : [ 6.26979e-006 ]
1925 : [ 6.46307e-006 ]
1926 : [ 6.27763e-006 ]
1927 : [ 6.28093e-006 ]
1928 : [ 6.28274e-006 ]
1929 : [ 6.28568e-006 ]
1930 : [ 6.36981e-006 ]
1931 : [ 6.43351e-006 ]
1932 : [ 6.26846e-006 ]
1933 : [ 6.28432e-006 ]
1934 : [ 6.43618e-006 ]
1935 : [ 6.27546e-006 ]
1936 : [ 6.40791e-006 ]
1937 : [ 6.47345e-006 ]
1938 : [ 6.41625e-006 ]
1939 : [ 6.43515e-006 ]
1940 : [ 6.41584e-006 ]
1941 : [ 6.45823e-006 ]
1942 : [ 6.45386e-006 ]
1943 : [ 6.29615e-006 ]
1944 : [ 6.3074e-006  ]
1945 : [ 6.46435e-006 ]
1946 : [ 6.44933e-006 ]
1947 : [ 6.26845e-006 ]
1948 : [ 6.46738e-006 ]
1949 : [ 6.43735e-006 ]
1950 : [ 6.32028e-006 ]
1951 : [ 6.3067e-006  ]
1952 : [ 6.47567e-006 ]
1953 : [ 6.45149e-006 ]
1954 : [ 6.43143e-006 ]
1955 : [ 6.46724e-006 ]
1956 : [ 6.33142e-006 ]
1957 : [ 6.43699e-006 ]
1958 : [ 6.45734e-006 ]
1959 : [ 6.39328e-006 ]
1960 : [ 6.47044e-006 ]
1961 : [ 6.47469e-006 ]
1962 : [ 6.47422e-006 ]
1963 : [ 6.45553e-006 ]
1964 : [ 6.40662e-006 ]
1965 : [ 6.41603e-006 ]
1966 : [ 6.27442e-006 ]
1967 : [ 6.27321e-006 ]
1968 : [ 6.30611e-006 ]
1969 : [ 6.47608e-006 ]
1970 : [ 6.35254e-006 ]
1971 : [ 6.40158e-006 ]
1972 : [ 6.46171e-006 ]
1973 : [ 6.47287e-006 ]
1974 : [ 6.47005e-006 ]
1975 : [ 6.31589e-006 ]
1976 : [ 6.29022e-006 ]
1977 : [ 6.46248e-006 ]
1978 : [ 6.37917e-006 ]
1979 : [ 6.27204e-006 ]
1980 : [ 6.39563e-006 ]
1981 : [ 6.30119e-006 ]
1982 : [ 6.37515e-006 ]
1983 : [ 6.27939e-006 ]
1984 : [ 6.27e-006    ]
1985 : [ 6.44152e-006 ]
1986 : [ 6.47571e-006 ]
1987 : [ 6.26849e-006 ]
1988 : [ 6.26852e-006 ]
1989 : [ 6.47538e-006 ]
1990 : [ 6.46829e-006 ]
1991 : [ 6.46126e-006 ]
1992 : [ 6.43684e-006 ]
1993 : [ 6.33169e-006 ]
1994 : [ 6.46341e-006 ]
1995 : [ 6.46749e-006 ]
1996 : [ 6.45873e-006 ]
1997 : [ 6.46403e-006 ]
1998 : [ 6.44345e-006 ]
1999 : [ 6.29296e-006 ]
2000 : [ 6.27134e-006 ]
2001 : [ 6.41878e-006 ]
2002 : [ 6.46991e-006 ]
2003 : [ 6.27038e-006 ]
2004 : [ 6.27164e-006 ]
2005 : [ 6.28218e-006 ]
2006 : [ 6.47601e-006 ]
2007 : [ 6.42633e-006 ]
2008 : [ 6.47415e-006 ]
2009 : [ 6.47609e-006 ]
2010 : [ 6.41918e-006 ]
2011 : [ 6.44778e-006 ]
2012 : [ 6.43785e-006 ]
2013 : [ 6.44267e-006 ]
2014 : [ 6.31843e-006 ]
2015 : [ 6.46471e-006 ]
2016 : [ 6.27593e-006 ]
2017 : [ 6.42323e-006 ]
2018 : [ 6.34807e-006 ]
2019 : [ 6.43814e-006 ]
2020 : [ 6.40022e-006 ]
2021 : [ 6.29974e-006 ]
2022 : [ 6.35228e-006 ]
2023 : [ 6.26923e-006 ]
2024 : [ 6.4722e-006  ]
2025 : [ 6.28201e-006 ]
2026 : [ 6.29887e-006 ]
2027 : [ 6.43234e-006 ]
2028 : [ 6.43802e-006 ]
2029 : [ 6.36865e-006 ]
2030 : [ 6.29087e-006 ]
2031 : [ 6.46071e-006 ]
2032 : [ 6.33275e-006 ]
2033 : [ 6.47601e-006 ]
2034 : [ 6.26851e-006 ]
2035 : [ 6.45942e-006 ]
2036 : [ 6.31391e-006 ]
2037 : [ 6.36424e-006 ]
2038 : [ 6.42714e-006 ]
2039 : [ 6.44624e-006 ]
2040 : [ 6.43075e-006 ]
2041 : [ 6.3819e-006  ]
2042 : [ 6.40293e-006 ]
2043 : [ 6.38222e-006 ]
2044 : [ 6.28353e-006 ]
2045 : [ 6.44688e-006 ]
2046 : [ 6.28104e-006 ]
2047 : [ 6.35803e-006 ]
2048 : [ 6.45978e-006 ]
2049 : [ 6.36569e-006 ]
2050 : [ 6.45082e-006 ]
2051 : [ 6.46445e-006 ]
2052 : [ 6.43719e-006 ]
2053 : [ 6.42634e-006 ]
2054 : [ 6.46683e-006 ]
2055 : [ 6.41845e-006 ]
2056 : [ 6.41588e-006 ]
2057 : [ 6.26863e-006 ]
2058 : [ 6.32304e-006 ]
2059 : [ 6.2686e-006  ]
2060 : [ 6.44904e-006 ]
2061 : [ 6.29944e-006 ]
2062 : [ 6.36321e-006 ]
2063 : [ 6.27195e-006 ]
2064 : [ 6.33182e-006 ]
2065 : [ 6.36742e-006 ]
2066 : [ 6.47285e-006 ]
2067 : [ 6.42118e-006 ]
2068 : [ 6.45471e-006 ]
2069 : [ 6.47598e-006 ]
2070 : [ 6.33233e-006 ]
2071 : [ 6.46962e-006 ]
2072 : [ 6.29228e-006 ]
2073 : [ 6.44783e-006 ]
2074 : [ 6.26965e-006 ]
2075 : [ 6.32055e-006 ]
2076 : [ 6.32069e-006 ]
2077 : [ 6.32447e-006 ]
2078 : [ 6.29764e-006 ]
2079 : [ 6.27669e-006 ]
2080 : [ 6.47293e-006 ]
2081 : [ 6.41327e-006 ]
2082 : [ 6.27064e-006 ]
2083 : [ 6.31233e-006 ]
2084 : [ 6.27362e-006 ]
2085 : [ 6.27238e-006 ]
2086 : [ 6.28079e-006 ]
2087 : [ 6.42914e-006 ]
2088 : [ 6.47571e-006 ]
2089 : [ 6.29403e-006 ]
2090 : [ 6.39768e-006 ]
2091 : [ 6.28978e-006 ]
2092 : [ 6.45571e-006 ]
2093 : [ 6.47509e-006 ]
2094 : [ 6.28321e-006 ]
2095 : [ 6.27066e-006 ]
2096 : [ 6.32084e-006 ]
2097 : [ 6.47488e-006 ]
2098 : [ 6.27628e-006 ]
2099 : [ 6.34625e-006 ]
2100 : [ 6.47063e-006 ]
2101 : [ 6.38271e-006 ]
2102 : [ 6.30136e-006 ]
2103 : [ 6.43286e-006 ]
2104 : [ 6.41224e-006 ]
2105 : [ 6.27686e-006 ]
2106 : [ 6.47487e-006 ]
2107 : [ 6.44636e-006 ]
2108 : [ 6.4317e-006  ]
2109 : [ 6.33299e-006 ]
2110 : [ 6.31094e-006 ]
2111 : [ 6.32592e-006 ]
2112 : [ 6.31056e-006 ]
2113 : [ 6.46964e-006 ]
2114 : [ 6.27323e-006 ]
2115 : [ 6.27671e-006 ]
2116 : [ 6.43878e-006 ]
2117 : [ 6.40152e-006 ]
2118 : [ 6.4529e-006  ]
2119 : [ 6.47259e-006 ]
2120 : [ 6.27004e-006 ]
2121 : [ 6.42482e-006 ]
2122 : [ 6.42761e-006 ]
2123 : [ 6.45889e-006 ]
2124 : [ 6.47606e-006 ]
2125 : [ 6.28819e-006 ]
2126 : [ 6.28306e-006 ]
2127 : [ 6.41701e-006 ]
2128 : [ 6.43957e-006 ]
2129 : [ 6.28349e-006 ]
2130 : [ 6.46807e-006 ]
2131 : [ 6.31311e-006 ]
2132 : [ 6.47006e-006 ]
2133 : [ 6.29642e-006 ]
2134 : [ 6.2696e-006  ]
2135 : [ 6.42815e-006 ]
2136 : [ 6.46962e-006 ]
2137 : [ 6.46015e-006 ]
2138 : [ 6.46771e-006 ]
2139 : [ 6.4319e-006  ]
2140 : [ 6.45445e-006 ]
2141 : [ 6.26864e-006 ]
2142 : [ 6.45073e-006 ]
2143 : [ 6.31969e-006 ]
2144 : [ 6.45322e-006 ]
2145 : [ 6.28214e-006 ]
2146 : [ 6.27004e-006 ]
2147 : [ 6.27126e-006 ]
2148 : [ 6.3761e-006  ]
2149 : [ 6.37441e-006 ]
2150 : [ 6.34389e-006 ]
2151 : [ 6.4677e-006  ]
2152 : [ 6.27502e-006 ]
2153 : [ 6.27551e-006 ]
2154 : [ 6.29585e-006 ]
2155 : [ 6.41531e-006 ]
2156 : [ 6.45735e-006 ]
2157 : [ 6.44514e-006 ]
2158 : [ 6.40521e-006 ]
2159 : [ 6.26873e-006 ]
2160 : [ 6.47525e-006 ]
2161 : [ 6.26847e-006 ]
2162 : [ 6.3349e-006  ]
2163 : [ 6.28439e-006 ]
2164 : [ 6.42074e-006 ]
2165 : [ 6.28421e-006 ]
2166 : [ 6.46656e-006 ]
2167 : [ 6.29807e-006 ]
2168 : [ 6.46865e-006 ]
2169 : [ 6.39057e-006 ]
2170 : [ 6.41693e-006 ]
2171 : [ 6.33441e-006 ]
2172 : [ 6.45759e-006 ]
2173 : [ 6.27196e-006 ]
2174 : [ 6.33532e-006 ]
2175 : [ 6.27287e-006 ]
2176 : [ 6.44736e-006 ]
2177 : [ 6.26913e-006 ]
2178 : [ 6.28367e-006 ]
2179 : [ 6.27786e-006 ]
2180 : [ 6.45913e-006 ]
2181 : [ 6.3096e-006  ]
2182 : [ 6.43359e-006 ]
2183 : [ 6.29054e-006 ]
2184 : [ 6.46211e-006 ]
2185 : [ 6.28421e-006 ]
2186 : [ 6.38546e-006 ]
2187 : [ 6.42448e-006 ]
2188 : [ 6.44167e-006 ]
2189 : [ 6.41408e-006 ]
2190 : [ 6.47507e-006 ]
2191 : [ 6.27441e-006 ]
2192 : [ 6.40023e-006 ]
2193 : [ 6.46408e-006 ]
2194 : [ 6.30853e-006 ]
2195 : [ 6.3469e-006  ]
2196 : [ 6.2685e-006  ]
2197 : [ 6.43218e-006 ]
2198 : [ 6.28318e-006 ]
2199 : [ 6.47527e-006 ]
2200 : [ 6.27726e-006 ]
2201 : [ 6.42534e-006 ]
2202 : [ 6.29046e-006 ]
2203 : [ 6.36032e-006 ]
2204 : [ 6.32662e-006 ]
2205 : [ 6.27372e-006 ]
2206 : [ 6.38241e-006 ]
2207 : [ 6.46946e-006 ]
2208 : [ 6.44651e-006 ]
2209 : [ 6.33788e-006 ]
2210 : [ 6.29734e-006 ]
2211 : [ 6.30567e-006 ]
2212 : [ 6.43967e-006 ]
2213 : [ 6.34349e-006 ]
2214 : [ 6.4489e-006  ]
2215 : [ 6.47173e-006 ]
2216 : [ 6.47607e-006 ]
2217 : [ 6.42026e-006 ]
2218 : [ 6.45652e-006 ]
2219 : [ 6.27588e-006 ]
2220 : [ 6.27038e-006 ]
2221 : [ 6.46004e-006 ]
2222 : [ 6.36369e-006 ]
2223 : [ 6.29959e-006 ]
2224 : [ 6.28466e-006 ]
2225 : [ 6.47413e-006 ]
2226 : [ 6.28554e-006 ]
2227 : [ 6.27615e-006 ]
2228 : [ 6.47459e-006 ]
2229 : [ 6.4578e-006  ]
2230 : [ 6.33779e-006 ]
2231 : [ 6.30207e-006 ]
2232 : [ 6.43823e-006 ]
2233 : [ 6.46975e-006 ]
2234 : [ 6.26889e-006 ]
2235 : [ 6.26895e-006 ]
2236 : [ 6.26847e-006 ]
2237 : [ 6.37616e-006 ]
2238 : [ 6.45838e-006 ]
2239 : [ 6.46008e-006 ]
2240 : [ 6.26845e-006 ]
2241 : [ 6.47558e-006 ]
2242 : [ 6.34338e-006 ]
2243 : [ 6.43649e-006 ]
2244 : [ 6.30493e-006 ]
2245 : [ 6.31435e-006 ]
2246 : [ 6.41749e-006 ]
2247 : [ 6.42134e-006 ]
2248 : [ 6.45475e-006 ]
2249 : [ 6.3586e-006  ]
2250 : [ 6.27164e-006 ]
2251 : [ 6.28561e-006 ]
2252 : [ 6.409e-006   ]
2253 : [ 6.43417e-006 ]
2254 : [ 6.34337e-006 ]
2255 : [ 6.3351e-006  ]
2256 : [ 6.27804e-006 ]
2257 : [ 6.2701e-006  ]
2258 : [ 6.38214e-006 ]
2259 : [ 6.47377e-006 ]
2260 : [ 6.47022e-006 ]
2261 : [ 6.42638e-006 ]
2262 : [ 6.4707e-006  ]
2263 : [ 6.30166e-006 ]
2264 : [ 6.38127e-006 ]
2265 : [ 6.26976e-006 ]
2266 : [ 6.27596e-006 ]
2267 : [ 6.47586e-006 ]
2268 : [ 6.31638e-006 ]
2269 : [ 6.47207e-006 ]
2270 : [ 6.46761e-006 ]
2271 : [ 6.29759e-006 ]
2272 : [ 6.47555e-006 ]
2273 : [ 6.28038e-006 ]
2274 : [ 6.26908e-006 ]
2275 : [ 6.46699e-006 ]
2276 : [ 6.27966e-006 ]
2277 : [ 6.26846e-006 ]
2278 : [ 6.36284e-006 ]
2279 : [ 6.46289e-006 ]
2280 : [ 6.41732e-006 ]
2281 : [ 6.4752e-006  ]
2282 : [ 6.26848e-006 ]
2283 : [ 6.36065e-006 ]
2284 : [ 6.42586e-006 ]
2285 : [ 6.27658e-006 ]
2286 : [ 6.47609e-006 ]
2287 : [ 6.28642e-006 ]
2288 : [ 6.47489e-006 ]
2289 : [ 6.47128e-006 ]
2290 : [ 6.36786e-006 ]
2291 : [ 6.45682e-006 ]
2292 : [ 6.28981e-006 ]
2293 : [ 6.28401e-006 ]
2294 : [ 6.41511e-006 ]
2295 : [ 6.42057e-006 ]
2296 : [ 6.28047e-006 ]
2297 : [ 6.34797e-006 ]
2298 : [ 6.30321e-006 ]
2299 : [ 6.31873e-006 ]
2300 : [ 6.47606e-006 ]
2301 : [ 6.43932e-006 ]
2302 : [ 6.27035e-006 ]
2303 : [ 6.41055e-006 ]
2304 : [ 6.46075e-006 ]
2305 : [ 6.47058e-006 ]
2306 : [ 6.41944e-006 ]
2307 : [ 6.42206e-006 ]
2308 : [ 6.41816e-006 ]
2309 : [ 6.3752e-006  ]
2310 : [ 6.43826e-006 ]
2311 : [ 6.47509e-006 ]
2312 : [ 6.30143e-006 ]
2313 : [ 6.27378e-006 ]
2314 : [ 6.4273e-006  ]
2315 : [ 6.26894e-006 ]
2316 : [ 6.27731e-006 ]
2317 : [ 6.3977e-006  ]
2318 : [ 6.26947e-006 ]
2319 : [ 6.26852e-006 ]
2320 : [ 6.37853e-006 ]
2321 : [ 6.27892e-006 ]
2322 : [ 6.46201e-006 ]
2323 : [ 6.44717e-006 ]
2324 : [ 6.4698e-006  ]
2325 : [ 6.32324e-006 ]
2326 : [ 6.29172e-006 ]
2327 : [ 6.29952e-006 ]
2328 : [ 6.27061e-006 ]
2329 : [ 6.32921e-006 ]
2330 : [ 6.26847e-006 ]
2331 : [ 6.33397e-006 ]
2332 : [ 6.4399e-006  ]
2333 : [ 6.4669e-006  ]
2334 : [ 6.46655e-006 ]
2335 : [ 6.36485e-006 ]
2336 : [ 6.33813e-006 ]
2337 : [ 6.30095e-006 ]
2338 : [ 6.27657e-006 ]
2339 : [ 6.29356e-006 ]
2340 : [ 6.26866e-006 ]
2341 : [ 6.31856e-006 ]
2342 : [ 6.41033e-006 ]
2343 : [ 6.31143e-006 ]
2344 : [ 6.36474e-006 ]
2345 : [ 6.47189e-006 ]
2346 : [ 6.27304e-006 ]
2347 : [ 6.3158e-006  ]
2348 : [ 6.26875e-006 ]
2349 : [ 6.47353e-006 ]
2350 : [ 6.37768e-006 ]
2351 : [ 6.44729e-006 ]
2352 : [ 6.29072e-006 ]
2353 : [ 6.34579e-006 ]
2354 : [ 6.29264e-006 ]
2355 : [ 6.34544e-006 ]
2356 : [ 6.47262e-006 ]
2357 : [ 6.26918e-006 ]
2358 : [ 6.45513e-006 ]
2359 : [ 6.32429e-006 ]
2360 : [ 6.43259e-006 ]
2361 : [ 6.35315e-006 ]
2362 : [ 6.457e-006   ]
2363 : [ 6.26846e-006 ]
2364 : [ 6.26954e-006 ]
2365 : [ 6.42077e-006 ]
2366 : [ 6.4254e-006  ]
2367 : [ 6.41826e-006 ]
2368 : [ 6.29854e-006 ]
2369 : [ 6.42633e-006 ]
2370 : [ 6.30971e-006 ]
2371 : [ 6.37994e-006 ]
2372 : [ 6.35153e-006 ]
2373 : [ 6.41516e-006 ]
2374 : [ 6.4122e-006  ]
2375 : [ 6.46755e-006 ]
2376 : [ 6.38116e-006 ]
2377 : [ 6.46076e-006 ]
2378 : [ 6.47549e-006 ]
2379 : [ 6.47603e-006 ]
2380 : [ 6.38803e-006 ]
2381 : [ 6.27641e-006 ]
2382 : [ 6.27434e-006 ]
2383 : [ 6.41736e-006 ]
2384 : [ 6.27244e-006 ]
2385 : [ 6.4507e-006  ]
2386 : [ 6.46132e-006 ]
2387 : [ 6.4481e-006  ]
2388 : [ 6.40133e-006 ]
2389 : [ 6.46562e-006 ]
2390 : [ 6.27404e-006 ]
2391 : [ 6.44032e-006 ]
2392 : [ 6.4351e-006  ]
2393 : [ 6.45367e-006 ]
2394 : [ 6.47007e-006 ]
2395 : [ 6.42824e-006 ]
2396 : [ 6.27956e-006 ]
2397 : [ 6.47584e-006 ]
2398 : [ 6.26868e-006 ]
2399 : [ 6.475e-006   ]
2400 : [ 6.46283e-006 ]
2401 : [ 6.2734e-006  ]
2402 : [ 6.47602e-006 ]
2403 : [ 6.32082e-006 ]
2404 : [ 6.36413e-006 ]
2405 : [ 6.27568e-006 ]
2406 : [ 6.47536e-006 ]
2407 : [ 6.269e-006   ]
2408 : [ 6.32782e-006 ]
2409 : [ 6.47167e-006 ]
2410 : [ 6.30475e-006 ]
2411 : [ 6.29672e-006 ]
2412 : [ 6.46761e-006 ]
2413 : [ 6.46549e-006 ]
2414 : [ 6.43675e-006 ]
2415 : [ 6.43946e-006 ]
2416 : [ 6.27201e-006 ]
2417 : [ 6.35312e-006 ]
2418 : [ 6.2793e-006  ]
2419 : [ 6.44385e-006 ]
2420 : [ 6.41252e-006 ]
2421 : [ 6.4071e-006  ]
2422 : [ 6.45353e-006 ]
2423 : [ 6.4135e-006  ]
2424 : [ 6.39057e-006 ]
2425 : [ 6.30112e-006 ]
2426 : [ 6.26868e-006 ]
2427 : [ 6.27745e-006 ]
2428 : [ 6.46339e-006 ]
2429 : [ 6.38228e-006 ]
2430 : [ 6.45104e-006 ]
2431 : [ 6.35074e-006 ]
2432 : [ 6.35945e-006 ]
2433 : [ 6.44409e-006 ]
2434 : [ 6.4502e-006  ]
2435 : [ 6.47469e-006 ]
2436 : [ 6.34624e-006 ]
2437 : [ 6.47239e-006 ]
2438 : [ 6.45095e-006 ]
2439 : [ 6.47602e-006 ]
2440 : [ 6.40866e-006 ]
2441 : [ 6.27988e-006 ]
2442 : [ 6.43228e-006 ]
2443 : [ 6.27201e-006 ]
2444 : [ 6.4514e-006  ]
2445 : [ 6.27487e-006 ]
2446 : [ 6.27739e-006 ]
2447 : [ 6.47325e-006 ]
2448 : [ 6.27485e-006 ]
2449 : [ 6.28449e-006 ]
2450 : [ 6.47312e-006 ]
2451 : [ 6.27261e-006 ]
2452 : [ 6.42725e-006 ]
2453 : [ 6.47484e-006 ]
2454 : [ 6.47572e-006 ]
2455 : [ 6.28513e-006 ]
2456 : [ 6.43132e-006 ]
2457 : [ 6.45267e-006 ]
2458 : [ 6.4548e-006  ]
2459 : [ 6.46164e-006 ]
2460 : [ 6.39526e-006 ]
2461 : [ 6.46973e-006 ]
2462 : [ 6.43303e-006 ]
2463 : [ 6.26957e-006 ]
2464 : [ 6.47154e-006 ]
2465 : [ 6.27021e-006 ]
2466 : [ 6.30174e-006 ]
2467 : [ 6.40529e-006 ]
2468 : [ 6.39576e-006 ]
2469 : [ 6.46016e-006 ]
2470 : [ 6.47006e-006 ]
2471 : [ 6.27451e-006 ]
2472 : [ 6.27669e-006 ]
2473 : [ 6.28257e-006 ]
2474 : [ 6.29788e-006 ]
2475 : [ 6.47292e-006 ]
2476 : [ 6.43806e-006 ]
2477 : [ 6.26921e-006 ]
2478 : [ 6.27588e-006 ]
2479 : [ 6.29875e-006 ]
2480 : [ 6.32948e-006 ]
2481 : [ 6.44353e-006 ]
2482 : [ 6.47486e-006 ]
2483 : [ 6.42348e-006 ]
2484 : [ 6.46411e-006 ]
2485 : [ 6.3339e-006  ]
2486 : [ 6.45792e-006 ]
2487 : [ 6.47227e-006 ]
2488 : [ 6.4571e-006  ]
2489 : [ 6.44339e-006 ]
2490 : [ 6.29868e-006 ]
2491 : [ 6.45025e-006 ]
2492 : [ 6.46058e-006 ]
2493 : [ 6.47609e-006 ]
2494 : [ 6.27503e-006 ]
2495 : [ 6.33144e-006 ]
2496 : [ 6.30477e-006 ]
2497 : [ 6.38445e-006 ]
2498 : [ 6.47608e-006 ]
2499 : [ 6.46876e-006 ]
2500 : [ 6.31056e-006 ]
2501 : [ 6.37178e-006 ]
2502 : [ 6.46924e-006 ]
2503 : [ 6.47023e-006 ]
2504 : [ 6.26991e-006 ]
2505 : [ 6.2773e-006  ]
2506 : [ 6.2838e-006  ]
2507 : [ 6.29367e-006 ]
2508 : [ 6.28702e-006 ]
2509 : [ 6.47575e-006 ]
2510 : [ 6.4711e-006  ]
2511 : [ 6.44737e-006 ]
2512 : [ 6.29471e-006 ]
2513 : [ 6.46915e-006 ]
2514 : [ 6.47055e-006 ]
2515 : [ 6.4569e-006  ]
2516 : [ 6.41804e-006 ]
2517 : [ 6.28604e-006 ]
2518 : [ 6.46534e-006 ]
2519 : [ 6.41466e-006 ]
2520 : [ 6.27016e-006 ]
2521 : [ 6.4751e-006  ]
2522 : [ 6.33435e-006 ]
2523 : [ 6.28078e-006 ]
2524 : [ 6.3001e-006  ]
2525 : [ 6.40052e-006 ]
2526 : [ 6.28697e-006 ]
2527 : [ 6.28206e-006 ]
2528 : [ 6.47206e-006 ]
2529 : [ 6.36387e-006 ]
2530 : [ 6.45799e-006 ]
2531 : [ 6.32107e-006 ]
2532 : [ 6.31452e-006 ]
2533 : [ 6.30196e-006 ]
2534 : [ 6.47451e-006 ]
2535 : [ 6.45539e-006 ]
2536 : [ 6.4455e-006  ]
2537 : [ 6.32365e-006 ]
2538 : [ 6.45668e-006 ]
2539 : [ 6.41083e-006 ]
2540 : [ 6.30565e-006 ]
2541 : [ 6.26956e-006 ]
2542 : [ 6.31093e-006 ]
2543 : [ 6.4682e-006  ]
2544 : [ 6.34095e-006 ]
2545 : [ 6.35315e-006 ]
2546 : [ 6.4374e-006  ]
2547 : [ 6.47265e-006 ]
2548 : [ 6.38689e-006 ]
2549 : [ 6.26851e-006 ]
2550 : [ 6.41414e-006 ]
2551 : [ 6.33469e-006 ]
2552 : [ 6.28971e-006 ]
2553 : [ 6.44933e-006 ]
2554 : [ 6.45151e-006 ]
2555 : [ 6.41922e-006 ]
2556 : [ 6.47546e-006 ]
2557 : [ 6.28998e-006 ]
2558 : [ 6.42045e-006 ]
2559 : [ 6.3116e-006  ]
2560 : [ 6.46908e-006 ]
2561 : [ 6.27421e-006 ]
2562 : [ 6.27454e-006 ]
2563 : [ 6.27206e-006 ]
2564 : [ 6.27717e-006 ]
2565 : [ 6.38493e-006 ]
2566 : [ 6.39252e-006 ]
2567 : [ 6.47464e-006 ]
2568 : [ 6.46055e-006 ]
2569 : [ 6.38847e-006 ]
2570 : [ 6.2965e-006  ]
2571 : [ 6.3627e-006  ]
2572 : [ 6.46478e-006 ]
2573 : [ 6.32476e-006 ]
2574 : [ 6.47531e-006 ]
2575 : [ 6.34202e-006 ]
2576 : [ 6.41935e-006 ]
2577 : [ 6.44798e-006 ]
2578 : [ 6.43604e-006 ]
2579 : [ 6.33509e-006 ]
2580 : [ 6.27289e-006 ]
2581 : [ 6.4524e-006  ]
2582 : [ 6.44508e-006 ]
2583 : [ 6.45296e-006 ]
2584 : [ 6.26852e-006 ]
2585 : [ 6.41973e-006 ]
2586 : [ 6.35903e-006 ]
2587 : [ 6.30202e-006 ]
2588 : [ 6.40915e-006 ]
2589 : [ 6.27434e-006 ]
2590 : [ 6.26851e-006 ]
2591 : [ 6.4306e-006  ]
2592 : [ 6.28329e-006 ]
2593 : [ 6.28151e-006 ]
2594 : [ 6.41274e-006 ]
2595 : [ 6.44629e-006 ]
2596 : [ 6.32456e-006 ]
2597 : [ 6.33685e-006 ]
2598 : [ 6.47476e-006 ]
2599 : [ 6.46335e-006 ]
2600 : [ 6.40904e-006 ]
2601 : [ 6.26857e-006 ]
2602 : [ 6.42797e-006 ]
2603 : [ 6.43647e-006 ]
2604 : [ 6.28793e-006 ]
2605 : [ 6.34891e-006 ]
2606 : [ 6.45888e-006 ]
2607 : [ 6.42657e-006 ]
2608 : [ 6.35227e-006 ]
2609 : [ 6.47603e-006 ]
2610 : [ 6.4325e-006  ]
2611 : [ 6.41227e-006 ]
2612 : [ 6.36347e-006 ]
2613 : [ 6.47605e-006 ]
2614 : [ 6.26849e-006 ]
2615 : [ 6.29973e-006 ]
2616 : [ 6.26991e-006 ]
2617 : [ 6.38559e-006 ]
2618 : [ 6.43726e-006 ]
2619 : [ 6.3102e-006  ]
2620 : [ 6.29147e-006 ]
2621 : [ 6.46627e-006 ]
2622 : [ 6.35618e-006 ]
2623 : [ 6.47524e-006 ]
2624 : [ 6.43597e-006 ]
2625 : [ 6.3916e-006  ]
2626 : [ 6.2901e-006  ]
2627 : [ 6.28993e-006 ]
2628 : [ 6.26847e-006 ]
2629 : [ 6.41743e-006 ]
2630 : [ 6.47465e-006 ]
2631 : [ 6.43724e-006 ]
2632 : [ 6.4755e-006  ]
2633 : [ 6.27353e-006 ]
2634 : [ 6.42101e-006 ]
2635 : [ 6.34358e-006 ]
2636 : [ 6.41227e-006 ]
2637 : [ 6.26977e-006 ]
2638 : [ 6.33783e-006 ]
2639 : [ 6.476e-006   ]
2640 : [ 6.28614e-006 ]
2641 : [ 6.35552e-006 ]
2642 : [ 6.30657e-006 ]
2643 : [ 6.47417e-006 ]
2644 : [ 6.36015e-006 ]
2645 : [ 6.27273e-006 ]
2646 : [ 6.26877e-006 ]
2647 : [ 6.2705e-006  ]
2648 : [ 6.41077e-006 ]
2649 : [ 6.26934e-006 ]
2650 : [ 6.4706e-006  ]
2651 : [ 6.39046e-006 ]
2652 : [ 6.31767e-006 ]
2653 : [ 6.27137e-006 ]
2654 : [ 6.47296e-006 ]
2655 : [ 6.27359e-006 ]
2656 : [ 6.45417e-006 ]
2657 : [ 6.35576e-006 ]
2658 : [ 6.4746e-006  ]
2659 : [ 6.44015e-006 ]
2660 : [ 6.45952e-006 ]
2661 : [ 6.42614e-006 ]
2662 : [ 6.46427e-006 ]
2663 : [ 6.36948e-006 ]
2664 : [ 6.29791e-006 ]
2665 : [ 6.27404e-006 ]
2666 : [ 6.43073e-006 ]
2667 : [ 6.42929e-006 ]
2668 : [ 6.29777e-006 ]
2669 : [ 6.476e-006   ]
2670 : [ 6.41385e-006 ]
2671 : [ 6.39132e-006 ]
2672 : [ 6.45578e-006 ]
2673 : [ 6.47354e-006 ]
2674 : [ 6.27276e-006 ]
2675 : [ 6.45314e-006 ]
2676 : [ 6.28346e-006 ]
2677 : [ 6.33558e-006 ]
2678 : [ 6.47471e-006 ]
2679 : [ 6.32669e-006 ]
2680 : [ 6.47559e-006 ]
2681 : [ 6.45201e-006 ]
2682 : [ 6.4249e-006  ]
2683 : [ 6.47516e-006 ]
2684 : [ 6.38535e-006 ]
2685 : [ 6.27665e-006 ]
2686 : [ 6.47366e-006 ]
2687 : [ 6.47538e-006 ]
2688 : [ 6.33085e-006 ]
2689 : [ 6.27298e-006 ]
2690 : [ 6.45041e-006 ]
2691 : [ 6.28035e-006 ]
2692 : [ 6.29349e-006 ]
2693 : [ 6.26972e-006 ]
2694 : [ 6.45863e-006 ]
2695 : [ 6.47299e-006 ]
2696 : [ 6.312e-006   ]
2697 : [ 6.43804e-006 ]
2698 : [ 6.27189e-006 ]
2699 : [ 6.31284e-006 ]
2700 : [ 6.39922e-006 ]
2701 : [ 6.41514e-006 ]
2702 : [ 6.28305e-006 ]
2703 : [ 6.4176e-006  ]
2704 : [ 6.47171e-006 ]
2705 : [ 6.31718e-006 ]
2706 : [ 6.31549e-006 ]
2707 : [ 6.45011e-006 ]
2708 : [ 6.37228e-006 ]
2709 : [ 6.40366e-006 ]
2710 : [ 6.44717e-006 ]
2711 : [ 6.47454e-006 ]
2712 : [ 6.28714e-006 ]
2713 : [ 6.26849e-006 ]
2714 : [ 6.26871e-006 ]
2715 : [ 6.29756e-006 ]
2716 : [ 6.27893e-006 ]
2717 : [ 6.30551e-006 ]
2718 : [ 6.27097e-006 ]
2719 : [ 6.47494e-006 ]
2720 : [ 6.46678e-006 ]
2721 : [ 6.41998e-006 ]
2722 : [ 6.44942e-006 ]
2723 : [ 6.33307e-006 ]
2724 : [ 6.39105e-006 ]
2725 : [ 6.43907e-006 ]
2726 : [ 6.382e-006   ]
2727 : [ 6.39055e-006 ]
2728 : [ 6.37132e-006 ]
2729 : [ 6.31698e-006 ]
2730 : [ 6.31738e-006 ]
2731 : [ 6.45164e-006 ]
2732 : [ 6.41302e-006 ]
2733 : [ 6.32577e-006 ]
2734 : [ 6.42953e-006 ]
2735 : [ 6.47598e-006 ]
2736 : [ 6.2713e-006  ]
2737 : [ 6.43295e-006 ]
2738 : [ 6.4038e-006  ]
2739 : [ 6.44646e-006 ]
2740 : [ 6.28314e-006 ]
2741 : [ 6.26864e-006 ]
2742 : [ 6.36827e-006 ]
2743 : [ 6.45793e-006 ]
2744 : [ 6.27315e-006 ]
2745 : [ 6.44155e-006 ]
2746 : [ 6.46441e-006 ]
2747 : [ 6.28517e-006 ]
2748 : [ 6.34646e-006 ]
2749 : [ 6.30315e-006 ]
2750 : [ 6.45989e-006 ]
2751 : [ 6.47453e-006 ]
2752 : [ 6.46694e-006 ]
2753 : [ 6.40649e-006 ]
2754 : [ 6.29662e-006 ]
2755 : [ 6.34149e-006 ]
2756 : [ 6.27722e-006 ]
2757 : [ 6.34239e-006 ]
2758 : [ 6.47606e-006 ]
2759 : [ 6.36171e-006 ]
2760 : [ 6.31471e-006 ]
2761 : [ 6.30696e-006 ]
2762 : [ 6.2695e-006  ]
2763 : [ 6.2915e-006  ]
2764 : [ 6.37903e-006 ]
2765 : [ 6.29981e-006 ]
2766 : [ 6.26901e-006 ]
2767 : [ 6.45148e-006 ]
2768 : [ 6.37754e-006 ]
2769 : [ 6.27048e-006 ]
2770 : [ 6.29795e-006 ]
2771 : [ 6.34894e-006 ]
2772 : [ 6.31642e-006 ]
2773 : [ 6.44888e-006 ]
2774 : [ 6.45058e-006 ]
2775 : [ 6.44701e-006 ]
2776 : [ 6.44692e-006 ]
2777 : [ 6.47572e-006 ]
2778 : [ 6.4703e-006  ]
2779 : [ 6.42589e-006 ]
2780 : [ 6.3233e-006  ]
2781 : [ 6.47594e-006 ]
2782 : [ 6.29178e-006 ]
2783 : [ 6.27187e-006 ]
2784 : [ 6.39158e-006 ]
2785 : [ 6.27452e-006 ]
2786 : [ 6.42475e-006 ]
2787 : [ 6.27194e-006 ]
2788 : [ 6.30946e-006 ]
2789 : [ 6.45154e-006 ]
2790 : [ 6.46721e-006 ]
2791 : [ 6.29178e-006 ]
2792 : [ 6.42515e-006 ]
2793 : [ 6.29021e-006 ]
2794 : [ 6.33994e-006 ]
2795 : [ 6.41982e-006 ]
2796 : [ 6.28844e-006 ]
2797 : [ 6.46216e-006 ]
2798 : [ 6.27922e-006 ]
2799 : [ 6.28314e-006 ]
2800 : [ 6.28271e-006 ]
2801 : [ 6.2801e-006  ]
2802 : [ 6.4586e-006  ]
2803 : [ 6.40237e-006 ]
2804 : [ 6.47299e-006 ]
2805 : [ 6.47595e-006 ]
2806 : [ 6.43418e-006 ]
2807 : [ 6.26849e-006 ]
2808 : [ 6.47569e-006 ]
2809 : [ 6.47608e-006 ]
2810 : [ 6.3174e-006  ]
2811 : [ 6.33121e-006 ]
2812 : [ 6.27809e-006 ]
2813 : [ 6.46176e-006 ]
2814 : [ 6.44821e-006 ]
2815 : [ 6.36555e-006 ]
2816 : [ 6.31607e-006 ]
2817 : [ 6.47323e-006 ]
2818 : [ 6.47028e-006 ]
2819 : [ 6.26892e-006 ]
2820 : [ 6.27647e-006 ]
2821 : [ 6.30352e-006 ]
2822 : [ 6.28181e-006 ]
2823 : [ 6.26875e-006 ]
2824 : [ 6.4435e-006  ]
2825 : [ 6.36086e-006 ]
2826 : [ 6.27392e-006 ]
2827 : [ 6.46917e-006 ]
2828 : [ 6.3823e-006  ]
2829 : [ 6.47591e-006 ]
2830 : [ 6.4638e-006  ]
2831 : [ 6.45497e-006 ]
2832 : [ 6.43286e-006 ]
2833 : [ 6.47139e-006 ]
2834 : [ 6.47596e-006 ]
2835 : [ 6.29356e-006 ]
2836 : [ 6.4755e-006  ]
2837 : [ 6.45974e-006 ]
2838 : [ 6.35949e-006 ]
2839 : [ 6.39346e-006 ]
2840 : [ 6.29731e-006 ]
2841 : [ 6.47128e-006 ]
2842 : [ 6.44316e-006 ]
2843 : [ 6.34231e-006 ]
2844 : [ 6.28357e-006 ]
2845 : [ 6.3114e-006  ]
2846 : [ 6.38022e-006 ]
2847 : [ 6.27295e-006 ]
2848 : [ 6.33984e-006 ]
2849 : [ 6.34948e-006 ]
2850 : [ 6.2709e-006  ]
2851 : [ 6.30174e-006 ]
2852 : [ 6.29464e-006 ]
2853 : [ 6.31075e-006 ]
2854 : [ 6.36588e-006 ]
2855 : [ 6.468e-006   ]
2856 : [ 6.46574e-006 ]
2857 : [ 6.31845e-006 ]
2858 : [ 6.29636e-006 ]
2859 : [ 6.28874e-006 ]
2860 : [ 6.46206e-006 ]
2861 : [ 6.3564e-006  ]
2862 : [ 6.27332e-006 ]
2863 : [ 6.26949e-006 ]
2864 : [ 6.45207e-006 ]
2865 : [ 6.45973e-006 ]
2866 : [ 6.30365e-006 ]
2867 : [ 6.28374e-006 ]
2868 : [ 6.41676e-006 ]
2869 : [ 6.35387e-006 ]
2870 : [ 6.26858e-006 ]
2871 : [ 6.43597e-006 ]
2872 : [ 6.27113e-006 ]
2873 : [ 6.29309e-006 ]
2874 : [ 6.27832e-006 ]
2875 : [ 6.27228e-006 ]
2876 : [ 6.27212e-006 ]
2877 : [ 6.29189e-006 ]
2878 : [ 6.31641e-006 ]
2879 : [ 6.46622e-006 ]
2880 : [ 6.27565e-006 ]
2881 : [ 6.28877e-006 ]
2882 : [ 6.47329e-006 ]
2883 : [ 6.29045e-006 ]
2884 : [ 6.35491e-006 ]
2885 : [ 6.41052e-006 ]
2886 : [ 6.28623e-006 ]
2887 : [ 6.27014e-006 ]
2888 : [ 6.43851e-006 ]
2889 : [ 6.28085e-006 ]
2890 : [ 6.4734e-006  ]
2891 : [ 6.42718e-006 ]
2892 : [ 6.28089e-006 ]
2893 : [ 6.31057e-006 ]
2894 : [ 6.2688e-006  ]
2895 : [ 6.26991e-006 ]
2896 : [ 6.44978e-006 ]
2897 : [ 6.46364e-006 ]
2898 : [ 6.2975e-006  ]
2899 : [ 6.4493e-006  ]
2900 : [ 6.4329e-006  ]
2901 : [ 6.46311e-006 ]
2902 : [ 6.30845e-006 ]
2903 : [ 6.37886e-006 ]
2904 : [ 6.45066e-006 ]
2905 : [ 6.35736e-006 ]
2906 : [ 6.33662e-006 ]
2907 : [ 6.37442e-006 ]
2908 : [ 6.27747e-006 ]
2909 : [ 6.28837e-006 ]
2910 : [ 6.33559e-006 ]
2911 : [ 6.44072e-006 ]
2912 : [ 6.31474e-006 ]
2913 : [ 6.40322e-006 ]
2914 : [ 6.29741e-006 ]
2915 : [ 6.27734e-006 ]
2916 : [ 6.29849e-006 ]
2917 : [ 6.34444e-006 ]
2918 : [ 6.41604e-006 ]
2919 : [ 6.47608e-006 ]
2920 : [ 6.45746e-006 ]
2921 : [ 6.4646e-006  ]
2922 : [ 6.47463e-006 ]
2923 : [ 6.27123e-006 ]
2924 : [ 6.27842e-006 ]
2925 : [ 6.30748e-006 ]
2926 : [ 6.44701e-006 ]
2927 : [ 6.40567e-006 ]
2928 : [ 6.31177e-006 ]
2929 : [ 6.28953e-006 ]
2930 : [ 6.3169e-006  ]
2931 : [ 6.40864e-006 ]
2932 : [ 6.27018e-006 ]
2933 : [ 6.27088e-006 ]
2934 : [ 6.35287e-006 ]
2935 : [ 6.4526e-006  ]
2936 : [ 6.34176e-006 ]
2937 : [ 6.4434e-006  ]
2938 : [ 6.2879e-006  ]
2939 : [ 6.29533e-006 ]
2940 : [ 6.32639e-006 ]
2941 : [ 6.27402e-006 ]
2942 : [ 6.30637e-006 ]
2943 : [ 6.44704e-006 ]
2944 : [ 6.29646e-006 ]
2945 : [ 6.26854e-006 ]
2946 : [ 6.43969e-006 ]
2947 : [ 6.45292e-006 ]
2948 : [ 6.32056e-006 ]
2949 : [ 6.40178e-006 ]
2950 : [ 6.37497e-006 ]
2951 : [ 6.47598e-006 ]
2952 : [ 6.34591e-006 ]
2953 : [ 6.29961e-006 ]
2954 : [ 6.28728e-006 ]
2955 : [ 6.41752e-006 ]
2956 : [ 6.46553e-006 ]
2957 : [ 6.29717e-006 ]
2958 : [ 6.37853e-006 ]
2959 : [ 6.46707e-006 ]
2960 : [ 6.4036e-006  ]
2961 : [ 6.28155e-006 ]
2962 : [ 6.27101e-006 ]
2963 : [ 6.446e-006   ]
2964 : [ 6.27173e-006 ]
2965 : [ 6.38283e-006 ]
2966 : [ 6.41169e-006 ]
2967 : [ 6.41511e-006 ]
2968 : [ 6.27467e-006 ]
2969 : [ 6.4644e-006  ]
2970 : [ 6.29506e-006 ]
2971 : [ 6.47602e-006 ]
2972 : [ 6.32867e-006 ]
2973 : [ 6.29884e-006 ]
2974 : [ 6.3881e-006  ]
2975 : [ 6.44945e-006 ]
2976 : [ 6.31339e-006 ]
2977 : [ 6.47607e-006 ]
2978 : [ 6.29415e-006 ]
2979 : [ 6.46785e-006 ]
2980 : [ 6.40565e-006 ]
2981 : [ 6.45829e-006 ]
2982 : [ 6.26864e-006 ]
2983 : [ 6.34709e-006 ]
2984 : [ 6.27455e-006 ]
2985 : [ 6.4324e-006  ]
2986 : [ 6.44467e-006 ]
2987 : [ 6.46373e-006 ]
2988 : [ 6.46867e-006 ]
2989 : [ 6.45518e-006 ]
2990 : [ 6.32402e-006 ]
2991 : [ 6.32743e-006 ]
2992 : [ 6.45193e-006 ]
2993 : [ 6.47025e-006 ]
2994 : [ 6.47602e-006 ]
2995 : [ 6.32514e-006 ]
2996 : [ 6.32408e-006 ]
2997 : [ 6.46894e-006 ]
2998 : [ 6.29769e-006 ]
2999 : [ 6.4545e-006  ]
3000 : [ 6.31902e-006 ]
3001 : [ 6.47562e-006 ]
3002 : [ 6.27906e-006 ]
3003 : [ 6.4553e-006  ]
3004 : [ 6.27708e-006 ]
3005 : [ 6.45524e-006 ]
3006 : [ 6.27046e-006 ]
3007 : [ 6.2702e-006  ]
3008 : [ 6.47409e-006 ]
3009 : [ 6.2764e-006  ]
3010 : [ 6.472e-006   ]
3011 : [ 6.31809e-006 ]
3012 : [ 6.46742e-006 ]
3013 : [ 6.26893e-006 ]
3014 : [ 6.33975e-006 ]
3015 : [ 6.33798e-006 ]
3016 : [ 6.37002e-006 ]
3017 : [ 6.47607e-006 ]
3018 : [ 6.47609e-006 ]
3019 : [ 6.45417e-006 ]
3020 : [ 6.34934e-006 ]
3021 : [ 6.46404e-006 ]
3022 : [ 6.29506e-006 ]
3023 : [ 6.43471e-006 ]
3024 : [ 6.46237e-006 ]
3025 : [ 6.45841e-006 ]
3026 : [ 6.45208e-006 ]
3027 : [ 6.47147e-006 ]
3028 : [ 6.45336e-006 ]
3029 : [ 6.4717e-006  ]
3030 : [ 6.26849e-006 ]
3031 : [ 6.40278e-006 ]
3032 : [ 6.28459e-006 ]
3033 : [ 6.42183e-006 ]
3034 : [ 6.34018e-006 ]
3035 : [ 6.29092e-006 ]
3036 : [ 6.43405e-006 ]
3037 : [ 6.26845e-006 ]
3038 : [ 6.45611e-006 ]
3039 : [ 6.28284e-006 ]
3040 : [ 6.28238e-006 ]
3041 : [ 6.47609e-006 ]
3042 : [ 6.44154e-006 ]
3043 : [ 6.45728e-006 ]
3044 : [ 6.28489e-006 ]
3045 : [ 6.39686e-006 ]
3046 : [ 6.41843e-006 ]
3047 : [ 6.27244e-006 ]
3048 : [ 6.47205e-006 ]
3049 : [ 6.43017e-006 ]
3050 : [ 6.42281e-006 ]
3051 : [ 6.26909e-006 ]
3052 : [ 6.27235e-006 ]
3053 : [ 6.42292e-006 ]
3054 : [ 6.32313e-006 ]
3055 : [ 6.47595e-006 ]
3056 : [ 6.33783e-006 ]
3057 : [ 6.41916e-006 ]
3058 : [ 6.28401e-006 ]
3059 : [ 6.37303e-006 ]
3060 : [ 6.45714e-006 ]
3061 : [ 6.26848e-006 ]
3062 : [ 6.47609e-006 ]
3063 : [ 6.33589e-006 ]
3064 : [ 6.47219e-006 ]
3065 : [ 6.47501e-006 ]
3066 : [ 6.36431e-006 ]
3067 : [ 6.32479e-006 ]
3068 : [ 6.27846e-006 ]
3069 : [ 6.47308e-006 ]
3070 : [ 6.41162e-006 ]
3071 : [ 6.35713e-006 ]
3072 : [ 6.28152e-006 ]
3073 : [ 6.34474e-006 ]
3074 : [ 6.43421e-006 ]
3075 : [ 6.45153e-006 ]
3076 : [ 6.27072e-006 ]
3077 : [ 6.27549e-006 ]
3078 : [ 6.41619e-006 ]
3079 : [ 6.28464e-006 ]
3080 : [ 6.37145e-006 ]
3081 : [ 6.38192e-006 ]
3082 : [ 6.39513e-006 ]
3083 : [ 6.26991e-006 ]
3084 : [ 6.47072e-006 ]
3085 : [ 6.47161e-006 ]
3086 : [ 6.45042e-006 ]
3087 : [ 6.29634e-006 ]
3088 : [ 6.47458e-006 ]
3089 : [ 6.43698e-006 ]
3090 : [ 6.46293e-006 ]
3091 : [ 6.45332e-006 ]
3092 : [ 6.26908e-006 ]
3093 : [ 6.32024e-006 ]
3094 : [ 6.28864e-006 ]
3095 : [ 6.32972e-006 ]
3096 : [ 6.4382e-006  ]
3097 : [ 6.42617e-006 ]
3098 : [ 6.46681e-006 ]
3099 : [ 6.44762e-006 ]
3100 : [ 6.47497e-006 ]
3101 : [ 6.28126e-006 ]
3102 : [ 6.46788e-006 ]
3103 : [ 6.45801e-006 ]
3104 : [ 6.39465e-006 ]
3105 : [ 6.32411e-006 ]
3106 : [ 6.39938e-006 ]
3107 : [ 6.47328e-006 ]
3108 : [ 6.45894e-006 ]
3109 : [ 6.46747e-006 ]
3110 : [ 6.26887e-006 ]
3111 : [ 6.41339e-006 ]
3112 : [ 6.27235e-006 ]
3113 : [ 6.45377e-006 ]
3114 : [ 6.26846e-006 ]
3115 : [ 6.47246e-006 ]
3116 : [ 6.36681e-006 ]
3117 : [ 6.46982e-006 ]
3118 : [ 6.47516e-006 ]
3119 : [ 6.2715e-006  ]
3120 : [ 6.46919e-006 ]
3121 : [ 6.27336e-006 ]
3122 : [ 6.32139e-006 ]
3123 : [ 6.40283e-006 ]
3124 : [ 6.47515e-006 ]
3125 : [ 6.46561e-006 ]
3126 : [ 6.41592e-006 ]
3127 : [ 6.26896e-006 ]
3128 : [ 6.47579e-006 ]
3129 : [ 6.28855e-006 ]
3130 : [ 6.47604e-006 ]
3131 : [ 6.42049e-006 ]
3132 : [ 6.467e-006   ]
3133 : [ 6.33381e-006 ]
3134 : [ 6.27195e-006 ]
3135 : [ 6.31448e-006 ]
3136 : [ 6.35648e-006 ]
3137 : [ 6.31135e-006 ]
3138 : [ 6.46917e-006 ]
3139 : [ 6.28822e-006 ]
3140 : [ 6.43842e-006 ]
3141 : [ 6.42736e-006 ]
3142 : [ 6.42245e-006 ]
3143 : [ 6.44033e-006 ]
3144 : [ 6.45378e-006 ]
3145 : [ 6.41949e-006 ]
3146 : [ 6.34973e-006 ]
3147 : [ 6.46289e-006 ]
3148 : [ 6.47606e-006 ]
3149 : [ 6.28431e-006 ]
3150 : [ 6.41246e-006 ]
3151 : [ 6.32596e-006 ]
3152 : [ 6.47492e-006 ]
3153 : [ 6.30148e-006 ]
3154 : [ 6.30995e-006 ]
3155 : [ 6.27603e-006 ]
3156 : [ 6.43912e-006 ]
3157 : [ 6.39175e-006 ]
3158 : [ 6.27633e-006 ]
3159 : [ 6.27291e-006 ]
3160 : [ 6.33086e-006 ]
3161 : [ 6.27488e-006 ]
3162 : [ 6.39104e-006 ]
3163 : [ 6.28054e-006 ]
3164 : [ 6.34438e-006 ]
3165 : [ 6.27334e-006 ]
3166 : [ 6.28223e-006 ]
3167 : [ 6.43463e-006 ]
3168 : [ 6.26897e-006 ]
3169 : [ 6.26977e-006 ]
3170 : [ 6.27098e-006 ]
3171 : [ 6.4723e-006  ]
3172 : [ 6.29534e-006 ]
3173 : [ 6.2976e-006  ]
3174 : [ 6.4202e-006  ]
3175 : [ 6.47529e-006 ]
3176 : [ 6.47606e-006 ]
3177 : [ 6.30872e-006 ]
3178 : [ 6.29041e-006 ]
3179 : [ 6.27161e-006 ]
3180 : [ 6.4553e-006  ]
3181 : [ 6.34183e-006 ]
3182 : [ 6.44572e-006 ]
3183 : [ 6.32544e-006 ]
3184 : [ 6.43312e-006 ]
3185 : [ 6.28005e-006 ]
3186 : [ 6.44401e-006 ]
3187 : [ 6.38025e-006 ]
3188 : [ 6.33516e-006 ]
3189 : [ 6.47421e-006 ]
3190 : [ 6.45349e-006 ]
3191 : [ 6.47381e-006 ]
3192 : [ 6.26983e-006 ]
3193 : [ 6.44778e-006 ]
3194 : [ 6.30949e-006 ]
3195 : [ 6.44239e-006 ]
3196 : [ 6.28722e-006 ]
3197 : [ 6.47499e-006 ]
3198 : [ 6.2769e-006  ]
3199 : [ 6.43564e-006 ]
3200 : [ 6.26974e-006 ]
3201 : [ 6.40725e-006 ]
3202 : [ 6.35554e-006 ]
3203 : [ 6.41561e-006 ]
3204 : [ 6.46211e-006 ]
3205 : [ 6.44258e-006 ]
3206 : [ 6.44947e-006 ]
3207 : [ 6.46902e-006 ]
3208 : [ 6.29321e-006 ]
3209 : [ 6.40406e-006 ]
3210 : [ 6.44916e-006 ]
3211 : [ 6.42292e-006 ]
3212 : [ 6.47499e-006 ]
3213 : [ 6.28378e-006 ]
3214 : [ 6.33018e-006 ]
3215 : [ 6.27898e-006 ]
3216 : [ 6.46585e-006 ]
3217 : [ 6.33714e-006 ]
3218 : [ 6.27878e-006 ]
3219 : [ 6.46965e-006 ]
3220 : [ 6.31012e-006 ]
3221 : [ 6.43521e-006 ]
3222 : [ 6.26863e-006 ]
3223 : [ 6.47486e-006 ]
3224 : [ 6.44125e-006 ]
3225 : [ 6.26856e-006 ]
3226 : [ 6.357e-006   ]
3227 : [ 6.26883e-006 ]
3228 : [ 6.4319e-006  ]
3229 : [ 6.47055e-006 ]
3230 : [ 6.47574e-006 ]
3231 : [ 6.45799e-006 ]
3232 : [ 6.29241e-006 ]
3233 : [ 6.4398e-006  ]
3234 : [ 6.29553e-006 ]
3235 : [ 6.42861e-006 ]
3236 : [ 6.44975e-006 ]
3237 : [ 6.43802e-006 ]
3238 : [ 6.47476e-006 ]
3239 : [ 6.27028e-006 ]
3240 : [ 6.4098e-006  ]
3241 : [ 6.46207e-006 ]
3242 : [ 6.2731e-006  ]
3243 : [ 6.27372e-006 ]
3244 : [ 6.42361e-006 ]
3245 : [ 6.45071e-006 ]
3246 : [ 6.3058e-006  ]
3247 : [ 6.43467e-006 ]
3248 : [ 6.46942e-006 ]
3249 : [ 6.42204e-006 ]
3250 : [ 6.44858e-006 ]
3251 : [ 6.32402e-006 ]
3252 : [ 6.27337e-006 ]
3253 : [ 6.29274e-006 ]
3254 : [ 6.46928e-006 ]
3255 : [ 6.29831e-006 ]
3256 : [ 6.38509e-006 ]
3257 : [ 6.45175e-006 ]
3258 : [ 6.26912e-006 ]
3259 : [ 6.30718e-006 ]
3260 : [ 6.27402e-006 ]
3261 : [ 6.39028e-006 ]
3262 : [ 6.33793e-006 ]
3263 : [ 6.28112e-006 ]
3264 : [ 6.31053e-006 ]
3265 : [ 6.28183e-006 ]
3266 : [ 6.37172e-006 ]
3267 : [ 6.43396e-006 ]
3268 : [ 6.476e-006   ]
3269 : [ 6.29944e-006 ]
3270 : [ 6.47589e-006 ]
3271 : [ 6.27349e-006 ]
3272 : [ 6.28339e-006 ]
3273 : [ 6.29004e-006 ]
3274 : [ 6.47158e-006 ]
3275 : [ 6.29506e-006 ]
3276 : [ 6.26883e-006 ]
3277 : [ 6.44835e-006 ]
3278 : [ 6.41244e-006 ]
3279 : [ 6.47609e-006 ]
3280 : [ 6.28481e-006 ]
3281 : [ 6.47608e-006 ]
3282 : [ 6.43763e-006 ]
3283 : [ 6.39505e-006 ]
3284 : [ 6.32723e-006 ]
3285 : [ 6.27896e-006 ]
3286 : [ 6.27208e-006 ]
3287 : [ 6.32145e-006 ]
3288 : [ 6.28376e-006 ]
3289 : [ 6.46853e-006 ]
3290 : [ 6.45287e-006 ]
3291 : [ 6.47603e-006 ]
3292 : [ 6.42034e-006 ]
3293 : [ 6.33192e-006 ]
3294 : [ 6.26856e-006 ]
3295 : [ 6.44288e-006 ]
3296 : [ 6.32426e-006 ]
3297 : [ 6.42637e-006 ]
3298 : [ 6.32291e-006 ]
3299 : [ 6.30035e-006 ]
3300 : [ 6.26845e-006 ]
3301 : [ 6.32209e-006 ]
3302 : [ 6.31456e-006 ]
3303 : [ 6.40878e-006 ]
3304 : [ 6.32469e-006 ]
3305 : [ 6.27714e-006 ]
3306 : [ 6.45792e-006 ]
3307 : [ 6.27657e-006 ]
3308 : [ 6.47605e-006 ]
3309 : [ 6.26961e-006 ]
3310 : [ 6.27631e-006 ]
3311 : [ 6.27624e-006 ]
3312 : [ 6.45938e-006 ]
3313 : [ 6.47478e-006 ]
3314 : [ 6.39187e-006 ]
3315 : [ 6.47598e-006 ]
3316 : [ 6.45764e-006 ]
3317 : [ 6.44137e-006 ]
3318 : [ 6.33287e-006 ]
3319 : [ 6.45294e-006 ]
3320 : [ 6.3273e-006  ]
3321 : [ 6.39973e-006 ]
3322 : [ 6.47598e-006 ]
3323 : [ 6.43832e-006 ]
3324 : [ 6.39688e-006 ]
3325 : [ 6.47595e-006 ]
3326 : [ 6.27127e-006 ]
3327 : [ 6.44545e-006 ]
3328 : [ 6.46519e-006 ]
3329 : [ 6.40287e-006 ]
3330 : [ 6.27477e-006 ]
3331 : [ 6.27777e-006 ]
3332 : [ 6.27066e-006 ]
3333 : [ 6.4559e-006  ]
3334 : [ 6.29034e-006 ]
3335 : [ 6.32816e-006 ]
3336 : [ 6.47503e-006 ]
3337 : [ 6.4733e-006  ]
3338 : [ 6.3872e-006  ]
3339 : [ 6.30749e-006 ]
3340 : [ 6.45926e-006 ]
3341 : [ 6.2993e-006  ]
3342 : [ 6.47575e-006 ]
3343 : [ 6.34835e-006 ]
3344 : [ 6.26849e-006 ]
3345 : [ 6.28805e-006 ]
3346 : [ 6.44623e-006 ]
3347 : [ 6.42387e-006 ]
3348 : [ 6.29393e-006 ]
3349 : [ 6.44043e-006 ]
3350 : [ 6.33918e-006 ]
3351 : [ 6.33346e-006 ]
3352 : [ 6.47372e-006 ]
3353 : [ 6.26892e-006 ]
3354 : [ 6.27336e-006 ]
3355 : [ 6.37959e-006 ]
3356 : [ 6.33873e-006 ]
3357 : [ 6.38015e-006 ]
3358 : [ 6.30578e-006 ]
3359 : [ 6.35379e-006 ]
3360 : [ 6.36092e-006 ]
3361 : [ 6.45138e-006 ]
3362 : [ 6.29669e-006 ]
3363 : [ 6.33277e-006 ]
3364 : [ 6.30891e-006 ]
3365 : [ 6.28197e-006 ]
3366 : [ 6.30364e-006 ]
3367 : [ 6.31395e-006 ]
3368 : [ 6.27116e-006 ]
3369 : [ 6.3737e-006  ]
3370 : [ 6.36635e-006 ]
3371 : [ 6.35051e-006 ]
3372 : [ 6.43329e-006 ]
3373 : [ 6.30189e-006 ]
3374 : [ 6.3267e-006  ]
3375 : [ 6.26851e-006 ]
3376 : [ 6.3229e-006  ]
3377 : [ 6.40719e-006 ]
3378 : [ 6.35834e-006 ]
3379 : [ 6.3362e-006  ]
3380 : [ 6.41399e-006 ]
3381 : [ 6.43014e-006 ]
3382 : [ 6.46625e-006 ]
3383 : [ 6.28219e-006 ]
3384 : [ 6.43965e-006 ]
3385 : [ 6.31514e-006 ]
3386 : [ 6.46157e-006 ]
3387 : [ 6.33552e-006 ]
3388 : [ 6.47192e-006 ]
3389 : [ 6.3129e-006  ]
3390 : [ 6.37602e-006 ]
3391 : [ 6.26924e-006 ]
3392 : [ 6.45594e-006 ]
3393 : [ 6.45037e-006 ]
3394 : [ 6.26965e-006 ]
3395 : [ 6.27717e-006 ]
3396 : [ 6.28087e-006 ]
3397 : [ 6.46826e-006 ]
3398 : [ 6.32054e-006 ]
3399 : [ 6.46014e-006 ]
3400 : [ 6.26993e-006 ]
3401 : [ 6.47596e-006 ]
3402 : [ 6.2734e-006  ]
3403 : [ 6.34067e-006 ]
3404 : [ 6.27348e-006 ]
3405 : [ 6.43266e-006 ]
3406 : [ 6.47128e-006 ]
3407 : [ 6.43393e-006 ]
3408 : [ 6.30352e-006 ]
3409 : [ 6.46398e-006 ]
3410 : [ 6.47171e-006 ]
3411 : [ 6.43973e-006 ]
3412 : [ 6.26973e-006 ]
3413 : [ 6.46491e-006 ]
3414 : [ 6.44429e-006 ]
3415 : [ 6.45615e-006 ]
3416 : [ 6.32792e-006 ]
3417 : [ 6.38012e-006 ]
3418 : [ 6.47051e-006 ]
3419 : [ 6.33707e-006 ]
3420 : [ 6.30888e-006 ]
3421 : [ 6.32065e-006 ]
3422 : [ 6.28033e-006 ]
3423 : [ 6.44267e-006 ]
3424 : [ 6.37403e-006 ]
3425 : [ 6.47533e-006 ]
3426 : [ 6.41624e-006 ]
3427 : [ 6.27669e-006 ]
3428 : [ 6.34242e-006 ]
3429 : [ 6.27513e-006 ]
3430 : [ 6.31295e-006 ]
3431 : [ 6.26941e-006 ]
3432 : [ 6.46239e-006 ]
3433 : [ 6.44755e-006 ]
3434 : [ 6.27966e-006 ]
3435 : [ 6.47561e-006 ]
3436 : [ 6.42794e-006 ]
3437 : [ 6.27359e-006 ]
3438 : [ 6.46745e-006 ]
3439 : [ 6.47585e-006 ]
3440 : [ 6.27196e-006 ]
3441 : [ 6.43724e-006 ]
3442 : [ 6.42623e-006 ]
3443 : [ 6.42915e-006 ]
3444 : [ 6.39524e-006 ]
3445 : [ 6.41778e-006 ]
3446 : [ 6.29614e-006 ]
3447 : [ 6.47436e-006 ]
3448 : [ 6.45506e-006 ]
3449 : [ 6.29048e-006 ]
3450 : [ 6.39694e-006 ]
3451 : [ 6.46478e-006 ]
3452 : [ 6.28788e-006 ]
3453 : [ 6.42678e-006 ]
3454 : [ 6.47545e-006 ]
3455 : [ 6.33501e-006 ]
3456 : [ 6.42945e-006 ]
3457 : [ 6.3259e-006  ]
3458 : [ 6.2959e-006  ]
3459 : [ 6.31282e-006 ]
3460 : [ 6.30695e-006 ]
3461 : [ 6.42203e-006 ]
3462 : [ 6.28913e-006 ]
3463 : [ 6.46469e-006 ]
3464 : [ 6.43956e-006 ]
3465 : [ 6.44869e-006 ]
3466 : [ 6.38088e-006 ]
3467 : [ 6.37831e-006 ]
3468 : [ 6.35102e-006 ]
3469 : [ 6.39715e-006 ]
3470 : [ 6.29085e-006 ]
3471 : [ 6.41344e-006 ]
3472 : [ 6.3305e-006  ]
3473 : [ 6.4631e-006  ]
3474 : [ 6.45525e-006 ]
3475 : [ 6.35084e-006 ]
3476 : [ 6.38258e-006 ]
3477 : [ 6.29726e-006 ]
3478 : [ 6.33087e-006 ]
3479 : [ 6.34551e-006 ]
3480 : [ 6.46761e-006 ]
3481 : [ 6.40098e-006 ]
3482 : [ 6.46216e-006 ]
3483 : [ 6.29465e-006 ]
3484 : [ 6.27163e-006 ]
3485 : [ 6.29967e-006 ]
3486 : [ 6.42534e-006 ]
3487 : [ 6.4645e-006  ]
3488 : [ 6.45837e-006 ]
3489 : [ 6.36737e-006 ]
3490 : [ 6.35134e-006 ]
3491 : [ 6.47181e-006 ]
3492 : [ 6.32172e-006 ]
3493 : [ 6.36633e-006 ]
3494 : [ 6.47216e-006 ]
3495 : [ 6.47603e-006 ]
3496 : [ 6.28291e-006 ]
3497 : [ 6.42831e-006 ]
3498 : [ 6.46432e-006 ]
3499 : [ 6.32167e-006 ]
3500 : [ 6.41414e-006 ]
3501 : [ 6.36774e-006 ]
3502 : [ 6.27471e-006 ]
3503 : [ 6.27976e-006 ]
3504 : [ 6.44437e-006 ]
3505 : [ 6.27095e-006 ]
3506 : [ 6.42896e-006 ]
3507 : [ 6.30159e-006 ]
3508 : [ 6.43413e-006 ]
3509 : [ 6.26936e-006 ]
3510 : [ 6.37485e-006 ]
3511 : [ 6.45485e-006 ]
3512 : [ 6.33235e-006 ]
3513 : [ 6.33176e-006 ]
3514 : [ 6.32105e-006 ]
3515 : [ 6.4357e-006  ]
3516 : [ 6.28491e-006 ]
3517 : [ 6.27235e-006 ]
3518 : [ 6.44592e-006 ]
3519 : [ 6.2695e-006  ]
3520 : [ 6.2756e-006  ]
3521 : [ 6.47126e-006 ]
3522 : [ 6.45558e-006 ]
3523 : [ 6.28254e-006 ]
3524 : [ 6.47021e-006 ]
3525 : [ 6.28715e-006 ]
3526 : [ 6.47579e-006 ]
3527 : [ 6.36916e-006 ]
3528 : [ 6.28954e-006 ]
3529 : [ 6.47603e-006 ]
3530 : [ 6.4247e-006  ]
3531 : [ 6.27296e-006 ]
3532 : [ 6.27365e-006 ]
3533 : [ 6.47387e-006 ]
3534 : [ 6.46707e-006 ]
3535 : [ 6.36782e-006 ]
3536 : [ 6.35285e-006 ]
3537 : [ 6.35201e-006 ]
3538 : [ 6.28071e-006 ]
3539 : [ 6.42613e-006 ]
3540 : [ 6.47478e-006 ]
3541 : [ 6.45046e-006 ]
3542 : [ 6.4088e-006  ]
3543 : [ 6.41497e-006 ]
3544 : [ 6.33882e-006 ]
3545 : [ 6.47491e-006 ]
3546 : [ 6.47457e-006 ]
3547 : [ 6.36957e-006 ]
3548 : [ 6.26853e-006 ]
3549 : [ 6.44445e-006 ]
3550 : [ 6.30446e-006 ]
3551 : [ 6.26902e-006 ]
3552 : [ 6.47399e-006 ]
3553 : [ 6.40658e-006 ]
3554 : [ 6.2692e-006  ]
3555 : [ 6.39781e-006 ]
3556 : [ 6.43193e-006 ]
3557 : [ 6.47607e-006 ]
3558 : [ 6.28965e-006 ]
3559 : [ 6.3012e-006  ]
3560 : [ 6.37836e-006 ]
3561 : [ 6.46221e-006 ]
3562 : [ 6.31222e-006 ]
3563 : [ 6.46923e-006 ]
3564 : [ 6.45475e-006 ]
3565 : [ 6.37474e-006 ]
3566 : [ 6.46729e-006 ]
3567 : [ 6.37971e-006 ]
3568 : [ 6.41254e-006 ]
3569 : [ 6.46672e-006 ]
3570 : [ 6.34092e-006 ]
3571 : [ 6.27104e-006 ]
3572 : [ 6.42098e-006 ]
3573 : [ 6.42909e-006 ]
3574 : [ 6.38775e-006 ]
3575 : [ 6.44427e-006 ]
3576 : [ 6.3409e-006  ]
3577 : [ 6.47522e-006 ]
3578 : [ 6.43977e-006 ]
3579 : [ 6.27126e-006 ]
3580 : [ 6.27256e-006 ]
3581 : [ 6.37271e-006 ]
3582 : [ 6.45133e-006 ]
3583 : [ 6.44369e-006 ]
3584 : [ 6.33559e-006 ]
3585 : [ 6.42477e-006 ]
3586 : [ 6.31776e-006 ]
3587 : [ 6.27798e-006 ]
3588 : [ 6.42228e-006 ]
3589 : [ 6.47498e-006 ]
3590 : [ 6.2876e-006  ]
3591 : [ 6.28075e-006 ]
3592 : [ 6.44404e-006 ]
3593 : [ 6.28187e-006 ]
3594 : [ 6.27525e-006 ]
3595 : [ 6.45649e-006 ]
3596 : [ 6.27491e-006 ]
3597 : [ 6.35135e-006 ]
3598 : [ 6.27339e-006 ]
3599 : [ 6.29359e-006 ]
3600 : [ 6.47032e-006 ]
3601 : [ 6.27637e-006 ]
3602 : [ 6.47523e-006 ]
3603 : [ 6.26937e-006 ]
3604 : [ 6.45497e-006 ]
3605 : [ 6.45868e-006 ]
3606 : [ 6.38787e-006 ]
3607 : [ 6.26893e-006 ]
3608 : [ 6.32037e-006 ]
3609 : [ 6.31405e-006 ]
3610 : [ 6.47576e-006 ]
3611 : [ 6.44291e-006 ]
3612 : [ 6.26876e-006 ]
3613 : [ 6.43616e-006 ]
3614 : [ 6.28448e-006 ]
3615 : [ 6.26882e-006 ]
3616 : [ 6.33619e-006 ]
3617 : [ 6.44031e-006 ]
3618 : [ 6.4663e-006  ]
3619 : [ 6.3047e-006  ]
3620 : [ 6.42556e-006 ]
3621 : [ 6.30852e-006 ]
3622 : [ 6.282e-006   ]
3623 : [ 6.32531e-006 ]
3624 : [ 6.31093e-006 ]
3625 : [ 6.27579e-006 ]
3626 : [ 6.26846e-006 ]
3627 : [ 6.2687e-006  ]
3628 : [ 6.32412e-006 ]
3629 : [ 6.40147e-006 ]
3630 : [ 6.45191e-006 ]
3631 : [ 6.26956e-006 ]
3632 : [ 6.43388e-006 ]
3633 : [ 6.26878e-006 ]
3634 : [ 6.47116e-006 ]
3635 : [ 6.29557e-006 ]
3636 : [ 6.34749e-006 ]
3637 : [ 6.37957e-006 ]
3638 : [ 6.31568e-006 ]
3639 : [ 6.29526e-006 ]
3640 : [ 6.36561e-006 ]
3641 : [ 6.26854e-006 ]
3642 : [ 6.27117e-006 ]
3643 : [ 6.45353e-006 ]
3644 : [ 6.47577e-006 ]
3645 : [ 6.47052e-006 ]
3646 : [ 6.47609e-006 ]
3647 : [ 6.45078e-006 ]
3648 : [ 6.30374e-006 ]
3649 : [ 6.46103e-006 ]
3650 : [ 6.30205e-006 ]
3651 : [ 6.26851e-006 ]
3652 : [ 6.29233e-006 ]
3653 : [ 6.26848e-006 ]
3654 : [ 6.41684e-006 ]
3655 : [ 6.47047e-006 ]
3656 : [ 6.30759e-006 ]
3657 : [ 6.35557e-006 ]
3658 : [ 6.39846e-006 ]
3659 : [ 6.42305e-006 ]
3660 : [ 6.47219e-006 ]
3661 : [ 6.47423e-006 ]
3662 : [ 6.31608e-006 ]
3663 : [ 6.35045e-006 ]
3664 : [ 6.43665e-006 ]
3665 : [ 6.26845e-006 ]
3666 : [ 6.27105e-006 ]
3667 : [ 6.28308e-006 ]
3668 : [ 6.30125e-006 ]
3669 : [ 6.29782e-006 ]
3670 : [ 6.27454e-006 ]
3671 : [ 6.32903e-006 ]
3672 : [ 6.46475e-006 ]
3673 : [ 6.27023e-006 ]
3674 : [ 6.37798e-006 ]
3675 : [ 6.44412e-006 ]
3676 : [ 6.32143e-006 ]
3677 : [ 6.47564e-006 ]
3678 : [ 6.42656e-006 ]
3679 : [ 6.47504e-006 ]
3680 : [ 6.27321e-006 ]
3681 : [ 6.42411e-006 ]
3682 : [ 6.2935e-006  ]
3683 : [ 6.44513e-006 ]
3684 : [ 6.44686e-006 ]
3685 : [ 6.47594e-006 ]
3686 : [ 6.31959e-006 ]
3687 : [ 6.46781e-006 ]
3688 : [ 6.47609e-006 ]
3689 : [ 6.43382e-006 ]
3690 : [ 6.31328e-006 ]
3691 : [ 6.31848e-006 ]
3692 : [ 6.39682e-006 ]
3693 : [ 6.33175e-006 ]
3694 : [ 6.31453e-006 ]
3695 : [ 6.26848e-006 ]
3696 : [ 6.45393e-006 ]
3697 : [ 6.27595e-006 ]
3698 : [ 6.42288e-006 ]
3699 : [ 6.46873e-006 ]
3700 : [ 6.27208e-006 ]
3701 : [ 6.2847e-006  ]
3702 : [ 6.26938e-006 ]
3703 : [ 6.47434e-006 ]
3704 : [ 6.42472e-006 ]
3705 : [ 6.32836e-006 ]
3706 : [ 6.41157e-006 ]
3707 : [ 6.34645e-006 ]
3708 : [ 6.40575e-006 ]
3709 : [ 6.43802e-006 ]
3710 : [ 6.30255e-006 ]
3711 : [ 6.35962e-006 ]
3712 : [ 6.44029e-006 ]
3713 : [ 6.43116e-006 ]
3714 : [ 6.29574e-006 ]
3715 : [ 6.27093e-006 ]
3716 : [ 6.35925e-006 ]
3717 : [ 6.44383e-006 ]
3718 : [ 6.26871e-006 ]
3719 : [ 6.29452e-006 ]
3720 : [ 6.28255e-006 ]
3721 : [ 6.37319e-006 ]
3722 : [ 6.27676e-006 ]
3723 : [ 6.47496e-006 ]
3724 : [ 6.36208e-006 ]
3725 : [ 6.31843e-006 ]
3726 : [ 6.30366e-006 ]
3727 : [ 6.27074e-006 ]
3728 : [ 6.2798e-006  ]
3729 : [ 6.42033e-006 ]
3730 : [ 6.27103e-006 ]
3731 : [ 6.35253e-006 ]
3732 : [ 6.36606e-006 ]
3733 : [ 6.47526e-006 ]
3734 : [ 6.35209e-006 ]
3735 : [ 6.37191e-006 ]
3736 : [ 6.45384e-006 ]
3737 : [ 6.31441e-006 ]
3738 : [ 6.34621e-006 ]
3739 : [ 6.28383e-006 ]
3740 : [ 6.46507e-006 ]
3741 : [ 6.43368e-006 ]
3742 : [ 6.44299e-006 ]
3743 : [ 6.30299e-006 ]
3744 : [ 6.45625e-006 ]
3745 : [ 6.27929e-006 ]
3746 : [ 6.47446e-006 ]
3747 : [ 6.42634e-006 ]
3748 : [ 6.429e-006   ]
3749 : [ 6.31975e-006 ]
3750 : [ 6.27627e-006 ]
3751 : [ 6.44713e-006 ]
3752 : [ 6.26857e-006 ]
3753 : [ 6.34298e-006 ]
3754 : [ 6.457e-006   ]
3755 : [ 6.40456e-006 ]
3756 : [ 6.27969e-006 ]
3757 : [ 6.45759e-006 ]
3758 : [ 6.46435e-006 ]
3759 : [ 6.36746e-006 ]
3760 : [ 6.41671e-006 ]
3761 : [ 6.28299e-006 ]
3762 : [ 6.47027e-006 ]
3763 : [ 6.26925e-006 ]
3764 : [ 6.33211e-006 ]
3765 : [ 6.3242e-006  ]
3766 : [ 6.27562e-006 ]
3767 : [ 6.27079e-006 ]
3768 : [ 6.27008e-006 ]
3769 : [ 6.37886e-006 ]
3770 : [ 6.44475e-006 ]
3771 : [ 6.45305e-006 ]
3772 : [ 6.39429e-006 ]
3773 : [ 6.31832e-006 ]
3774 : [ 6.31012e-006 ]
3775 : [ 6.29707e-006 ]
3776 : [ 6.42803e-006 ]
3777 : [ 6.45967e-006 ]
3778 : [ 6.37393e-006 ]
3779 : [ 6.35721e-006 ]
3780 : [ 6.47503e-006 ]
3781 : [ 6.29196e-006 ]
3782 : [ 6.45614e-006 ]
3783 : [ 6.32354e-006 ]
3784 : [ 6.36132e-006 ]
3785 : [ 6.27756e-006 ]
3786 : [ 6.33178e-006 ]
3787 : [ 6.37373e-006 ]
3788 : [ 6.30629e-006 ]
3789 : [ 6.45054e-006 ]
3790 : [ 6.32998e-006 ]
3791 : [ 6.4035e-006  ]
3792 : [ 6.36714e-006 ]
3793 : [ 6.33206e-006 ]
3794 : [ 6.27738e-006 ]
3795 : [ 6.47604e-006 ]
3796 : [ 6.34038e-006 ]
3797 : [ 6.288e-006   ]
3798 : [ 6.29549e-006 ]
3799 : [ 6.3551e-006  ]
3800 : [ 6.42673e-006 ]
3801 : [ 6.29217e-006 ]
3802 : [ 6.27654e-006 ]
3803 : [ 6.27651e-006 ]
3804 : [ 6.43013e-006 ]
3805 : [ 6.2797e-006  ]
3806 : [ 6.296e-006   ]
3807 : [ 6.46302e-006 ]
3808 : [ 6.29151e-006 ]
3809 : [ 6.27194e-006 ]
3810 : [ 6.47593e-006 ]
3811 : [ 6.46655e-006 ]
3812 : [ 6.45169e-006 ]
3813 : [ 6.27738e-006 ]
3814 : [ 6.39526e-006 ]
3815 : [ 6.27497e-006 ]
3816 : [ 6.28877e-006 ]
3817 : [ 6.35811e-006 ]
3818 : [ 6.46748e-006 ]
3819 : [ 6.27505e-006 ]
3820 : [ 6.28344e-006 ]
3821 : [ 6.28654e-006 ]
3822 : [ 6.4747e-006  ]
3823 : [ 6.41633e-006 ]
3824 : [ 6.32116e-006 ]
3825 : [ 6.47607e-006 ]
3826 : [ 6.4511e-006  ]
3827 : [ 6.37776e-006 ]
3828 : [ 6.46057e-006 ]
3829 : [ 6.29304e-006 ]
3830 : [ 6.46452e-006 ]
3831 : [ 6.30331e-006 ]
3832 : [ 6.35092e-006 ]
3833 : [ 6.31899e-006 ]
3834 : [ 6.42688e-006 ]
3835 : [ 6.34102e-006 ]
3836 : [ 6.27023e-006 ]
3837 : [ 6.47234e-006 ]
3838 : [ 6.29048e-006 ]
3839 : [ 6.43619e-006 ]
3840 : [ 6.32901e-006 ]
3841 : [ 6.4698e-006  ]
3842 : [ 6.46502e-006 ]
3843 : [ 6.38665e-006 ]
3844 : [ 6.27201e-006 ]
3845 : [ 6.26931e-006 ]
3846 : [ 6.37812e-006 ]
3847 : [ 6.41294e-006 ]
3848 : [ 6.26985e-006 ]
3849 : [ 6.42541e-006 ]
3850 : [ 6.47518e-006 ]
3851 : [ 6.30159e-006 ]
3852 : [ 6.41035e-006 ]
3853 : [ 6.44849e-006 ]
3854 : [ 6.26861e-006 ]
3855 : [ 6.39983e-006 ]
3856 : [ 6.29167e-006 ]
3857 : [ 6.30926e-006 ]
3858 : [ 6.28665e-006 ]
3859 : [ 6.3211e-006  ]
3860 : [ 6.31362e-006 ]
3861 : [ 6.47135e-006 ]
3862 : [ 6.32492e-006 ]
3863 : [ 6.31704e-006 ]
3864 : [ 6.47604e-006 ]
3865 : [ 6.26846e-006 ]
3866 : [ 6.27622e-006 ]
3867 : [ 6.28448e-006 ]
3868 : [ 6.3107e-006  ]
3869 : [ 6.26933e-006 ]
3870 : [ 6.29075e-006 ]
3871 : [ 6.28048e-006 ]
3872 : [ 6.27248e-006 ]
3873 : [ 6.42426e-006 ]
3874 : [ 6.47503e-006 ]
3875 : [ 6.41841e-006 ]
3876 : [ 6.27885e-006 ]
3877 : [ 6.42578e-006 ]
3878 : [ 6.32782e-006 ]
3879 : [ 6.31762e-006 ]
3880 : [ 6.46619e-006 ]
3881 : [ 6.37694e-006 ]
3882 : [ 6.28709e-006 ]
3883 : [ 6.47287e-006 ]
3884 : [ 6.46562e-006 ]
3885 : [ 6.30458e-006 ]
3886 : [ 6.47578e-006 ]
3887 : [ 6.45467e-006 ]
3888 : [ 6.26915e-006 ]
3889 : [ 6.45232e-006 ]
3890 : [ 6.26923e-006 ]
3891 : [ 6.29849e-006 ]
3892 : [ 6.31901e-006 ]
3893 : [ 6.32785e-006 ]
3894 : [ 6.33836e-006 ]
3895 : [ 6.39556e-006 ]
3896 : [ 6.40488e-006 ]
3897 : [ 6.27153e-006 ]
3898 : [ 6.32329e-006 ]
3899 : [ 6.29959e-006 ]
3900 : [ 6.32816e-006 ]
3901 : [ 6.27364e-006 ]
3902 : [ 6.27311e-006 ]
3903 : [ 6.2689e-006  ]
3904 : [ 6.46601e-006 ]
3905 : [ 6.41234e-006 ]
3906 : [ 6.44552e-006 ]
3907 : [ 6.39889e-006 ]
3908 : [ 6.45077e-006 ]
3909 : [ 6.26922e-006 ]
3910 : [ 6.28592e-006 ]
3911 : [ 6.32125e-006 ]
3912 : [ 6.41706e-006 ]
3913 : [ 6.32752e-006 ]
3914 : [ 6.28799e-006 ]
3915 : [ 6.28595e-006 ]
3916 : [ 6.3441e-006  ]
3917 : [ 6.45978e-006 ]
3918 : [ 6.43214e-006 ]
3919 : [ 6.27235e-006 ]
3920 : [ 6.47609e-006 ]
3921 : [ 6.26993e-006 ]
3922 : [ 6.39415e-006 ]
3923 : [ 6.29595e-006 ]
3924 : [ 6.4286e-006  ]
3925 : [ 6.47304e-006 ]
3926 : [ 6.47505e-006 ]
3927 : [ 6.46532e-006 ]
3928 : [ 6.40324e-006 ]
3929 : [ 6.41627e-006 ]
3930 : [ 6.39721e-006 ]
3931 : [ 6.45682e-006 ]
3932 : [ 6.40348e-006 ]
3933 : [ 6.45862e-006 ]
3934 : [ 6.45433e-006 ]
3935 : [ 6.28928e-006 ]
3936 : [ 6.29898e-006 ]
3937 : [ 6.46388e-006 ]
3938 : [ 6.27033e-006 ]
3939 : [ 6.47544e-006 ]
3940 : [ 6.42833e-006 ]
3941 : [ 6.31433e-006 ]
3942 : [ 6.40536e-006 ]
3943 : [ 6.29473e-006 ]
3944 : [ 6.2962e-006  ]
3945 : [ 6.27034e-006 ]
3946 : [ 6.29602e-006 ]
3947 : [ 6.3776e-006  ]
3948 : [ 6.29449e-006 ]
3949 : [ 6.29457e-006 ]
3950 : [ 6.47586e-006 ]
3951 : [ 6.26852e-006 ]
3952 : [ 6.37791e-006 ]
3953 : [ 6.26848e-006 ]
3954 : [ 6.38373e-006 ]
3955 : [ 6.33098e-006 ]
3956 : [ 6.3823e-006  ]
3957 : [ 6.29454e-006 ]
3958 : [ 6.34173e-006 ]
3959 : [ 6.44335e-006 ]
3960 : [ 6.29661e-006 ]
3961 : [ 6.36019e-006 ]
3962 : [ 6.30536e-006 ]
3963 : [ 6.3538e-006  ]
3964 : [ 6.4738e-006  ]
3965 : [ 6.43283e-006 ]
3966 : [ 6.27865e-006 ]
3967 : [ 6.40006e-006 ]
3968 : [ 6.34561e-006 ]
3969 : [ 6.29545e-006 ]
3970 : [ 6.45906e-006 ]
3971 : [ 6.41918e-006 ]
3972 : [ 6.47254e-006 ]
3973 : [ 6.26936e-006 ]
3974 : [ 6.27047e-006 ]
3975 : [ 6.33576e-006 ]
3976 : [ 6.46885e-006 ]
3977 : [ 6.38129e-006 ]
3978 : [ 6.27428e-006 ]
3979 : [ 6.42482e-006 ]
3980 : [ 6.37839e-006 ]
3981 : [ 6.29208e-006 ]
3982 : [ 6.2686e-006  ]
3983 : [ 6.42715e-006 ]
3984 : [ 6.33731e-006 ]
3985 : [ 6.28794e-006 ]
3986 : [ 6.33127e-006 ]
3987 : [ 6.27702e-006 ]
3988 : [ 6.32341e-006 ]
3989 : [ 6.27736e-006 ]
3990 : [ 6.47384e-006 ]
3991 : [ 6.32495e-006 ]
3992 : [ 6.28052e-006 ]
3993 : [ 6.46196e-006 ]
3994 : [ 6.269e-006   ]
3995 : [ 6.46402e-006 ]
3996 : [ 6.46029e-006 ]
3997 : [ 6.34777e-006 ]
3998 : [ 6.42497e-006 ]
3999 : [ 6.45781e-006 ]
4000 : [ 6.27068e-006 ]
4001 : [ 6.37271e-006 ]
4002 : [ 6.35205e-006 ]
4003 : [ 6.31786e-006 ]
4004 : [ 6.26886e-006 ]
4005 : [ 6.47569e-006 ]
4006 : [ 6.29693e-006 ]
4007 : [ 6.27181e-006 ]
4008 : [ 6.42937e-006 ]
4009 : [ 6.2934e-006  ]
4010 : [ 6.30334e-006 ]
4011 : [ 6.26885e-006 ]
4012 : [ 6.32942e-006 ]
4013 : [ 6.47444e-006 ]
4014 : [ 6.30796e-006 ]
4015 : [ 6.42035e-006 ]
4016 : [ 6.45836e-006 ]
4017 : [ 6.31032e-006 ]
4018 : [ 6.28705e-006 ]
4019 : [ 6.27124e-006 ]
4020 : [ 6.33364e-006 ]
4021 : [ 6.41659e-006 ]
4022 : [ 6.26992e-006 ]
4023 : [ 6.43582e-006 ]
4024 : [ 6.38446e-006 ]
4025 : [ 6.29039e-006 ]
4026 : [ 6.32555e-006 ]
4027 : [ 6.47548e-006 ]
4028 : [ 6.34941e-006 ]
4029 : [ 6.47454e-006 ]
4030 : [ 6.42242e-006 ]
4031 : [ 6.38958e-006 ]
4032 : [ 6.27533e-006 ]
4033 : [ 6.31936e-006 ]
4034 : [ 6.47603e-006 ]
4035 : [ 6.46861e-006 ]
4036 : [ 6.26986e-006 ]
4037 : [ 6.28313e-006 ]
4038 : [ 6.2788e-006  ]
4039 : [ 6.45557e-006 ]
4040 : [ 6.45217e-006 ]
4041 : [ 6.41262e-006 ]
4042 : [ 6.27324e-006 ]
4043 : [ 6.2978e-006  ]
4044 : [ 6.38671e-006 ]
4045 : [ 6.47483e-006 ]
4046 : [ 6.26949e-006 ]
4047 : [ 6.42674e-006 ]
4048 : [ 6.43137e-006 ]
4049 : [ 6.32685e-006 ]
4050 : [ 6.45666e-006 ]
4051 : [ 6.47595e-006 ]
4052 : [ 6.27801e-006 ]
4053 : [ 6.2864e-006  ]
4054 : [ 6.42038e-006 ]
4055 : [ 6.27236e-006 ]
4056 : [ 6.4746e-006  ]
4057 : [ 6.47609e-006 ]
4058 : [ 6.39437e-006 ]
4059 : [ 6.281e-006   ]
4060 : [ 6.3513e-006  ]
4061 : [ 6.44684e-006 ]
4062 : [ 6.27515e-006 ]
4063 : [ 6.42118e-006 ]
4064 : [ 6.29658e-006 ]
4065 : [ 6.44391e-006 ]
4066 : [ 6.33173e-006 ]
4067 : [ 6.39569e-006 ]
4068 : [ 6.2854e-006  ]
4069 : [ 6.30621e-006 ]
4070 : [ 6.44457e-006 ]
4071 : [ 6.3114e-006  ]
4072 : [ 6.27085e-006 ]
4073 : [ 6.30153e-006 ]
4074 : [ 6.33002e-006 ]
4075 : [ 6.46547e-006 ]
4076 : [ 6.47117e-006 ]
4077 : [ 6.2851e-006  ]
4078 : [ 6.36357e-006 ]
4079 : [ 6.32892e-006 ]
4080 : [ 6.27427e-006 ]
4081 : [ 6.44612e-006 ]
4082 : [ 6.43151e-006 ]
4083 : [ 6.45209e-006 ]
4084 : [ 6.26905e-006 ]
4085 : [ 6.30398e-006 ]
4086 : [ 6.29013e-006 ]
4087 : [ 6.31784e-006 ]
4088 : [ 6.30323e-006 ]
4089 : [ 6.27173e-006 ]
4090 : [ 6.29475e-006 ]
4091 : [ 6.41971e-006 ]
4092 : [ 6.47609e-006 ]
4093 : [ 6.29519e-006 ]
4094 : [ 6.41675e-006 ]
4095 : [ 6.47556e-006 ]
4096 : [ 6.30138e-006 ]
4097 : [ 6.27531e-006 ]
4098 : [ 6.34071e-006 ]
4099 : [ 6.46385e-006 ]
4100 : [ 6.29065e-006 ]
4101 : [ 6.26922e-006 ]
4102 : [ 6.47582e-006 ]
4103 : [ 6.30201e-006 ]
4104 : [ 6.46296e-006 ]
4105 : [ 6.46219e-006 ]
4106 : [ 6.3413e-006  ]
4107 : [ 6.47186e-006 ]
4108 : [ 6.31925e-006 ]
4109 : [ 6.4633e-006  ]
4110 : [ 6.33728e-006 ]
4111 : [ 6.27563e-006 ]
4112 : [ 6.28229e-006 ]
4113 : [ 6.3177e-006  ]
4114 : [ 6.4669e-006  ]
4115 : [ 6.47348e-006 ]
4116 : [ 6.46955e-006 ]
4117 : [ 6.47433e-006 ]
4118 : [ 6.33972e-006 ]
4119 : [ 6.30857e-006 ]
4120 : [ 6.33713e-006 ]
4121 : [ 6.32448e-006 ]
4122 : [ 6.46998e-006 ]
4123 : [ 6.33818e-006 ]
4124 : [ 6.27495e-006 ]
4125 : [ 6.32465e-006 ]
4126 : [ 6.28695e-006 ]
4127 : [ 6.47519e-006 ]
4128 : [ 6.41861e-006 ]
4129 : [ 6.44705e-006 ]
4130 : [ 6.44666e-006 ]
4131 : [ 6.28167e-006 ]
4132 : [ 6.41323e-006 ]
4133 : [ 6.46024e-006 ]
4134 : [ 6.3036e-006  ]
4135 : [ 6.46195e-006 ]
4136 : [ 6.32487e-006 ]
4137 : [ 6.28322e-006 ]
4138 : [ 6.29107e-006 ]
4139 : [ 6.29961e-006 ]
4140 : [ 6.43371e-006 ]
4141 : [ 6.44267e-006 ]
4142 : [ 6.36424e-006 ]
4143 : [ 6.42119e-006 ]
4144 : [ 6.42408e-006 ]
4145 : [ 6.43006e-006 ]
4146 : [ 6.47516e-006 ]
4147 : [ 6.43884e-006 ]
4148 : [ 6.41355e-006 ]
4149 : [ 6.36375e-006 ]
4150 : [ 6.43743e-006 ]
4151 : [ 6.28952e-006 ]
4152 : [ 6.44688e-006 ]
4153 : [ 6.3283e-006  ]
4154 : [ 6.29568e-006 ]
4155 : [ 6.34383e-006 ]
4156 : [ 6.35643e-006 ]
4157 : [ 6.34179e-006 ]
4158 : [ 6.44844e-006 ]
4159 : [ 6.42322e-006 ]
4160 : [ 6.4749e-006  ]
4161 : [ 6.27454e-006 ]
4162 : [ 6.27393e-006 ]
4163 : [ 6.28248e-006 ]
4164 : [ 6.44978e-006 ]
4165 : [ 6.47415e-006 ]
4166 : [ 6.26877e-006 ]
4167 : [ 6.30978e-006 ]
4168 : [ 6.4012e-006  ]
4169 : [ 6.44903e-006 ]
4170 : [ 6.39059e-006 ]
4171 : [ 6.28615e-006 ]
4172 : [ 6.41368e-006 ]
4173 : [ 6.32121e-006 ]
4174 : [ 6.4706e-006  ]
4175 : [ 6.30123e-006 ]
4176 : [ 6.31622e-006 ]
4177 : [ 6.466e-006   ]
4178 : [ 6.26847e-006 ]
4179 : [ 6.28989e-006 ]
4180 : [ 6.42638e-006 ]
4181 : [ 6.30205e-006 ]
4182 : [ 6.26913e-006 ]
4183 : [ 6.47062e-006 ]
4184 : [ 6.47455e-006 ]
4185 : [ 6.47601e-006 ]
4186 : [ 6.28118e-006 ]
4187 : [ 6.27643e-006 ]
4188 : [ 6.26886e-006 ]
4189 : [ 6.45861e-006 ]
4190 : [ 6.46625e-006 ]
4191 : [ 6.45792e-006 ]
4192 : [ 6.4488e-006  ]
4193 : [ 6.31232e-006 ]
4194 : [ 6.30581e-006 ]
4195 : [ 6.30556e-006 ]
4196 : [ 6.43775e-006 ]
4197 : [ 6.26952e-006 ]
4198 : [ 6.26851e-006 ]
4199 : [ 6.46328e-006 ]
4200 : [ 6.26972e-006 ]
4201 : [ 6.30652e-006 ]
4202 : [ 6.33165e-006 ]
4203 : [ 6.44858e-006 ]
4204 : [ 6.36658e-006 ]
4205 : [ 6.47589e-006 ]
4206 : [ 6.3236e-006  ]
4207 : [ 6.32743e-006 ]
4208 : [ 6.47285e-006 ]
4209 : [ 6.28462e-006 ]
4210 : [ 6.3935e-006  ]
4211 : [ 6.47595e-006 ]
4212 : [ 6.4423e-006  ]
4213 : [ 6.45098e-006 ]
4214 : [ 6.26884e-006 ]
4215 : [ 6.35434e-006 ]
4216 : [ 6.3004e-006  ]
4217 : [ 6.31642e-006 ]
4218 : [ 6.2805e-006  ]
4219 : [ 6.35124e-006 ]
4220 : [ 6.28659e-006 ]
4221 : [ 6.45202e-006 ]
4222 : [ 6.32859e-006 ]
4223 : [ 6.47005e-006 ]
4224 : [ 6.27293e-006 ]
4225 : [ 6.28723e-006 ]
4226 : [ 6.47605e-006 ]
4227 : [ 6.40478e-006 ]
4228 : [ 6.47441e-006 ]
4229 : [ 6.47597e-006 ]
4230 : [ 6.28431e-006 ]
4231 : [ 6.28012e-006 ]
4232 : [ 6.3546e-006  ]
4233 : [ 6.46984e-006 ]
4234 : [ 6.26965e-006 ]
4235 : [ 6.45499e-006 ]
4236 : [ 6.4356e-006  ]
4237 : [ 6.30528e-006 ]
4238 : [ 6.31684e-006 ]
4239 : [ 6.39164e-006 ]
4240 : [ 6.42374e-006 ]
4241 : [ 6.47531e-006 ]
4242 : [ 6.42725e-006 ]
4243 : [ 6.27082e-006 ]
4244 : [ 6.28167e-006 ]
4245 : [ 6.37899e-006 ]
4246 : [ 6.44169e-006 ]
4247 : [ 6.27747e-006 ]
4248 : [ 6.3228e-006  ]
4249 : [ 6.26845e-006 ]
4250 : [ 6.44709e-006 ]
4251 : [ 6.42636e-006 ]
4252 : [ 6.30382e-006 ]
4253 : [ 6.46193e-006 ]
4254 : [ 6.29687e-006 ]
4255 : [ 6.27909e-006 ]
4256 : [ 6.47459e-006 ]
4257 : [ 6.3191e-006  ]
4258 : [ 6.28895e-006 ]
4259 : [ 6.47441e-006 ]
4260 : [ 6.2993e-006  ]
4261 : [ 6.44442e-006 ]
4262 : [ 6.31482e-006 ]
4263 : [ 6.36185e-006 ]
4264 : [ 6.47379e-006 ]
4265 : [ 6.47564e-006 ]
4266 : [ 6.31772e-006 ]
4267 : [ 6.42825e-006 ]
4268 : [ 6.30738e-006 ]
4269 : [ 6.2751e-006  ]
4270 : [ 6.43114e-006 ]
4271 : [ 6.32761e-006 ]
4272 : [ 6.47367e-006 ]
4273 : [ 6.39296e-006 ]
4274 : [ 6.32525e-006 ]
4275 : [ 6.3328e-006  ]
4276 : [ 6.47484e-006 ]
4277 : [ 6.30742e-006 ]
4278 : [ 6.34411e-006 ]
4279 : [ 6.28146e-006 ]
4280 : [ 6.47599e-006 ]
4281 : [ 6.35578e-006 ]
4282 : [ 6.46481e-006 ]
4283 : [ 6.46891e-006 ]
4284 : [ 6.28236e-006 ]
4285 : [ 6.47572e-006 ]
4286 : [ 6.47593e-006 ]
4287 : [ 6.45016e-006 ]
4288 : [ 6.46754e-006 ]
4289 : [ 6.32913e-006 ]
4290 : [ 6.27184e-006 ]
4291 : [ 6.4717e-006  ]
4292 : [ 6.29536e-006 ]
4293 : [ 6.41573e-006 ]
4294 : [ 6.26846e-006 ]
4295 : [ 6.27201e-006 ]
4296 : [ 6.32702e-006 ]
4297 : [ 6.27392e-006 ]
4298 : [ 6.47209e-006 ]
4299 : [ 6.47246e-006 ]
4300 : [ 6.39701e-006 ]
4301 : [ 6.47561e-006 ]
4302 : [ 6.47592e-006 ]
4303 : [ 6.35909e-006 ]
4304 : [ 6.33108e-006 ]
4305 : [ 6.27675e-006 ]
4306 : [ 6.28005e-006 ]
4307 : [ 6.29346e-006 ]
4308 : [ 6.27297e-006 ]
4309 : [ 6.41737e-006 ]
4310 : [ 6.30282e-006 ]
4311 : [ 6.39882e-006 ]
4312 : [ 6.42738e-006 ]
4313 : [ 6.47041e-006 ]
4314 : [ 6.43826e-006 ]
4315 : [ 6.26972e-006 ]
4316 : [ 6.27133e-006 ]
4317 : [ 6.42875e-006 ]
4318 : [ 6.47153e-006 ]
4319 : [ 6.46268e-006 ]
4320 : [ 6.41384e-006 ]
4321 : [ 6.34064e-006 ]
4322 : [ 6.397e-006   ]
4323 : [ 6.2733e-006  ]
4324 : [ 6.27702e-006 ]
4325 : [ 6.28507e-006 ]
4326 : [ 6.29742e-006 ]
4327 : [ 6.46168e-006 ]
4328 : [ 6.43286e-006 ]
4329 : [ 6.29954e-006 ]
4330 : [ 6.34066e-006 ]
4331 : [ 6.44171e-006 ]
4332 : [ 6.39773e-006 ]
4333 : [ 6.30222e-006 ]
4334 : [ 6.31417e-006 ]
4335 : [ 6.28653e-006 ]
4336 : [ 6.32885e-006 ]
4337 : [ 6.36542e-006 ]
4338 : [ 6.27965e-006 ]
4339 : [ 6.36563e-006 ]
4340 : [ 6.43419e-006 ]
4341 : [ 6.32553e-006 ]
4342 : [ 6.46991e-006 ]
4343 : [ 6.26902e-006 ]
4344 : [ 6.35506e-006 ]
4345 : [ 6.3027e-006  ]
4346 : [ 6.40544e-006 ]
4347 : [ 6.40874e-006 ]
4348 : [ 6.44043e-006 ]
4349 : [ 6.41597e-006 ]
4350 : [ 6.47539e-006 ]
4351 : [ 6.26847e-006 ]
4352 : [ 6.40905e-006 ]
4353 : [ 6.47307e-006 ]
4354 : [ 6.33902e-006 ]
4355 : [ 6.4142e-006  ]
4356 : [ 6.44805e-006 ]
4357 : [ 6.4549e-006  ]
4358 : [ 6.39041e-006 ]
4359 : [ 6.33308e-006 ]
4360 : [ 6.46823e-006 ]
4361 : [ 6.26901e-006 ]
4362 : [ 6.32111e-006 ]
4363 : [ 6.27027e-006 ]
4364 : [ 6.40821e-006 ]
4365 : [ 6.41796e-006 ]
4366 : [ 6.40277e-006 ]
4367 : [ 6.35274e-006 ]
4368 : [ 6.45871e-006 ]
4369 : [ 6.27403e-006 ]
4370 : [ 6.28562e-006 ]
4371 : [ 6.26952e-006 ]
4372 : [ 6.41895e-006 ]
4373 : [ 6.46618e-006 ]
4374 : [ 6.26905e-006 ]
4375 : [ 6.47462e-006 ]
4376 : [ 6.32437e-006 ]
4377 : [ 6.42203e-006 ]
4378 : [ 6.33445e-006 ]
4379 : [ 6.42864e-006 ]
4380 : [ 6.31591e-006 ]
4381 : [ 6.43743e-006 ]
4382 : [ 6.45397e-006 ]
4383 : [ 6.47601e-006 ]
4384 : [ 6.29818e-006 ]
4385 : [ 6.44932e-006 ]
4386 : [ 6.45818e-006 ]
4387 : [ 6.34617e-006 ]
4388 : [ 6.33908e-006 ]
4389 : [ 6.42712e-006 ]
4390 : [ 6.31946e-006 ]
4391 : [ 6.33619e-006 ]
4392 : [ 6.29807e-006 ]
4393 : [ 6.45313e-006 ]
4394 : [ 6.43277e-006 ]
4395 : [ 6.40987e-006 ]
4396 : [ 6.27303e-006 ]
4397 : [ 6.42644e-006 ]
4398 : [ 6.44468e-006 ]
4399 : [ 6.27176e-006 ]
4400 : [ 6.30339e-006 ]
4401 : [ 6.31717e-006 ]
4402 : [ 6.46798e-006 ]
4403 : [ 6.37706e-006 ]
4404 : [ 6.33022e-006 ]
4405 : [ 6.42769e-006 ]
4406 : [ 6.27734e-006 ]
4407 : [ 6.2984e-006  ]
4408 : [ 6.41559e-006 ]
4409 : [ 6.2979e-006  ]
4410 : [ 6.31407e-006 ]
4411 : [ 6.46514e-006 ]
4412 : [ 6.4751e-006  ]
4413 : [ 6.44726e-006 ]
4414 : [ 6.29689e-006 ]
4415 : [ 6.42427e-006 ]
4416 : [ 6.32363e-006 ]
4417 : [ 6.27916e-006 ]
4418 : [ 6.46814e-006 ]
4419 : [ 6.44872e-006 ]
4420 : [ 6.47036e-006 ]
4421 : [ 6.27777e-006 ]
4422 : [ 6.45146e-006 ]
4423 : [ 6.46644e-006 ]
4424 : [ 6.4206e-006  ]
4425 : [ 6.28889e-006 ]
4426 : [ 6.30495e-006 ]
4427 : [ 6.39166e-006 ]
4428 : [ 6.45545e-006 ]
4429 : [ 6.26869e-006 ]
4430 : [ 6.30057e-006 ]
4431 : [ 6.28723e-006 ]
4432 : [ 6.47372e-006 ]
4433 : [ 6.43896e-006 ]
4434 : [ 6.47471e-006 ]
4435 : [ 6.46275e-006 ]
4436 : [ 6.26877e-006 ]
4437 : [ 6.43133e-006 ]
4438 : [ 6.27431e-006 ]
4439 : [ 6.36133e-006 ]
4440 : [ 6.28189e-006 ]
4441 : [ 6.45043e-006 ]
4442 : [ 6.2692e-006  ]
4443 : [ 6.29042e-006 ]
4444 : [ 6.45424e-006 ]
4445 : [ 6.32655e-006 ]
4446 : [ 6.29922e-006 ]
4447 : [ 6.27017e-006 ]
4448 : [ 6.47504e-006 ]
4449 : [ 6.29524e-006 ]
4450 : [ 6.42621e-006 ]
4451 : [ 6.40649e-006 ]
4452 : [ 6.47609e-006 ]
4453 : [ 6.27009e-006 ]
4454 : [ 6.30568e-006 ]
4455 : [ 6.36525e-006 ]
4456 : [ 6.41825e-006 ]
4457 : [ 6.35823e-006 ]
4458 : [ 6.29286e-006 ]
4459 : [ 6.44983e-006 ]
4460 : [ 6.44649e-006 ]
4461 : [ 6.42798e-006 ]
4462 : [ 6.45859e-006 ]
4463 : [ 6.29321e-006 ]
4464 : [ 6.28069e-006 ]
4465 : [ 6.28111e-006 ]
4466 : [ 6.44577e-006 ]
4467 : [ 6.27925e-006 ]
4468 : [ 6.326e-006   ]
4469 : [ 6.27761e-006 ]
4470 : [ 6.34536e-006 ]
4471 : [ 6.47608e-006 ]
4472 : [ 6.26847e-006 ]
4473 : [ 6.27499e-006 ]
4474 : [ 6.31011e-006 ]
4475 : [ 6.27527e-006 ]
4476 : [ 6.41533e-006 ]
4477 : [ 6.30304e-006 ]
4478 : [ 6.2759e-006  ]
4479 : [ 6.29534e-006 ]
4480 : [ 6.28267e-006 ]
4481 : [ 6.38478e-006 ]
4482 : [ 6.31389e-006 ]
4483 : [ 6.43382e-006 ]
4484 : [ 6.46213e-006 ]
4485 : [ 6.29512e-006 ]
4486 : [ 6.476e-006   ]
4487 : [ 6.42987e-006 ]
4488 : [ 6.34779e-006 ]
4489 : [ 6.34345e-006 ]
4490 : [ 6.43759e-006 ]
4491 : [ 6.42711e-006 ]
4492 : [ 6.30295e-006 ]
4493 : [ 6.29208e-006 ]
4494 : [ 6.45291e-006 ]
4495 : [ 6.27419e-006 ]
4496 : [ 6.47514e-006 ]
4497 : [ 6.47352e-006 ]
4498 : [ 6.39906e-006 ]
4499 : [ 6.4759e-006  ]
4500 : [ 6.27176e-006 ]
4501 : [ 6.4696e-006  ]
4502 : [ 6.47578e-006 ]
4503 : [ 6.47511e-006 ]
4504 : [ 6.46066e-006 ]
4505 : [ 6.29421e-006 ]
4506 : [ 6.29691e-006 ]
4507 : [ 6.4634e-006  ]
4508 : [ 6.38984e-006 ]
4509 : [ 6.35234e-006 ]
4510 : [ 6.28517e-006 ]
4511 : [ 6.45137e-006 ]
4512 : [ 6.40269e-006 ]
4513 : [ 6.27876e-006 ]
4514 : [ 6.28203e-006 ]
4515 : [ 6.40096e-006 ]
4516 : [ 6.40824e-006 ]
4517 : [ 6.47026e-006 ]
4518 : [ 6.46901e-006 ]
4519 : [ 6.27138e-006 ]
4520 : [ 6.30375e-006 ]
4521 : [ 6.29198e-006 ]
4522 : [ 6.45501e-006 ]
4523 : [ 6.28327e-006 ]
4524 : [ 6.45951e-006 ]
4525 : [ 6.44818e-006 ]
4526 : [ 6.39583e-006 ]
4527 : [ 6.42489e-006 ]
4528 : [ 6.32179e-006 ]
4529 : [ 6.38433e-006 ]
4530 : [ 6.29559e-006 ]
4531 : [ 6.43946e-006 ]
4532 : [ 6.46773e-006 ]
4533 : [ 6.37718e-006 ]
4534 : [ 6.40345e-006 ]
4535 : [ 6.47592e-006 ]
4536 : [ 6.30817e-006 ]
4537 : [ 6.27504e-006 ]
4538 : [ 6.41925e-006 ]
4539 : [ 6.2786e-006  ]
4540 : [ 6.47584e-006 ]
4541 : [ 6.30774e-006 ]
4542 : [ 6.44814e-006 ]
4543 : [ 6.45081e-006 ]
4544 : [ 6.27648e-006 ]
4545 : [ 6.47576e-006 ]
4546 : [ 6.27466e-006 ]
4547 : [ 6.27584e-006 ]
4548 : [ 6.46904e-006 ]
4549 : [ 6.26957e-006 ]
4550 : [ 6.42077e-006 ]
4551 : [ 6.45054e-006 ]
4552 : [ 6.31264e-006 ]
4553 : [ 6.46297e-006 ]
4554 : [ 6.26897e-006 ]
4555 : [ 6.34961e-006 ]
4556 : [ 6.4264e-006  ]
4557 : [ 6.27012e-006 ]
4558 : [ 6.44552e-006 ]
4559 : [ 6.30701e-006 ]
4560 : [ 6.40371e-006 ]
4561 : [ 6.39238e-006 ]
4562 : [ 6.41789e-006 ]
4563 : [ 6.45641e-006 ]
4564 : [ 6.47452e-006 ]
4565 : [ 6.44568e-006 ]
4566 : [ 6.27147e-006 ]
4567 : [ 6.30452e-006 ]
4568 : [ 6.45271e-006 ]
4569 : [ 6.28272e-006 ]
4570 : [ 6.43611e-006 ]
4571 : [ 6.28413e-006 ]
4572 : [ 6.47599e-006 ]
4573 : [ 6.26894e-006 ]
4574 : [ 6.46638e-006 ]
4575 : [ 6.46945e-006 ]
4576 : [ 6.45643e-006 ]
4577 : [ 6.4236e-006  ]
4578 : [ 6.47597e-006 ]
4579 : [ 6.27389e-006 ]
4580 : [ 6.28588e-006 ]
4581 : [ 6.30417e-006 ]
4582 : [ 6.43711e-006 ]
4583 : [ 6.34135e-006 ]
4584 : [ 6.47359e-006 ]
4585 : [ 6.38205e-006 ]
4586 : [ 6.44589e-006 ]
4587 : [ 6.26904e-006 ]
4588 : [ 6.44372e-006 ]
4589 : [ 6.47606e-006 ]
4590 : [ 6.44414e-006 ]
4591 : [ 6.46232e-006 ]
4592 : [ 6.47605e-006 ]
4593 : [ 6.26899e-006 ]
4594 : [ 6.3568e-006  ]
4595 : [ 6.40844e-006 ]
4596 : [ 6.31219e-006 ]
4597 : [ 6.41933e-006 ]
4598 : [ 6.3031e-006  ]
4599 : [ 6.42355e-006 ]
4600 : [ 6.4296e-006  ]
4601 : [ 6.27603e-006 ]
4602 : [ 6.47398e-006 ]
4603 : [ 6.3621e-006  ]
4604 : [ 6.47599e-006 ]
4605 : [ 6.46055e-006 ]
4606 : [ 6.46341e-006 ]
4607 : [ 6.26845e-006 ]
4608 : [ 6.29197e-006 ]
4609 : [ 6.47559e-006 ]
4610 : [ 6.47552e-006 ]
4611 : [ 6.26847e-006 ]
4612 : [ 6.4689e-006  ]
4613 : [ 6.45415e-006 ]
4614 : [ 6.28577e-006 ]
4615 : [ 6.47591e-006 ]
4616 : [ 6.33215e-006 ]
4617 : [ 6.26849e-006 ]
4618 : [ 6.30276e-006 ]
4619 : [ 6.47569e-006 ]
4620 : [ 6.28069e-006 ]
4621 : [ 6.29814e-006 ]
4622 : [ 6.474e-006   ]
4623 : [ 6.41609e-006 ]
4624 : [ 6.47604e-006 ]
4625 : [ 6.27495e-006 ]
4626 : [ 6.40171e-006 ]
4627 : [ 6.3527e-006  ]
4628 : [ 6.30649e-006 ]
4629 : [ 6.41648e-006 ]
4630 : [ 6.44533e-006 ]
4631 : [ 6.32557e-006 ]
4632 : [ 6.43068e-006 ]
4633 : [ 6.27012e-006 ]
4634 : [ 6.41983e-006 ]
4635 : [ 6.29429e-006 ]
4636 : [ 6.29524e-006 ]
4637 : [ 6.28857e-006 ]
4638 : [ 6.30327e-006 ]
4639 : [ 6.33947e-006 ]
4640 : [ 6.47495e-006 ]
4641 : [ 6.29355e-006 ]
4642 : [ 6.45638e-006 ]
4643 : [ 6.29733e-006 ]
4644 : [ 6.47608e-006 ]
4645 : [ 6.46499e-006 ]
4646 : [ 6.30528e-006 ]
4647 : [ 6.3092e-006  ]
4648 : [ 6.47308e-006 ]
4649 : [ 6.27613e-006 ]
4650 : [ 6.29278e-006 ]
4651 : [ 6.44365e-006 ]
4652 : [ 6.36758e-006 ]
4653 : [ 6.32513e-006 ]
4654 : [ 6.47597e-006 ]
4655 : [ 6.43255e-006 ]
4656 : [ 6.32449e-006 ]
4657 : [ 6.42227e-006 ]
4658 : [ 6.27077e-006 ]
4659 : [ 6.46849e-006 ]
4660 : [ 6.42019e-006 ]
4661 : [ 6.45871e-006 ]
4662 : [ 6.26953e-006 ]
4663 : [ 6.30439e-006 ]
4664 : [ 6.43543e-006 ]
4665 : [ 6.3089e-006  ]
4666 : [ 6.47055e-006 ]
4667 : [ 6.28184e-006 ]
4668 : [ 6.44358e-006 ]
4669 : [ 6.33889e-006 ]
4670 : [ 6.44481e-006 ]
4671 : [ 6.29289e-006 ]
4672 : [ 6.3965e-006  ]
4673 : [ 6.29055e-006 ]
4674 : [ 6.43279e-006 ]
4675 : [ 6.3021e-006  ]
4676 : [ 6.45678e-006 ]
4677 : [ 6.28502e-006 ]
4678 : [ 6.47593e-006 ]
4679 : [ 6.26879e-006 ]
4680 : [ 6.47093e-006 ]
4681 : [ 6.34359e-006 ]
4682 : [ 6.35019e-006 ]
4683 : [ 6.41653e-006 ]
4684 : [ 6.26911e-006 ]
4685 : [ 6.38661e-006 ]
4686 : [ 6.28524e-006 ]
4687 : [ 6.31526e-006 ]
4688 : [ 6.47498e-006 ]
4689 : [ 6.26916e-006 ]
4690 : [ 6.47159e-006 ]
4691 : [ 6.44925e-006 ]
4692 : [ 6.46222e-006 ]
4693 : [ 6.47321e-006 ]
4694 : [ 6.38458e-006 ]
4695 : [ 6.39031e-006 ]
4696 : [ 6.2964e-006  ]
4697 : [ 6.2892e-006  ]
4698 : [ 6.26956e-006 ]
4699 : [ 6.41245e-006 ]
4700 : [ 6.32302e-006 ]
4701 : [ 6.42603e-006 ]
4702 : [ 6.39229e-006 ]
4703 : [ 6.40146e-006 ]
4704 : [ 6.39376e-006 ]
4705 : [ 6.46965e-006 ]
4706 : [ 6.44423e-006 ]
4707 : [ 6.29941e-006 ]
4708 : [ 6.30602e-006 ]
4709 : [ 6.3163e-006  ]
4710 : [ 6.45319e-006 ]
4711 : [ 6.29318e-006 ]
4712 : [ 6.46309e-006 ]
4713 : [ 6.29308e-006 ]
4714 : [ 6.34296e-006 ]
4715 : [ 6.27086e-006 ]
4716 : [ 6.27377e-006 ]
4717 : [ 6.4556e-006  ]
4718 : [ 6.2905e-006  ]
4719 : [ 6.26845e-006 ]
4720 : [ 6.29928e-006 ]
4721 : [ 6.39693e-006 ]
4722 : [ 6.29017e-006 ]
4723 : [ 6.3273e-006  ]
4724 : [ 6.47506e-006 ]
4725 : [ 6.47509e-006 ]
4726 : [ 6.31201e-006 ]
4727 : [ 6.29389e-006 ]
4728 : [ 6.32376e-006 ]
4729 : [ 6.33156e-006 ]
4730 : [ 6.47571e-006 ]
4731 : [ 6.47592e-006 ]
4732 : [ 6.31313e-006 ]
4733 : [ 6.44589e-006 ]
4734 : [ 6.47475e-006 ]
4735 : [ 6.32315e-006 ]
4736 : [ 6.2698e-006  ]
4737 : [ 6.3546e-006  ]
4738 : [ 6.46969e-006 ]
4739 : [ 6.45345e-006 ]
4740 : [ 6.33466e-006 ]
4741 : [ 6.42736e-006 ]
4742 : [ 6.33066e-006 ]
4743 : [ 6.41393e-006 ]
4744 : [ 6.47598e-006 ]
4745 : [ 6.43605e-006 ]
4746 : [ 6.47255e-006 ]
4747 : [ 6.3107e-006  ]
4748 : [ 6.39789e-006 ]
4749 : [ 6.47519e-006 ]
4750 : [ 6.45581e-006 ]
4751 : [ 6.394e-006   ]
4752 : [ 6.47603e-006 ]
4753 : [ 6.47533e-006 ]
4754 : [ 6.43957e-006 ]
4755 : [ 6.42077e-006 ]
4756 : [ 6.42539e-006 ]
4757 : [ 6.47333e-006 ]
4758 : [ 6.27801e-006 ]
4759 : [ 6.47252e-006 ]
4760 : [ 6.46609e-006 ]
4761 : [ 6.33898e-006 ]
4762 : [ 6.27157e-006 ]
4763 : [ 6.30939e-006 ]
4764 : [ 6.32227e-006 ]
4765 : [ 6.29636e-006 ]
4766 : [ 6.47246e-006 ]
4767 : [ 6.44884e-006 ]
4768 : [ 6.47575e-006 ]
4769 : [ 6.36126e-006 ]
4770 : [ 6.4742e-006  ]
4771 : [ 6.45818e-006 ]
4772 : [ 6.44151e-006 ]
4773 : [ 6.42922e-006 ]
4774 : [ 6.26977e-006 ]
4775 : [ 6.39434e-006 ]
4776 : [ 6.41082e-006 ]
4777 : [ 6.43188e-006 ]
4778 : [ 6.28135e-006 ]
4779 : [ 6.28045e-006 ]
4780 : [ 6.46464e-006 ]
4781 : [ 6.47609e-006 ]
4782 : [ 6.33118e-006 ]
4783 : [ 6.36945e-006 ]
4784 : [ 6.37144e-006 ]
4785 : [ 6.28174e-006 ]
4786 : [ 6.27553e-006 ]
4787 : [ 6.38529e-006 ]
4788 : [ 6.28179e-006 ]
4789 : [ 6.37456e-006 ]
4790 : [ 6.28874e-006 ]
4791 : [ 6.47586e-006 ]
4792 : [ 6.46228e-006 ]
4793 : [ 6.28019e-006 ]
4794 : [ 6.4545e-006  ]
4795 : [ 6.27894e-006 ]
4796 : [ 6.35767e-006 ]
4797 : [ 6.47479e-006 ]
4798 : [ 6.47609e-006 ]
4799 : [ 6.47216e-006 ]
4800 : [ 6.33504e-006 ]
4801 : [ 6.37863e-006 ]
4802 : [ 6.43861e-006 ]
4803 : [ 6.46567e-006 ]
4804 : [ 6.36378e-006 ]
4805 : [ 6.31156e-006 ]
4806 : [ 6.35212e-006 ]
4807 : [ 6.47124e-006 ]
4808 : [ 6.40016e-006 ]
4809 : [ 6.46314e-006 ]
4810 : [ 6.44504e-006 ]
4811 : [ 6.44641e-006 ]
4812 : [ 6.30038e-006 ]
4813 : [ 6.45729e-006 ]
4814 : [ 6.31148e-006 ]
4815 : [ 6.43454e-006 ]
4816 : [ 6.41372e-006 ]
4817 : [ 6.28532e-006 ]
4818 : [ 6.40346e-006 ]
4819 : [ 6.45894e-006 ]
4820 : [ 6.42117e-006 ]
4821 : [ 6.33371e-006 ]
4822 : [ 6.35017e-006 ]
4823 : [ 6.45714e-006 ]
4824 : [ 6.28151e-006 ]
4825 : [ 6.32261e-006 ]
4826 : [ 6.29079e-006 ]
4827 : [ 6.47224e-006 ]
4828 : [ 6.27753e-006 ]
4829 : [ 6.4674e-006  ]
4830 : [ 6.32776e-006 ]
4831 : [ 6.29092e-006 ]
4832 : [ 6.45589e-006 ]
4833 : [ 6.32298e-006 ]
4834 : [ 6.46616e-006 ]
4835 : [ 6.45866e-006 ]
4836 : [ 6.42899e-006 ]
4837 : [ 6.32268e-006 ]
4838 : [ 6.26878e-006 ]
4839 : [ 6.42216e-006 ]
4840 : [ 6.4497e-006  ]
4841 : [ 6.44784e-006 ]
4842 : [ 6.45872e-006 ]
4843 : [ 6.29478e-006 ]
4844 : [ 6.46114e-006 ]
4845 : [ 6.32974e-006 ]
4846 : [ 6.37116e-006 ]
4847 : [ 6.38621e-006 ]
4848 : [ 6.45886e-006 ]
4849 : [ 6.27103e-006 ]
4850 : [ 6.26887e-006 ]
4851 : [ 6.32262e-006 ]
4852 : [ 6.37121e-006 ]
4853 : [ 6.36118e-006 ]
4854 : [ 6.35475e-006 ]
4855 : [ 6.3272e-006  ]
4856 : [ 6.27053e-006 ]
4857 : [ 6.32141e-006 ]
4858 : [ 6.47599e-006 ]
4859 : [ 6.29699e-006 ]
4860 : [ 6.28849e-006 ]
4861 : [ 6.33085e-006 ]
4862 : [ 6.40247e-006 ]
4863 : [ 6.47136e-006 ]
4864 : [ 6.46534e-006 ]
4865 : [ 6.32283e-006 ]
4866 : [ 6.34136e-006 ]
4867 : [ 6.27385e-006 ]
4868 : [ 6.29207e-006 ]
4869 : [ 6.46869e-006 ]
4870 : [ 6.32075e-006 ]
4871 : [ 6.45939e-006 ]
4872 : [ 6.2774e-006  ]
4873 : [ 6.32108e-006 ]
4874 : [ 6.46833e-006 ]
4875 : [ 6.285e-006   ]
4876 : [ 6.46608e-006 ]
4877 : [ 6.27032e-006 ]
4878 : [ 6.28042e-006 ]
4879 : [ 6.26845e-006 ]
4880 : [ 6.47426e-006 ]
4881 : [ 6.26857e-006 ]
4882 : [ 6.27109e-006 ]
4883 : [ 6.27398e-006 ]
4884 : [ 6.47502e-006 ]
4885 : [ 6.27097e-006 ]
4886 : [ 6.38587e-006 ]
4887 : [ 6.46268e-006 ]
4888 : [ 6.38598e-006 ]
4889 : [ 6.45016e-006 ]
4890 : [ 6.31096e-006 ]
4891 : [ 6.43852e-006 ]
4892 : [ 6.47507e-006 ]
4893 : [ 6.4711e-006  ]
4894 : [ 6.4759e-006  ]
4895 : [ 6.2836e-006  ]
4896 : [ 6.28047e-006 ]
4897 : [ 6.47504e-006 ]
4898 : [ 6.27339e-006 ]
4899 : [ 6.27849e-006 ]
4900 : [ 6.45994e-006 ]
4901 : [ 6.47315e-006 ]
4902 : [ 6.38622e-006 ]
4903 : [ 6.47137e-006 ]
4904 : [ 6.47457e-006 ]
4905 : [ 6.4459e-006  ]
4906 : [ 6.30693e-006 ]
4907 : [ 6.31245e-006 ]
4908 : [ 6.3502e-006  ]
4909 : [ 6.41091e-006 ]
4910 : [ 6.34326e-006 ]
4911 : [ 6.35678e-006 ]
4912 : [ 6.46605e-006 ]
4913 : [ 6.27003e-006 ]
4914 : [ 6.46032e-006 ]
4915 : [ 6.43969e-006 ]
4916 : [ 6.2794e-006  ]
4917 : [ 6.46792e-006 ]
4918 : [ 6.39274e-006 ]
4919 : [ 6.32236e-006 ]
4920 : [ 6.3532e-006  ]
4921 : [ 6.26852e-006 ]
4922 : [ 6.30334e-006 ]
4923 : [ 6.43209e-006 ]
4924 : [ 6.27534e-006 ]
4925 : [ 6.47387e-006 ]
4926 : [ 6.30467e-006 ]
4927 : [ 6.32189e-006 ]
4928 : [ 6.27198e-006 ]
4929 : [ 6.47444e-006 ]
4930 : [ 6.43874e-006 ]
4931 : [ 6.42799e-006 ]
4932 : [ 6.42353e-006 ]
4933 : [ 6.32223e-006 ]
4934 : [ 6.32719e-006 ]
4935 : [ 6.3736e-006  ]
4936 : [ 6.43596e-006 ]
4937 : [ 6.46446e-006 ]
4938 : [ 6.27931e-006 ]
4939 : [ 6.46877e-006 ]
4940 : [ 6.45379e-006 ]
4941 : [ 6.43847e-006 ]
4942 : [ 6.45314e-006 ]
4943 : [ 6.47594e-006 ]
4944 : [ 6.35207e-006 ]
4945 : [ 6.27618e-006 ]
4946 : [ 6.47503e-006 ]
4947 : [ 6.28343e-006 ]
4948 : [ 6.27835e-006 ]
4949 : [ 6.44599e-006 ]
4950 : [ 6.26866e-006 ]
4951 : [ 6.26864e-006 ]
4952 : [ 6.47572e-006 ]
4953 : [ 6.46601e-006 ]
4954 : [ 6.26845e-006 ]
4955 : [ 6.45059e-006 ]
4956 : [ 6.30825e-006 ]
4957 : [ 6.44904e-006 ]
4958 : [ 6.2991e-006  ]
4959 : [ 6.33111e-006 ]
4960 : [ 6.47503e-006 ]
4961 : [ 6.29631e-006 ]
4962 : [ 6.27186e-006 ]
4963 : [ 6.44183e-006 ]
4964 : [ 6.33762e-006 ]
4965 : [ 6.30506e-006 ]
4966 : [ 6.4476e-006  ]
4967 : [ 6.30985e-006 ]
4968 : [ 6.42343e-006 ]
4969 : [ 6.47184e-006 ]
4970 : [ 6.47374e-006 ]
4971 : [ 6.47596e-006 ]
4972 : [ 6.32395e-006 ]
4973 : [ 6.30292e-006 ]
4974 : [ 6.43336e-006 ]
4975 : [ 6.3137e-006  ]
4976 : [ 6.40482e-006 ]
4977 : [ 6.29761e-006 ]
4978 : [ 6.36948e-006 ]
4979 : [ 6.28261e-006 ]
4980 : [ 6.27699e-006 ]
4981 : [ 6.2775e-006  ]
4982 : [ 6.4178e-006  ]
4983 : [ 6.32355e-006 ]
4984 : [ 6.42224e-006 ]
4985 : [ 6.46338e-006 ]
4986 : [ 6.4655e-006  ]
4987 : [ 6.32692e-006 ]
4988 : [ 6.27407e-006 ]
4989 : [ 6.3002e-006  ]
4990 : [ 6.36632e-006 ]
4991 : [ 6.298e-006   ]
4992 : [ 6.37693e-006 ]
4993 : [ 6.43805e-006 ]
4994 : [ 6.47389e-006 ]
4995 : [ 6.41774e-006 ]
4996 : [ 6.47014e-006 ]
4997 : [ 6.46767e-006 ]
4998 : [ 6.38539e-006 ]
4999 : [ 6.26849e-006 ]
5000 : [ 6.26845e-006 ]
5001 : [ 6.41631e-006 ]
5002 : [ 6.44663e-006 ]
5003 : [ 6.27384e-006 ]
5004 : [ 6.47423e-006 ]
5005 : [ 6.47527e-006 ]
5006 : [ 6.47595e-006 ]
5007 : [ 6.28348e-006 ]
5008 : [ 6.37972e-006 ]
5009 : [ 6.29315e-006 ]
5010 : [ 6.26969e-006 ]
5011 : [ 6.45084e-006 ]
5012 : [ 6.41051e-006 ]
5013 : [ 6.31038e-006 ]
5014 : [ 6.28479e-006 ]
5015 : [ 6.26879e-006 ]
5016 : [ 6.27121e-006 ]
5017 : [ 6.44173e-006 ]
5018 : [ 6.28012e-006 ]
5019 : [ 6.45749e-006 ]
5020 : [ 6.30022e-006 ]
5021 : [ 6.29029e-006 ]
5022 : [ 6.45487e-006 ]
5023 : [ 6.32338e-006 ]
5024 : [ 6.27595e-006 ]
5025 : [ 6.29912e-006 ]
5026 : [ 6.34132e-006 ]
5027 : [ 6.47339e-006 ]
5028 : [ 6.35842e-006 ]
5029 : [ 6.31905e-006 ]
5030 : [ 6.38479e-006 ]
5031 : [ 6.44932e-006 ]
5032 : [ 6.28358e-006 ]
5033 : [ 6.47587e-006 ]
5034 : [ 6.47478e-006 ]
5035 : [ 6.30007e-006 ]
5036 : [ 6.39843e-006 ]
5037 : [ 6.47225e-006 ]
5038 : [ 6.27735e-006 ]
5039 : [ 6.46735e-006 ]
5040 : [ 6.30503e-006 ]
5041 : [ 6.46189e-006 ]
5042 : [ 6.26927e-006 ]
5043 : [ 6.26867e-006 ]
5044 : [ 6.36581e-006 ]
5045 : [ 6.27461e-006 ]
5046 : [ 6.32952e-006 ]
5047 : [ 6.47467e-006 ]
5048 : [ 6.26862e-006 ]
5049 : [ 6.44111e-006 ]
5050 : [ 6.46529e-006 ]
5051 : [ 6.42932e-006 ]
5052 : [ 6.27365e-006 ]
5053 : [ 6.44375e-006 ]
5054 : [ 6.28895e-006 ]
5055 : [ 6.44588e-006 ]
5056 : [ 6.27021e-006 ]
5057 : [ 6.46293e-006 ]
5058 : [ 6.43164e-006 ]
5059 : [ 6.36898e-006 ]
5060 : [ 6.45672e-006 ]
5061 : [ 6.33333e-006 ]
5062 : [ 6.27226e-006 ]
5063 : [ 6.27647e-006 ]
5064 : [ 6.30973e-006 ]
5065 : [ 6.26953e-006 ]
5066 : [ 6.47187e-006 ]
5067 : [ 6.27117e-006 ]
5068 : [ 6.27415e-006 ]
5069 : [ 6.39127e-006 ]
5070 : [ 6.33814e-006 ]
5071 : [ 6.4244e-006  ]
5072 : [ 6.26951e-006 ]
5073 : [ 6.31433e-006 ]
5074 : [ 6.27079e-006 ]
5075 : [ 6.47503e-006 ]
5076 : [ 6.29687e-006 ]
5077 : [ 6.2763e-006  ]
5078 : [ 6.39882e-006 ]
5079 : [ 6.46019e-006 ]
5080 : [ 6.28954e-006 ]
5081 : [ 6.46209e-006 ]
5082 : [ 6.35991e-006 ]
5083 : [ 6.42076e-006 ]
5084 : [ 6.33359e-006 ]
5085 : [ 6.44923e-006 ]
5086 : [ 6.31211e-006 ]
5087 : [ 6.41953e-006 ]
5088 : [ 6.27202e-006 ]
5089 : [ 6.45797e-006 ]
5090 : [ 6.28812e-006 ]
5091 : [ 6.27299e-006 ]
5092 : [ 6.46457e-006 ]
5093 : [ 6.41941e-006 ]
5094 : [ 6.34393e-006 ]
5095 : [ 6.27614e-006 ]
5096 : [ 6.37245e-006 ]
5097 : [ 6.31249e-006 ]
5098 : [ 6.44005e-006 ]
5099 : [ 6.31432e-006 ]
5100 : [ 6.32445e-006 ]
5101 : [ 6.41737e-006 ]
5102 : [ 6.34762e-006 ]
5103 : [ 6.44645e-006 ]
5104 : [ 6.4629e-006  ]
5105 : [ 6.4693e-006  ]
5106 : [ 6.26847e-006 ]
5107 : [ 6.31772e-006 ]
5108 : [ 6.47401e-006 ]
5109 : [ 6.46803e-006 ]
5110 : [ 6.44305e-006 ]
5111 : [ 6.33924e-006 ]
5112 : [ 6.45936e-006 ]
5113 : [ 6.47572e-006 ]
5114 : [ 6.30598e-006 ]
5115 : [ 6.32762e-006 ]
5116 : [ 6.26848e-006 ]
5117 : [ 6.36892e-006 ]
5118 : [ 6.43106e-006 ]
5119 : [ 6.28957e-006 ]
5120 : [ 6.34165e-006 ]
5121 : [ 6.46292e-006 ]
5122 : [ 6.47522e-006 ]
5123 : [ 6.40693e-006 ]
5124 : [ 6.39465e-006 ]
5125 : [ 6.27065e-006 ]
5126 : [ 6.33938e-006 ]
5127 : [ 6.45056e-006 ]
5128 : [ 6.45312e-006 ]
5129 : [ 6.2815e-006  ]
5130 : [ 6.30858e-006 ]
5131 : [ 6.26922e-006 ]
5132 : [ 6.36226e-006 ]
5133 : [ 6.47471e-006 ]
5134 : [ 6.4454e-006  ]
5135 : [ 6.45241e-006 ]
5136 : [ 6.46052e-006 ]
5137 : [ 6.26853e-006 ]
5138 : [ 6.34057e-006 ]
5139 : [ 6.36258e-006 ]
5140 : [ 6.47276e-006 ]
5141 : [ 6.42393e-006 ]
5142 : [ 6.30223e-006 ]
5143 : [ 6.30283e-006 ]
5144 : [ 6.26908e-006 ]
5145 : [ 6.27662e-006 ]
5146 : [ 6.27832e-006 ]
5147 : [ 6.28942e-006 ]
5148 : [ 6.37451e-006 ]
5149 : [ 6.41566e-006 ]
5150 : [ 6.44996e-006 ]
5151 : [ 6.45213e-006 ]
5152 : [ 6.35072e-006 ]
5153 : [ 6.27805e-006 ]
5154 : [ 6.31277e-006 ]
5155 : [ 6.47285e-006 ]
5156 : [ 6.46407e-006 ]
5157 : [ 6.34474e-006 ]
5158 : [ 6.2728e-006  ]
5159 : [ 6.31033e-006 ]
5160 : [ 6.43503e-006 ]
5161 : [ 6.44266e-006 ]
5162 : [ 6.42484e-006 ]
5163 : [ 6.27345e-006 ]
5164 : [ 6.37029e-006 ]
5165 : [ 6.26856e-006 ]
5166 : [ 6.38936e-006 ]
5167 : [ 6.43978e-006 ]
5168 : [ 6.28381e-006 ]
5169 : [ 6.47118e-006 ]
5170 : [ 6.44433e-006 ]
5171 : [ 6.47471e-006 ]
5172 : [ 6.30667e-006 ]
5173 : [ 6.31433e-006 ]
5174 : [ 6.47099e-006 ]
5175 : [ 6.47052e-006 ]
5176 : [ 6.45036e-006 ]
5177 : [ 6.38e-006    ]
5178 : [ 6.33707e-006 ]
5179 : [ 6.28466e-006 ]
5180 : [ 6.27168e-006 ]
5181 : [ 6.42484e-006 ]
5182 : [ 6.32207e-006 ]
5183 : [ 6.29948e-006 ]
5184 : [ 6.4566e-006  ]
5185 : [ 6.34442e-006 ]
5186 : [ 6.41574e-006 ]
5187 : [ 6.43637e-006 ]
5188 : [ 6.30968e-006 ]
5189 : [ 6.47489e-006 ]
5190 : [ 6.27244e-006 ]
5191 : [ 6.45158e-006 ]
5192 : [ 6.47609e-006 ]
5193 : [ 6.33047e-006 ]
5194 : [ 6.4399e-006  ]
5195 : [ 6.29582e-006 ]
5196 : [ 6.28421e-006 ]
5197 : [ 6.45027e-006 ]
5198 : [ 6.32797e-006 ]
5199 : [ 6.32496e-006 ]
5200 : [ 6.42954e-006 ]
5201 : [ 6.26846e-006 ]
5202 : [ 6.41677e-006 ]
5203 : [ 6.28196e-006 ]
5204 : [ 6.44065e-006 ]
5205 : [ 6.45208e-006 ]
5206 : [ 6.30466e-006 ]
5207 : [ 6.31318e-006 ]
5208 : [ 6.31478e-006 ]
5209 : [ 6.26859e-006 ]
5210 : [ 6.30806e-006 ]
5211 : [ 6.2702e-006  ]
5212 : [ 6.42697e-006 ]
5213 : [ 6.47153e-006 ]
5214 : [ 6.46768e-006 ]
5215 : [ 6.47166e-006 ]
5216 : [ 6.47136e-006 ]
5217 : [ 6.26858e-006 ]
5218 : [ 6.44316e-006 ]
5219 : [ 6.31406e-006 ]
5220 : [ 6.31762e-006 ]
5221 : [ 6.47509e-006 ]
5222 : [ 6.29528e-006 ]
5223 : [ 6.47581e-006 ]
5224 : [ 6.47432e-006 ]
5225 : [ 6.47446e-006 ]
5226 : [ 6.3343e-006  ]
5227 : [ 6.41286e-006 ]
5228 : [ 6.32251e-006 ]
5229 : [ 6.35072e-006 ]
5230 : [ 6.29534e-006 ]
5231 : [ 6.37173e-006 ]
5232 : [ 6.43338e-006 ]
5233 : [ 6.42633e-006 ]
5234 : [ 6.43623e-006 ]
5235 : [ 6.47399e-006 ]
5236 : [ 6.43711e-006 ]
5237 : [ 6.44516e-006 ]
5238 : [ 6.4742e-006  ]
5239 : [ 6.30245e-006 ]
5240 : [ 6.40782e-006 ]
5241 : [ 6.4107e-006  ]
5242 : [ 6.29243e-006 ]
5243 : [ 6.39164e-006 ]
5244 : [ 6.44333e-006 ]
5245 : [ 6.45009e-006 ]
5246 : [ 6.45425e-006 ]
5247 : [ 6.44839e-006 ]
5248 : [ 6.28753e-006 ]
5249 : [ 6.27191e-006 ]
5250 : [ 6.43196e-006 ]
5251 : [ 6.32556e-006 ]
5252 : [ 6.42816e-006 ]
5253 : [ 6.28101e-006 ]
5254 : [ 6.27438e-006 ]
5255 : [ 6.47305e-006 ]
5256 : [ 6.40954e-006 ]
5257 : [ 6.2905e-006  ]
5258 : [ 6.47567e-006 ]
5259 : [ 6.3215e-006  ]
5260 : [ 6.29045e-006 ]
5261 : [ 6.41536e-006 ]
5262 : [ 6.46853e-006 ]
5263 : [ 6.47127e-006 ]
5264 : [ 6.27162e-006 ]
5265 : [ 6.40256e-006 ]
5266 : [ 6.42378e-006 ]
5267 : [ 6.47517e-006 ]
5268 : [ 6.47603e-006 ]
5269 : [ 6.47265e-006 ]
5270 : [ 6.28729e-006 ]
5271 : [ 6.28815e-006 ]
5272 : [ 6.34357e-006 ]
5273 : [ 6.27522e-006 ]
5274 : [ 6.32688e-006 ]
5275 : [ 6.39107e-006 ]
5276 : [ 6.44081e-006 ]
5277 : [ 6.28935e-006 ]
5278 : [ 6.47135e-006 ]
5279 : [ 6.46985e-006 ]
5280 : [ 6.32605e-006 ]
5281 : [ 6.26901e-006 ]
5282 : [ 6.27383e-006 ]
5283 : [ 6.4072e-006  ]
5284 : [ 6.4562e-006  ]
5285 : [ 6.47571e-006 ]
5286 : [ 6.47183e-006 ]
5287 : [ 6.4752e-006  ]
5288 : [ 6.44718e-006 ]
5289 : [ 6.44557e-006 ]
5290 : [ 6.27653e-006 ]
5291 : [ 6.46148e-006 ]
5292 : [ 6.47315e-006 ]
5293 : [ 6.32213e-006 ]
5294 : [ 6.47571e-006 ]
5295 : [ 6.47084e-006 ]
5296 : [ 6.27549e-006 ]
5297 : [ 6.39278e-006 ]
5298 : [ 6.45875e-006 ]
5299 : [ 6.31552e-006 ]
5300 : [ 6.36699e-006 ]
5301 : [ 6.28228e-006 ]
5302 : [ 6.39988e-006 ]
5303 : [ 6.4758e-006  ]
5304 : [ 6.47609e-006 ]
5305 : [ 6.4737e-006  ]
5306 : [ 6.28569e-006 ]
5307 : [ 6.28587e-006 ]
5308 : [ 6.44928e-006 ]
5309 : [ 6.4752e-006  ]
5310 : [ 6.27643e-006 ]
5311 : [ 6.46666e-006 ]
5312 : [ 6.46701e-006 ]
5313 : [ 6.3042e-006  ]
5314 : [ 6.46345e-006 ]
5315 : [ 6.47586e-006 ]
5316 : [ 6.33001e-006 ]
5317 : [ 6.44945e-006 ]
5318 : [ 6.47414e-006 ]
5319 : [ 6.45481e-006 ]
5320 : [ 6.28816e-006 ]
5321 : [ 6.29644e-006 ]
5322 : [ 6.37267e-006 ]
5323 : [ 6.4321e-006  ]
5324 : [ 6.32992e-006 ]
5325 : [ 6.47266e-006 ]
5326 : [ 6.46639e-006 ]
5327 : [ 6.33664e-006 ]
5328 : [ 6.36759e-006 ]
5329 : [ 6.27305e-006 ]
5330 : [ 6.47037e-006 ]
5331 : [ 6.2879e-006  ]
5332 : [ 6.47507e-006 ]
5333 : [ 6.29294e-006 ]
5334 : [ 6.26854e-006 ]
5335 : [ 6.36569e-006 ]
5336 : [ 6.47574e-006 ]
5337 : [ 6.42643e-006 ]
5338 : [ 6.41299e-006 ]
5339 : [ 6.2975e-006  ]
5340 : [ 6.31966e-006 ]
5341 : [ 6.41942e-006 ]
5342 : [ 6.38503e-006 ]
5343 : [ 6.28117e-006 ]
5344 : [ 6.32216e-006 ]
5345 : [ 6.47609e-006 ]
5346 : [ 6.27482e-006 ]
5347 : [ 6.29833e-006 ]
5348 : [ 6.27309e-006 ]
5349 : [ 6.31273e-006 ]
5350 : [ 6.35674e-006 ]
5351 : [ 6.41051e-006 ]
5352 : [ 6.34178e-006 ]
5353 : [ 6.45991e-006 ]
5354 : [ 6.46702e-006 ]
5355 : [ 6.42667e-006 ]
5356 : [ 6.32165e-006 ]
5357 : [ 6.41614e-006 ]
5358 : [ 6.31151e-006 ]
5359 : [ 6.27049e-006 ]
5360 : [ 6.29217e-006 ]
5361 : [ 6.26957e-006 ]
5362 : [ 6.43915e-006 ]
5363 : [ 6.41653e-006 ]
5364 : [ 6.27285e-006 ]
5365 : [ 6.46781e-006 ]
5366 : [ 6.28937e-006 ]
5367 : [ 6.44692e-006 ]
5368 : [ 6.27041e-006 ]
5369 : [ 6.28194e-006 ]
5370 : [ 6.28029e-006 ]
5371 : [ 6.35287e-006 ]
5372 : [ 6.2961e-006  ]
5373 : [ 6.4715e-006  ]
5374 : [ 6.40534e-006 ]
5375 : [ 6.26915e-006 ]
5376 : [ 6.27532e-006 ]
5377 : [ 6.46942e-006 ]
5378 : [ 6.47306e-006 ]
5379 : [ 6.4195e-006  ]
5380 : [ 6.27001e-006 ]
5381 : [ 6.42626e-006 ]
5382 : [ 6.39782e-006 ]
5383 : [ 6.2789e-006  ]
5384 : [ 6.46115e-006 ]
5385 : [ 6.43396e-006 ]
5386 : [ 6.28239e-006 ]
5387 : [ 6.43106e-006 ]
5388 : [ 6.45413e-006 ]
5389 : [ 6.28263e-006 ]
5390 : [ 6.27963e-006 ]
5391 : [ 6.27921e-006 ]
5392 : [ 6.35033e-006 ]
5393 : [ 6.32778e-006 ]
5394 : [ 6.29442e-006 ]
5395 : [ 6.28344e-006 ]
5396 : [ 6.42649e-006 ]
5397 : [ 6.43239e-006 ]
5398 : [ 6.47326e-006 ]
5399 : [ 6.31417e-006 ]
5400 : [ 6.45737e-006 ]
5401 : [ 6.34496e-006 ]
5402 : [ 6.47579e-006 ]
5403 : [ 6.469e-006   ]
5404 : [ 6.45428e-006 ]
5405 : [ 6.26846e-006 ]
5406 : [ 6.44823e-006 ]
5407 : [ 6.3113e-006  ]
5408 : [ 6.3728e-006  ]
5409 : [ 6.2756e-006  ]
5410 : [ 6.46957e-006 ]
5411 : [ 6.43563e-006 ]
5412 : [ 6.26859e-006 ]
5413 : [ 6.36418e-006 ]
5414 : [ 6.27006e-006 ]
5415 : [ 6.47436e-006 ]
5416 : [ 6.44783e-006 ]
5417 : [ 6.38972e-006 ]
5418 : [ 6.26855e-006 ]
5419 : [ 6.47505e-006 ]
5420 : [ 6.45605e-006 ]
5421 : [ 6.47505e-006 ]
5422 : [ 6.38293e-006 ]
5423 : [ 6.28418e-006 ]
5424 : [ 6.46233e-006 ]
5425 : [ 6.47609e-006 ]
5426 : [ 6.41286e-006 ]
5427 : [ 6.39191e-006 ]
5428 : [ 6.39772e-006 ]
5429 : [ 6.46492e-006 ]
5430 : [ 6.28005e-006 ]
5431 : [ 6.36227e-006 ]
5432 : [ 6.32162e-006 ]
5433 : [ 6.33351e-006 ]
5434 : [ 6.47379e-006 ]
5435 : [ 6.27503e-006 ]
5436 : [ 6.36398e-006 ]
5437 : [ 6.39433e-006 ]
5438 : [ 6.32348e-006 ]
5439 : [ 6.33938e-006 ]
5440 : [ 6.44305e-006 ]
5441 : [ 6.27758e-006 ]
5442 : [ 6.4637e-006  ]
5443 : [ 6.41297e-006 ]
5444 : [ 6.31694e-006 ]
5445 : [ 6.46218e-006 ]
5446 : [ 6.30651e-006 ]
5447 : [ 6.28787e-006 ]
5448 : [ 6.26987e-006 ]
5449 : [ 6.30124e-006 ]
5450 : [ 6.37778e-006 ]
5451 : [ 6.29222e-006 ]
5452 : [ 6.27416e-006 ]
5453 : [ 6.45717e-006 ]
5454 : [ 6.46667e-006 ]
5455 : [ 6.43996e-006 ]
5456 : [ 6.45286e-006 ]
5457 : [ 6.43017e-006 ]
5458 : [ 6.35086e-006 ]
5459 : [ 6.26907e-006 ]
5460 : [ 6.45053e-006 ]
5461 : [ 6.41608e-006 ]
5462 : [ 6.47474e-006 ]
5463 : [ 6.47439e-006 ]
5464 : [ 6.46563e-006 ]
5465 : [ 6.31243e-006 ]
5466 : [ 6.47605e-006 ]
5467 : [ 6.47536e-006 ]
5468 : [ 6.46501e-006 ]
5469 : [ 6.29777e-006 ]
5470 : [ 6.45401e-006 ]
5471 : [ 6.27599e-006 ]
5472 : [ 6.33779e-006 ]
5473 : [ 6.33539e-006 ]
5474 : [ 6.32333e-006 ]
5475 : [ 6.28807e-006 ]
5476 : [ 6.45576e-006 ]
5477 : [ 6.28229e-006 ]
5478 : [ 6.41515e-006 ]
5479 : [ 6.43632e-006 ]
5480 : [ 6.46936e-006 ]
5481 : [ 6.43306e-006 ]
5482 : [ 6.41963e-006 ]
5483 : [ 6.45429e-006 ]
5484 : [ 6.46826e-006 ]
5485 : [ 6.28753e-006 ]
5486 : [ 6.45473e-006 ]
5487 : [ 6.44344e-006 ]
5488 : [ 6.28024e-006 ]
5489 : [ 6.4506e-006  ]
5490 : [ 6.29741e-006 ]
5491 : [ 6.47609e-006 ]
5492 : [ 6.47534e-006 ]
5493 : [ 6.46571e-006 ]
5494 : [ 6.26847e-006 ]
5495 : [ 6.44504e-006 ]
5496 : [ 6.47024e-006 ]
5497 : [ 6.43996e-006 ]
5498 : [ 6.31892e-006 ]
5499 : [ 6.4262e-006  ]
5500 : [ 6.32182e-006 ]
5501 : [ 6.27386e-006 ]
5502 : [ 6.27859e-006 ]
5503 : [ 6.47109e-006 ]
5504 : [ 6.46886e-006 ]
5505 : [ 6.47068e-006 ]
5506 : [ 6.29867e-006 ]
5507 : [ 6.44831e-006 ]
5508 : [ 6.26858e-006 ]
5509 : [ 6.32098e-006 ]
5510 : [ 6.47204e-006 ]
5511 : [ 6.3012e-006  ]
5512 : [ 6.46748e-006 ]
5513 : [ 6.4345e-006  ]
5514 : [ 6.40276e-006 ]
5515 : [ 6.45513e-006 ]
5516 : [ 6.28729e-006 ]
5517 : [ 6.37032e-006 ]
5518 : [ 6.30607e-006 ]
5519 : [ 6.28417e-006 ]
5520 : [ 6.46047e-006 ]
5521 : [ 6.4579e-006  ]
5522 : [ 6.47242e-006 ]
5523 : [ 6.31774e-006 ]
5524 : [ 6.27387e-006 ]
5525 : [ 6.29603e-006 ]
5526 : [ 6.35176e-006 ]
5527 : [ 6.30397e-006 ]
5528 : [ 6.37855e-006 ]
5529 : [ 6.39909e-006 ]
5530 : [ 6.44766e-006 ]
5531 : [ 6.43167e-006 ]
5532 : [ 6.26933e-006 ]
5533 : [ 6.44059e-006 ]
5534 : [ 6.30238e-006 ]
5535 : [ 6.27687e-006 ]
5536 : [ 6.31898e-006 ]
5537 : [ 6.44573e-006 ]
5538 : [ 6.46142e-006 ]
5539 : [ 6.27209e-006 ]
5540 : [ 6.31161e-006 ]
5541 : [ 6.26919e-006 ]
5542 : [ 6.31145e-006 ]
5543 : [ 6.41593e-006 ]
5544 : [ 6.30968e-006 ]
5545 : [ 6.44337e-006 ]
5546 : [ 6.37684e-006 ]
5547 : [ 6.47133e-006 ]
5548 : [ 6.28079e-006 ]
5549 : [ 6.30515e-006 ]
5550 : [ 6.29716e-006 ]
5551 : [ 6.47061e-006 ]
5552 : [ 6.32351e-006 ]
5553 : [ 6.28831e-006 ]
5554 : [ 6.39642e-006 ]
5555 : [ 6.4342e-006  ]
5556 : [ 6.47605e-006 ]
5557 : [ 6.47185e-006 ]
5558 : [ 6.33919e-006 ]
5559 : [ 6.46575e-006 ]
5560 : [ 6.37022e-006 ]
5561 : [ 6.30951e-006 ]
5562 : [ 6.41028e-006 ]
5563 : [ 6.27837e-006 ]
5564 : [ 6.44867e-006 ]
5565 : [ 6.28428e-006 ]
5566 : [ 6.37761e-006 ]
5567 : [ 6.26888e-006 ]
5568 : [ 6.42076e-006 ]
5569 : [ 6.2771e-006  ]
5570 : [ 6.30447e-006 ]
5571 : [ 6.27018e-006 ]
5572 : [ 6.40986e-006 ]
5573 : [ 6.32105e-006 ]
5574 : [ 6.38034e-006 ]
5575 : [ 6.45518e-006 ]
5576 : [ 6.46169e-006 ]
5577 : [ 6.41638e-006 ]
5578 : [ 6.37249e-006 ]
5579 : [ 6.29707e-006 ]
5580 : [ 6.28532e-006 ]
5581 : [ 6.47542e-006 ]
5582 : [ 6.4757e-006  ]
5583 : [ 6.31195e-006 ]
5584 : [ 6.43747e-006 ]
5585 : [ 6.47597e-006 ]
5586 : [ 6.39248e-006 ]
5587 : [ 6.41989e-006 ]
5588 : [ 6.44783e-006 ]
5589 : [ 6.36707e-006 ]
5590 : [ 6.28123e-006 ]
5591 : [ 6.34412e-006 ]
5592 : [ 6.26845e-006 ]
5593 : [ 6.46355e-006 ]
5594 : [ 6.46533e-006 ]
5595 : [ 6.47608e-006 ]
5596 : [ 6.43294e-006 ]
5597 : [ 6.45096e-006 ]
5598 : [ 6.31212e-006 ]
5599 : [ 6.4749e-006  ]
5600 : [ 6.26845e-006 ]
5601 : [ 6.27632e-006 ]
5602 : [ 6.47464e-006 ]
5603 : [ 6.43442e-006 ]
5604 : [ 6.26856e-006 ]
5605 : [ 6.29994e-006 ]
5606 : [ 6.46833e-006 ]
5607 : [ 6.46669e-006 ]
5608 : [ 6.46115e-006 ]
5609 : [ 6.39233e-006 ]
5610 : [ 6.44188e-006 ]
5611 : [ 6.46214e-006 ]
5612 : [ 6.27214e-006 ]
5613 : [ 6.4644e-006  ]
5614 : [ 6.28756e-006 ]
5615 : [ 6.45354e-006 ]
5616 : [ 6.4756e-006  ]
5617 : [ 6.47603e-006 ]
5618 : [ 6.28674e-006 ]
5619 : [ 6.28185e-006 ]
5620 : [ 6.29058e-006 ]
5621 : [ 6.43032e-006 ]
5622 : [ 6.3146e-006  ]
5623 : [ 6.42558e-006 ]
5624 : [ 6.45805e-006 ]
5625 : [ 6.45824e-006 ]
5626 : [ 6.27687e-006 ]
5627 : [ 6.29138e-006 ]
5628 : [ 6.44846e-006 ]
5629 : [ 6.30116e-006 ]
5630 : [ 6.47511e-006 ]
5631 : [ 6.46884e-006 ]
5632 : [ 6.29137e-006 ]
5633 : [ 6.47371e-006 ]
5634 : [ 6.28283e-006 ]
5635 : [ 6.45123e-006 ]
5636 : [ 6.269e-006   ]
5637 : [ 6.27077e-006 ]
5638 : [ 6.32681e-006 ]
5639 : [ 6.27407e-006 ]
5640 : [ 6.47586e-006 ]
5641 : [ 6.4038e-006  ]
5642 : [ 6.26845e-006 ]
5643 : [ 6.38378e-006 ]
5644 : [ 6.43737e-006 ]
5645 : [ 6.47609e-006 ]
5646 : [ 6.47492e-006 ]
5647 : [ 6.32591e-006 ]
5648 : [ 6.43051e-006 ]
5649 : [ 6.46339e-006 ]
5650 : [ 6.38909e-006 ]
5651 : [ 6.26861e-006 ]
5652 : [ 6.27907e-006 ]
5653 : [ 6.2875e-006  ]
5654 : [ 6.47587e-006 ]
5655 : [ 6.4061e-006  ]
5656 : [ 6.44874e-006 ]
5657 : [ 6.46225e-006 ]
5658 : [ 6.47075e-006 ]
5659 : [ 6.28976e-006 ]
5660 : [ 6.27603e-006 ]
5661 : [ 6.36751e-006 ]
5662 : [ 6.29844e-006 ]
5663 : [ 6.445e-006   ]
5664 : [ 6.34509e-006 ]
5665 : [ 6.26847e-006 ]
5666 : [ 6.27218e-006 ]
5667 : [ 6.27401e-006 ]
5668 : [ 6.44641e-006 ]
5669 : [ 6.47372e-006 ]
5670 : [ 6.32437e-006 ]
5671 : [ 6.47074e-006 ]
5672 : [ 6.31367e-006 ]
5673 : [ 6.3171e-006  ]
5674 : [ 6.46744e-006 ]
5675 : [ 6.46551e-006 ]
5676 : [ 6.27415e-006 ]
5677 : [ 6.35138e-006 ]
5678 : [ 6.33844e-006 ]
5679 : [ 6.28278e-006 ]
5680 : [ 6.41532e-006 ]
5681 : [ 6.46806e-006 ]
5682 : [ 6.28888e-006 ]
5683 : [ 6.44025e-006 ]
5684 : [ 6.41075e-006 ]
5685 : [ 6.31103e-006 ]
5686 : [ 6.32832e-006 ]
5687 : [ 6.46882e-006 ]
5688 : [ 6.32588e-006 ]
5689 : [ 6.32343e-006 ]
5690 : [ 6.27352e-006 ]
5691 : [ 6.28383e-006 ]
5692 : [ 6.27532e-006 ]
5693 : [ 6.36093e-006 ]
5694 : [ 6.45243e-006 ]
5695 : [ 6.28491e-006 ]
5696 : [ 6.33453e-006 ]
5697 : [ 6.44815e-006 ]
5698 : [ 6.47155e-006 ]
5699 : [ 6.29414e-006 ]
5700 : [ 6.28165e-006 ]
5701 : [ 6.45576e-006 ]
5702 : [ 6.3946e-006  ]
5703 : [ 6.44844e-006 ]
5704 : [ 6.28365e-006 ]
5705 : [ 6.46939e-006 ]
5706 : [ 6.40007e-006 ]
5707 : [ 6.46765e-006 ]
5708 : [ 6.42991e-006 ]
5709 : [ 6.28893e-006 ]
5710 : [ 6.38108e-006 ]
5711 : [ 6.47565e-006 ]
5712 : [ 6.31365e-006 ]
5713 : [ 6.46145e-006 ]
5714 : [ 6.30976e-006 ]
5715 : [ 6.29263e-006 ]
5716 : [ 6.42077e-006 ]
5717 : [ 6.46792e-006 ]
5718 : [ 6.26853e-006 ]
5719 : [ 6.46803e-006 ]
5720 : [ 6.44947e-006 ]
5721 : [ 6.37406e-006 ]
5722 : [ 6.42178e-006 ]
5723 : [ 6.45032e-006 ]
5724 : [ 6.29945e-006 ]
5725 : [ 6.26851e-006 ]
5726 : [ 6.45472e-006 ]
5727 : [ 6.45365e-006 ]
5728 : [ 6.29515e-006 ]
5729 : [ 6.29524e-006 ]
5730 : [ 6.33051e-006 ]
5731 : [ 6.31873e-006 ]
5732 : [ 6.46856e-006 ]
5733 : [ 6.35229e-006 ]
5734 : [ 6.40356e-006 ]
5735 : [ 6.28589e-006 ]
5736 : [ 6.47136e-006 ]
5737 : [ 6.37642e-006 ]
5738 : [ 6.28182e-006 ]
5739 : [ 6.27893e-006 ]
5740 : [ 6.41519e-006 ]
5741 : [ 6.4537e-006  ]
5742 : [ 6.34093e-006 ]
5743 : [ 6.397e-006   ]
5744 : [ 6.47589e-006 ]
5745 : [ 6.46014e-006 ]
5746 : [ 6.43425e-006 ]
5747 : [ 6.35774e-006 ]
5748 : [ 6.47443e-006 ]
5749 : [ 6.46555e-006 ]
5750 : [ 6.42662e-006 ]
5751 : [ 6.41124e-006 ]
5752 : [ 6.41084e-006 ]
5753 : [ 6.47507e-006 ]
5754 : [ 6.47292e-006 ]
5755 : [ 6.46798e-006 ]
5756 : [ 6.46429e-006 ]
5757 : [ 6.46634e-006 ]
5758 : [ 6.4742e-006  ]
5759 : [ 6.27197e-006 ]
5760 : [ 6.40415e-006 ]
5761 : [ 6.35475e-006 ]
5762 : [ 6.28003e-006 ]
5763 : [ 6.34166e-006 ]
5764 : [ 6.44682e-006 ]
5765 : [ 6.26895e-006 ]
5766 : [ 6.36961e-006 ]
5767 : [ 6.26892e-006 ]
5768 : [ 6.32434e-006 ]
5769 : [ 6.4751e-006  ]
5770 : [ 6.45818e-006 ]
5771 : [ 6.4176e-006  ]
5772 : [ 6.29487e-006 ]
5773 : [ 6.42831e-006 ]
5774 : [ 6.39513e-006 ]
5775 : [ 6.42283e-006 ]
5776 : [ 6.42365e-006 ]
5777 : [ 6.4354e-006  ]
5778 : [ 6.4571e-006  ]
5779 : [ 6.46803e-006 ]
5780 : [ 6.47517e-006 ]
5781 : [ 6.2686e-006  ]
5782 : [ 6.47526e-006 ]
5783 : [ 6.30335e-006 ]
5784 : [ 6.47608e-006 ]
5785 : [ 6.44375e-006 ]
5786 : [ 6.26845e-006 ]
5787 : [ 6.2719e-006  ]
5788 : [ 6.46893e-006 ]
5789 : [ 6.30204e-006 ]
5790 : [ 6.31126e-006 ]
5791 : [ 6.27059e-006 ]
5792 : [ 6.45354e-006 ]
5793 : [ 6.39759e-006 ]
5794 : [ 6.47106e-006 ]
5795 : [ 6.26846e-006 ]
5796 : [ 6.31962e-006 ]
5797 : [ 6.28452e-006 ]
5798 : [ 6.27701e-006 ]
5799 : [ 6.26975e-006 ]
5800 : [ 6.29472e-006 ]
5801 : [ 6.30897e-006 ]
5802 : [ 6.47055e-006 ]
5803 : [ 6.27748e-006 ]
5804 : [ 6.44689e-006 ]
5805 : [ 6.38152e-006 ]
5806 : [ 6.29587e-006 ]
5807 : [ 6.38738e-006 ]
5808 : [ 6.46385e-006 ]
5809 : [ 6.27479e-006 ]
5810 : [ 6.39503e-006 ]
5811 : [ 6.33444e-006 ]
5812 : [ 6.42152e-006 ]
5813 : [ 6.29099e-006 ]
5814 : [ 6.35926e-006 ]
5815 : [ 6.27003e-006 ]
5816 : [ 6.29965e-006 ]
5817 : [ 6.35263e-006 ]
5818 : [ 6.30636e-006 ]
5819 : [ 6.47443e-006 ]
5820 : [ 6.33165e-006 ]
5821 : [ 6.46059e-006 ]
5822 : [ 6.38652e-006 ]
5823 : [ 6.42254e-006 ]
5824 : [ 6.46895e-006 ]
5825 : [ 6.47046e-006 ]
5826 : [ 6.43578e-006 ]
5827 : [ 6.45082e-006 ]
5828 : [ 6.26977e-006 ]
5829 : [ 6.328e-006   ]
5830 : [ 6.27201e-006 ]
5831 : [ 6.27101e-006 ]
5832 : [ 6.29544e-006 ]
5833 : [ 6.27023e-006 ]
5834 : [ 6.47282e-006 ]
5835 : [ 6.26892e-006 ]
5836 : [ 6.47257e-006 ]
5837 : [ 6.28069e-006 ]
5838 : [ 6.3562e-006  ]
5839 : [ 6.43692e-006 ]
5840 : [ 6.43627e-006 ]
5841 : [ 6.47464e-006 ]
5842 : [ 6.47607e-006 ]
5843 : [ 6.3315e-006  ]
5844 : [ 6.30121e-006 ]
5845 : [ 6.45823e-006 ]
5846 : [ 6.28341e-006 ]
5847 : [ 6.41505e-006 ]
5848 : [ 6.46761e-006 ]
5849 : [ 6.26942e-006 ]
5850 : [ 6.26919e-006 ]
5851 : [ 6.41647e-006 ]
5852 : [ 6.28386e-006 ]
5853 : [ 6.27931e-006 ]
5854 : [ 6.38809e-006 ]
5855 : [ 6.39951e-006 ]
5856 : [ 6.45374e-006 ]
5857 : [ 6.41313e-006 ]
5858 : [ 6.47142e-006 ]
5859 : [ 6.43809e-006 ]
5860 : [ 6.27055e-006 ]
5861 : [ 6.26846e-006 ]
5862 : [ 6.34175e-006 ]
5863 : [ 6.42699e-006 ]
5864 : [ 6.26932e-006 ]
5865 : [ 6.47593e-006 ]
5866 : [ 6.42523e-006 ]
5867 : [ 6.28662e-006 ]
5868 : [ 6.4165e-006  ]
5869 : [ 6.3283e-006  ]
5870 : [ 6.43879e-006 ]
5871 : [ 6.47385e-006 ]
5872 : [ 6.33368e-006 ]
5873 : [ 6.41927e-006 ]
5874 : [ 6.28093e-006 ]
5875 : [ 6.41528e-006 ]
5876 : [ 6.26854e-006 ]
5877 : [ 6.29708e-006 ]
5878 : [ 6.28629e-006 ]
5879 : [ 6.44354e-006 ]
5880 : [ 6.46505e-006 ]
5881 : [ 6.27891e-006 ]
5882 : [ 6.42357e-006 ]
5883 : [ 6.47419e-006 ]
5884 : [ 6.27923e-006 ]
5885 : [ 6.27237e-006 ]
5886 : [ 6.45268e-006 ]
5887 : [ 6.30389e-006 ]
5888 : [ 6.41145e-006 ]
5889 : [ 6.47609e-006 ]
5890 : [ 6.46582e-006 ]
5891 : [ 6.31532e-006 ]
5892 : [ 6.46929e-006 ]
5893 : [ 6.29939e-006 ]
5894 : [ 6.45944e-006 ]
5895 : [ 6.28136e-006 ]
5896 : [ 6.46115e-006 ]
5897 : [ 6.46686e-006 ]
5898 : [ 6.46959e-006 ]
5899 : [ 6.43513e-006 ]
5900 : [ 6.26845e-006 ]
5901 : [ 6.26916e-006 ]
5902 : [ 6.3177e-006  ]
5903 : [ 6.45249e-006 ]
5904 : [ 6.29113e-006 ]
5905 : [ 6.27866e-006 ]
5906 : [ 6.47593e-006 ]
5907 : [ 6.46123e-006 ]
5908 : [ 6.31658e-006 ]
5909 : [ 6.47024e-006 ]
5910 : [ 6.29997e-006 ]
5911 : [ 6.42117e-006 ]
5912 : [ 6.27106e-006 ]
5913 : [ 6.35771e-006 ]
5914 : [ 6.28771e-006 ]
5915 : [ 6.27131e-006 ]
5916 : [ 6.37509e-006 ]
5917 : [ 6.46263e-006 ]
5918 : [ 6.29916e-006 ]
5919 : [ 6.2735e-006  ]
5920 : [ 6.43715e-006 ]
5921 : [ 6.28226e-006 ]
5922 : [ 6.27794e-006 ]
5923 : [ 6.38899e-006 ]
5924 : [ 6.46018e-006 ]
5925 : [ 6.46732e-006 ]
5926 : [ 6.26998e-006 ]
5927 : [ 6.27336e-006 ]
5928 : [ 6.40244e-006 ]
5929 : [ 6.27306e-006 ]
5930 : [ 6.28095e-006 ]
5931 : [ 6.2687e-006  ]
5932 : [ 6.32083e-006 ]
5933 : [ 6.29564e-006 ]
5934 : [ 6.36043e-006 ]
5935 : [ 6.27363e-006 ]
5936 : [ 6.38796e-006 ]
5937 : [ 6.38444e-006 ]
5938 : [ 6.29459e-006 ]
5939 : [ 6.46575e-006 ]
5940 : [ 6.34039e-006 ]
5941 : [ 6.41443e-006 ]
5942 : [ 6.27628e-006 ]
5943 : [ 6.47526e-006 ]
5944 : [ 6.47435e-006 ]
5945 : [ 6.47264e-006 ]
5946 : [ 6.43525e-006 ]
5947 : [ 6.40099e-006 ]
5948 : [ 6.47204e-006 ]
5949 : [ 6.28123e-006 ]
5950 : [ 6.27726e-006 ]
5951 : [ 6.44984e-006 ]
5952 : [ 6.27285e-006 ]
5953 : [ 6.27039e-006 ]
5954 : [ 6.26876e-006 ]
5955 : [ 6.41422e-006 ]
5956 : [ 6.26913e-006 ]
5957 : [ 6.26848e-006 ]
5958 : [ 6.44381e-006 ]
5959 : [ 6.26858e-006 ]
5960 : [ 6.46686e-006 ]
5961 : [ 6.44521e-006 ]
5962 : [ 6.43364e-006 ]
5963 : [ 6.26853e-006 ]
5964 : [ 6.45125e-006 ]
5965 : [ 6.45717e-006 ]
5966 : [ 6.40284e-006 ]
5967 : [ 6.27293e-006 ]
5968 : [ 6.32018e-006 ]
5969 : [ 6.27095e-006 ]
5970 : [ 6.42686e-006 ]
5971 : [ 6.46926e-006 ]
5972 : [ 6.37933e-006 ]
5973 : [ 6.40843e-006 ]
5974 : [ 6.3861e-006  ]
5975 : [ 6.39321e-006 ]
5976 : [ 6.31632e-006 ]
5977 : [ 6.4558e-006  ]
5978 : [ 6.29733e-006 ]
5979 : [ 6.45407e-006 ]
5980 : [ 6.3663e-006  ]
5981 : [ 6.46396e-006 ]
5982 : [ 6.32962e-006 ]
5983 : [ 6.37536e-006 ]
5984 : [ 6.4635e-006  ]
5985 : [ 6.26845e-006 ]
5986 : [ 6.45957e-006 ]
5987 : [ 6.32688e-006 ]
5988 : [ 6.28453e-006 ]
5989 : [ 6.45811e-006 ]
5990 : [ 6.3944e-006  ]
5991 : [ 6.47028e-006 ]
5992 : [ 6.42212e-006 ]
5993 : [ 6.42904e-006 ]
5994 : [ 6.32371e-006 ]
5995 : [ 6.4405e-006  ]
5996 : [ 6.2694e-006  ]
5997 : [ 6.28055e-006 ]
5998 : [ 6.28268e-006 ]
5999 : [ 6.28625e-006 ]
6000 : [ 6.28891e-006 ]
6001 : [ 6.45221e-006 ]
6002 : [ 6.3296e-006  ]
6003 : [ 6.29901e-006 ]
6004 : [ 6.4453e-006  ]
6005 : [ 6.46882e-006 ]
6006 : [ 6.32262e-006 ]
6007 : [ 6.29477e-006 ]
6008 : [ 6.30444e-006 ]
6009 : [ 6.26975e-006 ]
6010 : [ 6.42815e-006 ]
6011 : [ 6.31873e-006 ]
6012 : [ 6.46587e-006 ]
6013 : [ 6.28085e-006 ]
6014 : [ 6.32938e-006 ]
6015 : [ 6.28129e-006 ]
6016 : [ 6.33165e-006 ]
6017 : [ 6.37481e-006 ]
6018 : [ 6.40747e-006 ]
6019 : [ 6.46287e-006 ]
6020 : [ 6.47482e-006 ]
6021 : [ 6.42346e-006 ]
6022 : [ 6.29332e-006 ]
6023 : [ 6.28241e-006 ]
6024 : [ 6.45048e-006 ]
6025 : [ 6.34112e-006 ]
6026 : [ 6.33423e-006 ]
6027 : [ 6.29214e-006 ]
6028 : [ 6.27021e-006 ]
6029 : [ 6.27277e-006 ]
6030 : [ 6.3025e-006  ]
6031 : [ 6.44468e-006 ]
6032 : [ 6.43792e-006 ]
6033 : [ 6.45838e-006 ]
6034 : [ 6.41578e-006 ]
6035 : [ 6.29305e-006 ]
6036 : [ 6.43816e-006 ]
6037 : [ 6.28163e-006 ]
6038 : [ 6.31997e-006 ]
6039 : [ 6.29252e-006 ]
6040 : [ 6.31126e-006 ]
6041 : [ 6.32938e-006 ]
6042 : [ 6.26857e-006 ]
6043 : [ 6.39451e-006 ]
6044 : [ 6.27165e-006 ]
6045 : [ 6.3337e-006  ]
6046 : [ 6.46029e-006 ]
6047 : [ 6.273e-006   ]
6048 : [ 6.28041e-006 ]
6049 : [ 6.4474e-006  ]
6050 : [ 6.26961e-006 ]
6051 : [ 6.2883e-006  ]
6052 : [ 6.47173e-006 ]
6053 : [ 6.30967e-006 ]
6054 : [ 6.47607e-006 ]
6055 : [ 6.39702e-006 ]
6056 : [ 6.33933e-006 ]
6057 : [ 6.38113e-006 ]
6058 : [ 6.26988e-006 ]
6059 : [ 6.28454e-006 ]
6060 : [ 6.26962e-006 ]
6061 : [ 6.44955e-006 ]
6062 : [ 6.27092e-006 ]
6063 : [ 6.35209e-006 ]
6064 : [ 6.42887e-006 ]
6065 : [ 6.31887e-006 ]
6066 : [ 6.2859e-006  ]
6067 : [ 6.32995e-006 ]
6068 : [ 6.30681e-006 ]
6069 : [ 6.37372e-006 ]
6070 : [ 6.46235e-006 ]
6071 : [ 6.27881e-006 ]
6072 : [ 6.46551e-006 ]
6073 : [ 6.27176e-006 ]
6074 : [ 6.28683e-006 ]
6075 : [ 6.33902e-006 ]
6076 : [ 6.28678e-006 ]
6077 : [ 6.29466e-006 ]
6078 : [ 6.47596e-006 ]
6079 : [ 6.41959e-006 ]
6080 : [ 6.34963e-006 ]
6081 : [ 6.26911e-006 ]
6082 : [ 6.45608e-006 ]
6083 : [ 6.43536e-006 ]
6084 : [ 6.37985e-006 ]
6085 : [ 6.3154e-006  ]
6086 : [ 6.32688e-006 ]
6087 : [ 6.44662e-006 ]
6088 : [ 6.27171e-006 ]
6089 : [ 6.34344e-006 ]
6090 : [ 6.26936e-006 ]
6091 : [ 6.26982e-006 ]
6092 : [ 6.42554e-006 ]
6093 : [ 6.32451e-006 ]
6094 : [ 6.38976e-006 ]
6095 : [ 6.43862e-006 ]
6096 : [ 6.27774e-006 ]
6097 : [ 6.30257e-006 ]
6098 : [ 6.43031e-006 ]
6099 : [ 6.27027e-006 ]
6100 : [ 6.47522e-006 ]
6101 : [ 6.27506e-006 ]
6102 : [ 6.47258e-006 ]
6103 : [ 6.47556e-006 ]
6104 : [ 6.40828e-006 ]
6105 : [ 6.47609e-006 ]
6106 : [ 6.27002e-006 ]
6107 : [ 6.46896e-006 ]
6108 : [ 6.47404e-006 ]
6109 : [ 6.40768e-006 ]
6110 : [ 6.30991e-006 ]
6111 : [ 6.4649e-006  ]
6112 : [ 6.28201e-006 ]
6113 : [ 6.46271e-006 ]
6114 : [ 6.30852e-006 ]
6115 : [ 6.40416e-006 ]
6116 : [ 6.46637e-006 ]
6117 : [ 6.27841e-006 ]
6118 : [ 6.32821e-006 ]
6119 : [ 6.46815e-006 ]
6120 : [ 6.28796e-006 ]
6121 : [ 6.44228e-006 ]
6122 : [ 6.44337e-006 ]
6123 : [ 6.47539e-006 ]
6124 : [ 6.43011e-006 ]
6125 : [ 6.28367e-006 ]
6126 : [ 6.27695e-006 ]
6127 : [ 6.26902e-006 ]
6128 : [ 6.41908e-006 ]
6129 : [ 6.47605e-006 ]
6130 : [ 6.47609e-006 ]
6131 : [ 6.39729e-006 ]
6132 : [ 6.47491e-006 ]
6133 : [ 6.31026e-006 ]
6134 : [ 6.47406e-006 ]
6135 : [ 6.475e-006   ]
6136 : [ 6.45041e-006 ]
6137 : [ 6.41243e-006 ]
6138 : [ 6.39965e-006 ]
6139 : [ 6.41776e-006 ]
6140 : [ 6.31734e-006 ]
6141 : [ 6.42424e-006 ]
6142 : [ 6.47431e-006 ]
6143 : [ 6.44511e-006 ]
6144 : [ 6.42708e-006 ]
6145 : [ 6.28271e-006 ]
6146 : [ 6.40089e-006 ]
6147 : [ 6.26975e-006 ]
6148 : [ 6.46997e-006 ]
6149 : [ 6.46783e-006 ]
6150 : [ 6.39358e-006 ]
6151 : [ 6.47371e-006 ]
6152 : [ 6.45151e-006 ]
6153 : [ 6.43223e-006 ]
6154 : [ 6.47273e-006 ]
6155 : [ 6.28188e-006 ]
6156 : [ 6.4697e-006  ]
6157 : [ 6.45073e-006 ]
6158 : [ 6.4699e-006  ]
6159 : [ 6.46768e-006 ]
6160 : [ 6.46175e-006 ]
6161 : [ 6.46053e-006 ]
6162 : [ 6.36731e-006 ]
6163 : [ 6.42857e-006 ]
6164 : [ 6.32761e-006 ]
6165 : [ 6.27781e-006 ]
6166 : [ 6.46889e-006 ]
6167 : [ 6.29206e-006 ]
6168 : [ 6.30243e-006 ]
6169 : [ 6.39396e-006 ]
6170 : [ 6.34332e-006 ]
6171 : [ 6.47583e-006 ]
6172 : [ 6.43837e-006 ]
6173 : [ 6.32006e-006 ]
6174 : [ 6.27297e-006 ]
6175 : [ 6.33935e-006 ]
6176 : [ 6.47014e-006 ]
6177 : [ 6.45573e-006 ]
6178 : [ 6.46722e-006 ]
6179 : [ 6.27372e-006 ]
6180 : [ 6.27017e-006 ]
6181 : [ 6.33283e-006 ]
6182 : [ 6.31575e-006 ]
6183 : [ 6.39685e-006 ]
6184 : [ 6.32365e-006 ]
6185 : [ 6.47195e-006 ]
6186 : [ 6.28672e-006 ]
6187 : [ 6.42955e-006 ]
6188 : [ 6.2826e-006  ]
6189 : [ 6.26893e-006 ]
6190 : [ 6.47542e-006 ]
6191 : [ 6.47108e-006 ]
6192 : [ 6.29365e-006 ]
6193 : [ 6.28781e-006 ]
6194 : [ 6.47035e-006 ]
6195 : [ 6.43445e-006 ]
6196 : [ 6.45068e-006 ]
6197 : [ 6.32467e-006 ]
6198 : [ 6.44625e-006 ]
6199 : [ 6.46992e-006 ]
6200 : [ 6.40125e-006 ]
6201 : [ 6.2939e-006  ]
6202 : [ 6.42853e-006 ]
6203 : [ 6.42576e-006 ]
6204 : [ 6.45701e-006 ]
6205 : [ 6.37732e-006 ]
6206 : [ 6.43681e-006 ]
6207 : [ 6.39493e-006 ]
6208 : [ 6.46255e-006 ]
6209 : [ 6.42179e-006 ]
6210 : [ 6.47469e-006 ]
6211 : [ 6.28132e-006 ]
6212 : [ 6.28076e-006 ]
6213 : [ 6.47519e-006 ]
6214 : [ 6.28043e-006 ]
6215 : [ 6.46272e-006 ]
6216 : [ 6.29658e-006 ]
6217 : [ 6.40746e-006 ]
6218 : [ 6.29324e-006 ]
6219 : [ 6.29474e-006 ]
6220 : [ 6.2823e-006  ]
6221 : [ 6.31994e-006 ]
6222 : [ 6.42666e-006 ]
6223 : [ 6.47522e-006 ]
6224 : [ 6.33954e-006 ]
6225 : [ 6.47581e-006 ]
6226 : [ 6.3931e-006  ]
6227 : [ 6.47514e-006 ]
6228 : [ 6.46836e-006 ]
6229 : [ 6.4677e-006  ]
6230 : [ 6.33554e-006 ]
6231 : [ 6.26896e-006 ]
6232 : [ 6.39307e-006 ]
6233 : [ 6.39674e-006 ]
6234 : [ 6.29552e-006 ]
6235 : [ 6.2693e-006  ]
6236 : [ 6.47253e-006 ]
6237 : [ 6.44728e-006 ]
6238 : [ 6.26929e-006 ]
6239 : [ 6.46352e-006 ]
6240 : [ 6.27578e-006 ]
6241 : [ 6.3758e-006  ]
6242 : [ 6.4742e-006  ]
6243 : [ 6.40961e-006 ]
6244 : [ 6.39201e-006 ]
6245 : [ 6.31635e-006 ]
6246 : [ 6.47552e-006 ]
6247 : [ 6.31898e-006 ]
6248 : [ 6.46057e-006 ]
6249 : [ 6.42272e-006 ]
6250 : [ 6.47398e-006 ]
6251 : [ 6.30684e-006 ]
6252 : [ 6.43552e-006 ]
6253 : [ 6.42988e-006 ]
6254 : [ 6.28023e-006 ]
6255 : [ 6.27831e-006 ]
6256 : [ 6.28664e-006 ]
6257 : [ 6.27264e-006 ]
6258 : [ 6.45395e-006 ]
6259 : [ 6.33517e-006 ]
6260 : [ 6.32279e-006 ]
6261 : [ 6.40504e-006 ]
6262 : [ 6.31734e-006 ]
6263 : [ 6.47403e-006 ]
6264 : [ 6.28932e-006 ]
6265 : [ 6.46986e-006 ]
6266 : [ 6.27143e-006 ]
6267 : [ 6.31098e-006 ]
6268 : [ 6.30821e-006 ]
6269 : [ 6.27099e-006 ]
6270 : [ 6.27914e-006 ]
6271 : [ 6.47259e-006 ]
6272 : [ 6.41119e-006 ]
6273 : [ 6.40642e-006 ]
6274 : [ 6.45932e-006 ]
6275 : [ 6.37095e-006 ]
6276 : [ 6.46334e-006 ]
6277 : [ 6.26899e-006 ]
6278 : [ 6.43983e-006 ]
6279 : [ 6.46995e-006 ]
6280 : [ 6.41759e-006 ]
6281 : [ 6.42128e-006 ]
6282 : [ 6.27236e-006 ]
6283 : [ 6.43273e-006 ]
6284 : [ 6.29469e-006 ]
6285 : [ 6.45969e-006 ]
6286 : [ 6.47138e-006 ]
6287 : [ 6.44593e-006 ]
6288 : [ 6.27181e-006 ]
6289 : [ 6.29351e-006 ]
6290 : [ 6.3011e-006  ]
6291 : [ 6.45592e-006 ]
6292 : [ 6.29289e-006 ]
6293 : [ 6.31892e-006 ]
6294 : [ 6.46473e-006 ]
6295 : [ 6.32286e-006 ]
6296 : [ 6.46872e-006 ]
6297 : [ 6.46075e-006 ]
6298 : [ 6.2696e-006  ]
6299 : [ 6.44744e-006 ]
6300 : [ 6.47417e-006 ]
6301 : [ 6.44839e-006 ]
6302 : [ 6.30068e-006 ]
6303 : [ 6.306e-006   ]
6304 : [ 6.36945e-006 ]
6305 : [ 6.37569e-006 ]
6306 : [ 6.29624e-006 ]
6307 : [ 6.27232e-006 ]
6308 : [ 6.46869e-006 ]
6309 : [ 6.27011e-006 ]
6310 : [ 6.32807e-006 ]
6311 : [ 6.40229e-006 ]
6312 : [ 6.30769e-006 ]
6313 : [ 6.45754e-006 ]
6314 : [ 6.39462e-006 ]
6315 : [ 6.37479e-006 ]
6316 : [ 6.27694e-006 ]
6317 : [ 6.34788e-006 ]
6318 : [ 6.44884e-006 ]
6319 : [ 6.46333e-006 ]
6320 : [ 6.37596e-006 ]
6321 : [ 6.30103e-006 ]
6322 : [ 6.2723e-006  ]
6323 : [ 6.36304e-006 ]
6324 : [ 6.46589e-006 ]
6325 : [ 6.44853e-006 ]
6326 : [ 6.3611e-006  ]
6327 : [ 6.47501e-006 ]
6328 : [ 6.47554e-006 ]
6329 : [ 6.43885e-006 ]
6330 : [ 6.33203e-006 ]
6331 : [ 6.465e-006   ]
6332 : [ 6.46314e-006 ]
6333 : [ 6.34302e-006 ]
6334 : [ 6.45291e-006 ]
6335 : [ 6.31735e-006 ]
6336 : [ 6.31274e-006 ]
6337 : [ 6.27009e-006 ]
6338 : [ 6.44139e-006 ]
6339 : [ 6.42678e-006 ]
6340 : [ 6.28081e-006 ]
6341 : [ 6.34278e-006 ]
6342 : [ 6.30302e-006 ]
6343 : [ 6.47037e-006 ]
6344 : [ 6.39739e-006 ]
6345 : [ 6.27854e-006 ]
6346 : [ 6.43714e-006 ]
6347 : [ 6.28133e-006 ]
6348 : [ 6.43735e-006 ]
6349 : [ 6.3154e-006  ]
6350 : [ 6.41772e-006 ]
6351 : [ 6.32658e-006 ]
6352 : [ 6.4737e-006  ]
6353 : [ 6.40344e-006 ]
6354 : [ 6.27342e-006 ]
6355 : [ 6.46678e-006 ]
6356 : [ 6.41917e-006 ]
6357 : [ 6.4457e-006  ]
6358 : [ 6.34412e-006 ]
6359 : [ 6.29503e-006 ]
6360 : [ 6.29127e-006 ]
6361 : [ 6.41968e-006 ]
6362 : [ 6.32743e-006 ]
6363 : [ 6.31857e-006 ]
6364 : [ 6.28953e-006 ]
6365 : [ 6.28045e-006 ]
6366 : [ 6.47576e-006 ]
6367 : [ 6.27202e-006 ]
6368 : [ 6.2802e-006  ]
6369 : [ 6.27781e-006 ]
6370 : [ 6.42154e-006 ]
6371 : [ 6.27606e-006 ]
6372 : [ 6.46026e-006 ]
6373 : [ 6.37682e-006 ]
6374 : [ 6.29738e-006 ]
6375 : [ 6.47003e-006 ]
6376 : [ 6.27971e-006 ]
6377 : [ 6.45966e-006 ]
6378 : [ 6.29146e-006 ]
6379 : [ 6.31454e-006 ]
6380 : [ 6.27361e-006 ]
6381 : [ 6.32818e-006 ]
6382 : [ 6.28962e-006 ]
6383 : [ 6.29693e-006 ]
6384 : [ 6.41465e-006 ]
6385 : [ 6.47468e-006 ]
6386 : [ 6.40598e-006 ]
6387 : [ 6.34104e-006 ]
6388 : [ 6.38897e-006 ]
6389 : [ 6.26853e-006 ]
6390 : [ 6.28881e-006 ]
6391 : [ 6.45488e-006 ]
6392 : [ 6.46579e-006 ]
6393 : [ 6.45545e-006 ]
6394 : [ 6.30743e-006 ]
6395 : [ 6.41689e-006 ]
6396 : [ 6.28345e-006 ]
6397 : [ 6.44858e-006 ]
6398 : [ 6.46088e-006 ]
6399 : [ 6.457e-006   ]
6400 : [ 6.41953e-006 ]
6401 : [ 6.37603e-006 ]
6402 : [ 6.45388e-006 ]
6403 : [ 6.4201e-006  ]
6404 : [ 6.42378e-006 ]
6405 : [ 6.41033e-006 ]
6406 : [ 6.4306e-006  ]
6407 : [ 6.27365e-006 ]
6408 : [ 6.45925e-006 ]
6409 : [ 6.30875e-006 ]
6410 : [ 6.32381e-006 ]
6411 : [ 6.47142e-006 ]
6412 : [ 6.47172e-006 ]
6413 : [ 6.4708e-006  ]
6414 : [ 6.27779e-006 ]
6415 : [ 6.35987e-006 ]
6416 : [ 6.38848e-006 ]
6417 : [ 6.36962e-006 ]
6418 : [ 6.44723e-006 ]
6419 : [ 6.29821e-006 ]
6420 : [ 6.47e-006    ]
6421 : [ 6.44355e-006 ]
6422 : [ 6.449e-006   ]
6423 : [ 6.36204e-006 ]
6424 : [ 6.41612e-006 ]
6425 : [ 6.31808e-006 ]
6426 : [ 6.47129e-006 ]
6427 : [ 6.46595e-006 ]
6428 : [ 6.2791e-006  ]
6429 : [ 6.36998e-006 ]
6430 : [ 6.41176e-006 ]
6431 : [ 6.47607e-006 ]
6432 : [ 6.3884e-006  ]
6433 : [ 6.37633e-006 ]
6434 : [ 6.40058e-006 ]
6435 : [ 6.26999e-006 ]
6436 : [ 6.31061e-006 ]
6437 : [ 6.39855e-006 ]
6438 : [ 6.44804e-006 ]
6439 : [ 6.27023e-006 ]
6440 : [ 6.45892e-006 ]
6441 : [ 6.28519e-006 ]
6442 : [ 6.27637e-006 ]
6443 : [ 6.45467e-006 ]
6444 : [ 6.43262e-006 ]
6445 : [ 6.3185e-006  ]
6446 : [ 6.4611e-006  ]
6447 : [ 6.45104e-006 ]
6448 : [ 6.31043e-006 ]
6449 : [ 6.36417e-006 ]
6450 : [ 6.36171e-006 ]
6451 : [ 6.33415e-006 ]
6452 : [ 6.26905e-006 ]
6453 : [ 6.28893e-006 ]
6454 : [ 6.41865e-006 ]
6455 : [ 6.47466e-006 ]
6456 : [ 6.32789e-006 ]
6457 : [ 6.39321e-006 ]
6458 : [ 6.28552e-006 ]
6459 : [ 6.2697e-006  ]
6460 : [ 6.29306e-006 ]
6461 : [ 6.46023e-006 ]
6462 : [ 6.44447e-006 ]
6463 : [ 6.46531e-006 ]
6464 : [ 6.354e-006   ]
6465 : [ 6.27823e-006 ]
6466 : [ 6.42299e-006 ]
6467 : [ 6.27958e-006 ]
6468 : [ 6.32972e-006 ]
6469 : [ 6.47186e-006 ]
6470 : [ 6.2698e-006  ]
6471 : [ 6.27612e-006 ]
6472 : [ 6.46086e-006 ]
6473 : [ 6.29815e-006 ]
6474 : [ 6.27627e-006 ]
6475 : [ 6.47609e-006 ]
6476 : [ 6.28993e-006 ]
6477 : [ 6.47058e-006 ]
6478 : [ 6.32843e-006 ]
6479 : [ 6.47518e-006 ]
6480 : [ 6.28467e-006 ]
6481 : [ 6.3001e-006  ]
6482 : [ 6.46406e-006 ]
6483 : [ 6.43319e-006 ]
6484 : [ 6.273e-006   ]
6485 : [ 6.30467e-006 ]
6486 : [ 6.28224e-006 ]
6487 : [ 6.28801e-006 ]
6488 : [ 6.44957e-006 ]
6489 : [ 6.45253e-006 ]
6490 : [ 6.43491e-006 ]
6491 : [ 6.27062e-006 ]
6492 : [ 6.29619e-006 ]
6493 : [ 6.47448e-006 ]
6494 : [ 6.43186e-006 ]
6495 : [ 6.34974e-006 ]
6496 : [ 6.38555e-006 ]
6497 : [ 6.28681e-006 ]
6498 : [ 6.46377e-006 ]
6499 : [ 6.47609e-006 ]
6500 : [ 6.44703e-006 ]
6501 : [ 6.44934e-006 ]
6502 : [ 6.47515e-006 ]
6503 : [ 6.41413e-006 ]
6504 : [ 6.47582e-006 ]
6505 : [ 6.42106e-006 ]
6506 : [ 6.35751e-006 ]
6507 : [ 6.47606e-006 ]
6508 : [ 6.36066e-006 ]
6509 : [ 6.29594e-006 ]
6510 : [ 6.46463e-006 ]
6511 : [ 6.28241e-006 ]
6512 : [ 6.33141e-006 ]
6513 : [ 6.45633e-006 ]
6514 : [ 6.47363e-006 ]
6515 : [ 6.31714e-006 ]
6516 : [ 6.29629e-006 ]
6517 : [ 6.31056e-006 ]
6518 : [ 6.45384e-006 ]
6519 : [ 6.296e-006   ]
6520 : [ 6.3501e-006  ]
6521 : [ 6.26854e-006 ]
6522 : [ 6.45336e-006 ]
6523 : [ 6.29709e-006 ]
6524 : [ 6.4663e-006  ]
6525 : [ 6.47516e-006 ]
6526 : [ 6.26875e-006 ]
6527 : [ 6.27365e-006 ]
6528 : [ 6.40049e-006 ]
6529 : [ 6.47275e-006 ]
6530 : [ 6.27127e-006 ]
6531 : [ 6.27196e-006 ]
6532 : [ 6.43553e-006 ]
6533 : [ 6.29975e-006 ]
6534 : [ 6.28573e-006 ]
6535 : [ 6.27213e-006 ]
6536 : [ 6.32434e-006 ]
6537 : [ 6.31047e-006 ]
6538 : [ 6.40184e-006 ]
6539 : [ 6.4733e-006  ]
6540 : [ 6.39131e-006 ]
6541 : [ 6.26911e-006 ]
6542 : [ 6.46386e-006 ]
6543 : [ 6.4662e-006  ]
6544 : [ 6.39841e-006 ]
6545 : [ 6.3831e-006  ]
6546 : [ 6.27492e-006 ]
6547 : [ 6.43224e-006 ]
6548 : [ 6.46434e-006 ]
6549 : [ 6.274e-006   ]
6550 : [ 6.26861e-006 ]
6551 : [ 6.43942e-006 ]
6552 : [ 6.43406e-006 ]
6553 : [ 6.27161e-006 ]
6554 : [ 6.47609e-006 ]
6555 : [ 6.43095e-006 ]
6556 : [ 6.34361e-006 ]
6557 : [ 6.26903e-006 ]
6558 : [ 6.46883e-006 ]
6559 : [ 6.31906e-006 ]
6560 : [ 6.27307e-006 ]
6561 : [ 6.3259e-006  ]
6562 : [ 6.2717e-006  ]
6563 : [ 6.31309e-006 ]
6564 : [ 6.47606e-006 ]
6565 : [ 6.41268e-006 ]
6566 : [ 6.46648e-006 ]
6567 : [ 6.28263e-006 ]
6568 : [ 6.42415e-006 ]
6569 : [ 6.30979e-006 ]
6570 : [ 6.38518e-006 ]
6571 : [ 6.27104e-006 ]
6572 : [ 6.39203e-006 ]
6573 : [ 6.46839e-006 ]
6574 : [ 6.26969e-006 ]
6575 : [ 6.47018e-006 ]
6576 : [ 6.44909e-006 ]
6577 : [ 6.45846e-006 ]
6578 : [ 6.43907e-006 ]
6579 : [ 6.28211e-006 ]
6580 : [ 6.29704e-006 ]
6581 : [ 6.31308e-006 ]
6582 : [ 6.47545e-006 ]
6583 : [ 6.47025e-006 ]
6584 : [ 6.30251e-006 ]
6585 : [ 6.43462e-006 ]
6586 : [ 6.35323e-006 ]
6587 : [ 6.30256e-006 ]
6588 : [ 6.38209e-006 ]
6589 : [ 6.47077e-006 ]
6590 : [ 6.26996e-006 ]
6591 : [ 6.30446e-006 ]
6592 : [ 6.47535e-006 ]
6593 : [ 6.27387e-006 ]
6594 : [ 6.30273e-006 ]
6595 : [ 6.27052e-006 ]
6596 : [ 6.41697e-006 ]
6597 : [ 6.46238e-006 ]
6598 : [ 6.47596e-006 ]
6599 : [ 6.47535e-006 ]
6600 : [ 6.27122e-006 ]
6601 : [ 6.31952e-006 ]
6602 : [ 6.46465e-006 ]
6603 : [ 6.45483e-006 ]
6604 : [ 6.42073e-006 ]
6605 : [ 6.2964e-006  ]
6606 : [ 6.28255e-006 ]
6607 : [ 6.46393e-006 ]
6608 : [ 6.46278e-006 ]
6609 : [ 6.47022e-006 ]
6610 : [ 6.27998e-006 ]
6611 : [ 6.2731e-006  ]
6612 : [ 6.27526e-006 ]
6613 : [ 6.45587e-006 ]
6614 : [ 6.31672e-006 ]
6615 : [ 6.37832e-006 ]
6616 : [ 6.2986e-006  ]
6617 : [ 6.27289e-006 ]
6618 : [ 6.47608e-006 ]
6619 : [ 6.27034e-006 ]
6620 : [ 6.26845e-006 ]
6621 : [ 6.27843e-006 ]
6622 : [ 6.27477e-006 ]
6623 : [ 6.46461e-006 ]
6624 : [ 6.27773e-006 ]
6625 : [ 6.4471e-006  ]
6626 : [ 6.41337e-006 ]
6627 : [ 6.47464e-006 ]
6628 : [ 6.30433e-006 ]
6629 : [ 6.41385e-006 ]
6630 : [ 6.46764e-006 ]
6631 : [ 6.38338e-006 ]
6632 : [ 6.45936e-006 ]
6633 : [ 6.27118e-006 ]
6634 : [ 6.44403e-006 ]
6635 : [ 6.46185e-006 ]
6636 : [ 6.44616e-006 ]
6637 : [ 6.31166e-006 ]
6638 : [ 6.26847e-006 ]
6639 : [ 6.43721e-006 ]
6640 : [ 6.44289e-006 ]
6641 : [ 6.34697e-006 ]
6642 : [ 6.42111e-006 ]
6643 : [ 6.26941e-006 ]
6644 : [ 6.26854e-006 ]
6645 : [ 6.34494e-006 ]
6646 : [ 6.36431e-006 ]
6647 : [ 6.32601e-006 ]
6648 : [ 6.28518e-006 ]
6649 : [ 6.28514e-006 ]
6650 : [ 6.39822e-006 ]
6651 : [ 6.47537e-006 ]
6652 : [ 6.41554e-006 ]
6653 : [ 6.28732e-006 ]
6654 : [ 6.46559e-006 ]
6655 : [ 6.47237e-006 ]
6656 : [ 6.45781e-006 ]
6657 : [ 6.29968e-006 ]
6658 : [ 6.44402e-006 ]
6659 : [ 6.45408e-006 ]
6660 : [ 6.28891e-006 ]
6661 : [ 6.47131e-006 ]
6662 : [ 6.34591e-006 ]
6663 : [ 6.45417e-006 ]
6664 : [ 6.42823e-006 ]
6665 : [ 6.40278e-006 ]
6666 : [ 6.31885e-006 ]
6667 : [ 6.34926e-006 ]
6668 : [ 6.47588e-006 ]
6669 : [ 6.28711e-006 ]
6670 : [ 6.29425e-006 ]
6671 : [ 6.30519e-006 ]
6672 : [ 6.46857e-006 ]
6673 : [ 6.42928e-006 ]
6674 : [ 6.42692e-006 ]
6675 : [ 6.34228e-006 ]
6676 : [ 6.46847e-006 ]
6677 : [ 6.3646e-006  ]
6678 : [ 6.40239e-006 ]
6679 : [ 6.46345e-006 ]
6680 : [ 6.47508e-006 ]
6681 : [ 6.47543e-006 ]
6682 : [ 6.40906e-006 ]
6683 : [ 6.28988e-006 ]
6684 : [ 6.40505e-006 ]
6685 : [ 6.36161e-006 ]
6686 : [ 6.42217e-006 ]
6687 : [ 6.29453e-006 ]
6688 : [ 6.45986e-006 ]
6689 : [ 6.27449e-006 ]
6690 : [ 6.29813e-006 ]
6691 : [ 6.473e-006   ]
6692 : [ 6.44558e-006 ]
6693 : [ 6.27026e-006 ]
6694 : [ 6.47025e-006 ]
6695 : [ 6.2856e-006  ]
6696 : [ 6.27147e-006 ]
6697 : [ 6.46113e-006 ]
6698 : [ 6.42182e-006 ]
6699 : [ 6.43101e-006 ]
6700 : [ 6.28194e-006 ]
6701 : [ 6.47178e-006 ]
6702 : [ 6.47318e-006 ]
6703 : [ 6.4613e-006  ]
6704 : [ 6.4417e-006  ]
6705 : [ 6.35198e-006 ]
6706 : [ 6.45567e-006 ]
6707 : [ 6.47604e-006 ]
6708 : [ 6.44936e-006 ]
6709 : [ 6.45818e-006 ]
6710 : [ 6.33861e-006 ]
6711 : [ 6.2689e-006  ]
6712 : [ 6.37302e-006 ]
6713 : [ 6.28864e-006 ]
6714 : [ 6.47606e-006 ]
6715 : [ 6.45629e-006 ]
6716 : [ 6.2891e-006  ]
6717 : [ 6.45809e-006 ]
6718 : [ 6.44399e-006 ]
6719 : [ 6.41706e-006 ]
6720 : [ 6.44579e-006 ]
6721 : [ 6.32291e-006 ]
6722 : [ 6.32444e-006 ]
6723 : [ 6.47147e-006 ]
6724 : [ 6.41702e-006 ]
6725 : [ 6.42463e-006 ]
6726 : [ 6.2853e-006  ]
6727 : [ 6.38789e-006 ]
6728 : [ 6.4529e-006  ]
6729 : [ 6.32123e-006 ]
6730 : [ 6.29072e-006 ]
6731 : [ 6.34399e-006 ]
6732 : [ 6.46551e-006 ]
6733 : [ 6.28759e-006 ]
6734 : [ 6.47377e-006 ]
6735 : [ 6.4668e-006  ]
6736 : [ 6.31733e-006 ]
6737 : [ 6.3329e-006  ]
6738 : [ 6.46512e-006 ]
6739 : [ 6.30947e-006 ]
6740 : [ 6.38186e-006 ]
6741 : [ 6.3156e-006  ]
6742 : [ 6.27071e-006 ]
6743 : [ 6.29337e-006 ]
6744 : [ 6.3438e-006  ]
6745 : [ 6.3182e-006  ]
6746 : [ 6.28401e-006 ]
6747 : [ 6.26899e-006 ]
6748 : [ 6.26981e-006 ]
6749 : [ 6.47215e-006 ]
6750 : [ 6.47307e-006 ]
6751 : [ 6.36386e-006 ]
6752 : [ 6.32367e-006 ]
6753 : [ 6.40289e-006 ]
6754 : [ 6.43812e-006 ]
6755 : [ 6.27105e-006 ]
6756 : [ 6.47499e-006 ]
6757 : [ 6.37838e-006 ]
6758 : [ 6.35716e-006 ]
6759 : [ 6.41873e-006 ]
6760 : [ 6.47605e-006 ]
6761 : [ 6.26866e-006 ]
6762 : [ 6.44684e-006 ]
6763 : [ 6.42098e-006 ]
6764 : [ 6.40607e-006 ]
6765 : [ 6.46776e-006 ]
6766 : [ 6.29236e-006 ]
6767 : [ 6.4607e-006  ]
6768 : [ 6.36033e-006 ]
6769 : [ 6.47434e-006 ]
6770 : [ 6.47207e-006 ]
6771 : [ 6.301e-006   ]
6772 : [ 6.27643e-006 ]
6773 : [ 6.28721e-006 ]
6774 : [ 6.47071e-006 ]
6775 : [ 6.46373e-006 ]
6776 : [ 6.36292e-006 ]
6777 : [ 6.31693e-006 ]
6778 : [ 6.35447e-006 ]
6779 : [ 6.41861e-006 ]
6780 : [ 6.46242e-006 ]
6781 : [ 6.28559e-006 ]
6782 : [ 6.32232e-006 ]
6783 : [ 6.35935e-006 ]
6784 : [ 6.36464e-006 ]
6785 : [ 6.4759e-006  ]
6786 : [ 6.38862e-006 ]
6787 : [ 6.46807e-006 ]
6788 : [ 6.3028e-006  ]
6789 : [ 6.47539e-006 ]
6790 : [ 6.46385e-006 ]
6791 : [ 6.47606e-006 ]
6792 : [ 6.47579e-006 ]
6793 : [ 6.28543e-006 ]
6794 : [ 6.46929e-006 ]
6795 : [ 6.27273e-006 ]
6796 : [ 6.3177e-006  ]
6797 : [ 6.44389e-006 ]
6798 : [ 6.47219e-006 ]
6799 : [ 6.38412e-006 ]
6800 : [ 6.26885e-006 ]
6801 : [ 6.29092e-006 ]
6802 : [ 6.47384e-006 ]
6803 : [ 6.32494e-006 ]
6804 : [ 6.32722e-006 ]
6805 : [ 6.35687e-006 ]
6806 : [ 6.32612e-006 ]
6807 : [ 6.29187e-006 ]
6808 : [ 6.37939e-006 ]
6809 : [ 6.27568e-006 ]
6810 : [ 6.31835e-006 ]
6811 : [ 6.27082e-006 ]
6812 : [ 6.293e-006   ]
6813 : [ 6.32927e-006 ]
6814 : [ 6.26951e-006 ]
6815 : [ 6.45611e-006 ]
6816 : [ 6.26869e-006 ]
6817 : [ 6.38714e-006 ]
6818 : [ 6.28501e-006 ]
6819 : [ 6.46239e-006 ]
6820 : [ 6.26867e-006 ]
6821 : [ 6.42468e-006 ]
6822 : [ 6.26917e-006 ]
6823 : [ 6.42888e-006 ]
6824 : [ 6.27678e-006 ]
6825 : [ 6.42161e-006 ]
6826 : [ 6.29135e-006 ]
6827 : [ 6.26862e-006 ]
6828 : [ 6.45998e-006 ]
6829 : [ 6.32143e-006 ]
6830 : [ 6.26949e-006 ]
6831 : [ 6.39331e-006 ]
6832 : [ 6.28012e-006 ]
6833 : [ 6.26876e-006 ]
6834 : [ 6.47488e-006 ]
6835 : [ 6.47547e-006 ]
6836 : [ 6.32838e-006 ]
6837 : [ 6.46028e-006 ]
6838 : [ 6.2686e-006  ]
6839 : [ 6.43203e-006 ]
6840 : [ 6.27079e-006 ]
6841 : [ 6.33309e-006 ]
6842 : [ 6.45176e-006 ]
6843 : [ 6.47262e-006 ]
6844 : [ 6.45423e-006 ]
6845 : [ 6.26854e-006 ]
6846 : [ 6.35056e-006 ]
6847 : [ 6.33319e-006 ]
6848 : [ 6.4655e-006  ]
6849 : [ 6.46056e-006 ]
6850 : [ 6.27766e-006 ]
6851 : [ 6.47596e-006 ]
6852 : [ 6.4544e-006  ]
6853 : [ 6.47553e-006 ]
6854 : [ 6.26947e-006 ]
6855 : [ 6.31046e-006 ]
6856 : [ 6.33014e-006 ]
6857 : [ 6.40272e-006 ]
6858 : [ 6.45756e-006 ]
6859 : [ 6.46918e-006 ]
6860 : [ 6.28049e-006 ]
6861 : [ 6.26845e-006 ]
6862 : [ 6.43655e-006 ]
6863 : [ 6.47492e-006 ]
6864 : [ 6.27746e-006 ]
6865 : [ 6.3243e-006  ]
6866 : [ 6.46849e-006 ]
6867 : [ 6.44358e-006 ]
6868 : [ 6.41914e-006 ]
6869 : [ 6.30902e-006 ]
6870 : [ 6.4714e-006  ]
6871 : [ 6.44135e-006 ]
6872 : [ 6.44778e-006 ]
6873 : [ 6.27801e-006 ]
6874 : [ 6.29966e-006 ]
6875 : [ 6.27923e-006 ]
6876 : [ 6.34284e-006 ]
6877 : [ 6.269e-006   ]
6878 : [ 6.43968e-006 ]
6879 : [ 6.26895e-006 ]
6880 : [ 6.47561e-006 ]
6881 : [ 6.38258e-006 ]
6882 : [ 6.2693e-006  ]
6883 : [ 6.28173e-006 ]
6884 : [ 6.47608e-006 ]
6885 : [ 6.31176e-006 ]
6886 : [ 6.46715e-006 ]
6887 : [ 6.29912e-006 ]
6888 : [ 6.38623e-006 ]
6889 : [ 6.31137e-006 ]
6890 : [ 6.33095e-006 ]
6891 : [ 6.26886e-006 ]
6892 : [ 6.28445e-006 ]
6893 : [ 6.34564e-006 ]
6894 : [ 6.36382e-006 ]
6895 : [ 6.36608e-006 ]
6896 : [ 6.45315e-006 ]
6897 : [ 6.2721e-006  ]
6898 : [ 6.47505e-006 ]
6899 : [ 6.33338e-006 ]
6900 : [ 6.4271e-006  ]
6901 : [ 6.44298e-006 ]
6902 : [ 6.41779e-006 ]
6903 : [ 6.41409e-006 ]
6904 : [ 6.32264e-006 ]
6905 : [ 6.29279e-006 ]
6906 : [ 6.45329e-006 ]
6907 : [ 6.45323e-006 ]
6908 : [ 6.44391e-006 ]
6909 : [ 6.27637e-006 ]
6910 : [ 6.27763e-006 ]
6911 : [ 6.27871e-006 ]
6912 : [ 6.3363e-006  ]
6913 : [ 6.47578e-006 ]
6914 : [ 6.3085e-006  ]
6915 : [ 6.47233e-006 ]
6916 : [ 6.46482e-006 ]
6917 : [ 6.43475e-006 ]
6918 : [ 6.47331e-006 ]
6919 : [ 6.27009e-006 ]
6920 : [ 6.42354e-006 ]
6921 : [ 6.33524e-006 ]
6922 : [ 6.3764e-006  ]
6923 : [ 6.30979e-006 ]
6924 : [ 6.31128e-006 ]
6925 : [ 6.27244e-006 ]
6926 : [ 6.27996e-006 ]
6927 : [ 6.31958e-006 ]
6928 : [ 6.40162e-006 ]
6929 : [ 6.26935e-006 ]
6930 : [ 6.27599e-006 ]
6931 : [ 6.40712e-006 ]
6932 : [ 6.47431e-006 ]
6933 : [ 6.38721e-006 ]
6934 : [ 6.46023e-006 ]
6935 : [ 6.32564e-006 ]
6936 : [ 6.4671e-006  ]
6937 : [ 6.36099e-006 ]
6938 : [ 6.46687e-006 ]
6939 : [ 6.47543e-006 ]
6940 : [ 6.47489e-006 ]
6941 : [ 6.43621e-006 ]
6942 : [ 6.4753e-006  ]
6943 : [ 6.41019e-006 ]
6944 : [ 6.26848e-006 ]
6945 : [ 6.47484e-006 ]
6946 : [ 6.45406e-006 ]
6947 : [ 6.278e-006   ]
6948 : [ 6.40837e-006 ]
6949 : [ 6.26848e-006 ]
6950 : [ 6.45979e-006 ]
6951 : [ 6.2724e-006  ]
6952 : [ 6.41253e-006 ]
6953 : [ 6.45207e-006 ]
6954 : [ 6.42501e-006 ]
6955 : [ 6.4756e-006  ]
6956 : [ 6.39553e-006 ]
6957 : [ 6.47e-006    ]
6958 : [ 6.26861e-006 ]
6959 : [ 6.4566e-006  ]
6960 : [ 6.28285e-006 ]
6961 : [ 6.27071e-006 ]
6962 : [ 6.2728e-006  ]
6963 : [ 6.4705e-006  ]
6964 : [ 6.462e-006   ]
6965 : [ 6.47216e-006 ]
6966 : [ 6.41978e-006 ]
6967 : [ 6.4748e-006  ]
6968 : [ 6.26918e-006 ]
6969 : [ 6.27505e-006 ]
6970 : [ 6.47554e-006 ]
6971 : [ 6.37768e-006 ]
6972 : [ 6.26855e-006 ]
6973 : [ 6.39162e-006 ]
6974 : [ 6.26866e-006 ]
6975 : [ 6.28883e-006 ]
6976 : [ 6.28189e-006 ]
6977 : [ 6.28835e-006 ]
6978 : [ 6.4654e-006  ]
6979 : [ 6.27217e-006 ]
6980 : [ 6.26863e-006 ]
6981 : [ 6.30437e-006 ]
6982 : [ 6.45169e-006 ]
6983 : [ 6.32495e-006 ]
6984 : [ 6.46143e-006 ]
6985 : [ 6.45844e-006 ]
6986 : [ 6.29457e-006 ]
6987 : [ 6.28747e-006 ]
6988 : [ 6.30252e-006 ]
6989 : [ 6.38829e-006 ]
6990 : [ 6.29541e-006 ]
6991 : [ 6.45379e-006 ]
6992 : [ 6.47478e-006 ]
6993 : [ 6.35998e-006 ]
6994 : [ 6.29093e-006 ]
6995 : [ 6.28455e-006 ]
6996 : [ 6.34319e-006 ]
6997 : [ 6.47599e-006 ]
6998 : [ 6.44755e-006 ]
6999 : [ 6.27488e-006 ]
7000 : [ 6.26848e-006 ]
7001 : [ 6.3852e-006  ]
7002 : [ 6.43073e-006 ]
7003 : [ 6.32117e-006 ]
7004 : [ 6.45791e-006 ]
7005 : [ 6.26932e-006 ]
7006 : [ 6.42771e-006 ]
7007 : [ 6.2687e-006  ]
7008 : [ 6.41998e-006 ]
7009 : [ 6.2739e-006  ]
7010 : [ 6.40348e-006 ]
7011 : [ 6.26917e-006 ]
7012 : [ 6.27162e-006 ]
7013 : [ 6.38559e-006 ]
7014 : [ 6.38711e-006 ]
7015 : [ 6.47603e-006 ]
7016 : [ 6.28008e-006 ]
7017 : [ 6.32283e-006 ]
7018 : [ 6.3645e-006  ]
7019 : [ 6.33839e-006 ]
7020 : [ 6.35775e-006 ]
7021 : [ 6.2698e-006  ]
7022 : [ 6.37291e-006 ]
7023 : [ 6.26865e-006 ]
7024 : [ 6.47562e-006 ]
7025 : [ 6.26931e-006 ]
7026 : [ 6.43602e-006 ]
7027 : [ 6.42963e-006 ]
7028 : [ 6.27149e-006 ]
7029 : [ 6.45629e-006 ]
7030 : [ 6.47554e-006 ]
7031 : [ 6.47561e-006 ]
7032 : [ 6.43591e-006 ]
7033 : [ 6.38122e-006 ]
7034 : [ 6.32315e-006 ]
7035 : [ 6.41783e-006 ]
7036 : [ 6.31024e-006 ]
7037 : [ 6.45472e-006 ]
7038 : [ 6.29129e-006 ]
7039 : [ 6.31206e-006 ]
7040 : [ 6.33002e-006 ]
7041 : [ 6.29504e-006 ]
7042 : [ 6.44843e-006 ]
7043 : [ 6.39405e-006 ]
7044 : [ 6.35177e-006 ]
7045 : [ 6.27538e-006 ]
7046 : [ 6.37519e-006 ]
7047 : [ 6.43155e-006 ]
7048 : [ 6.27018e-006 ]
7049 : [ 6.30209e-006 ]
7050 : [ 6.26894e-006 ]
7051 : [ 6.44077e-006 ]
7052 : [ 6.46494e-006 ]
7053 : [ 6.31313e-006 ]
7054 : [ 6.29406e-006 ]
7055 : [ 6.47597e-006 ]
7056 : [ 6.46642e-006 ]
7057 : [ 6.29019e-006 ]
7058 : [ 6.2786e-006  ]
7059 : [ 6.4485e-006  ]
7060 : [ 6.43701e-006 ]
7061 : [ 6.32115e-006 ]
7062 : [ 6.27506e-006 ]
7063 : [ 6.43602e-006 ]
7064 : [ 6.47281e-006 ]
7065 : [ 6.26845e-006 ]
7066 : [ 6.45137e-006 ]
7067 : [ 6.40611e-006 ]
7068 : [ 6.31564e-006 ]
7069 : [ 6.47551e-006 ]
7070 : [ 6.27323e-006 ]
7071 : [ 6.28777e-006 ]
7072 : [ 6.34743e-006 ]
7073 : [ 6.36829e-006 ]
7074 : [ 6.47041e-006 ]
7075 : [ 6.31766e-006 ]
7076 : [ 6.46783e-006 ]
7077 : [ 6.40065e-006 ]
7078 : [ 6.356e-006   ]
7079 : [ 6.41245e-006 ]
7080 : [ 6.2893e-006  ]
7081 : [ 6.34263e-006 ]
7082 : [ 6.33219e-006 ]
7083 : [ 6.44111e-006 ]
7084 : [ 6.47544e-006 ]
7085 : [ 6.42456e-006 ]
7086 : [ 6.47522e-006 ]
7087 : [ 6.27954e-006 ]
7088 : [ 6.26854e-006 ]
7089 : [ 6.30438e-006 ]
7090 : [ 6.28914e-006 ]
7091 : [ 6.27926e-006 ]
7092 : [ 6.40984e-006 ]
7093 : [ 6.44939e-006 ]
7094 : [ 6.447e-006   ]
7095 : [ 6.29817e-006 ]
7096 : [ 6.47597e-006 ]
7097 : [ 6.31362e-006 ]
7098 : [ 6.44065e-006 ]
7099 : [ 6.47427e-006 ]
7100 : [ 6.47426e-006 ]
7101 : [ 6.3288e-006  ]
7102 : [ 6.47419e-006 ]
7103 : [ 6.2838e-006  ]
7104 : [ 6.26853e-006 ]
7105 : [ 6.27402e-006 ]
7106 : [ 6.2737e-006  ]
7107 : [ 6.47496e-006 ]
7108 : [ 6.27375e-006 ]
7109 : [ 6.46215e-006 ]
7110 : [ 6.46064e-006 ]
7111 : [ 6.47348e-006 ]
7112 : [ 6.38513e-006 ]
7113 : [ 6.27472e-006 ]
7114 : [ 6.3256e-006  ]
7115 : [ 6.35396e-006 ]
7116 : [ 6.47563e-006 ]
7117 : [ 6.45426e-006 ]
7118 : [ 6.3068e-006  ]
7119 : [ 6.28264e-006 ]
7120 : [ 6.27193e-006 ]
7121 : [ 6.45958e-006 ]
7122 : [ 6.29161e-006 ]
7123 : [ 6.27886e-006 ]
7124 : [ 6.30196e-006 ]
7125 : [ 6.47207e-006 ]
7126 : [ 6.27403e-006 ]
7127 : [ 6.27717e-006 ]
7128 : [ 6.32829e-006 ]
7129 : [ 6.2692e-006  ]
7130 : [ 6.38759e-006 ]
7131 : [ 6.42819e-006 ]
7132 : [ 6.31173e-006 ]
7133 : [ 6.43239e-006 ]
7134 : [ 6.41521e-006 ]
7135 : [ 6.45768e-006 ]
7136 : [ 6.39808e-006 ]
7137 : [ 6.44182e-006 ]
7138 : [ 6.32592e-006 ]
7139 : [ 6.31723e-006 ]
7140 : [ 6.41356e-006 ]
7141 : [ 6.4651e-006  ]
7142 : [ 6.42017e-006 ]
7143 : [ 6.42737e-006 ]
7144 : [ 6.28256e-006 ]
7145 : [ 6.29935e-006 ]
7146 : [ 6.31052e-006 ]
7147 : [ 6.40849e-006 ]
7148 : [ 6.33045e-006 ]
7149 : [ 6.38418e-006 ]
7150 : [ 6.28262e-006 ]
7151 : [ 6.43392e-006 ]
7152 : [ 6.29584e-006 ]
7153 : [ 6.26846e-006 ]
7154 : [ 6.26938e-006 ]
7155 : [ 6.45706e-006 ]
7156 : [ 6.30685e-006 ]
7157 : [ 6.28303e-006 ]
7158 : [ 6.44595e-006 ]
7159 : [ 6.34971e-006 ]
7160 : [ 6.27005e-006 ]
7161 : [ 6.30527e-006 ]
7162 : [ 6.26846e-006 ]
7163 : [ 6.39596e-006 ]
7164 : [ 6.32717e-006 ]
7165 : [ 6.3026e-006  ]
7166 : [ 6.30223e-006 ]
7167 : [ 6.45862e-006 ]
7168 : [ 6.30387e-006 ]
7169 : [ 6.29743e-006 ]
7170 : [ 6.29109e-006 ]
7171 : [ 6.37856e-006 ]
7172 : [ 6.26879e-006 ]
7173 : [ 6.47562e-006 ]
7174 : [ 6.33291e-006 ]
7175 : [ 6.26979e-006 ]
7176 : [ 6.47129e-006 ]
7177 : [ 6.27434e-006 ]
7178 : [ 6.2714e-006  ]
7179 : [ 6.31353e-006 ]
7180 : [ 6.42282e-006 ]
7181 : [ 6.47483e-006 ]
7182 : [ 6.46361e-006 ]
7183 : [ 6.42836e-006 ]
7184 : [ 6.27112e-006 ]
7185 : [ 6.42621e-006 ]
7186 : [ 6.26908e-006 ]
7187 : [ 6.4587e-006  ]
7188 : [ 6.47104e-006 ]
7189 : [ 6.31169e-006 ]
7190 : [ 6.38848e-006 ]
7191 : [ 6.26965e-006 ]
7192 : [ 6.47591e-006 ]
7193 : [ 6.46507e-006 ]
7194 : [ 6.47376e-006 ]
7195 : [ 6.37045e-006 ]
7196 : [ 6.31394e-006 ]
7197 : [ 6.47592e-006 ]
7198 : [ 6.47327e-006 ]
7199 : [ 6.45929e-006 ]
7200 : [ 6.462e-006   ]
7201 : [ 6.47173e-006 ]
7202 : [ 6.43485e-006 ]
7203 : [ 6.42876e-006 ]
7204 : [ 6.27601e-006 ]
7205 : [ 6.29559e-006 ]
7206 : [ 6.34269e-006 ]
7207 : [ 6.47544e-006 ]
7208 : [ 6.46733e-006 ]
7209 : [ 6.43145e-006 ]
7210 : [ 6.41119e-006 ]
7211 : [ 6.46207e-006 ]
7212 : [ 6.34916e-006 ]
7213 : [ 6.37745e-006 ]
7214 : [ 6.47594e-006 ]
7215 : [ 6.45234e-006 ]
7216 : [ 6.30357e-006 ]
7217 : [ 6.2718e-006  ]
7218 : [ 6.42196e-006 ]
7219 : [ 6.44769e-006 ]
7220 : [ 6.36434e-006 ]
7221 : [ 6.34365e-006 ]
7222 : [ 6.27973e-006 ]
7223 : [ 6.2972e-006  ]
7224 : [ 6.2694e-006  ]
7225 : [ 6.30648e-006 ]
7226 : [ 6.47531e-006 ]
7227 : [ 6.39992e-006 ]
7228 : [ 6.42345e-006 ]
7229 : [ 6.46563e-006 ]
7230 : [ 6.29501e-006 ]
7231 : [ 6.47276e-006 ]
7232 : [ 6.31864e-006 ]
7233 : [ 6.28376e-006 ]
7234 : [ 6.31409e-006 ]
7235 : [ 6.47608e-006 ]
7236 : [ 6.41963e-006 ]
7237 : [ 6.29647e-006 ]
7238 : [ 6.38498e-006 ]
7239 : [ 6.41501e-006 ]
7240 : [ 6.27423e-006 ]
7241 : [ 6.47309e-006 ]
7242 : [ 6.42914e-006 ]
7243 : [ 6.37742e-006 ]
7244 : [ 6.3262e-006  ]
7245 : [ 6.44875e-006 ]
7246 : [ 6.39616e-006 ]
7247 : [ 6.28108e-006 ]
7248 : [ 6.37735e-006 ]
7249 : [ 6.33075e-006 ]
7250 : [ 6.4086e-006  ]
7251 : [ 6.47382e-006 ]
7252 : [ 6.34736e-006 ]
7253 : [ 6.45456e-006 ]
7254 : [ 6.40865e-006 ]
7255 : [ 6.36938e-006 ]
7256 : [ 6.44734e-006 ]
7257 : [ 6.47195e-006 ]
7258 : [ 6.47608e-006 ]
7259 : [ 6.43947e-006 ]
7260 : [ 6.45318e-006 ]
7261 : [ 6.47321e-006 ]
7262 : [ 6.27828e-006 ]
7263 : [ 6.28213e-006 ]
7264 : [ 6.45462e-006 ]
7265 : [ 6.26855e-006 ]
7266 : [ 6.45321e-006 ]
7267 : [ 6.27713e-006 ]
7268 : [ 6.40908e-006 ]
7269 : [ 6.28038e-006 ]
7270 : [ 6.45467e-006 ]
7271 : [ 6.43914e-006 ]
7272 : [ 6.29373e-006 ]
7273 : [ 6.29892e-006 ]
7274 : [ 6.4336e-006  ]
7275 : [ 6.28448e-006 ]
7276 : [ 6.46238e-006 ]
7277 : [ 6.36723e-006 ]
7278 : [ 6.31476e-006 ]
7279 : [ 6.30616e-006 ]
7280 : [ 6.42949e-006 ]
7281 : [ 6.30619e-006 ]
7282 : [ 6.44876e-006 ]
7283 : [ 6.42023e-006 ]
7284 : [ 6.47569e-006 ]
7285 : [ 6.47604e-006 ]
7286 : [ 6.37168e-006 ]
7287 : [ 6.44805e-006 ]
7288 : [ 6.26845e-006 ]
7289 : [ 6.39211e-006 ]
7290 : [ 6.35426e-006 ]
7291 : [ 6.26998e-006 ]
7292 : [ 6.45957e-006 ]
7293 : [ 6.27932e-006 ]
7294 : [ 6.47526e-006 ]
7295 : [ 6.39162e-006 ]
7296 : [ 6.36062e-006 ]
7297 : [ 6.40399e-006 ]
7298 : [ 6.47494e-006 ]
7299 : [ 6.42303e-006 ]
7300 : [ 6.43397e-006 ]
7301 : [ 6.27691e-006 ]
7302 : [ 6.4412e-006  ]
7303 : [ 6.2853e-006  ]
7304 : [ 6.38778e-006 ]
7305 : [ 6.4235e-006  ]
7306 : [ 6.42177e-006 ]
7307 : [ 6.27161e-006 ]
7308 : [ 6.27276e-006 ]
7309 : [ 6.29689e-006 ]
7310 : [ 6.47544e-006 ]
7311 : [ 6.43368e-006 ]
7312 : [ 6.27593e-006 ]
7313 : [ 6.38221e-006 ]
7314 : [ 6.26907e-006 ]
7315 : [ 6.34753e-006 ]
7316 : [ 6.44924e-006 ]
7317 : [ 6.27617e-006 ]
7318 : [ 6.45347e-006 ]
7319 : [ 6.46172e-006 ]
7320 : [ 6.453e-006   ]
7321 : [ 6.43684e-006 ]
7322 : [ 6.345e-006   ]
7323 : [ 6.41522e-006 ]
7324 : [ 6.43746e-006 ]
7325 : [ 6.45909e-006 ]
7326 : [ 6.47313e-006 ]
7327 : [ 6.46297e-006 ]
7328 : [ 6.32426e-006 ]
7329 : [ 6.4265e-006  ]
7330 : [ 6.47029e-006 ]
7331 : [ 6.2888e-006  ]
7332 : [ 6.44224e-006 ]
7333 : [ 6.37446e-006 ]
7334 : [ 6.30993e-006 ]
7335 : [ 6.47475e-006 ]
7336 : [ 6.42788e-006 ]
7337 : [ 6.37138e-006 ]
7338 : [ 6.26858e-006 ]
7339 : [ 6.47505e-006 ]
7340 : [ 6.47605e-006 ]
7341 : [ 6.29045e-006 ]
7342 : [ 6.47593e-006 ]
7343 : [ 6.43694e-006 ]
7344 : [ 6.27316e-006 ]
7345 : [ 6.37759e-006 ]
7346 : [ 6.26902e-006 ]
7347 : [ 6.44877e-006 ]
7348 : [ 6.29445e-006 ]
7349 : [ 6.43253e-006 ]
7350 : [ 6.30629e-006 ]
7351 : [ 6.47051e-006 ]
7352 : [ 6.4452e-006  ]
7353 : [ 6.45534e-006 ]
7354 : [ 6.43793e-006 ]
7355 : [ 6.42966e-006 ]
7356 : [ 6.27123e-006 ]
7357 : [ 6.28027e-006 ]
7358 : [ 6.28658e-006 ]
7359 : [ 6.29031e-006 ]
7360 : [ 6.43586e-006 ]
7361 : [ 6.29881e-006 ]
7362 : [ 6.27095e-006 ]
7363 : [ 6.30805e-006 ]
7364 : [ 6.27582e-006 ]
7365 : [ 6.27287e-006 ]
7366 : [ 6.4661e-006  ]
7367 : [ 6.36827e-006 ]
7368 : [ 6.46918e-006 ]
7369 : [ 6.47234e-006 ]
7370 : [ 6.47455e-006 ]
7371 : [ 6.29799e-006 ]
7372 : [ 6.32707e-006 ]
7373 : [ 6.33146e-006 ]
7374 : [ 6.28772e-006 ]
7375 : [ 6.29089e-006 ]
7376 : [ 6.43816e-006 ]
7377 : [ 6.45763e-006 ]
7378 : [ 6.44077e-006 ]
7379 : [ 6.332e-006   ]
7380 : [ 6.26845e-006 ]
7381 : [ 6.42397e-006 ]
7382 : [ 6.46633e-006 ]
7383 : [ 6.47417e-006 ]
7384 : [ 6.47608e-006 ]
7385 : [ 6.27062e-006 ]
7386 : [ 6.4455e-006  ]
7387 : [ 6.43256e-006 ]
7388 : [ 6.26863e-006 ]
7389 : [ 6.3548e-006  ]
7390 : [ 6.47609e-006 ]
7391 : [ 6.38732e-006 ]
7392 : [ 6.27617e-006 ]
7393 : [ 6.32733e-006 ]
7394 : [ 6.41503e-006 ]
7395 : [ 6.29141e-006 ]
7396 : [ 6.47509e-006 ]
7397 : [ 6.39526e-006 ]
7398 : [ 6.37015e-006 ]
7399 : [ 6.47382e-006 ]
7400 : [ 6.30953e-006 ]
7401 : [ 6.26845e-006 ]
7402 : [ 6.31884e-006 ]
7403 : [ 6.27458e-006 ]
7404 : [ 6.28006e-006 ]
7405 : [ 6.44086e-006 ]
7406 : [ 6.33588e-006 ]
7407 : [ 6.38951e-006 ]
7408 : [ 6.3558e-006  ]
7409 : [ 6.44391e-006 ]
7410 : [ 6.41118e-006 ]
7411 : [ 6.47608e-006 ]
7412 : [ 6.28893e-006 ]
7413 : [ 6.27143e-006 ]
7414 : [ 6.26907e-006 ]
7415 : [ 6.41785e-006 ]
7416 : [ 6.40497e-006 ]
7417 : [ 6.34165e-006 ]
7418 : [ 6.42316e-006 ]
7419 : [ 6.27277e-006 ]
7420 : [ 6.47585e-006 ]
7421 : [ 6.30811e-006 ]
7422 : [ 6.26888e-006 ]
7423 : [ 6.27422e-006 ]
7424 : [ 6.38598e-006 ]
7425 : [ 6.47016e-006 ]
7426 : [ 6.41743e-006 ]
7427 : [ 6.34528e-006 ]
7428 : [ 6.42314e-006 ]
7429 : [ 6.37644e-006 ]
7430 : [ 6.26848e-006 ]
7431 : [ 6.4134e-006  ]
7432 : [ 6.39771e-006 ]
7433 : [ 6.47602e-006 ]
7434 : [ 6.27477e-006 ]
7435 : [ 6.31919e-006 ]
7436 : [ 6.47584e-006 ]
7437 : [ 6.41675e-006 ]
7438 : [ 6.28394e-006 ]
7439 : [ 6.39797e-006 ]
7440 : [ 6.42931e-006 ]
7441 : [ 6.27892e-006 ]
7442 : [ 6.46146e-006 ]
7443 : [ 6.30566e-006 ]
7444 : [ 6.35449e-006 ]
7445 : [ 6.27297e-006 ]
7446 : [ 6.47607e-006 ]
7447 : [ 6.27268e-006 ]
7448 : [ 6.28006e-006 ]
7449 : [ 6.47524e-006 ]
7450 : [ 6.28873e-006 ]
7451 : [ 6.26881e-006 ]
7452 : [ 6.46199e-006 ]
7453 : [ 6.41334e-006 ]
7454 : [ 6.27911e-006 ]
7455 : [ 6.3091e-006  ]
7456 : [ 6.31351e-006 ]
7457 : [ 6.41411e-006 ]
7458 : [ 6.32972e-006 ]
7459 : [ 6.40979e-006 ]
7460 : [ 6.28343e-006 ]
7461 : [ 6.27455e-006 ]
7462 : [ 6.27157e-006 ]
7463 : [ 6.47577e-006 ]
7464 : [ 6.46915e-006 ]
7465 : [ 6.44373e-006 ]
7466 : [ 6.27553e-006 ]
7467 : [ 6.42496e-006 ]
7468 : [ 6.27039e-006 ]
7469 : [ 6.4482e-006  ]
7470 : [ 6.29401e-006 ]
7471 : [ 6.32985e-006 ]
7472 : [ 6.46485e-006 ]
7473 : [ 6.28285e-006 ]
7474 : [ 6.39251e-006 ]
7475 : [ 6.47436e-006 ]
7476 : [ 6.26858e-006 ]
7477 : [ 6.46126e-006 ]
7478 : [ 6.27098e-006 ]
7479 : [ 6.47485e-006 ]
7480 : [ 6.4753e-006  ]
7481 : [ 6.27276e-006 ]
7482 : [ 6.41302e-006 ]
7483 : [ 6.31469e-006 ]
7484 : [ 6.47446e-006 ]
7485 : [ 6.2952e-006  ]
7486 : [ 6.47594e-006 ]
7487 : [ 6.43717e-006 ]
7488 : [ 6.47596e-006 ]
7489 : [ 6.45736e-006 ]
7490 : [ 6.46233e-006 ]
7491 : [ 6.2864e-006  ]
7492 : [ 6.40093e-006 ]
7493 : [ 6.36341e-006 ]
7494 : [ 6.44616e-006 ]
7495 : [ 6.27014e-006 ]
7496 : [ 6.46754e-006 ]
7497 : [ 6.27671e-006 ]
7498 : [ 6.41706e-006 ]
7499 : [ 6.27264e-006 ]
7500 : [ 6.40171e-006 ]
7501 : [ 6.27175e-006 ]
7502 : [ 6.27226e-006 ]
7503 : [ 6.28243e-006 ]
7504 : [ 6.45585e-006 ]
7505 : [ 6.45239e-006 ]
7506 : [ 6.44446e-006 ]
7507 : [ 6.44715e-006 ]
7508 : [ 6.27656e-006 ]
7509 : [ 6.34248e-006 ]
7510 : [ 6.26859e-006 ]
7511 : [ 6.41264e-006 ]
7512 : [ 6.31254e-006 ]
7513 : [ 6.27494e-006 ]
7514 : [ 6.30186e-006 ]
7515 : [ 6.45547e-006 ]
7516 : [ 6.26871e-006 ]
7517 : [ 6.29191e-006 ]
7518 : [ 6.4335e-006  ]
7519 : [ 6.4562e-006  ]
7520 : [ 6.28214e-006 ]
7521 : [ 6.27024e-006 ]
7522 : [ 6.43498e-006 ]
7523 : [ 6.45209e-006 ]
7524 : [ 6.46873e-006 ]
7525 : [ 6.31552e-006 ]
7526 : [ 6.4353e-006  ]
7527 : [ 6.46387e-006 ]
7528 : [ 6.39165e-006 ]
7529 : [ 6.26851e-006 ]
7530 : [ 6.47436e-006 ]
7531 : [ 6.45031e-006 ]
7532 : [ 6.47333e-006 ]
7533 : [ 6.27766e-006 ]
7534 : [ 6.38239e-006 ]
7535 : [ 6.26896e-006 ]
7536 : [ 6.47418e-006 ]
7537 : [ 6.27537e-006 ]
7538 : [ 6.47323e-006 ]
7539 : [ 6.30161e-006 ]
7540 : [ 6.29527e-006 ]
7541 : [ 6.46671e-006 ]
7542 : [ 6.47193e-006 ]
7543 : [ 6.32906e-006 ]
7544 : [ 6.38388e-006 ]
7545 : [ 6.31197e-006 ]
7546 : [ 6.44068e-006 ]
7547 : [ 6.30711e-006 ]
7548 : [ 6.27599e-006 ]
7549 : [ 6.47227e-006 ]
7550 : [ 6.35033e-006 ]
7551 : [ 6.40103e-006 ]
7552 : [ 6.46935e-006 ]
7553 : [ 6.43776e-006 ]
7554 : [ 6.34187e-006 ]
7555 : [ 6.3608e-006  ]
7556 : [ 6.27031e-006 ]
7557 : [ 6.46625e-006 ]
7558 : [ 6.44526e-006 ]
7559 : [ 6.47419e-006 ]
7560 : [ 6.475e-006   ]
7561 : [ 6.31496e-006 ]
7562 : [ 6.32508e-006 ]
7563 : [ 6.46855e-006 ]
7564 : [ 6.33138e-006 ]
7565 : [ 6.34038e-006 ]
7566 : [ 6.39374e-006 ]
7567 : [ 6.32055e-006 ]
7568 : [ 6.31658e-006 ]
7569 : [ 6.47608e-006 ]
7570 : [ 6.4759e-006  ]
7571 : [ 6.26855e-006 ]
7572 : [ 6.41416e-006 ]
7573 : [ 6.45856e-006 ]
7574 : [ 6.28655e-006 ]
7575 : [ 6.4745e-006  ]
7576 : [ 6.29903e-006 ]
7577 : [ 6.27173e-006 ]
7578 : [ 6.32645e-006 ]
7579 : [ 6.32979e-006 ]
7580 : [ 6.47586e-006 ]
7581 : [ 6.45531e-006 ]
7582 : [ 6.46587e-006 ]
7583 : [ 6.4727e-006  ]
7584 : [ 6.31966e-006 ]
7585 : [ 6.27589e-006 ]
7586 : [ 6.32984e-006 ]
7587 : [ 6.43882e-006 ]
7588 : [ 6.27471e-006 ]
7589 : [ 6.45942e-006 ]
7590 : [ 6.27244e-006 ]
7591 : [ 6.31504e-006 ]
7592 : [ 6.28563e-006 ]
7593 : [ 6.44281e-006 ]
7594 : [ 6.31126e-006 ]
7595 : [ 6.28517e-006 ]
7596 : [ 6.37531e-006 ]
7597 : [ 6.35856e-006 ]
7598 : [ 6.46966e-006 ]
7599 : [ 6.2732e-006  ]
7600 : [ 6.42294e-006 ]
7601 : [ 6.31833e-006 ]
7602 : [ 6.27626e-006 ]
7603 : [ 6.27756e-006 ]
7604 : [ 6.27043e-006 ]
7605 : [ 6.32752e-006 ]
7606 : [ 6.29643e-006 ]
7607 : [ 6.31108e-006 ]
7608 : [ 6.2726e-006  ]
7609 : [ 6.26952e-006 ]
7610 : [ 6.30652e-006 ]
7611 : [ 6.27493e-006 ]
7612 : [ 6.40512e-006 ]
7613 : [ 6.41689e-006 ]
7614 : [ 6.2717e-006  ]
7615 : [ 6.46794e-006 ]
7616 : [ 6.43724e-006 ]
7617 : [ 6.41506e-006 ]
7618 : [ 6.32948e-006 ]
7619 : [ 6.41268e-006 ]
7620 : [ 6.4346e-006  ]
7621 : [ 6.4246e-006  ]
7622 : [ 6.27248e-006 ]
7623 : [ 6.27234e-006 ]
7624 : [ 6.46167e-006 ]
7625 : [ 6.47608e-006 ]
7626 : [ 6.44063e-006 ]
7627 : [ 6.27007e-006 ]
7628 : [ 6.32823e-006 ]
7629 : [ 6.46142e-006 ]
7630 : [ 6.30453e-006 ]
7631 : [ 6.3422e-006  ]
7632 : [ 6.36803e-006 ]
7633 : [ 6.47303e-006 ]
7634 : [ 6.27662e-006 ]
7635 : [ 6.27243e-006 ]
7636 : [ 6.3522e-006  ]
7637 : [ 6.47352e-006 ]
7638 : [ 6.43096e-006 ]
7639 : [ 6.31675e-006 ]
7640 : [ 6.47586e-006 ]
7641 : [ 6.32676e-006 ]
7642 : [ 6.47384e-006 ]
7643 : [ 6.2716e-006  ]
7644 : [ 6.47592e-006 ]
7645 : [ 6.31e-006    ]
7646 : [ 6.41922e-006 ]
7647 : [ 6.31014e-006 ]
7648 : [ 6.43392e-006 ]
7649 : [ 6.47601e-006 ]
7650 : [ 6.27123e-006 ]
7651 : [ 6.47595e-006 ]
7652 : [ 6.27209e-006 ]
7653 : [ 6.38391e-006 ]
7654 : [ 6.45844e-006 ]
7655 : [ 6.34693e-006 ]
7656 : [ 6.29962e-006 ]
7657 : [ 6.44174e-006 ]
7658 : [ 6.47609e-006 ]
7659 : [ 6.46704e-006 ]
7660 : [ 6.27632e-006 ]
7661 : [ 6.46706e-006 ]
7662 : [ 6.32266e-006 ]
7663 : [ 6.44829e-006 ]
7664 : [ 6.26869e-006 ]
7665 : [ 6.31622e-006 ]
7666 : [ 6.34332e-006 ]
7667 : [ 6.44298e-006 ]
7668 : [ 6.46702e-006 ]
7669 : [ 6.4209e-006  ]
7670 : [ 6.28126e-006 ]
7671 : [ 6.38883e-006 ]
7672 : [ 6.30552e-006 ]
7673 : [ 6.27088e-006 ]
7674 : [ 6.2711e-006  ]
7675 : [ 6.4736e-006  ]
7676 : [ 6.44826e-006 ]
7677 : [ 6.30897e-006 ]
7678 : [ 6.47279e-006 ]
7679 : [ 6.46119e-006 ]
7680 : [ 6.27896e-006 ]
7681 : [ 6.28701e-006 ]
7682 : [ 6.31516e-006 ]
7683 : [ 6.42546e-006 ]
7684 : [ 6.36832e-006 ]
7685 : [ 6.4619e-006  ]
7686 : [ 6.35378e-006 ]
7687 : [ 6.37595e-006 ]
7688 : [ 6.27948e-006 ]
7689 : [ 6.4155e-006  ]
7690 : [ 6.43378e-006 ]
7691 : [ 6.4579e-006  ]
7692 : [ 6.27059e-006 ]
7693 : [ 6.47539e-006 ]
7694 : [ 6.27672e-006 ]
7695 : [ 6.27205e-006 ]
7696 : [ 6.28841e-006 ]
7697 : [ 6.26849e-006 ]
7698 : [ 6.45407e-006 ]
7699 : [ 6.32612e-006 ]
7700 : [ 6.37232e-006 ]
7701 : [ 6.45016e-006 ]
7702 : [ 6.3178e-006  ]
7703 : [ 6.27282e-006 ]
7704 : [ 6.39732e-006 ]
7705 : [ 6.31148e-006 ]
7706 : [ 6.44579e-006 ]
7707 : [ 6.47387e-006 ]
7708 : [ 6.36654e-006 ]
7709 : [ 6.47566e-006 ]
7710 : [ 6.42441e-006 ]
7711 : [ 6.43447e-006 ]
7712 : [ 6.384e-006   ]
7713 : [ 6.4634e-006  ]
7714 : [ 6.28037e-006 ]
7715 : [ 6.30117e-006 ]
7716 : [ 6.38103e-006 ]
7717 : [ 6.33287e-006 ]
7718 : [ 6.3264e-006  ]
7719 : [ 6.46043e-006 ]
7720 : [ 6.33265e-006 ]
7721 : [ 6.43953e-006 ]
7722 : [ 6.3452e-006  ]
7723 : [ 6.45395e-006 ]
7724 : [ 6.28154e-006 ]
7725 : [ 6.30919e-006 ]
7726 : [ 6.27328e-006 ]
7727 : [ 6.47607e-006 ]
7728 : [ 6.42389e-006 ]
7729 : [ 6.30497e-006 ]
7730 : [ 6.27555e-006 ]
7731 : [ 6.27082e-006 ]
7732 : [ 6.41291e-006 ]
7733 : [ 6.47476e-006 ]
7734 : [ 6.46592e-006 ]
7735 : [ 6.47297e-006 ]
7736 : [ 6.43732e-006 ]
7737 : [ 6.27051e-006 ]
7738 : [ 6.44993e-006 ]
7739 : [ 6.41954e-006 ]
7740 : [ 6.43491e-006 ]
7741 : [ 6.33975e-006 ]
7742 : [ 6.46301e-006 ]
7743 : [ 6.27906e-006 ]
7744 : [ 6.27551e-006 ]
7745 : [ 6.27144e-006 ]
7746 : [ 6.44579e-006 ]
7747 : [ 6.3178e-006  ]
7748 : [ 6.2693e-006  ]
7749 : [ 6.27184e-006 ]
7750 : [ 6.28152e-006 ]
7751 : [ 6.2757e-006  ]
7752 : [ 6.27329e-006 ]
7753 : [ 6.46905e-006 ]
7754 : [ 6.41739e-006 ]
7755 : [ 6.28482e-006 ]
7756 : [ 6.30475e-006 ]
7757 : [ 6.47134e-006 ]
7758 : [ 6.37664e-006 ]
7759 : [ 6.32719e-006 ]
7760 : [ 6.46528e-006 ]
7761 : [ 6.36245e-006 ]
7762 : [ 6.46663e-006 ]
7763 : [ 6.30343e-006 ]
7764 : [ 6.46817e-006 ]
7765 : [ 6.43967e-006 ]
7766 : [ 6.47607e-006 ]
7767 : [ 6.27745e-006 ]
7768 : [ 6.27878e-006 ]
7769 : [ 6.33521e-006 ]
7770 : [ 6.42314e-006 ]
7771 : [ 6.47579e-006 ]
7772 : [ 6.43781e-006 ]
7773 : [ 6.47327e-006 ]
7774 : [ 6.43923e-006 ]
7775 : [ 6.41501e-006 ]
7776 : [ 6.29236e-006 ]
7777 : [ 6.27134e-006 ]
7778 : [ 6.2734e-006  ]
7779 : [ 6.47538e-006 ]
7780 : [ 6.47595e-006 ]
7781 : [ 6.45717e-006 ]
7782 : [ 6.33104e-006 ]
7783 : [ 6.45108e-006 ]
7784 : [ 6.2913e-006  ]
7785 : [ 6.47153e-006 ]
7786 : [ 6.44042e-006 ]
7787 : [ 6.43506e-006 ]
7788 : [ 6.26928e-006 ]
7789 : [ 6.37218e-006 ]
7790 : [ 6.2967e-006  ]
7791 : [ 6.30208e-006 ]
7792 : [ 6.26948e-006 ]
7793 : [ 6.287e-006   ]
7794 : [ 6.31665e-006 ]
7795 : [ 6.26858e-006 ]
7796 : [ 6.26855e-006 ]
7797 : [ 6.47002e-006 ]
7798 : [ 6.26866e-006 ]
7799 : [ 6.26865e-006 ]
7800 : [ 6.31296e-006 ]
7801 : [ 6.30292e-006 ]
7802 : [ 6.31641e-006 ]
7803 : [ 6.46262e-006 ]
7804 : [ 6.46755e-006 ]
7805 : [ 6.3095e-006  ]
7806 : [ 6.46367e-006 ]
7807 : [ 6.40298e-006 ]
7808 : [ 6.33241e-006 ]
7809 : [ 6.46156e-006 ]
7810 : [ 6.38478e-006 ]
7811 : [ 6.30152e-006 ]
7812 : [ 6.4226e-006  ]
7813 : [ 6.39757e-006 ]
7814 : [ 6.27867e-006 ]
7815 : [ 6.27247e-006 ]
7816 : [ 6.42378e-006 ]
7817 : [ 6.45709e-006 ]
7818 : [ 6.3081e-006  ]
7819 : [ 6.4745e-006  ]
7820 : [ 6.28101e-006 ]
7821 : [ 6.28771e-006 ]
7822 : [ 6.47336e-006 ]
7823 : [ 6.32696e-006 ]
7824 : [ 6.45748e-006 ]
7825 : [ 6.47547e-006 ]
7826 : [ 6.27083e-006 ]
7827 : [ 6.47485e-006 ]
7828 : [ 6.47321e-006 ]
7829 : [ 6.26878e-006 ]
7830 : [ 6.41439e-006 ]
7831 : [ 6.28436e-006 ]
7832 : [ 6.42724e-006 ]
7833 : [ 6.27064e-006 ]
7834 : [ 6.47609e-006 ]
7835 : [ 6.38193e-006 ]
7836 : [ 6.32586e-006 ]
7837 : [ 6.29762e-006 ]
7838 : [ 6.47574e-006 ]
7839 : [ 6.476e-006   ]
7840 : [ 6.46633e-006 ]
7841 : [ 6.29243e-006 ]
7842 : [ 6.2954e-006  ]
7843 : [ 6.27871e-006 ]
7844 : [ 6.4742e-006  ]
7845 : [ 6.47396e-006 ]
7846 : [ 6.32905e-006 ]
7847 : [ 6.37987e-006 ]
7848 : [ 6.31098e-006 ]
7849 : [ 6.2777e-006  ]
7850 : [ 6.29785e-006 ]
7851 : [ 6.47154e-006 ]
7852 : [ 6.46755e-006 ]
7853 : [ 6.46677e-006 ]
7854 : [ 6.4645e-006  ]
7855 : [ 6.27971e-006 ]
7856 : [ 6.47542e-006 ]
7857 : [ 6.30408e-006 ]
7858 : [ 6.46101e-006 ]
7859 : [ 6.26862e-006 ]
7860 : [ 6.47333e-006 ]
7861 : [ 6.39881e-006 ]
7862 : [ 6.47012e-006 ]
7863 : [ 6.34122e-006 ]
7864 : [ 6.39086e-006 ]
7865 : [ 6.27188e-006 ]
7866 : [ 6.26879e-006 ]
7867 : [ 6.30656e-006 ]
7868 : [ 6.4436e-006  ]
7869 : [ 6.29598e-006 ]
7870 : [ 6.44706e-006 ]
7871 : [ 6.26863e-006 ]
7872 : [ 6.4204e-006  ]
7873 : [ 6.33256e-006 ]
7874 : [ 6.28907e-006 ]
7875 : [ 6.45858e-006 ]
7876 : [ 6.27054e-006 ]
7877 : [ 6.32282e-006 ]
7878 : [ 6.38469e-006 ]
7879 : [ 6.46502e-006 ]
7880 : [ 6.44485e-006 ]
7881 : [ 6.27115e-006 ]
7882 : [ 6.46784e-006 ]
7883 : [ 6.47603e-006 ]
7884 : [ 6.28458e-006 ]
7885 : [ 6.47588e-006 ]
7886 : [ 6.47584e-006 ]
7887 : [ 6.3224e-006  ]
7888 : [ 6.2844e-006  ]
7889 : [ 6.43914e-006 ]
7890 : [ 6.27328e-006 ]
7891 : [ 6.29028e-006 ]
7892 : [ 6.33918e-006 ]
7893 : [ 6.28393e-006 ]
7894 : [ 6.42366e-006 ]
7895 : [ 6.30776e-006 ]
7896 : [ 6.42669e-006 ]
7897 : [ 6.41778e-006 ]
7898 : [ 6.26858e-006 ]
7899 : [ 6.29818e-006 ]
7900 : [ 6.27807e-006 ]
7901 : [ 6.42631e-006 ]
7902 : [ 6.27284e-006 ]
7903 : [ 6.28099e-006 ]
7904 : [ 6.26956e-006 ]
7905 : [ 6.45194e-006 ]
7906 : [ 6.27449e-006 ]
7907 : [ 6.47284e-006 ]
7908 : [ 6.45985e-006 ]
7909 : [ 6.27092e-006 ]
7910 : [ 6.27328e-006 ]
7911 : [ 6.27453e-006 ]
7912 : [ 6.39679e-006 ]
7913 : [ 6.29265e-006 ]
7914 : [ 6.46904e-006 ]
7915 : [ 6.44064e-006 ]
7916 : [ 6.47531e-006 ]
7917 : [ 6.26847e-006 ]
7918 : [ 6.42881e-006 ]
7919 : [ 6.27011e-006 ]
7920 : [ 6.44167e-006 ]
7921 : [ 6.3526e-006  ]
7922 : [ 6.27297e-006 ]
7923 : [ 6.33597e-006 ]
7924 : [ 6.46807e-006 ]
7925 : [ 6.28692e-006 ]
7926 : [ 6.47601e-006 ]
7927 : [ 6.27718e-006 ]
7928 : [ 6.46806e-006 ]
7929 : [ 6.4128e-006  ]
7930 : [ 6.46035e-006 ]
7931 : [ 6.44094e-006 ]
7932 : [ 6.41215e-006 ]
7933 : [ 6.26883e-006 ]
7934 : [ 6.26982e-006 ]
7935 : [ 6.33027e-006 ]
7936 : [ 6.29929e-006 ]
7937 : [ 6.29475e-006 ]
7938 : [ 6.47361e-006 ]
7939 : [ 6.3695e-006  ]
7940 : [ 6.4417e-006  ]
7941 : [ 6.44747e-006 ]
7942 : [ 6.42196e-006 ]
7943 : [ 6.28048e-006 ]
7944 : [ 6.42345e-006 ]
7945 : [ 6.35549e-006 ]
7946 : [ 6.26928e-006 ]
7947 : [ 6.27821e-006 ]
7948 : [ 6.28902e-006 ]
7949 : [ 6.46656e-006 ]
7950 : [ 6.28025e-006 ]
7951 : [ 6.42017e-006 ]
7952 : [ 6.35641e-006 ]
7953 : [ 6.45312e-006 ]
7954 : [ 6.46702e-006 ]
7955 : [ 6.46929e-006 ]
7956 : [ 6.26882e-006 ]
7957 : [ 6.30221e-006 ]
7958 : [ 6.28799e-006 ]
7959 : [ 6.45098e-006 ]
7960 : [ 6.47106e-006 ]
7961 : [ 6.3998e-006  ]
7962 : [ 6.2719e-006  ]
7963 : [ 6.27381e-006 ]
7964 : [ 6.27662e-006 ]
7965 : [ 6.43805e-006 ]
7966 : [ 6.42525e-006 ]
7967 : [ 6.30467e-006 ]
7968 : [ 6.33032e-006 ]
7969 : [ 6.29821e-006 ]
7970 : [ 6.46494e-006 ]
7971 : [ 6.43219e-006 ]
7972 : [ 6.32111e-006 ]
7973 : [ 6.28075e-006 ]
7974 : [ 6.44899e-006 ]
7975 : [ 6.46634e-006 ]
7976 : [ 6.27e-006    ]
7977 : [ 6.47528e-006 ]
7978 : [ 6.2716e-006  ]
7979 : [ 6.2689e-006  ]
7980 : [ 6.31645e-006 ]
7981 : [ 6.27242e-006 ]
7982 : [ 6.45631e-006 ]
7983 : [ 6.26891e-006 ]
7984 : [ 6.29936e-006 ]
7985 : [ 6.47491e-006 ]
7986 : [ 6.28678e-006 ]
7987 : [ 6.46871e-006 ]
7988 : [ 6.39049e-006 ]
7989 : [ 6.47599e-006 ]
7990 : [ 6.30352e-006 ]
7991 : [ 6.42069e-006 ]
7992 : [ 6.29441e-006 ]
7993 : [ 6.27108e-006 ]
7994 : [ 6.40696e-006 ]
7995 : [ 6.47401e-006 ]
7996 : [ 6.34985e-006 ]
7997 : [ 6.47575e-006 ]
7998 : [ 6.2769e-006  ]
7999 : [ 6.43994e-006 ]
8000 : [ 6.4329e-006  ]
8001 : [ 6.33273e-006 ]
8002 : [ 6.26882e-006 ]
8003 : [ 6.47007e-006 ]
8004 : [ 6.38277e-006 ]
8005 : [ 6.28368e-006 ]
8006 : [ 6.29478e-006 ]
8007 : [ 6.36123e-006 ]
8008 : [ 6.27964e-006 ]
8009 : [ 6.28386e-006 ]
8010 : [ 6.27543e-006 ]
8011 : [ 6.28864e-006 ]
8012 : [ 6.27031e-006 ]
8013 : [ 6.4669e-006  ]
8014 : [ 6.32334e-006 ]
8015 : [ 6.26931e-006 ]
8016 : [ 6.28734e-006 ]
8017 : [ 6.3328e-006  ]
8018 : [ 6.31009e-006 ]
8019 : [ 6.47062e-006 ]
8020 : [ 6.4725e-006  ]
8021 : [ 6.27377e-006 ]
8022 : [ 6.4407e-006  ]
8023 : [ 6.26971e-006 ]
8024 : [ 6.31935e-006 ]
8025 : [ 6.34272e-006 ]
8026 : [ 6.26863e-006 ]
8027 : [ 6.38443e-006 ]
8028 : [ 6.277e-006   ]
8029 : [ 6.46941e-006 ]
8030 : [ 6.44627e-006 ]
8031 : [ 6.35134e-006 ]
8032 : [ 6.31432e-006 ]
8033 : [ 6.29117e-006 ]
8034 : [ 6.45362e-006 ]
8035 : [ 6.27086e-006 ]
8036 : [ 6.46771e-006 ]
8037 : [ 6.32602e-006 ]
8038 : [ 6.47292e-006 ]
8039 : [ 6.45126e-006 ]
8040 : [ 6.2869e-006  ]
8041 : [ 6.29243e-006 ]
8042 : [ 6.45404e-006 ]
8043 : [ 6.40608e-006 ]
8044 : [ 6.47162e-006 ]
8045 : [ 6.35127e-006 ]
8046 : [ 6.27459e-006 ]
8047 : [ 6.41929e-006 ]
8048 : [ 6.33779e-006 ]
8049 : [ 6.45213e-006 ]
8050 : [ 6.44406e-006 ]
8051 : [ 6.35688e-006 ]
8052 : [ 6.28937e-006 ]
8053 : [ 6.46946e-006 ]
8054 : [ 6.45604e-006 ]
8055 : [ 6.31044e-006 ]
8056 : [ 6.4597e-006  ]
8057 : [ 6.27495e-006 ]
8058 : [ 6.26845e-006 ]
8059 : [ 6.45895e-006 ]
8060 : [ 6.27292e-006 ]
8061 : [ 6.47281e-006 ]
8062 : [ 6.46916e-006 ]
8063 : [ 6.26968e-006 ]
8064 : [ 6.41066e-006 ]
8065 : [ 6.42597e-006 ]
8066 : [ 6.46583e-006 ]
8067 : [ 6.32771e-006 ]
8068 : [ 6.41824e-006 ]
8069 : [ 6.27829e-006 ]
8070 : [ 6.46826e-006 ]
8071 : [ 6.40131e-006 ]
8072 : [ 6.36847e-006 ]
8073 : [ 6.44457e-006 ]
8074 : [ 6.45481e-006 ]
8075 : [ 6.2729e-006  ]
8076 : [ 6.27882e-006 ]
8077 : [ 6.35888e-006 ]
8078 : [ 6.35839e-006 ]
8079 : [ 6.30904e-006 ]
8080 : [ 6.2816e-006  ]
8081 : [ 6.26851e-006 ]
8082 : [ 6.42553e-006 ]
8083 : [ 6.46869e-006 ]
8084 : [ 6.30543e-006 ]
8085 : [ 6.40284e-006 ]
8086 : [ 6.4168e-006  ]
8087 : [ 6.41813e-006 ]
8088 : [ 6.30513e-006 ]
8089 : [ 6.31738e-006 ]
8090 : [ 6.28833e-006 ]
8091 : [ 6.43831e-006 ]
8092 : [ 6.28552e-006 ]
8093 : [ 6.46509e-006 ]
8094 : [ 6.37823e-006 ]
8095 : [ 6.38226e-006 ]
8096 : [ 6.47609e-006 ]
8097 : [ 6.46417e-006 ]
8098 : [ 6.47242e-006 ]
8099 : [ 6.47609e-006 ]
8100 : [ 6.46876e-006 ]
8101 : [ 6.47603e-006 ]
8102 : [ 6.47232e-006 ]
8103 : [ 6.27676e-006 ]
8104 : [ 6.3146e-006  ]
8105 : [ 6.31768e-006 ]
8106 : [ 6.47055e-006 ]
8107 : [ 6.36866e-006 ]
8108 : [ 6.47608e-006 ]
8109 : [ 6.28252e-006 ]
8110 : [ 6.4228e-006  ]
8111 : [ 6.47006e-006 ]
8112 : [ 6.32973e-006 ]
8113 : [ 6.26894e-006 ]
8114 : [ 6.42121e-006 ]
8115 : [ 6.30073e-006 ]
8116 : [ 6.28025e-006 ]
8117 : [ 6.47417e-006 ]
8118 : [ 6.41269e-006 ]
8119 : [ 6.26922e-006 ]
8120 : [ 6.476e-006   ]
8121 : [ 6.29842e-006 ]
8122 : [ 6.31937e-006 ]
8123 : [ 6.45739e-006 ]
8124 : [ 6.27966e-006 ]
8125 : [ 6.27291e-006 ]
8126 : [ 6.47603e-006 ]
8127 : [ 6.40882e-006 ]
8128 : [ 6.29334e-006 ]
8129 : [ 6.28835e-006 ]
8130 : [ 6.47353e-006 ]
8131 : [ 6.29047e-006 ]
8132 : [ 6.47377e-006 ]
8133 : [ 6.43313e-006 ]
8134 : [ 6.26955e-006 ]
8135 : [ 6.30275e-006 ]
8136 : [ 6.47402e-006 ]
8137 : [ 6.28173e-006 ]
8138 : [ 6.47586e-006 ]
8139 : [ 6.34853e-006 ]
8140 : [ 6.30491e-006 ]
8141 : [ 6.47289e-006 ]
8142 : [ 6.33377e-006 ]
8143 : [ 6.35562e-006 ]
8144 : [ 6.31166e-006 ]
8145 : [ 6.27586e-006 ]
8146 : [ 6.27199e-006 ]
8147 : [ 6.45149e-006 ]
8148 : [ 6.43692e-006 ]
8149 : [ 6.2928e-006  ]
8150 : [ 6.45746e-006 ]
8151 : [ 6.4585e-006  ]
8152 : [ 6.437e-006   ]
8153 : [ 6.3501e-006  ]
8154 : [ 6.30343e-006 ]
8155 : [ 6.47115e-006 ]
8156 : [ 6.27415e-006 ]
8157 : [ 6.29992e-006 ]
8158 : [ 6.46553e-006 ]
8159 : [ 6.35228e-006 ]
8160 : [ 6.27e-006    ]
8161 : [ 6.47586e-006 ]
8162 : [ 6.4514e-006  ]
8163 : [ 6.47055e-006 ]
8164 : [ 6.46349e-006 ]
8165 : [ 6.32327e-006 ]
8166 : [ 6.43446e-006 ]
8167 : [ 6.2844e-006  ]
8168 : [ 6.34606e-006 ]
8169 : [ 6.26846e-006 ]
8170 : [ 6.47035e-006 ]
8171 : [ 6.34998e-006 ]
8172 : [ 6.47601e-006 ]
8173 : [ 6.45656e-006 ]
8174 : [ 6.46922e-006 ]
8175 : [ 6.3178e-006  ]
8176 : [ 6.41512e-006 ]
8177 : [ 6.27489e-006 ]
8178 : [ 6.36676e-006 ]
8179 : [ 6.27184e-006 ]
8180 : [ 6.43341e-006 ]
8181 : [ 6.26928e-006 ]
8182 : [ 6.45305e-006 ]
8183 : [ 6.474e-006   ]
8184 : [ 6.35296e-006 ]
8185 : [ 6.39024e-006 ]
8186 : [ 6.29019e-006 ]
8187 : [ 6.35717e-006 ]
8188 : [ 6.47586e-006 ]
8189 : [ 6.44976e-006 ]
8190 : [ 6.29436e-006 ]
8191 : [ 6.41415e-006 ]
8192 : [ 6.37562e-006 ]
8193 : [ 6.46438e-006 ]
8194 : [ 6.38131e-006 ]
8195 : [ 6.37197e-006 ]
8196 : [ 6.28793e-006 ]
8197 : [ 6.35186e-006 ]
8198 : [ 6.38243e-006 ]
8199 : [ 6.4757e-006  ]
8200 : [ 6.26967e-006 ]
8201 : [ 6.38486e-006 ]
8202 : [ 6.44031e-006 ]
8203 : [ 6.47609e-006 ]
8204 : [ 6.46576e-006 ]
8205 : [ 6.35712e-006 ]
8206 : [ 6.32316e-006 ]
8207 : [ 6.27732e-006 ]
8208 : [ 6.33093e-006 ]
8209 : [ 6.47449e-006 ]
8210 : [ 6.2906e-006  ]
8211 : [ 6.29973e-006 ]
8212 : [ 6.30571e-006 ]
8213 : [ 6.33419e-006 ]
8214 : [ 6.29507e-006 ]
8215 : [ 6.47592e-006 ]
8216 : [ 6.34459e-006 ]
8217 : [ 6.30534e-006 ]
8218 : [ 6.3005e-006  ]
8219 : [ 6.34953e-006 ]
8220 : [ 6.46672e-006 ]
8221 : [ 6.28564e-006 ]
8222 : [ 6.44239e-006 ]
8223 : [ 6.29525e-006 ]
8224 : [ 6.47556e-006 ]
8225 : [ 6.3132e-006  ]
8226 : [ 6.35539e-006 ]
8227 : [ 6.28735e-006 ]
8228 : [ 6.29853e-006 ]
8229 : [ 6.29669e-006 ]
8230 : [ 6.47547e-006 ]
8231 : [ 6.28653e-006 ]
8232 : [ 6.32712e-006 ]
8233 : [ 6.45727e-006 ]
8234 : [ 6.27036e-006 ]
8235 : [ 6.27358e-006 ]
8236 : [ 6.38378e-006 ]
8237 : [ 6.31386e-006 ]
8238 : [ 6.41554e-006 ]
8239 : [ 6.42929e-006 ]
8240 : [ 6.27831e-006 ]
8241 : [ 6.4721e-006  ]
8242 : [ 6.35933e-006 ]
8243 : [ 6.28693e-006 ]
8244 : [ 6.47608e-006 ]
8245 : [ 6.32575e-006 ]
8246 : [ 6.29068e-006 ]
8247 : [ 6.2965e-006  ]
8248 : [ 6.37694e-006 ]
8249 : [ 6.38148e-006 ]
8250 : [ 6.42224e-006 ]
8251 : [ 6.26862e-006 ]
8252 : [ 6.43423e-006 ]
8253 : [ 6.27396e-006 ]
8254 : [ 6.27244e-006 ]
8255 : [ 6.28385e-006 ]
8256 : [ 6.41177e-006 ]
8257 : [ 6.36532e-006 ]
8258 : [ 6.27779e-006 ]
8259 : [ 6.44813e-006 ]
8260 : [ 6.30204e-006 ]
8261 : [ 6.45735e-006 ]
8262 : [ 6.37966e-006 ]
8263 : [ 6.34731e-006 ]
8264 : [ 6.28846e-006 ]
8265 : [ 6.42511e-006 ]
8266 : [ 6.30432e-006 ]
8267 : [ 6.45263e-006 ]
8268 : [ 6.37741e-006 ]
8269 : [ 6.44961e-006 ]
8270 : [ 6.27594e-006 ]
8271 : [ 6.34188e-006 ]
8272 : [ 6.45704e-006 ]
8273 : [ 6.46452e-006 ]
8274 : [ 6.41873e-006 ]
8275 : [ 6.34614e-006 ]
8276 : [ 6.27732e-006 ]
8277 : [ 6.29954e-006 ]
8278 : [ 6.30083e-006 ]
8279 : [ 6.27524e-006 ]
8280 : [ 6.40929e-006 ]
8281 : [ 6.37523e-006 ]
8282 : [ 6.27396e-006 ]
8283 : [ 6.2798e-006  ]
8284 : [ 6.46356e-006 ]
8285 : [ 6.47576e-006 ]
8286 : [ 6.31759e-006 ]
8287 : [ 6.2723e-006  ]
8288 : [ 6.46161e-006 ]
8289 : [ 6.30744e-006 ]
8290 : [ 6.44842e-006 ]
8291 : [ 6.47296e-006 ]
8292 : [ 6.37714e-006 ]
8293 : [ 6.46833e-006 ]
8294 : [ 6.47287e-006 ]
8295 : [ 6.35088e-006 ]
8296 : [ 6.31139e-006 ]
8297 : [ 6.27572e-006 ]
8298 : [ 6.29902e-006 ]
8299 : [ 6.43892e-006 ]
8300 : [ 6.46196e-006 ]
8301 : [ 6.36998e-006 ]
8302 : [ 6.4708e-006  ]
8303 : [ 6.29809e-006 ]
8304 : [ 6.35693e-006 ]
8305 : [ 6.27105e-006 ]
8306 : [ 6.28336e-006 ]
8307 : [ 6.27141e-006 ]
8308 : [ 6.28361e-006 ]
8309 : [ 6.27014e-006 ]
8310 : [ 6.45282e-006 ]
8311 : [ 6.26886e-006 ]
8312 : [ 6.47606e-006 ]
8313 : [ 6.46508e-006 ]
8314 : [ 6.37784e-006 ]
8315 : [ 6.45765e-006 ]
8316 : [ 6.45325e-006 ]
8317 : [ 6.26854e-006 ]
8318 : [ 6.40892e-006 ]
8319 : [ 6.28294e-006 ]
8320 : [ 6.28489e-006 ]
8321 : [ 6.44063e-006 ]
8322 : [ 6.29156e-006 ]
8323 : [ 6.26861e-006 ]
8324 : [ 6.38114e-006 ]
8325 : [ 6.46339e-006 ]
8326 : [ 6.27068e-006 ]
8327 : [ 6.39141e-006 ]
8328 : [ 6.47587e-006 ]
8329 : [ 6.43128e-006 ]
8330 : [ 6.32491e-006 ]
8331 : [ 6.27216e-006 ]
8332 : [ 6.34627e-006 ]
8333 : [ 6.29481e-006 ]
8334 : [ 6.28885e-006 ]
8335 : [ 6.27771e-006 ]
8336 : [ 6.318e-006   ]
8337 : [ 6.36408e-006 ]
8338 : [ 6.28912e-006 ]
8339 : [ 6.4754e-006  ]
8340 : [ 6.36193e-006 ]
8341 : [ 6.31628e-006 ]
8342 : [ 6.42543e-006 ]
8343 : [ 6.44545e-006 ]
8344 : [ 6.28044e-006 ]
8345 : [ 6.47011e-006 ]
8346 : [ 6.41627e-006 ]
8347 : [ 6.31966e-006 ]
8348 : [ 6.26935e-006 ]
8349 : [ 6.47219e-006 ]
8350 : [ 6.42138e-006 ]
8351 : [ 6.27091e-006 ]
8352 : [ 6.45197e-006 ]
8353 : [ 6.47609e-006 ]
8354 : [ 6.46312e-006 ]
8355 : [ 6.47608e-006 ]
8356 : [ 6.46537e-006 ]
8357 : [ 6.47299e-006 ]
8358 : [ 6.42927e-006 ]
8359 : [ 6.26881e-006 ]
8360 : [ 6.44475e-006 ]
8361 : [ 6.28338e-006 ]
8362 : [ 6.45859e-006 ]
8363 : [ 6.42114e-006 ]
8364 : [ 6.3786e-006  ]
8365 : [ 6.27293e-006 ]
8366 : [ 6.46509e-006 ]
8367 : [ 6.28728e-006 ]
8368 : [ 6.28116e-006 ]
8369 : [ 6.41531e-006 ]
8370 : [ 6.36949e-006 ]
8371 : [ 6.28521e-006 ]
8372 : [ 6.26887e-006 ]
8373 : [ 6.28895e-006 ]
8374 : [ 6.30373e-006 ]
8375 : [ 6.38196e-006 ]
8376 : [ 6.26912e-006 ]
8377 : [ 6.29774e-006 ]
8378 : [ 6.42668e-006 ]
8379 : [ 6.26974e-006 ]
8380 : [ 6.30472e-006 ]
8381 : [ 6.27421e-006 ]
8382 : [ 6.461e-006   ]
8383 : [ 6.47054e-006 ]
8384 : [ 6.30481e-006 ]
8385 : [ 6.3995e-006  ]
8386 : [ 6.27145e-006 ]
8387 : [ 6.27464e-006 ]
8388 : [ 6.44515e-006 ]
8389 : [ 6.37184e-006 ]
8390 : [ 6.42049e-006 ]
8391 : [ 6.41936e-006 ]
8392 : [ 6.47587e-006 ]
8393 : [ 6.30054e-006 ]
8394 : [ 6.35788e-006 ]
8395 : [ 6.45935e-006 ]
8396 : [ 6.46382e-006 ]
8397 : [ 6.27158e-006 ]
8398 : [ 6.36778e-006 ]
8399 : [ 6.30679e-006 ]
8400 : [ 6.27147e-006 ]
8401 : [ 6.27268e-006 ]
8402 : [ 6.46148e-006 ]
8403 : [ 6.31615e-006 ]
8404 : [ 6.45341e-006 ]
8405 : [ 6.32154e-006 ]
8406 : [ 6.41279e-006 ]
8407 : [ 6.43385e-006 ]
8408 : [ 6.29009e-006 ]
8409 : [ 6.26873e-006 ]
8410 : [ 6.46881e-006 ]
8411 : [ 6.26998e-006 ]
8412 : [ 6.37183e-006 ]
8413 : [ 6.34718e-006 ]
8414 : [ 6.31705e-006 ]
8415 : [ 6.42366e-006 ]
8416 : [ 6.47223e-006 ]
8417 : [ 6.4485e-006  ]
8418 : [ 6.31699e-006 ]
8419 : [ 6.44438e-006 ]
8420 : [ 6.3295e-006  ]
8421 : [ 6.45461e-006 ]
8422 : [ 6.301e-006   ]
8423 : [ 6.30161e-006 ]
8424 : [ 6.4602e-006  ]
8425 : [ 6.42772e-006 ]
8426 : [ 6.31147e-006 ]
8427 : [ 6.26852e-006 ]
8428 : [ 6.33009e-006 ]
8429 : [ 6.47479e-006 ]
8430 : [ 6.27232e-006 ]
8431 : [ 6.30478e-006 ]
8432 : [ 6.28949e-006 ]
8433 : [ 6.33794e-006 ]
8434 : [ 6.44352e-006 ]
8435 : [ 6.27745e-006 ]
8436 : [ 6.2701e-006  ]
8437 : [ 6.27276e-006 ]
8438 : [ 6.46126e-006 ]
8439 : [ 6.4279e-006  ]
8440 : [ 6.41144e-006 ]
8441 : [ 6.46571e-006 ]
8442 : [ 6.279e-006   ]
8443 : [ 6.27147e-006 ]
8444 : [ 6.47547e-006 ]
8445 : [ 6.45351e-006 ]
8446 : [ 6.46978e-006 ]
8447 : [ 6.28923e-006 ]
8448 : [ 6.29908e-006 ]
8449 : [ 6.28223e-006 ]
8450 : [ 6.45611e-006 ]
8451 : [ 6.26851e-006 ]
8452 : [ 6.28004e-006 ]
8453 : [ 6.37938e-006 ]
8454 : [ 6.47504e-006 ]
8455 : [ 6.32244e-006 ]
8456 : [ 6.45946e-006 ]
8457 : [ 6.46879e-006 ]
8458 : [ 6.46048e-006 ]
8459 : [ 6.28111e-006 ]
8460 : [ 6.28751e-006 ]
8461 : [ 6.41749e-006 ]
8462 : [ 6.33193e-006 ]
8463 : [ 6.29558e-006 ]
8464 : [ 6.40737e-006 ]
8465 : [ 6.30149e-006 ]
8466 : [ 6.31962e-006 ]
8467 : [ 6.4697e-006  ]
8468 : [ 6.29297e-006 ]
8469 : [ 6.29549e-006 ]
8470 : [ 6.42504e-006 ]
8471 : [ 6.29271e-006 ]
8472 : [ 6.45002e-006 ]
8473 : [ 6.41691e-006 ]
8474 : [ 6.45376e-006 ]
8475 : [ 6.27048e-006 ]
8476 : [ 6.30144e-006 ]
8477 : [ 6.30272e-006 ]
8478 : [ 6.27532e-006 ]
8479 : [ 6.47138e-006 ]
8480 : [ 6.33201e-006 ]
8481 : [ 6.37661e-006 ]
8482 : [ 6.4261e-006  ]
8483 : [ 6.41897e-006 ]
8484 : [ 6.40623e-006 ]
8485 : [ 6.27094e-006 ]
8486 : [ 6.46697e-006 ]
8487 : [ 6.26936e-006 ]
8488 : [ 6.42679e-006 ]
8489 : [ 6.45898e-006 ]
8490 : [ 6.27654e-006 ]
8491 : [ 6.45499e-006 ]
8492 : [ 6.27175e-006 ]
8493 : [ 6.34103e-006 ]
8494 : [ 6.46772e-006 ]
8495 : [ 6.41469e-006 ]
8496 : [ 6.29079e-006 ]
8497 : [ 6.36607e-006 ]
8498 : [ 6.37266e-006 ]
8499 : [ 6.47183e-006 ]
8500 : [ 6.46757e-006 ]
8501 : [ 6.30132e-006 ]
8502 : [ 6.27927e-006 ]
8503 : [ 6.46409e-006 ]
8504 : [ 6.46538e-006 ]
8505 : [ 6.46529e-006 ]
8506 : [ 6.2925e-006  ]
8507 : [ 6.2903e-006  ]
8508 : [ 6.47443e-006 ]
8509 : [ 6.34761e-006 ]
8510 : [ 6.47152e-006 ]
8511 : [ 6.27205e-006 ]
8512 : [ 6.42154e-006 ]
8513 : [ 6.47531e-006 ]
8514 : [ 6.26912e-006 ]
8515 : [ 6.27271e-006 ]
8516 : [ 6.35857e-006 ]
8517 : [ 6.31847e-006 ]
8518 : [ 6.46981e-006 ]
8519 : [ 6.27962e-006 ]
8520 : [ 6.47595e-006 ]
8521 : [ 6.28942e-006 ]
8522 : [ 6.27068e-006 ]
8523 : [ 6.31574e-006 ]
8524 : [ 6.27362e-006 ]
8525 : [ 6.47607e-006 ]
8526 : [ 6.29482e-006 ]
8527 : [ 6.47479e-006 ]
8528 : [ 6.36871e-006 ]
8529 : [ 6.4297e-006  ]
8530 : [ 6.33137e-006 ]
8531 : [ 6.46826e-006 ]
8532 : [ 6.40041e-006 ]
8533 : [ 6.26899e-006 ]
8534 : [ 6.47498e-006 ]
8535 : [ 6.34036e-006 ]
8536 : [ 6.32939e-006 ]
8537 : [ 6.27011e-006 ]
8538 : [ 6.4341e-006  ]
8539 : [ 6.45255e-006 ]
8540 : [ 6.44963e-006 ]
8541 : [ 6.41632e-006 ]
8542 : [ 6.45489e-006 ]
8543 : [ 6.27004e-006 ]
8544 : [ 6.44062e-006 ]
8545 : [ 6.45561e-006 ]
8546 : [ 6.43625e-006 ]
8547 : [ 6.27775e-006 ]
8548 : [ 6.44243e-006 ]
8549 : [ 6.47496e-006 ]
8550 : [ 6.42061e-006 ]
8551 : [ 6.27949e-006 ]
8552 : [ 6.3425e-006  ]
8553 : [ 6.3007e-006  ]
8554 : [ 6.42557e-006 ]
8555 : [ 6.35174e-006 ]
8556 : [ 6.26898e-006 ]
8557 : [ 6.333e-006   ]
8558 : [ 6.28119e-006 ]
8559 : [ 6.46754e-006 ]
8560 : [ 6.47148e-006 ]
8561 : [ 6.28193e-006 ]
8562 : [ 6.44498e-006 ]
8563 : [ 6.27513e-006 ]
8564 : [ 6.43944e-006 ]
8565 : [ 6.47581e-006 ]
8566 : [ 6.29062e-006 ]
8567 : [ 6.30644e-006 ]
8568 : [ 6.26847e-006 ]
8569 : [ 6.46141e-006 ]
8570 : [ 6.31142e-006 ]
8571 : [ 6.44179e-006 ]
8572 : [ 6.27957e-006 ]
8573 : [ 6.27311e-006 ]
8574 : [ 6.28125e-006 ]
8575 : [ 6.29824e-006 ]
8576 : [ 6.42152e-006 ]
8577 : [ 6.4756e-006  ]
8578 : [ 6.46018e-006 ]
8579 : [ 6.43688e-006 ]
8580 : [ 6.47443e-006 ]
8581 : [ 6.44622e-006 ]
8582 : [ 6.47443e-006 ]
8583 : [ 6.4226e-006  ]
8584 : [ 6.47183e-006 ]
8585 : [ 6.45759e-006 ]
8586 : [ 6.4197e-006  ]
8587 : [ 6.47479e-006 ]
8588 : [ 6.41465e-006 ]
8589 : [ 6.27182e-006 ]
8590 : [ 6.45529e-006 ]
8591 : [ 6.46243e-006 ]
8592 : [ 6.30531e-006 ]
8593 : [ 6.27032e-006 ]
8594 : [ 6.42363e-006 ]
8595 : [ 6.28348e-006 ]
8596 : [ 6.41377e-006 ]
8597 : [ 6.4695e-006  ]
8598 : [ 6.33881e-006 ]
8599 : [ 6.31635e-006 ]
8600 : [ 6.28264e-006 ]
8601 : [ 6.28186e-006 ]
8602 : [ 6.27394e-006 ]
8603 : [ 6.46526e-006 ]
8604 : [ 6.47567e-006 ]
8605 : [ 6.47564e-006 ]
8606 : [ 6.42782e-006 ]
8607 : [ 6.47501e-006 ]
8608 : [ 6.46991e-006 ]
8609 : [ 6.27219e-006 ]
8610 : [ 6.27026e-006 ]
8611 : [ 6.42716e-006 ]
8612 : [ 6.36253e-006 ]
8613 : [ 6.44769e-006 ]
8614 : [ 6.43506e-006 ]
8615 : [ 6.45419e-006 ]
8616 : [ 6.2715e-006  ]
8617 : [ 6.43835e-006 ]
8618 : [ 6.28961e-006 ]
8619 : [ 6.47605e-006 ]
8620 : [ 6.35836e-006 ]
8621 : [ 6.37495e-006 ]
8622 : [ 6.29671e-006 ]
8623 : [ 6.32655e-006 ]
8624 : [ 6.44658e-006 ]
8625 : [ 6.29083e-006 ]
8626 : [ 6.27103e-006 ]
8627 : [ 6.42352e-006 ]
8628 : [ 6.47517e-006 ]
8629 : [ 6.44383e-006 ]
8630 : [ 6.42444e-006 ]
8631 : [ 6.2924e-006  ]
8632 : [ 6.29796e-006 ]
8633 : [ 6.2687e-006  ]
8634 : [ 6.27794e-006 ]
8635 : [ 6.32165e-006 ]
8636 : [ 6.46972e-006 ]
8637 : [ 6.34738e-006 ]
8638 : [ 6.36042e-006 ]
8639 : [ 6.3095e-006  ]
8640 : [ 6.29678e-006 ]
8641 : [ 6.28458e-006 ]
8642 : [ 6.45867e-006 ]
8643 : [ 6.27921e-006 ]
8644 : [ 6.32245e-006 ]
8645 : [ 6.47609e-006 ]
8646 : [ 6.45497e-006 ]
8647 : [ 6.35757e-006 ]
8648 : [ 6.4143e-006  ]
8649 : [ 6.45454e-006 ]
8650 : [ 6.44666e-006 ]
8651 : [ 6.31577e-006 ]
8652 : [ 6.42377e-006 ]
8653 : [ 6.27722e-006 ]
8654 : [ 6.32537e-006 ]
8655 : [ 6.45225e-006 ]
8656 : [ 6.27148e-006 ]
8657 : [ 6.31938e-006 ]
8658 : [ 6.47002e-006 ]
8659 : [ 6.32669e-006 ]
8660 : [ 6.42056e-006 ]
8661 : [ 6.35631e-006 ]
8662 : [ 6.39431e-006 ]
8663 : [ 6.47451e-006 ]
8664 : [ 6.32747e-006 ]
8665 : [ 6.47026e-006 ]
8666 : [ 6.44689e-006 ]
8667 : [ 6.30455e-006 ]
8668 : [ 6.26916e-006 ]
8669 : [ 6.47575e-006 ]
8670 : [ 6.30016e-006 ]
8671 : [ 6.27234e-006 ]
8672 : [ 6.44355e-006 ]
8673 : [ 6.33262e-006 ]
8674 : [ 6.47427e-006 ]
8675 : [ 6.476e-006   ]
8676 : [ 6.27739e-006 ]
8677 : [ 6.30549e-006 ]
8678 : [ 6.2725e-006  ]
8679 : [ 6.47548e-006 ]
8680 : [ 6.39022e-006 ]
8681 : [ 6.29147e-006 ]
8682 : [ 6.26918e-006 ]
8683 : [ 6.42908e-006 ]
8684 : [ 6.28564e-006 ]
8685 : [ 6.46022e-006 ]
8686 : [ 6.29789e-006 ]
8687 : [ 6.4422e-006  ]
8688 : [ 6.47213e-006 ]
8689 : [ 6.42984e-006 ]
8690 : [ 6.3198e-006  ]
8691 : [ 6.3063e-006  ]
8692 : [ 6.47432e-006 ]
8693 : [ 6.43405e-006 ]
8694 : [ 6.26845e-006 ]
8695 : [ 6.28839e-006 ]
8696 : [ 6.28869e-006 ]
8697 : [ 6.47143e-006 ]
8698 : [ 6.45509e-006 ]
8699 : [ 6.30354e-006 ]
8700 : [ 6.37061e-006 ]
8701 : [ 6.39537e-006 ]
8702 : [ 6.45247e-006 ]
8703 : [ 6.28176e-006 ]
8704 : [ 6.45646e-006 ]
8705 : [ 6.38211e-006 ]
8706 : [ 6.3827e-006  ]
8707 : [ 6.47452e-006 ]
8708 : [ 6.33009e-006 ]
8709 : [ 6.26855e-006 ]
8710 : [ 6.44033e-006 ]
8711 : [ 6.28573e-006 ]
8712 : [ 6.27702e-006 ]
8713 : [ 6.27493e-006 ]
8714 : [ 6.35614e-006 ]
8715 : [ 6.34318e-006 ]
8716 : [ 6.45487e-006 ]
8717 : [ 6.28141e-006 ]
8718 : [ 6.47493e-006 ]
8719 : [ 6.47602e-006 ]
8720 : [ 6.42231e-006 ]
8721 : [ 6.32075e-006 ]
8722 : [ 6.27102e-006 ]
8723 : [ 6.42068e-006 ]
8724 : [ 6.32989e-006 ]
8725 : [ 6.47452e-006 ]
8726 : [ 6.2881e-006  ]
8727 : [ 6.35579e-006 ]
8728 : [ 6.47014e-006 ]
8729 : [ 6.34911e-006 ]
8730 : [ 6.43179e-006 ]
8731 : [ 6.45181e-006 ]
8732 : [ 6.2718e-006  ]
8733 : [ 6.42308e-006 ]
8734 : [ 6.45542e-006 ]
8735 : [ 6.44473e-006 ]
8736 : [ 6.43184e-006 ]
8737 : [ 6.31225e-006 ]
8738 : [ 6.3016e-006  ]
8739 : [ 6.41515e-006 ]
8740 : [ 6.4748e-006  ]
8741 : [ 6.44395e-006 ]
8742 : [ 6.27015e-006 ]
8743 : [ 6.31901e-006 ]
8744 : [ 6.34654e-006 ]
8745 : [ 6.30115e-006 ]
8746 : [ 6.40711e-006 ]
8747 : [ 6.43172e-006 ]
8748 : [ 6.289e-006   ]
8749 : [ 6.4759e-006  ]
8750 : [ 6.33711e-006 ]
8751 : [ 6.37986e-006 ]
8752 : [ 6.41941e-006 ]
8753 : [ 6.2759e-006  ]
8754 : [ 6.26868e-006 ]
8755 : [ 6.4149e-006  ]
8756 : [ 6.409e-006   ]
8757 : [ 6.28962e-006 ]
8758 : [ 6.42832e-006 ]
8759 : [ 6.44471e-006 ]
8760 : [ 6.28186e-006 ]
8761 : [ 6.28065e-006 ]
8762 : [ 6.3163e-006  ]
8763 : [ 6.45825e-006 ]
8764 : [ 6.47347e-006 ]
8765 : [ 6.31458e-006 ]
8766 : [ 6.45818e-006 ]
8767 : [ 6.4648e-006  ]
8768 : [ 6.46872e-006 ]
8769 : [ 6.29363e-006 ]
8770 : [ 6.32357e-006 ]
8771 : [ 6.39523e-006 ]
8772 : [ 6.43572e-006 ]
8773 : [ 6.47365e-006 ]
8774 : [ 6.37307e-006 ]
8775 : [ 6.34073e-006 ]
8776 : [ 6.30265e-006 ]
8777 : [ 6.42584e-006 ]
8778 : [ 6.31711e-006 ]
8779 : [ 6.34321e-006 ]
8780 : [ 6.4705e-006  ]
8781 : [ 6.27369e-006 ]
8782 : [ 6.45485e-006 ]
8783 : [ 6.30446e-006 ]
8784 : [ 6.28021e-006 ]
8785 : [ 6.4222e-006  ]
8786 : [ 6.34577e-006 ]
8787 : [ 6.30936e-006 ]
8788 : [ 6.33989e-006 ]
8789 : [ 6.45718e-006 ]
8790 : [ 6.3922e-006  ]
8791 : [ 6.4759e-006  ]
8792 : [ 6.40839e-006 ]
8793 : [ 6.27154e-006 ]
8794 : [ 6.28003e-006 ]
8795 : [ 6.4755e-006  ]
8796 : [ 6.26889e-006 ]
8797 : [ 6.41448e-006 ]
8798 : [ 6.43341e-006 ]
8799 : [ 6.47515e-006 ]
8800 : [ 6.2734e-006  ]
8801 : [ 6.34875e-006 ]
8802 : [ 6.40247e-006 ]
8803 : [ 6.47429e-006 ]
8804 : [ 6.32382e-006 ]
8805 : [ 6.31328e-006 ]
8806 : [ 6.28824e-006 ]
8807 : [ 6.26936e-006 ]
8808 : [ 6.46921e-006 ]
8809 : [ 6.34039e-006 ]
8810 : [ 6.27078e-006 ]
8811 : [ 6.28276e-006 ]
8812 : [ 6.46221e-006 ]
8813 : [ 6.4229e-006  ]
8814 : [ 6.3364e-006  ]
8815 : [ 6.45252e-006 ]
8816 : [ 6.47541e-006 ]
8817 : [ 6.37629e-006 ]
8818 : [ 6.42911e-006 ]
8819 : [ 6.33448e-006 ]
8820 : [ 6.29058e-006 ]
8821 : [ 6.27646e-006 ]
8822 : [ 6.30256e-006 ]
8823 : [ 6.32612e-006 ]
8824 : [ 6.47448e-006 ]
8825 : [ 6.47414e-006 ]
8826 : [ 6.26912e-006 ]
8827 : [ 6.34333e-006 ]
8828 : [ 6.32131e-006 ]
8829 : [ 6.26901e-006 ]
8830 : [ 6.34127e-006 ]
8831 : [ 6.28973e-006 ]
8832 : [ 6.30637e-006 ]
8833 : [ 6.40852e-006 ]
8834 : [ 6.47425e-006 ]
8835 : [ 6.28114e-006 ]
8836 : [ 6.28388e-006 ]
8837 : [ 6.27238e-006 ]
8838 : [ 6.46555e-006 ]
8839 : [ 6.44365e-006 ]
8840 : [ 6.31578e-006 ]
8841 : [ 6.3205e-006  ]
8842 : [ 6.27485e-006 ]
8843 : [ 6.42166e-006 ]
8844 : [ 6.2864e-006  ]
8845 : [ 6.28756e-006 ]
8846 : [ 6.29738e-006 ]
8847 : [ 6.2914e-006  ]
8848 : [ 6.32427e-006 ]
8849 : [ 6.47341e-006 ]
8850 : [ 6.35997e-006 ]
8851 : [ 6.272e-006   ]
8852 : [ 6.27214e-006 ]
8853 : [ 6.4739e-006  ]
8854 : [ 6.40836e-006 ]
8855 : [ 6.27257e-006 ]
8856 : [ 6.2912e-006  ]
8857 : [ 6.28956e-006 ]
8858 : [ 6.35251e-006 ]
8859 : [ 6.31816e-006 ]
8860 : [ 6.38863e-006 ]
8861 : [ 6.33263e-006 ]
8862 : [ 6.44441e-006 ]
8863 : [ 6.41382e-006 ]
8864 : [ 6.27685e-006 ]
8865 : [ 6.3803e-006  ]
8866 : [ 6.28575e-006 ]
8867 : [ 6.47459e-006 ]
8868 : [ 6.29051e-006 ]
8869 : [ 6.32464e-006 ]
8870 : [ 6.30552e-006 ]
8871 : [ 6.43362e-006 ]
8872 : [ 6.34762e-006 ]
8873 : [ 6.47609e-006 ]
8874 : [ 6.42065e-006 ]
8875 : [ 6.45993e-006 ]
8876 : [ 6.29089e-006 ]
8877 : [ 6.39969e-006 ]
8878 : [ 6.38866e-006 ]
8879 : [ 6.47587e-006 ]
8880 : [ 6.47606e-006 ]
8881 : [ 6.32245e-006 ]
8882 : [ 6.43185e-006 ]
8883 : [ 6.45163e-006 ]
8884 : [ 6.3192e-006  ]
8885 : [ 6.41202e-006 ]
8886 : [ 6.4262e-006  ]
8887 : [ 6.31521e-006 ]
8888 : [ 6.33127e-006 ]
8889 : [ 6.29156e-006 ]
8890 : [ 6.3923e-006  ]
8891 : [ 6.30554e-006 ]
8892 : [ 6.32197e-006 ]
8893 : [ 6.44001e-006 ]
8894 : [ 6.41752e-006 ]
8895 : [ 6.37221e-006 ]
8896 : [ 6.42977e-006 ]
8897 : [ 6.29563e-006 ]
8898 : [ 6.35795e-006 ]
8899 : [ 6.29953e-006 ]
8900 : [ 6.45624e-006 ]
8901 : [ 6.33632e-006 ]
8902 : [ 6.28693e-006 ]
8903 : [ 6.32071e-006 ]
8904 : [ 6.46219e-006 ]
8905 : [ 6.27466e-006 ]
8906 : [ 6.27185e-006 ]
8907 : [ 6.29518e-006 ]
8908 : [ 6.37536e-006 ]
8909 : [ 6.3451e-006  ]
8910 : [ 6.29315e-006 ]
8911 : [ 6.3378e-006  ]
8912 : [ 6.3103e-006  ]
8913 : [ 6.40193e-006 ]
8914 : [ 6.37712e-006 ]
8915 : [ 6.47074e-006 ]
8916 : [ 6.47541e-006 ]
8917 : [ 6.29381e-006 ]
8918 : [ 6.42816e-006 ]
8919 : [ 6.47406e-006 ]
8920 : [ 6.29223e-006 ]
8921 : [ 6.3077e-006  ]
8922 : [ 6.27877e-006 ]
8923 : [ 6.30008e-006 ]
8924 : [ 6.4579e-006  ]
8925 : [ 6.47467e-006 ]
8926 : [ 6.3411e-006  ]
8927 : [ 6.305e-006   ]
8928 : [ 6.45e-006    ]
8929 : [ 6.29177e-006 ]
8930 : [ 6.45172e-006 ]
8931 : [ 6.30813e-006 ]
8932 : [ 6.26871e-006 ]
8933 : [ 6.43789e-006 ]
8934 : [ 6.40593e-006 ]
8935 : [ 6.42419e-006 ]
8936 : [ 6.38188e-006 ]
8937 : [ 6.35788e-006 ]
8938 : [ 6.4435e-006  ]
8939 : [ 6.47493e-006 ]
8940 : [ 6.30497e-006 ]
8941 : [ 6.3175e-006  ]
8942 : [ 6.4699e-006  ]
8943 : [ 6.45637e-006 ]
8944 : [ 6.30444e-006 ]
8945 : [ 6.38178e-006 ]
8946 : [ 6.476e-006   ]
8947 : [ 6.27468e-006 ]
8948 : [ 6.27065e-006 ]
8949 : [ 6.31265e-006 ]
8950 : [ 6.32345e-006 ]
8951 : [ 6.35047e-006 ]
8952 : [ 6.46451e-006 ]
8953 : [ 6.46641e-006 ]
8954 : [ 6.27139e-006 ]
8955 : [ 6.38196e-006 ]
8956 : [ 6.42434e-006 ]
8957 : [ 6.47461e-006 ]
8958 : [ 6.44003e-006 ]
8959 : [ 6.28424e-006 ]
8960 : [ 6.42079e-006 ]
8961 : [ 6.45619e-006 ]
8962 : [ 6.29344e-006 ]
8963 : [ 6.45185e-006 ]
8964 : [ 6.276e-006   ]
8965 : [ 6.28552e-006 ]
8966 : [ 6.26941e-006 ]
8967 : [ 6.46313e-006 ]
8968 : [ 6.29042e-006 ]
8969 : [ 6.41853e-006 ]
8970 : [ 6.30506e-006 ]
8971 : [ 6.46231e-006 ]
8972 : [ 6.30599e-006 ]
8973 : [ 6.34204e-006 ]
8974 : [ 6.30072e-006 ]
8975 : [ 6.28224e-006 ]
8976 : [ 6.42199e-006 ]
8977 : [ 6.29732e-006 ]
8978 : [ 6.45897e-006 ]
8979 : [ 6.3122e-006  ]
8980 : [ 6.43695e-006 ]
8981 : [ 6.44609e-006 ]
8982 : [ 6.27006e-006 ]
8983 : [ 6.28159e-006 ]
8984 : [ 6.40974e-006 ]
8985 : [ 6.43947e-006 ]
8986 : [ 6.2877e-006  ]
8987 : [ 6.27564e-006 ]
8988 : [ 6.30866e-006 ]
8989 : [ 6.43071e-006 ]
8990 : [ 6.36008e-006 ]
8991 : [ 6.37073e-006 ]
8992 : [ 6.27167e-006 ]
8993 : [ 6.26921e-006 ]
8994 : [ 6.30245e-006 ]
8995 : [ 6.41645e-006 ]
8996 : [ 6.39536e-006 ]
8997 : [ 6.42128e-006 ]
8998 : [ 6.29804e-006 ]
8999 : [ 6.47603e-006 ]
9000 : [ 6.43658e-006 ]
9001 : [ 6.39115e-006 ]
9002 : [ 6.32235e-006 ]
9003 : [ 6.43692e-006 ]
9004 : [ 6.32076e-006 ]
9005 : [ 6.32667e-006 ]
9006 : [ 6.32711e-006 ]
9007 : [ 6.36549e-006 ]
9008 : [ 6.26873e-006 ]
9009 : [ 6.2812e-006  ]
9010 : [ 6.36416e-006 ]
9011 : [ 6.47606e-006 ]
9012 : [ 6.36889e-006 ]
9013 : [ 6.28908e-006 ]
9014 : [ 6.47549e-006 ]
9015 : [ 6.4624e-006  ]
9016 : [ 6.4723e-006  ]
9017 : [ 6.44677e-006 ]
9018 : [ 6.27875e-006 ]
9019 : [ 6.47561e-006 ]
9020 : [ 6.46366e-006 ]
9021 : [ 6.29759e-006 ]
9022 : [ 6.3171e-006  ]
9023 : [ 6.28335e-006 ]
9024 : [ 6.29081e-006 ]
9025 : [ 6.41552e-006 ]
9026 : [ 6.46174e-006 ]
9027 : [ 6.27296e-006 ]
9028 : [ 6.33813e-006 ]
9029 : [ 6.41727e-006 ]
9030 : [ 6.39688e-006 ]
9031 : [ 6.42545e-006 ]
9032 : [ 6.26863e-006 ]
9033 : [ 6.44816e-006 ]
9034 : [ 6.27226e-006 ]
9035 : [ 6.27795e-006 ]
9036 : [ 6.47582e-006 ]
9037 : [ 6.4556e-006  ]
9038 : [ 6.33535e-006 ]
9039 : [ 6.4269e-006  ]
9040 : [ 6.32891e-006 ]
9041 : [ 6.44957e-006 ]
9042 : [ 6.26879e-006 ]
9043 : [ 6.37104e-006 ]
9044 : [ 6.45406e-006 ]
9045 : [ 6.26845e-006 ]
9046 : [ 6.27002e-006 ]
9047 : [ 6.27122e-006 ]
9048 : [ 6.28496e-006 ]
9049 : [ 6.33079e-006 ]
9050 : [ 6.27112e-006 ]
9051 : [ 6.27132e-006 ]
9052 : [ 6.27954e-006 ]
9053 : [ 6.2734e-006  ]
9054 : [ 6.41356e-006 ]
9055 : [ 6.27239e-006 ]
9056 : [ 6.47596e-006 ]
9057 : [ 6.28372e-006 ]
9058 : [ 6.28049e-006 ]
9059 : [ 6.26865e-006 ]
9060 : [ 6.36738e-006 ]
9061 : [ 6.27014e-006 ]
9062 : [ 6.44194e-006 ]
9063 : [ 6.47472e-006 ]
9064 : [ 6.27748e-006 ]
9065 : [ 6.47322e-006 ]
9066 : [ 6.29298e-006 ]
9067 : [ 6.47072e-006 ]
9068 : [ 6.2793e-006  ]
9069 : [ 6.3589e-006  ]
9070 : [ 6.26909e-006 ]
9071 : [ 6.28348e-006 ]
9072 : [ 6.27062e-006 ]
9073 : [ 6.42573e-006 ]
9074 : [ 6.29276e-006 ]
9075 : [ 6.28857e-006 ]
9076 : [ 6.28051e-006 ]
9077 : [ 6.26856e-006 ]
9078 : [ 6.38845e-006 ]
9079 : [ 6.31584e-006 ]
9080 : [ 6.35565e-006 ]
9081 : [ 6.46816e-006 ]
9082 : [ 6.39408e-006 ]
9083 : [ 6.26982e-006 ]
9084 : [ 6.27097e-006 ]
9085 : [ 6.29485e-006 ]
9086 : [ 6.27305e-006 ]
9087 : [ 6.47569e-006 ]
9088 : [ 6.2746e-006  ]
9089 : [ 6.45956e-006 ]
9090 : [ 6.46911e-006 ]
9091 : [ 6.42375e-006 ]
9092 : [ 6.47252e-006 ]
9093 : [ 6.46843e-006 ]
9094 : [ 6.46043e-006 ]
9095 : [ 6.43679e-006 ]
9096 : [ 6.33608e-006 ]
9097 : [ 6.41559e-006 ]
9098 : [ 6.27681e-006 ]
9099 : [ 6.26907e-006 ]
9100 : [ 6.29023e-006 ]
9101 : [ 6.47594e-006 ]
9102 : [ 6.45364e-006 ]
9103 : [ 6.44008e-006 ]
9104 : [ 6.28292e-006 ]
9105 : [ 6.46835e-006 ]
9106 : [ 6.4705e-006  ]
9107 : [ 6.38955e-006 ]
9108 : [ 6.2855e-006  ]
9109 : [ 6.46068e-006 ]
9110 : [ 6.41774e-006 ]
9111 : [ 6.27079e-006 ]
9112 : [ 6.27108e-006 ]
9113 : [ 6.26949e-006 ]
9114 : [ 6.44434e-006 ]
9115 : [ 6.43682e-006 ]
9116 : [ 6.35126e-006 ]
9117 : [ 6.44013e-006 ]
9118 : [ 6.28799e-006 ]
9119 : [ 6.42753e-006 ]
9120 : [ 6.3098e-006  ]
9121 : [ 6.47025e-006 ]
9122 : [ 6.31028e-006 ]
9123 : [ 6.26845e-006 ]
9124 : [ 6.31497e-006 ]
9125 : [ 6.47339e-006 ]
9126 : [ 6.46149e-006 ]
9127 : [ 6.32962e-006 ]
9128 : [ 6.47357e-006 ]
9129 : [ 6.34604e-006 ]
9130 : [ 6.37281e-006 ]
9131 : [ 6.46297e-006 ]
9132 : [ 6.29212e-006 ]
9133 : [ 6.4183e-006  ]
9134 : [ 6.27195e-006 ]
9135 : [ 6.45534e-006 ]
9136 : [ 6.47557e-006 ]
9137 : [ 6.37521e-006 ]
9138 : [ 6.3136e-006  ]
9139 : [ 6.47525e-006 ]
9140 : [ 6.2844e-006  ]
9141 : [ 6.47438e-006 ]
9142 : [ 6.38596e-006 ]
9143 : [ 6.46921e-006 ]
9144 : [ 6.26996e-006 ]
9145 : [ 6.47474e-006 ]
9146 : [ 6.44189e-006 ]
9147 : [ 6.46924e-006 ]
9148 : [ 6.38749e-006 ]
9149 : [ 6.47601e-006 ]
9150 : [ 6.47046e-006 ]
9151 : [ 6.27159e-006 ]
9152 : [ 6.43914e-006 ]
9153 : [ 6.29328e-006 ]
9154 : [ 6.42522e-006 ]
9155 : [ 6.26862e-006 ]
9156 : [ 6.47487e-006 ]
9157 : [ 6.37769e-006 ]
9158 : [ 6.47144e-006 ]
9159 : [ 6.29752e-006 ]
9160 : [ 6.32254e-006 ]
9161 : [ 6.43618e-006 ]
9162 : [ 6.31006e-006 ]
9163 : [ 6.46892e-006 ]
9164 : [ 6.43038e-006 ]
9165 : [ 6.28355e-006 ]
9166 : [ 6.43595e-006 ]
9167 : [ 6.41927e-006 ]
9168 : [ 6.31046e-006 ]
9169 : [ 6.29176e-006 ]
9170 : [ 6.47257e-006 ]
9171 : [ 6.27099e-006 ]
9172 : [ 6.47605e-006 ]
9173 : [ 6.46851e-006 ]
9174 : [ 6.46996e-006 ]
9175 : [ 6.44259e-006 ]
9176 : [ 6.32922e-006 ]
9177 : [ 6.47606e-006 ]
9178 : [ 6.33247e-006 ]
9179 : [ 6.36458e-006 ]
9180 : [ 6.46922e-006 ]
9181 : [ 6.2852e-006  ]
9182 : [ 6.33251e-006 ]
9183 : [ 6.39175e-006 ]
9184 : [ 6.46597e-006 ]
9185 : [ 6.27084e-006 ]
9186 : [ 6.45282e-006 ]
9187 : [ 6.30607e-006 ]
9188 : [ 6.37895e-006 ]
9189 : [ 6.27018e-006 ]
9190 : [ 6.28602e-006 ]
9191 : [ 6.28275e-006 ]
9192 : [ 6.4525e-006  ]
9193 : [ 6.26899e-006 ]
9194 : [ 6.28726e-006 ]
9195 : [ 6.47147e-006 ]
9196 : [ 6.42912e-006 ]
9197 : [ 6.42114e-006 ]
9198 : [ 6.31961e-006 ]
9199 : [ 6.37464e-006 ]
9200 : [ 6.47597e-006 ]
9201 : [ 6.31032e-006 ]
9202 : [ 6.28138e-006 ]
9203 : [ 6.30907e-006 ]
9204 : [ 6.34608e-006 ]
9205 : [ 6.46733e-006 ]
9206 : [ 6.2764e-006  ]
9207 : [ 6.47507e-006 ]
9208 : [ 6.26976e-006 ]
9209 : [ 6.41224e-006 ]
9210 : [ 6.2945e-006  ]
9211 : [ 6.27195e-006 ]
9212 : [ 6.43961e-006 ]
9213 : [ 6.29696e-006 ]
9214 : [ 6.40725e-006 ]
9215 : [ 6.27161e-006 ]
9216 : [ 6.45609e-006 ]
9217 : [ 6.36707e-006 ]
9218 : [ 6.27433e-006 ]
9219 : [ 6.26886e-006 ]
9220 : [ 6.40117e-006 ]
9221 : [ 6.46954e-006 ]
9222 : [ 6.47448e-006 ]
9223 : [ 6.43411e-006 ]
9224 : [ 6.47524e-006 ]
9225 : [ 6.28308e-006 ]
9226 : [ 6.28493e-006 ]
9227 : [ 6.38383e-006 ]
9228 : [ 6.44275e-006 ]
9229 : [ 6.28386e-006 ]
9230 : [ 6.37677e-006 ]
9231 : [ 6.27383e-006 ]
9232 : [ 6.45774e-006 ]
9233 : [ 6.27051e-006 ]
9234 : [ 6.45723e-006 ]
9235 : [ 6.2719e-006  ]
9236 : [ 6.47595e-006 ]
9237 : [ 6.43955e-006 ]
9238 : [ 6.36897e-006 ]
9239 : [ 6.40889e-006 ]
9240 : [ 6.33885e-006 ]
9241 : [ 6.47082e-006 ]
9242 : [ 6.45294e-006 ]
9243 : [ 6.47567e-006 ]
9244 : [ 6.41592e-006 ]
9245 : [ 6.26925e-006 ]
9246 : [ 6.45175e-006 ]
9247 : [ 6.2911e-006  ]
9248 : [ 6.29972e-006 ]
9249 : [ 6.45142e-006 ]
9250 : [ 6.45127e-006 ]
9251 : [ 6.31888e-006 ]
9252 : [ 6.27441e-006 ]
9253 : [ 6.47562e-006 ]
9254 : [ 6.44077e-006 ]
9255 : [ 6.34291e-006 ]
9256 : [ 6.46991e-006 ]
9257 : [ 6.46599e-006 ]
9258 : [ 6.36369e-006 ]
9259 : [ 6.29443e-006 ]
9260 : [ 6.38371e-006 ]
9261 : [ 6.34278e-006 ]
9262 : [ 6.26878e-006 ]
9263 : [ 6.3341e-006  ]
9264 : [ 6.44238e-006 ]
9265 : [ 6.30464e-006 ]
9266 : [ 6.47253e-006 ]
9267 : [ 6.28167e-006 ]
9268 : [ 6.41647e-006 ]
9269 : [ 6.47547e-006 ]
9270 : [ 6.26866e-006 ]
9271 : [ 6.31933e-006 ]
9272 : [ 6.26977e-006 ]
9273 : [ 6.37981e-006 ]
9274 : [ 6.39787e-006 ]
9275 : [ 6.47561e-006 ]
9276 : [ 6.44455e-006 ]
9277 : [ 6.43743e-006 ]
9278 : [ 6.273e-006   ]
9279 : [ 6.40091e-006 ]
9280 : [ 6.41729e-006 ]
9281 : [ 6.45915e-006 ]
9282 : [ 6.44271e-006 ]
9283 : [ 6.2795e-006  ]
9284 : [ 6.38305e-006 ]
9285 : [ 6.35416e-006 ]
9286 : [ 6.40714e-006 ]
9287 : [ 6.26997e-006 ]
9288 : [ 6.47305e-006 ]
9289 : [ 6.27961e-006 ]
9290 : [ 6.30786e-006 ]
9291 : [ 6.46997e-006 ]
9292 : [ 6.36734e-006 ]
9293 : [ 6.42084e-006 ]
9294 : [ 6.28086e-006 ]
9295 : [ 6.31792e-006 ]
9296 : [ 6.28605e-006 ]
9297 : [ 6.47453e-006 ]
9298 : [ 6.26853e-006 ]
9299 : [ 6.46808e-006 ]
9300 : [ 6.33004e-006 ]
9301 : [ 6.43249e-006 ]
9302 : [ 6.27547e-006 ]
9303 : [ 6.2948e-006  ]
9304 : [ 6.47158e-006 ]
9305 : [ 6.26876e-006 ]
9306 : [ 6.4569e-006  ]
9307 : [ 6.31404e-006 ]
9308 : [ 6.45617e-006 ]
9309 : [ 6.3067e-006  ]
9310 : [ 6.2704e-006  ]
9311 : [ 6.46892e-006 ]
9312 : [ 6.27098e-006 ]
9313 : [ 6.32315e-006 ]
9314 : [ 6.43552e-006 ]
9315 : [ 6.27354e-006 ]
9316 : [ 6.4413e-006  ]
9317 : [ 6.4078e-006  ]
9318 : [ 6.26862e-006 ]
9319 : [ 6.46538e-006 ]
9320 : [ 6.27644e-006 ]
9321 : [ 6.47022e-006 ]
9322 : [ 6.27105e-006 ]
9323 : [ 6.31949e-006 ]
9324 : [ 6.46605e-006 ]
9325 : [ 6.46774e-006 ]
9326 : [ 6.28789e-006 ]
9327 : [ 6.28822e-006 ]
9328 : [ 6.47e-006    ]
9329 : [ 6.43232e-006 ]
9330 : [ 6.47569e-006 ]
9331 : [ 6.35346e-006 ]
9332 : [ 6.26845e-006 ]
9333 : [ 6.46545e-006 ]
9334 : [ 6.42471e-006 ]
9335 : [ 6.27222e-006 ]
9336 : [ 6.44995e-006 ]
9337 : [ 6.30667e-006 ]
9338 : [ 6.4338e-006  ]
9339 : [ 6.27117e-006 ]
9340 : [ 6.31218e-006 ]
9341 : [ 6.28762e-006 ]
9342 : [ 6.46589e-006 ]
9343 : [ 6.32621e-006 ]
9344 : [ 6.47247e-006 ]
9345 : [ 6.27544e-006 ]
9346 : [ 6.44815e-006 ]
9347 : [ 6.31979e-006 ]
9348 : [ 6.3899e-006  ]
9349 : [ 6.26925e-006 ]
9350 : [ 6.26959e-006 ]
9351 : [ 6.30001e-006 ]
9352 : [ 6.46925e-006 ]
9353 : [ 6.36584e-006 ]
9354 : [ 6.31884e-006 ]
9355 : [ 6.36724e-006 ]
9356 : [ 6.2748e-006  ]
9357 : [ 6.4705e-006  ]
9358 : [ 6.34143e-006 ]
9359 : [ 6.30846e-006 ]
9360 : [ 6.45794e-006 ]
9361 : [ 6.37567e-006 ]
9362 : [ 6.27411e-006 ]
9363 : [ 6.4625e-006  ]
9364 : [ 6.42418e-006 ]
9365 : [ 6.36116e-006 ]
9366 : [ 6.26954e-006 ]
9367 : [ 6.29914e-006 ]
9368 : [ 6.36569e-006 ]
9369 : [ 6.26999e-006 ]
9370 : [ 6.47523e-006 ]
9371 : [ 6.45187e-006 ]
9372 : [ 6.43408e-006 ]
9373 : [ 6.27421e-006 ]
9374 : [ 6.46282e-006 ]
9375 : [ 6.2938e-006  ]
9376 : [ 6.36825e-006 ]
9377 : [ 6.47388e-006 ]
9378 : [ 6.27053e-006 ]
9379 : [ 6.46994e-006 ]
9380 : [ 6.26864e-006 ]
9381 : [ 6.47581e-006 ]
9382 : [ 6.32255e-006 ]
9383 : [ 6.47448e-006 ]
9384 : [ 6.45766e-006 ]
9385 : [ 6.32418e-006 ]
9386 : [ 6.40577e-006 ]
9387 : [ 6.2879e-006  ]
9388 : [ 6.4369e-006  ]
9389 : [ 6.34501e-006 ]
9390 : [ 6.39449e-006 ]
9391 : [ 6.37569e-006 ]
9392 : [ 6.31491e-006 ]
9393 : [ 6.31208e-006 ]
9394 : [ 6.28193e-006 ]
9395 : [ 6.43427e-006 ]
9396 : [ 6.27906e-006 ]
9397 : [ 6.47348e-006 ]
9398 : [ 6.33803e-006 ]
9399 : [ 6.3011e-006  ]
9400 : [ 6.47516e-006 ]
9401 : [ 6.43662e-006 ]
9402 : [ 6.28518e-006 ]
9403 : [ 6.42449e-006 ]
9404 : [ 6.27823e-006 ]
9405 : [ 6.4164e-006  ]
9406 : [ 6.36624e-006 ]
9407 : [ 6.33957e-006 ]
9408 : [ 6.47609e-006 ]
9409 : [ 6.36187e-006 ]
9410 : [ 6.45574e-006 ]
9411 : [ 6.37603e-006 ]
9412 : [ 6.39187e-006 ]
9413 : [ 6.28066e-006 ]
9414 : [ 6.47438e-006 ]
9415 : [ 6.28351e-006 ]
9416 : [ 6.39804e-006 ]
9417 : [ 6.46881e-006 ]
9418 : [ 6.47394e-006 ]
9419 : [ 6.47608e-006 ]
9420 : [ 6.45541e-006 ]
9421 : [ 6.43906e-006 ]
9422 : [ 6.41882e-006 ]
9423 : [ 6.27266e-006 ]
9424 : [ 6.38543e-006 ]
9425 : [ 6.3532e-006  ]
9426 : [ 6.4218e-006  ]
9427 : [ 6.45703e-006 ]
9428 : [ 6.27431e-006 ]
9429 : [ 6.39994e-006 ]
9430 : [ 6.44245e-006 ]
9431 : [ 6.45366e-006 ]
9432 : [ 6.3319e-006  ]
9433 : [ 6.30226e-006 ]
9434 : [ 6.47542e-006 ]
9435 : [ 6.42223e-006 ]
9436 : [ 6.28354e-006 ]
9437 : [ 6.45829e-006 ]
9438 : [ 6.34044e-006 ]
9439 : [ 6.45312e-006 ]
9440 : [ 6.28954e-006 ]
9441 : [ 6.47602e-006 ]
9442 : [ 6.26863e-006 ]
9443 : [ 6.47389e-006 ]
9444 : [ 6.30299e-006 ]
9445 : [ 6.39451e-006 ]
9446 : [ 6.29113e-006 ]
9447 : [ 6.29093e-006 ]
9448 : [ 6.29053e-006 ]
9449 : [ 6.28513e-006 ]
9450 : [ 6.27123e-006 ]
9451 : [ 6.30354e-006 ]
9452 : [ 6.44755e-006 ]
9453 : [ 6.31766e-006 ]
9454 : [ 6.28032e-006 ]
9455 : [ 6.29143e-006 ]
9456 : [ 6.32613e-006 ]
9457 : [ 6.47608e-006 ]
9458 : [ 6.47609e-006 ]
9459 : [ 6.26855e-006 ]
9460 : [ 6.32038e-006 ]
9461 : [ 6.29316e-006 ]
9462 : [ 6.36516e-006 ]
9463 : [ 6.27664e-006 ]
9464 : [ 6.37064e-006 ]
9465 : [ 6.28871e-006 ]
9466 : [ 6.27599e-006 ]
9467 : [ 6.2727e-006  ]
9468 : [ 6.26876e-006 ]
9469 : [ 6.45581e-006 ]
9470 : [ 6.42822e-006 ]
9471 : [ 6.26965e-006 ]
9472 : [ 6.34003e-006 ]
9473 : [ 6.46024e-006 ]
9474 : [ 6.39414e-006 ]
9475 : [ 6.46566e-006 ]
9476 : [ 6.37676e-006 ]
9477 : [ 6.45662e-006 ]
9478 : [ 6.31094e-006 ]
9479 : [ 6.39764e-006 ]
9480 : [ 6.2937e-006  ]
9481 : [ 6.44889e-006 ]
9482 : [ 6.38682e-006 ]
9483 : [ 6.27509e-006 ]
9484 : [ 6.43119e-006 ]
9485 : [ 6.47283e-006 ]
9486 : [ 6.40494e-006 ]
9487 : [ 6.47494e-006 ]
9488 : [ 6.45931e-006 ]
9489 : [ 6.31709e-006 ]
9490 : [ 6.26951e-006 ]
9491 : [ 6.40017e-006 ]
9492 : [ 6.43731e-006 ]
9493 : [ 6.31359e-006 ]
9494 : [ 6.27069e-006 ]
9495 : [ 6.4749e-006  ]
9496 : [ 6.39422e-006 ]
9497 : [ 6.39774e-006 ]
9498 : [ 6.42356e-006 ]
9499 : [ 6.45897e-006 ]
9500 : [ 6.4316e-006  ]
9501 : [ 6.46173e-006 ]
9502 : [ 6.46992e-006 ]
9503 : [ 6.38296e-006 ]
9504 : [ 6.45874e-006 ]
9505 : [ 6.45774e-006 ]
9506 : [ 6.47097e-006 ]
9507 : [ 6.26917e-006 ]
9508 : [ 6.32913e-006 ]
9509 : [ 6.43073e-006 ]
9510 : [ 6.43098e-006 ]
9511 : [ 6.36688e-006 ]
9512 : [ 6.40849e-006 ]
9513 : [ 6.37313e-006 ]
9514 : [ 6.47448e-006 ]
9515 : [ 6.27296e-006 ]
9516 : [ 6.47584e-006 ]
9517 : [ 6.46663e-006 ]
9518 : [ 6.27462e-006 ]
9519 : [ 6.27546e-006 ]
9520 : [ 6.47213e-006 ]
9521 : [ 6.32781e-006 ]
9522 : [ 6.453e-006   ]
9523 : [ 6.28118e-006 ]
9524 : [ 6.46747e-006 ]
9525 : [ 6.28647e-006 ]
9526 : [ 6.27861e-006 ]
9527 : [ 6.30817e-006 ]
9528 : [ 6.31616e-006 ]
9529 : [ 6.42981e-006 ]
9530 : [ 6.28211e-006 ]
9531 : [ 6.47569e-006 ]
9532 : [ 6.46738e-006 ]
9533 : [ 6.43327e-006 ]
9534 : [ 6.47163e-006 ]
9535 : [ 6.28235e-006 ]
9536 : [ 6.44291e-006 ]
9537 : [ 6.36894e-006 ]
9538 : [ 6.30197e-006 ]
9539 : [ 6.26885e-006 ]
9540 : [ 6.31682e-006 ]
9541 : [ 6.30449e-006 ]
9542 : [ 6.31999e-006 ]
9543 : [ 6.43088e-006 ]
9544 : [ 6.34502e-006 ]
9545 : [ 6.3811e-006  ]
9546 : [ 6.47494e-006 ]
9547 : [ 6.30111e-006 ]
9548 : [ 6.30082e-006 ]
9549 : [ 6.30035e-006 ]
9550 : [ 6.26903e-006 ]
9551 : [ 6.47519e-006 ]
9552 : [ 6.3081e-006  ]
9553 : [ 6.2851e-006  ]
9554 : [ 6.2686e-006  ]
9555 : [ 6.27905e-006 ]
9556 : [ 6.47606e-006 ]
9557 : [ 6.40009e-006 ]
9558 : [ 6.27917e-006 ]
9559 : [ 6.47548e-006 ]
9560 : [ 6.44582e-006 ]
9561 : [ 6.47594e-006 ]
9562 : [ 6.28738e-006 ]
9563 : [ 6.27081e-006 ]
9564 : [ 6.4224e-006  ]
9565 : [ 6.31138e-006 ]
9566 : [ 6.29587e-006 ]
9567 : [ 6.26865e-006 ]
9568 : [ 6.26958e-006 ]
9569 : [ 6.27444e-006 ]
9570 : [ 6.34601e-006 ]
9571 : [ 6.4448e-006  ]
9572 : [ 6.33864e-006 ]
9573 : [ 6.43915e-006 ]
9574 : [ 6.38809e-006 ]
9575 : [ 6.35453e-006 ]
9576 : [ 6.27597e-006 ]
9577 : [ 6.45853e-006 ]
9578 : [ 6.27896e-006 ]
9579 : [ 6.45417e-006 ]
9580 : [ 6.27027e-006 ]
9581 : [ 6.46837e-006 ]
9582 : [ 6.2695e-006  ]
9583 : [ 6.38922e-006 ]
9584 : [ 6.29114e-006 ]
9585 : [ 6.41621e-006 ]
9586 : [ 6.28667e-006 ]
9587 : [ 6.2951e-006  ]
9588 : [ 6.39396e-006 ]
9589 : [ 6.44259e-006 ]
9590 : [ 6.30602e-006 ]
9591 : [ 6.29914e-006 ]
9592 : [ 6.47597e-006 ]
9593 : [ 6.27709e-006 ]
9594 : [ 6.42886e-006 ]
9595 : [ 6.36748e-006 ]
9596 : [ 6.47607e-006 ]
9597 : [ 6.47376e-006 ]
9598 : [ 6.47097e-006 ]
9599 : [ 6.32512e-006 ]
9600 : [ 6.28432e-006 ]
9601 : [ 6.38918e-006 ]
9602 : [ 6.4716e-006  ]
9603 : [ 6.37904e-006 ]
9604 : [ 6.29547e-006 ]
9605 : [ 6.30899e-006 ]
9606 : [ 6.27158e-006 ]
9607 : [ 6.36906e-006 ]
9608 : [ 6.2686e-006  ]
9609 : [ 6.47183e-006 ]
9610 : [ 6.27813e-006 ]
9611 : [ 6.27084e-006 ]
9612 : [ 6.39324e-006 ]
9613 : [ 6.26969e-006 ]
9614 : [ 6.39867e-006 ]
9615 : [ 6.46148e-006 ]
9616 : [ 6.41849e-006 ]
9617 : [ 6.26921e-006 ]
9618 : [ 6.47412e-006 ]
9619 : [ 6.47378e-006 ]
9620 : [ 6.29322e-006 ]
9621 : [ 6.41937e-006 ]
9622 : [ 6.42344e-006 ]
9623 : [ 6.31451e-006 ]
9624 : [ 6.47325e-006 ]
9625 : [ 6.31347e-006 ]
9626 : [ 6.31138e-006 ]
9627 : [ 6.3528e-006  ]
9628 : [ 6.32063e-006 ]
9629 : [ 6.32787e-006 ]
9630 : [ 6.2759e-006  ]
9631 : [ 6.26861e-006 ]
9632 : [ 6.26856e-006 ]
9633 : [ 6.47332e-006 ]
9634 : [ 6.29559e-006 ]
9635 : [ 6.27651e-006 ]
9636 : [ 6.30446e-006 ]
9637 : [ 6.47341e-006 ]
9638 : [ 6.46673e-006 ]
9639 : [ 6.29705e-006 ]
9640 : [ 6.38396e-006 ]
9641 : [ 6.44319e-006 ]
9642 : [ 6.47603e-006 ]
9643 : [ 6.27315e-006 ]
9644 : [ 6.29766e-006 ]
9645 : [ 6.47475e-006 ]
9646 : [ 6.45456e-006 ]
9647 : [ 6.29153e-006 ]
9648 : [ 6.269e-006   ]
9649 : [ 6.28188e-006 ]
9650 : [ 6.26865e-006 ]
9651 : [ 6.2719e-006  ]
9652 : [ 6.31277e-006 ]
9653 : [ 6.29941e-006 ]
9654 : [ 6.26919e-006 ]
9655 : [ 6.46951e-006 ]
9656 : [ 6.27816e-006 ]
9657 : [ 6.45653e-006 ]
9658 : [ 6.27063e-006 ]
9659 : [ 6.41321e-006 ]
9660 : [ 6.27559e-006 ]
9661 : [ 6.27046e-006 ]
9662 : [ 6.39585e-006 ]
9663 : [ 6.33692e-006 ]
9664 : [ 6.31637e-006 ]
9665 : [ 6.32348e-006 ]
9666 : [ 6.41631e-006 ]
9667 : [ 6.39104e-006 ]
9668 : [ 6.36008e-006 ]
9669 : [ 6.32653e-006 ]
9670 : [ 6.2873e-006  ]
9671 : [ 6.28365e-006 ]
9672 : [ 6.27393e-006 ]
9673 : [ 6.44632e-006 ]
9674 : [ 6.44198e-006 ]
9675 : [ 6.27697e-006 ]
9676 : [ 6.46618e-006 ]
9677 : [ 6.46715e-006 ]
9678 : [ 6.38088e-006 ]
9679 : [ 6.46006e-006 ]
9680 : [ 6.27121e-006 ]
9681 : [ 6.29537e-006 ]
9682 : [ 6.32066e-006 ]
9683 : [ 6.28571e-006 ]
9684 : [ 6.31831e-006 ]
9685 : [ 6.45921e-006 ]
9686 : [ 6.45202e-006 ]
9687 : [ 6.47609e-006 ]
9688 : [ 6.28988e-006 ]
9689 : [ 6.47079e-006 ]
9690 : [ 6.47604e-006 ]
9691 : [ 6.32372e-006 ]
9692 : [ 6.30222e-006 ]
9693 : [ 6.45931e-006 ]
9694 : [ 6.27831e-006 ]
9695 : [ 6.45296e-006 ]
9696 : [ 6.38956e-006 ]
9697 : [ 6.34516e-006 ]
9698 : [ 6.33272e-006 ]
9699 : [ 6.46681e-006 ]
9700 : [ 6.46484e-006 ]
9701 : [ 6.38768e-006 ]
9702 : [ 6.44129e-006 ]
9703 : [ 6.38335e-006 ]
9704 : [ 6.3551e-006  ]
9705 : [ 6.46387e-006 ]
9706 : [ 6.27639e-006 ]
9707 : [ 6.44722e-006 ]
9708 : [ 6.4444e-006  ]
9709 : [ 6.38336e-006 ]
9710 : [ 6.47595e-006 ]
9711 : [ 6.43108e-006 ]
9712 : [ 6.34576e-006 ]
9713 : [ 6.34185e-006 ]
9714 : [ 6.47379e-006 ]
9715 : [ 6.41792e-006 ]
9716 : [ 6.47227e-006 ]
9717 : [ 6.47095e-006 ]
9718 : [ 6.28095e-006 ]
9719 : [ 6.45595e-006 ]
9720 : [ 6.45983e-006 ]
9721 : [ 6.26873e-006 ]
9722 : [ 6.28411e-006 ]
9723 : [ 6.27151e-006 ]
9724 : [ 6.27245e-006 ]
9725 : [ 6.47138e-006 ]
9726 : [ 6.46583e-006 ]
9727 : [ 6.45732e-006 ]
9728 : [ 6.47495e-006 ]
9729 : [ 6.35826e-006 ]
9730 : [ 6.45056e-006 ]
9731 : [ 6.40412e-006 ]
9732 : [ 6.31087e-006 ]
9733 : [ 6.27158e-006 ]
9734 : [ 6.46461e-006 ]
9735 : [ 6.45112e-006 ]
9736 : [ 6.27088e-006 ]
9737 : [ 6.47509e-006 ]
9738 : [ 6.31277e-006 ]
9739 : [ 6.26859e-006 ]
9740 : [ 6.27859e-006 ]
9741 : [ 6.47052e-006 ]
9742 : [ 6.47536e-006 ]
9743 : [ 6.29593e-006 ]
9744 : [ 6.35422e-006 ]
9745 : [ 6.47575e-006 ]
9746 : [ 6.43879e-006 ]
9747 : [ 6.26961e-006 ]
9748 : [ 6.44161e-006 ]
9749 : [ 6.27106e-006 ]
9750 : [ 6.27601e-006 ]
9751 : [ 6.4565e-006  ]
9752 : [ 6.46904e-006 ]
9753 : [ 6.4316e-006  ]
9754 : [ 6.43254e-006 ]
9755 : [ 6.47119e-006 ]
9756 : [ 6.45749e-006 ]
9757 : [ 6.26982e-006 ]
9758 : [ 6.28231e-006 ]
9759 : [ 6.2771e-006  ]
9760 : [ 6.42169e-006 ]
9761 : [ 6.30934e-006 ]
9762 : [ 6.43055e-006 ]
9763 : [ 6.28055e-006 ]
9764 : [ 6.37983e-006 ]
9765 : [ 6.27148e-006 ]
9766 : [ 6.47494e-006 ]
9767 : [ 6.46472e-006 ]
9768 : [ 6.45217e-006 ]
9769 : [ 6.32301e-006 ]
9770 : [ 6.31849e-006 ]
9771 : [ 6.27659e-006 ]
9772 : [ 6.47609e-006 ]
9773 : [ 6.45919e-006 ]
9774 : [ 6.26896e-006 ]
9775 : [ 6.38865e-006 ]
9776 : [ 6.44095e-006 ]
9777 : [ 6.29025e-006 ]
9778 : [ 6.41321e-006 ]
9779 : [ 6.47608e-006 ]
9780 : [ 6.46201e-006 ]
9781 : [ 6.41691e-006 ]
9782 : [ 6.39915e-006 ]
9783 : [ 6.36069e-006 ]
9784 : [ 6.47587e-006 ]
9785 : [ 6.43349e-006 ]
9786 : [ 6.37565e-006 ]
9787 : [ 6.38029e-006 ]
9788 : [ 6.27898e-006 ]
9789 : [ 6.37023e-006 ]
9790 : [ 6.47047e-006 ]
9791 : [ 6.27198e-006 ]
9792 : [ 6.34113e-006 ]
9793 : [ 6.45446e-006 ]
9794 : [ 6.32928e-006 ]
9795 : [ 6.42541e-006 ]
9796 : [ 6.33885e-006 ]
9797 : [ 6.28914e-006 ]
9798 : [ 6.47255e-006 ]
9799 : [ 6.31635e-006 ]
9800 : [ 6.28017e-006 ]
9801 : [ 6.29618e-006 ]
9802 : [ 6.26851e-006 ]
9803 : [ 6.28219e-006 ]
9804 : [ 6.38966e-006 ]
9805 : [ 6.47309e-006 ]
9806 : [ 6.46551e-006 ]
9807 : [ 6.30416e-006 ]
9808 : [ 6.32805e-006 ]
9809 : [ 6.4689e-006  ]
9810 : [ 6.33189e-006 ]
9811 : [ 6.27179e-006 ]
9812 : [ 6.43725e-006 ]
9813 : [ 6.28596e-006 ]
9814 : [ 6.46323e-006 ]
9815 : [ 6.30637e-006 ]
9816 : [ 6.27652e-006 ]
9817 : [ 6.39015e-006 ]
9818 : [ 6.2795e-006  ]
9819 : [ 6.43492e-006 ]
9820 : [ 6.46231e-006 ]
9821 : [ 6.31037e-006 ]
9822 : [ 6.26845e-006 ]
9823 : [ 6.27845e-006 ]
9824 : [ 6.36176e-006 ]
9825 : [ 6.4283e-006  ]
9826 : [ 6.47221e-006 ]
9827 : [ 6.26983e-006 ]
9828 : [ 6.43428e-006 ]
9829 : [ 6.2685e-006  ]
9830 : [ 6.32183e-006 ]
9831 : [ 6.41028e-006 ]
9832 : [ 6.41687e-006 ]
9833 : [ 6.27928e-006 ]
9834 : [ 6.45567e-006 ]
9835 : [ 6.29188e-006 ]
9836 : [ 6.38772e-006 ]
9837 : [ 6.47446e-006 ]
9838 : [ 6.45505e-006 ]
9839 : [ 6.3545e-006  ]
9840 : [ 6.42981e-006 ]
9841 : [ 6.27019e-006 ]
9842 : [ 6.3127e-006  ]
9843 : [ 6.46613e-006 ]
9844 : [ 6.47603e-006 ]
9845 : [ 6.39084e-006 ]
9846 : [ 6.47354e-006 ]
9847 : [ 6.47111e-006 ]
9848 : [ 6.46675e-006 ]
9849 : [ 6.4748e-006  ]
9850 : [ 6.27638e-006 ]
9851 : [ 6.46077e-006 ]
9852 : [ 6.4243e-006  ]
9853 : [ 6.28916e-006 ]
9854 : [ 6.26983e-006 ]
9855 : [ 6.33126e-006 ]
9856 : [ 6.47537e-006 ]
9857 : [ 6.29636e-006 ]
9858 : [ 6.47595e-006 ]
9859 : [ 6.31013e-006 ]
9860 : [ 6.47215e-006 ]
9861 : [ 6.26904e-006 ]
9862 : [ 6.32007e-006 ]
9863 : [ 6.30544e-006 ]
9864 : [ 6.43964e-006 ]
9865 : [ 6.30583e-006 ]
9866 : [ 6.47057e-006 ]
9867 : [ 6.30523e-006 ]
9868 : [ 6.4734e-006  ]
9869 : [ 6.47578e-006 ]
9870 : [ 6.27576e-006 ]
9871 : [ 6.46688e-006 ]
9872 : [ 6.27307e-006 ]
9873 : [ 6.43894e-006 ]
9874 : [ 6.27535e-006 ]
9875 : [ 6.27395e-006 ]
9876 : [ 6.27721e-006 ]
9877 : [ 6.29687e-006 ]
9878 : [ 6.2719e-006  ]
9879 : [ 6.33759e-006 ]
9880 : [ 6.47139e-006 ]
9881 : [ 6.47479e-006 ]
9882 : [ 6.47215e-006 ]
9883 : [ 6.27381e-006 ]
9884 : [ 6.27539e-006 ]
9885 : [ 6.47608e-006 ]
9886 : [ 6.46817e-006 ]
9887 : [ 6.29075e-006 ]
9888 : [ 6.43321e-006 ]
9889 : [ 6.47603e-006 ]
9890 : [ 6.32752e-006 ]
9891 : [ 6.47231e-006 ]
9892 : [ 6.39912e-006 ]
9893 : [ 6.28219e-006 ]
9894 : [ 6.27251e-006 ]
9895 : [ 6.27254e-006 ]
9896 : [ 6.27381e-006 ]
9897 : [ 6.26904e-006 ]
9898 : [ 6.44449e-006 ]
9899 : [ 6.2685e-006  ]
9900 : [ 6.26856e-006 ]
9901 : [ 6.33852e-006 ]
9902 : [ 6.32742e-006 ]
9903 : [ 6.40813e-006 ]
9904 : [ 6.3992e-006  ]
9905 : [ 6.30852e-006 ]
9906 : [ 6.34157e-006 ]
9907 : [ 6.42441e-006 ]
9908 : [ 6.38927e-006 ]
9909 : [ 6.2686e-006  ]
9910 : [ 6.46299e-006 ]
9911 : [ 6.32573e-006 ]
9912 : [ 6.26917e-006 ]
9913 : [ 6.27882e-006 ]
9914 : [ 6.2782e-006  ]
9915 : [ 6.40955e-006 ]
9916 : [ 6.33117e-006 ]
9917 : [ 6.3892e-006  ]
9918 : [ 6.29862e-006 ]
9919 : [ 6.46731e-006 ]
9920 : [ 6.39669e-006 ]
9921 : [ 6.47595e-006 ]
9922 : [ 6.4449e-006  ]
9923 : [ 6.44219e-006 ]
9924 : [ 6.45893e-006 ]
9925 : [ 6.44851e-006 ]
9926 : [ 6.26952e-006 ]
9927 : [ 6.33624e-006 ]
9928 : [ 6.44003e-006 ]
9929 : [ 6.29014e-006 ]
9930 : [ 6.44352e-006 ]
9931 : [ 6.45096e-006 ]
9932 : [ 6.30623e-006 ]
9933 : [ 6.31006e-006 ]
9934 : [ 6.3982e-006  ]
9935 : [ 6.28816e-006 ]
9936 : [ 6.44558e-006 ]
9937 : [ 6.46856e-006 ]
9938 : [ 6.29151e-006 ]
9939 : [ 6.45229e-006 ]
9940 : [ 6.37809e-006 ]
9941 : [ 6.26872e-006 ]
9942 : [ 6.27887e-006 ]
9943 : [ 6.45568e-006 ]
9944 : [ 6.34314e-006 ]
9945 : [ 6.27174e-006 ]
9946 : [ 6.47229e-006 ]
9947 : [ 6.47607e-006 ]
9948 : [ 6.31849e-006 ]
9949 : [ 6.44693e-006 ]
9950 : [ 6.40182e-006 ]
9951 : [ 6.28738e-006 ]
9952 : [ 6.28984e-006 ]
9953 : [ 6.27509e-006 ]
9954 : [ 6.47475e-006 ]
9955 : [ 6.3685e-006  ]
9956 : [ 6.35988e-006 ]
9957 : [ 6.29168e-006 ]
9958 : [ 6.30163e-006 ]
9959 : [ 6.28435e-006 ]
9960 : [ 6.38885e-006 ]
9961 : [ 6.29026e-006 ]
9962 : [ 6.26845e-006 ]
9963 : [ 6.34388e-006 ]
9964 : [ 6.29346e-006 ]
9965 : [ 6.27137e-006 ]
9966 : [ 6.4346e-006  ]
9967 : [ 6.27087e-006 ]
9968 : [ 6.32365e-006 ]
9969 : [ 6.26928e-006 ]
9970 : [ 6.31843e-006 ]
9971 : [ 6.27175e-006 ]
9972 : [ 6.30031e-006 ]
9973 : [ 6.33977e-006 ]
9974 : [ 6.42806e-006 ]
9975 : [ 6.3648e-006  ]
9976 : [ 6.45468e-006 ]
9977 : [ 6.32741e-006 ]
9978 : [ 6.28762e-006 ]
9979 : [ 6.47319e-006 ]
9980 : [ 6.45811e-006 ]
9981 : [ 6.28628e-006 ]
9982 : [ 6.28508e-006 ]
9983 : [ 6.27735e-006 ]
9984 : [ 6.34091e-006 ]
9985 : [ 6.28918e-006 ]
9986 : [ 6.47163e-006 ]
9987 : [ 6.3321e-006  ]
9988 : [ 6.2754e-006  ]
9989 : [ 6.32592e-006 ]
9990 : [ 6.27175e-006 ]
9991 : [ 6.31516e-006 ]
9992 : [ 6.36127e-006 ]
9993 : [ 6.27143e-006 ]
9994 : [ 6.34478e-006 ]
9995 : [ 6.27667e-006 ]
9996 : [ 6.46387e-006 ]
9997 : [ 6.44531e-006 ]
9998 : [ 6.37725e-006 ]
9999 : [ 6.26907e-006 ]
