# Supplementary material for: Influence of tissue conductivity on foetal exposure to extremely low frequency magnetic fields at 50 Hz using stochastic dosimetry
Source: PLoS One. 2018 Feb 7;13(2):e0192131. doi: 10.1371/journal.pone.0192131 (PMC5802904; doi:10.1371/journal.pone.0192131)
Supplement: S1 File — (ZIP) [file pone.0192131.s001.zip › Data/Ydistributions(10000)/9m/Thymus.txt]

       [ y0                ]
   0 : [      1.0658e-005  ]
   1 : [      1.01368e-005 ]
   2 : [      9.75266e-006 ]
   3 : [      1.06018e-005 ]
   4 : [      1.02675e-005 ]
   5 : [      9.83646e-006 ]
   6 : [      1.0928e-005  ]
   7 : [      9.93338e-006 ]
   8 : [      1.07509e-005 ]
   9 : [      1.08559e-005 ]
  10 : [      9.86836e-006 ]
  11 : [      1.07863e-005 ]
  12 : [      1.05736e-005 ]
  13 : [      1.00238e-005 ]
  14 : [      1.04536e-005 ]
  15 : [      1.0271e-005  ]
  16 : [      1.09414e-005 ]
  17 : [      1.00115e-005 ]
  18 : [      1.02329e-005 ]
  19 : [      1.07455e-005 ]
  20 : [      1.07684e-005 ]
  21 : [      1.05914e-005 ]
  22 : [      9.94892e-006 ]
  23 : [      1.07392e-005 ]
  24 : [      1.00759e-005 ]
  25 : [      9.87433e-006 ]
  26 : [      1.06446e-005 ]
  27 : [      9.89545e-006 ]
  28 : [      1.0244e-005  ]
  29 : [      1.01053e-005 ]
  30 : [      9.88422e-006 ]
  31 : [      1.0928e-005  ]
  32 : [      9.77656e-006 ]
  33 : [      9.9843e-006  ]
  34 : [      1.1068e-005  ]
  35 : [      1.01372e-005 ]
  36 : [      1.03786e-005 ]
  37 : [      1.03293e-005 ]
  38 : [      1.04299e-005 ]
  39 : [      1.01039e-005 ]
  40 : [      9.82561e-006 ]
  41 : [      9.98008e-006 ]
  42 : [      1.01565e-005 ]
  43 : [      1.07771e-005 ]
  44 : [      1.01174e-005 ]
  45 : [      1.065e-005   ]
  46 : [      1.06367e-005 ]
  47 : [      9.95824e-006 ]
  48 : [      1.00454e-005 ]
  49 : [      1.0561e-005  ]
  50 : [      9.97493e-006 ]
  51 : [      1.02349e-005 ]
  52 : [      1.03198e-005 ]
  53 : [      1.02377e-005 ]
  54 : [      1.05482e-005 ]
  55 : [      9.9208e-006  ]
  56 : [      1.00886e-005 ]
  57 : [      1.08548e-005 ]
  58 : [      1.02726e-005 ]
  59 : [      1.01378e-005 ]
  60 : [      1.0651e-005  ]
  61 : [      1.00569e-005 ]
  62 : [      1.09119e-005 ]
  63 : [      9.71695e-006 ]
  64 : [      9.85352e-006 ]
  65 : [      1.07463e-005 ]
  66 : [      1.06017e-005 ]
  67 : [      1.02133e-005 ]
  68 : [      9.74232e-006 ]
  69 : [      1.03877e-005 ]
  70 : [      1.04054e-005 ]
  71 : [      1.07087e-005 ]
  72 : [      1.00084e-005 ]
  73 : [      9.78745e-006 ]
  74 : [      1.02156e-005 ]
  75 : [      9.71978e-006 ]
  76 : [      1.00081e-005 ]
  77 : [      1.01835e-005 ]
  78 : [      1.03681e-005 ]
  79 : [      1.09928e-005 ]
  80 : [      9.90437e-006 ]
  81 : [      9.81629e-006 ]
  82 : [      9.9597e-006  ]
  83 : [      1.12056e-005 ]
  84 : [      1.01851e-005 ]
  85 : [      1.09504e-005 ]
  86 : [      1.04592e-005 ]
  87 : [      1.01212e-005 ]
  88 : [      1.00899e-005 ]
  89 : [      1.07978e-005 ]
  90 : [      1.01098e-005 ]
  91 : [      1.0016e-005  ]
  92 : [      1.00519e-005 ]
  93 : [      9.70236e-006 ]
  94 : [      1.15699e-005 ]
  95 : [      9.89324e-006 ]
  96 : [      9.86636e-006 ]
  97 : [      1.00006e-005 ]
  98 : [      9.89712e-006 ]
  99 : [      1.06368e-005 ]
 100 : [      1.09825e-005 ]
 101 : [      9.94108e-006 ]
 102 : [      1.12483e-005 ]
 103 : [      1.13017e-005 ]
 104 : [      1.03198e-005 ]
 105 : [      1.01724e-005 ]
 106 : [      1.10971e-005 ]
 107 : [      1.02011e-005 ]
 108 : [      9.78863e-006 ]
 109 : [      1.02268e-005 ]
 110 : [      9.75724e-006 ]
 111 : [      9.97269e-006 ]
 112 : [      1.04741e-005 ]
 113 : [      9.8916e-006  ]
 114 : [      1.03577e-005 ]
 115 : [      1.00622e-005 ]
 116 : [      1.03645e-005 ]
 117 : [      1.01235e-005 ]
 118 : [      1.05251e-005 ]
 119 : [      1.06552e-005 ]
 120 : [      1.02854e-005 ]
 121 : [      9.54112e-006 ]
 122 : [      1.04035e-005 ]
 123 : [      1.01851e-005 ]
 124 : [      9.80271e-006 ]
 125 : [      9.76664e-006 ]
 126 : [      1.07356e-005 ]
 127 : [      1.01162e-005 ]
 128 : [      9.96639e-006 ]
 129 : [      1.04562e-005 ]
 130 : [      1.11356e-005 ]
 131 : [      1.02048e-005 ]
 132 : [      1.0672e-005  ]
 133 : [      1.12814e-005 ]
 134 : [      1.0149e-005  ]
 135 : [      1.08567e-005 ]
 136 : [      9.62605e-006 ]
 137 : [      9.78824e-006 ]
 138 : [      1.01195e-005 ]
 139 : [      1.1448e-005  ]
 140 : [      9.93712e-006 ]
 141 : [      1.00049e-005 ]
 142 : [      1.01534e-005 ]
 143 : [      1.08189e-005 ]
 144 : [      1.00068e-005 ]
 145 : [      1.01227e-005 ]
 146 : [      1.03767e-005 ]
 147 : [      1.00572e-005 ]
 148 : [      1.02273e-005 ]
 149 : [      9.98424e-006 ]
 150 : [      1.04751e-005 ]
 151 : [      1.08672e-005 ]
 152 : [      1.03554e-005 ]
 153 : [      1.00939e-005 ]
 154 : [      9.82498e-006 ]
 155 : [      9.81091e-006 ]
 156 : [      1.01257e-005 ]
 157 : [      1.04487e-005 ]
 158 : [      9.85315e-006 ]
 159 : [      1.08382e-005 ]
 160 : [      1.00278e-005 ]
 161 : [      1.04009e-005 ]
 162 : [      9.89341e-006 ]
 163 : [      1.08349e-005 ]
 164 : [      1.03576e-005 ]
 165 : [      1.0431e-005  ]
 166 : [      9.92607e-006 ]
 167 : [      1.12913e-005 ]
 168 : [      1.02503e-005 ]
 169 : [      1.00575e-005 ]
 170 : [      1.02202e-005 ]
 171 : [      1.01122e-005 ]
 172 : [      9.61099e-006 ]
 173 : [      1.02189e-005 ]
 174 : [      1.05764e-005 ]
 175 : [      1.04159e-005 ]
 176 : [      9.93229e-006 ]
 177 : [      1.11967e-005 ]
 178 : [      1.03248e-005 ]
 179 : [      9.85644e-006 ]
 180 : [      1.00789e-005 ]
 181 : [      1.0143e-005  ]
 182 : [      9.87995e-006 ]
 183 : [      1.02073e-005 ]
 184 : [      1.01447e-005 ]
 185 : [      1.03972e-005 ]
 186 : [      1.05431e-005 ]
 187 : [      1.02682e-005 ]
 188 : [      9.95291e-006 ]
 189 : [      9.93924e-006 ]
 190 : [      1.05453e-005 ]
 191 : [      1.05532e-005 ]
 192 : [      1.00098e-005 ]
 193 : [      1.03421e-005 ]
 194 : [      9.83666e-006 ]
 195 : [      1.02291e-005 ]
 196 : [      1.05305e-005 ]
 197 : [      1.10833e-005 ]
 198 : [      1.03008e-005 ]
 199 : [      1.02992e-005 ]
 200 : [      9.94657e-006 ]
 201 : [      1.01081e-005 ]
 202 : [      1.09066e-005 ]
 203 : [      1.00187e-005 ]
 204 : [      9.822e-006   ]
 205 : [      1.00833e-005 ]
 206 : [      1.00035e-005 ]
 207 : [      1.06497e-005 ]
 208 : [      1.11405e-005 ]
 209 : [      9.64971e-006 ]
 210 : [      1.03711e-005 ]
 211 : [      1.01733e-005 ]
 212 : [      1.01685e-005 ]
 213 : [      1.05659e-005 ]
 214 : [      1.06613e-005 ]
 215 : [      9.87099e-006 ]
 216 : [      9.96667e-006 ]
 217 : [      1.00812e-005 ]
 218 : [      1.0138e-005  ]
 219 : [      1.05691e-005 ]
 220 : [      1.04789e-005 ]
 221 : [      9.8529e-006  ]
 222 : [      1.10487e-005 ]
 223 : [      1.07507e-005 ]
 224 : [      1.03421e-005 ]
 225 : [      1.02268e-005 ]
 226 : [      1.09936e-005 ]
 227 : [      1.0999e-005  ]
 228 : [      1.03665e-005 ]
 229 : [      1.14038e-005 ]
 230 : [      9.93678e-006 ]
 231 : [      9.63018e-006 ]
 232 : [      9.65066e-006 ]
 233 : [      9.87589e-006 ]
 234 : [      1.09717e-005 ]
 235 : [      1.01123e-005 ]
 236 : [      1.01737e-005 ]
 237 : [      1.06324e-005 ]
 238 : [      1.13481e-005 ]
 239 : [      1.02063e-005 ]
 240 : [      1.0519e-005  ]
 241 : [      1.01844e-005 ]
 242 : [      1.10765e-005 ]
 243 : [      1.0617e-005  ]
 244 : [      1.03751e-005 ]
 245 : [      1.02168e-005 ]
 246 : [      1.12128e-005 ]
 247 : [      1.04019e-005 ]
 248 : [      1.01221e-005 ]
 249 : [      1.01955e-005 ]
 250 : [      9.74268e-006 ]
 251 : [      1.13716e-005 ]
 252 : [      1.00845e-005 ]
 253 : [      1.0966e-005  ]
 254 : [      9.66307e-006 ]
 255 : [      9.98055e-006 ]
 256 : [      1.03007e-005 ]
 257 : [      1.04449e-005 ]
 258 : [      1.02131e-005 ]
 259 : [      9.89191e-006 ]
 260 : [      9.99942e-006 ]
 261 : [      1.0426e-005  ]
 262 : [      9.81684e-006 ]
 263 : [      1.05568e-005 ]
 264 : [      9.97022e-006 ]
 265 : [      1.11514e-005 ]
 266 : [      9.7538e-006  ]
 267 : [      1.07288e-005 ]
 268 : [      1.05885e-005 ]
 269 : [      1.09415e-005 ]
 270 : [      9.95487e-006 ]
 271 : [      1.00581e-005 ]
 272 : [      1.05384e-005 ]
 273 : [      1.04917e-005 ]
 274 : [      9.94895e-006 ]
 275 : [      1.04192e-005 ]
 276 : [      1.00778e-005 ]
 277 : [      1.03535e-005 ]
 278 : [      1.05872e-005 ]
 279 : [      1.0198e-005  ]
 280 : [      1.09626e-005 ]
 281 : [      1.11657e-005 ]
 282 : [      9.94264e-006 ]
 283 : [      1.12112e-005 ]
 284 : [      9.85319e-006 ]
 285 : [      1.01183e-005 ]
 286 : [      9.97059e-006 ]
 287 : [      1.04092e-005 ]
 288 : [      9.80861e-006 ]
 289 : [      1.00699e-005 ]
 290 : [      1.03512e-005 ]
 291 : [      1.05127e-005 ]
 292 : [      1.01658e-005 ]
 293 : [      9.99994e-006 ]
 294 : [      9.97416e-006 ]
 295 : [      1.07533e-005 ]
 296 : [      9.8769e-006  ]
 297 : [      1.03782e-005 ]
 298 : [      1.06684e-005 ]
 299 : [      1.00581e-005 ]
 300 : [      1.01895e-005 ]
 301 : [      9.98862e-006 ]
 302 : [      1.03169e-005 ]
 303 : [      1.05703e-005 ]
 304 : [      9.9204e-006  ]
 305 : [      1.01606e-005 ]
 306 : [      9.96554e-006 ]
 307 : [      1.01061e-005 ]
 308 : [      9.77113e-006 ]
 309 : [      9.98719e-006 ]
 310 : [      1.01755e-005 ]
 311 : [      1.00774e-005 ]
 312 : [      1.08592e-005 ]
 313 : [      1.02577e-005 ]
 314 : [      9.79718e-006 ]
 315 : [      1.09193e-005 ]
 316 : [      1.0444e-005  ]
 317 : [      1.077e-005   ]
 318 : [      1.09219e-005 ]
 319 : [      1.04901e-005 ]
 320 : [      1.01321e-005 ]
 321 : [      9.71624e-006 ]
 322 : [      1.04282e-005 ]
 323 : [      1.0884e-005  ]
 324 : [      9.91742e-006 ]
 325 : [      9.99091e-006 ]
 326 : [      1.06105e-005 ]
 327 : [      9.87509e-006 ]
 328 : [      9.98347e-006 ]
 329 : [      1.09669e-005 ]
 330 : [      1.04045e-005 ]
 331 : [      1.00679e-005 ]
 332 : [      1.05926e-005 ]
 333 : [      1.0301e-005  ]
 334 : [      1.02419e-005 ]
 335 : [      1.00382e-005 ]
 336 : [      1.10816e-005 ]
 337 : [      9.80633e-006 ]
 338 : [      1.12161e-005 ]
 339 : [      1.09587e-005 ]
 340 : [      1.00596e-005 ]
 341 : [      9.96326e-006 ]
 342 : [      1.00788e-005 ]
 343 : [      1.00492e-005 ]
 344 : [      1.05031e-005 ]
 345 : [      1.10116e-005 ]
 346 : [      1.0101e-005  ]
 347 : [      9.85649e-006 ]
 348 : [      9.92613e-006 ]
 349 : [      1.07967e-005 ]
 350 : [      1.07022e-005 ]
 351 : [      1.03675e-005 ]
 352 : [      9.88614e-006 ]
 353 : [      1.00355e-005 ]
 354 : [      9.84555e-006 ]
 355 : [      1.04497e-005 ]
 356 : [      1.10863e-005 ]
 357 : [      1.02198e-005 ]
 358 : [      9.82614e-006 ]
 359 : [      1.00539e-005 ]
 360 : [      1.00748e-005 ]
 361 : [      1.02974e-005 ]
 362 : [      1.03596e-005 ]
 363 : [      1.09885e-005 ]
 364 : [      9.9817e-006  ]
 365 : [      9.87119e-006 ]
 366 : [      9.8742e-006  ]
 367 : [      1.01836e-005 ]
 368 : [      9.60555e-006 ]
 369 : [      9.72544e-006 ]
 370 : [      1.01489e-005 ]
 371 : [      9.96595e-006 ]
 372 : [      9.73664e-006 ]
 373 : [      9.68427e-006 ]
 374 : [      1.03613e-005 ]
 375 : [      9.87266e-006 ]
 376 : [      1.07624e-005 ]
 377 : [      9.88926e-006 ]
 378 : [      9.88318e-006 ]
 379 : [      1.10848e-005 ]
 380 : [      1.06258e-005 ]
 381 : [      1.00096e-005 ]
 382 : [      1.0037e-005  ]
 383 : [      1.1049e-005  ]
 384 : [      1.04838e-005 ]
 385 : [      1.10061e-005 ]
 386 : [      1.01441e-005 ]
 387 : [      1.09506e-005 ]
 388 : [      1.01918e-005 ]
 389 : [      1.01385e-005 ]
 390 : [      1.05884e-005 ]
 391 : [      1.14046e-005 ]
 392 : [      1.04104e-005 ]
 393 : [      1.03467e-005 ]
 394 : [      1.00382e-005 ]
 395 : [      1.03516e-005 ]
 396 : [      1.00558e-005 ]
 397 : [      1.03679e-005 ]
 398 : [      1.0994e-005  ]
 399 : [      1.09184e-005 ]
 400 : [      1.01395e-005 ]
 401 : [      1.03609e-005 ]
 402 : [      9.68765e-006 ]
 403 : [      9.77212e-006 ]
 404 : [      1.06338e-005 ]
 405 : [      1.01374e-005 ]
 406 : [      1.04608e-005 ]
 407 : [      9.96028e-006 ]
 408 : [      1.02598e-005 ]
 409 : [      1.06855e-005 ]
 410 : [      1.08169e-005 ]
 411 : [      1.05872e-005 ]
 412 : [      1.05841e-005 ]
 413 : [      1.09799e-005 ]
 414 : [      1.04968e-005 ]
 415 : [      1.05314e-005 ]
 416 : [      1.00601e-005 ]
 417 : [      1.03719e-005 ]
 418 : [      1.03674e-005 ]
 419 : [      9.72989e-006 ]
 420 : [      1.00878e-005 ]
 421 : [      1.01903e-005 ]
 422 : [      1.01884e-005 ]
 423 : [      1.0392e-005  ]
 424 : [      9.85058e-006 ]
 425 : [      9.73161e-006 ]
 426 : [      1.05788e-005 ]
 427 : [      1.05363e-005 ]
 428 : [      1.04679e-005 ]
 429 : [      1.08272e-005 ]
 430 : [      1.036e-005   ]
 431 : [      1.05529e-005 ]
 432 : [      9.73709e-006 ]
 433 : [      1.05031e-005 ]
 434 : [      9.86201e-006 ]
 435 : [      1.02169e-005 ]
 436 : [      1.06499e-005 ]
 437 : [      1.02139e-005 ]
 438 : [      1.15093e-005 ]
 439 : [      1.13584e-005 ]
 440 : [      9.84322e-006 ]
 441 : [      9.73313e-006 ]
 442 : [      1.05887e-005 ]
 443 : [      1.00635e-005 ]
 444 : [      1.02221e-005 ]
 445 : [      1.00406e-005 ]
 446 : [      9.76706e-006 ]
 447 : [      9.86474e-006 ]
 448 : [      9.80669e-006 ]
 449 : [      1.02706e-005 ]
 450 : [      1.00663e-005 ]
 451 : [      1.06436e-005 ]
 452 : [      1.03352e-005 ]
 453 : [      1.02856e-005 ]
 454 : [      1.03559e-005 ]
 455 : [      1.03692e-005 ]
 456 : [      1.15294e-005 ]
 457 : [      1.04712e-005 ]
 458 : [      9.86879e-006 ]
 459 : [      9.92974e-006 ]
 460 : [      9.82755e-006 ]
 461 : [      1.14073e-005 ]
 462 : [      1.02418e-005 ]
 463 : [      9.86864e-006 ]
 464 : [      1.04864e-005 ]
 465 : [      1.01508e-005 ]
 466 : [      1.00987e-005 ]
 467 : [      1.00714e-005 ]
 468 : [      1.12245e-005 ]
 469 : [      9.92516e-006 ]
 470 : [      9.64867e-006 ]
 471 : [      1.08861e-005 ]
 472 : [      9.93979e-006 ]
 473 : [      1.12018e-005 ]
 474 : [      1.111e-005   ]
 475 : [      1.02768e-005 ]
 476 : [      9.62685e-006 ]
 477 : [      9.78049e-006 ]
 478 : [      1.06513e-005 ]
 479 : [      1.05536e-005 ]
 480 : [      1.07431e-005 ]
 481 : [      1.0831e-005  ]
 482 : [      1.06345e-005 ]
 483 : [      1.03976e-005 ]
 484 : [      1.03855e-005 ]
 485 : [      9.90156e-006 ]
 486 : [      9.85178e-006 ]
 487 : [      9.95354e-006 ]
 488 : [      1.0853e-005  ]
 489 : [      1.03963e-005 ]
 490 : [      9.99246e-006 ]
 491 : [      9.87789e-006 ]
 492 : [      1.00224e-005 ]
 493 : [      1.03231e-005 ]
 494 : [      1.02393e-005 ]
 495 : [      1.01011e-005 ]
 496 : [      9.83282e-006 ]
 497 : [      9.89983e-006 ]
 498 : [      1.04588e-005 ]
 499 : [      1.001e-005   ]
 500 : [      1.10142e-005 ]
 501 : [      1.00884e-005 ]
 502 : [      1.09288e-005 ]
 503 : [      9.97989e-006 ]
 504 : [      1.04724e-005 ]
 505 : [      9.95329e-006 ]
 506 : [      1.04732e-005 ]
 507 : [      9.94279e-006 ]
 508 : [      1.0394e-005  ]
 509 : [      1.0222e-005  ]
 510 : [      9.73685e-006 ]
 511 : [      1.02548e-005 ]
 512 : [      9.81066e-006 ]
 513 : [      1.01743e-005 ]
 514 : [      1.08073e-005 ]
 515 : [      9.94725e-006 ]
 516 : [      1.00868e-005 ]
 517 : [      1.04023e-005 ]
 518 : [      1.08648e-005 ]
 519 : [      1.03659e-005 ]
 520 : [      1.00857e-005 ]
 521 : [      9.73759e-006 ]
 522 : [      1.01704e-005 ]
 523 : [      1.03678e-005 ]
 524 : [      1.10025e-005 ]
 525 : [      1.08541e-005 ]
 526 : [      1.00375e-005 ]
 527 : [      1.04491e-005 ]
 528 : [      1.09696e-005 ]
 529 : [      1.00022e-005 ]
 530 : [      1.10416e-005 ]
 531 : [      1.07216e-005 ]
 532 : [      1.01955e-005 ]
 533 : [      1.00193e-005 ]
 534 : [      9.81669e-006 ]
 535 : [      9.85132e-006 ]
 536 : [      1.02176e-005 ]
 537 : [      1.04629e-005 ]
 538 : [      1.01359e-005 ]
 539 : [      1.01335e-005 ]
 540 : [      1.00893e-005 ]
 541 : [      9.87091e-006 ]
 542 : [      1.02774e-005 ]
 543 : [      1.03991e-005 ]
 544 : [      9.60061e-006 ]
 545 : [      9.66505e-006 ]
 546 : [      1.00225e-005 ]
 547 : [      1.04944e-005 ]
 548 : [      1.0789e-005  ]
 549 : [      1.0749e-005  ]
 550 : [      1.03494e-005 ]
 551 : [      9.71586e-006 ]
 552 : [      9.50719e-006 ]
 553 : [      1.00639e-005 ]
 554 : [      1.00036e-005 ]
 555 : [      9.89782e-006 ]
 556 : [      1.08136e-005 ]
 557 : [      9.9346e-006  ]
 558 : [      1.00569e-005 ]
 559 : [      1.03022e-005 ]
 560 : [      1.10405e-005 ]
 561 : [      9.7729e-006  ]
 562 : [      1.08895e-005 ]
 563 : [      1.10027e-005 ]
 564 : [      1.03675e-005 ]
 565 : [      1.04166e-005 ]
 566 : [      1.03444e-005 ]
 567 : [      9.9659e-006  ]
 568 : [      1.0138e-005  ]
 569 : [      1.04978e-005 ]
 570 : [      1.07576e-005 ]
 571 : [      1.05643e-005 ]
 572 : [      1.03139e-005 ]
 573 : [      1.01724e-005 ]
 574 : [      1.02552e-005 ]
 575 : [      1.04856e-005 ]
 576 : [      9.83996e-006 ]
 577 : [      9.94419e-006 ]
 578 : [      1.07771e-005 ]
 579 : [      1.01365e-005 ]
 580 : [      1.00491e-005 ]
 581 : [      9.96884e-006 ]
 582 : [      9.72175e-006 ]
 583 : [      9.65894e-006 ]
 584 : [      1.00082e-005 ]
 585 : [      1.12743e-005 ]
 586 : [      1.01955e-005 ]
 587 : [      1.00646e-005 ]
 588 : [      1.06945e-005 ]
 589 : [      1.01965e-005 ]
 590 : [      9.90921e-006 ]
 591 : [      1.03999e-005 ]
 592 : [      1.0875e-005  ]
 593 : [      1.03427e-005 ]
 594 : [      1.00722e-005 ]
 595 : [      1.0151e-005  ]
 596 : [      1.00128e-005 ]
 597 : [      9.54388e-006 ]
 598 : [      1.0096e-005  ]
 599 : [      1.06751e-005 ]
 600 : [      1.02456e-005 ]
 601 : [      1.03081e-005 ]
 602 : [      1.00528e-005 ]
 603 : [      1.00084e-005 ]
 604 : [      9.89833e-006 ]
 605 : [      1.00009e-005 ]
 606 : [      9.75186e-006 ]
 607 : [      1.06753e-005 ]
 608 : [      1.01318e-005 ]
 609 : [      9.58587e-006 ]
 610 : [      9.90898e-006 ]
 611 : [      1.10994e-005 ]
 612 : [      9.73549e-006 ]
 613 : [      9.92708e-006 ]
 614 : [      9.88639e-006 ]
 615 : [      1.03987e-005 ]
 616 : [      9.89219e-006 ]
 617 : [      1.0008e-005  ]
 618 : [      1.11979e-005 ]
 619 : [      1.02754e-005 ]
 620 : [      1.04677e-005 ]
 621 : [      1.0549e-005  ]
 622 : [      1.00928e-005 ]
 623 : [      1.04531e-005 ]
 624 : [      1.03292e-005 ]
 625 : [      1.05868e-005 ]
 626 : [      1.01586e-005 ]
 627 : [      1.0378e-005  ]
 628 : [      1.0177e-005  ]
 629 : [      9.79444e-006 ]
 630 : [      1.00726e-005 ]
 631 : [      1.00661e-005 ]
 632 : [      1.00812e-005 ]
 633 : [      9.93909e-006 ]
 634 : [      1.03049e-005 ]
 635 : [      1.08781e-005 ]
 636 : [      9.84831e-006 ]
 637 : [      9.84174e-006 ]
 638 : [      1.01175e-005 ]
 639 : [      1.02112e-005 ]
 640 : [      9.73445e-006 ]
 641 : [      1.01979e-005 ]
 642 : [      1.07957e-005 ]
 643 : [      1.01529e-005 ]
 644 : [      1.0184e-005  ]
 645 : [      9.96384e-006 ]
 646 : [      1.03512e-005 ]
 647 : [      1.03733e-005 ]
 648 : [      9.81604e-006 ]
 649 : [      1.013e-005   ]
 650 : [      1.04222e-005 ]
 651 : [      1.03136e-005 ]
 652 : [      1.04443e-005 ]
 653 : [      1.06033e-005 ]
 654 : [      1.03253e-005 ]
 655 : [      9.65101e-006 ]
 656 : [      1.10756e-005 ]
 657 : [      1.06398e-005 ]
 658 : [      9.84598e-006 ]
 659 : [      9.76046e-006 ]
 660 : [      1.04702e-005 ]
 661 : [      1.01744e-005 ]
 662 : [      9.57063e-006 ]
 663 : [      9.78514e-006 ]
 664 : [      9.53457e-006 ]
 665 : [      9.97387e-006 ]
 666 : [      1.01545e-005 ]
 667 : [      1.06769e-005 ]
 668 : [      9.95546e-006 ]
 669 : [      9.80972e-006 ]
 670 : [      1.09138e-005 ]
 671 : [      1.03954e-005 ]
 672 : [      1.04759e-005 ]
 673 : [      1.01008e-005 ]
 674 : [      9.80714e-006 ]
 675 : [      1.01673e-005 ]
 676 : [      1.013e-005   ]
 677 : [      1.08332e-005 ]
 678 : [      1.0169e-005  ]
 679 : [      9.73835e-006 ]
 680 : [      1.04441e-005 ]
 681 : [      1.08844e-005 ]
 682 : [      1.09275e-005 ]
 683 : [      9.8671e-006  ]
 684 : [      1.0433e-005  ]
 685 : [      1.14919e-005 ]
 686 : [      1.05037e-005 ]
 687 : [      1.06338e-005 ]
 688 : [      1.07492e-005 ]
 689 : [      1.02943e-005 ]
 690 : [      1.03122e-005 ]
 691 : [      9.87595e-006 ]
 692 : [      9.94378e-006 ]
 693 : [      9.81386e-006 ]
 694 : [      9.97606e-006 ]
 695 : [      1.08817e-005 ]
 696 : [      1.00983e-005 ]
 697 : [      9.92153e-006 ]
 698 : [      1.07603e-005 ]
 699 : [      9.67796e-006 ]
 700 : [      9.9521e-006  ]
 701 : [      9.79286e-006 ]
 702 : [      1.03384e-005 ]
 703 : [      9.74026e-006 ]
 704 : [      1.02222e-005 ]
 705 : [      1.1474e-005  ]
 706 : [      9.86815e-006 ]
 707 : [      9.84506e-006 ]
 708 : [      1.06677e-005 ]
 709 : [      1.11128e-005 ]
 710 : [      9.84653e-006 ]
 711 : [      1.01527e-005 ]
 712 : [      1.06482e-005 ]
 713 : [      9.78783e-006 ]
 714 : [      1.01692e-005 ]
 715 : [      1.02163e-005 ]
 716 : [      9.66409e-006 ]
 717 : [      9.87463e-006 ]
 718 : [      1.0936e-005  ]
 719 : [      1.03027e-005 ]
 720 : [      1.02234e-005 ]
 721 : [      1.06559e-005 ]
 722 : [      9.99978e-006 ]
 723 : [      9.85686e-006 ]
 724 : [      1.03046e-005 ]
 725 : [      1.06786e-005 ]
 726 : [      1.15005e-005 ]
 727 : [      1.05287e-005 ]
 728 : [      9.93394e-006 ]
 729 : [      1.06109e-005 ]
 730 : [      1.09831e-005 ]
 731 : [      1.02836e-005 ]
 732 : [      1.09448e-005 ]
 733 : [      9.85601e-006 ]
 734 : [      1.01277e-005 ]
 735 : [      1.02738e-005 ]
 736 : [      9.81432e-006 ]
 737 : [      1.05808e-005 ]
 738 : [      1.13262e-005 ]
 739 : [      9.72685e-006 ]
 740 : [      1.00325e-005 ]
 741 : [      1.04915e-005 ]
 742 : [      9.97815e-006 ]
 743 : [      1.08232e-005 ]
 744 : [      1.10623e-005 ]
 745 : [      1.09956e-005 ]
 746 : [      9.81583e-006 ]
 747 : [      9.8826e-006  ]
 748 : [      1.06698e-005 ]
 749 : [      9.7296e-006  ]
 750 : [      9.76268e-006 ]
 751 : [      9.95414e-006 ]
 752 : [      1.07027e-005 ]
 753 : [      1.03605e-005 ]
 754 : [      9.93273e-006 ]
 755 : [      1.10427e-005 ]
 756 : [      1.10735e-005 ]
 757 : [      9.8791e-006  ]
 758 : [      1.00379e-005 ]
 759 : [      9.98362e-006 ]
 760 : [      1.00314e-005 ]
 761 : [      1.05408e-005 ]
 762 : [      1.03876e-005 ]
 763 : [      9.86415e-006 ]
 764 : [      9.845e-006   ]
 765 : [      1.01677e-005 ]
 766 : [      1.05643e-005 ]
 767 : [      1.02783e-005 ]
 768 : [      1.07696e-005 ]
 769 : [      1.06756e-005 ]
 770 : [      1.08055e-005 ]
 771 : [      1.10271e-005 ]
 772 : [      1.04412e-005 ]
 773 : [      1.02272e-005 ]
 774 : [      1.01662e-005 ]
 775 : [      1.01509e-005 ]
 776 : [      1.03346e-005 ]
 777 : [      1.01212e-005 ]
 778 : [      1.09234e-005 ]
 779 : [      9.9576e-006  ]
 780 : [      9.95772e-006 ]
 781 : [      9.95317e-006 ]
 782 : [      9.82876e-006 ]
 783 : [      9.80107e-006 ]
 784 : [      1.08571e-005 ]
 785 : [      1.00495e-005 ]
 786 : [      1.02647e-005 ]
 787 : [      1.12673e-005 ]
 788 : [      1.05409e-005 ]
 789 : [      9.86581e-006 ]
 790 : [      1.03096e-005 ]
 791 : [      9.94831e-006 ]
 792 : [      9.81885e-006 ]
 793 : [      1.07828e-005 ]
 794 : [      1.10483e-005 ]
 795 : [      9.99088e-006 ]
 796 : [      1.00572e-005 ]
 797 : [      1.04846e-005 ]
 798 : [      9.94114e-006 ]
 799 : [      1.03433e-005 ]
 800 : [      1.06491e-005 ]
 801 : [      9.85893e-006 ]
 802 : [      1.01003e-005 ]
 803 : [      1.08949e-005 ]
 804 : [      1.01111e-005 ]
 805 : [      9.92385e-006 ]
 806 : [      1.01553e-005 ]
 807 : [      1.04579e-005 ]
 808 : [      1.04925e-005 ]
 809 : [      1.02449e-005 ]
 810 : [      9.88541e-006 ]
 811 : [      1.0217e-005  ]
 812 : [      1.01416e-005 ]
 813 : [      9.97686e-006 ]
 814 : [      1.08454e-005 ]
 815 : [      1.00981e-005 ]
 816 : [      9.9621e-006  ]
 817 : [      1.02415e-005 ]
 818 : [      1.07941e-005 ]
 819 : [      1.10652e-005 ]
 820 : [      1.04568e-005 ]
 821 : [      1.00714e-005 ]
 822 : [      9.68561e-006 ]
 823 : [      1.02388e-005 ]
 824 : [      1.04567e-005 ]
 825 : [      9.78964e-006 ]
 826 : [      9.84503e-006 ]
 827 : [      1.04735e-005 ]
 828 : [      1.01813e-005 ]
 829 : [      1.0534e-005  ]
 830 : [      1.06445e-005 ]
 831 : [      1.00175e-005 ]
 832 : [      1.02534e-005 ]
 833 : [      1.05057e-005 ]
 834 : [      9.89306e-006 ]
 835 : [      1.00746e-005 ]
 836 : [      1.03845e-005 ]
 837 : [      1.00855e-005 ]
 838 : [      9.85875e-006 ]
 839 : [      9.7241e-006  ]
 840 : [      1.03009e-005 ]
 841 : [      1.02635e-005 ]
 842 : [      1.02798e-005 ]
 843 : [      1.04639e-005 ]
 844 : [      1.02622e-005 ]
 845 : [      9.85046e-006 ]
 846 : [      1.12162e-005 ]
 847 : [      9.94371e-006 ]
 848 : [      1.06758e-005 ]
 849 : [      1.04091e-005 ]
 850 : [      1.00543e-005 ]
 851 : [      1.00249e-005 ]
 852 : [      1.04769e-005 ]
 853 : [      9.8935e-006  ]
 854 : [      1.01231e-005 ]
 855 : [      1.00978e-005 ]
 856 : [      9.76483e-006 ]
 857 : [      1.14656e-005 ]
 858 : [      1.00809e-005 ]
 859 : [      1.07924e-005 ]
 860 : [      1.0925e-005  ]
 861 : [      1.01908e-005 ]
 862 : [      1.01659e-005 ]
 863 : [      1.06179e-005 ]
 864 : [      9.91612e-006 ]
 865 : [      1.00524e-005 ]
 866 : [      9.69927e-006 ]
 867 : [      1.07075e-005 ]
 868 : [      1.01522e-005 ]
 869 : [      1.00438e-005 ]
 870 : [      1.0559e-005  ]
 871 : [      9.79619e-006 ]
 872 : [      1.00915e-005 ]
 873 : [      9.67461e-006 ]
 874 : [      1.03438e-005 ]
 875 : [      9.72968e-006 ]
 876 : [      1.09744e-005 ]
 877 : [      9.74979e-006 ]
 878 : [      1.11249e-005 ]
 879 : [      9.82412e-006 ]
 880 : [      1.00244e-005 ]
 881 : [      1.08873e-005 ]
 882 : [      1.10564e-005 ]
 883 : [      1.00711e-005 ]
 884 : [      9.91376e-006 ]
 885 : [      9.66458e-006 ]
 886 : [      1.02021e-005 ]
 887 : [      1.06438e-005 ]
 888 : [      1.14769e-005 ]
 889 : [      1.01461e-005 ]
 890 : [      9.88195e-006 ]
 891 : [      1.00747e-005 ]
 892 : [      1.07096e-005 ]
 893 : [      9.97639e-006 ]
 894 : [      1.06238e-005 ]
 895 : [      1.03566e-005 ]
 896 : [      9.82168e-006 ]
 897 : [      1.08508e-005 ]
 898 : [      1.06341e-005 ]
 899 : [      1.01073e-005 ]
 900 : [      1.00837e-005 ]
 901 : [      1.00155e-005 ]
 902 : [      9.9945e-006  ]
 903 : [      1.07502e-005 ]
 904 : [      1.07592e-005 ]
 905 : [      1.07247e-005 ]
 906 : [      1.01504e-005 ]
 907 : [      1.00135e-005 ]
 908 : [      1.0691e-005  ]
 909 : [      1.01333e-005 ]
 910 : [      1.00197e-005 ]
 911 : [      1.00975e-005 ]
 912 : [      1.04151e-005 ]
 913 : [      9.86072e-006 ]
 914 : [      1.01012e-005 ]
 915 : [      9.75086e-006 ]
 916 : [      1.13308e-005 ]
 917 : [      1.031e-005   ]
 918 : [      1.03331e-005 ]
 919 : [      1.03571e-005 ]
 920 : [      1.03716e-005 ]
 921 : [      9.81755e-006 ]
 922 : [      9.80306e-006 ]
 923 : [      1.08415e-005 ]
 924 : [      1.04166e-005 ]
 925 : [      1.12385e-005 ]
 926 : [      9.89844e-006 ]
 927 : [      1.11648e-005 ]
 928 : [      1.06925e-005 ]
 929 : [      1.01165e-005 ]
 930 : [      1.00324e-005 ]
 931 : [      1.01214e-005 ]
 932 : [      1.09605e-005 ]
 933 : [      1.07475e-005 ]
 934 : [      1.05495e-005 ]
 935 : [      1.01541e-005 ]
 936 : [      9.81644e-006 ]
 937 : [      1.0006e-005  ]
 938 : [      1.06534e-005 ]
 939 : [      1.12726e-005 ]
 940 : [      1.00659e-005 ]
 941 : [      1.03628e-005 ]
 942 : [      1.14683e-005 ]
 943 : [      1.1336e-005  ]
 944 : [      1.02551e-005 ]
 945 : [      9.88146e-006 ]
 946 : [      1.03499e-005 ]
 947 : [      1.0322e-005  ]
 948 : [      9.89522e-006 ]
 949 : [      1.02694e-005 ]
 950 : [      1.10235e-005 ]
 951 : [      1.01068e-005 ]
 952 : [      1.03245e-005 ]
 953 : [      1.03162e-005 ]
 954 : [      9.91541e-006 ]
 955 : [      1.04151e-005 ]
 956 : [      9.91788e-006 ]
 957 : [      9.7487e-006  ]
 958 : [      9.94901e-006 ]
 959 : [      9.65082e-006 ]
 960 : [      1.005e-005   ]
 961 : [      1.04072e-005 ]
 962 : [      1.01949e-005 ]
 963 : [      9.58842e-006 ]
 964 : [      1.03769e-005 ]
 965 : [      1.06343e-005 ]
 966 : [      9.6706e-006  ]
 967 : [      1.04401e-005 ]
 968 : [      1.02899e-005 ]
 969 : [      1.01982e-005 ]
 970 : [      1.0658e-005  ]
 971 : [      1.06767e-005 ]
 972 : [      1.03105e-005 ]
 973 : [      1.05468e-005 ]
 974 : [      1.02076e-005 ]
 975 : [      9.96232e-006 ]
 976 : [      9.9381e-006  ]
 977 : [      9.8142e-006  ]
 978 : [      1.11048e-005 ]
 979 : [      9.98634e-006 ]
 980 : [      9.75032e-006 ]
 981 : [      1.08204e-005 ]
 982 : [      9.98574e-006 ]
 983 : [      9.79519e-006 ]
 984 : [      1.01178e-005 ]
 985 : [      9.74126e-006 ]
 986 : [      1.04512e-005 ]
 987 : [      1.07211e-005 ]
 988 : [      1.05757e-005 ]
 989 : [      1.03745e-005 ]
 990 : [      1.00061e-005 ]
 991 : [      1.05062e-005 ]
 992 : [      9.80684e-006 ]
 993 : [      9.92556e-006 ]
 994 : [      1.01894e-005 ]
 995 : [      1.04077e-005 ]
 996 : [      9.83134e-006 ]
 997 : [      1.07467e-005 ]
 998 : [      1.0556e-005  ]
 999 : [      1.00231e-005 ]
1000 : [      1.06591e-005 ]
1001 : [      1.06722e-005 ]
1002 : [      1.01562e-005 ]
1003 : [      1.07517e-005 ]
1004 : [      1.05991e-005 ]
1005 : [      1.01868e-005 ]
1006 : [      1.02014e-005 ]
1007 : [      1.0663e-005  ]
1008 : [      9.83797e-006 ]
1009 : [      1.03148e-005 ]
1010 : [      1.08853e-005 ]
1011 : [      1.07498e-005 ]
1012 : [      1.05268e-005 ]
1013 : [      9.54679e-006 ]
1014 : [      1.13984e-005 ]
1015 : [      1.03448e-005 ]
1016 : [      1.01364e-005 ]
1017 : [      1.09304e-005 ]
1018 : [      1.04608e-005 ]
1019 : [      1.05234e-005 ]
1020 : [      1.01904e-005 ]
1021 : [      1.01555e-005 ]
1022 : [      1.00741e-005 ]
1023 : [      1.0111e-005  ]
1024 : [      9.75095e-006 ]
1025 : [      1.08554e-005 ]
1026 : [      1.02611e-005 ]
1027 : [      1.08966e-005 ]
1028 : [      9.86938e-006 ]
1029 : [      9.86497e-006 ]
1030 : [      9.98008e-006 ]
1031 : [      9.65583e-006 ]
1032 : [      1.0712e-005  ]
1033 : [      1.06208e-005 ]
1034 : [      9.96335e-006 ]
1035 : [      1.01991e-005 ]
1036 : [      1.02014e-005 ]
1037 : [      1.02549e-005 ]
1038 : [      1.0809e-005  ]
1039 : [      1.03856e-005 ]
1040 : [      1.02492e-005 ]
1041 : [      1.04684e-005 ]
1042 : [      1.01327e-005 ]
1043 : [      1.01692e-005 ]
1044 : [      1.0746e-005  ]
1045 : [      9.66994e-006 ]
1046 : [      9.80808e-006 ]
1047 : [      1.12248e-005 ]
1048 : [      1.05644e-005 ]
1049 : [      1.04012e-005 ]
1050 : [      1.04145e-005 ]
1051 : [      1.00468e-005 ]
1052 : [      9.63225e-006 ]
1053 : [      1.1235e-005  ]
1054 : [      1.03224e-005 ]
1055 : [      9.92479e-006 ]
1056 : [      1.06292e-005 ]
1057 : [      1.0826e-005  ]
1058 : [      1.06042e-005 ]
1059 : [      1.0063e-005  ]
1060 : [      9.88389e-006 ]
1061 : [      1.09185e-005 ]
1062 : [      9.81803e-006 ]
1063 : [      1.03957e-005 ]
1064 : [      1.08386e-005 ]
1065 : [      9.71383e-006 ]
1066 : [      9.78367e-006 ]
1067 : [      1.05359e-005 ]
1068 : [      1.04785e-005 ]
1069 : [      1.07152e-005 ]
1070 : [      9.94934e-006 ]
1071 : [      1.00783e-005 ]
1072 : [      1.0288e-005  ]
1073 : [      1.00152e-005 ]
1074 : [      1.00865e-005 ]
1075 : [      1.03494e-005 ]
1076 : [      9.98212e-006 ]
1077 : [      1.10466e-005 ]
1078 : [      1.02019e-005 ]
1079 : [      9.86407e-006 ]
1080 : [      1.00774e-005 ]
1081 : [      9.8981e-006  ]
1082 : [      1.01437e-005 ]
1083 : [      1.04143e-005 ]
1084 : [      1.0037e-005  ]
1085 : [      1.04372e-005 ]
1086 : [      1.05687e-005 ]
1087 : [      1.08008e-005 ]
1088 : [      1.00585e-005 ]
1089 : [      1.06438e-005 ]
1090 : [      1.04011e-005 ]
1091 : [      9.75296e-006 ]
1092 : [      1.12198e-005 ]
1093 : [      9.87784e-006 ]
1094 : [      1.10896e-005 ]
1095 : [      1.04345e-005 ]
1096 : [      1.06058e-005 ]
1097 : [      1.09545e-005 ]
1098 : [      1.00123e-005 ]
1099 : [      1.01102e-005 ]
1100 : [      9.76089e-006 ]
1101 : [      1.01686e-005 ]
1102 : [      9.95553e-006 ]
1103 : [      1.11213e-005 ]
1104 : [      1.07044e-005 ]
1105 : [      1.04072e-005 ]
1106 : [      1.05867e-005 ]
1107 : [      1.022e-005   ]
1108 : [      1.01324e-005 ]
1109 : [      1.03873e-005 ]
1110 : [      1.08063e-005 ]
1111 : [      1.08902e-005 ]
1112 : [      9.86937e-006 ]
1113 : [      1.04796e-005 ]
1114 : [      9.88641e-006 ]
1115 : [      9.4829e-006  ]
1116 : [      1.11797e-005 ]
1117 : [      9.96878e-006 ]
1118 : [      1.09434e-005 ]
1119 : [      1.10562e-005 ]
1120 : [      1.05001e-005 ]
1121 : [      1.06369e-005 ]
1122 : [      1.09027e-005 ]
1123 : [      9.92578e-006 ]
1124 : [      1.04367e-005 ]
1125 : [      1.04755e-005 ]
1126 : [      1.06621e-005 ]
1127 : [      1.07938e-005 ]
1128 : [      1.0385e-005  ]
1129 : [      1.0347e-005  ]
1130 : [      1.02292e-005 ]
1131 : [      1.02385e-005 ]
1132 : [      1.00271e-005 ]
1133 : [      1.06704e-005 ]
1134 : [      1.02162e-005 ]
1135 : [      9.88743e-006 ]
1136 : [      9.74888e-006 ]
1137 : [      1.06204e-005 ]
1138 : [      9.77002e-006 ]
1139 : [      1.0636e-005  ]
1140 : [      1.07932e-005 ]
1141 : [      1.01599e-005 ]
1142 : [      9.93031e-006 ]
1143 : [      9.86811e-006 ]
1144 : [      9.97667e-006 ]
1145 : [      1.00695e-005 ]
1146 : [      9.61829e-006 ]
1147 : [      9.55097e-006 ]
1148 : [      1.00069e-005 ]
1149 : [      9.79059e-006 ]
1150 : [      1.05709e-005 ]
1151 : [      1.01168e-005 ]
1152 : [      1.00424e-005 ]
1153 : [      9.79854e-006 ]
1154 : [      1.04728e-005 ]
1155 : [      1.05591e-005 ]
1156 : [      1.05986e-005 ]
1157 : [      1.0028e-005  ]
1158 : [      1.08275e-005 ]
1159 : [      9.77224e-006 ]
1160 : [      1.06192e-005 ]
1161 : [      1.01808e-005 ]
1162 : [      1.00846e-005 ]
1163 : [      1.09003e-005 ]
1164 : [      1.03419e-005 ]
1165 : [      9.70496e-006 ]
1166 : [      1.01322e-005 ]
1167 : [      9.88102e-006 ]
1168 : [      1.0665e-005  ]
1169 : [      1.05858e-005 ]
1170 : [      9.92399e-006 ]
1171 : [      1.0284e-005  ]
1172 : [      1.03685e-005 ]
1173 : [      9.73461e-006 ]
1174 : [      9.66969e-006 ]
1175 : [      1.1008e-005  ]
1176 : [      1.07387e-005 ]
1177 : [      9.97685e-006 ]
1178 : [      1.03352e-005 ]
1179 : [      9.98669e-006 ]
1180 : [      1.06439e-005 ]
1181 : [      1.06853e-005 ]
1182 : [      1.11582e-005 ]
1183 : [      1.01911e-005 ]
1184 : [      1.00103e-005 ]
1185 : [      1.05223e-005 ]
1186 : [      9.884e-006   ]
1187 : [      1.04772e-005 ]
1188 : [      9.71123e-006 ]
1189 : [      9.95651e-006 ]
1190 : [      1.03703e-005 ]
1191 : [      1.02547e-005 ]
1192 : [      1.01265e-005 ]
1193 : [      9.80045e-006 ]
1194 : [      9.97903e-006 ]
1195 : [      1.02043e-005 ]
1196 : [      1.07242e-005 ]
1197 : [      9.83002e-006 ]
1198 : [      1.05663e-005 ]
1199 : [      1.03377e-005 ]
1200 : [      1.00337e-005 ]
1201 : [      9.96609e-006 ]
1202 : [      1.02439e-005 ]
1203 : [      9.81576e-006 ]
1204 : [      1.06595e-005 ]
1205 : [      1.13132e-005 ]
1206 : [      1.07602e-005 ]
1207 : [      1.10403e-005 ]
1208 : [      9.9333e-006  ]
1209 : [      9.53459e-006 ]
1210 : [      1.10385e-005 ]
1211 : [      1.00867e-005 ]
1212 : [      1.00418e-005 ]
1213 : [      1.06961e-005 ]
1214 : [      1.08082e-005 ]
1215 : [      9.86775e-006 ]
1216 : [      1.12297e-005 ]
1217 : [      1.05016e-005 ]
1218 : [      9.73417e-006 ]
1219 : [      9.98656e-006 ]
1220 : [      1.07462e-005 ]
1221 : [      1.0351e-005  ]
1222 : [      9.801e-006   ]
1223 : [      9.64002e-006 ]
1224 : [      1.05409e-005 ]
1225 : [      1.04082e-005 ]
1226 : [      1.0444e-005  ]
1227 : [      9.78278e-006 ]
1228 : [      1.0015e-005  ]
1229 : [      9.92503e-006 ]
1230 : [      9.77265e-006 ]
1231 : [      9.82483e-006 ]
1232 : [      1.08687e-005 ]
1233 : [      1.07751e-005 ]
1234 : [      1.13409e-005 ]
1235 : [      1.0548e-005  ]
1236 : [      9.86691e-006 ]
1237 : [      1.03434e-005 ]
1238 : [      1.04489e-005 ]
1239 : [      9.53516e-006 ]
1240 : [      1.05735e-005 ]
1241 : [      1.04685e-005 ]
1242 : [      1.07375e-005 ]
1243 : [      9.95471e-006 ]
1244 : [      1.04629e-005 ]
1245 : [      1.03436e-005 ]
1246 : [      1.07206e-005 ]
1247 : [      1.03549e-005 ]
1248 : [      1.0055e-005  ]
1249 : [      1.01257e-005 ]
1250 : [      9.86161e-006 ]
1251 : [      1.05143e-005 ]
1252 : [      1.10336e-005 ]
1253 : [      1.02583e-005 ]
1254 : [      9.89367e-006 ]
1255 : [      1.07761e-005 ]
1256 : [      1.02292e-005 ]
1257 : [      1.05505e-005 ]
1258 : [      1.08529e-005 ]
1259 : [      1.03079e-005 ]
1260 : [      1.08292e-005 ]
1261 : [      9.69284e-006 ]
1262 : [      1.05463e-005 ]
1263 : [      1.04538e-005 ]
1264 : [      1.04172e-005 ]
1265 : [      1.07225e-005 ]
1266 : [      1.09321e-005 ]
1267 : [      9.63498e-006 ]
1268 : [      1.08851e-005 ]
1269 : [      1.06908e-005 ]
1270 : [      1.07651e-005 ]
1271 : [      9.63969e-006 ]
1272 : [      1.00204e-005 ]
1273 : [      9.97868e-006 ]
1274 : [      1.04868e-005 ]
1275 : [      1.05256e-005 ]
1276 : [      9.81475e-006 ]
1277 : [      1.10298e-005 ]
1278 : [      9.96148e-006 ]
1279 : [      9.75161e-006 ]
1280 : [      9.87858e-006 ]
1281 : [      1.00005e-005 ]
1282 : [      9.81345e-006 ]
1283 : [      1.03814e-005 ]
1284 : [      1.06901e-005 ]
1285 : [      1.05733e-005 ]
1286 : [      9.73506e-006 ]
1287 : [      1.04274e-005 ]
1288 : [      9.55595e-006 ]
1289 : [      1.07627e-005 ]
1290 : [      1.07026e-005 ]
1291 : [      9.94631e-006 ]
1292 : [      9.95763e-006 ]
1293 : [      9.85153e-006 ]
1294 : [      1.04032e-005 ]
1295 : [      1.01734e-005 ]
1296 : [      1.02134e-005 ]
1297 : [      1.05088e-005 ]
1298 : [      9.84717e-006 ]
1299 : [      1.05359e-005 ]
1300 : [      1.06414e-005 ]
1301 : [      1.06052e-005 ]
1302 : [      1.01528e-005 ]
1303 : [      1.05243e-005 ]
1304 : [      9.7556e-006  ]
1305 : [      1.08848e-005 ]
1306 : [      1.01213e-005 ]
1307 : [      1.03992e-005 ]
1308 : [      1.04784e-005 ]
1309 : [      1.09188e-005 ]
1310 : [      1.00348e-005 ]
1311 : [      9.7201e-006  ]
1312 : [      9.82696e-006 ]
1313 : [      1.05216e-005 ]
1314 : [      9.79492e-006 ]
1315 : [      1.09209e-005 ]
1316 : [      1.01554e-005 ]
1317 : [      1.05878e-005 ]
1318 : [      9.738e-006   ]
1319 : [      9.57871e-006 ]
1320 : [      1.02246e-005 ]
1321 : [      9.65877e-006 ]
1322 : [      9.93479e-006 ]
1323 : [      9.79231e-006 ]
1324 : [      1.04195e-005 ]
1325 : [      1.05519e-005 ]
1326 : [      1.08675e-005 ]
1327 : [      9.7132e-006  ]
1328 : [      1.01438e-005 ]
1329 : [      1.02615e-005 ]
1330 : [      1.03378e-005 ]
1331 : [      1.00708e-005 ]
1332 : [      1.03262e-005 ]
1333 : [      1.03245e-005 ]
1334 : [      1.09866e-005 ]
1335 : [      1.1004e-005  ]
1336 : [      1.0668e-005  ]
1337 : [      9.68736e-006 ]
1338 : [      1.11053e-005 ]
1339 : [      1.02209e-005 ]
1340 : [      9.84287e-006 ]
1341 : [      9.67394e-006 ]
1342 : [      1.00078e-005 ]
1343 : [      1.02597e-005 ]
1344 : [      9.7951e-006  ]
1345 : [      9.97929e-006 ]
1346 : [      9.73627e-006 ]
1347 : [      1.01317e-005 ]
1348 : [      1.01531e-005 ]
1349 : [      1.00383e-005 ]
1350 : [      1.0893e-005  ]
1351 : [      9.5738e-006  ]
1352 : [      1.01975e-005 ]
1353 : [      1.05279e-005 ]
1354 : [      1.05569e-005 ]
1355 : [      9.89961e-006 ]
1356 : [      1.00957e-005 ]
1357 : [      9.91409e-006 ]
1358 : [      9.93909e-006 ]
1359 : [      9.61131e-006 ]
1360 : [      1.03772e-005 ]
1361 : [      1.15007e-005 ]
1362 : [      1.04983e-005 ]
1363 : [      9.81558e-006 ]
1364 : [      9.76936e-006 ]
1365 : [      1.06129e-005 ]
1366 : [      1.02259e-005 ]
1367 : [      1.04737e-005 ]
1368 : [      9.72343e-006 ]
1369 : [      1.02045e-005 ]
1370 : [      1.00951e-005 ]
1371 : [      1.01542e-005 ]
1372 : [      1.03182e-005 ]
1373 : [      9.7475e-006  ]
1374 : [      9.6508e-006  ]
1375 : [      9.79976e-006 ]
1376 : [      1.02196e-005 ]
1377 : [      1.05728e-005 ]
1378 : [      9.84946e-006 ]
1379 : [      1.07519e-005 ]
1380 : [      9.95546e-006 ]
1381 : [      1.06502e-005 ]
1382 : [      9.77895e-006 ]
1383 : [      1.00186e-005 ]
1384 : [      1.06834e-005 ]
1385 : [      1.02433e-005 ]
1386 : [      1.0498e-005  ]
1387 : [      1.00026e-005 ]
1388 : [      1.01978e-005 ]
1389 : [      9.86534e-006 ]
1390 : [      1.05191e-005 ]
1391 : [      1.00395e-005 ]
1392 : [      1.05278e-005 ]
1393 : [      1.00454e-005 ]
1394 : [      1.04754e-005 ]
1395 : [      1.02554e-005 ]
1396 : [      9.85746e-006 ]
1397 : [      9.99157e-006 ]
1398 : [      9.76648e-006 ]
1399 : [      1.02066e-005 ]
1400 : [      1.02703e-005 ]
1401 : [      1.02654e-005 ]
1402 : [      1.01356e-005 ]
1403 : [      1.0744e-005  ]
1404 : [      1.06956e-005 ]
1405 : [      1.10468e-005 ]
1406 : [      1.06606e-005 ]
1407 : [      1.04235e-005 ]
1408 : [      1.08851e-005 ]
1409 : [      9.8412e-006  ]
1410 : [      9.70992e-006 ]
1411 : [      1.12139e-005 ]
1412 : [      1.03011e-005 ]
1413 : [      9.8626e-006  ]
1414 : [      1.08844e-005 ]
1415 : [      1.0681e-005  ]
1416 : [      1.01444e-005 ]
1417 : [      1.01457e-005 ]
1418 : [      9.9801e-006  ]
1419 : [      1.02586e-005 ]
1420 : [      9.852e-006   ]
1421 : [      9.95724e-006 ]
1422 : [      1.05285e-005 ]
1423 : [      1.03215e-005 ]
1424 : [      1.01172e-005 ]
1425 : [      1.11208e-005 ]
1426 : [      1.11505e-005 ]
1427 : [      1.06538e-005 ]
1428 : [      1.02072e-005 ]
1429 : [      9.87323e-006 ]
1430 : [      1.09375e-005 ]
1431 : [      1.02833e-005 ]
1432 : [      1.01396e-005 ]
1433 : [      1.09207e-005 ]
1434 : [      9.58481e-006 ]
1435 : [      1.00007e-005 ]
1436 : [      1.03724e-005 ]
1437 : [      9.96395e-006 ]
1438 : [      1.05068e-005 ]
1439 : [      9.88068e-006 ]
1440 : [      9.98786e-006 ]
1441 : [      9.94917e-006 ]
1442 : [      1.08425e-005 ]
1443 : [      9.85322e-006 ]
1444 : [      1.01785e-005 ]
1445 : [      1.0354e-005  ]
1446 : [      1.05016e-005 ]
1447 : [      9.86934e-006 ]
1448 : [      1.02433e-005 ]
1449 : [      1.06737e-005 ]
1450 : [      1.04243e-005 ]
1451 : [      1.03643e-005 ]
1452 : [      1.00521e-005 ]
1453 : [      9.66019e-006 ]
1454 : [      1.07015e-005 ]
1455 : [      1.06193e-005 ]
1456 : [      9.94011e-006 ]
1457 : [      9.65754e-006 ]
1458 : [      1.04484e-005 ]
1459 : [      1.02018e-005 ]
1460 : [      1.00533e-005 ]
1461 : [      1.11368e-005 ]
1462 : [      1.03945e-005 ]
1463 : [      1.01683e-005 ]
1464 : [      1.04583e-005 ]
1465 : [      1.02688e-005 ]
1466 : [      1.02362e-005 ]
1467 : [      1.00086e-005 ]
1468 : [      1.01359e-005 ]
1469 : [      1.01419e-005 ]
1470 : [      9.93001e-006 ]
1471 : [      9.80574e-006 ]
1472 : [      1.07789e-005 ]
1473 : [      9.85857e-006 ]
1474 : [      1.02648e-005 ]
1475 : [      1.05295e-005 ]
1476 : [      1.01667e-005 ]
1477 : [      1.0666e-005  ]
1478 : [      9.59979e-006 ]
1479 : [      9.79363e-006 ]
1480 : [      9.89316e-006 ]
1481 : [      9.90856e-006 ]
1482 : [      1.04712e-005 ]
1483 : [      1.08106e-005 ]
1484 : [      1.03122e-005 ]
1485 : [      9.73177e-006 ]
1486 : [      1.02168e-005 ]
1487 : [      1.00848e-005 ]
1488 : [      9.87109e-006 ]
1489 : [      1.10729e-005 ]
1490 : [      9.84842e-006 ]
1491 : [      1.03031e-005 ]
1492 : [      9.9823e-006  ]
1493 : [      1.01412e-005 ]
1494 : [      1.09142e-005 ]
1495 : [      1.0061e-005  ]
1496 : [      1.06257e-005 ]
1497 : [      1.03897e-005 ]
1498 : [      9.777e-006   ]
1499 : [      1.04139e-005 ]
1500 : [      1.03814e-005 ]
1501 : [      1.0046e-005  ]
1502 : [      1.00021e-005 ]
1503 : [      1.01499e-005 ]
1504 : [      1.00722e-005 ]
1505 : [      9.83113e-006 ]
1506 : [      1.06838e-005 ]
1507 : [      1.02309e-005 ]
1508 : [      9.84918e-006 ]
1509 : [      1.10261e-005 ]
1510 : [      1.00394e-005 ]
1511 : [      9.95623e-006 ]
1512 : [      1.00591e-005 ]
1513 : [      1.05569e-005 ]
1514 : [      1.00492e-005 ]
1515 : [      1.02342e-005 ]
1516 : [      1.06222e-005 ]
1517 : [      1.07511e-005 ]
1518 : [      1.01784e-005 ]
1519 : [      1.02507e-005 ]
1520 : [      1.02925e-005 ]
1521 : [      1.01388e-005 ]
1522 : [      1.07463e-005 ]
1523 : [      1.04804e-005 ]
1524 : [      1.0159e-005  ]
1525 : [      1.04859e-005 ]
1526 : [      1.00023e-005 ]
1527 : [      9.71637e-006 ]
1528 : [      1.08143e-005 ]
1529 : [      1.01107e-005 ]
1530 : [      1.02475e-005 ]
1531 : [      9.92367e-006 ]
1532 : [      1.02517e-005 ]
1533 : [      1.07465e-005 ]
1534 : [      9.92327e-006 ]
1535 : [      1.11915e-005 ]
1536 : [      1.06453e-005 ]
1537 : [      1.059e-005   ]
1538 : [      1.07157e-005 ]
1539 : [      1.0318e-005  ]
1540 : [      9.91951e-006 ]
1541 : [      9.71135e-006 ]
1542 : [      1.04002e-005 ]
1543 : [      1.02253e-005 ]
1544 : [      9.82316e-006 ]
1545 : [      1.01812e-005 ]
1546 : [      1.05431e-005 ]
1547 : [      1.02961e-005 ]
1548 : [      1.01366e-005 ]
1549 : [      1.02651e-005 ]
1550 : [      1.00136e-005 ]
1551 : [      9.87516e-006 ]
1552 : [      1.06414e-005 ]
1553 : [      1.03534e-005 ]
1554 : [      9.76601e-006 ]
1555 : [      1.00939e-005 ]
1556 : [      9.88959e-006 ]
1557 : [      1.03662e-005 ]
1558 : [      1.01253e-005 ]
1559 : [      1.02429e-005 ]
1560 : [      1.04131e-005 ]
1561 : [      9.84661e-006 ]
1562 : [      1.02894e-005 ]
1563 : [      1.06685e-005 ]
1564 : [      1.08005e-005 ]
1565 : [      1.07412e-005 ]
1566 : [      9.98858e-006 ]
1567 : [      1.00643e-005 ]
1568 : [      9.64274e-006 ]
1569 : [      1.04254e-005 ]
1570 : [      1.02192e-005 ]
1571 : [      1.08189e-005 ]
1572 : [      9.99778e-006 ]
1573 : [      1.09184e-005 ]
1574 : [      1.00075e-005 ]
1575 : [      9.86091e-006 ]
1576 : [      9.92812e-006 ]
1577 : [      1.05294e-005 ]
1578 : [      1.05918e-005 ]
1579 : [      9.69733e-006 ]
1580 : [      1.01544e-005 ]
1581 : [      1.09662e-005 ]
1582 : [      1.11991e-005 ]
1583 : [      1.09288e-005 ]
1584 : [      1.02495e-005 ]
1585 : [      9.96369e-006 ]
1586 : [      1.02984e-005 ]
1587 : [      9.85684e-006 ]
1588 : [      1.08807e-005 ]
1589 : [      1.04699e-005 ]
1590 : [      9.65193e-006 ]
1591 : [      1.03076e-005 ]
1592 : [      9.84387e-006 ]
1593 : [      9.78164e-006 ]
1594 : [      1.09348e-005 ]
1595 : [      1.06246e-005 ]
1596 : [      9.55249e-006 ]
1597 : [      1.03751e-005 ]
1598 : [      1.11722e-005 ]
1599 : [      1.02738e-005 ]
1600 : [      1.01704e-005 ]
1601 : [      9.96913e-006 ]
1602 : [      1.03508e-005 ]
1603 : [      9.83394e-006 ]
1604 : [      1.04743e-005 ]
1605 : [      1.0699e-005  ]
1606 : [      1.02728e-005 ]
1607 : [      1.08867e-005 ]
1608 : [      1.04981e-005 ]
1609 : [      1.00036e-005 ]
1610 : [      1.06074e-005 ]
1611 : [      9.88159e-006 ]
1612 : [      9.63564e-006 ]
1613 : [      1.00512e-005 ]
1614 : [      1.00324e-005 ]
1615 : [      9.81183e-006 ]
1616 : [      1.06499e-005 ]
1617 : [      1.02766e-005 ]
1618 : [      1.0253e-005  ]
1619 : [      1.04123e-005 ]
1620 : [      9.87734e-006 ]
1621 : [      1.05915e-005 ]
1622 : [      1.03207e-005 ]
1623 : [      9.9689e-006  ]
1624 : [      9.98978e-006 ]
1625 : [      1.05891e-005 ]
1626 : [      9.99664e-006 ]
1627 : [      9.79423e-006 ]
1628 : [      1.12637e-005 ]
1629 : [      1.01131e-005 ]
1630 : [      1.11409e-005 ]
1631 : [      9.94815e-006 ]
1632 : [      9.71234e-006 ]
1633 : [      1.05484e-005 ]
1634 : [      1.03434e-005 ]
1635 : [      1.00581e-005 ]
1636 : [      1.01635e-005 ]
1637 : [      1.03743e-005 ]
1638 : [      1.00103e-005 ]
1639 : [      1.13711e-005 ]
1640 : [      9.97215e-006 ]
1641 : [      9.71462e-006 ]
1642 : [      1.03228e-005 ]
1643 : [      9.85329e-006 ]
1644 : [      1.09238e-005 ]
1645 : [      1.02452e-005 ]
1646 : [      9.60879e-006 ]
1647 : [      1.10235e-005 ]
1648 : [      1.06475e-005 ]
1649 : [      1.08102e-005 ]
1650 : [      1.03351e-005 ]
1651 : [      9.96484e-006 ]
1652 : [      1.00561e-005 ]
1653 : [      1.00438e-005 ]
1654 : [      1.00824e-005 ]
1655 : [      1.11217e-005 ]
1656 : [      9.97336e-006 ]
1657 : [      9.96251e-006 ]
1658 : [      1.04935e-005 ]
1659 : [      1.10689e-005 ]
1660 : [      9.74344e-006 ]
1661 : [      1.08956e-005 ]
1662 : [      1.041e-005   ]
1663 : [      1.05581e-005 ]
1664 : [      9.69086e-006 ]
1665 : [      9.98423e-006 ]
1666 : [      1.01958e-005 ]
1667 : [      1.05402e-005 ]
1668 : [      1.0011e-005  ]
1669 : [      1.06411e-005 ]
1670 : [      1.09998e-005 ]
1671 : [      1.01018e-005 ]
1672 : [      9.62963e-006 ]
1673 : [      1.00735e-005 ]
1674 : [      1.01605e-005 ]
1675 : [      9.75839e-006 ]
1676 : [      1.0624e-005  ]
1677 : [      1.00661e-005 ]
1678 : [      1.0301e-005  ]
1679 : [      1.07634e-005 ]
1680 : [      1.09202e-005 ]
1681 : [      1.01916e-005 ]
1682 : [      1.07867e-005 ]
1683 : [      1.04665e-005 ]
1684 : [      1.00809e-005 ]
1685 : [      1.13024e-005 ]
1686 : [      9.6779e-006  ]
1687 : [      1.05768e-005 ]
1688 : [      1.04434e-005 ]
1689 : [      9.91869e-006 ]
1690 : [      1.01791e-005 ]
1691 : [      1.01052e-005 ]
1692 : [      1.13565e-005 ]
1693 : [      1.03592e-005 ]
1694 : [      1.03196e-005 ]
1695 : [      9.93848e-006 ]
1696 : [      1.08126e-005 ]
1697 : [      1.00264e-005 ]
1698 : [      1.0055e-005  ]
1699 : [      1.03117e-005 ]
1700 : [      1.05546e-005 ]
1701 : [      1.0906e-005  ]
1702 : [      1.03874e-005 ]
1703 : [      1.02439e-005 ]
1704 : [      9.93564e-006 ]
1705 : [      1.0153e-005  ]
1706 : [      1.04364e-005 ]
1707 : [      1.05911e-005 ]
1708 : [      9.88649e-006 ]
1709 : [      9.8687e-006  ]
1710 : [      9.98284e-006 ]
1711 : [      9.70227e-006 ]
1712 : [      1.02515e-005 ]
1713 : [      1.04429e-005 ]
1714 : [      1.00442e-005 ]
1715 : [      1.01898e-005 ]
1716 : [      9.95297e-006 ]
1717 : [      1.10897e-005 ]
1718 : [      1.0476e-005  ]
1719 : [      9.86952e-006 ]
1720 : [      1.00615e-005 ]
1721 : [      1.07065e-005 ]
1722 : [      1.00308e-005 ]
1723 : [      1.02526e-005 ]
1724 : [      9.95754e-006 ]
1725 : [      1.00207e-005 ]
1726 : [      1.02078e-005 ]
1727 : [      1.05153e-005 ]
1728 : [      1.07337e-005 ]
1729 : [      9.73148e-006 ]
1730 : [      1.0374e-005  ]
1731 : [      1.11186e-005 ]
1732 : [      1.0152e-005  ]
1733 : [      1.00262e-005 ]
1734 : [      9.90919e-006 ]
1735 : [      1.07999e-005 ]
1736 : [      1.0916e-005  ]
1737 : [      9.7105e-006  ]
1738 : [      1.01359e-005 ]
1739 : [      1.05507e-005 ]
1740 : [      9.89688e-006 ]
1741 : [      1.04893e-005 ]
1742 : [      1.0027e-005  ]
1743 : [      1.00671e-005 ]
1744 : [      1.08728e-005 ]
1745 : [      1.07267e-005 ]
1746 : [      9.88112e-006 ]
1747 : [      1.00642e-005 ]
1748 : [      9.68893e-006 ]
1749 : [      1.02028e-005 ]
1750 : [      1.00704e-005 ]
1751 : [      1.01703e-005 ]
1752 : [      1.0384e-005  ]
1753 : [      1.05244e-005 ]
1754 : [      1.03443e-005 ]
1755 : [      1.00372e-005 ]
1756 : [      9.95721e-006 ]
1757 : [      1.0205e-005  ]
1758 : [      9.9958e-006  ]
1759 : [      9.8675e-006  ]
1760 : [      1.00684e-005 ]
1761 : [      9.92568e-006 ]
1762 : [      1.00285e-005 ]
1763 : [      1.08271e-005 ]
1764 : [      9.96447e-006 ]
1765 : [      1.00979e-005 ]
1766 : [      9.57875e-006 ]
1767 : [      1.02516e-005 ]
1768 : [      9.83504e-006 ]
1769 : [      1.08553e-005 ]
1770 : [      1.04216e-005 ]
1771 : [      1.03026e-005 ]
1772 : [      1.07083e-005 ]
1773 : [      1.08136e-005 ]
1774 : [      1.02673e-005 ]
1775 : [      1.03415e-005 ]
1776 : [      1.00591e-005 ]
1777 : [      1.05173e-005 ]
1778 : [      1.01503e-005 ]
1779 : [      1.02801e-005 ]
1780 : [      9.99684e-006 ]
1781 : [      1.02334e-005 ]
1782 : [      9.91104e-006 ]
1783 : [      1.07967e-005 ]
1784 : [      1.03447e-005 ]
1785 : [      1.03426e-005 ]
1786 : [      9.88921e-006 ]
1787 : [      9.82877e-006 ]
1788 : [      1.11023e-005 ]
1789 : [      1.06744e-005 ]
1790 : [      1.00319e-005 ]
1791 : [      1.06486e-005 ]
1792 : [      9.88229e-006 ]
1793 : [      1.0491e-005  ]
1794 : [      9.64442e-006 ]
1795 : [      1.10021e-005 ]
1796 : [      1.05092e-005 ]
1797 : [      1.08772e-005 ]
1798 : [      9.91199e-006 ]
1799 : [      1.13039e-005 ]
1800 : [      9.70937e-006 ]
1801 : [      9.87933e-006 ]
1802 : [      1.02356e-005 ]
1803 : [      9.7106e-006  ]
1804 : [      1.03145e-005 ]
1805 : [      1.01105e-005 ]
1806 : [      9.92061e-006 ]
1807 : [      9.96168e-006 ]
1808 : [      1.02634e-005 ]
1809 : [      1.05774e-005 ]
1810 : [      1.10536e-005 ]
1811 : [      9.93335e-006 ]
1812 : [      1.02597e-005 ]
1813 : [      9.98271e-006 ]
1814 : [      9.75161e-006 ]
1815 : [      1.10254e-005 ]
1816 : [      9.63385e-006 ]
1817 : [      1.02265e-005 ]
1818 : [      9.96826e-006 ]
1819 : [      9.76776e-006 ]
1820 : [      1.01328e-005 ]
1821 : [      1.00968e-005 ]
1822 : [      1.03933e-005 ]
1823 : [      1.10457e-005 ]
1824 : [      1.00653e-005 ]
1825 : [      1.03306e-005 ]
1826 : [      1.01946e-005 ]
1827 : [      1.03293e-005 ]
1828 : [      1.05704e-005 ]
1829 : [      1.00742e-005 ]
1830 : [      1.06054e-005 ]
1831 : [      1.06786e-005 ]
1832 : [      1.08471e-005 ]
1833 : [      9.98909e-006 ]
1834 : [      1.03224e-005 ]
1835 : [      1.11262e-005 ]
1836 : [      9.87772e-006 ]
1837 : [      1.02963e-005 ]
1838 : [      1.01683e-005 ]
1839 : [      1.06776e-005 ]
1840 : [      1.05341e-005 ]
1841 : [      9.98794e-006 ]
1842 : [      1.00127e-005 ]
1843 : [      1.12061e-005 ]
1844 : [      9.6516e-006  ]
1845 : [      1.00794e-005 ]
1846 : [      1.081e-005   ]
1847 : [      9.89964e-006 ]
1848 : [      1.00931e-005 ]
1849 : [      1.02675e-005 ]
1850 : [      9.76531e-006 ]
1851 : [      1.0029e-005  ]
1852 : [      1.10359e-005 ]
1853 : [      9.78355e-006 ]
1854 : [      1.00234e-005 ]
1855 : [      1.04692e-005 ]
1856 : [      1.09427e-005 ]
1857 : [      1.09051e-005 ]
1858 : [      1.0138e-005  ]
1859 : [      1.0202e-005  ]
1860 : [      9.77103e-006 ]
1861 : [      1.0072e-005  ]
1862 : [      9.69726e-006 ]
1863 : [      9.90266e-006 ]
1864 : [      1.04181e-005 ]
1865 : [      1.00706e-005 ]
1866 : [      1.0399e-005  ]
1867 : [      1.08058e-005 ]
1868 : [      1.08116e-005 ]
1869 : [      1.01414e-005 ]
1870 : [      1.01629e-005 ]
1871 : [      1.02007e-005 ]
1872 : [      1.04359e-005 ]
1873 : [      1.01352e-005 ]
1874 : [      1.07398e-005 ]
1875 : [      1.11733e-005 ]
1876 : [      1.03527e-005 ]
1877 : [      1.01403e-005 ]
1878 : [      9.89189e-006 ]
1879 : [      1.07809e-005 ]
1880 : [      1.00297e-005 ]
1881 : [      1.02511e-005 ]
1882 : [      9.49111e-006 ]
1883 : [      1.07083e-005 ]
1884 : [      1.00375e-005 ]
1885 : [      1.02673e-005 ]
1886 : [      1.07697e-005 ]
1887 : [      1.00205e-005 ]
1888 : [      1.00127e-005 ]
1889 : [      1.05555e-005 ]
1890 : [      1.0884e-005  ]
1891 : [      1.00729e-005 ]
1892 : [      1.03308e-005 ]
1893 : [      1.01984e-005 ]
1894 : [      1.09728e-005 ]
1895 : [      1.07113e-005 ]
1896 : [      9.98242e-006 ]
1897 : [      1.02172e-005 ]
1898 : [      1.02124e-005 ]
1899 : [      1.09376e-005 ]
1900 : [      1.01004e-005 ]
1901 : [      1.0942e-005  ]
1902 : [      9.96067e-006 ]
1903 : [      1.00297e-005 ]
1904 : [      1.05965e-005 ]
1905 : [      1.0328e-005  ]
1906 : [      1.00658e-005 ]
1907 : [      1.03785e-005 ]
1908 : [      1.09665e-005 ]
1909 : [      1.08681e-005 ]
1910 : [      1.01731e-005 ]
1911 : [      1.04385e-005 ]
1912 : [      1.1111e-005  ]
1913 : [      1.03373e-005 ]
1914 : [      9.87628e-006 ]
1915 : [      1.03558e-005 ]
1916 : [      1.01421e-005 ]
1917 : [      1.07372e-005 ]
1918 : [      1.13227e-005 ]
1919 : [      1.01259e-005 ]
1920 : [      1.04598e-005 ]
1921 : [      1.05193e-005 ]
1922 : [      9.84402e-006 ]
1923 : [      1.00819e-005 ]
1924 : [      1.03533e-005 ]
1925 : [      1.0226e-005  ]
1926 : [      9.63184e-006 ]
1927 : [      9.67881e-006 ]
1928 : [      9.94898e-006 ]
1929 : [      1.02316e-005 ]
1930 : [      1.01812e-005 ]
1931 : [      1.07328e-005 ]
1932 : [      1.0449e-005  ]
1933 : [      1.09131e-005 ]
1934 : [      1.08234e-005 ]
1935 : [      9.90692e-006 ]
1936 : [      1.07714e-005 ]
1937 : [      1.04341e-005 ]
1938 : [      1.12662e-005 ]
1939 : [      1.04129e-005 ]
1940 : [      1.03413e-005 ]
1941 : [      1.04759e-005 ]
1942 : [      1.09361e-005 ]
1943 : [      1.02373e-005 ]
1944 : [      1.03388e-005 ]
1945 : [      1.07952e-005 ]
1946 : [      1.07178e-005 ]
1947 : [      1.10181e-005 ]
1948 : [      1.04871e-005 ]
1949 : [      9.96753e-006 ]
1950 : [      1.0238e-005  ]
1951 : [      1.0626e-005  ]
1952 : [      1.05508e-005 ]
1953 : [      9.74122e-006 ]
1954 : [      1.10024e-005 ]
1955 : [      1.01269e-005 ]
1956 : [      9.61265e-006 ]
1957 : [      1.09171e-005 ]
1958 : [      1.00276e-005 ]
1959 : [      1.00272e-005 ]
1960 : [      1.08146e-005 ]
1961 : [      1.01211e-005 ]
1962 : [      1.02128e-005 ]
1963 : [      9.99036e-006 ]
1964 : [      1.05247e-005 ]
1965 : [      9.99081e-006 ]
1966 : [      1.05578e-005 ]
1967 : [      9.97079e-006 ]
1968 : [      9.65876e-006 ]
1969 : [      1.0221e-005  ]
1970 : [      1.00029e-005 ]
1971 : [      1.08877e-005 ]
1972 : [      1.071e-005   ]
1973 : [      1.02632e-005 ]
1974 : [      1.10119e-005 ]
1975 : [      1.05661e-005 ]
1976 : [      1.00802e-005 ]
1977 : [      1.06369e-005 ]
1978 : [      9.92084e-006 ]
1979 : [      1.01327e-005 ]
1980 : [      1.01801e-005 ]
1981 : [      9.78465e-006 ]
1982 : [      1.14464e-005 ]
1983 : [      9.90386e-006 ]
1984 : [      1.06957e-005 ]
1985 : [      1.00294e-005 ]
1986 : [      1.13115e-005 ]
1987 : [      1.04545e-005 ]
1988 : [      9.55377e-006 ]
1989 : [      1.00427e-005 ]
1990 : [      1.10246e-005 ]
1991 : [      1.02131e-005 ]
1992 : [      1.0193e-005  ]
1993 : [      1.03092e-005 ]
1994 : [      9.79192e-006 ]
1995 : [      1.0047e-005  ]
1996 : [      1.10621e-005 ]
1997 : [      9.84739e-006 ]
1998 : [      1.11634e-005 ]
1999 : [      9.85537e-006 ]
2000 : [      9.62248e-006 ]
2001 : [      1.06764e-005 ]
2002 : [      9.92963e-006 ]
2003 : [      1.00152e-005 ]
2004 : [      1.09586e-005 ]
2005 : [      9.85704e-006 ]
2006 : [      1.00688e-005 ]
2007 : [      1.07883e-005 ]
2008 : [      1.08525e-005 ]
2009 : [      1.02902e-005 ]
2010 : [      9.93036e-006 ]
2011 : [      1.06351e-005 ]
2012 : [      1.07533e-005 ]
2013 : [      9.99862e-006 ]
2014 : [      9.87033e-006 ]
2015 : [      1.02431e-005 ]
2016 : [      1.01779e-005 ]
2017 : [      1.00702e-005 ]
2018 : [      9.6348e-006  ]
2019 : [      1.02813e-005 ]
2020 : [      1.0303e-005  ]
2021 : [      1.03502e-005 ]
2022 : [      1.06039e-005 ]
2023 : [      1.00873e-005 ]
2024 : [      1.04518e-005 ]
2025 : [      1.02179e-005 ]
2026 : [      1.06794e-005 ]
2027 : [      1.08152e-005 ]
2028 : [      1.11038e-005 ]
2029 : [      9.87171e-006 ]
2030 : [      9.95465e-006 ]
2031 : [      1.06946e-005 ]
2032 : [      9.8173e-006  ]
2033 : [      1.01825e-005 ]
2034 : [      9.70187e-006 ]
2035 : [      1.12121e-005 ]
2036 : [      9.73492e-006 ]
2037 : [      1.09325e-005 ]
2038 : [      1.08402e-005 ]
2039 : [      1.09329e-005 ]
2040 : [      1.10966e-005 ]
2041 : [      1.05025e-005 ]
2042 : [      1.06241e-005 ]
2043 : [      1.03338e-005 ]
2044 : [      9.80312e-006 ]
2045 : [      1.0802e-005  ]
2046 : [      1.05804e-005 ]
2047 : [      9.69861e-006 ]
2048 : [      1.028e-005   ]
2049 : [      1.05248e-005 ]
2050 : [      1.00239e-005 ]
2051 : [      9.88931e-006 ]
2052 : [      1.05664e-005 ]
2053 : [      1.06701e-005 ]
2054 : [      1.01502e-005 ]
2055 : [      1.03466e-005 ]
2056 : [      1.00603e-005 ]
2057 : [      1.05322e-005 ]
2058 : [      9.83624e-006 ]
2059 : [      1.02007e-005 ]
2060 : [      1.00004e-005 ]
2061 : [      1.00862e-005 ]
2062 : [      9.91377e-006 ]
2063 : [      9.60817e-006 ]
2064 : [      1.04414e-005 ]
2065 : [      1.01332e-005 ]
2066 : [      1.08498e-005 ]
2067 : [      1.07111e-005 ]
2068 : [      1.06113e-005 ]
2069 : [      1.01653e-005 ]
2070 : [      9.87859e-006 ]
2071 : [      1.15222e-005 ]
2072 : [      9.7497e-006  ]
2073 : [      1.00727e-005 ]
2074 : [      1.08501e-005 ]
2075 : [      1.00125e-005 ]
2076 : [      1.07942e-005 ]
2077 : [      1.01281e-005 ]
2078 : [      9.73771e-006 ]
2079 : [      9.8835e-006  ]
2080 : [      1.11038e-005 ]
2081 : [      1.08429e-005 ]
2082 : [      1.03293e-005 ]
2083 : [      1.00894e-005 ]
2084 : [      9.64991e-006 ]
2085 : [      9.65465e-006 ]
2086 : [      1.02049e-005 ]
2087 : [      1.07632e-005 ]
2088 : [      1.07849e-005 ]
2089 : [      9.89404e-006 ]
2090 : [      1.03621e-005 ]
2091 : [      1.00451e-005 ]
2092 : [      1.06322e-005 ]
2093 : [      1.00541e-005 ]
2094 : [      9.95521e-006 ]
2095 : [      1.088e-005   ]
2096 : [      1.03027e-005 ]
2097 : [      1.04306e-005 ]
2098 : [      1.0636e-005  ]
2099 : [      1.00336e-005 ]
2100 : [      1.01125e-005 ]
2101 : [      1.11242e-005 ]
2102 : [      9.78478e-006 ]
2103 : [      1.03256e-005 ]
2104 : [      1.03348e-005 ]
2105 : [      1.03547e-005 ]
2106 : [      1.05449e-005 ]
2107 : [      1.01385e-005 ]
2108 : [      1.03064e-005 ]
2109 : [      9.81051e-006 ]
2110 : [      1.01336e-005 ]
2111 : [      9.85852e-006 ]
2112 : [      9.95723e-006 ]
2113 : [      9.99726e-006 ]
2114 : [      1.00319e-005 ]
2115 : [      1.04815e-005 ]
2116 : [      1.02545e-005 ]
2117 : [      1.00528e-005 ]
2118 : [      1.12639e-005 ]
2119 : [      1.15522e-005 ]
2120 : [      1.05172e-005 ]
2121 : [      9.869e-006   ]
2122 : [      1.04389e-005 ]
2123 : [      1.01287e-005 ]
2124 : [      1.05118e-005 ]
2125 : [      1.04905e-005 ]
2126 : [      1.02923e-005 ]
2127 : [      9.93831e-006 ]
2128 : [      9.88408e-006 ]
2129 : [      9.86386e-006 ]
2130 : [      9.82994e-006 ]
2131 : [      9.80195e-006 ]
2132 : [      1.06819e-005 ]
2133 : [      1.00475e-005 ]
2134 : [      1.03352e-005 ]
2135 : [      1.02367e-005 ]
2136 : [      1.05113e-005 ]
2137 : [      1.07504e-005 ]
2138 : [      1.0398e-005  ]
2139 : [      1.03025e-005 ]
2140 : [      1.04623e-005 ]
2141 : [      9.87921e-006 ]
2142 : [      1.07393e-005 ]
2143 : [      9.73125e-006 ]
2144 : [      1.02147e-005 ]
2145 : [      1.03168e-005 ]
2146 : [      9.8565e-006  ]
2147 : [      9.97199e-006 ]
2148 : [      1.08882e-005 ]
2149 : [      1.02543e-005 ]
2150 : [      1.01268e-005 ]
2151 : [      1.09436e-005 ]
2152 : [      9.98902e-006 ]
2153 : [      9.801e-006   ]
2154 : [      9.52623e-006 ]
2155 : [      1.01076e-005 ]
2156 : [      1.10864e-005 ]
2157 : [      1.01981e-005 ]
2158 : [      1.02499e-005 ]
2159 : [      1.02149e-005 ]
2160 : [      1.02371e-005 ]
2161 : [      9.91135e-006 ]
2162 : [      1.05187e-005 ]
2163 : [      9.67546e-006 ]
2164 : [      1.02719e-005 ]
2165 : [      9.69759e-006 ]
2166 : [      1.15438e-005 ]
2167 : [      9.88297e-006 ]
2168 : [      9.98342e-006 ]
2169 : [      1.09117e-005 ]
2170 : [      1.01538e-005 ]
2171 : [      9.85482e-006 ]
2172 : [      1.01735e-005 ]
2173 : [      9.89871e-006 ]
2174 : [      9.64671e-006 ]
2175 : [      1.02769e-005 ]
2176 : [      1.04378e-005 ]
2177 : [      9.89957e-006 ]
2178 : [      1.08428e-005 ]
2179 : [      9.89841e-006 ]
2180 : [      1.05227e-005 ]
2181 : [      1.03259e-005 ]
2182 : [      1.05205e-005 ]
2183 : [      1.03581e-005 ]
2184 : [      1.0121e-005  ]
2185 : [      1.06071e-005 ]
2186 : [      9.8009e-006  ]
2187 : [      1.01191e-005 ]
2188 : [      1.02166e-005 ]
2189 : [      1.02625e-005 ]
2190 : [      1.09916e-005 ]
2191 : [      9.89383e-006 ]
2192 : [      1.03944e-005 ]
2193 : [      1.07756e-005 ]
2194 : [      1.04415e-005 ]
2195 : [      9.8507e-006  ]
2196 : [      9.69948e-006 ]
2197 : [      1.07274e-005 ]
2198 : [      9.985e-006   ]
2199 : [      1.05332e-005 ]
2200 : [      9.93331e-006 ]
2201 : [      1.03801e-005 ]
2202 : [      1.00032e-005 ]
2203 : [      1.01055e-005 ]
2204 : [      1.09383e-005 ]
2205 : [      1.02802e-005 ]
2206 : [      1.02911e-005 ]
2207 : [      1.04875e-005 ]
2208 : [      9.91896e-006 ]
2209 : [      9.86899e-006 ]
2210 : [      9.63762e-006 ]
2211 : [      1.00146e-005 ]
2212 : [      1.00177e-005 ]
2213 : [      1.00465e-005 ]
2214 : [      9.99508e-006 ]
2215 : [      1.03265e-005 ]
2216 : [      1.11256e-005 ]
2217 : [      1.00892e-005 ]
2218 : [      1.01552e-005 ]
2219 : [      9.99831e-006 ]
2220 : [      9.69383e-006 ]
2221 : [      1.09855e-005 ]
2222 : [      1.00135e-005 ]
2223 : [      9.7812e-006  ]
2224 : [      9.65914e-006 ]
2225 : [      9.80267e-006 ]
2226 : [      1.00556e-005 ]
2227 : [      1.11059e-005 ]
2228 : [      1.11585e-005 ]
2229 : [      1.06746e-005 ]
2230 : [      9.91076e-006 ]
2231 : [      1.0181e-005  ]
2232 : [      1.00763e-005 ]
2233 : [      1.12599e-005 ]
2234 : [      9.8412e-006  ]
2235 : [      1.07176e-005 ]
2236 : [      9.96017e-006 ]
2237 : [      1.00837e-005 ]
2238 : [      1.04233e-005 ]
2239 : [      1.02191e-005 ]
2240 : [      1.024e-005   ]
2241 : [      1.08059e-005 ]
2242 : [      1.01573e-005 ]
2243 : [      1.04552e-005 ]
2244 : [      9.83301e-006 ]
2245 : [      1.04736e-005 ]
2246 : [      1.12862e-005 ]
2247 : [      1.0604e-005  ]
2248 : [      1.01153e-005 ]
2249 : [      9.98334e-006 ]
2250 : [      1.01107e-005 ]
2251 : [      1.03341e-005 ]
2252 : [      1.1152e-005  ]
2253 : [      1.06555e-005 ]
2254 : [      9.824e-006   ]
2255 : [      9.80257e-006 ]
2256 : [      1.11343e-005 ]
2257 : [      1.0342e-005  ]
2258 : [      1.03463e-005 ]
2259 : [      1.12161e-005 ]
2260 : [      1.10541e-005 ]
2261 : [      1.09473e-005 ]
2262 : [      1.1157e-005  ]
2263 : [      1.09403e-005 ]
2264 : [      1.03519e-005 ]
2265 : [      9.78335e-006 ]
2266 : [      9.6758e-006  ]
2267 : [      9.96599e-006 ]
2268 : [      9.82746e-006 ]
2269 : [      1.04363e-005 ]
2270 : [      1.07932e-005 ]
2271 : [      1.10879e-005 ]
2272 : [      1.12147e-005 ]
2273 : [      1.08623e-005 ]
2274 : [      1.05574e-005 ]
2275 : [      1.09789e-005 ]
2276 : [      1.01786e-005 ]
2277 : [      9.65053e-006 ]
2278 : [      1.00477e-005 ]
2279 : [      1.10398e-005 ]
2280 : [      1.01698e-005 ]
2281 : [      1.1004e-005  ]
2282 : [      1.00641e-005 ]
2283 : [      1.00059e-005 ]
2284 : [      9.89311e-006 ]
2285 : [      9.78491e-006 ]
2286 : [      1.08307e-005 ]
2287 : [      1.00186e-005 ]
2288 : [      1.09317e-005 ]
2289 : [      1.11194e-005 ]
2290 : [      1.07243e-005 ]
2291 : [      1.0049e-005  ]
2292 : [      1.03386e-005 ]
2293 : [      1.01522e-005 ]
2294 : [      1.00964e-005 ]
2295 : [      1.01096e-005 ]
2296 : [      1.00477e-005 ]
2297 : [      1.12837e-005 ]
2298 : [      1.00047e-005 ]
2299 : [      1.04796e-005 ]
2300 : [      1.06984e-005 ]
2301 : [      9.84892e-006 ]
2302 : [      1.05289e-005 ]
2303 : [      9.96825e-006 ]
2304 : [      1.10351e-005 ]
2305 : [      9.81678e-006 ]
2306 : [      1.0157e-005  ]
2307 : [      1.11617e-005 ]
2308 : [      1.06182e-005 ]
2309 : [      1.04856e-005 ]
2310 : [      1.09192e-005 ]
2311 : [      1.08921e-005 ]
2312 : [      9.94451e-006 ]
2313 : [      1.02105e-005 ]
2314 : [      1.16081e-005 ]
2315 : [      1.06505e-005 ]
2316 : [      1.0063e-005  ]
2317 : [      1.04249e-005 ]
2318 : [      1.07886e-005 ]
2319 : [      1.01976e-005 ]
2320 : [      9.84918e-006 ]
2321 : [      1.03409e-005 ]
2322 : [      1.08088e-005 ]
2323 : [      9.92024e-006 ]
2324 : [      1.04657e-005 ]
2325 : [      9.7999e-006  ]
2326 : [      9.68316e-006 ]
2327 : [      9.6846e-006  ]
2328 : [      1.05938e-005 ]
2329 : [      1.01371e-005 ]
2330 : [      1.02102e-005 ]
2331 : [      1.0949e-005  ]
2332 : [      1.02362e-005 ]
2333 : [      1.056e-005   ]
2334 : [      1.09529e-005 ]
2335 : [      1.04159e-005 ]
2336 : [      1.01982e-005 ]
2337 : [      1.05245e-005 ]
2338 : [      1.03338e-005 ]
2339 : [      1.04233e-005 ]
2340 : [      1.03812e-005 ]
2341 : [      9.96998e-006 ]
2342 : [      1.06058e-005 ]
2343 : [      1.05959e-005 ]
2344 : [      1.01715e-005 ]
2345 : [      1.09259e-005 ]
2346 : [      1.05062e-005 ]
2347 : [      9.96021e-006 ]
2348 : [      1.02065e-005 ]
2349 : [      1.00525e-005 ]
2350 : [      9.68177e-006 ]
2351 : [      1.10776e-005 ]
2352 : [      9.90771e-006 ]
2353 : [      1.06508e-005 ]
2354 : [      9.89257e-006 ]
2355 : [      9.79788e-006 ]
2356 : [      1.12174e-005 ]
2357 : [      9.90111e-006 ]
2358 : [      1.12107e-005 ]
2359 : [      1.0019e-005  ]
2360 : [      1.04092e-005 ]
2361 : [      1.04465e-005 ]
2362 : [      1.01854e-005 ]
2363 : [      1.08484e-005 ]
2364 : [      1.04957e-005 ]
2365 : [      9.79401e-006 ]
2366 : [      9.91274e-006 ]
2367 : [      1.01157e-005 ]
2368 : [      1.03073e-005 ]
2369 : [      1.07757e-005 ]
2370 : [      9.97897e-006 ]
2371 : [      1.03257e-005 ]
2372 : [      1.01511e-005 ]
2373 : [      1.0836e-005  ]
2374 : [      1.03568e-005 ]
2375 : [      1.02305e-005 ]
2376 : [      9.79921e-006 ]
2377 : [      9.85072e-006 ]
2378 : [      1.06783e-005 ]
2379 : [      1.00385e-005 ]
2380 : [      1.11288e-005 ]
2381 : [      1.04467e-005 ]
2382 : [      9.76334e-006 ]
2383 : [      1.02734e-005 ]
2384 : [      9.78628e-006 ]
2385 : [      1.00757e-005 ]
2386 : [      1.08965e-005 ]
2387 : [      1.01684e-005 ]
2388 : [      1.0836e-005  ]
2389 : [      1.11302e-005 ]
2390 : [      1.03717e-005 ]
2391 : [      1.09243e-005 ]
2392 : [      1.02936e-005 ]
2393 : [      9.96996e-006 ]
2394 : [      1.04174e-005 ]
2395 : [      1.12466e-005 ]
2396 : [      1.09071e-005 ]
2397 : [      1.047e-005   ]
2398 : [      1.05335e-005 ]
2399 : [      1.123e-005   ]
2400 : [      1.03679e-005 ]
2401 : [      9.84926e-006 ]
2402 : [      1.00217e-005 ]
2403 : [      1.03114e-005 ]
2404 : [      1.07538e-005 ]
2405 : [      1.01255e-005 ]
2406 : [      1.03006e-005 ]
2407 : [      1.00692e-005 ]
2408 : [      1.06568e-005 ]
2409 : [      1.00254e-005 ]
2410 : [      9.92053e-006 ]
2411 : [      9.85851e-006 ]
2412 : [      1.01271e-005 ]
2413 : [      9.95675e-006 ]
2414 : [      9.87995e-006 ]
2415 : [      1.01044e-005 ]
2416 : [      1.06927e-005 ]
2417 : [      1.10381e-005 ]
2418 : [      1.09056e-005 ]
2419 : [      1.09815e-005 ]
2420 : [      1.06244e-005 ]
2421 : [      1.09168e-005 ]
2422 : [      9.92791e-006 ]
2423 : [      9.92821e-006 ]
2424 : [      1.10934e-005 ]
2425 : [      9.91679e-006 ]
2426 : [      9.82951e-006 ]
2427 : [      1.00268e-005 ]
2428 : [      1.02734e-005 ]
2429 : [      1.00902e-005 ]
2430 : [      1.05344e-005 ]
2431 : [      1.00857e-005 ]
2432 : [      9.99498e-006 ]
2433 : [      1.00312e-005 ]
2434 : [      1.0591e-005  ]
2435 : [      1.09613e-005 ]
2436 : [      1.07054e-005 ]
2437 : [      1.02679e-005 ]
2438 : [      1.09701e-005 ]
2439 : [      1.00546e-005 ]
2440 : [      1.07349e-005 ]
2441 : [      9.84919e-006 ]
2442 : [      1.10177e-005 ]
2443 : [      1.04752e-005 ]
2444 : [      1.03462e-005 ]
2445 : [      9.70353e-006 ]
2446 : [      9.80425e-006 ]
2447 : [      1.04574e-005 ]
2448 : [      1.06878e-005 ]
2449 : [      9.71439e-006 ]
2450 : [      1.03002e-005 ]
2451 : [      1.0212e-005  ]
2452 : [      9.88369e-006 ]
2453 : [      1.09817e-005 ]
2454 : [      9.82995e-006 ]
2455 : [      1.04451e-005 ]
2456 : [      1.12036e-005 ]
2457 : [      9.86909e-006 ]
2458 : [      1.11794e-005 ]
2459 : [      1.0915e-005  ]
2460 : [      9.81091e-006 ]
2461 : [      1.05577e-005 ]
2462 : [      1.13458e-005 ]
2463 : [      1.0114e-005  ]
2464 : [      1.02622e-005 ]
2465 : [      9.55042e-006 ]
2466 : [      1.06341e-005 ]
2467 : [      9.89446e-006 ]
2468 : [      1.01284e-005 ]
2469 : [      1.02417e-005 ]
2470 : [      1.01722e-005 ]
2471 : [      1.09913e-005 ]
2472 : [      1.0389e-005  ]
2473 : [      1.0689e-005  ]
2474 : [      1.06373e-005 ]
2475 : [      1.06316e-005 ]
2476 : [      1.04002e-005 ]
2477 : [      9.72742e-006 ]
2478 : [      1.04933e-005 ]
2479 : [      1.05609e-005 ]
2480 : [      9.75621e-006 ]
2481 : [      1.01349e-005 ]
2482 : [      1.01185e-005 ]
2483 : [      1.01914e-005 ]
2484 : [      1.10689e-005 ]
2485 : [      9.76546e-006 ]
2486 : [      1.06492e-005 ]
2487 : [      1.14631e-005 ]
2488 : [      9.92029e-006 ]
2489 : [      1.00395e-005 ]
2490 : [      1.01593e-005 ]
2491 : [      1.10233e-005 ]
2492 : [      1.03187e-005 ]
2493 : [      1.08191e-005 ]
2494 : [      1.09763e-005 ]
2495 : [      1.00859e-005 ]
2496 : [      1.07016e-005 ]
2497 : [      1.06509e-005 ]
2498 : [      1.04542e-005 ]
2499 : [      1.08044e-005 ]
2500 : [      1.02346e-005 ]
2501 : [      1.02064e-005 ]
2502 : [      1.0964e-005  ]
2503 : [      1.01966e-005 ]
2504 : [      1.00706e-005 ]
2505 : [      9.86862e-006 ]
2506 : [      1.11759e-005 ]
2507 : [      9.82927e-006 ]
2508 : [      1.04684e-005 ]
2509 : [      1.08115e-005 ]
2510 : [      1.00848e-005 ]
2511 : [      1.02629e-005 ]
2512 : [      9.90557e-006 ]
2513 : [      1.0015e-005  ]
2514 : [      1.0043e-005  ]
2515 : [      1.06814e-005 ]
2516 : [      1.0072e-005  ]
2517 : [      9.83429e-006 ]
2518 : [      1.05713e-005 ]
2519 : [      1.02969e-005 ]
2520 : [      9.67237e-006 ]
2521 : [      1.01992e-005 ]
2522 : [      9.67258e-006 ]
2523 : [      9.96945e-006 ]
2524 : [      1.09604e-005 ]
2525 : [      9.76741e-006 ]
2526 : [      1.00361e-005 ]
2527 : [      1.11467e-005 ]
2528 : [      1.07372e-005 ]
2529 : [      1.05328e-005 ]
2530 : [      1.10366e-005 ]
2531 : [      1.02264e-005 ]
2532 : [      1.04018e-005 ]
2533 : [      1.00438e-005 ]
2534 : [      1.02314e-005 ]
2535 : [      1.08771e-005 ]
2536 : [      1.0349e-005  ]
2537 : [      9.98094e-006 ]
2538 : [      1.07191e-005 ]
2539 : [      1.06724e-005 ]
2540 : [      9.90922e-006 ]
2541 : [      1.00187e-005 ]
2542 : [      1.01897e-005 ]
2543 : [      1.06981e-005 ]
2544 : [      1.04285e-005 ]
2545 : [      9.97867e-006 ]
2546 : [      1.04458e-005 ]
2547 : [      1.0171e-005  ]
2548 : [      1.00039e-005 ]
2549 : [      1.05902e-005 ]
2550 : [      1.00713e-005 ]
2551 : [      9.85717e-006 ]
2552 : [      1.05211e-005 ]
2553 : [      1.00922e-005 ]
2554 : [      1.03529e-005 ]
2555 : [      9.89835e-006 ]
2556 : [      9.79556e-006 ]
2557 : [      9.88582e-006 ]
2558 : [      1.02025e-005 ]
2559 : [      9.59223e-006 ]
2560 : [      1.07865e-005 ]
2561 : [      1.06671e-005 ]
2562 : [      9.71326e-006 ]
2563 : [      1.06759e-005 ]
2564 : [      1.01387e-005 ]
2565 : [      1.09786e-005 ]
2566 : [      1.00647e-005 ]
2567 : [      1.07627e-005 ]
2568 : [      1.13121e-005 ]
2569 : [      9.87689e-006 ]
2570 : [      1.02647e-005 ]
2571 : [      1.01149e-005 ]
2572 : [      9.99878e-006 ]
2573 : [      1.02472e-005 ]
2574 : [      1.02653e-005 ]
2575 : [      1.06341e-005 ]
2576 : [      1.00048e-005 ]
2577 : [      1.03532e-005 ]
2578 : [      1.03677e-005 ]
2579 : [      9.85633e-006 ]
2580 : [      1.04266e-005 ]
2581 : [      1.09842e-005 ]
2582 : [      1.00311e-005 ]
2583 : [      1.00172e-005 ]
2584 : [      1.01429e-005 ]
2585 : [      1.03307e-005 ]
2586 : [      1.00076e-005 ]
2587 : [      9.88408e-006 ]
2588 : [      1.00873e-005 ]
2589 : [      1.03854e-005 ]
2590 : [      9.91642e-006 ]
2591 : [      9.7081e-006  ]
2592 : [      1.0157e-005  ]
2593 : [      1.02222e-005 ]
2594 : [      1.05315e-005 ]
2595 : [      1.03055e-005 ]
2596 : [      9.97048e-006 ]
2597 : [      1.00236e-005 ]
2598 : [      1.07358e-005 ]
2599 : [      1.07175e-005 ]
2600 : [      9.93921e-006 ]
2601 : [      9.98107e-006 ]
2602 : [      1.01784e-005 ]
2603 : [      9.77987e-006 ]
2604 : [      9.81048e-006 ]
2605 : [      1.01185e-005 ]
2606 : [      1.01916e-005 ]
2607 : [      1.02832e-005 ]
2608 : [      1.00279e-005 ]
2609 : [      1.04774e-005 ]
2610 : [      1.05218e-005 ]
2611 : [      1.04915e-005 ]
2612 : [      1.02645e-005 ]
2613 : [      1.02274e-005 ]
2614 : [      9.84016e-006 ]
2615 : [      1.12619e-005 ]
2616 : [      1.01774e-005 ]
2617 : [      9.95473e-006 ]
2618 : [      1.11588e-005 ]
2619 : [      1.00086e-005 ]
2620 : [      1.01638e-005 ]
2621 : [      9.94662e-006 ]
2622 : [      1.10946e-005 ]
2623 : [      1.01341e-005 ]
2624 : [      9.84153e-006 ]
2625 : [      9.85319e-006 ]
2626 : [      1.09844e-005 ]
2627 : [      9.72416e-006 ]
2628 : [      1.02889e-005 ]
2629 : [      1.07008e-005 ]
2630 : [      1.07783e-005 ]
2631 : [      1.05659e-005 ]
2632 : [      1.10921e-005 ]
2633 : [      1.02003e-005 ]
2634 : [      1.08868e-005 ]
2635 : [      1.02402e-005 ]
2636 : [      9.97115e-006 ]
2637 : [      9.65526e-006 ]
2638 : [      1.01827e-005 ]
2639 : [      1.07352e-005 ]
2640 : [      1.00695e-005 ]
2641 : [      1.00949e-005 ]
2642 : [      1.06221e-005 ]
2643 : [      9.7736e-006  ]
2644 : [      1.00841e-005 ]
2645 : [      9.92597e-006 ]
2646 : [      9.74951e-006 ]
2647 : [      1.02083e-005 ]
2648 : [      1.01544e-005 ]
2649 : [      1.03645e-005 ]
2650 : [      1.03166e-005 ]
2651 : [      9.83854e-006 ]
2652 : [      9.49303e-006 ]
2653 : [      1.07528e-005 ]
2654 : [      1.04316e-005 ]
2655 : [      1.01024e-005 ]
2656 : [      1.00264e-005 ]
2657 : [      1.01508e-005 ]
2658 : [      1.03637e-005 ]
2659 : [      1.04208e-005 ]
2660 : [      1.00016e-005 ]
2661 : [      1.08047e-005 ]
2662 : [      9.89665e-006 ]
2663 : [      1.04519e-005 ]
2664 : [      1.01085e-005 ]
2665 : [      1.08993e-005 ]
2666 : [      1.06902e-005 ]
2667 : [      1.02251e-005 ]
2668 : [      1.1044e-005  ]
2669 : [      1.00011e-005 ]
2670 : [      1.0149e-005  ]
2671 : [      1.0244e-005  ]
2672 : [      1.06726e-005 ]
2673 : [      1.09426e-005 ]
2674 : [      1.05667e-005 ]
2675 : [      1.02964e-005 ]
2676 : [      9.89725e-006 ]
2677 : [      1.0023e-005  ]
2678 : [      1.04009e-005 ]
2679 : [      9.75668e-006 ]
2680 : [      1.00033e-005 ]
2681 : [      1.06858e-005 ]
2682 : [      1.0712e-005  ]
2683 : [      1.02471e-005 ]
2684 : [      1.03671e-005 ]
2685 : [      1.04402e-005 ]
2686 : [      1.08371e-005 ]
2687 : [      1.03367e-005 ]
2688 : [      1.0438e-005  ]
2689 : [      9.65396e-006 ]
2690 : [      1.00667e-005 ]
2691 : [      1.00971e-005 ]
2692 : [      1.07331e-005 ]
2693 : [      9.88865e-006 ]
2694 : [      1.11252e-005 ]
2695 : [      1.02256e-005 ]
2696 : [      9.85471e-006 ]
2697 : [      9.93468e-006 ]
2698 : [      9.97272e-006 ]
2699 : [      9.93706e-006 ]
2700 : [      1.01316e-005 ]
2701 : [      1.05466e-005 ]
2702 : [      9.89581e-006 ]
2703 : [      1.00344e-005 ]
2704 : [      1.06969e-005 ]
2705 : [      9.89204e-006 ]
2706 : [      1.02279e-005 ]
2707 : [      1.02168e-005 ]
2708 : [      1.01576e-005 ]
2709 : [      1.05895e-005 ]
2710 : [      9.73902e-006 ]
2711 : [      1.05563e-005 ]
2712 : [      9.81854e-006 ]
2713 : [      9.5463e-006  ]
2714 : [      9.95583e-006 ]
2715 : [      9.69235e-006 ]
2716 : [      1.09604e-005 ]
2717 : [      9.83399e-006 ]
2718 : [      1.04838e-005 ]
2719 : [      9.98856e-006 ]
2720 : [      1.02076e-005 ]
2721 : [      1.09846e-005 ]
2722 : [      1.08031e-005 ]
2723 : [      1.00691e-005 ]
2724 : [      1.09418e-005 ]
2725 : [      1.02525e-005 ]
2726 : [      1.03282e-005 ]
2727 : [      1.04863e-005 ]
2728 : [      9.80931e-006 ]
2729 : [      9.8565e-006  ]
2730 : [      9.76519e-006 ]
2731 : [      1.04344e-005 ]
2732 : [      1.07005e-005 ]
2733 : [      1.01673e-005 ]
2734 : [      1.05036e-005 ]
2735 : [      1.00846e-005 ]
2736 : [      1.00996e-005 ]
2737 : [      1.07229e-005 ]
2738 : [      1.02245e-005 ]
2739 : [      1.02742e-005 ]
2740 : [      9.62613e-006 ]
2741 : [      9.97762e-006 ]
2742 : [      1.06571e-005 ]
2743 : [      1.01618e-005 ]
2744 : [      9.57797e-006 ]
2745 : [      1.02163e-005 ]
2746 : [      9.94426e-006 ]
2747 : [      9.68742e-006 ]
2748 : [      9.9995e-006  ]
2749 : [      9.86214e-006 ]
2750 : [      1.04122e-005 ]
2751 : [      1.09311e-005 ]
2752 : [      1.13807e-005 ]
2753 : [      1.01996e-005 ]
2754 : [      1.04434e-005 ]
2755 : [      9.80704e-006 ]
2756 : [      9.88486e-006 ]
2757 : [      9.8734e-006  ]
2758 : [      9.86833e-006 ]
2759 : [      1.008e-005   ]
2760 : [      1.04801e-005 ]
2761 : [      9.75423e-006 ]
2762 : [      9.96521e-006 ]
2763 : [      9.81994e-006 ]
2764 : [      1.08587e-005 ]
2765 : [      1.04511e-005 ]
2766 : [      1.07022e-005 ]
2767 : [      1.0148e-005  ]
2768 : [      9.90189e-006 ]
2769 : [      1.02974e-005 ]
2770 : [      9.98403e-006 ]
2771 : [      9.99591e-006 ]
2772 : [      9.86223e-006 ]
2773 : [      1.01402e-005 ]
2774 : [      1.02477e-005 ]
2775 : [      1.03139e-005 ]
2776 : [      1.0503e-005  ]
2777 : [      1.00769e-005 ]
2778 : [      1.05763e-005 ]
2779 : [      1.03371e-005 ]
2780 : [      1.12274e-005 ]
2781 : [      1.02164e-005 ]
2782 : [      9.94419e-006 ]
2783 : [      1.08023e-005 ]
2784 : [      9.83543e-006 ]
2785 : [      9.84204e-006 ]
2786 : [      1.03197e-005 ]
2787 : [      9.99771e-006 ]
2788 : [      9.72565e-006 ]
2789 : [      1.07398e-005 ]
2790 : [      1.03145e-005 ]
2791 : [      9.66301e-006 ]
2792 : [      1.00966e-005 ]
2793 : [      1.00292e-005 ]
2794 : [      1.0297e-005  ]
2795 : [      1.06842e-005 ]
2796 : [      9.856e-006   ]
2797 : [      1.04608e-005 ]
2798 : [      9.67842e-006 ]
2799 : [      9.97095e-006 ]
2800 : [      9.94067e-006 ]
2801 : [      1.08063e-005 ]
2802 : [      9.92967e-006 ]
2803 : [      1.03597e-005 ]
2804 : [      1.13795e-005 ]
2805 : [      9.88677e-006 ]
2806 : [      1.01693e-005 ]
2807 : [      9.98348e-006 ]
2808 : [      1.06052e-005 ]
2809 : [      1.05065e-005 ]
2810 : [      1.03409e-005 ]
2811 : [      9.66919e-006 ]
2812 : [      1.06518e-005 ]
2813 : [      1.12116e-005 ]
2814 : [      1.07313e-005 ]
2815 : [      1.08675e-005 ]
2816 : [      1.03423e-005 ]
2817 : [      1.06335e-005 ]
2818 : [      1.00602e-005 ]
2819 : [      9.75552e-006 ]
2820 : [      1.01626e-005 ]
2821 : [      9.80367e-006 ]
2822 : [      1.04621e-005 ]
2823 : [      1.01966e-005 ]
2824 : [      9.93337e-006 ]
2825 : [      1.00815e-005 ]
2826 : [      1.05107e-005 ]
2827 : [      1.03557e-005 ]
2828 : [      1.07209e-005 ]
2829 : [      1.0663e-005  ]
2830 : [      1.12794e-005 ]
2831 : [      9.83041e-006 ]
2832 : [      1.04767e-005 ]
2833 : [      1.02402e-005 ]
2834 : [      1.09227e-005 ]
2835 : [      1.07757e-005 ]
2836 : [      1.13807e-005 ]
2837 : [      9.84579e-006 ]
2838 : [      1.01111e-005 ]
2839 : [      1.06912e-005 ]
2840 : [      9.73789e-006 ]
2841 : [      1.07323e-005 ]
2842 : [      1.14599e-005 ]
2843 : [      9.95652e-006 ]
2844 : [      1.00484e-005 ]
2845 : [      9.98196e-006 ]
2846 : [      1.08971e-005 ]
2847 : [      1.02292e-005 ]
2848 : [      1.04075e-005 ]
2849 : [      1.13721e-005 ]
2850 : [      1.00056e-005 ]
2851 : [      9.78436e-006 ]
2852 : [      1.00602e-005 ]
2853 : [      1.03063e-005 ]
2854 : [      1.10926e-005 ]
2855 : [      9.8288e-006  ]
2856 : [      1.06339e-005 ]
2857 : [      9.8078e-006  ]
2858 : [      1.0554e-005  ]
2859 : [      1.08599e-005 ]
2860 : [      1.01534e-005 ]
2861 : [      9.68725e-006 ]
2862 : [      9.6715e-006  ]
2863 : [      1.05871e-005 ]
2864 : [      1.01859e-005 ]
2865 : [      1.01985e-005 ]
2866 : [      9.6848e-006  ]
2867 : [      1.02517e-005 ]
2868 : [      1.01414e-005 ]
2869 : [      9.89124e-006 ]
2870 : [      1.05463e-005 ]
2871 : [      1.13249e-005 ]
2872 : [      1.05393e-005 ]
2873 : [      9.57592e-006 ]
2874 : [      1.01911e-005 ]
2875 : [      9.77289e-006 ]
2876 : [      1.071e-005   ]
2877 : [      1.02114e-005 ]
2878 : [      1.00574e-005 ]
2879 : [      1.01964e-005 ]
2880 : [      9.881e-006   ]
2881 : [      1.02648e-005 ]
2882 : [      1.00829e-005 ]
2883 : [      9.88166e-006 ]
2884 : [      1.01849e-005 ]
2885 : [      9.76693e-006 ]
2886 : [      9.58349e-006 ]
2887 : [      1.04024e-005 ]
2888 : [      1.04895e-005 ]
2889 : [      9.93185e-006 ]
2890 : [      1.0478e-005  ]
2891 : [      1.01144e-005 ]
2892 : [      9.63841e-006 ]
2893 : [      1.03379e-005 ]
2894 : [      9.83534e-006 ]
2895 : [      1.04461e-005 ]
2896 : [      1.00852e-005 ]
2897 : [      1.00135e-005 ]
2898 : [      9.8166e-006  ]
2899 : [      1.06159e-005 ]
2900 : [      1.00439e-005 ]
2901 : [      1.01265e-005 ]
2902 : [      1.0067e-005  ]
2903 : [      9.78674e-006 ]
2904 : [      1.03495e-005 ]
2905 : [      1.03123e-005 ]
2906 : [      1.00667e-005 ]
2907 : [      1.02258e-005 ]
2908 : [      1.01179e-005 ]
2909 : [      9.6035e-006  ]
2910 : [      1.04479e-005 ]
2911 : [      1.0184e-005  ]
2912 : [      9.85087e-006 ]
2913 : [      9.76933e-006 ]
2914 : [      9.80029e-006 ]
2915 : [      9.74512e-006 ]
2916 : [      1.05055e-005 ]
2917 : [      9.88301e-006 ]
2918 : [      1.02459e-005 ]
2919 : [      1.07354e-005 ]
2920 : [      1.05475e-005 ]
2921 : [      1.03068e-005 ]
2922 : [      1.11065e-005 ]
2923 : [      1.06577e-005 ]
2924 : [      1.1259e-005  ]
2925 : [      9.93127e-006 ]
2926 : [      9.86524e-006 ]
2927 : [      1.13695e-005 ]
2928 : [      9.55253e-006 ]
2929 : [      9.68644e-006 ]
2930 : [      9.90638e-006 ]
2931 : [      1.06027e-005 ]
2932 : [      9.75422e-006 ]
2933 : [      1.05576e-005 ]
2934 : [      9.76837e-006 ]
2935 : [      1.04156e-005 ]
2936 : [      1.04329e-005 ]
2937 : [      1.07949e-005 ]
2938 : [      1.02153e-005 ]
2939 : [      1.01612e-005 ]
2940 : [      1.01863e-005 ]
2941 : [      1.03979e-005 ]
2942 : [      9.98063e-006 ]
2943 : [      1.03945e-005 ]
2944 : [      1.11182e-005 ]
2945 : [      1.01781e-005 ]
2946 : [      9.8265e-006  ]
2947 : [      1.08431e-005 ]
2948 : [      1.04696e-005 ]
2949 : [      1.01721e-005 ]
2950 : [      9.94471e-006 ]
2951 : [      1.08311e-005 ]
2952 : [      9.98077e-006 ]
2953 : [      9.72872e-006 ]
2954 : [      1.02662e-005 ]
2955 : [      1.02083e-005 ]
2956 : [      1.01457e-005 ]
2957 : [      9.7294e-006  ]
2958 : [      9.91417e-006 ]
2959 : [      1.10468e-005 ]
2960 : [      1.06305e-005 ]
2961 : [      9.79047e-006 ]
2962 : [      1.08268e-005 ]
2963 : [      1.12604e-005 ]
2964 : [      1.00551e-005 ]
2965 : [      1.02486e-005 ]
2966 : [      1.11591e-005 ]
2967 : [      1.06113e-005 ]
2968 : [      9.98679e-006 ]
2969 : [      1.001e-005   ]
2970 : [      9.85973e-006 ]
2971 : [      1.01125e-005 ]
2972 : [      9.70528e-006 ]
2973 : [      1.02785e-005 ]
2974 : [      1.0669e-005  ]
2975 : [      1.00931e-005 ]
2976 : [      9.88189e-006 ]
2977 : [      1.0205e-005  ]
2978 : [      1.04184e-005 ]
2979 : [      1.06333e-005 ]
2980 : [      1.04945e-005 ]
2981 : [      9.96294e-006 ]
2982 : [      9.82218e-006 ]
2983 : [      1.0204e-005  ]
2984 : [      1.0184e-005  ]
2985 : [      9.82444e-006 ]
2986 : [      1.1235e-005  ]
2987 : [      1.09527e-005 ]
2988 : [      1.01805e-005 ]
2989 : [      1.05263e-005 ]
2990 : [      9.84286e-006 ]
2991 : [      9.76438e-006 ]
2992 : [      1.04194e-005 ]
2993 : [      9.93066e-006 ]
2994 : [      1.04995e-005 ]
2995 : [      1.01129e-005 ]
2996 : [      1.04306e-005 ]
2997 : [      1.03768e-005 ]
2998 : [      9.78298e-006 ]
2999 : [      1.10265e-005 ]
3000 : [      1.05474e-005 ]
3001 : [      1.01211e-005 ]
3002 : [      9.65615e-006 ]
3003 : [      1.02014e-005 ]
3004 : [      1.01879e-005 ]
3005 : [      1.05887e-005 ]
3006 : [      1.1062e-005  ]
3007 : [      9.99674e-006 ]
3008 : [      1.08226e-005 ]
3009 : [      9.91703e-006 ]
3010 : [      1.0453e-005  ]
3011 : [      1.03054e-005 ]
3012 : [      1.02601e-005 ]
3013 : [      1.02492e-005 ]
3014 : [      9.64265e-006 ]
3015 : [      1.00112e-005 ]
3016 : [      1.07637e-005 ]
3017 : [      9.98887e-006 ]
3018 : [      9.97295e-006 ]
3019 : [      1.00575e-005 ]
3020 : [      1.0026e-005  ]
3021 : [      1.04993e-005 ]
3022 : [      1.05197e-005 ]
3023 : [      1.02599e-005 ]
3024 : [      1.02206e-005 ]
3025 : [      9.90739e-006 ]
3026 : [      1.03564e-005 ]
3027 : [      1.03746e-005 ]
3028 : [      1.03678e-005 ]
3029 : [      1.00284e-005 ]
3030 : [      9.99725e-006 ]
3031 : [      9.97846e-006 ]
3032 : [      1.00817e-005 ]
3033 : [      1.02295e-005 ]
3034 : [      1.00605e-005 ]
3035 : [      9.81871e-006 ]
3036 : [      1.06181e-005 ]
3037 : [      9.52553e-006 ]
3038 : [      1.09882e-005 ]
3039 : [      9.80179e-006 ]
3040 : [      9.9164e-006  ]
3041 : [      1.08788e-005 ]
3042 : [      1.08834e-005 ]
3043 : [      1.04775e-005 ]
3044 : [      9.58298e-006 ]
3045 : [      1.11292e-005 ]
3046 : [      1.03906e-005 ]
3047 : [      1.00395e-005 ]
3048 : [      1.05399e-005 ]
3049 : [      1.02115e-005 ]
3050 : [      1.10233e-005 ]
3051 : [      9.55509e-006 ]
3052 : [      1.00247e-005 ]
3053 : [      1.02573e-005 ]
3054 : [      9.73393e-006 ]
3055 : [      1.02915e-005 ]
3056 : [      1.05069e-005 ]
3057 : [      9.92954e-006 ]
3058 : [      1.04015e-005 ]
3059 : [      9.94089e-006 ]
3060 : [      1.04342e-005 ]
3061 : [      1.01028e-005 ]
3062 : [      1.15253e-005 ]
3063 : [      1.04444e-005 ]
3064 : [      1.0411e-005  ]
3065 : [      9.91847e-006 ]
3066 : [      1.10984e-005 ]
3067 : [      1.05645e-005 ]
3068 : [      9.85278e-006 ]
3069 : [      1.039e-005   ]
3070 : [      1.12592e-005 ]
3071 : [      1.04445e-005 ]
3072 : [      1.01678e-005 ]
3073 : [      1.01202e-005 ]
3074 : [      1.05171e-005 ]
3075 : [      1.06771e-005 ]
3076 : [      1.02312e-005 ]
3077 : [      1.04635e-005 ]
3078 : [      1.07336e-005 ]
3079 : [      1.01819e-005 ]
3080 : [      1.05991e-005 ]
3081 : [      1.1186e-005  ]
3082 : [      1.00819e-005 ]
3083 : [      1.08451e-005 ]
3084 : [      1.00401e-005 ]
3085 : [      1.02674e-005 ]
3086 : [      1.05268e-005 ]
3087 : [      9.9204e-006  ]
3088 : [      1.0516e-005  ]
3089 : [      1.03229e-005 ]
3090 : [      9.87747e-006 ]
3091 : [      1.06691e-005 ]
3092 : [      9.52195e-006 ]
3093 : [      9.84729e-006 ]
3094 : [      9.84278e-006 ]
3095 : [      1.00908e-005 ]
3096 : [      1.01193e-005 ]
3097 : [      1.002e-005   ]
3098 : [      1.01095e-005 ]
3099 : [      1.0844e-005  ]
3100 : [      1.12639e-005 ]
3101 : [      9.8198e-006  ]
3102 : [      1.13944e-005 ]
3103 : [      1.0954e-005  ]
3104 : [      1.04409e-005 ]
3105 : [      1.0323e-005  ]
3106 : [      1.08812e-005 ]
3107 : [      1.1432e-005  ]
3108 : [      1.02075e-005 ]
3109 : [      9.96119e-006 ]
3110 : [      1.01029e-005 ]
3111 : [      1.04546e-005 ]
3112 : [      9.67035e-006 ]
3113 : [      1.13375e-005 ]
3114 : [      1.1414e-005  ]
3115 : [      1.03684e-005 ]
3116 : [      1.13164e-005 ]
3117 : [      9.88074e-006 ]
3118 : [      1.02928e-005 ]
3119 : [      9.71624e-006 ]
3120 : [      9.88286e-006 ]
3121 : [      1.05468e-005 ]
3122 : [      1.12111e-005 ]
3123 : [      1.00517e-005 ]
3124 : [      1.02675e-005 ]
3125 : [      1.01593e-005 ]
3126 : [      1.10229e-005 ]
3127 : [      9.86454e-006 ]
3128 : [      1.04131e-005 ]
3129 : [      1.04681e-005 ]
3130 : [      1.07059e-005 ]
3131 : [      1.07898e-005 ]
3132 : [      1.01862e-005 ]
3133 : [      9.87931e-006 ]
3134 : [      1.08736e-005 ]
3135 : [      9.6091e-006  ]
3136 : [      1.00322e-005 ]
3137 : [      1.09352e-005 ]
3138 : [      1.04608e-005 ]
3139 : [      9.83928e-006 ]
3140 : [      1.13293e-005 ]
3141 : [      1.06121e-005 ]
3142 : [      1.02446e-005 ]
3143 : [      1.06067e-005 ]
3144 : [      1.03464e-005 ]
3145 : [      1.03812e-005 ]
3146 : [      1.00462e-005 ]
3147 : [      1.04191e-005 ]
3148 : [      1.07438e-005 ]
3149 : [      9.70384e-006 ]
3150 : [      1.06214e-005 ]
3151 : [      9.88605e-006 ]
3152 : [      1.05216e-005 ]
3153 : [      9.77285e-006 ]
3154 : [      1.06855e-005 ]
3155 : [      9.65654e-006 ]
3156 : [      1.04222e-005 ]
3157 : [      9.87192e-006 ]
3158 : [      1.08258e-005 ]
3159 : [      9.6355e-006  ]
3160 : [      1.00622e-005 ]
3161 : [      9.97734e-006 ]
3162 : [      1.02559e-005 ]
3163 : [      9.82589e-006 ]
3164 : [      9.66671e-006 ]
3165 : [      9.60881e-006 ]
3166 : [      1.02228e-005 ]
3167 : [      1.00065e-005 ]
3168 : [      1.00167e-005 ]
3169 : [      9.92987e-006 ]
3170 : [      9.75459e-006 ]
3171 : [      1.02049e-005 ]
3172 : [      1.00047e-005 ]
3173 : [      9.57915e-006 ]
3174 : [      1.00475e-005 ]
3175 : [      1.0276e-005  ]
3176 : [      1.02469e-005 ]
3177 : [      9.93191e-006 ]
3178 : [      9.93697e-006 ]
3179 : [      9.70778e-006 ]
3180 : [      9.796e-006   ]
3181 : [      1.10337e-005 ]
3182 : [      1.04672e-005 ]
3183 : [      9.87954e-006 ]
3184 : [      1.02248e-005 ]
3185 : [      1.00551e-005 ]
3186 : [      9.98389e-006 ]
3187 : [      1.09587e-005 ]
3188 : [      1.03652e-005 ]
3189 : [      1.15863e-005 ]
3190 : [      1.02855e-005 ]
3191 : [      1.06349e-005 ]
3192 : [      9.60869e-006 ]
3193 : [      1.01367e-005 ]
3194 : [      9.91933e-006 ]
3195 : [      9.97556e-006 ]
3196 : [      1.07934e-005 ]
3197 : [      1.02199e-005 ]
3198 : [      9.86849e-006 ]
3199 : [      9.91933e-006 ]
3200 : [      1.01473e-005 ]
3201 : [      9.88321e-006 ]
3202 : [      9.71372e-006 ]
3203 : [      1.07208e-005 ]
3204 : [      1.13311e-005 ]
3205 : [      1.14584e-005 ]
3206 : [      1.00762e-005 ]
3207 : [      1.01683e-005 ]
3208 : [      9.71323e-006 ]
3209 : [      1.01188e-005 ]
3210 : [      1.01004e-005 ]
3211 : [      1.05218e-005 ]
3212 : [      1.08457e-005 ]
3213 : [      9.81828e-006 ]
3214 : [      9.87938e-006 ]
3215 : [      9.6756e-006  ]
3216 : [      1.01171e-005 ]
3217 : [      1.00414e-005 ]
3218 : [      9.64616e-006 ]
3219 : [      1.04309e-005 ]
3220 : [      1.06254e-005 ]
3221 : [      1.03155e-005 ]
3222 : [      1.09473e-005 ]
3223 : [      1.13597e-005 ]
3224 : [      9.92823e-006 ]
3225 : [      1.0287e-005  ]
3226 : [      1.05225e-005 ]
3227 : [      1.00696e-005 ]
3228 : [      1.0216e-005  ]
3229 : [      1.00963e-005 ]
3230 : [      1.03113e-005 ]
3231 : [      1.07013e-005 ]
3232 : [      9.7439e-006  ]
3233 : [      1.00106e-005 ]
3234 : [      1.02851e-005 ]
3235 : [      9.89552e-006 ]
3236 : [      1.03882e-005 ]
3237 : [      1.05367e-005 ]
3238 : [      1.06828e-005 ]
3239 : [      1.0442e-005  ]
3240 : [      1.05468e-005 ]
3241 : [      1.00733e-005 ]
3242 : [      1.06011e-005 ]
3243 : [      1.01023e-005 ]
3244 : [      1.08666e-005 ]
3245 : [      1.07438e-005 ]
3246 : [      9.64044e-006 ]
3247 : [      9.88748e-006 ]
3248 : [      1.01172e-005 ]
3249 : [      1.00866e-005 ]
3250 : [      1.01559e-005 ]
3251 : [      1.08674e-005 ]
3252 : [      1.08504e-005 ]
3253 : [      1.00498e-005 ]
3254 : [      1.16604e-005 ]
3255 : [      9.93415e-006 ]
3256 : [      9.73601e-006 ]
3257 : [      1.02538e-005 ]
3258 : [      9.64957e-006 ]
3259 : [      9.99016e-006 ]
3260 : [      1.01531e-005 ]
3261 : [      9.81669e-006 ]
3262 : [      9.78127e-006 ]
3263 : [      1.05517e-005 ]
3264 : [      1.02872e-005 ]
3265 : [      1.03816e-005 ]
3266 : [      9.93025e-006 ]
3267 : [      1.047e-005   ]
3268 : [      9.88056e-006 ]
3269 : [      1.01138e-005 ]
3270 : [      9.98329e-006 ]
3271 : [      9.77101e-006 ]
3272 : [      1.06354e-005 ]
3273 : [      9.84195e-006 ]
3274 : [      1.04037e-005 ]
3275 : [      1.02244e-005 ]
3276 : [      1.10469e-005 ]
3277 : [      1.00908e-005 ]
3278 : [      9.90021e-006 ]
3279 : [      1.10407e-005 ]
3280 : [      9.68017e-006 ]
3281 : [      1.02574e-005 ]
3282 : [      1.0995e-005  ]
3283 : [      1.00784e-005 ]
3284 : [      1.03245e-005 ]
3285 : [      1.01083e-005 ]
3286 : [      1.07875e-005 ]
3287 : [      1.00187e-005 ]
3288 : [      9.83322e-006 ]
3289 : [      1.02678e-005 ]
3290 : [      1.01314e-005 ]
3291 : [      1.02779e-005 ]
3292 : [      1.07953e-005 ]
3293 : [      9.8319e-006  ]
3294 : [      1.01959e-005 ]
3295 : [      1.08844e-005 ]
3296 : [      1.01523e-005 ]
3297 : [      1.06385e-005 ]
3298 : [      9.77068e-006 ]
3299 : [      1.00664e-005 ]
3300 : [      1.09031e-005 ]
3301 : [      1.00596e-005 ]
3302 : [      1.12547e-005 ]
3303 : [      1.03603e-005 ]
3304 : [      1.11704e-005 ]
3305 : [      1.02729e-005 ]
3306 : [      1.02758e-005 ]
3307 : [      1.03624e-005 ]
3308 : [      1.04325e-005 ]
3309 : [      1.06591e-005 ]
3310 : [      1.08797e-005 ]
3311 : [      9.87483e-006 ]
3312 : [      1.05596e-005 ]
3313 : [      1.03495e-005 ]
3314 : [      9.97036e-006 ]
3315 : [      1.02195e-005 ]
3316 : [      1.02072e-005 ]
3317 : [      1.03559e-005 ]
3318 : [      9.84605e-006 ]
3319 : [      9.9807e-006  ]
3320 : [      9.80096e-006 ]
3321 : [      1.0717e-005  ]
3322 : [      9.85362e-006 ]
3323 : [      1.09495e-005 ]
3324 : [      1.03284e-005 ]
3325 : [      1.04016e-005 ]
3326 : [      1.10286e-005 ]
3327 : [      1.05844e-005 ]
3328 : [      1.12015e-005 ]
3329 : [      9.90848e-006 ]
3330 : [      9.90877e-006 ]
3331 : [      9.81083e-006 ]
3332 : [      9.85378e-006 ]
3333 : [      1.09154e-005 ]
3334 : [      1.04063e-005 ]
3335 : [      9.49223e-006 ]
3336 : [      1.06657e-005 ]
3337 : [      1.11353e-005 ]
3338 : [      1.01913e-005 ]
3339 : [      1.0028e-005  ]
3340 : [      1.03717e-005 ]
3341 : [      9.50722e-006 ]
3342 : [      1.00753e-005 ]
3343 : [      1.12034e-005 ]
3344 : [      1.05275e-005 ]
3345 : [      9.81263e-006 ]
3346 : [      1.06265e-005 ]
3347 : [      9.84859e-006 ]
3348 : [      9.88787e-006 ]
3349 : [      1.06533e-005 ]
3350 : [      1.06601e-005 ]
3351 : [      1.01266e-005 ]
3352 : [      1.01638e-005 ]
3353 : [      1.02633e-005 ]
3354 : [      9.73148e-006 ]
3355 : [      1.01199e-005 ]
3356 : [      9.81147e-006 ]
3357 : [      1.0073e-005  ]
3358 : [      1.08754e-005 ]
3359 : [      1.03056e-005 ]
3360 : [      9.80329e-006 ]
3361 : [      1.03635e-005 ]
3362 : [      1.00421e-005 ]
3363 : [      1.0038e-005  ]
3364 : [      9.84588e-006 ]
3365 : [      1.00521e-005 ]
3366 : [      1.03493e-005 ]
3367 : [      1.03585e-005 ]
3368 : [      1.0627e-005  ]
3369 : [      1.00464e-005 ]
3370 : [      1.00561e-005 ]
3371 : [      1.05304e-005 ]
3372 : [      1.03278e-005 ]
3373 : [      9.95125e-006 ]
3374 : [      9.57837e-006 ]
3375 : [      9.51556e-006 ]
3376 : [      1.05668e-005 ]
3377 : [      1.02682e-005 ]
3378 : [      9.76536e-006 ]
3379 : [      1.01269e-005 ]
3380 : [      1.01701e-005 ]
3381 : [      1.00984e-005 ]
3382 : [      1.08418e-005 ]
3383 : [      1.10789e-005 ]
3384 : [      1.0866e-005  ]
3385 : [      1.00172e-005 ]
3386 : [      1.03764e-005 ]
3387 : [      1.01076e-005 ]
3388 : [      1.02413e-005 ]
3389 : [      9.9522e-006  ]
3390 : [      1.02923e-005 ]
3391 : [      9.63573e-006 ]
3392 : [      1.0128e-005  ]
3393 : [      1.01285e-005 ]
3394 : [      9.93037e-006 ]
3395 : [      1.03377e-005 ]
3396 : [      1.12372e-005 ]
3397 : [      1.03946e-005 ]
3398 : [      1.05317e-005 ]
3399 : [      1.07091e-005 ]
3400 : [      9.68793e-006 ]
3401 : [      1.00424e-005 ]
3402 : [      1.00734e-005 ]
3403 : [      1.00812e-005 ]
3404 : [      1.02905e-005 ]
3405 : [      1.02924e-005 ]
3406 : [      1.0004e-005  ]
3407 : [      1.05922e-005 ]
3408 : [      1.08248e-005 ]
3409 : [      1.08809e-005 ]
3410 : [      1.04501e-005 ]
3411 : [      1.0272e-005  ]
3412 : [      9.70745e-006 ]
3413 : [      1.02638e-005 ]
3414 : [      1.04715e-005 ]
3415 : [      1.0353e-005  ]
3416 : [      9.98321e-006 ]
3417 : [      1.00198e-005 ]
3418 : [      1.00601e-005 ]
3419 : [      1.04863e-005 ]
3420 : [      9.85131e-006 ]
3421 : [      1.04832e-005 ]
3422 : [      1.02155e-005 ]
3423 : [      1.05679e-005 ]
3424 : [      1.04043e-005 ]
3425 : [      1.14275e-005 ]
3426 : [      1.07287e-005 ]
3427 : [      9.81301e-006 ]
3428 : [      9.87013e-006 ]
3429 : [      1.09096e-005 ]
3430 : [      9.78814e-006 ]
3431 : [      1.03751e-005 ]
3432 : [      1.01138e-005 ]
3433 : [      1.08227e-005 ]
3434 : [      1.10389e-005 ]
3435 : [      1.05547e-005 ]
3436 : [      9.8267e-006  ]
3437 : [      9.92271e-006 ]
3438 : [      1.06015e-005 ]
3439 : [      1.11428e-005 ]
3440 : [      1.04982e-005 ]
3441 : [      9.99258e-006 ]
3442 : [      1.01934e-005 ]
3443 : [      1.01121e-005 ]
3444 : [      1.0175e-005  ]
3445 : [      1.02302e-005 ]
3446 : [      9.93787e-006 ]
3447 : [      1.00055e-005 ]
3448 : [      1.02726e-005 ]
3449 : [      9.62806e-006 ]
3450 : [      1.02465e-005 ]
3451 : [      1.03566e-005 ]
3452 : [      9.82336e-006 ]
3453 : [      1.02359e-005 ]
3454 : [      1.00483e-005 ]
3455 : [      9.86454e-006 ]
3456 : [      1.0025e-005  ]
3457 : [      1.09008e-005 ]
3458 : [      1.01595e-005 ]
3459 : [      9.9396e-006  ]
3460 : [      1.04549e-005 ]
3461 : [      1.00425e-005 ]
3462 : [      9.65324e-006 ]
3463 : [      1.03286e-005 ]
3464 : [      1.04626e-005 ]
3465 : [      9.95453e-006 ]
3466 : [      1.01806e-005 ]
3467 : [      9.85871e-006 ]
3468 : [      1.09672e-005 ]
3469 : [      1.00703e-005 ]
3470 : [      9.74967e-006 ]
3471 : [      9.98303e-006 ]
3472 : [      1.03919e-005 ]
3473 : [      1.0712e-005  ]
3474 : [      9.84916e-006 ]
3475 : [      1.01673e-005 ]
3476 : [      9.96243e-006 ]
3477 : [      9.95133e-006 ]
3478 : [      1.06286e-005 ]
3479 : [      9.96065e-006 ]
3480 : [      1.07781e-005 ]
3481 : [      1.057e-005   ]
3482 : [      1.01712e-005 ]
3483 : [      1.05605e-005 ]
3484 : [      1.01286e-005 ]
3485 : [      9.9935e-006  ]
3486 : [      1.07197e-005 ]
3487 : [      1.02143e-005 ]
3488 : [      1.00912e-005 ]
3489 : [      1.07079e-005 ]
3490 : [      9.93031e-006 ]
3491 : [      1.05404e-005 ]
3492 : [      9.70194e-006 ]
3493 : [      1.05856e-005 ]
3494 : [      9.84182e-006 ]
3495 : [      1.10379e-005 ]
3496 : [      9.72301e-006 ]
3497 : [      1.0686e-005  ]
3498 : [      1.03439e-005 ]
3499 : [      1.0587e-005  ]
3500 : [      1.00673e-005 ]
3501 : [      9.92285e-006 ]
3502 : [      9.95202e-006 ]
3503 : [      1.09508e-005 ]
3504 : [      1.04849e-005 ]
3505 : [      9.78843e-006 ]
3506 : [      1.04554e-005 ]
3507 : [      1.03232e-005 ]
3508 : [      1.02923e-005 ]
3509 : [      9.8616e-006  ]
3510 : [      1.0129e-005  ]
3511 : [      1.09282e-005 ]
3512 : [      1.02806e-005 ]
3513 : [      1.02474e-005 ]
3514 : [      1.03992e-005 ]
3515 : [      1.01872e-005 ]
3516 : [      1.03961e-005 ]
3517 : [      9.76109e-006 ]
3518 : [      1.07184e-005 ]
3519 : [      1.04968e-005 ]
3520 : [      1.02313e-005 ]
3521 : [      1.01693e-005 ]
3522 : [      1.03229e-005 ]
3523 : [      1.02675e-005 ]
3524 : [      9.96812e-006 ]
3525 : [      1.01373e-005 ]
3526 : [      1.03332e-005 ]
3527 : [      1.04375e-005 ]
3528 : [      9.6889e-006  ]
3529 : [      1.01905e-005 ]
3530 : [      1.00699e-005 ]
3531 : [      1.00735e-005 ]
3532 : [      9.9127e-006  ]
3533 : [      1.01713e-005 ]
3534 : [      1.03244e-005 ]
3535 : [      1.00291e-005 ]
3536 : [      1.06144e-005 ]
3537 : [      1.05748e-005 ]
3538 : [      1.11914e-005 ]
3539 : [      1.09792e-005 ]
3540 : [      1.05627e-005 ]
3541 : [      1.07374e-005 ]
3542 : [      1.01381e-005 ]
3543 : [      1.06571e-005 ]
3544 : [      1.0194e-005  ]
3545 : [      9.97903e-006 ]
3546 : [      1.07845e-005 ]
3547 : [      1.02105e-005 ]
3548 : [      9.59846e-006 ]
3549 : [      1.02242e-005 ]
3550 : [      1.05642e-005 ]
3551 : [      1.05608e-005 ]
3552 : [      9.96694e-006 ]
3553 : [      1.12692e-005 ]
3554 : [      9.88766e-006 ]
3555 : [      1.01839e-005 ]
3556 : [      9.94835e-006 ]
3557 : [      1.03244e-005 ]
3558 : [      1.00709e-005 ]
3559 : [      1.04984e-005 ]
3560 : [      1.02726e-005 ]
3561 : [      1.01044e-005 ]
3562 : [      1.03237e-005 ]
3563 : [      9.95872e-006 ]
3564 : [      1.02089e-005 ]
3565 : [      1.00953e-005 ]
3566 : [      1.02899e-005 ]
3567 : [      1.07277e-005 ]
3568 : [      1.01665e-005 ]
3569 : [      1.01223e-005 ]
3570 : [      1.03627e-005 ]
3571 : [      9.81158e-006 ]
3572 : [      1.06345e-005 ]
3573 : [      1.00863e-005 ]
3574 : [      1.00068e-005 ]
3575 : [      9.9907e-006  ]
3576 : [      9.87382e-006 ]
3577 : [      1.02703e-005 ]
3578 : [      1.03151e-005 ]
3579 : [      1.01584e-005 ]
3580 : [      9.71588e-006 ]
3581 : [      1.03602e-005 ]
3582 : [      9.8427e-006  ]
3583 : [      1.01465e-005 ]
3584 : [      1.01419e-005 ]
3585 : [      1.09809e-005 ]
3586 : [      1.01992e-005 ]
3587 : [      1.09503e-005 ]
3588 : [      1.08828e-005 ]
3589 : [      1.02517e-005 ]
3590 : [      1.00415e-005 ]
3591 : [      1.09673e-005 ]
3592 : [      1.04886e-005 ]
3593 : [      1.00576e-005 ]
3594 : [      1.01403e-005 ]
3595 : [      1.0008e-005  ]
3596 : [      1.05403e-005 ]
3597 : [      1.00833e-005 ]
3598 : [      9.85857e-006 ]
3599 : [      9.76763e-006 ]
3600 : [      1.06746e-005 ]
3601 : [      1.0312e-005  ]
3602 : [      1.007e-005   ]
3603 : [      1.02235e-005 ]
3604 : [      1.04008e-005 ]
3605 : [      1.02225e-005 ]
3606 : [      9.97222e-006 ]
3607 : [      1.05438e-005 ]
3608 : [      9.69162e-006 ]
3609 : [      1.05298e-005 ]
3610 : [      1.02503e-005 ]
3611 : [      9.81063e-006 ]
3612 : [      9.73246e-006 ]
3613 : [      1.01101e-005 ]
3614 : [      1.00036e-005 ]
3615 : [      1.05764e-005 ]
3616 : [      9.6674e-006  ]
3617 : [      1.13302e-005 ]
3618 : [      1.07027e-005 ]
3619 : [      1.02004e-005 ]
3620 : [      1.0701e-005  ]
3621 : [      9.59941e-006 ]
3622 : [      1.07075e-005 ]
3623 : [      9.9811e-006  ]
3624 : [      1.04658e-005 ]
3625 : [      9.92204e-006 ]
3626 : [      1.02666e-005 ]
3627 : [      1.04544e-005 ]
3628 : [      9.72527e-006 ]
3629 : [      1.1193e-005  ]
3630 : [      9.97172e-006 ]
3631 : [      9.79582e-006 ]
3632 : [      1.11762e-005 ]
3633 : [      9.86844e-006 ]
3634 : [      1.03452e-005 ]
3635 : [      1.04943e-005 ]
3636 : [      1.03639e-005 ]
3637 : [      1.10499e-005 ]
3638 : [      1.02648e-005 ]
3639 : [      1.01562e-005 ]
3640 : [      1.05735e-005 ]
3641 : [      1.06136e-005 ]
3642 : [      9.9027e-006  ]
3643 : [      9.95449e-006 ]
3644 : [      1.05002e-005 ]
3645 : [      1.07443e-005 ]
3646 : [      1.05011e-005 ]
3647 : [      1.01025e-005 ]
3648 : [      1.07202e-005 ]
3649 : [      1.0625e-005  ]
3650 : [      1.01529e-005 ]
3651 : [      1.05737e-005 ]
3652 : [      1.06758e-005 ]
3653 : [      9.70734e-006 ]
3654 : [      1.09782e-005 ]
3655 : [      1.0373e-005  ]
3656 : [      9.60669e-006 ]
3657 : [      9.99356e-006 ]
3658 : [      9.8399e-006  ]
3659 : [      1.05582e-005 ]
3660 : [      1.06788e-005 ]
3661 : [      1.05097e-005 ]
3662 : [      9.96148e-006 ]
3663 : [      9.88878e-006 ]
3664 : [      1.00372e-005 ]
3665 : [      1.05887e-005 ]
3666 : [      9.82317e-006 ]
3667 : [      9.88006e-006 ]
3668 : [      9.8144e-006  ]
3669 : [      1.03044e-005 ]
3670 : [      9.96354e-006 ]
3671 : [      9.8218e-006  ]
3672 : [      1.08417e-005 ]
3673 : [      1.00346e-005 ]
3674 : [      1.04247e-005 ]
3675 : [      1.0122e-005  ]
3676 : [      9.89072e-006 ]
3677 : [      9.99975e-006 ]
3678 : [      1.07888e-005 ]
3679 : [      1.05287e-005 ]
3680 : [      9.79917e-006 ]
3681 : [      9.97532e-006 ]
3682 : [      9.82625e-006 ]
3683 : [      9.87405e-006 ]
3684 : [      9.95155e-006 ]
3685 : [      9.96962e-006 ]
3686 : [      9.73598e-006 ]
3687 : [      9.96997e-006 ]
3688 : [      9.83558e-006 ]
3689 : [      1.08651e-005 ]
3690 : [      1.03333e-005 ]
3691 : [      1.03139e-005 ]
3692 : [      1.02728e-005 ]
3693 : [      1.04168e-005 ]
3694 : [      1.03471e-005 ]
3695 : [      9.94177e-006 ]
3696 : [      1.09965e-005 ]
3697 : [      9.85345e-006 ]
3698 : [      1.01924e-005 ]
3699 : [      1.05627e-005 ]
3700 : [      1.05868e-005 ]
3701 : [      9.90771e-006 ]
3702 : [      1.1023e-005  ]
3703 : [      9.9051e-006  ]
3704 : [      1.06056e-005 ]
3705 : [      9.6681e-006  ]
3706 : [      9.9783e-006  ]
3707 : [      9.87341e-006 ]
3708 : [      1.0531e-005  ]
3709 : [      1.01231e-005 ]
3710 : [      9.94677e-006 ]
3711 : [      9.87439e-006 ]
3712 : [      1.07808e-005 ]
3713 : [      1.03907e-005 ]
3714 : [      1.00242e-005 ]
3715 : [      9.87927e-006 ]
3716 : [      1.02863e-005 ]
3717 : [      1.0101e-005  ]
3718 : [      9.71118e-006 ]
3719 : [      1.01543e-005 ]
3720 : [      1.02939e-005 ]
3721 : [      1.02577e-005 ]
3722 : [      1.01756e-005 ]
3723 : [      1.026e-005   ]
3724 : [      1.02228e-005 ]
3725 : [      1.01596e-005 ]
3726 : [      1.01208e-005 ]
3727 : [      9.70267e-006 ]
3728 : [      1.02568e-005 ]
3729 : [      9.97492e-006 ]
3730 : [      1.01887e-005 ]
3731 : [      9.98553e-006 ]
3732 : [      1.04301e-005 ]
3733 : [      1.09096e-005 ]
3734 : [      1.00222e-005 ]
3735 : [      1.14141e-005 ]
3736 : [      1.01143e-005 ]
3737 : [      1.03984e-005 ]
3738 : [      1.00706e-005 ]
3739 : [      9.93769e-006 ]
3740 : [      1.02983e-005 ]
3741 : [      9.75342e-006 ]
3742 : [      9.92513e-006 ]
3743 : [      9.83014e-006 ]
3744 : [      1.04392e-005 ]
3745 : [      9.91907e-006 ]
3746 : [      1.03334e-005 ]
3747 : [      1.02675e-005 ]
3748 : [      1.0238e-005  ]
3749 : [      9.99682e-006 ]
3750 : [      9.90933e-006 ]
3751 : [      1.0131e-005  ]
3752 : [      9.8175e-006  ]
3753 : [      1.05648e-005 ]
3754 : [      1.10608e-005 ]
3755 : [      1.04113e-005 ]
3756 : [      1.04189e-005 ]
3757 : [      9.9377e-006  ]
3758 : [      9.91079e-006 ]
3759 : [      1.03632e-005 ]
3760 : [      1.018e-005   ]
3761 : [      9.84702e-006 ]
3762 : [      1.01185e-005 ]
3763 : [      9.88013e-006 ]
3764 : [      9.78601e-006 ]
3765 : [      9.81385e-006 ]
3766 : [      1.01206e-005 ]
3767 : [      9.76784e-006 ]
3768 : [      1.08176e-005 ]
3769 : [      1.00217e-005 ]
3770 : [      1.0791e-005  ]
3771 : [      1.0127e-005  ]
3772 : [      1.01929e-005 ]
3773 : [      9.81539e-006 ]
3774 : [      9.79198e-006 ]
3775 : [      1.09374e-005 ]
3776 : [      9.91049e-006 ]
3777 : [      1.05051e-005 ]
3778 : [      9.76958e-006 ]
3779 : [      1.08865e-005 ]
3780 : [      1.01499e-005 ]
3781 : [      9.70989e-006 ]
3782 : [      1.01628e-005 ]
3783 : [      1.06685e-005 ]
3784 : [      1.02695e-005 ]
3785 : [      9.7822e-006  ]
3786 : [      1.00695e-005 ]
3787 : [      1.01546e-005 ]
3788 : [      9.94819e-006 ]
3789 : [      1.08852e-005 ]
3790 : [      9.71123e-006 ]
3791 : [      9.98774e-006 ]
3792 : [      9.86235e-006 ]
3793 : [      1.01807e-005 ]
3794 : [      1.09664e-005 ]
3795 : [      1.02239e-005 ]
3796 : [      1.04904e-005 ]
3797 : [      9.67851e-006 ]
3798 : [      1.03427e-005 ]
3799 : [      1.07042e-005 ]
3800 : [      1.00353e-005 ]
3801 : [      1.14019e-005 ]
3802 : [      9.85115e-006 ]
3803 : [      1.0129e-005  ]
3804 : [      1.0417e-005  ]
3805 : [      1.00935e-005 ]
3806 : [      9.98613e-006 ]
3807 : [      1.01814e-005 ]
3808 : [      9.85788e-006 ]
3809 : [      1.00846e-005 ]
3810 : [      1.05477e-005 ]
3811 : [      1.0123e-005  ]
3812 : [      1.01396e-005 ]
3813 : [      1.02792e-005 ]
3814 : [      9.85889e-006 ]
3815 : [      1.02255e-005 ]
3816 : [      1.06828e-005 ]
3817 : [      9.97516e-006 ]
3818 : [      1.03142e-005 ]
3819 : [      1.01429e-005 ]
3820 : [      1.00815e-005 ]
3821 : [      1.03355e-005 ]
3822 : [      1.10672e-005 ]
3823 : [      1.0384e-005  ]
3824 : [      9.76829e-006 ]
3825 : [      1.01368e-005 ]
3826 : [      1.12622e-005 ]
3827 : [      1.0092e-005  ]
3828 : [      1.01753e-005 ]
3829 : [      1.01696e-005 ]
3830 : [      1.03413e-005 ]
3831 : [      9.93618e-006 ]
3832 : [      9.95207e-006 ]
3833 : [      1.06212e-005 ]
3834 : [      1.04657e-005 ]
3835 : [      1.04128e-005 ]
3836 : [      1.12095e-005 ]
3837 : [      1.00226e-005 ]
3838 : [      9.81527e-006 ]
3839 : [      1.0241e-005  ]
3840 : [      1.03111e-005 ]
3841 : [      1.06286e-005 ]
3842 : [      1.07526e-005 ]
3843 : [      9.83092e-006 ]
3844 : [      9.97074e-006 ]
3845 : [      9.7698e-006  ]
3846 : [      1.01046e-005 ]
3847 : [      1.0858e-005  ]
3848 : [      9.81881e-006 ]
3849 : [      1.03546e-005 ]
3850 : [      1.03808e-005 ]
3851 : [      1.03675e-005 ]
3852 : [      1.1017e-005  ]
3853 : [      1.09665e-005 ]
3854 : [      9.8609e-006  ]
3855 : [      1.01052e-005 ]
3856 : [      9.99488e-006 ]
3857 : [      9.79491e-006 ]
3858 : [      1.01212e-005 ]
3859 : [      9.98136e-006 ]
3860 : [      1.05144e-005 ]
3861 : [      1.13594e-005 ]
3862 : [      9.82317e-006 ]
3863 : [      1.10443e-005 ]
3864 : [      1.03728e-005 ]
3865 : [      9.79488e-006 ]
3866 : [      9.80417e-006 ]
3867 : [      1.0989e-005  ]
3868 : [      9.89266e-006 ]
3869 : [      9.72793e-006 ]
3870 : [      1.01895e-005 ]
3871 : [      1.0284e-005  ]
3872 : [      1.05894e-005 ]
3873 : [      1.02543e-005 ]
3874 : [      9.80409e-006 ]
3875 : [      1.06817e-005 ]
3876 : [      1.0199e-005  ]
3877 : [      1.08821e-005 ]
3878 : [      1.04838e-005 ]
3879 : [      1.01736e-005 ]
3880 : [      1.0917e-005  ]
3881 : [      1.01663e-005 ]
3882 : [      9.90913e-006 ]
3883 : [      1.01481e-005 ]
3884 : [      1.05417e-005 ]
3885 : [      1.02287e-005 ]
3886 : [      1.06233e-005 ]
3887 : [      1.07565e-005 ]
3888 : [      1.06565e-005 ]
3889 : [      1.08438e-005 ]
3890 : [      1.02115e-005 ]
3891 : [      1.02569e-005 ]
3892 : [      1.00853e-005 ]
3893 : [      9.6269e-006  ]
3894 : [      1.07671e-005 ]
3895 : [      1.06906e-005 ]
3896 : [      9.91381e-006 ]
3897 : [      1.05698e-005 ]
3898 : [      9.82467e-006 ]
3899 : [      1.08337e-005 ]
3900 : [      1.01095e-005 ]
3901 : [      9.81938e-006 ]
3902 : [      9.92162e-006 ]
3903 : [      9.94166e-006 ]
3904 : [      9.85121e-006 ]
3905 : [      1.06213e-005 ]
3906 : [      1.03137e-005 ]
3907 : [      1.0847e-005  ]
3908 : [      1.01427e-005 ]
3909 : [      9.75465e-006 ]
3910 : [      1.05387e-005 ]
3911 : [      1.03154e-005 ]
3912 : [      1.00261e-005 ]
3913 : [      1.02595e-005 ]
3914 : [      9.96249e-006 ]
3915 : [      9.80795e-006 ]
3916 : [      9.91342e-006 ]
3917 : [      1.02564e-005 ]
3918 : [      1.00759e-005 ]
3919 : [      9.7921e-006  ]
3920 : [      1.0755e-005  ]
3921 : [      1.01449e-005 ]
3922 : [      9.85955e-006 ]
3923 : [      1.08132e-005 ]
3924 : [      9.93522e-006 ]
3925 : [      1.0364e-005  ]
3926 : [      1.00352e-005 ]
3927 : [      1.08217e-005 ]
3928 : [      1.11559e-005 ]
3929 : [      1.01154e-005 ]
3930 : [      9.86884e-006 ]
3931 : [      1.06135e-005 ]
3932 : [      9.9203e-006  ]
3933 : [      1.08108e-005 ]
3934 : [      1.00849e-005 ]
3935 : [      9.93784e-006 ]
3936 : [      1.07017e-005 ]
3937 : [      1.0423e-005  ]
3938 : [      9.93319e-006 ]
3939 : [      1.07468e-005 ]
3940 : [      9.98776e-006 ]
3941 : [      1.02481e-005 ]
3942 : [      9.90261e-006 ]
3943 : [      1.10386e-005 ]
3944 : [      1.04484e-005 ]
3945 : [      9.6269e-006  ]
3946 : [      1.09033e-005 ]
3947 : [      1.05974e-005 ]
3948 : [      9.96334e-006 ]
3949 : [      1.02631e-005 ]
3950 : [      1.07755e-005 ]
3951 : [      9.91898e-006 ]
3952 : [      1.03121e-005 ]
3953 : [      9.59029e-006 ]
3954 : [      9.79863e-006 ]
3955 : [      9.76014e-006 ]
3956 : [      1.11912e-005 ]
3957 : [      9.90879e-006 ]
3958 : [      1.03568e-005 ]
3959 : [      1.00102e-005 ]
3960 : [      1.04155e-005 ]
3961 : [      9.68174e-006 ]
3962 : [      1.00058e-005 ]
3963 : [      1.00839e-005 ]
3964 : [      9.99301e-006 ]
3965 : [      1.04931e-005 ]
3966 : [      1.02913e-005 ]
3967 : [      9.82248e-006 ]
3968 : [      1.04976e-005 ]
3969 : [      9.649e-006   ]
3970 : [      1.01117e-005 ]
3971 : [      1.01679e-005 ]
3972 : [      9.94208e-006 ]
3973 : [      1.05038e-005 ]
3974 : [      9.85408e-006 ]
3975 : [      1.00901e-005 ]
3976 : [      1.04646e-005 ]
3977 : [      1.0262e-005  ]
3978 : [      9.83818e-006 ]
3979 : [      1.02002e-005 ]
3980 : [      1.07167e-005 ]
3981 : [      9.74844e-006 ]
3982 : [      9.58737e-006 ]
3983 : [      1.02493e-005 ]
3984 : [      1.09635e-005 ]
3985 : [      9.71011e-006 ]
3986 : [      1.03415e-005 ]
3987 : [      9.94223e-006 ]
3988 : [      9.90468e-006 ]
3989 : [      1.06033e-005 ]
3990 : [      1.07806e-005 ]
3991 : [      9.65305e-006 ]
3992 : [      1.04687e-005 ]
3993 : [      1.052e-005   ]
3994 : [      1.01539e-005 ]
3995 : [      1.01084e-005 ]
3996 : [      1.03964e-005 ]
3997 : [      1.07776e-005 ]
3998 : [      1.1077e-005  ]
3999 : [      1.01213e-005 ]
4000 : [      1.0823e-005  ]
4001 : [      1.03077e-005 ]
4002 : [      1.02549e-005 ]
4003 : [      9.53618e-006 ]
4004 : [      9.87012e-006 ]
4005 : [      1.06265e-005 ]
4006 : [      1.06874e-005 ]
4007 : [      1.02687e-005 ]
4008 : [      1.02145e-005 ]
4009 : [      9.78466e-006 ]
4010 : [      9.88761e-006 ]
4011 : [      9.6529e-006  ]
4012 : [      1.03015e-005 ]
4013 : [      1.00464e-005 ]
4014 : [      9.78504e-006 ]
4015 : [      1.04925e-005 ]
4016 : [      1.11162e-005 ]
4017 : [      1.04416e-005 ]
4018 : [      9.72393e-006 ]
4019 : [      9.98052e-006 ]
4020 : [      1.05126e-005 ]
4021 : [      1.08978e-005 ]
4022 : [      1.06582e-005 ]
4023 : [      1.01106e-005 ]
4024 : [      1.00917e-005 ]
4025 : [      9.77189e-006 ]
4026 : [      1.01673e-005 ]
4027 : [      1.00845e-005 ]
4028 : [      1.06483e-005 ]
4029 : [      1.00921e-005 ]
4030 : [      1.11369e-005 ]
4031 : [      9.94548e-006 ]
4032 : [      9.86754e-006 ]
4033 : [      9.70446e-006 ]
4034 : [      1.06544e-005 ]
4035 : [      1.0251e-005  ]
4036 : [      1.07958e-005 ]
4037 : [      9.69309e-006 ]
4038 : [      1.03663e-005 ]
4039 : [      1.07932e-005 ]
4040 : [      1.09364e-005 ]
4041 : [      9.83202e-006 ]
4042 : [      1.08413e-005 ]
4043 : [      1.03804e-005 ]
4044 : [      1.0491e-005  ]
4045 : [      9.99101e-006 ]
4046 : [      9.98967e-006 ]
4047 : [      1.01804e-005 ]
4048 : [      1.0141e-005  ]
4049 : [      9.59442e-006 ]
4050 : [      1.08071e-005 ]
4051 : [      1.0146e-005  ]
4052 : [      1.04751e-005 ]
4053 : [      1.01122e-005 ]
4054 : [      9.99162e-006 ]
4055 : [      9.95008e-006 ]
4056 : [      1.0278e-005  ]
4057 : [      1.0216e-005  ]
4058 : [      1.12114e-005 ]
4059 : [      1.01213e-005 ]
4060 : [      9.88193e-006 ]
4061 : [      1.04252e-005 ]
4062 : [      9.9539e-006  ]
4063 : [      1.02847e-005 ]
4064 : [      1.09092e-005 ]
4065 : [      1.07798e-005 ]
4066 : [      9.71889e-006 ]
4067 : [      1.02114e-005 ]
4068 : [      9.889e-006   ]
4069 : [      1.01511e-005 ]
4070 : [      1.01388e-005 ]
4071 : [      9.76512e-006 ]
4072 : [      1.02736e-005 ]
4073 : [      9.59922e-006 ]
4074 : [      1.00087e-005 ]
4075 : [      1.03082e-005 ]
4076 : [      1.03672e-005 ]
4077 : [      9.88604e-006 ]
4078 : [      9.98993e-006 ]
4079 : [      9.73567e-006 ]
4080 : [      1.06964e-005 ]
4081 : [      1.07214e-005 ]
4082 : [      1.0314e-005  ]
4083 : [      1.01013e-005 ]
4084 : [      1.00036e-005 ]
4085 : [      9.75556e-006 ]
4086 : [      1.01498e-005 ]
4087 : [      9.88639e-006 ]
4088 : [      9.76651e-006 ]
4089 : [      1.01281e-005 ]
4090 : [      9.50575e-006 ]
4091 : [      1.10861e-005 ]
4092 : [      1.03635e-005 ]
4093 : [      1.03115e-005 ]
4094 : [      1.01881e-005 ]
4095 : [      1.0582e-005  ]
4096 : [      9.59399e-006 ]
4097 : [      9.93076e-006 ]
4098 : [      1.02104e-005 ]
4099 : [      1.08221e-005 ]
4100 : [      9.75627e-006 ]
4101 : [      1.00159e-005 ]
4102 : [      1.0271e-005  ]
4103 : [      1.1221e-005  ]
4104 : [      1.12108e-005 ]
4105 : [      1.00979e-005 ]
4106 : [      9.77503e-006 ]
4107 : [      1.05501e-005 ]
4108 : [      1.00924e-005 ]
4109 : [      1.09809e-005 ]
4110 : [      9.91503e-006 ]
4111 : [      1.06457e-005 ]
4112 : [      1.00772e-005 ]
4113 : [      1.02871e-005 ]
4114 : [      1.0143e-005  ]
4115 : [      1.12553e-005 ]
4116 : [      1.01386e-005 ]
4117 : [      1.07514e-005 ]
4118 : [      9.88267e-006 ]
4119 : [      9.67351e-006 ]
4120 : [      1.01857e-005 ]
4121 : [      9.78168e-006 ]
4122 : [      9.9014e-006  ]
4123 : [      9.79061e-006 ]
4124 : [      1.07749e-005 ]
4125 : [      1.08314e-005 ]
4126 : [      1.08612e-005 ]
4127 : [      1.02907e-005 ]
4128 : [      1.12589e-005 ]
4129 : [      1.02421e-005 ]
4130 : [      1.03106e-005 ]
4131 : [      1.00974e-005 ]
4132 : [      1.00004e-005 ]
4133 : [      1.07811e-005 ]
4134 : [      1.1006e-005  ]
4135 : [      1.06964e-005 ]
4136 : [      1.09339e-005 ]
4137 : [      1.02484e-005 ]
4138 : [      9.78132e-006 ]
4139 : [      1.04778e-005 ]
4140 : [      1.04818e-005 ]
4141 : [      1.02229e-005 ]
4142 : [      1.13268e-005 ]
4143 : [      1.11906e-005 ]
4144 : [      1.01465e-005 ]
4145 : [      9.96222e-006 ]
4146 : [      1.11266e-005 ]
4147 : [      1.062e-005   ]
4148 : [      1.04936e-005 ]
4149 : [      1.00787e-005 ]
4150 : [      1.04613e-005 ]
4151 : [      1.00264e-005 ]
4152 : [      1.07297e-005 ]
4153 : [      1.04294e-005 ]
4154 : [      9.61551e-006 ]
4155 : [      1.06131e-005 ]
4156 : [      1.05063e-005 ]
4157 : [      1.0755e-005  ]
4158 : [      1.01578e-005 ]
4159 : [      1.00817e-005 ]
4160 : [      1.03344e-005 ]
4161 : [      9.76102e-006 ]
4162 : [      1.06138e-005 ]
4163 : [      1.05144e-005 ]
4164 : [      1.10987e-005 ]
4165 : [      1.04529e-005 ]
4166 : [      9.83485e-006 ]
4167 : [      1.06515e-005 ]
4168 : [      9.80635e-006 ]
4169 : [      1.07901e-005 ]
4170 : [      1.00223e-005 ]
4171 : [      1.03996e-005 ]
4172 : [      1.05284e-005 ]
4173 : [      1.01232e-005 ]
4174 : [      1.02443e-005 ]
4175 : [      9.74262e-006 ]
4176 : [      1.06852e-005 ]
4177 : [      9.91205e-006 ]
4178 : [      1.01153e-005 ]
4179 : [      9.98291e-006 ]
4180 : [      9.96419e-006 ]
4181 : [      9.8505e-006  ]
4182 : [      1.01192e-005 ]
4183 : [      1.07529e-005 ]
4184 : [      1.14244e-005 ]
4185 : [      1.06632e-005 ]
4186 : [      1.05193e-005 ]
4187 : [      1.04654e-005 ]
4188 : [      9.88378e-006 ]
4189 : [      1.01354e-005 ]
4190 : [      9.85037e-006 ]
4191 : [      1.0639e-005  ]
4192 : [      1.01893e-005 ]
4193 : [      1.08939e-005 ]
4194 : [      1.05408e-005 ]
4195 : [      1.0022e-005  ]
4196 : [      1.00809e-005 ]
4197 : [      1.00498e-005 ]
4198 : [      9.92842e-006 ]
4199 : [      1.03656e-005 ]
4200 : [      1.07417e-005 ]
4201 : [      1.09497e-005 ]
4202 : [      1.1038e-005  ]
4203 : [      1.10981e-005 ]
4204 : [      9.89158e-006 ]
4205 : [      1.01853e-005 ]
4206 : [      1.03301e-005 ]
4207 : [      9.98242e-006 ]
4208 : [      9.89214e-006 ]
4209 : [      1.13221e-005 ]
4210 : [      1.00707e-005 ]
4211 : [      1.00518e-005 ]
4212 : [      9.88858e-006 ]
4213 : [      1.01155e-005 ]
4214 : [      1.0232e-005  ]
4215 : [      9.87734e-006 ]
4216 : [      9.7205e-006  ]
4217 : [      9.97519e-006 ]
4218 : [      9.9784e-006  ]
4219 : [      9.98386e-006 ]
4220 : [      1.03674e-005 ]
4221 : [      1.00424e-005 ]
4222 : [      1.04428e-005 ]
4223 : [      1.05386e-005 ]
4224 : [      1.00831e-005 ]
4225 : [      9.93989e-006 ]
4226 : [      1.09242e-005 ]
4227 : [      9.83066e-006 ]
4228 : [      1.02646e-005 ]
4229 : [      1.01029e-005 ]
4230 : [      9.75367e-006 ]
4231 : [      9.80106e-006 ]
4232 : [      1.05767e-005 ]
4233 : [      1.02446e-005 ]
4234 : [      1.01399e-005 ]
4235 : [      1.01656e-005 ]
4236 : [      1.07679e-005 ]
4237 : [      9.83582e-006 ]
4238 : [      9.88673e-006 ]
4239 : [      1.00267e-005 ]
4240 : [      9.88468e-006 ]
4241 : [      1.00466e-005 ]
4242 : [      1.01402e-005 ]
4243 : [      1.04088e-005 ]
4244 : [      9.90961e-006 ]
4245 : [      9.88586e-006 ]
4246 : [      1.08968e-005 ]
4247 : [      1.03748e-005 ]
4248 : [      1.08218e-005 ]
4249 : [      1.01054e-005 ]
4250 : [      1.01478e-005 ]
4251 : [      1.01107e-005 ]
4252 : [      1.10654e-005 ]
4253 : [      1.01942e-005 ]
4254 : [      1.03842e-005 ]
4255 : [      9.76489e-006 ]
4256 : [      1.00059e-005 ]
4257 : [      1.00098e-005 ]
4258 : [      1.04371e-005 ]
4259 : [      1.12449e-005 ]
4260 : [      9.8935e-006  ]
4261 : [      1.00159e-005 ]
4262 : [      1.00971e-005 ]
4263 : [      1.02534e-005 ]
4264 : [      1.07607e-005 ]
4265 : [      1.02135e-005 ]
4266 : [      1.03569e-005 ]
4267 : [      1.04339e-005 ]
4268 : [      9.9777e-006  ]
4269 : [      1.12551e-005 ]
4270 : [      1.03012e-005 ]
4271 : [      1.06335e-005 ]
4272 : [      1.02409e-005 ]
4273 : [      9.9255e-006  ]
4274 : [      1.08422e-005 ]
4275 : [      1.01046e-005 ]
4276 : [      1.03587e-005 ]
4277 : [      9.73692e-006 ]
4278 : [      1.14686e-005 ]
4279 : [      1.04962e-005 ]
4280 : [      1.06498e-005 ]
4281 : [      1.03319e-005 ]
4282 : [      1.00884e-005 ]
4283 : [      1.00241e-005 ]
4284 : [      1.03521e-005 ]
4285 : [      1.03967e-005 ]
4286 : [      1.12081e-005 ]
4287 : [      9.96913e-006 ]
4288 : [      1.05398e-005 ]
4289 : [      1.00706e-005 ]
4290 : [      9.62342e-006 ]
4291 : [      1.01226e-005 ]
4292 : [      1.01849e-005 ]
4293 : [      1.01866e-005 ]
4294 : [      1.03859e-005 ]
4295 : [      1.01812e-005 ]
4296 : [      1.04536e-005 ]
4297 : [      9.86054e-006 ]
4298 : [      1.03896e-005 ]
4299 : [      1.03684e-005 ]
4300 : [      1.05763e-005 ]
4301 : [      1.03294e-005 ]
4302 : [      1.05328e-005 ]
4303 : [      1.0081e-005  ]
4304 : [      1.02504e-005 ]
4305 : [      1.0422e-005  ]
4306 : [      9.60282e-006 ]
4307 : [      1.02566e-005 ]
4308 : [      9.84712e-006 ]
4309 : [      1.06626e-005 ]
4310 : [      9.68762e-006 ]
4311 : [      1.05195e-005 ]
4312 : [      1.02642e-005 ]
4313 : [      1.03174e-005 ]
4314 : [      1.02226e-005 ]
4315 : [      1.07799e-005 ]
4316 : [      1.00984e-005 ]
4317 : [      9.97168e-006 ]
4318 : [      1.00707e-005 ]
4319 : [      1.0061e-005  ]
4320 : [      1.02442e-005 ]
4321 : [      9.95113e-006 ]
4322 : [      1.09204e-005 ]
4323 : [      1.09716e-005 ]
4324 : [      1.04018e-005 ]
4325 : [      1.01138e-005 ]
4326 : [      1.11819e-005 ]
4327 : [      1.0261e-005  ]
4328 : [      1.02058e-005 ]
4329 : [      1.05772e-005 ]
4330 : [      1.08287e-005 ]
4331 : [      1.02402e-005 ]
4332 : [      1.08002e-005 ]
4333 : [      9.83515e-006 ]
4334 : [      1.00064e-005 ]
4335 : [      9.53242e-006 ]
4336 : [      1.04319e-005 ]
4337 : [      1.03626e-005 ]
4338 : [      9.83839e-006 ]
4339 : [      1.00559e-005 ]
4340 : [      1.1097e-005  ]
4341 : [      9.94552e-006 ]
4342 : [      1.02009e-005 ]
4343 : [      9.83565e-006 ]
4344 : [      9.89545e-006 ]
4345 : [      9.99682e-006 ]
4346 : [      9.9344e-006  ]
4347 : [      1.06849e-005 ]
4348 : [      1.08636e-005 ]
4349 : [      9.7587e-006  ]
4350 : [      1.10363e-005 ]
4351 : [      9.83991e-006 ]
4352 : [      9.88435e-006 ]
4353 : [      1.11031e-005 ]
4354 : [      1.01539e-005 ]
4355 : [      1.01767e-005 ]
4356 : [      9.97185e-006 ]
4357 : [      1.13128e-005 ]
4358 : [      1.0969e-005  ]
4359 : [      1.04611e-005 ]
4360 : [      1.0001e-005  ]
4361 : [      9.86336e-006 ]
4362 : [      9.82929e-006 ]
4363 : [      9.80404e-006 ]
4364 : [      1.01006e-005 ]
4365 : [      1.01529e-005 ]
4366 : [      1.00916e-005 ]
4367 : [      1.08056e-005 ]
4368 : [      9.80465e-006 ]
4369 : [      9.80437e-006 ]
4370 : [      9.57947e-006 ]
4371 : [      9.58606e-006 ]
4372 : [      1.05352e-005 ]
4373 : [      1.08538e-005 ]
4374 : [      1.04231e-005 ]
4375 : [      1.03031e-005 ]
4376 : [      9.55292e-006 ]
4377 : [      9.83102e-006 ]
4378 : [      1.0338e-005  ]
4379 : [      1.02738e-005 ]
4380 : [      1.05578e-005 ]
4381 : [      9.97428e-006 ]
4382 : [      1.11317e-005 ]
4383 : [      1.09293e-005 ]
4384 : [      1.0915e-005  ]
4385 : [      1.02286e-005 ]
4386 : [      1.03292e-005 ]
4387 : [      1.09154e-005 ]
4388 : [      1.00769e-005 ]
4389 : [      9.7551e-006  ]
4390 : [      9.99848e-006 ]
4391 : [      9.81299e-006 ]
4392 : [      1.02496e-005 ]
4393 : [      1.00475e-005 ]
4394 : [      9.87243e-006 ]
4395 : [      1.01862e-005 ]
4396 : [      9.51233e-006 ]
4397 : [      1.04027e-005 ]
4398 : [      1.03828e-005 ]
4399 : [      1.03562e-005 ]
4400 : [      1.00846e-005 ]
4401 : [      1.03207e-005 ]
4402 : [      1.01758e-005 ]
4403 : [      1.06699e-005 ]
4404 : [      1.06807e-005 ]
4405 : [      1.01397e-005 ]
4406 : [      9.82574e-006 ]
4407 : [      1.02906e-005 ]
4408 : [      1.06446e-005 ]
4409 : [      9.91614e-006 ]
4410 : [      9.972e-006   ]
4411 : [      1.0128e-005  ]
4412 : [      1.00945e-005 ]
4413 : [      1.04907e-005 ]
4414 : [      9.96989e-006 ]
4415 : [      1.0023e-005  ]
4416 : [      9.8726e-006  ]
4417 : [      9.83973e-006 ]
4418 : [      1.09821e-005 ]
4419 : [      1.0382e-005  ]
4420 : [      1.11812e-005 ]
4421 : [      1.03497e-005 ]
4422 : [      9.75565e-006 ]
4423 : [      1.11824e-005 ]
4424 : [      1.02614e-005 ]
4425 : [      9.95676e-006 ]
4426 : [      1.02176e-005 ]
4427 : [      1.0049e-005  ]
4428 : [      1.02514e-005 ]
4429 : [      9.81875e-006 ]
4430 : [      1.08266e-005 ]
4431 : [      1.0474e-005  ]
4432 : [      1.06887e-005 ]
4433 : [      1.00144e-005 ]
4434 : [      9.90205e-006 ]
4435 : [      1.01019e-005 ]
4436 : [      9.6145e-006  ]
4437 : [      1.01119e-005 ]
4438 : [      1.00774e-005 ]
4439 : [      1.06042e-005 ]
4440 : [      9.68454e-006 ]
4441 : [      1.04769e-005 ]
4442 : [      9.83643e-006 ]
4443 : [      1.02227e-005 ]
4444 : [      1.05356e-005 ]
4445 : [      1.04167e-005 ]
4446 : [      1.00783e-005 ]
4447 : [      9.81008e-006 ]
4448 : [      1.02853e-005 ]
4449 : [      9.73427e-006 ]
4450 : [      1.02839e-005 ]
4451 : [      1.06553e-005 ]
4452 : [      1.01032e-005 ]
4453 : [      9.82282e-006 ]
4454 : [      1.01969e-005 ]
4455 : [      1.01682e-005 ]
4456 : [      1.04276e-005 ]
4457 : [      1.05379e-005 ]
4458 : [      9.79214e-006 ]
4459 : [      1.02752e-005 ]
4460 : [      1.15193e-005 ]
4461 : [      1.0217e-005  ]
4462 : [      1.01779e-005 ]
4463 : [      9.90109e-006 ]
4464 : [      1.07385e-005 ]
4465 : [      9.66513e-006 ]
4466 : [      1.0012e-005  ]
4467 : [      1.06091e-005 ]
4468 : [      1.03158e-005 ]
4469 : [      9.84872e-006 ]
4470 : [      1.031e-005   ]
4471 : [      1.10687e-005 ]
4472 : [      1.08087e-005 ]
4473 : [      1.04199e-005 ]
4474 : [      1.00723e-005 ]
4475 : [      9.86923e-006 ]
4476 : [      1.08069e-005 ]
4477 : [      1.01569e-005 ]
4478 : [      9.93905e-006 ]
4479 : [      1.09073e-005 ]
4480 : [      9.9635e-006  ]
4481 : [      9.74169e-006 ]
4482 : [      1.00549e-005 ]
4483 : [      1.0124e-005  ]
4484 : [      1.01131e-005 ]
4485 : [      1.04421e-005 ]
4486 : [      1.04049e-005 ]
4487 : [      1.06954e-005 ]
4488 : [      9.85447e-006 ]
4489 : [      1.00327e-005 ]
4490 : [      1.13404e-005 ]
4491 : [      1.00056e-005 ]
4492 : [      9.70994e-006 ]
4493 : [      9.61989e-006 ]
4494 : [      1.01957e-005 ]
4495 : [      9.87064e-006 ]
4496 : [      1.08912e-005 ]
4497 : [      1.05081e-005 ]
4498 : [      1.08306e-005 ]
4499 : [      9.9619e-006  ]
4500 : [      9.84743e-006 ]
4501 : [      9.93557e-006 ]
4502 : [      1.08401e-005 ]
4503 : [      1.03537e-005 ]
4504 : [      1.0159e-005  ]
4505 : [      9.79751e-006 ]
4506 : [      1.00627e-005 ]
4507 : [      9.93871e-006 ]
4508 : [      1.02987e-005 ]
4509 : [      1.01359e-005 ]
4510 : [      9.8038e-006  ]
4511 : [      1.1206e-005  ]
4512 : [      9.81519e-006 ]
4513 : [      9.97592e-006 ]
4514 : [      1.01257e-005 ]
4515 : [      1.05714e-005 ]
4516 : [      9.95409e-006 ]
4517 : [      1.13809e-005 ]
4518 : [      9.9151e-006  ]
4519 : [      9.56533e-006 ]
4520 : [      9.68484e-006 ]
4521 : [      1.01385e-005 ]
4522 : [      1.02124e-005 ]
4523 : [      1.02103e-005 ]
4524 : [      1.07327e-005 ]
4525 : [      1.0907e-005  ]
4526 : [      9.93219e-006 ]
4527 : [      1.03142e-005 ]
4528 : [      1.12022e-005 ]
4529 : [      9.6553e-006  ]
4530 : [      9.63906e-006 ]
4531 : [      1.05276e-005 ]
4532 : [      1.00444e-005 ]
4533 : [      9.76495e-006 ]
4534 : [      1.04907e-005 ]
4535 : [      1.04428e-005 ]
4536 : [      9.93943e-006 ]
4537 : [      1.00647e-005 ]
4538 : [      1.02482e-005 ]
4539 : [      9.91434e-006 ]
4540 : [      1.02506e-005 ]
4541 : [      9.80783e-006 ]
4542 : [      1.00346e-005 ]
4543 : [      1.04994e-005 ]
4544 : [      9.88363e-006 ]
4545 : [      1.01925e-005 ]
4546 : [      1.10878e-005 ]
4547 : [      1.04799e-005 ]
4548 : [      9.88107e-006 ]
4549 : [      1.01491e-005 ]
4550 : [      1.01731e-005 ]
4551 : [      1.05588e-005 ]
4552 : [      9.83917e-006 ]
4553 : [      1.05109e-005 ]
4554 : [      1.00251e-005 ]
4555 : [      1.03703e-005 ]
4556 : [      1.02507e-005 ]
4557 : [      1.01952e-005 ]
4558 : [      1.00238e-005 ]
4559 : [      1.02005e-005 ]
4560 : [      1.07318e-005 ]
4561 : [      1.03212e-005 ]
4562 : [      1.02699e-005 ]
4563 : [      1.01065e-005 ]
4564 : [      1.0156e-005  ]
4565 : [      1.11348e-005 ]
4566 : [      1.07377e-005 ]
4567 : [      1.10538e-005 ]
4568 : [      1.10088e-005 ]
4569 : [      9.93643e-006 ]
4570 : [      1.0482e-005  ]
4571 : [      1.00033e-005 ]
4572 : [      1.03937e-005 ]
4573 : [      1.01107e-005 ]
4574 : [      1.0467e-005  ]
4575 : [      1.06074e-005 ]
4576 : [      1.01796e-005 ]
4577 : [      1.03202e-005 ]
4578 : [      1.1146e-005  ]
4579 : [      9.8989e-006  ]
4580 : [      1.08406e-005 ]
4581 : [      1.07341e-005 ]
4582 : [      1.01841e-005 ]
4583 : [      1.0237e-005  ]
4584 : [      1.02471e-005 ]
4585 : [      1.01061e-005 ]
4586 : [      1.00964e-005 ]
4587 : [      1.00994e-005 ]
4588 : [      1.03569e-005 ]
4589 : [      1.05338e-005 ]
4590 : [      1.01529e-005 ]
4591 : [      9.93532e-006 ]
4592 : [      1.06426e-005 ]
4593 : [      9.71241e-006 ]
4594 : [      1.11298e-005 ]
4595 : [      9.90373e-006 ]
4596 : [      1.07077e-005 ]
4597 : [      1.04052e-005 ]
4598 : [      1.02917e-005 ]
4599 : [      1.13778e-005 ]
4600 : [      1.002e-005   ]
4601 : [      1.00769e-005 ]
4602 : [      1.00023e-005 ]
4603 : [      1.00305e-005 ]
4604 : [      1.01895e-005 ]
4605 : [      1.02075e-005 ]
4606 : [      1.03281e-005 ]
4607 : [      1.04984e-005 ]
4608 : [      1.01842e-005 ]
4609 : [      1.01018e-005 ]
4610 : [      9.94992e-006 ]
4611 : [      1.05455e-005 ]
4612 : [      9.94604e-006 ]
4613 : [      1.01663e-005 ]
4614 : [      1.01082e-005 ]
4615 : [      1.14082e-005 ]
4616 : [      9.86881e-006 ]
4617 : [      9.74704e-006 ]
4618 : [      1.00732e-005 ]
4619 : [      1.11358e-005 ]
4620 : [      1.00447e-005 ]
4621 : [      1.0057e-005  ]
4622 : [      1.03827e-005 ]
4623 : [      1.03128e-005 ]
4624 : [      1.01169e-005 ]
4625 : [      1.03145e-005 ]
4626 : [      1.07972e-005 ]
4627 : [      1.10326e-005 ]
4628 : [      1.01527e-005 ]
4629 : [      9.96827e-006 ]
4630 : [      1.02737e-005 ]
4631 : [      9.79936e-006 ]
4632 : [      1.12015e-005 ]
4633 : [      9.94477e-006 ]
4634 : [      1.0229e-005  ]
4635 : [      1.01725e-005 ]
4636 : [      1.04886e-005 ]
4637 : [      1.11234e-005 ]
4638 : [      1.03511e-005 ]
4639 : [      9.97724e-006 ]
4640 : [      1.03577e-005 ]
4641 : [      9.53561e-006 ]
4642 : [      1.06186e-005 ]
4643 : [      1.01399e-005 ]
4644 : [      1.04511e-005 ]
4645 : [      9.94477e-006 ]
4646 : [      1.00244e-005 ]
4647 : [      1.10757e-005 ]
4648 : [      9.8942e-006  ]
4649 : [      1.0732e-005  ]
4650 : [      9.57808e-006 ]
4651 : [      1.10293e-005 ]
4652 : [      1.05331e-005 ]
4653 : [      1.06373e-005 ]
4654 : [      1.04301e-005 ]
4655 : [      1.07521e-005 ]
4656 : [      9.84762e-006 ]
4657 : [      1.10417e-005 ]
4658 : [      1.03241e-005 ]
4659 : [      1.15533e-005 ]
4660 : [      1.12039e-005 ]
4661 : [      1.02816e-005 ]
4662 : [      1.08518e-005 ]
4663 : [      9.60399e-006 ]
4664 : [      1.02687e-005 ]
4665 : [      1.00482e-005 ]
4666 : [      9.95682e-006 ]
4667 : [      1.01017e-005 ]
4668 : [      9.86791e-006 ]
4669 : [      1.00625e-005 ]
4670 : [      1.05977e-005 ]
4671 : [      9.98078e-006 ]
4672 : [      1.08038e-005 ]
4673 : [      9.58021e-006 ]
4674 : [      1.09394e-005 ]
4675 : [      9.93522e-006 ]
4676 : [      1.06742e-005 ]
4677 : [      1.06317e-005 ]
4678 : [      9.90715e-006 ]
4679 : [      9.61762e-006 ]
4680 : [      9.9389e-006  ]
4681 : [      1.04577e-005 ]
4682 : [      9.8237e-006  ]
4683 : [      1.10926e-005 ]
4684 : [      9.60937e-006 ]
4685 : [      1.04646e-005 ]
4686 : [      1.0345e-005  ]
4687 : [      9.72391e-006 ]
4688 : [      1.03749e-005 ]
4689 : [      9.73577e-006 ]
4690 : [      1.11851e-005 ]
4691 : [      1.0761e-005  ]
4692 : [      1.05777e-005 ]
4693 : [      1.02406e-005 ]
4694 : [      9.70969e-006 ]
4695 : [      1.00955e-005 ]
4696 : [      1.02007e-005 ]
4697 : [      1.11674e-005 ]
4698 : [      9.65848e-006 ]
4699 : [      1.08574e-005 ]
4700 : [      1.00848e-005 ]
4701 : [      1.02575e-005 ]
4702 : [      9.70887e-006 ]
4703 : [      9.82705e-006 ]
4704 : [      1.09031e-005 ]
4705 : [      1.00877e-005 ]
4706 : [      1.02577e-005 ]
4707 : [      9.77077e-006 ]
4708 : [      1.0108e-005  ]
4709 : [      9.88275e-006 ]
4710 : [      1.00717e-005 ]
4711 : [      9.92518e-006 ]
4712 : [      1.03358e-005 ]
4713 : [      9.6875e-006  ]
4714 : [      1.04783e-005 ]
4715 : [      9.86023e-006 ]
4716 : [      1.0021e-005  ]
4717 : [      1.01312e-005 ]
4718 : [      1.00116e-005 ]
4719 : [      9.97742e-006 ]
4720 : [      9.91269e-006 ]
4721 : [      1.00665e-005 ]
4722 : [      9.57531e-006 ]
4723 : [      1.02997e-005 ]
4724 : [      1.02121e-005 ]
4725 : [      1.02013e-005 ]
4726 : [      9.64431e-006 ]
4727 : [      9.84288e-006 ]
4728 : [      1.01933e-005 ]
4729 : [      9.67483e-006 ]
4730 : [      1.04091e-005 ]
4731 : [      1.05233e-005 ]
4732 : [      1.03059e-005 ]
4733 : [      1.1305e-005  ]
4734 : [      1.01639e-005 ]
4735 : [      1.04363e-005 ]
4736 : [      1.01678e-005 ]
4737 : [      1.00261e-005 ]
4738 : [      9.92151e-006 ]
4739 : [      1.02852e-005 ]
4740 : [      1.01391e-005 ]
4741 : [      1.04212e-005 ]
4742 : [      1.00705e-005 ]
4743 : [      1.08628e-005 ]
4744 : [      1.02681e-005 ]
4745 : [      1.0682e-005  ]
4746 : [      9.9127e-006  ]
4747 : [      9.86859e-006 ]
4748 : [      1.06756e-005 ]
4749 : [      1.08544e-005 ]
4750 : [      1.01809e-005 ]
4751 : [      1.08075e-005 ]
4752 : [      1.03699e-005 ]
4753 : [      1.01725e-005 ]
4754 : [      1.00616e-005 ]
4755 : [      1.0389e-005  ]
4756 : [      1.05843e-005 ]
4757 : [      1.02963e-005 ]
4758 : [      1.02066e-005 ]
4759 : [      1.07527e-005 ]
4760 : [      1.01982e-005 ]
4761 : [      1.054e-005   ]
4762 : [      1.08981e-005 ]
4763 : [      1.06563e-005 ]
4764 : [      1.01475e-005 ]
4765 : [      1.09581e-005 ]
4766 : [      1.09038e-005 ]
4767 : [      1.01385e-005 ]
4768 : [      1.00762e-005 ]
4769 : [      1.07529e-005 ]
4770 : [      1.04736e-005 ]
4771 : [      1.05005e-005 ]
4772 : [      1.05234e-005 ]
4773 : [      1.07421e-005 ]
4774 : [      1.00481e-005 ]
4775 : [      9.8394e-006  ]
4776 : [      1.01553e-005 ]
4777 : [      1.02558e-005 ]
4778 : [      9.92416e-006 ]
4779 : [      1.00545e-005 ]
4780 : [      1.10702e-005 ]
4781 : [      1.14171e-005 ]
4782 : [      9.73574e-006 ]
4783 : [      1.00345e-005 ]
4784 : [      1.04127e-005 ]
4785 : [      9.92174e-006 ]
4786 : [      1.03184e-005 ]
4787 : [      1.07249e-005 ]
4788 : [      1.12183e-005 ]
4789 : [      1.00125e-005 ]
4790 : [      9.9096e-006  ]
4791 : [      1.03635e-005 ]
4792 : [      1.01543e-005 ]
4793 : [      1.00157e-005 ]
4794 : [      1.07412e-005 ]
4795 : [      1.0311e-005  ]
4796 : [      9.74252e-006 ]
4797 : [      1.02291e-005 ]
4798 : [      1.00254e-005 ]
4799 : [      1.04599e-005 ]
4800 : [      1.07398e-005 ]
4801 : [      1.00689e-005 ]
4802 : [      1.04123e-005 ]
4803 : [      1.06168e-005 ]
4804 : [      1.03122e-005 ]
4805 : [      1.0492e-005  ]
4806 : [      9.94634e-006 ]
4807 : [      1.07057e-005 ]
4808 : [      9.92654e-006 ]
4809 : [      1.07531e-005 ]
4810 : [      1.07308e-005 ]
4811 : [      1.08733e-005 ]
4812 : [      9.96691e-006 ]
4813 : [      1.06688e-005 ]
4814 : [      1.07916e-005 ]
4815 : [      9.98663e-006 ]
4816 : [      1.03067e-005 ]
4817 : [      1.00427e-005 ]
4818 : [      9.89529e-006 ]
4819 : [      1.06872e-005 ]
4820 : [      1.00196e-005 ]
4821 : [      1.00319e-005 ]
4822 : [      9.9446e-006  ]
4823 : [      1.01493e-005 ]
4824 : [      1.00823e-005 ]
4825 : [      1.0275e-005  ]
4826 : [      9.92446e-006 ]
4827 : [      1.01326e-005 ]
4828 : [      1.07211e-005 ]
4829 : [      9.91143e-006 ]
4830 : [      1.0369e-005  ]
4831 : [      9.68709e-006 ]
4832 : [      1.02157e-005 ]
4833 : [      9.76694e-006 ]
4834 : [      1.05253e-005 ]
4835 : [      9.91125e-006 ]
4836 : [      9.95e-006    ]
4837 : [      1.01977e-005 ]
4838 : [      9.90717e-006 ]
4839 : [      1.11056e-005 ]
4840 : [      1.06273e-005 ]
4841 : [      1.00788e-005 ]
4842 : [      1.01126e-005 ]
4843 : [      9.9983e-006  ]
4844 : [      1.00504e-005 ]
4845 : [      1.0595e-005  ]
4846 : [      1.02621e-005 ]
4847 : [      1.0158e-005  ]
4848 : [      1.09929e-005 ]
4849 : [      9.7634e-006  ]
4850 : [      1.06394e-005 ]
4851 : [      9.97833e-006 ]
4852 : [      1.01603e-005 ]
4853 : [      1.13564e-005 ]
4854 : [      1.04243e-005 ]
4855 : [      9.8091e-006  ]
4856 : [      9.7033e-006  ]
4857 : [      1.1371e-005  ]
4858 : [      1.01875e-005 ]
4859 : [      9.71187e-006 ]
4860 : [      1.00174e-005 ]
4861 : [      9.69457e-006 ]
4862 : [      1.05358e-005 ]
4863 : [      1.00658e-005 ]
4864 : [      1.02037e-005 ]
4865 : [      1.00538e-005 ]
4866 : [      9.80603e-006 ]
4867 : [      1.01026e-005 ]
4868 : [      9.92998e-006 ]
4869 : [      1.02151e-005 ]
4870 : [      1.00318e-005 ]
4871 : [      1.11282e-005 ]
4872 : [      9.69361e-006 ]
4873 : [      1.00014e-005 ]
4874 : [      1.00731e-005 ]
4875 : [      9.61567e-006 ]
4876 : [      1.08093e-005 ]
4877 : [      9.66305e-006 ]
4878 : [      9.81971e-006 ]
4879 : [      9.55712e-006 ]
4880 : [      1.01833e-005 ]
4881 : [      9.82401e-006 ]
4882 : [      1.02682e-005 ]
4883 : [      1.09782e-005 ]
4884 : [      1.08662e-005 ]
4885 : [      1.07933e-005 ]
4886 : [      9.82098e-006 ]
4887 : [      1.06675e-005 ]
4888 : [      1.09422e-005 ]
4889 : [      1.01074e-005 ]
4890 : [      9.93671e-006 ]
4891 : [      9.95648e-006 ]
4892 : [      1.01069e-005 ]
4893 : [      1.03634e-005 ]
4894 : [      1.06487e-005 ]
4895 : [      1.06895e-005 ]
4896 : [      1.04286e-005 ]
4897 : [      1.12623e-005 ]
4898 : [      1.0126e-005  ]
4899 : [      1.02259e-005 ]
4900 : [      1.01043e-005 ]
4901 : [      1.01433e-005 ]
4902 : [      1.0439e-005  ]
4903 : [      1.04846e-005 ]
4904 : [      9.8572e-006  ]
4905 : [      1.11711e-005 ]
4906 : [      1.0846e-005  ]
4907 : [      1.00432e-005 ]
4908 : [      1.00371e-005 ]
4909 : [      1.01432e-005 ]
4910 : [      9.81986e-006 ]
4911 : [      1.00769e-005 ]
4912 : [      9.95287e-006 ]
4913 : [      1.04746e-005 ]
4914 : [      1.0556e-005  ]
4915 : [      1.03064e-005 ]
4916 : [      1.09382e-005 ]
4917 : [      1.03792e-005 ]
4918 : [      1.01346e-005 ]
4919 : [      1.00999e-005 ]
4920 : [      1.05063e-005 ]
4921 : [      1.00516e-005 ]
4922 : [      9.63193e-006 ]
4923 : [      1.06111e-005 ]
4924 : [      1.07464e-005 ]
4925 : [      1.07184e-005 ]
4926 : [      9.91075e-006 ]
4927 : [      1.08796e-005 ]
4928 : [      9.8704e-006  ]
4929 : [      1.03959e-005 ]
4930 : [      1.02321e-005 ]
4931 : [      1.04794e-005 ]
4932 : [      1.02731e-005 ]
4933 : [      9.79468e-006 ]
4934 : [      1.02162e-005 ]
4935 : [      9.8495e-006  ]
4936 : [      1.01715e-005 ]
4937 : [      1.11306e-005 ]
4938 : [      1.01753e-005 ]
4939 : [      9.88406e-006 ]
4940 : [      1.03783e-005 ]
4941 : [      1.07553e-005 ]
4942 : [      1.03252e-005 ]
4943 : [      1.06406e-005 ]
4944 : [      9.73707e-006 ]
4945 : [      1.01936e-005 ]
4946 : [      1.11904e-005 ]
4947 : [      1.12978e-005 ]
4948 : [      1.06139e-005 ]
4949 : [      1.06758e-005 ]
4950 : [      9.86407e-006 ]
4951 : [      9.88205e-006 ]
4952 : [      1.09779e-005 ]
4953 : [      1.01997e-005 ]
4954 : [      1.01985e-005 ]
4955 : [      1.07197e-005 ]
4956 : [      9.59323e-006 ]
4957 : [      1.04625e-005 ]
4958 : [      1.04643e-005 ]
4959 : [      9.67905e-006 ]
4960 : [      1.07806e-005 ]
4961 : [      1.01632e-005 ]
4962 : [      1.06706e-005 ]
4963 : [      9.74078e-006 ]
4964 : [      1.00038e-005 ]
4965 : [      1.10833e-005 ]
4966 : [      1.04344e-005 ]
4967 : [      1.0161e-005  ]
4968 : [      1.13046e-005 ]
4969 : [      1.0329e-005  ]
4970 : [      1.11844e-005 ]
4971 : [      1.05876e-005 ]
4972 : [      1.01671e-005 ]
4973 : [      1.00976e-005 ]
4974 : [      1.03401e-005 ]
4975 : [      9.98701e-006 ]
4976 : [      1.09339e-005 ]
4977 : [      1.08972e-005 ]
4978 : [      9.96574e-006 ]
4979 : [      9.68742e-006 ]
4980 : [      1.02133e-005 ]
4981 : [      1.07171e-005 ]
4982 : [      9.97048e-006 ]
4983 : [      1.0425e-005  ]
4984 : [      9.92163e-006 ]
4985 : [      1.11748e-005 ]
4986 : [      1.05946e-005 ]
4987 : [      1.03184e-005 ]
4988 : [      1.01204e-005 ]
4989 : [      9.68991e-006 ]
4990 : [      1.02185e-005 ]
4991 : [      9.61776e-006 ]
4992 : [      1.00852e-005 ]
4993 : [      1.05987e-005 ]
4994 : [      1.08659e-005 ]
4995 : [      1.01739e-005 ]
4996 : [      1.03413e-005 ]
4997 : [      1.06212e-005 ]
4998 : [      1.08385e-005 ]
4999 : [      1.0024e-005  ]
5000 : [      1.0494e-005  ]
5001 : [      1.01994e-005 ]
5002 : [      1.09789e-005 ]
5003 : [      9.67877e-006 ]
5004 : [      1.01323e-005 ]
5005 : [      1.00126e-005 ]
5006 : [      1.01056e-005 ]
5007 : [      1.05023e-005 ]
5008 : [      9.99973e-006 ]
5009 : [      1.06755e-005 ]
5010 : [      9.744e-006   ]
5011 : [      1.07484e-005 ]
5012 : [      1.04058e-005 ]
5013 : [      1.06491e-005 ]
5014 : [      1.06349e-005 ]
5015 : [      1.07763e-005 ]
5016 : [      9.88864e-006 ]
5017 : [      1.11483e-005 ]
5018 : [      1.08025e-005 ]
5019 : [      1.07619e-005 ]
5020 : [      9.67364e-006 ]
5021 : [      1.07242e-005 ]
5022 : [      1.03474e-005 ]
5023 : [      1.02442e-005 ]
5024 : [      9.79841e-006 ]
5025 : [      9.85994e-006 ]
5026 : [      1.04811e-005 ]
5027 : [      1.02853e-005 ]
5028 : [      1.05229e-005 ]
5029 : [      9.88099e-006 ]
5030 : [      1.0258e-005  ]
5031 : [      1.01704e-005 ]
5032 : [      9.89337e-006 ]
5033 : [      1.0928e-005  ]
5034 : [      1.01291e-005 ]
5035 : [      1.0222e-005  ]
5036 : [      1.06414e-005 ]
5037 : [      1.00455e-005 ]
5038 : [      9.95749e-006 ]
5039 : [      1.08258e-005 ]
5040 : [      9.98699e-006 ]
5041 : [      1.03354e-005 ]
5042 : [      9.62128e-006 ]
5043 : [      1.02735e-005 ]
5044 : [      1.00704e-005 ]
5045 : [      1.02501e-005 ]
5046 : [      1.00011e-005 ]
5047 : [      1.08238e-005 ]
5048 : [      9.95518e-006 ]
5049 : [      1.03263e-005 ]
5050 : [      1.14312e-005 ]
5051 : [      1.02287e-005 ]
5052 : [      1.08968e-005 ]
5053 : [      1.08496e-005 ]
5054 : [      9.7205e-006  ]
5055 : [      1.07717e-005 ]
5056 : [      9.75883e-006 ]
5057 : [      1.02904e-005 ]
5058 : [      1.04324e-005 ]
5059 : [      9.84729e-006 ]
5060 : [      9.91019e-006 ]
5061 : [      9.77917e-006 ]
5062 : [      1.01043e-005 ]
5063 : [      9.70546e-006 ]
5064 : [      9.96276e-006 ]
5065 : [      9.84954e-006 ]
5066 : [      1.02227e-005 ]
5067 : [      1.00316e-005 ]
5068 : [      9.7271e-006  ]
5069 : [      1.04037e-005 ]
5070 : [      1.08673e-005 ]
5071 : [      9.92334e-006 ]
5072 : [      9.62972e-006 ]
5073 : [      1.00144e-005 ]
5074 : [      1.02804e-005 ]
5075 : [      1.02799e-005 ]
5076 : [      9.86998e-006 ]
5077 : [      9.9944e-006  ]
5078 : [      1.02019e-005 ]
5079 : [      1.0173e-005  ]
5080 : [      1.00536e-005 ]
5081 : [      1.08281e-005 ]
5082 : [      1.06939e-005 ]
5083 : [      9.84165e-006 ]
5084 : [      9.95863e-006 ]
5085 : [      1.03234e-005 ]
5086 : [      9.70742e-006 ]
5087 : [      9.88806e-006 ]
5088 : [      9.95728e-006 ]
5089 : [      1.01483e-005 ]
5090 : [      9.93408e-006 ]
5091 : [      1.00683e-005 ]
5092 : [      1.00313e-005 ]
5093 : [      1.04621e-005 ]
5094 : [      9.88951e-006 ]
5095 : [      9.90658e-006 ]
5096 : [      1.08336e-005 ]
5097 : [      1.03988e-005 ]
5098 : [      9.96268e-006 ]
5099 : [      9.85315e-006 ]
5100 : [      1.00421e-005 ]
5101 : [      1.03839e-005 ]
5102 : [      1.00052e-005 ]
5103 : [      9.99426e-006 ]
5104 : [      1.04004e-005 ]
5105 : [      1.06195e-005 ]
5106 : [      1.01533e-005 ]
5107 : [      1.10123e-005 ]
5108 : [      1.12369e-005 ]
5109 : [      1.04411e-005 ]
5110 : [      1.0029e-005  ]
5111 : [      9.86097e-006 ]
5112 : [      1.01655e-005 ]
5113 : [      1.0957e-005  ]
5114 : [      1.04876e-005 ]
5115 : [      9.94746e-006 ]
5116 : [      1.01341e-005 ]
5117 : [      1.0071e-005  ]
5118 : [      9.90345e-006 ]
5119 : [      9.75302e-006 ]
5120 : [      1.07474e-005 ]
5121 : [      1.02364e-005 ]
5122 : [      1.04868e-005 ]
5123 : [      9.90618e-006 ]
5124 : [      1.06818e-005 ]
5125 : [      9.98032e-006 ]
5126 : [      1.00229e-005 ]
5127 : [      1.05702e-005 ]
5128 : [      1.07362e-005 ]
5129 : [      1.00499e-005 ]
5130 : [      1.05328e-005 ]
5131 : [      9.91614e-006 ]
5132 : [      1.03225e-005 ]
5133 : [      1.13534e-005 ]
5134 : [      1.10872e-005 ]
5135 : [      9.99593e-006 ]
5136 : [      1.05979e-005 ]
5137 : [      1.06353e-005 ]
5138 : [      1.07488e-005 ]
5139 : [      1.0208e-005  ]
5140 : [      1.02502e-005 ]
5141 : [      1.08794e-005 ]
5142 : [      9.92778e-006 ]
5143 : [      9.79455e-006 ]
5144 : [      1.03821e-005 ]
5145 : [      1.05584e-005 ]
5146 : [      9.9475e-006  ]
5147 : [      9.85541e-006 ]
5148 : [      1.04287e-005 ]
5149 : [      1.15233e-005 ]
5150 : [      1.01079e-005 ]
5151 : [      1.08556e-005 ]
5152 : [      9.80055e-006 ]
5153 : [      1.02083e-005 ]
5154 : [      1.074e-005   ]
5155 : [      1.09539e-005 ]
5156 : [      1.11462e-005 ]
5157 : [      1.00653e-005 ]
5158 : [      9.95476e-006 ]
5159 : [      1.08088e-005 ]
5160 : [      9.94848e-006 ]
5161 : [      9.86155e-006 ]
5162 : [      1.16728e-005 ]
5163 : [      9.84425e-006 ]
5164 : [      1.07324e-005 ]
5165 : [      9.90136e-006 ]
5166 : [      1.1251e-005  ]
5167 : [      1.05242e-005 ]
5168 : [      9.8909e-006  ]
5169 : [      1.03816e-005 ]
5170 : [      9.93403e-006 ]
5171 : [      1.06243e-005 ]
5172 : [      1.02544e-005 ]
5173 : [      1.06312e-005 ]
5174 : [      1.00599e-005 ]
5175 : [      1.01479e-005 ]
5176 : [      1.00005e-005 ]
5177 : [      1.02205e-005 ]
5178 : [      1.00548e-005 ]
5179 : [      9.85894e-006 ]
5180 : [      9.55265e-006 ]
5181 : [      1.04909e-005 ]
5182 : [      9.75066e-006 ]
5183 : [      1.05128e-005 ]
5184 : [      1.0252e-005  ]
5185 : [      1.08215e-005 ]
5186 : [      9.75272e-006 ]
5187 : [      1.10572e-005 ]
5188 : [      9.8217e-006  ]
5189 : [      1.07393e-005 ]
5190 : [      1.01681e-005 ]
5191 : [      1.10707e-005 ]
5192 : [      1.06404e-005 ]
5193 : [      1.01785e-005 ]
5194 : [      1.1225e-005  ]
5195 : [      1.04042e-005 ]
5196 : [      1.08555e-005 ]
5197 : [      1.12556e-005 ]
5198 : [      9.84999e-006 ]
5199 : [      1.01554e-005 ]
5200 : [      1.00856e-005 ]
5201 : [      1.04061e-005 ]
5202 : [      1.09836e-005 ]
5203 : [      9.89453e-006 ]
5204 : [      1.02904e-005 ]
5205 : [      1.06545e-005 ]
5206 : [      1.00176e-005 ]
5207 : [      9.9765e-006  ]
5208 : [      1.01442e-005 ]
5209 : [      9.90139e-006 ]
5210 : [      1.07936e-005 ]
5211 : [      9.85546e-006 ]
5212 : [      1.0755e-005  ]
5213 : [      1.08178e-005 ]
5214 : [      1.03865e-005 ]
5215 : [      1.02562e-005 ]
5216 : [      1.04696e-005 ]
5217 : [      1.05919e-005 ]
5218 : [      1.03639e-005 ]
5219 : [      9.68869e-006 ]
5220 : [      9.85164e-006 ]
5221 : [      1.04186e-005 ]
5222 : [      9.97734e-006 ]
5223 : [      1.11197e-005 ]
5224 : [      1.02144e-005 ]
5225 : [      1.04902e-005 ]
5226 : [      1.01799e-005 ]
5227 : [      1.01727e-005 ]
5228 : [      1.1155e-005  ]
5229 : [      1.06749e-005 ]
5230 : [      1.02601e-005 ]
5231 : [      1.01056e-005 ]
5232 : [      1.09915e-005 ]
5233 : [      1.04498e-005 ]
5234 : [      1.08614e-005 ]
5235 : [      1.03832e-005 ]
5236 : [      1.09716e-005 ]
5237 : [      1.0084e-005  ]
5238 : [      1.05315e-005 ]
5239 : [      9.88435e-006 ]
5240 : [      1.11439e-005 ]
5241 : [      1.05859e-005 ]
5242 : [      9.62033e-006 ]
5243 : [      1.05614e-005 ]
5244 : [      1.00075e-005 ]
5245 : [      9.99197e-006 ]
5246 : [      9.95587e-006 ]
5247 : [      1.01517e-005 ]
5248 : [      9.92891e-006 ]
5249 : [      1.04295e-005 ]
5250 : [      1.02305e-005 ]
5251 : [      9.91241e-006 ]
5252 : [      1.08156e-005 ]
5253 : [      1.06714e-005 ]
5254 : [      1.00164e-005 ]
5255 : [      1.1118e-005  ]
5256 : [      9.97762e-006 ]
5257 : [      9.91202e-006 ]
5258 : [      9.99869e-006 ]
5259 : [      1.05414e-005 ]
5260 : [      9.9033e-006  ]
5261 : [      1.00019e-005 ]
5262 : [      1.13739e-005 ]
5263 : [      1.02193e-005 ]
5264 : [      1.04585e-005 ]
5265 : [      1.01997e-005 ]
5266 : [      9.93526e-006 ]
5267 : [      1.05393e-005 ]
5268 : [      1.05546e-005 ]
5269 : [      1.06178e-005 ]
5270 : [      9.83012e-006 ]
5271 : [      1.02483e-005 ]
5272 : [      1.13258e-005 ]
5273 : [      9.80876e-006 ]
5274 : [      9.64233e-006 ]
5275 : [      1.01744e-005 ]
5276 : [      1.06513e-005 ]
5277 : [      1.0097e-005  ]
5278 : [      1.02678e-005 ]
5279 : [      1.09854e-005 ]
5280 : [      9.74162e-006 ]
5281 : [      1.10433e-005 ]
5282 : [      1.06374e-005 ]
5283 : [      9.93753e-006 ]
5284 : [      1.04985e-005 ]
5285 : [      9.96972e-006 ]
5286 : [      9.9544e-006  ]
5287 : [      1.00952e-005 ]
5288 : [      1.01017e-005 ]
5289 : [      9.79708e-006 ]
5290 : [      1.04615e-005 ]
5291 : [      1.09918e-005 ]
5292 : [      1.08433e-005 ]
5293 : [      1.03902e-005 ]
5294 : [      1.01556e-005 ]
5295 : [      1.01928e-005 ]
5296 : [      1.07478e-005 ]
5297 : [      1.09953e-005 ]
5298 : [      1.1431e-005  ]
5299 : [      1.02013e-005 ]
5300 : [      9.97641e-006 ]
5301 : [      9.69231e-006 ]
5302 : [      9.84181e-006 ]
5303 : [      1.02227e-005 ]
5304 : [      1.00752e-005 ]
5305 : [      1.01582e-005 ]
5306 : [      9.78778e-006 ]
5307 : [      1.00215e-005 ]
5308 : [      1.01183e-005 ]
5309 : [      1.0068e-005  ]
5310 : [      1.02272e-005 ]
5311 : [      1.06143e-005 ]
5312 : [      1.03178e-005 ]
5313 : [      1.00085e-005 ]
5314 : [      9.95946e-006 ]
5315 : [      1.02754e-005 ]
5316 : [      1.00217e-005 ]
5317 : [      1.06983e-005 ]
5318 : [      9.90197e-006 ]
5319 : [      1.05323e-005 ]
5320 : [      1.02138e-005 ]
5321 : [      9.96069e-006 ]
5322 : [      9.69949e-006 ]
5323 : [      1.04558e-005 ]
5324 : [      1.13138e-005 ]
5325 : [      1.03482e-005 ]
5326 : [      9.92044e-006 ]
5327 : [      1.0421e-005  ]
5328 : [      9.84706e-006 ]
5329 : [      1.10167e-005 ]
5330 : [      1.0701e-005  ]
5331 : [      9.95747e-006 ]
5332 : [      1.06191e-005 ]
5333 : [      9.95429e-006 ]
5334 : [      9.86289e-006 ]
5335 : [      1.10277e-005 ]
5336 : [      1.09725e-005 ]
5337 : [      1.0722e-005  ]
5338 : [      1.00884e-005 ]
5339 : [      1.0027e-005  ]
5340 : [      9.8935e-006  ]
5341 : [      1.03301e-005 ]
5342 : [      1.01575e-005 ]
5343 : [      9.64491e-006 ]
5344 : [      1.08703e-005 ]
5345 : [      9.82981e-006 ]
5346 : [      1.05208e-005 ]
5347 : [      1.02506e-005 ]
5348 : [      1.02214e-005 ]
5349 : [      9.97631e-006 ]
5350 : [      1.07908e-005 ]
5351 : [      1.02659e-005 ]
5352 : [      9.91724e-006 ]
5353 : [      1.03292e-005 ]
5354 : [      1.02615e-005 ]
5355 : [      1.06606e-005 ]
5356 : [      1.04852e-005 ]
5357 : [      1.04311e-005 ]
5358 : [      9.79296e-006 ]
5359 : [      9.80227e-006 ]
5360 : [      9.65457e-006 ]
5361 : [      1.1313e-005  ]
5362 : [      1.06759e-005 ]
5363 : [      9.99985e-006 ]
5364 : [      9.93523e-006 ]
5365 : [      1.00289e-005 ]
5366 : [      1.01795e-005 ]
5367 : [      1.0841e-005  ]
5368 : [      1.06113e-005 ]
5369 : [      9.63374e-006 ]
5370 : [      1.01513e-005 ]
5371 : [      1.01367e-005 ]
5372 : [      9.63895e-006 ]
5373 : [      1.00581e-005 ]
5374 : [      1.07931e-005 ]
5375 : [      9.77827e-006 ]
5376 : [      1.07509e-005 ]
5377 : [      1.02349e-005 ]
5378 : [      1.04546e-005 ]
5379 : [      1.05267e-005 ]
5380 : [      1.05808e-005 ]
5381 : [      9.82383e-006 ]
5382 : [      9.77233e-006 ]
5383 : [      9.95949e-006 ]
5384 : [      9.96122e-006 ]
5385 : [      1.15003e-005 ]
5386 : [      1.05872e-005 ]
5387 : [      1.11086e-005 ]
5388 : [      1.12276e-005 ]
5389 : [      1.00056e-005 ]
5390 : [      1.0877e-005  ]
5391 : [      1.01243e-005 ]
5392 : [      1.03791e-005 ]
5393 : [      1.01242e-005 ]
5394 : [      1.01778e-005 ]
5395 : [      9.87663e-006 ]
5396 : [      1.04174e-005 ]
5397 : [      1.02099e-005 ]
5398 : [      1.00718e-005 ]
5399 : [      9.82664e-006 ]
5400 : [      1.08583e-005 ]
5401 : [      9.93686e-006 ]
5402 : [      9.82948e-006 ]
5403 : [      1.01973e-005 ]
5404 : [      1.02362e-005 ]
5405 : [      9.88017e-006 ]
5406 : [      1.00188e-005 ]
5407 : [      1.00037e-005 ]
5408 : [      1.00272e-005 ]
5409 : [      9.79443e-006 ]
5410 : [      1.00558e-005 ]
5411 : [      9.90998e-006 ]
5412 : [      9.92524e-006 ]
5413 : [      1.09262e-005 ]
5414 : [      9.781e-006   ]
5415 : [      9.95205e-006 ]
5416 : [      9.98434e-006 ]
5417 : [      1.01414e-005 ]
5418 : [      1.05301e-005 ]
5419 : [      1.03237e-005 ]
5420 : [      1.10359e-005 ]
5421 : [      9.99751e-006 ]
5422 : [      1.05209e-005 ]
5423 : [      1.04319e-005 ]
5424 : [      1.03505e-005 ]
5425 : [      1.02926e-005 ]
5426 : [      1.08992e-005 ]
5427 : [      1.00386e-005 ]
5428 : [      1.0088e-005  ]
5429 : [      1.11638e-005 ]
5430 : [      1.06346e-005 ]
5431 : [      1.04882e-005 ]
5432 : [      9.82438e-006 ]
5433 : [      1.03523e-005 ]
5434 : [      1.0503e-005  ]
5435 : [      1.00587e-005 ]
5436 : [      1.00651e-005 ]
5437 : [      9.69531e-006 ]
5438 : [      1.03779e-005 ]
5439 : [      1.00328e-005 ]
5440 : [      1.01712e-005 ]
5441 : [      1.07661e-005 ]
5442 : [      9.8448e-006  ]
5443 : [      1.07789e-005 ]
5444 : [      9.73683e-006 ]
5445 : [      1.01433e-005 ]
5446 : [      1.10905e-005 ]
5447 : [      1.05022e-005 ]
5448 : [      1.01712e-005 ]
5449 : [      9.66896e-006 ]
5450 : [      1.08665e-005 ]
5451 : [      1.04133e-005 ]
5452 : [      1.02921e-005 ]
5453 : [      1.06567e-005 ]
5454 : [      1.00249e-005 ]
5455 : [      9.94401e-006 ]
5456 : [      1.07298e-005 ]
5457 : [      1.05523e-005 ]
5458 : [      1.00423e-005 ]
5459 : [      1.11058e-005 ]
5460 : [      1.00641e-005 ]
5461 : [      1.06832e-005 ]
5462 : [      1.09748e-005 ]
5463 : [      9.96934e-006 ]
5464 : [      1.0854e-005  ]
5465 : [      9.88503e-006 ]
5466 : [      1.06794e-005 ]
5467 : [      1.04289e-005 ]
5468 : [      1.02918e-005 ]
5469 : [      1.12365e-005 ]
5470 : [      1.09274e-005 ]
5471 : [      9.6952e-006  ]
5472 : [      9.91941e-006 ]
5473 : [      1.02399e-005 ]
5474 : [      9.72824e-006 ]
5475 : [      9.69464e-006 ]
5476 : [      1.03587e-005 ]
5477 : [      1.10898e-005 ]
5478 : [      9.97798e-006 ]
5479 : [      1.00863e-005 ]
5480 : [      1.01453e-005 ]
5481 : [      1.06193e-005 ]
5482 : [      1.00953e-005 ]
5483 : [      1.04784e-005 ]
5484 : [      1.02713e-005 ]
5485 : [      1.0182e-005  ]
5486 : [      1.02136e-005 ]
5487 : [      1.02801e-005 ]
5488 : [      1.075e-005   ]
5489 : [      1.08098e-005 ]
5490 : [      1.0664e-005  ]
5491 : [      1.08397e-005 ]
5492 : [      1.00252e-005 ]
5493 : [      1.00848e-005 ]
5494 : [      1.12025e-005 ]
5495 : [      1.01333e-005 ]
5496 : [      1.054e-005   ]
5497 : [      1.0748e-005  ]
5498 : [      1.04114e-005 ]
5499 : [      1.02862e-005 ]
5500 : [      9.7504e-006  ]
5501 : [      9.83096e-006 ]
5502 : [      9.68739e-006 ]
5503 : [      1.02179e-005 ]
5504 : [      1.03845e-005 ]
5505 : [      9.94687e-006 ]
5506 : [      1.04467e-005 ]
5507 : [      1.0487e-005  ]
5508 : [      9.63892e-006 ]
5509 : [      1.02346e-005 ]
5510 : [      1.06786e-005 ]
5511 : [      9.59863e-006 ]
5512 : [      1.09028e-005 ]
5513 : [      1.10028e-005 ]
5514 : [      9.88072e-006 ]
5515 : [      1.03381e-005 ]
5516 : [      1.00691e-005 ]
5517 : [      9.97464e-006 ]
5518 : [      9.54673e-006 ]
5519 : [      9.68326e-006 ]
5520 : [      1.00576e-005 ]
5521 : [      1.06276e-005 ]
5522 : [      1.03112e-005 ]
5523 : [      1.08015e-005 ]
5524 : [      1.017e-005   ]
5525 : [      1.086e-005   ]
5526 : [      1.0805e-005  ]
5527 : [      9.60107e-006 ]
5528 : [      9.91935e-006 ]
5529 : [      1.05917e-005 ]
5530 : [      9.92506e-006 ]
5531 : [      1.04589e-005 ]
5532 : [      9.95393e-006 ]
5533 : [      1.10461e-005 ]
5534 : [      1.09146e-005 ]
5535 : [      9.60995e-006 ]
5536 : [      9.86815e-006 ]
5537 : [      1.10211e-005 ]
5538 : [      1.02802e-005 ]
5539 : [      9.83027e-006 ]
5540 : [      1.02341e-005 ]
5541 : [      1.00542e-005 ]
5542 : [      1.08807e-005 ]
5543 : [      1.03278e-005 ]
5544 : [      1.00574e-005 ]
5545 : [      1.02468e-005 ]
5546 : [      1.00188e-005 ]
5547 : [      1.1021e-005  ]
5548 : [      1.01088e-005 ]
5549 : [      9.63457e-006 ]
5550 : [      1.05691e-005 ]
5551 : [      1.04556e-005 ]
5552 : [      1.05271e-005 ]
5553 : [      9.61784e-006 ]
5554 : [      1.01988e-005 ]
5555 : [      9.99324e-006 ]
5556 : [      9.84865e-006 ]
5557 : [      1.03114e-005 ]
5558 : [      9.73729e-006 ]
5559 : [      1.00534e-005 ]
5560 : [      1.03029e-005 ]
5561 : [      1.05318e-005 ]
5562 : [      1.06636e-005 ]
5563 : [      1.04756e-005 ]
5564 : [      1.06368e-005 ]
5565 : [      1.06506e-005 ]
5566 : [      1.13241e-005 ]
5567 : [      9.66342e-006 ]
5568 : [      1.05606e-005 ]
5569 : [      9.80173e-006 ]
5570 : [      9.7157e-006  ]
5571 : [      1.01051e-005 ]
5572 : [      1.1356e-005  ]
5573 : [      1.04815e-005 ]
5574 : [      1.05954e-005 ]
5575 : [      1.04308e-005 ]
5576 : [      1.00988e-005 ]
5577 : [      9.98519e-006 ]
5578 : [      1.09146e-005 ]
5579 : [      1.0736e-005  ]
5580 : [      1.02373e-005 ]
5581 : [      1.00616e-005 ]
5582 : [      1.08567e-005 ]
5583 : [      9.7572e-006  ]
5584 : [      1.08299e-005 ]
5585 : [      1.0755e-005  ]
5586 : [      1.12487e-005 ]
5587 : [      1.0013e-005  ]
5588 : [      1.06721e-005 ]
5589 : [      1.02392e-005 ]
5590 : [      1.01991e-005 ]
5591 : [      9.82426e-006 ]
5592 : [      9.54757e-006 ]
5593 : [      1.08352e-005 ]
5594 : [      9.97606e-006 ]
5595 : [      1.05346e-005 ]
5596 : [      1.02091e-005 ]
5597 : [      1.12606e-005 ]
5598 : [      1.01082e-005 ]
5599 : [      1.0318e-005  ]
5600 : [      9.99987e-006 ]
5601 : [      1.11024e-005 ]
5602 : [      1.14493e-005 ]
5603 : [      1.04595e-005 ]
5604 : [      1.09919e-005 ]
5605 : [      1.07298e-005 ]
5606 : [      1.01123e-005 ]
5607 : [      9.95452e-006 ]
5608 : [      1.07455e-005 ]
5609 : [      9.99453e-006 ]
5610 : [      1.09349e-005 ]
5611 : [      1.01694e-005 ]
5612 : [      9.86607e-006 ]
5613 : [      1.02445e-005 ]
5614 : [      1.04321e-005 ]
5615 : [      1.04753e-005 ]
5616 : [      1.03958e-005 ]
5617 : [      1.04681e-005 ]
5618 : [      1.00352e-005 ]
5619 : [      1.07582e-005 ]
5620 : [      1.03731e-005 ]
5621 : [      1.00294e-005 ]
5622 : [      9.91576e-006 ]
5623 : [      1.05925e-005 ]
5624 : [      1.00086e-005 ]
5625 : [      9.81285e-006 ]
5626 : [      1.05295e-005 ]
5627 : [      9.89141e-006 ]
5628 : [      1.06028e-005 ]
5629 : [      1.07076e-005 ]
5630 : [      9.97873e-006 ]
5631 : [      1.05804e-005 ]
5632 : [      9.95334e-006 ]
5633 : [      9.99782e-006 ]
5634 : [      1.03026e-005 ]
5635 : [      1.04943e-005 ]
5636 : [      1.01892e-005 ]
5637 : [      1.05376e-005 ]
5638 : [      9.95205e-006 ]
5639 : [      9.60145e-006 ]
5640 : [      1.0112e-005  ]
5641 : [      1.06359e-005 ]
5642 : [      9.95282e-006 ]
5643 : [      1.06978e-005 ]
5644 : [      9.98473e-006 ]
5645 : [      1.0637e-005  ]
5646 : [      1.07633e-005 ]
5647 : [      1.02959e-005 ]
5648 : [      9.92528e-006 ]
5649 : [      1.06275e-005 ]
5650 : [      1.10374e-005 ]
5651 : [      1.02285e-005 ]
5652 : [      9.90707e-006 ]
5653 : [      1.01178e-005 ]
5654 : [      1.13212e-005 ]
5655 : [      9.92197e-006 ]
5656 : [      1.00544e-005 ]
5657 : [      1.03089e-005 ]
5658 : [      1.0217e-005  ]
5659 : [      1.02987e-005 ]
5660 : [      9.89576e-006 ]
5661 : [      1.05003e-005 ]
5662 : [      9.55526e-006 ]
5663 : [      1.0177e-005  ]
5664 : [      9.83034e-006 ]
5665 : [      1.04209e-005 ]
5666 : [      1.00462e-005 ]
5667 : [      9.82132e-006 ]
5668 : [      1.11866e-005 ]
5669 : [      9.90742e-006 ]
5670 : [      9.6965e-006  ]
5671 : [      1.08623e-005 ]
5672 : [      1.02053e-005 ]
5673 : [      1.09136e-005 ]
5674 : [      1.00518e-005 ]
5675 : [      1.04261e-005 ]
5676 : [      1.00669e-005 ]
5677 : [      9.99125e-006 ]
5678 : [      9.8116e-006  ]
5679 : [      1.03532e-005 ]
5680 : [      1.01669e-005 ]
5681 : [      1.0447e-005  ]
5682 : [      1.07804e-005 ]
5683 : [      1.058e-005   ]
5684 : [      9.89892e-006 ]
5685 : [      9.81957e-006 ]
5686 : [      1.00525e-005 ]
5687 : [      1.02945e-005 ]
5688 : [      1.02127e-005 ]
5689 : [      9.77646e-006 ]
5690 : [      1.03256e-005 ]
5691 : [      1.04212e-005 ]
5692 : [      1.05268e-005 ]
5693 : [      1.07138e-005 ]
5694 : [      1.04504e-005 ]
5695 : [      1.03567e-005 ]
5696 : [      1.10483e-005 ]
5697 : [      1.00773e-005 ]
5698 : [      9.81554e-006 ]
5699 : [      1.0471e-005  ]
5700 : [      1.00363e-005 ]
5701 : [      1.01329e-005 ]
5702 : [      9.77148e-006 ]
5703 : [      9.89065e-006 ]
5704 : [      1.01416e-005 ]
5705 : [      1.03232e-005 ]
5706 : [      1.04208e-005 ]
5707 : [      1.06717e-005 ]
5708 : [      1.03513e-005 ]
5709 : [      1.01074e-005 ]
5710 : [      1.00667e-005 ]
5711 : [      1.01984e-005 ]
5712 : [      9.96098e-006 ]
5713 : [      1.02304e-005 ]
5714 : [      9.96363e-006 ]
5715 : [      9.72168e-006 ]
5716 : [      1.04051e-005 ]
5717 : [      1.02125e-005 ]
5718 : [      9.90344e-006 ]
5719 : [      1.03554e-005 ]
5720 : [      1.00295e-005 ]
5721 : [      1.00705e-005 ]
5722 : [      1.06172e-005 ]
5723 : [      1.05744e-005 ]
5724 : [      1.0295e-005  ]
5725 : [      1.04584e-005 ]
5726 : [      9.93895e-006 ]
5727 : [      1.00192e-005 ]
5728 : [      9.9219e-006  ]
5729 : [      1.0358e-005  ]
5730 : [      9.89411e-006 ]
5731 : [      9.77676e-006 ]
5732 : [      1.03674e-005 ]
5733 : [      1.08398e-005 ]
5734 : [      1.02593e-005 ]
5735 : [      1.02417e-005 ]
5736 : [      1.01949e-005 ]
5737 : [      9.99202e-006 ]
5738 : [      9.83097e-006 ]
5739 : [      1.01095e-005 ]
5740 : [      1.03048e-005 ]
5741 : [      1.07748e-005 ]
5742 : [      1.00058e-005 ]
5743 : [      1.00141e-005 ]
5744 : [      1.11743e-005 ]
5745 : [      1.10109e-005 ]
5746 : [      1.02189e-005 ]
5747 : [      1.06001e-005 ]
5748 : [      1.04578e-005 ]
5749 : [      1.05223e-005 ]
5750 : [      1.03762e-005 ]
5751 : [      1.01407e-005 ]
5752 : [      1.02897e-005 ]
5753 : [      1.0187e-005  ]
5754 : [      1.03378e-005 ]
5755 : [      1.03693e-005 ]
5756 : [      1.03629e-005 ]
5757 : [      1.03101e-005 ]
5758 : [      1.09804e-005 ]
5759 : [      1.00642e-005 ]
5760 : [      9.91842e-006 ]
5761 : [      1.08143e-005 ]
5762 : [      1.01625e-005 ]
5763 : [      1.091e-005   ]
5764 : [      9.7443e-006  ]
5765 : [      9.94953e-006 ]
5766 : [      1.02344e-005 ]
5767 : [      9.92415e-006 ]
5768 : [      1.01249e-005 ]
5769 : [      1.04622e-005 ]
5770 : [      1.05353e-005 ]
5771 : [      1.05806e-005 ]
5772 : [      1.01081e-005 ]
5773 : [      9.81507e-006 ]
5774 : [      1.0299e-005  ]
5775 : [      1.03102e-005 ]
5776 : [      9.8969e-006  ]
5777 : [      1.01876e-005 ]
5778 : [      1.07587e-005 ]
5779 : [      1.02334e-005 ]
5780 : [      1.1347e-005  ]
5781 : [      1.11385e-005 ]
5782 : [      1.08392e-005 ]
5783 : [      1.01806e-005 ]
5784 : [      1.02375e-005 ]
5785 : [      1.07566e-005 ]
5786 : [      1.01803e-005 ]
5787 : [      1.0276e-005  ]
5788 : [      1.02275e-005 ]
5789 : [      9.79858e-006 ]
5790 : [      9.60839e-006 ]
5791 : [      9.95396e-006 ]
5792 : [      1.01624e-005 ]
5793 : [      9.71972e-006 ]
5794 : [      1.06976e-005 ]
5795 : [      1.00561e-005 ]
5796 : [      1.00494e-005 ]
5797 : [      1.0806e-005  ]
5798 : [      1.05372e-005 ]
5799 : [      1.04519e-005 ]
5800 : [      9.74819e-006 ]
5801 : [      9.99021e-006 ]
5802 : [      1.00924e-005 ]
5803 : [      1.00744e-005 ]
5804 : [      1.0011e-005  ]
5805 : [      1.053e-005   ]
5806 : [      1.03856e-005 ]
5807 : [      9.68804e-006 ]
5808 : [      1.09765e-005 ]
5809 : [      1.01688e-005 ]
5810 : [      1.06116e-005 ]
5811 : [      1.0194e-005  ]
5812 : [      1.01342e-005 ]
5813 : [      1.08301e-005 ]
5814 : [      9.81778e-006 ]
5815 : [      1.04445e-005 ]
5816 : [      9.7655e-006  ]
5817 : [      1.12446e-005 ]
5818 : [      1.10414e-005 ]
5819 : [      1.02385e-005 ]
5820 : [      1.03983e-005 ]
5821 : [      1.01877e-005 ]
5822 : [      9.73602e-006 ]
5823 : [      1.10173e-005 ]
5824 : [      1.0393e-005  ]
5825 : [      1.02284e-005 ]
5826 : [      1.04915e-005 ]
5827 : [      1.04711e-005 ]
5828 : [      1.07134e-005 ]
5829 : [      1.00504e-005 ]
5830 : [      9.81532e-006 ]
5831 : [      1.01917e-005 ]
5832 : [      1.00306e-005 ]
5833 : [      9.9475e-006  ]
5834 : [      1.02809e-005 ]
5835 : [      1.02329e-005 ]
5836 : [      1.13833e-005 ]
5837 : [      1.10687e-005 ]
5838 : [      1.04439e-005 ]
5839 : [      1.05064e-005 ]
5840 : [      9.98329e-006 ]
5841 : [      1.08707e-005 ]
5842 : [      9.95213e-006 ]
5843 : [      1.03812e-005 ]
5844 : [      1.06462e-005 ]
5845 : [      1.01404e-005 ]
5846 : [      1.02762e-005 ]
5847 : [      1.04854e-005 ]
5848 : [      1.08358e-005 ]
5849 : [      1.00844e-005 ]
5850 : [      1.06991e-005 ]
5851 : [      1.05651e-005 ]
5852 : [      9.93789e-006 ]
5853 : [      1.00619e-005 ]
5854 : [      1.08062e-005 ]
5855 : [      9.73454e-006 ]
5856 : [      1.02198e-005 ]
5857 : [      1.05297e-005 ]
5858 : [      1.02729e-005 ]
5859 : [      1.02837e-005 ]
5860 : [      9.62521e-006 ]
5861 : [      9.91479e-006 ]
5862 : [      1.08342e-005 ]
5863 : [      1.12827e-005 ]
5864 : [      9.96166e-006 ]
5865 : [      1.13256e-005 ]
5866 : [      9.95933e-006 ]
5867 : [      1.06732e-005 ]
5868 : [      1.15241e-005 ]
5869 : [      9.91461e-006 ]
5870 : [      1.01877e-005 ]
5871 : [      1.07129e-005 ]
5872 : [      1.03771e-005 ]
5873 : [      1.00077e-005 ]
5874 : [      1.07039e-005 ]
5875 : [      1.06269e-005 ]
5876 : [      9.98014e-006 ]
5877 : [      9.91813e-006 ]
5878 : [      1.03124e-005 ]
5879 : [      9.96858e-006 ]
5880 : [      1.03372e-005 ]
5881 : [      1.04133e-005 ]
5882 : [      9.96678e-006 ]
5883 : [      1.02903e-005 ]
5884 : [      1.00669e-005 ]
5885 : [      1.01338e-005 ]
5886 : [      1.02137e-005 ]
5887 : [      9.76137e-006 ]
5888 : [      9.89022e-006 ]
5889 : [      1.01897e-005 ]
5890 : [      1.03336e-005 ]
5891 : [      1.03588e-005 ]
5892 : [      1.02633e-005 ]
5893 : [      9.49749e-006 ]
5894 : [      1.08206e-005 ]
5895 : [      9.73032e-006 ]
5896 : [      1.07047e-005 ]
5897 : [      1.02987e-005 ]
5898 : [      1.0113e-005  ]
5899 : [      1.09109e-005 ]
5900 : [      1.02118e-005 ]
5901 : [      1.00495e-005 ]
5902 : [      1.08266e-005 ]
5903 : [      1.02141e-005 ]
5904 : [      9.6075e-006  ]
5905 : [      1.06828e-005 ]
5906 : [      1.08901e-005 ]
5907 : [      1.03926e-005 ]
5908 : [      9.4922e-006  ]
5909 : [      1.01525e-005 ]
5910 : [      9.7679e-006  ]
5911 : [      9.79274e-006 ]
5912 : [      9.91073e-006 ]
5913 : [      1.06007e-005 ]
5914 : [      9.86468e-006 ]
5915 : [      1.02471e-005 ]
5916 : [      9.66844e-006 ]
5917 : [      1.05317e-005 ]
5918 : [      1.00167e-005 ]
5919 : [      9.94372e-006 ]
5920 : [      1.02252e-005 ]
5921 : [      1.05906e-005 ]
5922 : [      1.03502e-005 ]
5923 : [      1.02258e-005 ]
5924 : [      1.03126e-005 ]
5925 : [      1.00995e-005 ]
5926 : [      9.92487e-006 ]
5927 : [      9.70176e-006 ]
5928 : [      9.97157e-006 ]
5929 : [      1.04157e-005 ]
5930 : [      1.10653e-005 ]
5931 : [      1.03106e-005 ]
5932 : [      1.00016e-005 ]
5933 : [      9.95551e-006 ]
5934 : [      1.06665e-005 ]
5935 : [      9.51436e-006 ]
5936 : [      1.02423e-005 ]
5937 : [      1.06646e-005 ]
5938 : [      9.8142e-006  ]
5939 : [      1.05526e-005 ]
5940 : [      1.08405e-005 ]
5941 : [      1.08816e-005 ]
5942 : [      9.74371e-006 ]
5943 : [      1.04062e-005 ]
5944 : [      1.05467e-005 ]
5945 : [      1.05272e-005 ]
5946 : [      9.77144e-006 ]
5947 : [      1.07449e-005 ]
5948 : [      1.12095e-005 ]
5949 : [      9.75665e-006 ]
5950 : [      9.95295e-006 ]
5951 : [      1.00201e-005 ]
5952 : [      1.02208e-005 ]
5953 : [      9.98403e-006 ]
5954 : [      1.02087e-005 ]
5955 : [      1.01123e-005 ]
5956 : [      9.94651e-006 ]
5957 : [      1.04143e-005 ]
5958 : [      1.12402e-005 ]
5959 : [      1.03997e-005 ]
5960 : [      1.08764e-005 ]
5961 : [      1.01914e-005 ]
5962 : [      1.01903e-005 ]
5963 : [      9.91953e-006 ]
5964 : [      9.90579e-006 ]
5965 : [      1.05164e-005 ]
5966 : [      9.88339e-006 ]
5967 : [      9.89891e-006 ]
5968 : [      1.04566e-005 ]
5969 : [      9.99179e-006 ]
5970 : [      9.95541e-006 ]
5971 : [      1.08912e-005 ]
5972 : [      1.12364e-005 ]
5973 : [      9.9584e-006  ]
5974 : [      1.03857e-005 ]
5975 : [      9.90013e-006 ]
5976 : [      9.79475e-006 ]
5977 : [      1.01744e-005 ]
5978 : [      1.00887e-005 ]
5979 : [      1.07267e-005 ]
5980 : [      1.14728e-005 ]
5981 : [      9.96784e-006 ]
5982 : [      9.69398e-006 ]
5983 : [      1.0227e-005  ]
5984 : [      9.8693e-006  ]
5985 : [      9.87353e-006 ]
5986 : [      9.96975e-006 ]
5987 : [      1.06666e-005 ]
5988 : [      9.89581e-006 ]
5989 : [      1.1116e-005  ]
5990 : [      9.96796e-006 ]
5991 : [      1.065e-005   ]
5992 : [      1.02487e-005 ]
5993 : [      1.03458e-005 ]
5994 : [      1.0435e-005  ]
5995 : [      1.07252e-005 ]
5996 : [      1.07912e-005 ]
5997 : [      9.67933e-006 ]
5998 : [      1.02742e-005 ]
5999 : [      9.59596e-006 ]
6000 : [      1.05206e-005 ]
6001 : [      1.05294e-005 ]
6002 : [      1.03006e-005 ]
6003 : [      9.89923e-006 ]
6004 : [      1.01957e-005 ]
6005 : [      9.88697e-006 ]
6006 : [      1.03015e-005 ]
6007 : [      9.84749e-006 ]
6008 : [      9.87422e-006 ]
6009 : [      1.01618e-005 ]
6010 : [      1.02939e-005 ]
6011 : [      9.50879e-006 ]
6012 : [      1.01677e-005 ]
6013 : [      9.53086e-006 ]
6014 : [      9.68378e-006 ]
6015 : [      1.03858e-005 ]
6016 : [      9.88158e-006 ]
6017 : [      1.03625e-005 ]
6018 : [      1.01688e-005 ]
6019 : [      1.06885e-005 ]
6020 : [      1.02471e-005 ]
6021 : [      1.00194e-005 ]
6022 : [      9.76115e-006 ]
6023 : [      1.00861e-005 ]
6024 : [      1.00676e-005 ]
6025 : [      1.08575e-005 ]
6026 : [      9.98607e-006 ]
6027 : [      9.77908e-006 ]
6028 : [      1.0146e-005  ]
6029 : [      9.57932e-006 ]
6030 : [      9.7787e-006  ]
6031 : [      1.01292e-005 ]
6032 : [      1.00808e-005 ]
6033 : [      1.00639e-005 ]
6034 : [      1.03974e-005 ]
6035 : [      1.05288e-005 ]
6036 : [      1.04917e-005 ]
6037 : [      1.07179e-005 ]
6038 : [      1.09652e-005 ]
6039 : [      1.06982e-005 ]
6040 : [      9.77762e-006 ]
6041 : [      1.0925e-005  ]
6042 : [      1.05523e-005 ]
6043 : [      9.76955e-006 ]
6044 : [      1.0491e-005  ]
6045 : [      9.8697e-006  ]
6046 : [      1.0407e-005  ]
6047 : [      1.01723e-005 ]
6048 : [      9.6313e-006  ]
6049 : [      1.00276e-005 ]
6050 : [      9.90627e-006 ]
6051 : [      1.01554e-005 ]
6052 : [      1.05626e-005 ]
6053 : [      1.0236e-005  ]
6054 : [      1.00312e-005 ]
6055 : [      9.94985e-006 ]
6056 : [      1.07054e-005 ]
6057 : [      1.04625e-005 ]
6058 : [      9.92093e-006 ]
6059 : [      1.04334e-005 ]
6060 : [      1.03871e-005 ]
6061 : [      1.01786e-005 ]
6062 : [      9.92059e-006 ]
6063 : [      1.04103e-005 ]
6064 : [      1.03232e-005 ]
6065 : [      9.77263e-006 ]
6066 : [      9.69921e-006 ]
6067 : [      1.033e-005   ]
6068 : [      1.03539e-005 ]
6069 : [      1.0625e-005  ]
6070 : [      1.04668e-005 ]
6071 : [      9.90288e-006 ]
6072 : [      1.01785e-005 ]
6073 : [      1.01961e-005 ]
6074 : [      9.72655e-006 ]
6075 : [      1.02305e-005 ]
6076 : [      9.60918e-006 ]
6077 : [      1.02432e-005 ]
6078 : [      1.06171e-005 ]
6079 : [      1.01534e-005 ]
6080 : [      1.02541e-005 ]
6081 : [      1.02746e-005 ]
6082 : [      9.73958e-006 ]
6083 : [      9.82889e-006 ]
6084 : [      1.00208e-005 ]
6085 : [      9.83453e-006 ]
6086 : [      1.06307e-005 ]
6087 : [      9.98171e-006 ]
6088 : [      9.73193e-006 ]
6089 : [      9.68553e-006 ]
6090 : [      1.04137e-005 ]
6091 : [      1.03531e-005 ]
6092 : [      9.83851e-006 ]
6093 : [      9.88416e-006 ]
6094 : [      1.01453e-005 ]
6095 : [      9.81452e-006 ]
6096 : [      9.91913e-006 ]
6097 : [      9.69354e-006 ]
6098 : [      1.03744e-005 ]
6099 : [      1.01598e-005 ]
6100 : [      1.00053e-005 ]
6101 : [      1.06414e-005 ]
6102 : [      1.01727e-005 ]
6103 : [      1.02876e-005 ]
6104 : [      9.88536e-006 ]
6105 : [      1.03117e-005 ]
6106 : [      1.02787e-005 ]
6107 : [      1.05193e-005 ]
6108 : [      1.00783e-005 ]
6109 : [      9.96705e-006 ]
6110 : [      9.63188e-006 ]
6111 : [      1.02338e-005 ]
6112 : [      9.89581e-006 ]
6113 : [      1.01214e-005 ]
6114 : [      9.57783e-006 ]
6115 : [      1.02666e-005 ]
6116 : [      1.07067e-005 ]
6117 : [      1.04191e-005 ]
6118 : [      1.00933e-005 ]
6119 : [      9.80397e-006 ]
6120 : [      1.05217e-005 ]
6121 : [      9.92514e-006 ]
6122 : [      1.00984e-005 ]
6123 : [      1.01595e-005 ]
6124 : [      1.08907e-005 ]
6125 : [      9.92671e-006 ]
6126 : [      9.53721e-006 ]
6127 : [      9.71449e-006 ]
6128 : [      1.04203e-005 ]
6129 : [      1.08713e-005 ]
6130 : [      1.10327e-005 ]
6131 : [      9.78896e-006 ]
6132 : [      1.02075e-005 ]
6133 : [      1.03234e-005 ]
6134 : [      1.02632e-005 ]
6135 : [      9.865e-006   ]
6136 : [      1.14816e-005 ]
6137 : [      1.0164e-005  ]
6138 : [      1.06468e-005 ]
6139 : [      1.00269e-005 ]
6140 : [      9.8055e-006  ]
6141 : [      9.81661e-006 ]
6142 : [      1.05014e-005 ]
6143 : [      1.06735e-005 ]
6144 : [      9.88678e-006 ]
6145 : [      9.70741e-006 ]
6146 : [      1.0477e-005  ]
6147 : [      1.08901e-005 ]
6148 : [      1.14118e-005 ]
6149 : [      9.95241e-006 ]
6150 : [      1.01911e-005 ]
6151 : [      1.11943e-005 ]
6152 : [      1.0479e-005  ]
6153 : [      1.03896e-005 ]
6154 : [      1.00556e-005 ]
6155 : [      9.54547e-006 ]
6156 : [      9.99412e-006 ]
6157 : [      1.0089e-005  ]
6158 : [      1.04292e-005 ]
6159 : [      1.02105e-005 ]
6160 : [      9.96264e-006 ]
6161 : [      1.14039e-005 ]
6162 : [      1.06316e-005 ]
6163 : [      1.06336e-005 ]
6164 : [      9.86376e-006 ]
6165 : [      1.08129e-005 ]
6166 : [      1.08839e-005 ]
6167 : [      9.86525e-006 ]
6168 : [      9.59222e-006 ]
6169 : [      1.01041e-005 ]
6170 : [      1.01252e-005 ]
6171 : [      1.01212e-005 ]
6172 : [      1.03449e-005 ]
6173 : [      9.6511e-006  ]
6174 : [      1.10101e-005 ]
6175 : [      1.00885e-005 ]
6176 : [      1.01358e-005 ]
6177 : [      1.01587e-005 ]
6178 : [      1.07895e-005 ]
6179 : [      9.99078e-006 ]
6180 : [      1.05897e-005 ]
6181 : [      1.00006e-005 ]
6182 : [      9.96863e-006 ]
6183 : [      9.90205e-006 ]
6184 : [      9.65999e-006 ]
6185 : [      1.04758e-005 ]
6186 : [      9.59704e-006 ]
6187 : [      1.03493e-005 ]
6188 : [      9.63339e-006 ]
6189 : [      1.06474e-005 ]
6190 : [      9.99022e-006 ]
6191 : [      1.10382e-005 ]
6192 : [      9.91206e-006 ]
6193 : [      1.03663e-005 ]
6194 : [      1.01117e-005 ]
6195 : [      9.70085e-006 ]
6196 : [      1.06451e-005 ]
6197 : [      9.93588e-006 ]
6198 : [      1.04877e-005 ]
6199 : [      1.07675e-005 ]
6200 : [      1.04134e-005 ]
6201 : [      1.00383e-005 ]
6202 : [      1.02409e-005 ]
6203 : [      9.99236e-006 ]
6204 : [      1.0209e-005  ]
6205 : [      1.04282e-005 ]
6206 : [      1.00562e-005 ]
6207 : [      9.92029e-006 ]
6208 : [      9.89347e-006 ]
6209 : [      1.11676e-005 ]
6210 : [      9.98193e-006 ]
6211 : [      1.07089e-005 ]
6212 : [      9.97281e-006 ]
6213 : [      1.02858e-005 ]
6214 : [      1.04099e-005 ]
6215 : [      1.08718e-005 ]
6216 : [      9.85449e-006 ]
6217 : [      9.98975e-006 ]
6218 : [      1.00027e-005 ]
6219 : [      9.72358e-006 ]
6220 : [      1.03801e-005 ]
6221 : [      9.8756e-006  ]
6222 : [      1.05056e-005 ]
6223 : [      1.02541e-005 ]
6224 : [      1.10957e-005 ]
6225 : [      9.90066e-006 ]
6226 : [      9.6552e-006  ]
6227 : [      1.07711e-005 ]
6228 : [      1.03216e-005 ]
6229 : [      1.09343e-005 ]
6230 : [      9.96897e-006 ]
6231 : [      1.04991e-005 ]
6232 : [      1.05888e-005 ]
6233 : [      1.06002e-005 ]
6234 : [      9.59007e-006 ]
6235 : [      9.55339e-006 ]
6236 : [      1.06129e-005 ]
6237 : [      1.01025e-005 ]
6238 : [      9.91157e-006 ]
6239 : [      1.05462e-005 ]
6240 : [      9.78654e-006 ]
6241 : [      9.85291e-006 ]
6242 : [      1.05353e-005 ]
6243 : [      1.00756e-005 ]
6244 : [      9.87157e-006 ]
6245 : [      9.67917e-006 ]
6246 : [      1.08875e-005 ]
6247 : [      1.06764e-005 ]
6248 : [      1.01165e-005 ]
6249 : [      1.0379e-005  ]
6250 : [      1.06077e-005 ]
6251 : [      1.05019e-005 ]
6252 : [      1.0457e-005  ]
6253 : [      1.06415e-005 ]
6254 : [      1.05159e-005 ]
6255 : [      1.02429e-005 ]
6256 : [      1.00307e-005 ]
6257 : [      1.06731e-005 ]
6258 : [      1.01561e-005 ]
6259 : [      1.00565e-005 ]
6260 : [      9.704e-006   ]
6261 : [      1.01194e-005 ]
6262 : [      9.90603e-006 ]
6263 : [      1.06033e-005 ]
6264 : [      1.00871e-005 ]
6265 : [      9.82323e-006 ]
6266 : [      9.83842e-006 ]
6267 : [      9.62033e-006 ]
6268 : [      1.00114e-005 ]
6269 : [      1.04188e-005 ]
6270 : [      1.07712e-005 ]
6271 : [      1.0008e-005  ]
6272 : [      1.01523e-005 ]
6273 : [      1.11384e-005 ]
6274 : [      1.01235e-005 ]
6275 : [      1.00313e-005 ]
6276 : [      1.02438e-005 ]
6277 : [      1.01561e-005 ]
6278 : [      1.07222e-005 ]
6279 : [      1.0165e-005  ]
6280 : [      9.7992e-006  ]
6281 : [      1.02617e-005 ]
6282 : [      1.002e-005   ]
6283 : [      1.09483e-005 ]
6284 : [      9.89157e-006 ]
6285 : [      1.0995e-005  ]
6286 : [      1.09103e-005 ]
6287 : [      1.08887e-005 ]
6288 : [      1.0231e-005  ]
6289 : [      1.04581e-005 ]
6290 : [      1.07218e-005 ]
6291 : [      1.03648e-005 ]
6292 : [      1.07272e-005 ]
6293 : [      1.08406e-005 ]
6294 : [      1.05824e-005 ]
6295 : [      1.09979e-005 ]
6296 : [      1.00198e-005 ]
6297 : [      1.12813e-005 ]
6298 : [      9.79255e-006 ]
6299 : [      1.00982e-005 ]
6300 : [      9.99786e-006 ]
6301 : [      1.07158e-005 ]
6302 : [      1.06813e-005 ]
6303 : [      9.77846e-006 ]
6304 : [      1.09396e-005 ]
6305 : [      1.04525e-005 ]
6306 : [      9.98855e-006 ]
6307 : [      1.00922e-005 ]
6308 : [      1.05977e-005 ]
6309 : [      9.86452e-006 ]
6310 : [      9.91463e-006 ]
6311 : [      1.0643e-005  ]
6312 : [      9.86889e-006 ]
6313 : [      1.06978e-005 ]
6314 : [      1.03104e-005 ]
6315 : [      1.04196e-005 ]
6316 : [      1.0282e-005  ]
6317 : [      1.13032e-005 ]
6318 : [      1.00643e-005 ]
6319 : [      1.02841e-005 ]
6320 : [      1.05413e-005 ]
6321 : [      1.04542e-005 ]
6322 : [      1.08918e-005 ]
6323 : [      1.01586e-005 ]
6324 : [      9.91574e-006 ]
6325 : [      1.00757e-005 ]
6326 : [      9.864e-006   ]
6327 : [      1.05083e-005 ]
6328 : [      9.98643e-006 ]
6329 : [      1.09663e-005 ]
6330 : [      9.82403e-006 ]
6331 : [      1.00506e-005 ]
6332 : [      1.11283e-005 ]
6333 : [      1.00094e-005 ]
6334 : [      1.06482e-005 ]
6335 : [      1.0186e-005  ]
6336 : [      1.04229e-005 ]
6337 : [      1.01638e-005 ]
6338 : [      1.01164e-005 ]
6339 : [      1.01625e-005 ]
6340 : [      1.0554e-005  ]
6341 : [      1.0236e-005  ]
6342 : [      1.1257e-005  ]
6343 : [      1.00458e-005 ]
6344 : [      1.05214e-005 ]
6345 : [      9.99049e-006 ]
6346 : [      1.01643e-005 ]
6347 : [      1.08265e-005 ]
6348 : [      1.02544e-005 ]
6349 : [      1.02085e-005 ]
6350 : [      9.86817e-006 ]
6351 : [      1.00664e-005 ]
6352 : [      1.07136e-005 ]
6353 : [      1.02637e-005 ]
6354 : [      1.03709e-005 ]
6355 : [      1.01857e-005 ]
6356 : [      1.07547e-005 ]
6357 : [      1.02421e-005 ]
6358 : [      1.01159e-005 ]
6359 : [      9.77983e-006 ]
6360 : [      9.93754e-006 ]
6361 : [      1.07722e-005 ]
6362 : [      9.84268e-006 ]
6363 : [      9.88783e-006 ]
6364 : [      1.01022e-005 ]
6365 : [      9.57967e-006 ]
6366 : [      9.90959e-006 ]
6367 : [      1.01167e-005 ]
6368 : [      1.04796e-005 ]
6369 : [      9.67606e-006 ]
6370 : [      1.0689e-005  ]
6371 : [      9.70187e-006 ]
6372 : [      1.05009e-005 ]
6373 : [      1.02038e-005 ]
6374 : [      1.01808e-005 ]
6375 : [      1.07981e-005 ]
6376 : [      9.84725e-006 ]
6377 : [      1.07379e-005 ]
6378 : [      1.03168e-005 ]
6379 : [      1.0113e-005  ]
6380 : [      9.90779e-006 ]
6381 : [      1.07028e-005 ]
6382 : [      1.09487e-005 ]
6383 : [      1.0262e-005  ]
6384 : [      1.03299e-005 ]
6385 : [      1.00011e-005 ]
6386 : [      1.11086e-005 ]
6387 : [      9.97486e-006 ]
6388 : [      1.07113e-005 ]
6389 : [      9.72681e-006 ]
6390 : [      1.00048e-005 ]
6391 : [      1.06345e-005 ]
6392 : [      1.04679e-005 ]
6393 : [      1.08534e-005 ]
6394 : [      9.88488e-006 ]
6395 : [      1.03034e-005 ]
6396 : [      9.67428e-006 ]
6397 : [      9.81233e-006 ]
6398 : [      1.01964e-005 ]
6399 : [      9.95577e-006 ]
6400 : [      1.02329e-005 ]
6401 : [      1.0148e-005  ]
6402 : [      1.03332e-005 ]
6403 : [      1.04088e-005 ]
6404 : [      1.00182e-005 ]
6405 : [      1.00844e-005 ]
6406 : [      1.01321e-005 ]
6407 : [      1.06026e-005 ]
6408 : [      1.07052e-005 ]
6409 : [      1.0424e-005  ]
6410 : [      1.03142e-005 ]
6411 : [      9.9605e-006  ]
6412 : [      1.00817e-005 ]
6413 : [      1.01862e-005 ]
6414 : [      9.91187e-006 ]
6415 : [      9.89471e-006 ]
6416 : [      1.05435e-005 ]
6417 : [      9.78931e-006 ]
6418 : [      1.06115e-005 ]
6419 : [      1.00446e-005 ]
6420 : [      1.14472e-005 ]
6421 : [      1.05527e-005 ]
6422 : [      1.09467e-005 ]
6423 : [      1.05955e-005 ]
6424 : [      1.06147e-005 ]
6425 : [      1.03636e-005 ]
6426 : [      1.07192e-005 ]
6427 : [      1.02524e-005 ]
6428 : [      1.00937e-005 ]
6429 : [      1.06181e-005 ]
6430 : [      1.00045e-005 ]
6431 : [      1.01999e-005 ]
6432 : [      9.98716e-006 ]
6433 : [      1.06515e-005 ]
6434 : [      1.06835e-005 ]
6435 : [      1.04627e-005 ]
6436 : [      1.11851e-005 ]
6437 : [      1.01802e-005 ]
6438 : [      1.05649e-005 ]
6439 : [      1.02632e-005 ]
6440 : [      1.07098e-005 ]
6441 : [      1.0249e-005  ]
6442 : [      9.93827e-006 ]
6443 : [      1.03308e-005 ]
6444 : [      9.93441e-006 ]
6445 : [      9.8142e-006  ]
6446 : [      1.11317e-005 ]
6447 : [      1.08997e-005 ]
6448 : [      9.90798e-006 ]
6449 : [      1.03158e-005 ]
6450 : [      1.03614e-005 ]
6451 : [      9.76275e-006 ]
6452 : [      1.01406e-005 ]
6453 : [      9.89912e-006 ]
6454 : [      1.0195e-005  ]
6455 : [      1.08581e-005 ]
6456 : [      9.54896e-006 ]
6457 : [      1.03367e-005 ]
6458 : [      1.03165e-005 ]
6459 : [      1.03143e-005 ]
6460 : [      1.13392e-005 ]
6461 : [      9.96185e-006 ]
6462 : [      1.07861e-005 ]
6463 : [      1.10772e-005 ]
6464 : [      1.00635e-005 ]
6465 : [      1.04364e-005 ]
6466 : [      1.0374e-005  ]
6467 : [      1.00854e-005 ]
6468 : [      1.00134e-005 ]
6469 : [      1.05094e-005 ]
6470 : [      9.92181e-006 ]
6471 : [      1.0277e-005  ]
6472 : [      9.89485e-006 ]
6473 : [      9.76943e-006 ]
6474 : [      1.0592e-005  ]
6475 : [      1.0025e-005  ]
6476 : [      1.0307e-005  ]
6477 : [      1.04839e-005 ]
6478 : [      1.00591e-005 ]
6479 : [      1.05895e-005 ]
6480 : [      9.99788e-006 ]
6481 : [      1.00702e-005 ]
6482 : [      1.05381e-005 ]
6483 : [      9.75567e-006 ]
6484 : [      9.76853e-006 ]
6485 : [      9.96285e-006 ]
6486 : [      1.05317e-005 ]
6487 : [      1.04284e-005 ]
6488 : [      1.10977e-005 ]
6489 : [      1.05596e-005 ]
6490 : [      1.01876e-005 ]
6491 : [      1.05734e-005 ]
6492 : [      9.83305e-006 ]
6493 : [      1.06459e-005 ]
6494 : [      1.0075e-005  ]
6495 : [      1.01287e-005 ]
6496 : [      1.08051e-005 ]
6497 : [      9.76285e-006 ]
6498 : [      1.01258e-005 ]
6499 : [      1.01863e-005 ]
6500 : [      1.07698e-005 ]
6501 : [      1.11788e-005 ]
6502 : [      1.00032e-005 ]
6503 : [      1.0057e-005  ]
6504 : [      1.03367e-005 ]
6505 : [      1.06567e-005 ]
6506 : [      1.09738e-005 ]
6507 : [      1.06111e-005 ]
6508 : [      9.84479e-006 ]
6509 : [      1.13843e-005 ]
6510 : [      1.025e-005   ]
6511 : [      1.07764e-005 ]
6512 : [      1.03528e-005 ]
6513 : [      1.09894e-005 ]
6514 : [      1.04142e-005 ]
6515 : [      1.0167e-005  ]
6516 : [      1.01175e-005 ]
6517 : [      9.95703e-006 ]
6518 : [      1.08e-005    ]
6519 : [      1.00553e-005 ]
6520 : [      9.80186e-006 ]
6521 : [      9.89469e-006 ]
6522 : [      1.07828e-005 ]
6523 : [      1.10269e-005 ]
6524 : [      1.01923e-005 ]
6525 : [      1.11341e-005 ]
6526 : [      9.89927e-006 ]
6527 : [      1.01644e-005 ]
6528 : [      1.04286e-005 ]
6529 : [      1.0917e-005  ]
6530 : [      9.9707e-006  ]
6531 : [      9.52648e-006 ]
6532 : [      1.04352e-005 ]
6533 : [      1.10226e-005 ]
6534 : [      1.04912e-005 ]
6535 : [      1.13788e-005 ]
6536 : [      9.79617e-006 ]
6537 : [      9.6923e-006  ]
6538 : [      9.70095e-006 ]
6539 : [      1.04297e-005 ]
6540 : [      1.02124e-005 ]
6541 : [      1.06862e-005 ]
6542 : [      1.06482e-005 ]
6543 : [      1.13231e-005 ]
6544 : [      1.07927e-005 ]
6545 : [      1.03137e-005 ]
6546 : [      1.01955e-005 ]
6547 : [      1.12806e-005 ]
6548 : [      1.0792e-005  ]
6549 : [      9.85283e-006 ]
6550 : [      9.71335e-006 ]
6551 : [      1.01581e-005 ]
6552 : [      1.02293e-005 ]
6553 : [      1.01601e-005 ]
6554 : [      1.02407e-005 ]
6555 : [      1.07327e-005 ]
6556 : [      1.01777e-005 ]
6557 : [      9.90481e-006 ]
6558 : [      1.09906e-005 ]
6559 : [      9.62315e-006 ]
6560 : [      9.97693e-006 ]
6561 : [      1.0025e-005  ]
6562 : [      1.06381e-005 ]
6563 : [      1.07237e-005 ]
6564 : [      1.0928e-005  ]
6565 : [      1.1126e-005  ]
6566 : [      1.07232e-005 ]
6567 : [      1.11377e-005 ]
6568 : [      1.14342e-005 ]
6569 : [      1.11746e-005 ]
6570 : [      1.00995e-005 ]
6571 : [      9.77772e-006 ]
6572 : [      1.0134e-005  ]
6573 : [      1.02424e-005 ]
6574 : [      1.01921e-005 ]
6575 : [      1.0996e-005  ]
6576 : [      9.87384e-006 ]
6577 : [      1.05563e-005 ]
6578 : [      1.12935e-005 ]
6579 : [      9.79732e-006 ]
6580 : [      1.06311e-005 ]
6581 : [      1.03108e-005 ]
6582 : [      1.08173e-005 ]
6583 : [      9.9588e-006  ]
6584 : [      9.68586e-006 ]
6585 : [      1.02255e-005 ]
6586 : [      9.88697e-006 ]
6587 : [      9.91926e-006 ]
6588 : [      9.93398e-006 ]
6589 : [      1.14787e-005 ]
6590 : [      1.02218e-005 ]
6591 : [      9.81785e-006 ]
6592 : [      1.01706e-005 ]
6593 : [      1.0228e-005  ]
6594 : [      9.72325e-006 ]
6595 : [      1.01258e-005 ]
6596 : [      1.03391e-005 ]
6597 : [      1.00311e-005 ]
6598 : [      1.00766e-005 ]
6599 : [      1.00059e-005 ]
6600 : [      1.10488e-005 ]
6601 : [      1.01622e-005 ]
6602 : [      1.02142e-005 ]
6603 : [      1.00798e-005 ]
6604 : [      1.01316e-005 ]
6605 : [      9.83033e-006 ]
6606 : [      9.88657e-006 ]
6607 : [      1.0433e-005  ]
6608 : [      1.06346e-005 ]
6609 : [      1.02482e-005 ]
6610 : [      1.00622e-005 ]
6611 : [      9.69506e-006 ]
6612 : [      9.81062e-006 ]
6613 : [      1.09692e-005 ]
6614 : [      1.01143e-005 ]
6615 : [      1.04274e-005 ]
6616 : [      1.05997e-005 ]
6617 : [      1.08187e-005 ]
6618 : [      1.02412e-005 ]
6619 : [      1.0664e-005  ]
6620 : [      1.05031e-005 ]
6621 : [      9.66404e-006 ]
6622 : [      1.00315e-005 ]
6623 : [      1.01623e-005 ]
6624 : [      9.89834e-006 ]
6625 : [      1.09474e-005 ]
6626 : [      1.0503e-005  ]
6627 : [      1.08454e-005 ]
6628 : [      1.01476e-005 ]
6629 : [      1.09613e-005 ]
6630 : [      1.00917e-005 ]
6631 : [      1.07042e-005 ]
6632 : [      9.74505e-006 ]
6633 : [      1.05863e-005 ]
6634 : [      1.01256e-005 ]
6635 : [      1.13179e-005 ]
6636 : [      1.01281e-005 ]
6637 : [      1.01703e-005 ]
6638 : [      1.02074e-005 ]
6639 : [      1.07697e-005 ]
6640 : [      1.03922e-005 ]
6641 : [      9.83549e-006 ]
6642 : [      9.92798e-006 ]
6643 : [      9.67724e-006 ]
6644 : [      1.12485e-005 ]
6645 : [      9.89137e-006 ]
6646 : [      1.04787e-005 ]
6647 : [      1.01388e-005 ]
6648 : [      9.78538e-006 ]
6649 : [      1.09385e-005 ]
6650 : [      1.03974e-005 ]
6651 : [      9.88486e-006 ]
6652 : [      9.93091e-006 ]
6653 : [      1.01937e-005 ]
6654 : [      1.08905e-005 ]
6655 : [      1.00949e-005 ]
6656 : [      1.05362e-005 ]
6657 : [      9.88103e-006 ]
6658 : [      1.06026e-005 ]
6659 : [      1.04863e-005 ]
6660 : [      1.05569e-005 ]
6661 : [      1.02201e-005 ]
6662 : [      9.88287e-006 ]
6663 : [      9.96711e-006 ]
6664 : [      1.1033e-005  ]
6665 : [      1.0138e-005  ]
6666 : [      9.63893e-006 ]
6667 : [      1.09085e-005 ]
6668 : [      1.022e-005   ]
6669 : [      9.83856e-006 ]
6670 : [      9.52203e-006 ]
6671 : [      1.01038e-005 ]
6672 : [      1.14052e-005 ]
6673 : [      1.07578e-005 ]
6674 : [      1.02546e-005 ]
6675 : [      1.04591e-005 ]
6676 : [      1.04503e-005 ]
6677 : [      9.97799e-006 ]
6678 : [      1.02754e-005 ]
6679 : [      1.03915e-005 ]
6680 : [      1.11065e-005 ]
6681 : [      1.01996e-005 ]
6682 : [      1.02203e-005 ]
6683 : [      9.96827e-006 ]
6684 : [      9.87106e-006 ]
6685 : [      1.0714e-005  ]
6686 : [      9.80228e-006 ]
6687 : [      9.92219e-006 ]
6688 : [      1.03243e-005 ]
6689 : [      1.08404e-005 ]
6690 : [      9.79053e-006 ]
6691 : [      1.08829e-005 ]
6692 : [      1.01105e-005 ]
6693 : [      9.56539e-006 ]
6694 : [      1.02315e-005 ]
6695 : [      1.0175e-005  ]
6696 : [      9.74279e-006 ]
6697 : [      1.04222e-005 ]
6698 : [      1.0347e-005  ]
6699 : [      9.83983e-006 ]
6700 : [      9.80021e-006 ]
6701 : [      1.0339e-005  ]
6702 : [      9.95022e-006 ]
6703 : [      1.04975e-005 ]
6704 : [      1.04252e-005 ]
6705 : [      1.03948e-005 ]
6706 : [      1.08063e-005 ]
6707 : [      1.0436e-005  ]
6708 : [      1.01397e-005 ]
6709 : [      1.06057e-005 ]
6710 : [      1.00165e-005 ]
6711 : [      9.96032e-006 ]
6712 : [      1.09159e-005 ]
6713 : [      1.01035e-005 ]
6714 : [      1.11185e-005 ]
6715 : [      1.06104e-005 ]
6716 : [      9.705e-006   ]
6717 : [      1.01737e-005 ]
6718 : [      1.10391e-005 ]
6719 : [      1.01525e-005 ]
6720 : [      1.02878e-005 ]
6721 : [      9.57237e-006 ]
6722 : [      9.64163e-006 ]
6723 : [      1.08071e-005 ]
6724 : [      1.01028e-005 ]
6725 : [      1.00107e-005 ]
6726 : [      9.61149e-006 ]
6727 : [      1.07415e-005 ]
6728 : [      1.07692e-005 ]
6729 : [      1.04166e-005 ]
6730 : [      1.06007e-005 ]
6731 : [      1.02077e-005 ]
6732 : [      1.03222e-005 ]
6733 : [      1.02723e-005 ]
6734 : [      1.03576e-005 ]
6735 : [      1.03224e-005 ]
6736 : [      1.01719e-005 ]
6737 : [      9.8557e-006  ]
6738 : [      9.86652e-006 ]
6739 : [      1.10176e-005 ]
6740 : [      1.10127e-005 ]
6741 : [      1.00126e-005 ]
6742 : [      9.95536e-006 ]
6743 : [      9.91194e-006 ]
6744 : [      9.66088e-006 ]
6745 : [      1.09504e-005 ]
6746 : [      9.99023e-006 ]
6747 : [      9.90144e-006 ]
6748 : [      9.88057e-006 ]
6749 : [      9.8911e-006  ]
6750 : [      1.00169e-005 ]
6751 : [      1.11675e-005 ]
6752 : [      9.92596e-006 ]
6753 : [      1.05988e-005 ]
6754 : [      1.08803e-005 ]
6755 : [      1.0036e-005  ]
6756 : [      1.06865e-005 ]
6757 : [      1.03266e-005 ]
6758 : [      1.08823e-005 ]
6759 : [      9.83811e-006 ]
6760 : [      1.00339e-005 ]
6761 : [      1.03116e-005 ]
6762 : [      1.0341e-005  ]
6763 : [      1.06266e-005 ]
6764 : [      9.83554e-006 ]
6765 : [      1.11238e-005 ]
6766 : [      1.07207e-005 ]
6767 : [      1.09727e-005 ]
6768 : [      1.05756e-005 ]
6769 : [      1.11266e-005 ]
6770 : [      1.08571e-005 ]
6771 : [      1.01486e-005 ]
6772 : [      9.8962e-006  ]
6773 : [      1.02157e-005 ]
6774 : [      9.97429e-006 ]
6775 : [      1.02352e-005 ]
6776 : [      1.06796e-005 ]
6777 : [      1.06107e-005 ]
6778 : [      1.07479e-005 ]
6779 : [      1.00522e-005 ]
6780 : [      1.0242e-005  ]
6781 : [      1.01888e-005 ]
6782 : [      9.73519e-006 ]
6783 : [      1.06697e-005 ]
6784 : [      1.0923e-005  ]
6785 : [      1.09588e-005 ]
6786 : [      1.09887e-005 ]
6787 : [      9.96822e-006 ]
6788 : [      1.01695e-005 ]
6789 : [      9.81047e-006 ]
6790 : [      1.09181e-005 ]
6791 : [      1.02369e-005 ]
6792 : [      1.08799e-005 ]
6793 : [      9.73948e-006 ]
6794 : [      1.0908e-005  ]
6795 : [      1.01848e-005 ]
6796 : [      9.61699e-006 ]
6797 : [      1.0408e-005  ]
6798 : [      1.07628e-005 ]
6799 : [      1.04892e-005 ]
6800 : [      1.07097e-005 ]
6801 : [      1.00067e-005 ]
6802 : [      1.07589e-005 ]
6803 : [      9.65343e-006 ]
6804 : [      1.05437e-005 ]
6805 : [      1.01824e-005 ]
6806 : [      1.00558e-005 ]
6807 : [      1.06715e-005 ]
6808 : [      9.93581e-006 ]
6809 : [      1.03741e-005 ]
6810 : [      1.01105e-005 ]
6811 : [      9.91475e-006 ]
6812 : [      9.7425e-006  ]
6813 : [      1.06735e-005 ]
6814 : [      9.59289e-006 ]
6815 : [      1.03775e-005 ]
6816 : [      9.96634e-006 ]
6817 : [      9.80828e-006 ]
6818 : [      1.09199e-005 ]
6819 : [      1.02149e-005 ]
6820 : [      1.06451e-005 ]
6821 : [      1.06096e-005 ]
6822 : [      9.75523e-006 ]
6823 : [      1.00874e-005 ]
6824 : [      9.97753e-006 ]
6825 : [      1.01214e-005 ]
6826 : [      1.09012e-005 ]
6827 : [      1.064e-005   ]
6828 : [      1.07632e-005 ]
6829 : [      1.0856e-005  ]
6830 : [      1.06332e-005 ]
6831 : [      1.00326e-005 ]
6832 : [      1.03763e-005 ]
6833 : [      1.00208e-005 ]
6834 : [      1.00497e-005 ]
6835 : [      9.92018e-006 ]
6836 : [      1.02754e-005 ]
6837 : [      9.86798e-006 ]
6838 : [      9.84046e-006 ]
6839 : [      1.0306e-005  ]
6840 : [      1.02879e-005 ]
6841 : [      1.07801e-005 ]
6842 : [      1.02981e-005 ]
6843 : [      1.02098e-005 ]
6844 : [      9.81889e-006 ]
6845 : [      1.02581e-005 ]
6846 : [      1.02308e-005 ]
6847 : [      1.0199e-005  ]
6848 : [      1.0104e-005  ]
6849 : [      1.05749e-005 ]
6850 : [      1.04896e-005 ]
6851 : [      1.00678e-005 ]
6852 : [      1.09522e-005 ]
6853 : [      9.98054e-006 ]
6854 : [      9.90827e-006 ]
6855 : [      9.87132e-006 ]
6856 : [      1.01174e-005 ]
6857 : [      1.00419e-005 ]
6858 : [      1.05947e-005 ]
6859 : [      1.07886e-005 ]
6860 : [      1.13984e-005 ]
6861 : [      9.87686e-006 ]
6862 : [      1.00173e-005 ]
6863 : [      1.0152e-005  ]
6864 : [      9.64929e-006 ]
6865 : [      1.01501e-005 ]
6866 : [      1.05604e-005 ]
6867 : [      1.01379e-005 ]
6868 : [      1.04968e-005 ]
6869 : [      9.70621e-006 ]
6870 : [      9.89133e-006 ]
6871 : [      1.11124e-005 ]
6872 : [      1.09524e-005 ]
6873 : [      1.0887e-005  ]
6874 : [      1.01105e-005 ]
6875 : [      1.03782e-005 ]
6876 : [      9.85728e-006 ]
6877 : [      9.96252e-006 ]
6878 : [      1.01521e-005 ]
6879 : [      9.61315e-006 ]
6880 : [      9.97452e-006 ]
6881 : [      9.90887e-006 ]
6882 : [      1.00793e-005 ]
6883 : [      1.0787e-005  ]
6884 : [      1.04202e-005 ]
6885 : [      1.0693e-005  ]
6886 : [      1.0301e-005  ]
6887 : [      1.0483e-005  ]
6888 : [      1.00296e-005 ]
6889 : [      1.06617e-005 ]
6890 : [      9.63164e-006 ]
6891 : [      9.59606e-006 ]
6892 : [      1.04366e-005 ]
6893 : [      9.97419e-006 ]
6894 : [      1.0539e-005  ]
6895 : [      1.00387e-005 ]
6896 : [      9.93872e-006 ]
6897 : [      9.74323e-006 ]
6898 : [      1.02745e-005 ]
6899 : [      1.05657e-005 ]
6900 : [      1.01057e-005 ]
6901 : [      1.03149e-005 ]
6902 : [      1.00671e-005 ]
6903 : [      1.05422e-005 ]
6904 : [      1.03804e-005 ]
6905 : [      1.07529e-005 ]
6906 : [      1.04899e-005 ]
6907 : [      1.00423e-005 ]
6908 : [      1.08581e-005 ]
6909 : [      9.75895e-006 ]
6910 : [      1.04031e-005 ]
6911 : [      1.10689e-005 ]
6912 : [      1.02519e-005 ]
6913 : [      9.9049e-006  ]
6914 : [      1.07516e-005 ]
6915 : [      1.07712e-005 ]
6916 : [      1.03418e-005 ]
6917 : [      9.78267e-006 ]
6918 : [      1.02632e-005 ]
6919 : [      1.07867e-005 ]
6920 : [      9.87417e-006 ]
6921 : [      1.00933e-005 ]
6922 : [      1.07312e-005 ]
6923 : [      1.00713e-005 ]
6924 : [      1.00282e-005 ]
6925 : [      1.00728e-005 ]
6926 : [      1.03862e-005 ]
6927 : [      1.01783e-005 ]
6928 : [      9.88449e-006 ]
6929 : [      9.53311e-006 ]
6930 : [      1.00244e-005 ]
6931 : [      1.01758e-005 ]
6932 : [      9.91228e-006 ]
6933 : [      1.05818e-005 ]
6934 : [      1.03019e-005 ]
6935 : [      9.98947e-006 ]
6936 : [      1.08589e-005 ]
6937 : [      1.00162e-005 ]
6938 : [      1.01607e-005 ]
6939 : [      1.01128e-005 ]
6940 : [      1.07305e-005 ]
6941 : [      9.91936e-006 ]
6942 : [      1.07722e-005 ]
6943 : [      9.84002e-006 ]
6944 : [      1.07803e-005 ]
6945 : [      1.07279e-005 ]
6946 : [      1.00877e-005 ]
6947 : [      9.52704e-006 ]
6948 : [      1.07368e-005 ]
6949 : [      9.76662e-006 ]
6950 : [      1.13489e-005 ]
6951 : [      9.91891e-006 ]
6952 : [      1.00863e-005 ]
6953 : [      1.10906e-005 ]
6954 : [      9.99937e-006 ]
6955 : [      9.91184e-006 ]
6956 : [      1.11559e-005 ]
6957 : [      1.02263e-005 ]
6958 : [      9.56666e-006 ]
6959 : [      1.03084e-005 ]
6960 : [      1.05124e-005 ]
6961 : [      9.85621e-006 ]
6962 : [      1.04492e-005 ]
6963 : [      1.02409e-005 ]
6964 : [      1.01648e-005 ]
6965 : [      1.05218e-005 ]
6966 : [      9.9769e-006  ]
6967 : [      1.00749e-005 ]
6968 : [      1.09805e-005 ]
6969 : [      1.06205e-005 ]
6970 : [      1.0292e-005  ]
6971 : [      1.00825e-005 ]
6972 : [      1.07317e-005 ]
6973 : [      1.0533e-005  ]
6974 : [      1.1178e-005  ]
6975 : [      9.68293e-006 ]
6976 : [      9.94724e-006 ]
6977 : [      1.0003e-005  ]
6978 : [      1.01782e-005 ]
6979 : [      9.84018e-006 ]
6980 : [      1.07404e-005 ]
6981 : [      9.89526e-006 ]
6982 : [      9.82733e-006 ]
6983 : [      9.94404e-006 ]
6984 : [      1.05193e-005 ]
6985 : [      9.93239e-006 ]
6986 : [      1.00024e-005 ]
6987 : [      1.04351e-005 ]
6988 : [      1.1133e-005  ]
6989 : [      1.00029e-005 ]
6990 : [      1.09341e-005 ]
6991 : [      1.05534e-005 ]
6992 : [      1.01698e-005 ]
6993 : [      1.01818e-005 ]
6994 : [      1.04393e-005 ]
6995 : [      9.90778e-006 ]
6996 : [      9.75841e-006 ]
6997 : [      1.09578e-005 ]
6998 : [      1.12471e-005 ]
6999 : [      9.73291e-006 ]
7000 : [      9.95541e-006 ]
7001 : [      1.04796e-005 ]
7002 : [      9.79254e-006 ]
7003 : [      1.09691e-005 ]
7004 : [      1.01595e-005 ]
7005 : [      1.04717e-005 ]
7006 : [      1.00562e-005 ]
7007 : [      1.03941e-005 ]
7008 : [      1.14795e-005 ]
7009 : [      1.02444e-005 ]
7010 : [      1.13873e-005 ]
7011 : [      1.07237e-005 ]
7012 : [      1.00978e-005 ]
7013 : [      9.75541e-006 ]
7014 : [      9.7413e-006  ]
7015 : [      1.03741e-005 ]
7016 : [      9.62156e-006 ]
7017 : [      9.77346e-006 ]
7018 : [      1.02367e-005 ]
7019 : [      1.02659e-005 ]
7020 : [      1.02424e-005 ]
7021 : [      9.82374e-006 ]
7022 : [      1.07845e-005 ]
7023 : [      9.84163e-006 ]
7024 : [      1.02381e-005 ]
7025 : [      9.6498e-006  ]
7026 : [      1.14793e-005 ]
7027 : [      1.00953e-005 ]
7028 : [      1.03249e-005 ]
7029 : [      1.0509e-005  ]
7030 : [      1.06028e-005 ]
7031 : [      9.98138e-006 ]
7032 : [      1.05676e-005 ]
7033 : [      1.05154e-005 ]
7034 : [      1.06267e-005 ]
7035 : [      9.93447e-006 ]
7036 : [      9.96299e-006 ]
7037 : [      1.01674e-005 ]
7038 : [      1.10525e-005 ]
7039 : [      9.65503e-006 ]
7040 : [      1.04249e-005 ]
7041 : [      9.74929e-006 ]
7042 : [      1.01113e-005 ]
7043 : [      1.05465e-005 ]
7044 : [      1.05632e-005 ]
7045 : [      1.04685e-005 ]
7046 : [      9.72937e-006 ]
7047 : [      1.00348e-005 ]
7048 : [      1.05392e-005 ]
7049 : [      1.10686e-005 ]
7050 : [      1.0244e-005  ]
7051 : [      1.09863e-005 ]
7052 : [      1.02871e-005 ]
7053 : [      1.09598e-005 ]
7054 : [      1.00413e-005 ]
7055 : [      1.02676e-005 ]
7056 : [      9.7546e-006  ]
7057 : [      9.81618e-006 ]
7058 : [      9.86119e-006 ]
7059 : [      1.12034e-005 ]
7060 : [      1.01511e-005 ]
7061 : [      1.01527e-005 ]
7062 : [      1.08371e-005 ]
7063 : [      1.09946e-005 ]
7064 : [      9.99799e-006 ]
7065 : [      9.79965e-006 ]
7066 : [      1.0103e-005  ]
7067 : [      9.95586e-006 ]
7068 : [      1.13724e-005 ]
7069 : [      1.0797e-005  ]
7070 : [      1.01076e-005 ]
7071 : [      1.0163e-005  ]
7072 : [      1.02819e-005 ]
7073 : [      1.01096e-005 ]
7074 : [      1.02694e-005 ]
7075 : [      1.04555e-005 ]
7076 : [      1.06916e-005 ]
7077 : [      1.06174e-005 ]
7078 : [      1.04542e-005 ]
7079 : [      1.07292e-005 ]
7080 : [      1.02904e-005 ]
7081 : [      9.80641e-006 ]
7082 : [      9.44428e-006 ]
7083 : [      1.09604e-005 ]
7084 : [      9.93908e-006 ]
7085 : [      1.00734e-005 ]
7086 : [      1.14323e-005 ]
7087 : [      9.79607e-006 ]
7088 : [      1.00494e-005 ]
7089 : [      9.7163e-006  ]
7090 : [      1.08892e-005 ]
7091 : [      9.77348e-006 ]
7092 : [      9.97165e-006 ]
7093 : [      1.02651e-005 ]
7094 : [      1.01641e-005 ]
7095 : [      9.87209e-006 ]
7096 : [      1.01731e-005 ]
7097 : [      9.94602e-006 ]
7098 : [      1.12119e-005 ]
7099 : [      1.01891e-005 ]
7100 : [      1.00357e-005 ]
7101 : [      9.87937e-006 ]
7102 : [      1.01414e-005 ]
7103 : [      1.03516e-005 ]
7104 : [      1.00324e-005 ]
7105 : [      9.92883e-006 ]
7106 : [      1.04834e-005 ]
7107 : [      1.02666e-005 ]
7108 : [      1.02947e-005 ]
7109 : [      1.0117e-005  ]
7110 : [      1.04438e-005 ]
7111 : [      1.012e-005   ]
7112 : [      1.05274e-005 ]
7113 : [      9.97889e-006 ]
7114 : [      1.1154e-005  ]
7115 : [      1.07734e-005 ]
7116 : [      1.01345e-005 ]
7117 : [      1.06951e-005 ]
7118 : [      1.0962e-005  ]
7119 : [      9.64378e-006 ]
7120 : [      1.04684e-005 ]
7121 : [      1.0723e-005  ]
7122 : [      9.92228e-006 ]
7123 : [      1.00737e-005 ]
7124 : [      9.86048e-006 ]
7125 : [      1.08423e-005 ]
7126 : [      1.02239e-005 ]
7127 : [      1.03688e-005 ]
7128 : [      1.0868e-005  ]
7129 : [      1.03844e-005 ]
7130 : [      1.00514e-005 ]
7131 : [      9.76448e-006 ]
7132 : [      1.00951e-005 ]
7133 : [      1.03174e-005 ]
7134 : [      9.99857e-006 ]
7135 : [      1.08284e-005 ]
7136 : [      1.01235e-005 ]
7137 : [      1.05137e-005 ]
7138 : [      9.66931e-006 ]
7139 : [      1.03024e-005 ]
7140 : [      1.00909e-005 ]
7141 : [      1.0496e-005  ]
7142 : [      1.05153e-005 ]
7143 : [      1.03942e-005 ]
7144 : [      1.01168e-005 ]
7145 : [      9.8528e-006  ]
7146 : [      9.63086e-006 ]
7147 : [      1.02414e-005 ]
7148 : [      9.94626e-006 ]
7149 : [      1.02554e-005 ]
7150 : [      1.07598e-005 ]
7151 : [      1.03104e-005 ]
7152 : [      1.07098e-005 ]
7153 : [      1.01167e-005 ]
7154 : [      9.614e-006   ]
7155 : [      1.07658e-005 ]
7156 : [      9.85635e-006 ]
7157 : [      1.02743e-005 ]
7158 : [      1.03006e-005 ]
7159 : [      1.05524e-005 ]
7160 : [      1.05819e-005 ]
7161 : [      1.00369e-005 ]
7162 : [      9.95541e-006 ]
7163 : [      1.05145e-005 ]
7164 : [      9.88357e-006 ]
7165 : [      1.0038e-005  ]
7166 : [      1.07795e-005 ]
7167 : [      1.05856e-005 ]
7168 : [      9.78826e-006 ]
7169 : [      9.52063e-006 ]
7170 : [      1.10246e-005 ]
7171 : [      1.01626e-005 ]
7172 : [      9.85665e-006 ]
7173 : [      1.07617e-005 ]
7174 : [      9.89327e-006 ]
7175 : [      1.02145e-005 ]
7176 : [      1.11368e-005 ]
7177 : [      1.04967e-005 ]
7178 : [      9.70787e-006 ]
7179 : [      9.84923e-006 ]
7180 : [      9.98109e-006 ]
7181 : [      9.8323e-006  ]
7182 : [      1.02752e-005 ]
7183 : [      1.03709e-005 ]
7184 : [      1.03629e-005 ]
7185 : [      1.0161e-005  ]
7186 : [      1.07539e-005 ]
7187 : [      1.02755e-005 ]
7188 : [      1.06833e-005 ]
7189 : [      9.77545e-006 ]
7190 : [      1.10842e-005 ]
7191 : [      1.04639e-005 ]
7192 : [      1.06519e-005 ]
7193 : [      1.01999e-005 ]
7194 : [      9.96079e-006 ]
7195 : [      9.96963e-006 ]
7196 : [      1.06454e-005 ]
7197 : [      1.06114e-005 ]
7198 : [      1.0618e-005  ]
7199 : [      1.00415e-005 ]
7200 : [      1.00862e-005 ]
7201 : [      1.08251e-005 ]
7202 : [      9.95104e-006 ]
7203 : [      1.01385e-005 ]
7204 : [      1.04651e-005 ]
7205 : [      1.00534e-005 ]
7206 : [      1.03623e-005 ]
7207 : [      1.08221e-005 ]
7208 : [      1.0242e-005  ]
7209 : [      1.04586e-005 ]
7210 : [      9.99744e-006 ]
7211 : [      1.01253e-005 ]
7212 : [      1.03774e-005 ]
7213 : [      1.03827e-005 ]
7214 : [      1.03956e-005 ]
7215 : [      1.1348e-005  ]
7216 : [      9.86562e-006 ]
7217 : [      9.88746e-006 ]
7218 : [      1.08579e-005 ]
7219 : [      1.12879e-005 ]
7220 : [      1.10506e-005 ]
7221 : [      1.0639e-005  ]
7222 : [      1.01311e-005 ]
7223 : [      9.55965e-006 ]
7224 : [      1.05441e-005 ]
7225 : [      1.00026e-005 ]
7226 : [      1.07506e-005 ]
7227 : [      9.87585e-006 ]
7228 : [      1.02965e-005 ]
7229 : [      1.0515e-005  ]
7230 : [      9.76848e-006 ]
7231 : [      1.09074e-005 ]
7232 : [      1.01135e-005 ]
7233 : [      1.11347e-005 ]
7234 : [      1.04233e-005 ]
7235 : [      1.03391e-005 ]
7236 : [      9.77087e-006 ]
7237 : [      1.12014e-005 ]
7238 : [      1.00518e-005 ]
7239 : [      1.01782e-005 ]
7240 : [      9.80913e-006 ]
7241 : [      1.06836e-005 ]
7242 : [      9.96315e-006 ]
7243 : [      1.01856e-005 ]
7244 : [      9.93825e-006 ]
7245 : [      1.03316e-005 ]
7246 : [      9.9811e-006  ]
7247 : [      1.07481e-005 ]
7248 : [      1.00939e-005 ]
7249 : [      1.01739e-005 ]
7250 : [      1.03037e-005 ]
7251 : [      9.90893e-006 ]
7252 : [      9.8007e-006  ]
7253 : [      1.01315e-005 ]
7254 : [      1.00901e-005 ]
7255 : [      1.00829e-005 ]
7256 : [      9.93472e-006 ]
7257 : [      1.04962e-005 ]
7258 : [      9.96833e-006 ]
7259 : [      1.03169e-005 ]
7260 : [      1.09572e-005 ]
7261 : [      9.81568e-006 ]
7262 : [      9.63972e-006 ]
7263 : [      1.12124e-005 ]
7264 : [      1.03376e-005 ]
7265 : [      9.77461e-006 ]
7266 : [      1.01104e-005 ]
7267 : [      1.02283e-005 ]
7268 : [      1.02569e-005 ]
7269 : [      1.01463e-005 ]
7270 : [      1.05715e-005 ]
7271 : [      1.03774e-005 ]
7272 : [      9.48982e-006 ]
7273 : [      9.73964e-006 ]
7274 : [      1.09237e-005 ]
7275 : [      1.03974e-005 ]
7276 : [      1.09827e-005 ]
7277 : [      1.11463e-005 ]
7278 : [      1.06584e-005 ]
7279 : [      1.05522e-005 ]
7280 : [      1.02842e-005 ]
7281 : [      1.09351e-005 ]
7282 : [      1.04356e-005 ]
7283 : [      1.04326e-005 ]
7284 : [      1.04392e-005 ]
7285 : [      1.07715e-005 ]
7286 : [      1.02856e-005 ]
7287 : [      1.01304e-005 ]
7288 : [      1.03896e-005 ]
7289 : [      9.7772e-006  ]
7290 : [      1.04629e-005 ]
7291 : [      9.75093e-006 ]
7292 : [      1.09272e-005 ]
7293 : [      9.8894e-006  ]
7294 : [      1.03462e-005 ]
7295 : [      1.01178e-005 ]
7296 : [      1.06766e-005 ]
7297 : [      1.02548e-005 ]
7298 : [      1.05056e-005 ]
7299 : [      1.14622e-005 ]
7300 : [      1.09652e-005 ]
7301 : [      1.01945e-005 ]
7302 : [      9.79131e-006 ]
7303 : [      1.04135e-005 ]
7304 : [      1.01164e-005 ]
7305 : [      9.77638e-006 ]
7306 : [      9.86792e-006 ]
7307 : [      9.66787e-006 ]
7308 : [      9.84708e-006 ]
7309 : [      9.84583e-006 ]
7310 : [      1.02528e-005 ]
7311 : [      1.10101e-005 ]
7312 : [      1.01307e-005 ]
7313 : [      1.09984e-005 ]
7314 : [      1.01667e-005 ]
7315 : [      1.07508e-005 ]
7316 : [      1.06034e-005 ]
7317 : [      1.06691e-005 ]
7318 : [      1.05229e-005 ]
7319 : [      1.04887e-005 ]
7320 : [      1.10443e-005 ]
7321 : [      1.05669e-005 ]
7322 : [      1.03133e-005 ]
7323 : [      9.93945e-006 ]
7324 : [      1.03675e-005 ]
7325 : [      1.00937e-005 ]
7326 : [      1.02352e-005 ]
7327 : [      1.00293e-005 ]
7328 : [      1.0214e-005  ]
7329 : [      1.05273e-005 ]
7330 : [      1.04163e-005 ]
7331 : [      9.79416e-006 ]
7332 : [      1.09621e-005 ]
7333 : [      1.07438e-005 ]
7334 : [      9.94302e-006 ]
7335 : [      9.98195e-006 ]
7336 : [      1.07305e-005 ]
7337 : [      9.74105e-006 ]
7338 : [      9.66188e-006 ]
7339 : [      1.07169e-005 ]
7340 : [ 1e-005            ]
7341 : [      1.13463e-005 ]
7342 : [      1.06775e-005 ]
7343 : [      1.00507e-005 ]
7344 : [      1.00389e-005 ]
7345 : [      9.89621e-006 ]
7346 : [      1.01423e-005 ]
7347 : [      1.02871e-005 ]
7348 : [      9.68588e-006 ]
7349 : [      1.12752e-005 ]
7350 : [      9.90608e-006 ]
7351 : [      1.15889e-005 ]
7352 : [      1.02e-005    ]
7353 : [      1.13628e-005 ]
7354 : [      1.04719e-005 ]
7355 : [      1.02866e-005 ]
7356 : [      9.82031e-006 ]
7357 : [      9.67581e-006 ]
7358 : [      9.60739e-006 ]
7359 : [      9.97687e-006 ]
7360 : [      1.12167e-005 ]
7361 : [      9.95101e-006 ]
7362 : [      1.00307e-005 ]
7363 : [      9.59342e-006 ]
7364 : [      1.09198e-005 ]
7365 : [      1.05296e-005 ]
7366 : [      9.97582e-006 ]
7367 : [      1.06905e-005 ]
7368 : [      9.9463e-006  ]
7369 : [      1.12556e-005 ]
7370 : [      9.796e-006   ]
7371 : [      1.08811e-005 ]
7372 : [      1.01909e-005 ]
7373 : [      1.06377e-005 ]
7374 : [      9.78877e-006 ]
7375 : [      9.68765e-006 ]
7376 : [      1.05584e-005 ]
7377 : [      1.11262e-005 ]
7378 : [      1.07663e-005 ]
7379 : [      1.08024e-005 ]
7380 : [      1.03589e-005 ]
7381 : [      1.05468e-005 ]
7382 : [      1.04024e-005 ]
7383 : [      1.04134e-005 ]
7384 : [      1.07786e-005 ]
7385 : [      9.71265e-006 ]
7386 : [      1.05146e-005 ]
7387 : [      1.03895e-005 ]
7388 : [      9.69501e-006 ]
7389 : [      1.09309e-005 ]
7390 : [      1.01837e-005 ]
7391 : [      1.04991e-005 ]
7392 : [      1.06128e-005 ]
7393 : [      1.03174e-005 ]
7394 : [      9.93875e-006 ]
7395 : [      9.92534e-006 ]
7396 : [      1.01203e-005 ]
7397 : [      1.00176e-005 ]
7398 : [      9.91497e-006 ]
7399 : [      1.06728e-005 ]
7400 : [      1.05532e-005 ]
7401 : [      9.81737e-006 ]
7402 : [      1.03239e-005 ]
7403 : [      1.03505e-005 ]
7404 : [      9.97096e-006 ]
7405 : [      1.1382e-005  ]
7406 : [      9.64382e-006 ]
7407 : [      9.82435e-006 ]
7408 : [      9.78157e-006 ]
7409 : [      1.10604e-005 ]
7410 : [      9.91742e-006 ]
7411 : [      1.03684e-005 ]
7412 : [      9.92884e-006 ]
7413 : [      1.01847e-005 ]
7414 : [      9.93453e-006 ]
7415 : [      1.02556e-005 ]
7416 : [      1.02247e-005 ]
7417 : [      9.80784e-006 ]
7418 : [      1.04204e-005 ]
7419 : [      9.88449e-006 ]
7420 : [      1.06071e-005 ]
7421 : [      1.04084e-005 ]
7422 : [      9.88252e-006 ]
7423 : [      9.7849e-006  ]
7424 : [      9.68763e-006 ]
7425 : [      1.03874e-005 ]
7426 : [      1.0394e-005  ]
7427 : [      9.87979e-006 ]
7428 : [      1.03028e-005 ]
7429 : [      1.05136e-005 ]
7430 : [      1.05959e-005 ]
7431 : [      9.97474e-006 ]
7432 : [      9.94441e-006 ]
7433 : [      1.11329e-005 ]
7434 : [      1.03893e-005 ]
7435 : [      9.77438e-006 ]
7436 : [      1.13698e-005 ]
7437 : [      1.05359e-005 ]
7438 : [      1.05584e-005 ]
7439 : [      1.08717e-005 ]
7440 : [      1.06301e-005 ]
7441 : [      1.01924e-005 ]
7442 : [      1.0286e-005  ]
7443 : [      1.14248e-005 ]
7444 : [      9.75446e-006 ]
7445 : [      9.55276e-006 ]
7446 : [      1.08399e-005 ]
7447 : [      1.01444e-005 ]
7448 : [      1.03784e-005 ]
7449 : [      1.05903e-005 ]
7450 : [      9.89337e-006 ]
7451 : [      1.06487e-005 ]
7452 : [      1.04319e-005 ]
7453 : [      9.86117e-006 ]
7454 : [      1.03923e-005 ]
7455 : [      9.73303e-006 ]
7456 : [      1.07065e-005 ]
7457 : [      1.10928e-005 ]
7458 : [      9.65326e-006 ]
7459 : [      1.08148e-005 ]
7460 : [      1.0274e-005  ]
7461 : [      1.04524e-005 ]
7462 : [      9.74007e-006 ]
7463 : [      9.81676e-006 ]
7464 : [      1.02565e-005 ]
7465 : [      1.06887e-005 ]
7466 : [      1.04998e-005 ]
7467 : [      1.00558e-005 ]
7468 : [      1.02531e-005 ]
7469 : [      1.03828e-005 ]
7470 : [      1.12363e-005 ]
7471 : [      9.72452e-006 ]
7472 : [      9.84076e-006 ]
7473 : [      1.053e-005   ]
7474 : [      1.0172e-005  ]
7475 : [      1.01738e-005 ]
7476 : [      1.03033e-005 ]
7477 : [      1.00776e-005 ]
7478 : [      1.06719e-005 ]
7479 : [      1.04194e-005 ]
7480 : [      1.07775e-005 ]
7481 : [      1.0676e-005  ]
7482 : [      1.00384e-005 ]
7483 : [      1.13752e-005 ]
7484 : [      1.01367e-005 ]
7485 : [      9.98449e-006 ]
7486 : [      1.04588e-005 ]
7487 : [      1.03677e-005 ]
7488 : [      1.06119e-005 ]
7489 : [      1.0208e-005  ]
7490 : [      1.03853e-005 ]
7491 : [      9.88413e-006 ]
7492 : [      1.02983e-005 ]
7493 : [      1.04241e-005 ]
7494 : [      1.01946e-005 ]
7495 : [      9.96275e-006 ]
7496 : [      1.12344e-005 ]
7497 : [      9.86539e-006 ]
7498 : [      9.92439e-006 ]
7499 : [      9.92288e-006 ]
7500 : [      1.01616e-005 ]
7501 : [      1.03867e-005 ]
7502 : [      1.00798e-005 ]
7503 : [      1.03579e-005 ]
7504 : [      1.01564e-005 ]
7505 : [      1.05316e-005 ]
7506 : [      1.12946e-005 ]
7507 : [      1.03472e-005 ]
7508 : [      9.65078e-006 ]
7509 : [      1.06028e-005 ]
7510 : [      1.02739e-005 ]
7511 : [      1.09371e-005 ]
7512 : [      1.01021e-005 ]
7513 : [      1.06327e-005 ]
7514 : [      9.90224e-006 ]
7515 : [      1.05888e-005 ]
7516 : [      1.0605e-005  ]
7517 : [      9.87739e-006 ]
7518 : [      1.14862e-005 ]
7519 : [      1.08688e-005 ]
7520 : [      1.03011e-005 ]
7521 : [      9.93939e-006 ]
7522 : [      1.03829e-005 ]
7523 : [      1.00706e-005 ]
7524 : [      1.01854e-005 ]
7525 : [      9.69175e-006 ]
7526 : [      1.01892e-005 ]
7527 : [      1.13821e-005 ]
7528 : [      1.02626e-005 ]
7529 : [      1.0586e-005  ]
7530 : [      9.9928e-006  ]
7531 : [      1.08076e-005 ]
7532 : [      1.09871e-005 ]
7533 : [      1.0071e-005  ]
7534 : [      9.75734e-006 ]
7535 : [      1.01326e-005 ]
7536 : [      1.05169e-005 ]
7537 : [      1.0326e-005  ]
7538 : [      9.83143e-006 ]
7539 : [      1.00704e-005 ]
7540 : [      1.03147e-005 ]
7541 : [      1.06393e-005 ]
7542 : [      1.07966e-005 ]
7543 : [      9.97936e-006 ]
7544 : [      1.04586e-005 ]
7545 : [      1.0221e-005  ]
7546 : [      1.00912e-005 ]
7547 : [      9.65206e-006 ]
7548 : [      1.03432e-005 ]
7549 : [      1.03772e-005 ]
7550 : [      1.08693e-005 ]
7551 : [      1.00193e-005 ]
7552 : [      1.01839e-005 ]
7553 : [      1.00887e-005 ]
7554 : [      9.85056e-006 ]
7555 : [      1.00357e-005 ]
7556 : [      9.86027e-006 ]
7557 : [      1.01e-005    ]
7558 : [      1.04421e-005 ]
7559 : [      1.08158e-005 ]
7560 : [      9.97941e-006 ]
7561 : [      1.00567e-005 ]
7562 : [      1.03346e-005 ]
7563 : [      1.03741e-005 ]
7564 : [      1.04089e-005 ]
7565 : [      9.9198e-006  ]
7566 : [      1.07694e-005 ]
7567 : [      9.95349e-006 ]
7568 : [      1.0071e-005  ]
7569 : [      1.01905e-005 ]
7570 : [      1.03173e-005 ]
7571 : [      9.58992e-006 ]
7572 : [      1.03327e-005 ]
7573 : [      1.04228e-005 ]
7574 : [      9.79749e-006 ]
7575 : [      9.92275e-006 ]
7576 : [      9.91562e-006 ]
7577 : [      9.8582e-006  ]
7578 : [      9.98277e-006 ]
7579 : [      1.03354e-005 ]
7580 : [      1.00318e-005 ]
7581 : [      1.0662e-005  ]
7582 : [      1.09342e-005 ]
7583 : [      1.03827e-005 ]
7584 : [      1.03032e-005 ]
7585 : [      1.0042e-005  ]
7586 : [      1.04344e-005 ]
7587 : [      1.00996e-005 ]
7588 : [      9.93871e-006 ]
7589 : [      1.03783e-005 ]
7590 : [      9.65053e-006 ]
7591 : [      9.66709e-006 ]
7592 : [      1.03788e-005 ]
7593 : [      1.01093e-005 ]
7594 : [      1.04764e-005 ]
7595 : [      9.92581e-006 ]
7596 : [      1.05175e-005 ]
7597 : [      1.0094e-005  ]
7598 : [      9.88045e-006 ]
7599 : [      9.59843e-006 ]
7600 : [      1.07515e-005 ]
7601 : [      1.00625e-005 ]
7602 : [      9.73699e-006 ]
7603 : [      1.00206e-005 ]
7604 : [      1.10082e-005 ]
7605 : [      9.71933e-006 ]
7606 : [      1.02843e-005 ]
7607 : [      9.93199e-006 ]
7608 : [      1.00467e-005 ]
7609 : [      9.98178e-006 ]
7610 : [      9.92952e-006 ]
7611 : [      1.0031e-005  ]
7612 : [      1.13501e-005 ]
7613 : [      1.07214e-005 ]
7614 : [      9.76945e-006 ]
7615 : [      1.05873e-005 ]
7616 : [      1.04017e-005 ]
7617 : [      1.02317e-005 ]
7618 : [      9.7099e-006  ]
7619 : [      1.0227e-005  ]
7620 : [      1.00713e-005 ]
7621 : [      1.00867e-005 ]
7622 : [      9.76099e-006 ]
7623 : [      9.87629e-006 ]
7624 : [      1.07502e-005 ]
7625 : [      1.08245e-005 ]
7626 : [      1.11988e-005 ]
7627 : [      9.89673e-006 ]
7628 : [      1.04856e-005 ]
7629 : [      1.0548e-005  ]
7630 : [      1.0399e-005  ]
7631 : [      1.05488e-005 ]
7632 : [      1.09503e-005 ]
7633 : [      1.00516e-005 ]
7634 : [      1.00392e-005 ]
7635 : [      9.73004e-006 ]
7636 : [      1.05729e-005 ]
7637 : [      1.06695e-005 ]
7638 : [      1.00473e-005 ]
7639 : [      1.00773e-005 ]
7640 : [      1.07184e-005 ]
7641 : [      1.02634e-005 ]
7642 : [      9.91104e-006 ]
7643 : [      9.9912e-006  ]
7644 : [      1.13087e-005 ]
7645 : [      1.00919e-005 ]
7646 : [      9.84475e-006 ]
7647 : [      1.09236e-005 ]
7648 : [      1.02237e-005 ]
7649 : [      1.12774e-005 ]
7650 : [      1.06569e-005 ]
7651 : [      1.02367e-005 ]
7652 : [      1.10847e-005 ]
7653 : [      1.00674e-005 ]
7654 : [      1.05805e-005 ]
7655 : [      1.0609e-005  ]
7656 : [      1.07389e-005 ]
7657 : [      1.01123e-005 ]
7658 : [      1.08061e-005 ]
7659 : [      1.09283e-005 ]
7660 : [      1.01505e-005 ]
7661 : [      1.02078e-005 ]
7662 : [      1.12848e-005 ]
7663 : [      1.01145e-005 ]
7664 : [      1.04345e-005 ]
7665 : [      1.08646e-005 ]
7666 : [      1.04876e-005 ]
7667 : [      1.06916e-005 ]
7668 : [      1.07866e-005 ]
7669 : [      1.01059e-005 ]
7670 : [      9.92801e-006 ]
7671 : [      9.93612e-006 ]
7672 : [      1.01559e-005 ]
7673 : [      9.87696e-006 ]
7674 : [      9.84963e-006 ]
7675 : [      1.0703e-005  ]
7676 : [      1.03778e-005 ]
7677 : [      1.05847e-005 ]
7678 : [      1.02016e-005 ]
7679 : [      1.07445e-005 ]
7680 : [      1.04123e-005 ]
7681 : [      1.10567e-005 ]
7682 : [      1.01974e-005 ]
7683 : [      1.09006e-005 ]
7684 : [      1.04871e-005 ]
7685 : [      1.0086e-005  ]
7686 : [      1.00942e-005 ]
7687 : [      1.02268e-005 ]
7688 : [      9.75482e-006 ]
7689 : [      1.0834e-005  ]
7690 : [      1.07922e-005 ]
7691 : [      1.02471e-005 ]
7692 : [      1.06464e-005 ]
7693 : [      1.01248e-005 ]
7694 : [      9.81366e-006 ]
7695 : [      9.87243e-006 ]
7696 : [      1.036e-005   ]
7697 : [      1.05992e-005 ]
7698 : [      1.07729e-005 ]
7699 : [      1.01125e-005 ]
7700 : [      1.13782e-005 ]
7701 : [      1.01809e-005 ]
7702 : [      1.04506e-005 ]
7703 : [      1.01411e-005 ]
7704 : [      1.02664e-005 ]
7705 : [      1.0209e-005  ]
7706 : [      1.02411e-005 ]
7707 : [      9.80303e-006 ]
7708 : [      1.01053e-005 ]
7709 : [      1.01168e-005 ]
7710 : [      1.03189e-005 ]
7711 : [      1.06088e-005 ]
7712 : [      1.04885e-005 ]
7713 : [      1.1019e-005  ]
7714 : [      1.06566e-005 ]
7715 : [      1.04641e-005 ]
7716 : [      9.8798e-006  ]
7717 : [      9.83022e-006 ]
7718 : [      1.11673e-005 ]
7719 : [      1.0994e-005  ]
7720 : [      1.07396e-005 ]
7721 : [      1.00258e-005 ]
7722 : [      1.02165e-005 ]
7723 : [      1.10732e-005 ]
7724 : [      1.0306e-005  ]
7725 : [      1.00852e-005 ]
7726 : [      1.02741e-005 ]
7727 : [      1.04902e-005 ]
7728 : [      1.00478e-005 ]
7729 : [      9.93523e-006 ]
7730 : [      1.05996e-005 ]
7731 : [      9.74427e-006 ]
7732 : [      1.01895e-005 ]
7733 : [      1.03413e-005 ]
7734 : [      1.00369e-005 ]
7735 : [      1.01746e-005 ]
7736 : [      1.06491e-005 ]
7737 : [      1.04115e-005 ]
7738 : [      1.0117e-005  ]
7739 : [      1.00924e-005 ]
7740 : [      1.01083e-005 ]
7741 : [      1.02582e-005 ]
7742 : [      9.86069e-006 ]
7743 : [      1.0094e-005  ]
7744 : [      9.90036e-006 ]
7745 : [      1.06123e-005 ]
7746 : [      9.98774e-006 ]
7747 : [      1.00053e-005 ]
7748 : [      9.95272e-006 ]
7749 : [      9.82302e-006 ]
7750 : [      9.70506e-006 ]
7751 : [      1.00127e-005 ]
7752 : [      1.02067e-005 ]
7753 : [      9.84127e-006 ]
7754 : [      1.01252e-005 ]
7755 : [      9.88466e-006 ]
7756 : [      9.98906e-006 ]
7757 : [      1.05073e-005 ]
7758 : [      1.00657e-005 ]
7759 : [      1.03777e-005 ]
7760 : [      1.10662e-005 ]
7761 : [      1.00113e-005 ]
7762 : [      1.01096e-005 ]
7763 : [      9.60273e-006 ]
7764 : [      1.06324e-005 ]
7765 : [      1.01582e-005 ]
7766 : [      1.1131e-005  ]
7767 : [      1.09504e-005 ]
7768 : [      9.94738e-006 ]
7769 : [      9.91502e-006 ]
7770 : [      1.07788e-005 ]
7771 : [      1.09451e-005 ]
7772 : [      1.08406e-005 ]
7773 : [      9.85295e-006 ]
7774 : [      1.04739e-005 ]
7775 : [      1.04968e-005 ]
7776 : [      1.00419e-005 ]
7777 : [      9.52521e-006 ]
7778 : [      9.77036e-006 ]
7779 : [      1.02244e-005 ]
7780 : [      1.09117e-005 ]
7781 : [      1.04068e-005 ]
7782 : [      1.02227e-005 ]
7783 : [      1.04163e-005 ]
7784 : [      1.0226e-005  ]
7785 : [      1.04446e-005 ]
7786 : [      1.01711e-005 ]
7787 : [      9.93732e-006 ]
7788 : [      9.94272e-006 ]
7789 : [      1.00604e-005 ]
7790 : [      9.57303e-006 ]
7791 : [      9.67947e-006 ]
7792 : [      9.8697e-006  ]
7793 : [      9.87069e-006 ]
7794 : [      9.98315e-006 ]
7795 : [      9.98731e-006 ]
7796 : [      9.73526e-006 ]
7797 : [      1.06273e-005 ]
7798 : [      1.08698e-005 ]
7799 : [      9.96549e-006 ]
7800 : [      1.00936e-005 ]
7801 : [      1.00058e-005 ]
7802 : [      1.00317e-005 ]
7803 : [      1.07922e-005 ]
7804 : [      1.12107e-005 ]
7805 : [      9.94616e-006 ]
7806 : [      1.04095e-005 ]
7807 : [      1.04707e-005 ]
7808 : [      1.00902e-005 ]
7809 : [      1.02476e-005 ]
7810 : [      1.08935e-005 ]
7811 : [      1.04078e-005 ]
7812 : [      1.0254e-005  ]
7813 : [      1.04546e-005 ]
7814 : [      9.80574e-006 ]
7815 : [      9.9411e-006  ]
7816 : [      1.01622e-005 ]
7817 : [      1.05942e-005 ]
7818 : [      9.80508e-006 ]
7819 : [      1.01722e-005 ]
7820 : [      9.98415e-006 ]
7821 : [      9.75429e-006 ]
7822 : [      1.05858e-005 ]
7823 : [      1.01665e-005 ]
7824 : [      1.0094e-005  ]
7825 : [      1.01162e-005 ]
7826 : [      1.0147e-005  ]
7827 : [      9.94377e-006 ]
7828 : [      1.01314e-005 ]
7829 : [      1.07191e-005 ]
7830 : [      9.82735e-006 ]
7831 : [      1.01657e-005 ]
7832 : [      1.0014e-005  ]
7833 : [      9.95148e-006 ]
7834 : [      1.00902e-005 ]
7835 : [      1.01561e-005 ]
7836 : [      1.00148e-005 ]
7837 : [      1.08883e-005 ]
7838 : [      1.02375e-005 ]
7839 : [      1.00399e-005 ]
7840 : [      9.87029e-006 ]
7841 : [      1.01098e-005 ]
7842 : [      1.00404e-005 ]
7843 : [      1.00397e-005 ]
7844 : [      1.05368e-005 ]
7845 : [      1.01984e-005 ]
7846 : [      9.51582e-006 ]
7847 : [      1.02462e-005 ]
7848 : [      9.88542e-006 ]
7849 : [      9.99088e-006 ]
7850 : [      1.01558e-005 ]
7851 : [      1.05762e-005 ]
7852 : [      1.03834e-005 ]
7853 : [      9.99958e-006 ]
7854 : [      1.12591e-005 ]
7855 : [      1.00408e-005 ]
7856 : [      1.03108e-005 ]
7857 : [      1.02342e-005 ]
7858 : [      9.83892e-006 ]
7859 : [      9.9158e-006  ]
7860 : [      9.8704e-006  ]
7861 : [      1.05341e-005 ]
7862 : [      9.90489e-006 ]
7863 : [      1.01264e-005 ]
7864 : [      1.00528e-005 ]
7865 : [      1.07267e-005 ]
7866 : [      1.03202e-005 ]
7867 : [      9.99014e-006 ]
7868 : [      1.00007e-005 ]
7869 : [      9.84573e-006 ]
7870 : [      9.83265e-006 ]
7871 : [      1.05401e-005 ]
7872 : [      1.06678e-005 ]
7873 : [      1.0946e-005  ]
7874 : [      9.95576e-006 ]
7875 : [      1.00494e-005 ]
7876 : [      1.03959e-005 ]
7877 : [      1.02423e-005 ]
7878 : [      1.02275e-005 ]
7879 : [      1.02267e-005 ]
7880 : [      1.06287e-005 ]
7881 : [      1.0174e-005  ]
7882 : [      1.00688e-005 ]
7883 : [      1.0323e-005  ]
7884 : [      9.57989e-006 ]
7885 : [      1.02014e-005 ]
7886 : [      1.03139e-005 ]
7887 : [      1.09123e-005 ]
7888 : [      1.03693e-005 ]
7889 : [      9.90793e-006 ]
7890 : [      9.95223e-006 ]
7891 : [      9.87772e-006 ]
7892 : [      9.75485e-006 ]
7893 : [      1.02659e-005 ]
7894 : [      1.04422e-005 ]
7895 : [      1.03281e-005 ]
7896 : [      1.0922e-005  ]
7897 : [      1.02994e-005 ]
7898 : [      9.87325e-006 ]
7899 : [      1.02569e-005 ]
7900 : [      9.8011e-006  ]
7901 : [      9.89637e-006 ]
7902 : [      1.05848e-005 ]
7903 : [      9.88282e-006 ]
7904 : [      9.94757e-006 ]
7905 : [      1.11081e-005 ]
7906 : [      1.00194e-005 ]
7907 : [      9.76289e-006 ]
7908 : [      1.03447e-005 ]
7909 : [      9.66204e-006 ]
7910 : [      1.05255e-005 ]
7911 : [      9.68801e-006 ]
7912 : [      1.06168e-005 ]
7913 : [      9.77285e-006 ]
7914 : [      1.00629e-005 ]
7915 : [      1.00343e-005 ]
7916 : [      1.01919e-005 ]
7917 : [      1.03862e-005 ]
7918 : [      1.05044e-005 ]
7919 : [      9.67191e-006 ]
7920 : [      1.02502e-005 ]
7921 : [      1.02675e-005 ]
7922 : [      9.52911e-006 ]
7923 : [      9.88165e-006 ]
7924 : [      1.1227e-005  ]
7925 : [      1.08075e-005 ]
7926 : [      1.06717e-005 ]
7927 : [      1.11582e-005 ]
7928 : [      1.04753e-005 ]
7929 : [      1.11823e-005 ]
7930 : [      1.02401e-005 ]
7931 : [      1.02618e-005 ]
7932 : [      1.01909e-005 ]
7933 : [      9.5549e-006  ]
7934 : [      1.01233e-005 ]
7935 : [      1.08597e-005 ]
7936 : [      1.05526e-005 ]
7937 : [      1.01483e-005 ]
7938 : [      1.01159e-005 ]
7939 : [      9.91479e-006 ]
7940 : [      1.13583e-005 ]
7941 : [      1.08123e-005 ]
7942 : [      1.04438e-005 ]
7943 : [      1.02011e-005 ]
7944 : [      1.09298e-005 ]
7945 : [      1.0662e-005  ]
7946 : [      9.94761e-006 ]
7947 : [      1.00148e-005 ]
7948 : [      9.98444e-006 ]
7949 : [      1.02407e-005 ]
7950 : [      9.93847e-006 ]
7951 : [      1.10529e-005 ]
7952 : [      1.0081e-005  ]
7953 : [      1.03891e-005 ]
7954 : [      1.00869e-005 ]
7955 : [      1.08275e-005 ]
7956 : [      9.9395e-006  ]
7957 : [      1.08186e-005 ]
7958 : [      9.80473e-006 ]
7959 : [      1.05681e-005 ]
7960 : [      1.11872e-005 ]
7961 : [      1.06193e-005 ]
7962 : [      9.69764e-006 ]
7963 : [      9.95437e-006 ]
7964 : [      1.10657e-005 ]
7965 : [      1.01463e-005 ]
7966 : [      1.02819e-005 ]
7967 : [      9.99172e-006 ]
7968 : [      9.69087e-006 ]
7969 : [      1.10942e-005 ]
7970 : [      1.04533e-005 ]
7971 : [      1.03186e-005 ]
7972 : [      1.01855e-005 ]
7973 : [      1.02435e-005 ]
7974 : [      1.1121e-005  ]
7975 : [      1.00559e-005 ]
7976 : [      1.09437e-005 ]
7977 : [      1.0151e-005  ]
7978 : [      1.01561e-005 ]
7979 : [      1.0397e-005  ]
7980 : [      1.05164e-005 ]
7981 : [      9.82241e-006 ]
7982 : [      9.96508e-006 ]
7983 : [      1.01092e-005 ]
7984 : [      1.02238e-005 ]
7985 : [      1.06913e-005 ]
7986 : [      9.70985e-006 ]
7987 : [      1.06287e-005 ]
7988 : [      1.05289e-005 ]
7989 : [      1.03277e-005 ]
7990 : [      1.04375e-005 ]
7991 : [      1.02712e-005 ]
7992 : [      9.92206e-006 ]
7993 : [      1.11508e-005 ]
7994 : [      9.91606e-006 ]
7995 : [      1.09094e-005 ]
7996 : [      1.01214e-005 ]
7997 : [      1.0865e-005  ]
7998 : [      1.00126e-005 ]
7999 : [      9.88612e-006 ]
8000 : [      1.05667e-005 ]
8001 : [      1.01185e-005 ]
8002 : [      9.81073e-006 ]
8003 : [      1.02181e-005 ]
8004 : [      1.00127e-005 ]
8005 : [      1.02081e-005 ]
8006 : [      1.03314e-005 ]
8007 : [      1.02981e-005 ]
8008 : [      1.0556e-005  ]
8009 : [      1.05028e-005 ]
8010 : [      9.9312e-006  ]
8011 : [      1.01131e-005 ]
8012 : [      1.03359e-005 ]
8013 : [      1.01229e-005 ]
8014 : [      9.82031e-006 ]
8015 : [      1.0005e-005  ]
8016 : [      1.05999e-005 ]
8017 : [      1.03131e-005 ]
8018 : [      1.09982e-005 ]
8019 : [      1.01851e-005 ]
8020 : [      1.02254e-005 ]
8021 : [      9.97684e-006 ]
8022 : [      9.93365e-006 ]
8023 : [      1.10788e-005 ]
8024 : [      1.03777e-005 ]
8025 : [      1.00415e-005 ]
8026 : [      1.03383e-005 ]
8027 : [      1.1239e-005  ]
8028 : [      1.01882e-005 ]
8029 : [      1.016e-005   ]
8030 : [      1.04363e-005 ]
8031 : [      1.07278e-005 ]
8032 : [      9.81238e-006 ]
8033 : [      1.00738e-005 ]
8034 : [      9.96061e-006 ]
8035 : [      1.04175e-005 ]
8036 : [      1.03694e-005 ]
8037 : [      9.63745e-006 ]
8038 : [      1.12708e-005 ]
8039 : [      1.01225e-005 ]
8040 : [      1.13051e-005 ]
8041 : [      1.05702e-005 ]
8042 : [      1.12937e-005 ]
8043 : [      9.86029e-006 ]
8044 : [      1.0157e-005  ]
8045 : [      1.03283e-005 ]
8046 : [      1.0182e-005  ]
8047 : [      1.06816e-005 ]
8048 : [      9.94566e-006 ]
8049 : [      9.99787e-006 ]
8050 : [      1.03897e-005 ]
8051 : [      1.06794e-005 ]
8052 : [      1.00484e-005 ]
8053 : [      1.08349e-005 ]
8054 : [      1.01926e-005 ]
8055 : [      9.83904e-006 ]
8056 : [      1.05896e-005 ]
8057 : [      1.04451e-005 ]
8058 : [      1.0618e-005  ]
8059 : [      1.02867e-005 ]
8060 : [      1.02039e-005 ]
8061 : [      1.09607e-005 ]
8062 : [      1.03676e-005 ]
8063 : [      1.05896e-005 ]
8064 : [      9.96102e-006 ]
8065 : [      1.04431e-005 ]
8066 : [      1.0597e-005  ]
8067 : [      1.06084e-005 ]
8068 : [      1.02018e-005 ]
8069 : [      9.77948e-006 ]
8070 : [      1.01824e-005 ]
8071 : [      1.13712e-005 ]
8072 : [      1.05832e-005 ]
8073 : [      1.02386e-005 ]
8074 : [      9.94576e-006 ]
8075 : [      9.97208e-006 ]
8076 : [      9.7421e-006  ]
8077 : [      1.03593e-005 ]
8078 : [      1.04462e-005 ]
8079 : [      1.11107e-005 ]
8080 : [      9.95669e-006 ]
8081 : [      1.02075e-005 ]
8082 : [      9.93879e-006 ]
8083 : [      1.00382e-005 ]
8084 : [      1.08538e-005 ]
8085 : [      9.96425e-006 ]
8086 : [      1.02876e-005 ]
8087 : [      1.01389e-005 ]
8088 : [      1.02189e-005 ]
8089 : [      9.99346e-006 ]
8090 : [      9.7776e-006  ]
8091 : [      1.03438e-005 ]
8092 : [      9.87422e-006 ]
8093 : [      1.06437e-005 ]
8094 : [      1.05394e-005 ]
8095 : [      1.01926e-005 ]
8096 : [      1.03734e-005 ]
8097 : [      9.94854e-006 ]
8098 : [      1.01563e-005 ]
8099 : [      1.06495e-005 ]
8100 : [      1.10444e-005 ]
8101 : [      1.01692e-005 ]
8102 : [      1.0005e-005  ]
8103 : [      1.00626e-005 ]
8104 : [      1.01733e-005 ]
8105 : [      1.06185e-005 ]
8106 : [      1.05657e-005 ]
8107 : [      9.95576e-006 ]
8108 : [      1.12045e-005 ]
8109 : [      1.03544e-005 ]
8110 : [      1.02143e-005 ]
8111 : [      1.05326e-005 ]
8112 : [      1.04012e-005 ]
8113 : [      1.04101e-005 ]
8114 : [      9.91119e-006 ]
8115 : [      1.02231e-005 ]
8116 : [      1.02069e-005 ]
8117 : [      1.05982e-005 ]
8118 : [      1.11781e-005 ]
8119 : [      9.938e-006   ]
8120 : [      1.0346e-005  ]
8121 : [      1.00025e-005 ]
8122 : [      1.04839e-005 ]
8123 : [      1.01905e-005 ]
8124 : [      1.01408e-005 ]
8125 : [      1.04228e-005 ]
8126 : [      1.02057e-005 ]
8127 : [      1.03043e-005 ]
8128 : [      9.79569e-006 ]
8129 : [      1.05123e-005 ]
8130 : [      1.06693e-005 ]
8131 : [      1.03302e-005 ]
8132 : [      1.01835e-005 ]
8133 : [      1.02251e-005 ]
8134 : [      1.06751e-005 ]
8135 : [      1.03652e-005 ]
8136 : [      1.00634e-005 ]
8137 : [      1.00172e-005 ]
8138 : [      1.05636e-005 ]
8139 : [      1.0117e-005  ]
8140 : [      9.91167e-006 ]
8141 : [      1.07583e-005 ]
8142 : [      1.09682e-005 ]
8143 : [      1.13744e-005 ]
8144 : [      9.86787e-006 ]
8145 : [      9.92781e-006 ]
8146 : [      1.09078e-005 ]
8147 : [      1.05024e-005 ]
8148 : [      1.04586e-005 ]
8149 : [      9.62491e-006 ]
8150 : [      1.09514e-005 ]
8151 : [      1.06774e-005 ]
8152 : [      1.01844e-005 ]
8153 : [      1.05227e-005 ]
8154 : [      1.00086e-005 ]
8155 : [      1.09026e-005 ]
8156 : [      1.0034e-005  ]
8157 : [      9.87384e-006 ]
8158 : [      9.91433e-006 ]
8159 : [      9.87012e-006 ]
8160 : [      9.73287e-006 ]
8161 : [      9.87355e-006 ]
8162 : [      9.92724e-006 ]
8163 : [      1.00831e-005 ]
8164 : [      1.09837e-005 ]
8165 : [      1.05506e-005 ]
8166 : [      9.85088e-006 ]
8167 : [      1.00214e-005 ]
8168 : [      9.98254e-006 ]
8169 : [      1.06819e-005 ]
8170 : [      1.05079e-005 ]
8171 : [      9.6913e-006  ]
8172 : [      1.02002e-005 ]
8173 : [      1.03598e-005 ]
8174 : [      1.11673e-005 ]
8175 : [      1.04594e-005 ]
8176 : [      1.00718e-005 ]
8177 : [      1.09638e-005 ]
8178 : [      1.04687e-005 ]
8179 : [      9.95239e-006 ]
8180 : [      1.02053e-005 ]
8181 : [      1.06448e-005 ]
8182 : [      1.00473e-005 ]
8183 : [      1.07961e-005 ]
8184 : [      1.06157e-005 ]
8185 : [      1.02787e-005 ]
8186 : [      1.02288e-005 ]
8187 : [      9.80033e-006 ]
8188 : [      9.90224e-006 ]
8189 : [      1.0123e-005  ]
8190 : [      1.04509e-005 ]
8191 : [      1.06206e-005 ]
8192 : [      9.82865e-006 ]
8193 : [      1.04852e-005 ]
8194 : [      1.14139e-005 ]
8195 : [      1.00469e-005 ]
8196 : [      1.1019e-005  ]
8197 : [      1.00545e-005 ]
8198 : [      1.07647e-005 ]
8199 : [      1.03687e-005 ]
8200 : [      1.04792e-005 ]
8201 : [      1.03491e-005 ]
8202 : [      1.00398e-005 ]
8203 : [      1.12218e-005 ]
8204 : [      1.1083e-005  ]
8205 : [      9.72973e-006 ]
8206 : [      9.82317e-006 ]
8207 : [      1.0255e-005  ]
8208 : [      1.08876e-005 ]
8209 : [      1.01922e-005 ]
8210 : [      9.94335e-006 ]
8211 : [      1.0277e-005  ]
8212 : [      1.10753e-005 ]
8213 : [      1.00072e-005 ]
8214 : [      9.83768e-006 ]
8215 : [      1.05033e-005 ]
8216 : [      1.05156e-005 ]
8217 : [      1.04026e-005 ]
8218 : [      1.03627e-005 ]
8219 : [      1.04957e-005 ]
8220 : [      1.02277e-005 ]
8221 : [      1.05846e-005 ]
8222 : [      1.01764e-005 ]
8223 : [      1.01763e-005 ]
8224 : [      1.01843e-005 ]
8225 : [      9.84181e-006 ]
8226 : [      1.05952e-005 ]
8227 : [      9.84322e-006 ]
8228 : [      9.90523e-006 ]
8229 : [      9.68577e-006 ]
8230 : [      1.01381e-005 ]
8231 : [      1.002e-005   ]
8232 : [      1.09447e-005 ]
8233 : [      1.07315e-005 ]
8234 : [      9.71033e-006 ]
8235 : [      9.91842e-006 ]
8236 : [      1.07063e-005 ]
8237 : [      1.05798e-005 ]
8238 : [      1.06558e-005 ]
8239 : [      1.02316e-005 ]
8240 : [      1.05782e-005 ]
8241 : [      1.03171e-005 ]
8242 : [      9.96506e-006 ]
8243 : [      1.01875e-005 ]
8244 : [      1.02513e-005 ]
8245 : [      1.07716e-005 ]
8246 : [      1.05174e-005 ]
8247 : [      9.94178e-006 ]
8248 : [      1.07404e-005 ]
8249 : [      9.80155e-006 ]
8250 : [      1.03255e-005 ]
8251 : [      1.02875e-005 ]
8252 : [      1.03784e-005 ]
8253 : [      9.81877e-006 ]
8254 : [      9.92938e-006 ]
8255 : [      9.5382e-006  ]
8256 : [      1.09405e-005 ]
8257 : [      1.01762e-005 ]
8258 : [      9.96792e-006 ]
8259 : [      1.16268e-005 ]
8260 : [      1.01917e-005 ]
8261 : [      1.02317e-005 ]
8262 : [      1.10994e-005 ]
8263 : [      1.00502e-005 ]
8264 : [      1.10024e-005 ]
8265 : [      1.15145e-005 ]
8266 : [      1.00039e-005 ]
8267 : [      1.0236e-005  ]
8268 : [      9.81381e-006 ]
8269 : [      1.07898e-005 ]
8270 : [      1.03012e-005 ]
8271 : [      1.00489e-005 ]
8272 : [      1.0356e-005  ]
8273 : [      9.80757e-006 ]
8274 : [      1.09183e-005 ]
8275 : [      1.02137e-005 ]
8276 : [      1.02651e-005 ]
8277 : [      1.06954e-005 ]
8278 : [      1.05586e-005 ]
8279 : [      9.67942e-006 ]
8280 : [      1.08653e-005 ]
8281 : [      1.11895e-005 ]
8282 : [      1.03415e-005 ]
8283 : [      9.69161e-006 ]
8284 : [      1.01085e-005 ]
8285 : [      1.06759e-005 ]
8286 : [      1.00819e-005 ]
8287 : [      1.0374e-005  ]
8288 : [      1.04829e-005 ]
8289 : [      9.85778e-006 ]
8290 : [      1.03008e-005 ]
8291 : [      1.03096e-005 ]
8292 : [      1.0731e-005  ]
8293 : [      1.01684e-005 ]
8294 : [      1.0453e-005  ]
8295 : [      1.0567e-005  ]
8296 : [      1.0106e-005  ]
8297 : [      9.54898e-006 ]
8298 : [      1.101e-005   ]
8299 : [      1.06085e-005 ]
8300 : [      1.02177e-005 ]
8301 : [      9.96741e-006 ]
8302 : [      1.0246e-005  ]
8303 : [      1.064e-005   ]
8304 : [      1.00787e-005 ]
8305 : [      1.05315e-005 ]
8306 : [      1.06591e-005 ]
8307 : [      1.03308e-005 ]
8308 : [      1.02612e-005 ]
8309 : [      9.5437e-006  ]
8310 : [      1.02732e-005 ]
8311 : [      9.98476e-006 ]
8312 : [      1.00076e-005 ]
8313 : [      1.03319e-005 ]
8314 : [      9.87802e-006 ]
8315 : [      1.13901e-005 ]
8316 : [      1.02369e-005 ]
8317 : [      9.98819e-006 ]
8318 : [      1.09661e-005 ]
8319 : [      1.05699e-005 ]
8320 : [      9.94121e-006 ]
8321 : [      1.01159e-005 ]
8322 : [      9.82696e-006 ]
8323 : [      9.95628e-006 ]
8324 : [      1.05189e-005 ]
8325 : [      1.07751e-005 ]
8326 : [      1.02197e-005 ]
8327 : [      9.95591e-006 ]
8328 : [      1.01763e-005 ]
8329 : [      9.99605e-006 ]
8330 : [      9.86498e-006 ]
8331 : [      9.54641e-006 ]
8332 : [      9.94365e-006 ]
8333 : [      9.59313e-006 ]
8334 : [      9.72518e-006 ]
8335 : [      1.061e-005   ]
8336 : [      1.01156e-005 ]
8337 : [      1.11441e-005 ]
8338 : [      1.08123e-005 ]
8339 : [      1.00922e-005 ]
8340 : [      1.08018e-005 ]
8341 : [      9.80938e-006 ]
8342 : [      1.03315e-005 ]
8343 : [      1.02946e-005 ]
8344 : [      1.10129e-005 ]
8345 : [      1.0915e-005  ]
8346 : [      1.01047e-005 ]
8347 : [      9.90029e-006 ]
8348 : [      9.90005e-006 ]
8349 : [      1.0438e-005  ]
8350 : [      1.11042e-005 ]
8351 : [      9.71775e-006 ]
8352 : [      1.02659e-005 ]
8353 : [      1.08073e-005 ]
8354 : [      1.1142e-005  ]
8355 : [      1.0815e-005  ]
8356 : [      1.10581e-005 ]
8357 : [      1.10124e-005 ]
8358 : [      1.12894e-005 ]
8359 : [      9.95126e-006 ]
8360 : [      1.03201e-005 ]
8361 : [      1.00726e-005 ]
8362 : [      1.00303e-005 ]
8363 : [      1.03359e-005 ]
8364 : [      1.04489e-005 ]
8365 : [      9.68592e-006 ]
8366 : [      1.07536e-005 ]
8367 : [      9.98093e-006 ]
8368 : [      1.09328e-005 ]
8369 : [      1.03574e-005 ]
8370 : [      1.03778e-005 ]
8371 : [      9.88208e-006 ]
8372 : [      9.83839e-006 ]
8373 : [      1.01638e-005 ]
8374 : [      1.01672e-005 ]
8375 : [      1.09373e-005 ]
8376 : [      1.00404e-005 ]
8377 : [      9.62016e-006 ]
8378 : [      1.06513e-005 ]
8379 : [      9.93563e-006 ]
8380 : [      1.0692e-005  ]
8381 : [      1.03644e-005 ]
8382 : [      1.05709e-005 ]
8383 : [      1.14477e-005 ]
8384 : [      1.04601e-005 ]
8385 : [      1.00536e-005 ]
8386 : [      1.11149e-005 ]
8387 : [      9.89679e-006 ]
8388 : [      1.00466e-005 ]
8389 : [      9.77817e-006 ]
8390 : [      1.00882e-005 ]
8391 : [      1.04581e-005 ]
8392 : [      1.05587e-005 ]
8393 : [      9.78932e-006 ]
8394 : [      1.00901e-005 ]
8395 : [      1.01884e-005 ]
8396 : [      1.00557e-005 ]
8397 : [      1.01223e-005 ]
8398 : [      1.13357e-005 ]
8399 : [      1.10315e-005 ]
8400 : [      9.76267e-006 ]
8401 : [      9.9102e-006  ]
8402 : [      1.0137e-005  ]
8403 : [      1.03677e-005 ]
8404 : [      1.01554e-005 ]
8405 : [      1.0536e-005  ]
8406 : [      9.73576e-006 ]
8407 : [      1.06603e-005 ]
8408 : [      9.84336e-006 ]
8409 : [      9.58635e-006 ]
8410 : [      1.02493e-005 ]
8411 : [      1.01424e-005 ]
8412 : [      1.06545e-005 ]
8413 : [      9.91121e-006 ]
8414 : [      1.02881e-005 ]
8415 : [      1.02493e-005 ]
8416 : [      1.01515e-005 ]
8417 : [      9.98901e-006 ]
8418 : [      1.03624e-005 ]
8419 : [      1.00273e-005 ]
8420 : [      9.7005e-006  ]
8421 : [      1.02022e-005 ]
8422 : [      1.10249e-005 ]
8423 : [      1.01484e-005 ]
8424 : [      9.99343e-006 ]
8425 : [      9.97798e-006 ]
8426 : [      1.09914e-005 ]
8427 : [      1.01534e-005 ]
8428 : [      9.95665e-006 ]
8429 : [      1.08763e-005 ]
8430 : [      1.00535e-005 ]
8431 : [      9.8948e-006  ]
8432 : [      9.95158e-006 ]
8433 : [      1.03e-005    ]
8434 : [      1.03003e-005 ]
8435 : [      9.85719e-006 ]
8436 : [      1.08355e-005 ]
8437 : [      9.63998e-006 ]
8438 : [      1.06943e-005 ]
8439 : [      1.00963e-005 ]
8440 : [      1.01342e-005 ]
8441 : [      1.0051e-005  ]
8442 : [      1.09421e-005 ]
8443 : [      9.61608e-006 ]
8444 : [      1.09233e-005 ]
8445 : [      1.00263e-005 ]
8446 : [      1.04257e-005 ]
8447 : [      1.04211e-005 ]
8448 : [      9.92569e-006 ]
8449 : [      1.02361e-005 ]
8450 : [      1.02478e-005 ]
8451 : [      9.67286e-006 ]
8452 : [      1.084e-005   ]
8453 : [      1.02933e-005 ]
8454 : [      1.02044e-005 ]
8455 : [      9.83372e-006 ]
8456 : [      1.06956e-005 ]
8457 : [      9.84304e-006 ]
8458 : [      9.95429e-006 ]
8459 : [      1.07041e-005 ]
8460 : [      1.04936e-005 ]
8461 : [      1.01439e-005 ]
8462 : [      1.05802e-005 ]
8463 : [      1.05721e-005 ]
8464 : [      1.04339e-005 ]
8465 : [      1.00428e-005 ]
8466 : [      1.01691e-005 ]
8467 : [      1.05713e-005 ]
8468 : [      9.76966e-006 ]
8469 : [      1.05772e-005 ]
8470 : [      1.01387e-005 ]
8471 : [      1.09077e-005 ]
8472 : [      1.07827e-005 ]
8473 : [      9.95948e-006 ]
8474 : [      1.03215e-005 ]
8475 : [      9.80468e-006 ]
8476 : [      9.76454e-006 ]
8477 : [      1.00967e-005 ]
8478 : [      9.87603e-006 ]
8479 : [      1.03957e-005 ]
8480 : [      9.79215e-006 ]
8481 : [      1.03585e-005 ]
8482 : [      1.01904e-005 ]
8483 : [      1.03386e-005 ]
8484 : [      9.94295e-006 ]
8485 : [      9.66975e-006 ]
8486 : [      9.81868e-006 ]
8487 : [      9.97978e-006 ]
8488 : [      1.0497e-005  ]
8489 : [      1.04228e-005 ]
8490 : [      9.98992e-006 ]
8491 : [      1.03638e-005 ]
8492 : [      1.06502e-005 ]
8493 : [      1.01347e-005 ]
8494 : [      1.03527e-005 ]
8495 : [      1.06758e-005 ]
8496 : [      9.90586e-006 ]
8497 : [      1.0884e-005  ]
8498 : [      1.03348e-005 ]
8499 : [      1.06954e-005 ]
8500 : [      1.04332e-005 ]
8501 : [      9.67156e-006 ]
8502 : [      1.00206e-005 ]
8503 : [      1.14252e-005 ]
8504 : [      1.00194e-005 ]
8505 : [      1.02185e-005 ]
8506 : [      1.003e-005   ]
8507 : [      9.71494e-006 ]
8508 : [      1.04578e-005 ]
8509 : [      1.01909e-005 ]
8510 : [      1.07433e-005 ]
8511 : [      9.8306e-006  ]
8512 : [      1.04501e-005 ]
8513 : [      1.00693e-005 ]
8514 : [      9.77651e-006 ]
8515 : [      1.0038e-005  ]
8516 : [      1.03483e-005 ]
8517 : [      9.73446e-006 ]
8518 : [      1.01295e-005 ]
8519 : [      1.09398e-005 ]
8520 : [      1.01363e-005 ]
8521 : [      1.04282e-005 ]
8522 : [      9.97975e-006 ]
8523 : [      1.04625e-005 ]
8524 : [      1.05341e-005 ]
8525 : [      1.03792e-005 ]
8526 : [      1.03523e-005 ]
8527 : [      1.12482e-005 ]
8528 : [      9.91576e-006 ]
8529 : [      1.03485e-005 ]
8530 : [      1.01712e-005 ]
8531 : [      1.04155e-005 ]
8532 : [      1.12473e-005 ]
8533 : [      1.0337e-005  ]
8534 : [      1.12972e-005 ]
8535 : [      1.0606e-005  ]
8536 : [      9.93918e-006 ]
8537 : [      9.9162e-006  ]
8538 : [      1.07118e-005 ]
8539 : [      1.03094e-005 ]
8540 : [      1.0139e-005  ]
8541 : [      1.11144e-005 ]
8542 : [      1.05826e-005 ]
8543 : [      9.78376e-006 ]
8544 : [      1.03849e-005 ]
8545 : [      1.11885e-005 ]
8546 : [      1.09383e-005 ]
8547 : [      1.05208e-005 ]
8548 : [      1.03454e-005 ]
8549 : [      1.15852e-005 ]
8550 : [      1.02532e-005 ]
8551 : [      9.86147e-006 ]
8552 : [      1.11248e-005 ]
8553 : [      9.74093e-006 ]
8554 : [      9.80194e-006 ]
8555 : [      1.11499e-005 ]
8556 : [      1.01108e-005 ]
8557 : [      1.01466e-005 ]
8558 : [      1.01079e-005 ]
8559 : [      1.01694e-005 ]
8560 : [      9.96677e-006 ]
8561 : [      9.79056e-006 ]
8562 : [      1.0078e-005  ]
8563 : [      1.02685e-005 ]
8564 : [      9.94037e-006 ]
8565 : [      1.00725e-005 ]
8566 : [      1.0402e-005  ]
8567 : [      1.03564e-005 ]
8568 : [      9.87562e-006 ]
8569 : [      1.00937e-005 ]
8570 : [      9.73736e-006 ]
8571 : [      9.95652e-006 ]
8572 : [      1.05583e-005 ]
8573 : [      9.68416e-006 ]
8574 : [      1.04783e-005 ]
8575 : [      9.74346e-006 ]
8576 : [      1.06318e-005 ]
8577 : [      9.93749e-006 ]
8578 : [      1.00559e-005 ]
8579 : [      1.04838e-005 ]
8580 : [      1.02914e-005 ]
8581 : [      1.09263e-005 ]
8582 : [      1.04529e-005 ]
8583 : [      1.02982e-005 ]
8584 : [      1.03906e-005 ]
8585 : [      1.03671e-005 ]
8586 : [      1.0924e-005  ]
8587 : [      1.05695e-005 ]
8588 : [      1.03132e-005 ]
8589 : [      1.01106e-005 ]
8590 : [      1.04115e-005 ]
8591 : [      1.06811e-005 ]
8592 : [      9.82369e-006 ]
8593 : [      1.00355e-005 ]
8594 : [      1.05252e-005 ]
8595 : [      1.01825e-005 ]
8596 : [      1.06952e-005 ]
8597 : [      1.0181e-005  ]
8598 : [      1.09226e-005 ]
8599 : [      9.74805e-006 ]
8600 : [      1.03852e-005 ]
8601 : [      1.02604e-005 ]
8602 : [      9.8991e-006  ]
8603 : [      1.04954e-005 ]
8604 : [      1.01729e-005 ]
8605 : [      1.02031e-005 ]
8606 : [      1.04438e-005 ]
8607 : [      1.07618e-005 ]
8608 : [      1.10577e-005 ]
8609 : [      1.07855e-005 ]
8610 : [      1.04763e-005 ]
8611 : [      1.08225e-005 ]
8612 : [      1.07177e-005 ]
8613 : [      1.14947e-005 ]
8614 : [      1.04174e-005 ]
8615 : [      1.0557e-005  ]
8616 : [      1.1006e-005  ]
8617 : [      1.09772e-005 ]
8618 : [      9.67438e-006 ]
8619 : [      1.0596e-005  ]
8620 : [      9.78887e-006 ]
8621 : [      1.02182e-005 ]
8622 : [      9.66658e-006 ]
8623 : [      1.05601e-005 ]
8624 : [      1.00559e-005 ]
8625 : [      1.05989e-005 ]
8626 : [      1.07307e-005 ]
8627 : [      9.99393e-006 ]
8628 : [      1.05071e-005 ]
8629 : [      1.03029e-005 ]
8630 : [      1.05222e-005 ]
8631 : [      9.96478e-006 ]
8632 : [      9.98585e-006 ]
8633 : [      1.04497e-005 ]
8634 : [      1.0961e-005  ]
8635 : [      9.6695e-006  ]
8636 : [      1.02068e-005 ]
8637 : [      1.03062e-005 ]
8638 : [      9.79128e-006 ]
8639 : [      9.78997e-006 ]
8640 : [      9.79051e-006 ]
8641 : [      9.79077e-006 ]
8642 : [      1.00246e-005 ]
8643 : [      1.04875e-005 ]
8644 : [      1.02565e-005 ]
8645 : [      1.03642e-005 ]
8646 : [      1.01017e-005 ]
8647 : [      1.02921e-005 ]
8648 : [      1.09951e-005 ]
8649 : [      1.02855e-005 ]
8650 : [      1.01875e-005 ]
8651 : [      9.85276e-006 ]
8652 : [      9.80857e-006 ]
8653 : [      9.93828e-006 ]
8654 : [      1.07013e-005 ]
8655 : [      9.9632e-006  ]
8656 : [      1.03689e-005 ]
8657 : [      1.00191e-005 ]
8658 : [      1.1167e-005  ]
8659 : [      1.00444e-005 ]
8660 : [      1.05342e-005 ]
8661 : [      1.00073e-005 ]
8662 : [      1.06549e-005 ]
8663 : [      1.01037e-005 ]
8664 : [      1.02497e-005 ]
8665 : [      1.00891e-005 ]
8666 : [      9.9739e-006  ]
8667 : [      1.061e-005   ]
8668 : [      1.02874e-005 ]
8669 : [      1.02852e-005 ]
8670 : [      1.03438e-005 ]
8671 : [      1.04246e-005 ]
8672 : [      1.05631e-005 ]
8673 : [      1.07647e-005 ]
8674 : [      1.0271e-005  ]
8675 : [      1.08229e-005 ]
8676 : [      1.07171e-005 ]
8677 : [      1.05578e-005 ]
8678 : [      9.90001e-006 ]
8679 : [      9.94971e-006 ]
8680 : [      1.0045e-005  ]
8681 : [      9.95515e-006 ]
8682 : [      9.93794e-006 ]
8683 : [      1.07321e-005 ]
8684 : [      1.03849e-005 ]
8685 : [      1.0158e-005  ]
8686 : [      1.05229e-005 ]
8687 : [      1.05681e-005 ]
8688 : [      9.87995e-006 ]
8689 : [      1.10353e-005 ]
8690 : [      9.48724e-006 ]
8691 : [      1.03156e-005 ]
8692 : [      1.00321e-005 ]
8693 : [      1.02561e-005 ]
8694 : [      1.10734e-005 ]
8695 : [      9.94718e-006 ]
8696 : [      9.9654e-006  ]
8697 : [      1.00466e-005 ]
8698 : [      1.01413e-005 ]
8699 : [      9.87123e-006 ]
8700 : [      9.74268e-006 ]
8701 : [      1.03077e-005 ]
8702 : [      1.10613e-005 ]
8703 : [      9.84829e-006 ]
8704 : [      1.01294e-005 ]
8705 : [      9.77827e-006 ]
8706 : [      1.12252e-005 ]
8707 : [      1.03501e-005 ]
8708 : [      9.59894e-006 ]
8709 : [      9.97299e-006 ]
8710 : [      1.11738e-005 ]
8711 : [      9.87999e-006 ]
8712 : [      1.02735e-005 ]
8713 : [      9.95273e-006 ]
8714 : [      9.94856e-006 ]
8715 : [      1.03545e-005 ]
8716 : [      1.03967e-005 ]
8717 : [      9.75557e-006 ]
8718 : [      1.05121e-005 ]
8719 : [      1.01746e-005 ]
8720 : [      1.11167e-005 ]
8721 : [      1.03023e-005 ]
8722 : [      9.72553e-006 ]
8723 : [      1.00453e-005 ]
8724 : [      9.63852e-006 ]
8725 : [      1.03403e-005 ]
8726 : [      1.00292e-005 ]
8727 : [      1.05608e-005 ]
8728 : [      1.14429e-005 ]
8729 : [      1.01766e-005 ]
8730 : [      1.03242e-005 ]
8731 : [      1.074e-005   ]
8732 : [      1.02379e-005 ]
8733 : [      1.03006e-005 ]
8734 : [      1.03182e-005 ]
8735 : [      1.03122e-005 ]
8736 : [      1.15554e-005 ]
8737 : [      1.00393e-005 ]
8738 : [      9.84762e-006 ]
8739 : [      1.09177e-005 ]
8740 : [      1.04675e-005 ]
8741 : [      1.03469e-005 ]
8742 : [      9.8067e-006  ]
8743 : [      1.13106e-005 ]
8744 : [      9.90403e-006 ]
8745 : [      1.02484e-005 ]
8746 : [      1.0778e-005  ]
8747 : [      1.06594e-005 ]
8748 : [      1.01378e-005 ]
8749 : [      1.08483e-005 ]
8750 : [      9.69112e-006 ]
8751 : [      1.12316e-005 ]
8752 : [      1.00157e-005 ]
8753 : [      9.62063e-006 ]
8754 : [      9.72466e-006 ]
8755 : [      1.02459e-005 ]
8756 : [      1.01014e-005 ]
8757 : [      1.02484e-005 ]
8758 : [      1.09697e-005 ]
8759 : [      1.08132e-005 ]
8760 : [      9.65165e-006 ]
8761 : [      9.89184e-006 ]
8762 : [      1.12533e-005 ]
8763 : [      1.0099e-005  ]
8764 : [      1.09272e-005 ]
8765 : [      9.61539e-006 ]
8766 : [      9.88688e-006 ]
8767 : [      1.00632e-005 ]
8768 : [      1.03556e-005 ]
8769 : [      9.91974e-006 ]
8770 : [      9.58654e-006 ]
8771 : [      1.08483e-005 ]
8772 : [      1.04435e-005 ]
8773 : [      1.00711e-005 ]
8774 : [      1.04519e-005 ]
8775 : [      1.0332e-005  ]
8776 : [      1.13538e-005 ]
8777 : [      9.99831e-006 ]
8778 : [      1.00922e-005 ]
8779 : [      9.7531e-006  ]
8780 : [      1.00172e-005 ]
8781 : [      9.65646e-006 ]
8782 : [      1.02864e-005 ]
8783 : [      1.01255e-005 ]
8784 : [      1.02205e-005 ]
8785 : [      1.01216e-005 ]
8786 : [      1.0911e-005  ]
8787 : [      1.02372e-005 ]
8788 : [      1.06714e-005 ]
8789 : [      1.02303e-005 ]
8790 : [      1.08957e-005 ]
8791 : [      1.01051e-005 ]
8792 : [      1.00901e-005 ]
8793 : [      1.00766e-005 ]
8794 : [      1.04769e-005 ]
8795 : [      9.94453e-006 ]
8796 : [      1.05207e-005 ]
8797 : [      1.08111e-005 ]
8798 : [      1.02936e-005 ]
8799 : [      1.01813e-005 ]
8800 : [      9.72116e-006 ]
8801 : [      1.04855e-005 ]
8802 : [      1.07183e-005 ]
8803 : [      1.11221e-005 ]
8804 : [      1.04535e-005 ]
8805 : [      9.99821e-006 ]
8806 : [      9.77231e-006 ]
8807 : [      1.04231e-005 ]
8808 : [      1.04773e-005 ]
8809 : [      1.0968e-005  ]
8810 : [      9.96947e-006 ]
8811 : [      9.50698e-006 ]
8812 : [      1.02595e-005 ]
8813 : [      1.02477e-005 ]
8814 : [      1.0244e-005  ]
8815 : [      1.04926e-005 ]
8816 : [      1.0468e-005  ]
8817 : [      1.0207e-005  ]
8818 : [      1.04941e-005 ]
8819 : [      1.06154e-005 ]
8820 : [      1.01339e-005 ]
8821 : [      9.80732e-006 ]
8822 : [      1.00271e-005 ]
8823 : [      1.09905e-005 ]
8824 : [      1.00254e-005 ]
8825 : [      1.0486e-005  ]
8826 : [      9.91394e-006 ]
8827 : [      1.07722e-005 ]
8828 : [      9.81164e-006 ]
8829 : [      9.7469e-006  ]
8830 : [      1.01238e-005 ]
8831 : [      1.01379e-005 ]
8832 : [      1.02156e-005 ]
8833 : [      1.0824e-005  ]
8834 : [      1.11754e-005 ]
8835 : [      1.0515e-005  ]
8836 : [      9.76508e-006 ]
8837 : [      9.93318e-006 ]
8838 : [      1.07102e-005 ]
8839 : [      1.03437e-005 ]
8840 : [      1.08333e-005 ]
8841 : [      9.69077e-006 ]
8842 : [      9.50611e-006 ]
8843 : [      1.00861e-005 ]
8844 : [      1.06544e-005 ]
8845 : [      1.03778e-005 ]
8846 : [      1.06398e-005 ]
8847 : [      9.85125e-006 ]
8848 : [      1.01611e-005 ]
8849 : [      1.0191e-005  ]
8850 : [      1.01831e-005 ]
8851 : [      1.03475e-005 ]
8852 : [      9.72296e-006 ]
8853 : [      1.13649e-005 ]
8854 : [      1.15836e-005 ]
8855 : [      1.0153e-005  ]
8856 : [      1.08661e-005 ]
8857 : [      1.03678e-005 ]
8858 : [      9.97959e-006 ]
8859 : [      1.03329e-005 ]
8860 : [      1.01028e-005 ]
8861 : [      1.03815e-005 ]
8862 : [      1.00677e-005 ]
8863 : [      1.05021e-005 ]
8864 : [      1.02501e-005 ]
8865 : [      9.86631e-006 ]
8866 : [      9.84241e-006 ]
8867 : [      1.00894e-005 ]
8868 : [      1.06458e-005 ]
8869 : [      9.91925e-006 ]
8870 : [      1.05196e-005 ]
8871 : [      1.05686e-005 ]
8872 : [      9.97616e-006 ]
8873 : [      1.02554e-005 ]
8874 : [      1.00968e-005 ]
8875 : [      1.12493e-005 ]
8876 : [      1.01755e-005 ]
8877 : [      1.01326e-005 ]
8878 : [      1.0664e-005  ]
8879 : [      1.07699e-005 ]
8880 : [      1.0091e-005  ]
8881 : [      1.10501e-005 ]
8882 : [      1.02905e-005 ]
8883 : [      1.02672e-005 ]
8884 : [      1.02265e-005 ]
8885 : [      1.0031e-005  ]
8886 : [      1.03114e-005 ]
8887 : [      9.59091e-006 ]
8888 : [      1.0515e-005  ]
8889 : [      9.73629e-006 ]
8890 : [      1.10262e-005 ]
8891 : [      9.70285e-006 ]
8892 : [      1.02061e-005 ]
8893 : [      1.04727e-005 ]
8894 : [      9.98865e-006 ]
8895 : [      1.0013e-005  ]
8896 : [      1.01414e-005 ]
8897 : [      9.90692e-006 ]
8898 : [      1.07255e-005 ]
8899 : [      1.08743e-005 ]
8900 : [      1.03098e-005 ]
8901 : [      1.02871e-005 ]
8902 : [      9.98378e-006 ]
8903 : [      1.0066e-005  ]
8904 : [      1.02401e-005 ]
8905 : [      9.7675e-006  ]
8906 : [      1.02301e-005 ]
8907 : [      9.84382e-006 ]
8908 : [      1.01986e-005 ]
8909 : [      1.04475e-005 ]
8910 : [      1.01848e-005 ]
8911 : [      9.84524e-006 ]
8912 : [      9.84797e-006 ]
8913 : [      1.07738e-005 ]
8914 : [      9.67736e-006 ]
8915 : [      1.02278e-005 ]
8916 : [      1.08089e-005 ]
8917 : [      9.93334e-006 ]
8918 : [      1.07488e-005 ]
8919 : [      1.09468e-005 ]
8920 : [      9.52525e-006 ]
8921 : [      1.07041e-005 ]
8922 : [      1.02114e-005 ]
8923 : [      1.02701e-005 ]
8924 : [      9.99855e-006 ]
8925 : [      1.08966e-005 ]
8926 : [      9.69684e-006 ]
8927 : [      9.88115e-006 ]
8928 : [      1.05209e-005 ]
8929 : [      1.05614e-005 ]
8930 : [      9.86447e-006 ]
8931 : [      9.86442e-006 ]
8932 : [      1.05996e-005 ]
8933 : [      1.10762e-005 ]
8934 : [      1.01441e-005 ]
8935 : [      9.76986e-006 ]
8936 : [      1.04333e-005 ]
8937 : [      1.02874e-005 ]
8938 : [      1.0559e-005  ]
8939 : [      1.01584e-005 ]
8940 : [      1.00072e-005 ]
8941 : [      1.02771e-005 ]
8942 : [      1.12508e-005 ]
8943 : [      1.0409e-005  ]
8944 : [      9.6041e-006  ]
8945 : [      1.07066e-005 ]
8946 : [      9.9475e-006  ]
8947 : [      1.09133e-005 ]
8948 : [      9.78409e-006 ]
8949 : [      1.0164e-005  ]
8950 : [      1.04482e-005 ]
8951 : [      1.02098e-005 ]
8952 : [      1.09211e-005 ]
8953 : [      1.12717e-005 ]
8954 : [      9.82171e-006 ]
8955 : [      9.82251e-006 ]
8956 : [      1.09796e-005 ]
8957 : [      9.85246e-006 ]
8958 : [      1.00848e-005 ]
8959 : [      1.04624e-005 ]
8960 : [      9.94276e-006 ]
8961 : [      1.0804e-005  ]
8962 : [      1.02297e-005 ]
8963 : [      1.01665e-005 ]
8964 : [      1.07092e-005 ]
8965 : [      9.87965e-006 ]
8966 : [      1.01087e-005 ]
8967 : [      1.0221e-005  ]
8968 : [      9.83586e-006 ]
8969 : [      1.04026e-005 ]
8970 : [      9.59165e-006 ]
8971 : [      1.01128e-005 ]
8972 : [      9.66906e-006 ]
8973 : [      1.07666e-005 ]
8974 : [      1.0343e-005  ]
8975 : [      1.06045e-005 ]
8976 : [      1.00404e-005 ]
8977 : [      1.00651e-005 ]
8978 : [      1.02273e-005 ]
8979 : [      1.02974e-005 ]
8980 : [      1.0839e-005  ]
8981 : [      1.03169e-005 ]
8982 : [      9.69366e-006 ]
8983 : [      1.08443e-005 ]
8984 : [      1.07019e-005 ]
8985 : [      1.08838e-005 ]
8986 : [      1.05923e-005 ]
8987 : [      9.77209e-006 ]
8988 : [      9.96874e-006 ]
8989 : [      1.05927e-005 ]
8990 : [      1.04789e-005 ]
8991 : [      1.0733e-005  ]
8992 : [      9.63786e-006 ]
8993 : [      1.07426e-005 ]
8994 : [      1.01682e-005 ]
8995 : [      1.03603e-005 ]
8996 : [      9.78984e-006 ]
8997 : [      1.05128e-005 ]
8998 : [      9.64225e-006 ]
8999 : [      1.01315e-005 ]
9000 : [      9.93175e-006 ]
9001 : [      1.09574e-005 ]
9002 : [      1.03801e-005 ]
9003 : [      1.10235e-005 ]
9004 : [      1.055e-005   ]
9005 : [      1.03211e-005 ]
9006 : [      9.67769e-006 ]
9007 : [      1.0235e-005  ]
9008 : [      1.02266e-005 ]
9009 : [      9.60518e-006 ]
9010 : [      9.7462e-006  ]
9011 : [      1.1031e-005  ]
9012 : [      1.04486e-005 ]
9013 : [      9.89677e-006 ]
9014 : [      1.05741e-005 ]
9015 : [      1.07588e-005 ]
9016 : [      1.04565e-005 ]
9017 : [      1.05714e-005 ]
9018 : [      9.58286e-006 ]
9019 : [      1.06962e-005 ]
9020 : [      1.0177e-005  ]
9021 : [      9.5803e-006  ]
9022 : [      9.80759e-006 ]
9023 : [      9.72294e-006 ]
9024 : [      1.06508e-005 ]
9025 : [      1.06887e-005 ]
9026 : [      1.02653e-005 ]
9027 : [      9.74766e-006 ]
9028 : [      1.03118e-005 ]
9029 : [      1.07069e-005 ]
9030 : [      1.0243e-005  ]
9031 : [      1.0113e-005  ]
9032 : [      9.9976e-006  ]
9033 : [      9.76704e-006 ]
9034 : [      1.01965e-005 ]
9035 : [      9.89111e-006 ]
9036 : [      1.00935e-005 ]
9037 : [      1.0487e-005  ]
9038 : [      1.00948e-005 ]
9039 : [      1.00459e-005 ]
9040 : [      1.01995e-005 ]
9041 : [      1.07338e-005 ]
9042 : [      9.9967e-006  ]
9043 : [      1.02608e-005 ]
9044 : [      1.10989e-005 ]
9045 : [      9.94631e-006 ]
9046 : [      9.82246e-006 ]
9047 : [      9.7012e-006  ]
9048 : [      1.107e-005   ]
9049 : [      9.48618e-006 ]
9050 : [      1.08211e-005 ]
9051 : [      1.067e-005   ]
9052 : [      1.04448e-005 ]
9053 : [      9.57899e-006 ]
9054 : [      1.00346e-005 ]
9055 : [      1.13942e-005 ]
9056 : [      1.07479e-005 ]
9057 : [      9.88734e-006 ]
9058 : [      1.14687e-005 ]
9059 : [      9.94564e-006 ]
9060 : [      1.09875e-005 ]
9061 : [      1.02694e-005 ]
9062 : [      1.00169e-005 ]
9063 : [      1.06242e-005 ]
9064 : [      1.03987e-005 ]
9065 : [      1.0332e-005  ]
9066 : [      9.7784e-006  ]
9067 : [      1.07782e-005 ]
9068 : [      1.01585e-005 ]
9069 : [      1.04983e-005 ]
9070 : [      1.02936e-005 ]
9071 : [      1.06175e-005 ]
9072 : [      9.80003e-006 ]
9073 : [      1.0172e-005  ]
9074 : [      9.97448e-006 ]
9075 : [      1.01921e-005 ]
9076 : [      9.99969e-006 ]
9077 : [      1.14091e-005 ]
9078 : [      9.92198e-006 ]
9079 : [      1.00898e-005 ]
9080 : [      1.01251e-005 ]
9081 : [      1.0645e-005  ]
9082 : [      1.01377e-005 ]
9083 : [      9.71251e-006 ]
9084 : [      9.88726e-006 ]
9085 : [      9.75198e-006 ]
9086 : [      9.95558e-006 ]
9087 : [      1.04671e-005 ]
9088 : [      9.72955e-006 ]
9089 : [      1.00372e-005 ]
9090 : [      1.03563e-005 ]
9091 : [      9.92767e-006 ]
9092 : [      1.01087e-005 ]
9093 : [      1.05267e-005 ]
9094 : [      1.03151e-005 ]
9095 : [      1.0579e-005  ]
9096 : [      1.07597e-005 ]
9097 : [      1.01598e-005 ]
9098 : [      1.05385e-005 ]
9099 : [      1.00395e-005 ]
9100 : [      1.07274e-005 ]
9101 : [      1.02208e-005 ]
9102 : [      1.08744e-005 ]
9103 : [      1.03883e-005 ]
9104 : [      9.82458e-006 ]
9105 : [      1.02438e-005 ]
9106 : [      1.03021e-005 ]
9107 : [      1.06448e-005 ]
9108 : [      1.10432e-005 ]
9109 : [      1.06173e-005 ]
9110 : [      1.11997e-005 ]
9111 : [      9.77952e-006 ]
9112 : [      1.02185e-005 ]
9113 : [      1.0573e-005  ]
9114 : [      9.88734e-006 ]
9115 : [      1.0467e-005  ]
9116 : [      9.88071e-006 ]
9117 : [      1.01853e-005 ]
9118 : [      9.70081e-006 ]
9119 : [      1.04916e-005 ]
9120 : [      9.60569e-006 ]
9121 : [      1.00689e-005 ]
9122 : [      1.11733e-005 ]
9123 : [      1.09567e-005 ]
9124 : [      1.02516e-005 ]
9125 : [      9.92077e-006 ]
9126 : [      1.00007e-005 ]
9127 : [      1.02154e-005 ]
9128 : [      1.12889e-005 ]
9129 : [      1.04165e-005 ]
9130 : [      1.03155e-005 ]
9131 : [      1.08334e-005 ]
9132 : [      9.59495e-006 ]
9133 : [      1.01368e-005 ]
9134 : [      9.98325e-006 ]
9135 : [      1.05852e-005 ]
9136 : [      1.04395e-005 ]
9137 : [      1.08634e-005 ]
9138 : [      1.02162e-005 ]
9139 : [      9.92726e-006 ]
9140 : [      9.73918e-006 ]
9141 : [      1.10299e-005 ]
9142 : [      1.06605e-005 ]
9143 : [      1.07625e-005 ]
9144 : [      1.08414e-005 ]
9145 : [      1.0598e-005  ]
9146 : [      1.07339e-005 ]
9147 : [      1.08336e-005 ]
9148 : [      1.00504e-005 ]
9149 : [      9.87581e-006 ]
9150 : [      1.02302e-005 ]
9151 : [      9.92415e-006 ]
9152 : [      1.03137e-005 ]
9153 : [      1.01554e-005 ]
9154 : [      1.12857e-005 ]
9155 : [      9.98415e-006 ]
9156 : [      1.04172e-005 ]
9157 : [      1.06881e-005 ]
9158 : [      1.00169e-005 ]
9159 : [      9.60335e-006 ]
9160 : [      1.02922e-005 ]
9161 : [      1.05878e-005 ]
9162 : [      9.89023e-006 ]
9163 : [      1.01399e-005 ]
9164 : [      1.01264e-005 ]
9165 : [      1.02093e-005 ]
9166 : [      1.10915e-005 ]
9167 : [      1.08058e-005 ]
9168 : [      1.04871e-005 ]
9169 : [      1.0341e-005  ]
9170 : [      1.01859e-005 ]
9171 : [      9.82974e-006 ]
9172 : [      9.80614e-006 ]
9173 : [      1.02424e-005 ]
9174 : [      9.84595e-006 ]
9175 : [      9.95175e-006 ]
9176 : [      1.00393e-005 ]
9177 : [      1.01534e-005 ]
9178 : [      1.08672e-005 ]
9179 : [      9.69609e-006 ]
9180 : [      1.10759e-005 ]
9181 : [      1.07678e-005 ]
9182 : [      1.08776e-005 ]
9183 : [      1.02668e-005 ]
9184 : [      1.05402e-005 ]
9185 : [      9.93647e-006 ]
9186 : [      1.09644e-005 ]
9187 : [      1.05481e-005 ]
9188 : [      1.01033e-005 ]
9189 : [      1.06951e-005 ]
9190 : [      9.98924e-006 ]
9191 : [      1.00083e-005 ]
9192 : [      1.05637e-005 ]
9193 : [      1.02664e-005 ]
9194 : [      1.01229e-005 ]
9195 : [      1.01838e-005 ]
9196 : [      1.00292e-005 ]
9197 : [      1.05239e-005 ]
9198 : [      1.05106e-005 ]
9199 : [      9.99372e-006 ]
9200 : [      9.91581e-006 ]
9201 : [      1.09337e-005 ]
9202 : [      1.01146e-005 ]
9203 : [      1.00469e-005 ]
9204 : [      1.05382e-005 ]
9205 : [      1.05153e-005 ]
9206 : [      9.73035e-006 ]
9207 : [      1.09672e-005 ]
9208 : [      1.00631e-005 ]
9209 : [      9.79888e-006 ]
9210 : [      1.0019e-005  ]
9211 : [      9.84699e-006 ]
9212 : [      1.05711e-005 ]
9213 : [      9.8585e-006  ]
9214 : [      1.05286e-005 ]
9215 : [      9.85457e-006 ]
9216 : [      1.0522e-005  ]
9217 : [      1.03616e-005 ]
9218 : [      1.00662e-005 ]
9219 : [      9.69802e-006 ]
9220 : [      9.85211e-006 ]
9221 : [      9.99821e-006 ]
9222 : [      1.01861e-005 ]
9223 : [      1.0477e-005  ]
9224 : [      1.08971e-005 ]
9225 : [      1.02395e-005 ]
9226 : [      1.09024e-005 ]
9227 : [      1.08623e-005 ]
9228 : [      9.71534e-006 ]
9229 : [      1.04344e-005 ]
9230 : [      1.04361e-005 ]
9231 : [      1.05311e-005 ]
9232 : [      1.08358e-005 ]
9233 : [      1.0404e-005  ]
9234 : [      1.03074e-005 ]
9235 : [      9.84501e-006 ]
9236 : [      9.851e-006   ]
9237 : [      1.04329e-005 ]
9238 : [      1.08972e-005 ]
9239 : [      1.00689e-005 ]
9240 : [      1.06511e-005 ]
9241 : [      1.0739e-005  ]
9242 : [      1.01619e-005 ]
9243 : [      1.0268e-005  ]
9244 : [      1.04542e-005 ]
9245 : [      9.98507e-006 ]
9246 : [      1.03826e-005 ]
9247 : [      1.06045e-005 ]
9248 : [      1.08279e-005 ]
9249 : [      1.09097e-005 ]
9250 : [      1.0636e-005  ]
9251 : [      9.94775e-006 ]
9252 : [      9.67778e-006 ]
9253 : [      1.00742e-005 ]
9254 : [      1.04715e-005 ]
9255 : [      1.02402e-005 ]
9256 : [      1.10803e-005 ]
9257 : [      1.02209e-005 ]
9258 : [      1.04448e-005 ]
9259 : [      1.07584e-005 ]
9260 : [      1.0287e-005  ]
9261 : [      1.01746e-005 ]
9262 : [      9.91639e-006 ]
9263 : [      1.04322e-005 ]
9264 : [      1.00322e-005 ]
9265 : [      1.05114e-005 ]
9266 : [      1.12426e-005 ]
9267 : [      9.71339e-006 ]
9268 : [      1.01115e-005 ]
9269 : [      1.02122e-005 ]
9270 : [      9.51415e-006 ]
9271 : [      9.96824e-006 ]
9272 : [      9.71758e-006 ]
9273 : [      1.01697e-005 ]
9274 : [      1.03786e-005 ]
9275 : [      1.08378e-005 ]
9276 : [      1.14596e-005 ]
9277 : [      1.11195e-005 ]
9278 : [      9.85849e-006 ]
9279 : [      1.03932e-005 ]
9280 : [      1.11743e-005 ]
9281 : [      1.07964e-005 ]
9282 : [      1.0368e-005  ]
9283 : [      1.00335e-005 ]
9284 : [      1.0325e-005  ]
9285 : [      1.08958e-005 ]
9286 : [      9.99821e-006 ]
9287 : [      1.05513e-005 ]
9288 : [      1.04773e-005 ]
9289 : [      1.00119e-005 ]
9290 : [      9.79376e-006 ]
9291 : [      1.05912e-005 ]
9292 : [      1.03364e-005 ]
9293 : [      1.00035e-005 ]
9294 : [      1.0337e-005  ]
9295 : [      1.05836e-005 ]
9296 : [      1.03123e-005 ]
9297 : [      1.02139e-005 ]
9298 : [      9.73675e-006 ]
9299 : [      1.1128e-005  ]
9300 : [      1.03958e-005 ]
9301 : [      1.07686e-005 ]
9302 : [      1.01941e-005 ]
9303 : [      1.06446e-005 ]
9304 : [      1.10205e-005 ]
9305 : [      1.02024e-005 ]
9306 : [      1.01419e-005 ]
9307 : [      9.71349e-006 ]
9308 : [      1.11904e-005 ]
9309 : [      9.68869e-006 ]
9310 : [      9.75765e-006 ]
9311 : [      1.05711e-005 ]
9312 : [      9.87579e-006 ]
9313 : [      1.00426e-005 ]
9314 : [      1.00519e-005 ]
9315 : [      1.01747e-005 ]
9316 : [      1.01261e-005 ]
9317 : [      1.0557e-005  ]
9318 : [      9.74351e-006 ]
9319 : [      1.01085e-005 ]
9320 : [      1.05338e-005 ]
9321 : [      9.86169e-006 ]
9322 : [      1.12767e-005 ]
9323 : [      1.00861e-005 ]
9324 : [      1.00094e-005 ]
9325 : [      1.01835e-005 ]
9326 : [      1.10419e-005 ]
9327 : [      9.61328e-006 ]
9328 : [      1.07776e-005 ]
9329 : [      9.88819e-006 ]
9330 : [      9.80673e-006 ]
9331 : [      1.01833e-005 ]
9332 : [      9.76232e-006 ]
9333 : [      1.04325e-005 ]
9334 : [      1.00196e-005 ]
9335 : [      9.5322e-006  ]
9336 : [      1.02079e-005 ]
9337 : [      9.84972e-006 ]
9338 : [      1.09031e-005 ]
9339 : [      1.09744e-005 ]
9340 : [      9.87162e-006 ]
9341 : [      9.72483e-006 ]
9342 : [      1.04268e-005 ]
9343 : [      9.94773e-006 ]
9344 : [      1.1176e-005  ]
9345 : [      9.64831e-006 ]
9346 : [      1.01854e-005 ]
9347 : [      9.61998e-006 ]
9348 : [      9.96373e-006 ]
9349 : [      9.87684e-006 ]
9350 : [      1.01644e-005 ]
9351 : [      9.99051e-006 ]
9352 : [      1.0136e-005  ]
9353 : [      1.09136e-005 ]
9354 : [      1.09463e-005 ]
9355 : [      9.86123e-006 ]
9356 : [      1.02449e-005 ]
9357 : [      1.0547e-005  ]
9358 : [      1.05673e-005 ]
9359 : [      9.96759e-006 ]
9360 : [      1.06093e-005 ]
9361 : [      1.10698e-005 ]
9362 : [      1.07264e-005 ]
9363 : [      1.08083e-005 ]
9364 : [      9.80007e-006 ]
9365 : [      1.10118e-005 ]
9366 : [      9.64838e-006 ]
9367 : [      9.84679e-006 ]
9368 : [      1.01317e-005 ]
9369 : [      9.73011e-006 ]
9370 : [      1.09845e-005 ]
9371 : [      1.06358e-005 ]
9372 : [      1.03799e-005 ]
9373 : [      9.74104e-006 ]
9374 : [      9.938e-006   ]
9375 : [      9.64502e-006 ]
9376 : [      1.09541e-005 ]
9377 : [      9.91822e-006 ]
9378 : [      1.05711e-005 ]
9379 : [      1.01271e-005 ]
9380 : [      9.85724e-006 ]
9381 : [      1.13761e-005 ]
9382 : [      9.95542e-006 ]
9383 : [      1.00611e-005 ]
9384 : [      1.05322e-005 ]
9385 : [      1.10075e-005 ]
9386 : [      1.14382e-005 ]
9387 : [      9.9286e-006  ]
9388 : [      1.12141e-005 ]
9389 : [      1.00173e-005 ]
9390 : [      1.07045e-005 ]
9391 : [      1.00038e-005 ]
9392 : [      1.06527e-005 ]
9393 : [      1.00153e-005 ]
9394 : [      1.00235e-005 ]
9395 : [      1.00885e-005 ]
9396 : [      9.53574e-006 ]
9397 : [      1.03189e-005 ]
9398 : [      1.00677e-005 ]
9399 : [      1.06255e-005 ]
9400 : [      1.0239e-005  ]
9401 : [      9.88985e-006 ]
9402 : [      1.07336e-005 ]
9403 : [      1.14641e-005 ]
9404 : [      1.05746e-005 ]
9405 : [      1.08565e-005 ]
9406 : [      1.02122e-005 ]
9407 : [      1.1353e-005  ]
9408 : [      1.01676e-005 ]
9409 : [      1.07424e-005 ]
9410 : [      1.06083e-005 ]
9411 : [      1.05431e-005 ]
9412 : [      9.82285e-006 ]
9413 : [      1.02115e-005 ]
9414 : [      1.04049e-005 ]
9415 : [      1.04298e-005 ]
9416 : [      1.07277e-005 ]
9417 : [      9.99999e-006 ]
9418 : [      1.03325e-005 ]
9419 : [      1.05868e-005 ]
9420 : [      1.01219e-005 ]
9421 : [      1.09851e-005 ]
9422 : [      1.04461e-005 ]
9423 : [      1.02669e-005 ]
9424 : [      1.14835e-005 ]
9425 : [      1.00249e-005 ]
9426 : [      1.09608e-005 ]
9427 : [      1.14187e-005 ]
9428 : [      1.01837e-005 ]
9429 : [      1.03379e-005 ]
9430 : [      1.05615e-005 ]
9431 : [      1.02611e-005 ]
9432 : [      1.06801e-005 ]
9433 : [      9.7668e-006  ]
9434 : [      1.05312e-005 ]
9435 : [      9.78557e-006 ]
9436 : [      9.8969e-006  ]
9437 : [      1.01552e-005 ]
9438 : [      1.08567e-005 ]
9439 : [      9.86626e-006 ]
9440 : [      9.82243e-006 ]
9441 : [      1.1475e-005  ]
9442 : [      1.05936e-005 ]
9443 : [      1.09888e-005 ]
9444 : [      1.01566e-005 ]
9445 : [      1.0757e-005  ]
9446 : [      9.82e-006    ]
9447 : [      1.02828e-005 ]
9448 : [      1.04347e-005 ]
9449 : [      1.00587e-005 ]
9450 : [      9.77021e-006 ]
9451 : [      1.05224e-005 ]
9452 : [      9.89134e-006 ]
9453 : [      1.05637e-005 ]
9454 : [      1.00438e-005 ]
9455 : [      1.01429e-005 ]
9456 : [      9.68512e-006 ]
9457 : [      1.05793e-005 ]
9458 : [      1.01358e-005 ]
9459 : [      9.68463e-006 ]
9460 : [      1.00999e-005 ]
9461 : [      1.00357e-005 ]
9462 : [      1.07167e-005 ]
9463 : [      1.03792e-005 ]
9464 : [      9.71239e-006 ]
9465 : [      9.61786e-006 ]
9466 : [      1.00204e-005 ]
9467 : [      9.8423e-006  ]
9468 : [      9.70705e-006 ]
9469 : [      1.0315e-005  ]
9470 : [      1.12802e-005 ]
9471 : [      1.0256e-005  ]
9472 : [      1.03003e-005 ]
9473 : [      1.01378e-005 ]
9474 : [      1.11588e-005 ]
9475 : [      9.85544e-006 ]
9476 : [      1.00245e-005 ]
9477 : [      1.07382e-005 ]
9478 : [      1.01167e-005 ]
9479 : [      1.00067e-005 ]
9480 : [      1.04974e-005 ]
9481 : [      1.04543e-005 ]
9482 : [      1.02671e-005 ]
9483 : [      9.80946e-006 ]
9484 : [      1.0462e-005  ]
9485 : [      1.00959e-005 ]
9486 : [      1.09204e-005 ]
9487 : [      1.12137e-005 ]
9488 : [      1.07586e-005 ]
9489 : [      1.02912e-005 ]
9490 : [      1.00424e-005 ]
9491 : [      9.91565e-006 ]
9492 : [      1.12105e-005 ]
9493 : [      1.11775e-005 ]
9494 : [      1.0888e-005  ]
9495 : [      1.01501e-005 ]
9496 : [      9.80013e-006 ]
9497 : [      1.00034e-005 ]
9498 : [      1.00267e-005 ]
9499 : [      1.05214e-005 ]
9500 : [      1.01416e-005 ]
9501 : [      1.02759e-005 ]
9502 : [      1.02808e-005 ]
9503 : [      1.0033e-005  ]
9504 : [      1.09961e-005 ]
9505 : [      1.04081e-005 ]
9506 : [      1.06672e-005 ]
9507 : [      9.97172e-006 ]
9508 : [      1.03734e-005 ]
9509 : [      1.15116e-005 ]
9510 : [      1.00424e-005 ]
9511 : [      9.95901e-006 ]
9512 : [      1.02081e-005 ]
9513 : [      1.02171e-005 ]
9514 : [      1.07566e-005 ]
9515 : [      1.02574e-005 ]
9516 : [      9.90674e-006 ]
9517 : [      1.05093e-005 ]
9518 : [      9.94505e-006 ]
9519 : [      1.06913e-005 ]
9520 : [      1.03229e-005 ]
9521 : [      9.44239e-006 ]
9522 : [      1.0037e-005  ]
9523 : [      9.79555e-006 ]
9524 : [      1.07107e-005 ]
9525 : [      9.83595e-006 ]
9526 : [      9.94021e-006 ]
9527 : [      1.11237e-005 ]
9528 : [      1.08387e-005 ]
9529 : [      1.01497e-005 ]
9530 : [      1.06494e-005 ]
9531 : [      1.10996e-005 ]
9532 : [      1.0509e-005  ]
9533 : [      1.04831e-005 ]
9534 : [      1.10724e-005 ]
9535 : [      1.05686e-005 ]
9536 : [      1.01399e-005 ]
9537 : [      1.09527e-005 ]
9538 : [      9.97124e-006 ]
9539 : [      9.72209e-006 ]
9540 : [      1.00063e-005 ]
9541 : [      1.13694e-005 ]
9542 : [      9.73686e-006 ]
9543 : [      1.0853e-005  ]
9544 : [      1.01048e-005 ]
9545 : [      9.88505e-006 ]
9546 : [      1.05852e-005 ]
9547 : [      1.09536e-005 ]
9548 : [      1.04217e-005 ]
9549 : [      9.80047e-006 ]
9550 : [      1.10663e-005 ]
9551 : [      1.0213e-005  ]
9552 : [      1.02046e-005 ]
9553 : [      1.02282e-005 ]
9554 : [      1.01555e-005 ]
9555 : [      1.01646e-005 ]
9556 : [      1.00781e-005 ]
9557 : [      9.96805e-006 ]
9558 : [      9.71101e-006 ]
9559 : [      1.0382e-005  ]
9560 : [      1.01045e-005 ]
9561 : [      1.04905e-005 ]
9562 : [      9.98202e-006 ]
9563 : [      9.95545e-006 ]
9564 : [      1.08206e-005 ]
9565 : [      1.00518e-005 ]
9566 : [      1.02599e-005 ]
9567 : [      9.87826e-006 ]
9568 : [      1.04649e-005 ]
9569 : [      1.08862e-005 ]
9570 : [      1.06564e-005 ]
9571 : [      1.04116e-005 ]
9572 : [      1.04452e-005 ]
9573 : [      1.03158e-005 ]
9574 : [      1.04363e-005 ]
9575 : [      1.01026e-005 ]
9576 : [      1.02813e-005 ]
9577 : [      9.86476e-006 ]
9578 : [      1.06793e-005 ]
9579 : [      1.03262e-005 ]
9580 : [      9.99768e-006 ]
9581 : [      1.05212e-005 ]
9582 : [      1.02245e-005 ]
9583 : [      1.01153e-005 ]
9584 : [      9.98984e-006 ]
9585 : [      1.0125e-005  ]
9586 : [      1.01675e-005 ]
9587 : [      9.84807e-006 ]
9588 : [      9.85984e-006 ]
9589 : [      1.08003e-005 ]
9590 : [      1.00832e-005 ]
9591 : [      9.84716e-006 ]
9592 : [      1.07485e-005 ]
9593 : [      1.03805e-005 ]
9594 : [      1.09934e-005 ]
9595 : [      1.02757e-005 ]
9596 : [      1.05667e-005 ]
9597 : [      1.02411e-005 ]
9598 : [      1.02636e-005 ]
9599 : [      1.01102e-005 ]
9600 : [      9.66258e-006 ]
9601 : [      1.01238e-005 ]
9602 : [      1.05382e-005 ]
9603 : [      9.77849e-006 ]
9604 : [      9.71767e-006 ]
9605 : [      1.04575e-005 ]
9606 : [      9.76056e-006 ]
9607 : [      1.06583e-005 ]
9608 : [      1.01213e-005 ]
9609 : [      1.01275e-005 ]
9610 : [      9.74327e-006 ]
9611 : [      9.89532e-006 ]
9612 : [      9.93433e-006 ]
9613 : [      9.59685e-006 ]
9614 : [      1.0055e-005  ]
9615 : [      9.84324e-006 ]
9616 : [      1.03647e-005 ]
9617 : [      1.0848e-005  ]
9618 : [      1.06928e-005 ]
9619 : [      1.04393e-005 ]
9620 : [      1.0628e-005  ]
9621 : [      1.0286e-005  ]
9622 : [      1.0277e-005  ]
9623 : [      9.83422e-006 ]
9624 : [      1.01053e-005 ]
9625 : [      1.09724e-005 ]
9626 : [      9.70148e-006 ]
9627 : [      9.89204e-006 ]
9628 : [      1.07968e-005 ]
9629 : [      9.89799e-006 ]
9630 : [      9.9077e-006  ]
9631 : [      9.70606e-006 ]
9632 : [      1.09544e-005 ]
9633 : [      9.86002e-006 ]
9634 : [      1.04351e-005 ]
9635 : [      1.107e-005   ]
9636 : [      9.92055e-006 ]
9637 : [      1.01492e-005 ]
9638 : [      1.03567e-005 ]
9639 : [      1.07042e-005 ]
9640 : [      9.90609e-006 ]
9641 : [      1.05679e-005 ]
9642 : [      1.03458e-005 ]
9643 : [      9.91659e-006 ]
9644 : [      1.02758e-005 ]
9645 : [      1.02569e-005 ]
9646 : [      1.06656e-005 ]
9647 : [      1.02451e-005 ]
9648 : [      9.89734e-006 ]
9649 : [      9.92894e-006 ]
9650 : [      1.05503e-005 ]
9651 : [      1.04259e-005 ]
9652 : [      9.98813e-006 ]
9653 : [      1.01294e-005 ]
9654 : [      1.01635e-005 ]
9655 : [      1.15913e-005 ]
9656 : [      9.99037e-006 ]
9657 : [      1.05462e-005 ]
9658 : [      9.85488e-006 ]
9659 : [      1.04339e-005 ]
9660 : [      1.02998e-005 ]
9661 : [      1.01448e-005 ]
9662 : [      1.11064e-005 ]
9663 : [      1.00207e-005 ]
9664 : [      1.02945e-005 ]
9665 : [      1.02356e-005 ]
9666 : [      1.00407e-005 ]
9667 : [      1.01329e-005 ]
9668 : [      9.91643e-006 ]
9669 : [      9.78204e-006 ]
9670 : [      1.04938e-005 ]
9671 : [      1.09218e-005 ]
9672 : [      9.67852e-006 ]
9673 : [      1.02066e-005 ]
9674 : [      1.02022e-005 ]
9675 : [      1.04593e-005 ]
9676 : [      1.05435e-005 ]
9677 : [      1.01183e-005 ]
9678 : [      9.87393e-006 ]
9679 : [      1.04491e-005 ]
9680 : [      9.97881e-006 ]
9681 : [      9.87224e-006 ]
9682 : [      1.05853e-005 ]
9683 : [      1.03446e-005 ]
9684 : [      1.01787e-005 ]
9685 : [      1.03586e-005 ]
9686 : [      1.03726e-005 ]
9687 : [      1.01926e-005 ]
9688 : [      1.0368e-005  ]
9689 : [      1.076e-005   ]
9690 : [      1.03504e-005 ]
9691 : [      1.03595e-005 ]
9692 : [      9.78635e-006 ]
9693 : [      1.09162e-005 ]
9694 : [      1.1173e-005  ]
9695 : [      1.13001e-005 ]
9696 : [      1.02772e-005 ]
9697 : [      9.94563e-006 ]
9698 : [      1.04015e-005 ]
9699 : [      1.05896e-005 ]
9700 : [      9.84413e-006 ]
9701 : [      1.06358e-005 ]
9702 : [      1.01593e-005 ]
9703 : [      1.02316e-005 ]
9704 : [      1.08519e-005 ]
9705 : [      1.13183e-005 ]
9706 : [      1.01511e-005 ]
9707 : [      1.0116e-005  ]
9708 : [      1.07275e-005 ]
9709 : [      1.14585e-005 ]
9710 : [      9.98809e-006 ]
9711 : [      1.16951e-005 ]
9712 : [      1.06817e-005 ]
9713 : [      9.77848e-006 ]
9714 : [      1.03946e-005 ]
9715 : [      9.85638e-006 ]
9716 : [      1.11941e-005 ]
9717 : [      9.90667e-006 ]
9718 : [      9.81845e-006 ]
9719 : [      1.01441e-005 ]
9720 : [      1.08443e-005 ]
9721 : [      1.02462e-005 ]
9722 : [      9.79594e-006 ]
9723 : [      1.01192e-005 ]
9724 : [      1.01185e-005 ]
9725 : [      1.10338e-005 ]
9726 : [      1.14192e-005 ]
9727 : [      1.05021e-005 ]
9728 : [      1.02488e-005 ]
9729 : [      1.01098e-005 ]
9730 : [      1.02813e-005 ]
9731 : [      1.01029e-005 ]
9732 : [      1.0102e-005  ]
9733 : [      9.67863e-006 ]
9734 : [      1.03349e-005 ]
9735 : [      1.08341e-005 ]
9736 : [      9.80855e-006 ]
9737 : [      1.05443e-005 ]
9738 : [      9.83984e-006 ]
9739 : [      1.10807e-005 ]
9740 : [      1.02821e-005 ]
9741 : [      1.0107e-005  ]
9742 : [      1.0231e-005  ]
9743 : [      9.84175e-006 ]
9744 : [      1.03374e-005 ]
9745 : [      9.91417e-006 ]
9746 : [      1.06148e-005 ]
9747 : [      1.07353e-005 ]
9748 : [      9.87895e-006 ]
9749 : [      1.05185e-005 ]
9750 : [      9.95413e-006 ]
9751 : [      1.04278e-005 ]
9752 : [      1.04949e-005 ]
9753 : [      1.0273e-005  ]
9754 : [      1.00401e-005 ]
9755 : [      1.021e-005   ]
9756 : [      9.91881e-006 ]
9757 : [      1.00884e-005 ]
9758 : [      1.00327e-005 ]
9759 : [      1.01448e-005 ]
9760 : [      9.98305e-006 ]
9761 : [      1.06061e-005 ]
9762 : [      9.97615e-006 ]
9763 : [      1.05604e-005 ]
9764 : [      1.02999e-005 ]
9765 : [      1.03778e-005 ]
9766 : [      1.02669e-005 ]
9767 : [      1.05399e-005 ]
9768 : [      1.07451e-005 ]
9769 : [      9.79357e-006 ]
9770 : [      1.00641e-005 ]
9771 : [      1.04783e-005 ]
9772 : [      1.06886e-005 ]
9773 : [      1.02576e-005 ]
9774 : [      1.09601e-005 ]
9775 : [      9.70679e-006 ]
9776 : [      9.99736e-006 ]
9777 : [      1.01986e-005 ]
9778 : [      1.02231e-005 ]
9779 : [      1.04643e-005 ]
9780 : [      1.0181e-005  ]
9781 : [      1.05651e-005 ]
9782 : [      1.04567e-005 ]
9783 : [      1.09524e-005 ]
9784 : [      1.01448e-005 ]
9785 : [      1.03704e-005 ]
9786 : [      1.01151e-005 ]
9787 : [      1.08242e-005 ]
9788 : [      9.80395e-006 ]
9789 : [      9.84451e-006 ]
9790 : [      1.00207e-005 ]
9791 : [      1.01513e-005 ]
9792 : [      1.03525e-005 ]
9793 : [      1.00172e-005 ]
9794 : [      1.0099e-005  ]
9795 : [      1.10493e-005 ]
9796 : [      1.03643e-005 ]
9797 : [      1.01306e-005 ]
9798 : [      1.02361e-005 ]
9799 : [      1.01572e-005 ]
9800 : [      1.05546e-005 ]
9801 : [      9.83914e-006 ]
9802 : [      9.70062e-006 ]
9803 : [      9.69543e-006 ]
9804 : [      1.02791e-005 ]
9805 : [      9.87956e-006 ]
9806 : [      1.10085e-005 ]
9807 : [      1.02963e-005 ]
9808 : [      9.84363e-006 ]
9809 : [      1.02476e-005 ]
9810 : [      9.58029e-006 ]
9811 : [      1.04968e-005 ]
9812 : [      1.01075e-005 ]
9813 : [      9.66982e-006 ]
9814 : [      1.08327e-005 ]
9815 : [      9.97226e-006 ]
9816 : [      1.03372e-005 ]
9817 : [      9.68218e-006 ]
9818 : [      1.06153e-005 ]
9819 : [      1.02775e-005 ]
9820 : [      1.00119e-005 ]
9821 : [      1.02315e-005 ]
9822 : [      9.78361e-006 ]
9823 : [      9.87612e-006 ]
9824 : [      1.11301e-005 ]
9825 : [      1.0089e-005  ]
9826 : [      1.14988e-005 ]
9827 : [      9.85554e-006 ]
9828 : [      1.09647e-005 ]
9829 : [      1.02678e-005 ]
9830 : [      1.06308e-005 ]
9831 : [      1.04542e-005 ]
9832 : [      1.03932e-005 ]
9833 : [      1.00747e-005 ]
9834 : [      1.12045e-005 ]
9835 : [      1.04174e-005 ]
9836 : [      9.97627e-006 ]
9837 : [      1.04276e-005 ]
9838 : [      1.03134e-005 ]
9839 : [      9.88417e-006 ]
9840 : [      1.03079e-005 ]
9841 : [      1.05656e-005 ]
9842 : [      9.73938e-006 ]
9843 : [      1.01945e-005 ]
9844 : [      1.01816e-005 ]
9845 : [      9.75559e-006 ]
9846 : [      1.03458e-005 ]
9847 : [      1.0112e-005  ]
9848 : [      1.10561e-005 ]
9849 : [      1.09814e-005 ]
9850 : [      9.90002e-006 ]
9851 : [      1.06624e-005 ]
9852 : [      1.01653e-005 ]
9853 : [      1.00723e-005 ]
9854 : [      9.8449e-006  ]
9855 : [      9.79479e-006 ]
9856 : [      1.09425e-005 ]
9857 : [      1.04009e-005 ]
9858 : [      1.01018e-005 ]
9859 : [      1.02505e-005 ]
9860 : [      1.07559e-005 ]
9861 : [      1.00377e-005 ]
9862 : [      9.53335e-006 ]
9863 : [      1.0211e-005  ]
9864 : [      9.99616e-006 ]
9865 : [      1.08453e-005 ]
9866 : [      1.1153e-005  ]
9867 : [      1.06251e-005 ]
9868 : [      9.88182e-006 ]
9869 : [      1.05547e-005 ]
9870 : [      9.66349e-006 ]
9871 : [      1.06315e-005 ]
9872 : [      1.01609e-005 ]
9873 : [      1.0304e-005  ]
9874 : [      9.93456e-006 ]
9875 : [      1.06169e-005 ]
9876 : [      9.87846e-006 ]
9877 : [      1.04347e-005 ]
9878 : [      1.08083e-005 ]
9879 : [      9.70432e-006 ]
9880 : [      1.03903e-005 ]
9881 : [      1.07359e-005 ]
9882 : [      1.04448e-005 ]
9883 : [      1.01072e-005 ]
9884 : [      9.95507e-006 ]
9885 : [      1.10649e-005 ]
9886 : [      9.78227e-006 ]
9887 : [      9.86375e-006 ]
9888 : [      9.97361e-006 ]
9889 : [      1.05383e-005 ]
9890 : [      9.62559e-006 ]
9891 : [      9.97702e-006 ]
9892 : [      1.01592e-005 ]
9893 : [      9.88284e-006 ]
9894 : [      9.86116e-006 ]
9895 : [      9.96866e-006 ]
9896 : [      1.03575e-005 ]
9897 : [      9.89878e-006 ]
9898 : [      1.00681e-005 ]
9899 : [      1.06177e-005 ]
9900 : [      9.62928e-006 ]
9901 : [      1.05869e-005 ]
9902 : [      9.70345e-006 ]
9903 : [      1.0892e-005  ]
9904 : [      1.05129e-005 ]
9905 : [      1.04104e-005 ]
9906 : [      9.80912e-006 ]
9907 : [      1.04971e-005 ]
9908 : [      9.73725e-006 ]
9909 : [      1.08805e-005 ]
9910 : [      1.09842e-005 ]
9911 : [      9.70346e-006 ]
9912 : [      9.67446e-006 ]
9913 : [      9.78945e-006 ]
9914 : [      9.88392e-006 ]
9915 : [      1.02456e-005 ]
9916 : [      9.67424e-006 ]
9917 : [      1.05303e-005 ]
9918 : [      9.75833e-006 ]
9919 : [      1.11393e-005 ]
9920 : [      1.10507e-005 ]
9921 : [      1.02861e-005 ]
9922 : [      1.02788e-005 ]
9923 : [      1.09202e-005 ]
9924 : [      1.02485e-005 ]
9925 : [      1.01521e-005 ]
9926 : [      1.03411e-005 ]
9927 : [      1.04241e-005 ]
9928 : [      1.10734e-005 ]
9929 : [      9.70811e-006 ]
9930 : [      1.05086e-005 ]
9931 : [      1.01943e-005 ]
9932 : [      9.71808e-006 ]
9933 : [      1.01292e-005 ]
9934 : [      1.08821e-005 ]
9935 : [      1.02429e-005 ]
9936 : [      1.03682e-005 ]
9937 : [      1.0955e-005  ]
9938 : [      1.03288e-005 ]
9939 : [      1.06984e-005 ]
9940 : [      9.93448e-006 ]
9941 : [      1.03739e-005 ]
9942 : [      1.04481e-005 ]
9943 : [      1.02256e-005 ]
9944 : [      1.06463e-005 ]
9945 : [      1.00623e-005 ]
9946 : [      1.07638e-005 ]
9947 : [      1.04897e-005 ]
9948 : [      9.95737e-006 ]
9949 : [      1.00521e-005 ]
9950 : [      1.07703e-005 ]
9951 : [      9.99838e-006 ]
9952 : [      1.03932e-005 ]
9953 : [      9.87685e-006 ]
9954 : [      1.05514e-005 ]
9955 : [      9.94494e-006 ]
9956 : [      9.91968e-006 ]
9957 : [      1.00518e-005 ]
9958 : [      1.01805e-005 ]
9959 : [      9.70943e-006 ]
9960 : [      9.84653e-006 ]
9961 : [      9.62719e-006 ]
9962 : [      1.06309e-005 ]
9963 : [      1.00577e-005 ]
9964 : [      1.04131e-005 ]
9965 : [      1.00015e-005 ]
9966 : [      9.96095e-006 ]
9967 : [      9.92367e-006 ]
9968 : [      1.04929e-005 ]
9969 : [      9.80318e-006 ]
9970 : [      1.03329e-005 ]
9971 : [      1.11317e-005 ]
9972 : [      9.73286e-006 ]
9973 : [      1.04696e-005 ]
9974 : [      1.00064e-005 ]
9975 : [      1.00706e-005 ]
9976 : [      1.00942e-005 ]
9977 : [      9.94265e-006 ]
9978 : [      9.70979e-006 ]
9979 : [      1.01204e-005 ]
9980 : [      1.03013e-005 ]
9981 : [      1.11454e-005 ]
9982 : [      9.94921e-006 ]
9983 : [      1.00176e-005 ]
9984 : [      1.05142e-005 ]
9985 : [      9.91115e-006 ]
9986 : [      1.01113e-005 ]
9987 : [      1.05322e-005 ]
9988 : [      9.92741e-006 ]
9989 : [      1.05875e-005 ]
9990 : [      1.06482e-005 ]
9991 : [      1.06363e-005 ]
9992 : [      1.00961e-005 ]
9993 : [      9.95164e-006 ]
9994 : [      1.04061e-005 ]
9995 : [      9.94658e-006 ]
9996 : [      9.94133e-006 ]
9997 : [      1.01183e-005 ]
9998 : [      1.05037e-005 ]
9999 : [      1.08822e-005 ]
