# Supplementary material for: Influence of tissue conductivity on foetal exposure to extremely low frequency magnetic fields at 50 Hz using stochastic dosimetry
Source: PLoS One. 2018 Feb 7;13(2):e0192131. doi: 10.1371/journal.pone.0192131 (PMC5802904; doi:10.1371/journal.pone.0192131)
Supplement: S1 File — (ZIP) [file pone.0192131.s001.zip › Data/Ydistributions(10000)/9m/Thyroid.txt]

       [ y0           ]
   0 : [ 9.40901e-006 ]
   1 : [ 1.01514e-005 ]
   2 : [ 9.89045e-006 ]
   3 : [ 1.07929e-005 ]
   4 : [ 1.03242e-005 ]
   5 : [ 9.9156e-006  ]
   6 : [ 1.1065e-005  ]
   7 : [ 1.00817e-005 ]
   8 : [ 1.11122e-005 ]
   9 : [ 9.30363e-006 ]
  10 : [ 1.03071e-005 ]
  11 : [ 1.08951e-005 ]
  12 : [ 9.45768e-006 ]
  13 : [ 9.86601e-006 ]
  14 : [ 9.47752e-006 ]
  15 : [ 1.05551e-005 ]
  16 : [ 1.10043e-005 ]
  17 : [ 9.64531e-006 ]
  18 : [ 1.07481e-005 ]
  19 : [ 9.35358e-006 ]
  20 : [ 1.09764e-005 ]
  21 : [ 9.43611e-006 ]
  22 : [ 1.05945e-005 ]
  23 : [ 1.10655e-005 ]
  24 : [ 1.01256e-005 ]
  25 : [ 9.79356e-006 ]
  26 : [ 9.37051e-006 ]
  27 : [ 1.01948e-005 ]
  28 : [ 9.63167e-006 ]
  29 : [ 1.05264e-005 ]
  30 : [ 1.01318e-005 ]
  31 : [ 1.09977e-005 ]
  32 : [ 9.9004e-006  ]
  33 : [ 1.04643e-005 ]
  34 : [ 9.2093e-006  ]
  35 : [ 1.00289e-005 ]
  36 : [ 1.08723e-005 ]
  37 : [ 1.07561e-005 ]
  38 : [ 9.43013e-006 ]
  39 : [ 9.6402e-006  ]
  40 : [ 1.01942e-005 ]
  41 : [ 1.00337e-005 ]
  42 : [ 1.04456e-005 ]
  43 : [ 9.17717e-006 ]
  44 : [ 9.68427e-006 ]
  45 : [ 9.43065e-006 ]
  46 : [ 9.39063e-006 ]
  47 : [ 1.05706e-005 ]
  48 : [ 9.83162e-006 ]
  49 : [ 9.35247e-006 ]
  50 : [ 1.03777e-005 ]
  51 : [ 1.05086e-005 ]
  52 : [ 1.05643e-005 ]
  53 : [ 9.78274e-006 ]
  54 : [ 1.10522e-005 ]
  55 : [ 9.93345e-006 ]
  56 : [ 1.06868e-005 ]
  57 : [ 9.16053e-006 ]
  58 : [ 1.04003e-005 ]
  59 : [ 9.62381e-006 ]
  60 : [ 1.10196e-005 ]
  61 : [ 1.04239e-005 ]
  62 : [ 9.3138e-006  ]
  63 : [ 1.00414e-005 ]
  64 : [ 9.86326e-006 ]
  65 : [ 1.09603e-005 ]
  66 : [ 9.41853e-006 ]
  67 : [ 1.03802e-005 ]
  68 : [ 1.02126e-005 ]
  69 : [ 1.09339e-005 ]
  70 : [ 9.5336e-006  ]
  71 : [ 9.17626e-006 ]
  72 : [ 1.04888e-005 ]
  73 : [ 9.8782e-006  ]
  74 : [ 9.45924e-006 ]
  75 : [ 1.02694e-005 ]
  76 : [ 1.00163e-005 ]
  77 : [ 1.05111e-005 ]
  78 : [ 9.44617e-006 ]
  79 : [ 1.09981e-005 ]
  80 : [ 1.0446e-005  ]
  81 : [ 1.03383e-005 ]
  82 : [ 9.91819e-006 ]
  83 : [ 1.11323e-005 ]
  84 : [ 9.71742e-006 ]
  85 : [ 9.24675e-006 ]
  86 : [ 9.4287e-006  ]
  87 : [ 9.68751e-006 ]
  88 : [ 9.7343e-006  ]
  89 : [ 9.23433e-006 ]
  90 : [ 9.78861e-006 ]
  91 : [ 9.8668e-006  ]
  92 : [ 9.73226e-006 ]
  93 : [ 1.01282e-005 ]
  94 : [ 9.1506e-006  ]
  95 : [ 1.03187e-005 ]
  96 : [ 1.06027e-005 ]
  97 : [ 9.88603e-006 ]
  98 : [ 1.02328e-005 ]
  99 : [ 9.20827e-006 ]
 100 : [ 9.17718e-006 ]
 101 : [ 1.02472e-005 ]
 102 : [ 1.10988e-005 ]
 103 : [ 9.23913e-006 ]
 104 : [ 1.07446e-005 ]
 105 : [ 9.56976e-006 ]
 106 : [ 9.2165e-006  ]
 107 : [ 1.03123e-005 ]
 108 : [ 9.94604e-006 ]
 109 : [ 1.06692e-005 ]
 110 : [ 1.01422e-005 ]
 111 : [ 9.91926e-006 ]
 112 : [ 9.47402e-006 ]
 113 : [ 1.0083e-005  ]
 114 : [ 9.78047e-006 ]
 115 : [ 9.84293e-006 ]
 116 : [ 1.07487e-005 ]
 117 : [ 1.00235e-005 ]
 118 : [ 1.1051e-005  ]
 119 : [ 1.08713e-005 ]
 120 : [ 1.07143e-005 ]
 121 : [ 9.96903e-006 ]
 122 : [ 9.47546e-006 ]
 123 : [ 9.61772e-006 ]
 124 : [ 1.02126e-005 ]
 125 : [ 1.01286e-005 ]
 126 : [ 1.10425e-005 ]
 127 : [ 9.88288e-006 ]
 128 : [ 9.73239e-006 ]
 129 : [ 9.48495e-006 ]
 130 : [ 9.18986e-006 ]
 131 : [ 1.0699e-005  ]
 132 : [ 9.25247e-006 ]
 133 : [ 9.14557e-006 ]
 134 : [ 1.06253e-005 ]
 135 : [ 1.10174e-005 ]
 136 : [ 1.01898e-005 ]
 137 : [ 1.01769e-005 ]
 138 : [ 9.85455e-006 ]
 139 : [ 9.18076e-006 ]
 140 : [ 1.04128e-005 ]
 141 : [ 1.04105e-005 ]
 142 : [ 1.05796e-005 ]
 143 : [ 9.28636e-006 ]
 144 : [ 9.96263e-006 ]
 145 : [ 1.05403e-005 ]
 146 : [ 1.08502e-005 ]
 147 : [ 9.71436e-006 ]
 148 : [ 1.06539e-005 ]
 149 : [ 9.70198e-006 ]
 150 : [ 1.07659e-005 ]
 151 : [ 1.10728e-005 ]
 152 : [ 1.08121e-005 ]
 153 : [ 1.05508e-005 ]
 154 : [ 1.00744e-005 ]
 155 : [ 9.86654e-006 ]
 156 : [ 9.56535e-006 ]
 157 : [ 9.54075e-006 ]
 158 : [ 1.05605e-005 ]
 159 : [ 1.09267e-005 ]
 160 : [ 9.86771e-006 ]
 161 : [ 1.07407e-005 ]
 162 : [ 9.84632e-006 ]
 163 : [ 9.32979e-006 ]
 164 : [ 9.63627e-006 ]
 165 : [ 1.09517e-005 ]
 166 : [ 1.00094e-005 ]
 167 : [ 1.1049e-005  ]
 168 : [ 9.5594e-006  ]
 169 : [ 1.00826e-005 ]
 170 : [ 1.07135e-005 ]
 171 : [ 1.06232e-005 ]
 172 : [ 1.03686e-005 ]
 173 : [ 9.6531e-006  ]
 174 : [ 1.07968e-005 ]
 175 : [ 1.08816e-005 ]
 176 : [ 9.96779e-006 ]
 177 : [ 1.10846e-005 ]
 178 : [ 1.04734e-005 ]
 179 : [ 9.71867e-006 ]
 180 : [ 1.04582e-005 ]
 181 : [ 1.06697e-005 ]
 182 : [ 9.79739e-006 ]
 183 : [ 9.48633e-006 ]
 184 : [ 9.83007e-006 ]
 185 : [ 9.4003e-006  ]
 186 : [ 1.07934e-005 ]
 187 : [ 1.08476e-005 ]
 188 : [ 1.05718e-005 ]
 189 : [ 1.016e-005   ]
 190 : [ 9.34509e-006 ]
 191 : [ 1.09633e-005 ]
 192 : [ 9.74339e-006 ]
 193 : [ 1.09957e-005 ]
 194 : [ 1.05317e-005 ]
 195 : [ 9.60906e-006 ]
 196 : [ 9.51554e-006 ]
 197 : [ 9.13626e-006 ]
 198 : [ 9.44001e-006 ]
 199 : [ 1.06402e-005 ]
 200 : [ 1.0563e-005  ]
 201 : [ 9.62928e-006 ]
 202 : [ 9.22893e-006 ]
 203 : [ 1.02365e-005 ]
 204 : [ 9.91142e-006 ]
 205 : [ 1.02644e-005 ]
 206 : [ 1.03596e-005 ]
 207 : [ 1.09049e-005 ]
 208 : [ 1.10312e-005 ]
 209 : [ 1.03095e-005 ]
 210 : [ 9.51286e-006 ]
 211 : [ 1.0308e-005  ]
 212 : [ 9.67152e-006 ]
 213 : [ 1.0829e-005  ]
 214 : [ 9.47458e-006 ]
 215 : [ 1.02189e-005 ]
 216 : [ 9.81424e-006 ]
 217 : [ 1.01212e-005 ]
 218 : [ 1.03418e-005 ]
 219 : [ 9.42323e-006 ]
 220 : [ 9.54357e-006 ]
 221 : [ 1.02128e-005 ]
 222 : [ 1.10485e-005 ]
 223 : [ 1.101e-005   ]
 224 : [ 9.73804e-006 ]
 225 : [ 9.50135e-006 ]
 226 : [ 9.27945e-006 ]
 227 : [ 1.10029e-005 ]
 228 : [ 1.08533e-005 ]
 229 : [ 1.11364e-005 ]
 230 : [ 9.91304e-006 ]
 231 : [ 1.01463e-005 ]
 232 : [ 9.93404e-006 ]
 233 : [ 1.04196e-005 ]
 234 : [ 1.1003e-005  ]
 235 : [ 1.06401e-005 ]
 236 : [ 1.0215e-005  ]
 237 : [ 1.09994e-005 ]
 238 : [ 9.14648e-006 ]
 239 : [ 1.03838e-005 ]
 240 : [ 1.09233e-005 ]
 241 : [ 1.0192e-005  ]
 242 : [ 1.10744e-005 ]
 243 : [ 1.09733e-005 ]
 244 : [ 1.08531e-005 ]
 245 : [ 1.07051e-005 ]
 246 : [ 9.16919e-006 ]
 247 : [ 1.06876e-005 ]
 248 : [ 1.05588e-005 ]
 249 : [ 1.06058e-005 ]
 250 : [ 9.91727e-006 ]
 251 : [ 9.17332e-006 ]
 252 : [ 9.78976e-006 ]
 253 : [ 1.10781e-005 ]
 254 : [ 1.03718e-005 ]
 255 : [ 1.03048e-005 ]
 256 : [ 9.53008e-006 ]
 257 : [ 9.41708e-006 ]
 258 : [ 1.05321e-005 ]
 259 : [ 1.02212e-005 ]
 260 : [ 9.81587e-006 ]
 261 : [ 9.45339e-006 ]
 262 : [ 9.93362e-006 ]
 263 : [ 1.0939e-005  ]
 264 : [ 1.00281e-005 ]
 265 : [ 1.10908e-005 ]
 266 : [ 1.0358e-005  ]
 267 : [ 1.11168e-005 ]
 268 : [ 9.30356e-006 ]
 269 : [ 9.19154e-006 ]
 270 : [ 1.00163e-005 ]
 271 : [ 1.05423e-005 ]
 272 : [ 9.36192e-006 ]
 273 : [ 9.5599e-006  ]
 274 : [ 1.02808e-005 ]
 275 : [ 9.47902e-006 ]
 276 : [ 9.64934e-006 ]
 277 : [ 9.59826e-006 ]
 278 : [ 1.1044e-005  ]
 279 : [ 9.91629e-006 ]
 280 : [ 1.10003e-005 ]
 281 : [ 9.22103e-006 ]
 282 : [ 1.00731e-005 ]
 283 : [ 1.11015e-005 ]
 284 : [ 1.03303e-005 ]
 285 : [ 1.03001e-005 ]
 286 : [ 1.01136e-005 ]
 287 : [ 9.60395e-006 ]
 288 : [ 1.0514e-005  ]
 289 : [ 9.72479e-006 ]
 290 : [ 1.07281e-005 ]
 291 : [ 1.07728e-005 ]
 292 : [ 9.65426e-006 ]
 293 : [ 1.0068e-005  ]
 294 : [ 9.75519e-006 ]
 295 : [ 9.29163e-006 ]
 296 : [ 1.01657e-005 ]
 297 : [ 1.06307e-005 ]
 298 : [ 9.17317e-006 ]
 299 : [ 1.00657e-005 ]
 300 : [ 9.56623e-006 ]
 301 : [ 1.00201e-005 ]
 302 : [ 9.45374e-006 ]
 303 : [ 9.3421e-006  ]
 304 : [ 1.0095e-005  ]
 305 : [ 9.6244e-006  ]
 306 : [ 1.05123e-005 ]
 307 : [ 9.53741e-006 ]
 308 : [ 9.82095e-006 ]
 309 : [ 9.68007e-006 ]
 310 : [ 1.00802e-005 ]
 311 : [ 9.82906e-006 ]
 312 : [ 1.10712e-005 ]
 313 : [ 1.01785e-005 ]
 314 : [ 1.02483e-005 ]
 315 : [ 1.10574e-005 ]
 316 : [ 1.09785e-005 ]
 317 : [ 1.09638e-005 ]
 318 : [ 9.30009e-006 ]
 319 : [ 9.54105e-006 ]
 320 : [ 1.07715e-005 ]
 321 : [ 1.01151e-005 ]
 322 : [ 1.0836e-005  ]
 323 : [ 9.30364e-006 ]
 324 : [ 1.00677e-005 ]
 325 : [ 9.77531e-006 ]
 326 : [ 9.40995e-006 ]
 327 : [ 1.00088e-005 ]
 328 : [ 1.02591e-005 ]
 329 : [ 1.10332e-005 ]
 330 : [ 1.08891e-005 ]
 331 : [ 1.06107e-005 ]
 332 : [ 9.47401e-006 ]
 333 : [ 1.09078e-005 ]
 334 : [ 1.04871e-005 ]
 335 : [ 1.03634e-005 ]
 336 : [ 9.14584e-006 ]
 337 : [ 1.00773e-005 ]
 338 : [ 1.11106e-005 ]
 339 : [ 1.09785e-005 ]
 340 : [ 1.05629e-005 ]
 341 : [ 9.74482e-006 ]
 342 : [ 9.82979e-006 ]
 343 : [ 1.01061e-005 ]
 344 : [ 9.45307e-006 ]
 345 : [ 9.24083e-006 ]
 346 : [ 1.00601e-005 ]
 347 : [ 9.92744e-006 ]
 348 : [ 9.85039e-006 ]
 349 : [ 1.10897e-005 ]
 350 : [ 9.28789e-006 ]
 351 : [ 1.07502e-005 ]
 352 : [ 9.97575e-006 ]
 353 : [ 1.03284e-005 ]
 354 : [ 1.01799e-005 ]
 355 : [ 1.09753e-005 ]
 356 : [ 1.10678e-005 ]
 357 : [ 1.04015e-005 ]
 358 : [ 1.0055e-005  ]
 359 : [ 1.06711e-005 ]
 360 : [ 9.85809e-006 ]
 361 : [ 9.85925e-006 ]
 362 : [ 9.62039e-006 ]
 363 : [ 9.21117e-006 ]
 364 : [ 1.06064e-005 ]
 365 : [ 1.04585e-005 ]
 366 : [ 1.04627e-005 ]
 367 : [ 9.65063e-006 ]
 368 : [ 9.93997e-006 ]
 369 : [ 1.00263e-005 ]
 370 : [ 1.07263e-005 ]
 371 : [ 1.01149e-005 ]
 372 : [ 9.97974e-006 ]
 373 : [ 1.03804e-005 ]
 374 : [ 1.06329e-005 ]
 375 : [ 1.01274e-005 ]
 376 : [ 9.24226e-006 ]
 377 : [ 1.05096e-005 ]
 378 : [ 1.02231e-005 ]
 379 : [ 1.1001e-005  ]
 380 : [ 1.09593e-005 ]
 381 : [ 1.02572e-005 ]
 382 : [ 1.00996e-005 ]
 383 : [ 9.24426e-006 ]
 384 : [ 9.47268e-006 ]
 385 : [ 1.11087e-005 ]
 386 : [ 1.05823e-005 ]
 387 : [ 1.10816e-005 ]
 388 : [ 1.08268e-005 ]
 389 : [ 1.04365e-005 ]
 390 : [ 9.4574e-006  ]
 391 : [ 9.14567e-006 ]
 392 : [ 1.06799e-005 ]
 393 : [ 1.07865e-005 ]
 394 : [ 1.04917e-005 ]
 395 : [ 9.66261e-006 ]
 396 : [ 1.04588e-005 ]
 397 : [ 9.52532e-006 ]
 398 : [ 1.09869e-005 ]
 399 : [ 1.10575e-005 ]
 400 : [ 9.69136e-006 ]
 401 : [ 1.07011e-005 ]
 402 : [ 1.01852e-005 ]
 403 : [ 1.02297e-005 ]
 404 : [ 1.08607e-005 ]
 405 : [ 1.06442e-005 ]
 406 : [ 1.08704e-005 ]
 407 : [ 9.99155e-006 ]
 408 : [ 9.55811e-006 ]
 409 : [ 9.37203e-006 ]
 410 : [ 9.29114e-006 ]
 411 : [ 9.37293e-006 ]
 412 : [ 9.44151e-006 ]
 413 : [ 9.30435e-006 ]
 414 : [ 1.07524e-005 ]
 415 : [ 1.08428e-005 ]
 416 : [ 9.641e-006   ]
 417 : [ 1.08005e-005 ]
 418 : [ 1.0853e-005  ]
 419 : [ 1.01442e-005 ]
 420 : [ 9.88971e-006 ]
 421 : [ 9.72314e-006 ]
 422 : [ 9.5027e-006  ]
 423 : [ 1.08252e-005 ]
 424 : [ 9.91441e-006 ]
 425 : [ 1.04274e-005 ]
 426 : [ 9.40138e-006 ]
 427 : [ 1.09138e-005 ]
 428 : [ 1.10479e-005 ]
 429 : [ 1.10047e-005 ]
 430 : [ 9.60683e-006 ]
 431 : [ 9.44301e-006 ]
 432 : [ 1.01772e-005 ]
 433 : [ 1.08622e-005 ]
 434 : [ 1.00313e-005 ]
 435 : [ 9.90645e-006 ]
 436 : [ 1.09509e-005 ]
 437 : [ 9.46992e-006 ]
 438 : [ 1.1141e-005  ]
 439 : [ 1.11311e-005 ]
 440 : [ 1.01953e-005 ]
 441 : [ 1.0013e-005  ]
 442 : [ 1.11126e-005 ]
 443 : [ 9.72814e-006 ]
 444 : [ 9.4951e-006  ]
 445 : [ 9.93883e-006 ]
 446 : [ 1.03789e-005 ]
 447 : [ 1.02312e-005 ]
 448 : [ 1.04599e-005 ]
 449 : [ 9.38758e-006 ]
 450 : [ 1.03033e-005 ]
 451 : [ 1.09122e-005 ]
 452 : [ 1.06205e-005 ]
 453 : [ 1.06932e-005 ]
 454 : [ 1.07749e-005 ]
 455 : [ 1.08202e-005 ]
 456 : [ 1.11493e-005 ]
 457 : [ 9.50311e-006 ]
 458 : [ 1.04875e-005 ]
 459 : [ 1.02176e-005 ]
 460 : [ 9.89104e-006 ]
 461 : [ 1.11192e-005 ]
 462 : [ 9.7637e-006  ]
 463 : [ 1.03151e-005 ]
 464 : [ 9.54754e-006 ]
 465 : [ 9.59726e-006 ]
 466 : [ 9.56603e-006 ]
 467 : [ 9.69413e-006 ]
 468 : [ 9.26469e-006 ]
 469 : [ 1.04042e-005 ]
 470 : [ 1.02744e-005 ]
 471 : [ 9.13855e-006 ]
 472 : [ 9.72392e-006 ]
 473 : [ 1.11157e-005 ]
 474 : [ 1.10356e-005 ]
 475 : [ 1.0506e-005  ]
 476 : [ 9.92315e-006 ]
 477 : [ 1.02992e-005 ]
 478 : [ 1.08909e-005 ]
 479 : [ 1.08497e-005 ]
 480 : [ 9.31796e-006 ]
 481 : [ 1.1082e-005  ]
 482 : [ 9.27985e-006 ]
 483 : [ 9.42664e-006 ]
 484 : [ 1.07217e-005 ]
 485 : [ 1.00728e-005 ]
 486 : [ 9.72328e-006 ]
 487 : [ 9.85338e-006 ]
 488 : [ 1.10669e-005 ]
 489 : [ 9.38501e-006 ]
 490 : [ 1.00072e-005 ]
 491 : [ 9.76552e-006 ]
 492 : [ 1.01106e-005 ]
 493 : [ 9.56054e-006 ]
 494 : [ 1.07903e-005 ]
 495 : [ 1.03453e-005 ]
 496 : [ 1.02975e-005 ]
 497 : [ 9.8326e-006  ]
 498 : [ 1.085e-005   ]
 499 : [ 9.94612e-006 ]
 500 : [ 1.09751e-005 ]
 501 : [ 9.63109e-006 ]
 502 : [ 1.10961e-005 ]
 503 : [ 9.92934e-006 ]
 504 : [ 1.0742e-005  ]
 505 : [ 1.03645e-005 ]
 506 : [ 1.08262e-005 ]
 507 : [ 9.76218e-006 ]
 508 : [ 9.57005e-006 ]
 509 : [ 1.04212e-005 ]
 510 : [ 1.04163e-005 ]
 511 : [ 9.97717e-006 ]
 512 : [ 1.00669e-005 ]
 513 : [ 1.04419e-005 ]
 514 : [ 1.11544e-005 ]
 515 : [ 1.00167e-005 ]
 516 : [ 1.03962e-005 ]
 517 : [ 9.54598e-006 ]
 518 : [ 9.25744e-006 ]
 519 : [ 9.70565e-006 ]
 520 : [ 9.9667e-006  ]
 521 : [ 1.00455e-005 ]
 522 : [ 1.06854e-005 ]
 523 : [ 9.42422e-006 ]
 524 : [ 1.11192e-005 ]
 525 : [ 9.2057e-006  ]
 526 : [ 1.05709e-005 ]
 527 : [ 1.08788e-005 ]
 528 : [ 1.11077e-005 ]
 529 : [ 1.06152e-005 ]
 530 : [ 9.15391e-006 ]
 531 : [ 1.08547e-005 ]
 532 : [ 9.64619e-006 ]
 533 : [ 9.89318e-006 ]
 534 : [ 9.87319e-006 ]
 535 : [ 1.05213e-005 ]
 536 : [ 9.4486e-006  ]
 537 : [ 1.07822e-005 ]
 538 : [ 9.64234e-006 ]
 539 : [ 9.91977e-006 ]
 540 : [ 9.85797e-006 ]
 541 : [ 1.02438e-005 ]
 542 : [ 9.46565e-006 ]
 543 : [ 1.07021e-005 ]
 544 : [ 1.01293e-005 ]
 545 : [ 1.00951e-005 ]
 546 : [ 9.86078e-006 ]
 547 : [ 1.08647e-005 ]
 548 : [ 1.10342e-005 ]
 549 : [ 9.27977e-006 ]
 550 : [ 1.06561e-005 ]
 551 : [ 9.90327e-006 ]
 552 : [ 1.03145e-005 ]
 553 : [ 9.76734e-006 ]
 554 : [ 1.03212e-005 ]
 555 : [ 1.00776e-005 ]
 556 : [ 1.09163e-005 ]
 557 : [ 1.02164e-005 ]
 558 : [ 9.85906e-006 ]
 559 : [ 9.64448e-006 ]
 560 : [ 1.1046e-005  ]
 561 : [ 1.04723e-005 ]
 562 : [ 1.10587e-005 ]
 563 : [ 1.09535e-005 ]
 564 : [ 9.32927e-006 ]
 565 : [ 9.41715e-006 ]
 566 : [ 9.36283e-006 ]
 567 : [ 1.06507e-005 ]
 568 : [ 9.81959e-006 ]
 569 : [ 1.08803e-005 ]
 570 : [ 9.25066e-006 ]
 571 : [ 9.4419e-006  ]
 572 : [ 1.07635e-005 ]
 573 : [ 9.60472e-006 ]
 574 : [ 9.3915e-006  ]
 575 : [ 9.56634e-006 ]
 576 : [ 9.94333e-006 ]
 577 : [ 1.04475e-005 ]
 578 : [ 1.09541e-005 ]
 579 : [ 1.06677e-005 ]
 580 : [ 1.05924e-005 ]
 581 : [ 1.05717e-005 ]
 582 : [ 9.80626e-006 ]
 583 : [ 9.85889e-006 ]
 584 : [ 9.79173e-006 ]
 585 : [ 9.15296e-006 ]
 586 : [ 1.0677e-005  ]
 587 : [ 1.0361e-005  ]
 588 : [ 9.34633e-006 ]
 589 : [ 9.94621e-006 ]
 590 : [ 1.05261e-005 ]
 591 : [ 1.09273e-005 ]
 592 : [ 9.33376e-006 ]
 593 : [ 9.29984e-006 ]
 594 : [ 1.04773e-005 ]
 595 : [ 1.00928e-005 ]
 596 : [ 1.03713e-005 ]
 597 : [ 1.0209e-005  ]
 598 : [ 9.56589e-006 ]
 599 : [ 1.10702e-005 ]
 600 : [ 9.58978e-006 ]
 601 : [ 1.05524e-005 ]
 602 : [ 1.03518e-005 ]
 603 : [ 9.73812e-006 ]
 604 : [ 1.05818e-005 ]
 605 : [ 1.04258e-005 ]
 606 : [ 1.00037e-005 ]
 607 : [ 1.08621e-005 ]
 608 : [ 9.80668e-006 ]
 609 : [ 1.04033e-005 ]
 610 : [ 1.0445e-005  ]
 611 : [ 9.17579e-006 ]
 612 : [ 9.86169e-006 ]
 613 : [ 1.00141e-005 ]
 614 : [ 1.01816e-005 ]
 615 : [ 1.08167e-005 ]
 616 : [ 1.00005e-005 ]
 617 : [ 1.03101e-005 ]
 618 : [ 1.11478e-005 ]
 619 : [ 1.06983e-005 ]
 620 : [ 1.08566e-005 ]
 621 : [ 9.26577e-006 ]
 622 : [ 1.04471e-005 ]
 623 : [ 9.58504e-006 ]
 624 : [ 1.07302e-005 ]
 625 : [ 9.44388e-006 ]
 626 : [ 1.06162e-005 ]
 627 : [ 1.07777e-005 ]
 628 : [ 9.92186e-006 ]
 629 : [ 1.03563e-005 ]
 630 : [ 1.05957e-005 ]
 631 : [ 1.02747e-005 ]
 632 : [ 1.04851e-005 ]
 633 : [ 9.75464e-006 ]
 634 : [ 9.56582e-006 ]
 635 : [ 9.28989e-006 ]
 636 : [ 1.02825e-005 ]
 637 : [ 9.96251e-006 ]
 638 : [ 1.05999e-005 ]
 639 : [ 1.06711e-005 ]
 640 : [ 1.04594e-005 ]
 641 : [ 9.64619e-006 ]
 642 : [ 9.36772e-006 ]
 643 : [ 1.03628e-005 ]
 644 : [ 1.05327e-005 ]
 645 : [ 1.01014e-005 ]
 646 : [ 1.08961e-005 ]
 647 : [ 1.06696e-005 ]
 648 : [ 1.02599e-005 ]
 649 : [ 1.0396e-005  ]
 650 : [ 1.07751e-005 ]
 651 : [ 9.53399e-006 ]
 652 : [ 1.0801e-005  ]
 653 : [ 1.08616e-005 ]
 654 : [ 9.39028e-006 ]
 655 : [ 9.97255e-006 ]
 656 : [ 9.14844e-006 ]
 657 : [ 9.47667e-006 ]
 658 : [ 1.02375e-005 ]
 659 : [ 1.02435e-005 ]
 660 : [ 9.4725e-006  ]
 661 : [ 1.0279e-005  ]
 662 : [ 1.00869e-005 ]
 663 : [ 1.00069e-005 ]
 664 : [ 1.0013e-005  ]
 665 : [ 9.96517e-006 ]
 666 : [ 9.58125e-006 ]
 667 : [ 1.10344e-005 ]
 668 : [ 9.94977e-006 ]
 669 : [ 1.01702e-005 ]
 670 : [ 1.11379e-005 ]
 671 : [ 1.08623e-005 ]
 672 : [ 9.57369e-006 ]
 673 : [ 1.04471e-005 ]
 674 : [ 9.93354e-006 ]
 675 : [ 9.82411e-006 ]
 676 : [ 9.71597e-006 ]
 677 : [ 1.1067e-005  ]
 678 : [ 9.49058e-006 ]
 679 : [ 1.04049e-005 ]
 680 : [ 1.07816e-005 ]
 681 : [ 1.09162e-005 ]
 682 : [ 9.1541e-006  ]
 683 : [ 1.0236e-005  ]
 684 : [ 9.55591e-006 ]
 685 : [ 1.11271e-005 ]
 686 : [ 9.44227e-006 ]
 687 : [ 1.10973e-005 ]
 688 : [ 9.39192e-006 ]
 689 : [ 9.52404e-006 ]
 690 : [ 9.65468e-006 ]
 691 : [ 1.03057e-005 ]
 692 : [ 9.77044e-006 ]
 693 : [ 9.73788e-006 ]
 694 : [ 1.00913e-005 ]
 695 : [ 9.32866e-006 ]
 696 : [ 9.83832e-006 ]
 697 : [ 1.04784e-005 ]
 698 : [ 9.38949e-006 ]
 699 : [ 1.02085e-005 ]
 700 : [ 9.82229e-006 ]
 701 : [ 1.01008e-005 ]
 702 : [ 9.61277e-006 ]
 703 : [ 1.01245e-005 ]
 704 : [ 1.06069e-005 ]
 705 : [ 1.11543e-005 ]
 706 : [ 1.0195e-005  ]
 707 : [ 1.03583e-005 ]
 708 : [ 9.32471e-006 ]
 709 : [ 9.15853e-006 ]
 710 : [ 9.93515e-006 ]
 711 : [ 1.04619e-005 ]
 712 : [ 9.17277e-006 ]
 713 : [ 1.00617e-005 ]
 714 : [ 9.73419e-006 ]
 715 : [ 9.54288e-006 ]
 716 : [ 1.01253e-005 ]
 717 : [ 1.02672e-005 ]
 718 : [ 9.33451e-006 ]
 719 : [ 9.55265e-006 ]
 720 : [ 1.07812e-005 ]
 721 : [ 9.45409e-006 ]
 722 : [ 1.05347e-005 ]
 723 : [ 9.69451e-006 ]
 724 : [ 9.66117e-006 ]
 725 : [ 9.29633e-006 ]
 726 : [ 1.10917e-005 ]
 727 : [ 9.50687e-006 ]
 728 : [ 1.02927e-005 ]
 729 : [ 1.07822e-005 ]
 730 : [ 9.22614e-006 ]
 731 : [ 1.06133e-005 ]
 732 : [ 9.26255e-006 ]
 733 : [ 1.03594e-005 ]
 734 : [ 1.0047e-005  ]
 735 : [ 1.05086e-005 ]
 736 : [ 1.01925e-005 ]
 737 : [ 1.08782e-005 ]
 738 : [ 1.1104e-005  ]
 739 : [ 9.98481e-006 ]
 740 : [ 9.61272e-006 ]
 741 : [ 9.52945e-006 ]
 742 : [ 9.86137e-006 ]
 743 : [ 9.32322e-006 ]
 744 : [ 1.11227e-005 ]
 745 : [ 9.22096e-006 ]
 746 : [ 1.02656e-005 ]
 747 : [ 1.04799e-005 ]
 748 : [ 1.10191e-005 ]
 749 : [ 9.99161e-006 ]
 750 : [ 1.03111e-005 ]
 751 : [ 1.04294e-005 ]
 752 : [ 1.10226e-005 ]
 753 : [ 9.67942e-006 ]
 754 : [ 1.0309e-005  ]
 755 : [ 1.10526e-005 ]
 756 : [ 9.19674e-006 ]
 757 : [ 1.00536e-005 ]
 758 : [ 1.03958e-005 ]
 759 : [ 9.93435e-006 ]
 760 : [ 1.05135e-005 ]
 761 : [ 1.0931e-005  ]
 762 : [ 9.59033e-006 ]
 763 : [ 1.0159e-005  ]
 764 : [ 1.0258e-005  ]
 765 : [ 1.04423e-005 ]
 766 : [ 1.10388e-005 ]
 767 : [ 9.67973e-006 ]
 768 : [ 1.10764e-005 ]
 769 : [ 1.09458e-005 ]
 770 : [ 9.29142e-006 ]
 771 : [ 9.28302e-006 ]
 772 : [ 1.0922e-005  ]
 773 : [ 1.07508e-005 ]
 774 : [ 1.0518e-005  ]
 775 : [ 1.06257e-005 ]
 776 : [ 1.07855e-005 ]
 777 : [ 9.86506e-006 ]
 778 : [ 1.0928e-005  ]
 779 : [ 1.01648e-005 ]
 780 : [ 1.03606e-005 ]
 781 : [ 9.68727e-006 ]
 782 : [ 1.01342e-005 ]
 783 : [ 1.03063e-005 ]
 784 : [ 9.20911e-006 ]
 785 : [ 1.06505e-005 ]
 786 : [ 9.44908e-006 ]
 787 : [ 9.19362e-006 ]
 788 : [ 9.49963e-006 ]
 789 : [ 1.05202e-005 ]
 790 : [ 9.51735e-006 ]
 791 : [ 9.98887e-006 ]
 792 : [ 9.81516e-006 ]
 793 : [ 9.31947e-006 ]
 794 : [ 1.11318e-005 ]
 795 : [ 1.01507e-005 ]
 796 : [ 1.00531e-005 ]
 797 : [ 9.31355e-006 ]
 798 : [ 1.01133e-005 ]
 799 : [ 1.07326e-005 ]
 800 : [ 9.41443e-006 ]
 801 : [ 1.01646e-005 ]
 802 : [ 9.61055e-006 ]
 803 : [ 1.09926e-005 ]
 804 : [ 9.68379e-006 ]
 805 : [ 1.03704e-005 ]
 806 : [ 9.63209e-006 ]
 807 : [ 1.07614e-005 ]
 808 : [ 1.08375e-005 ]
 809 : [ 1.06982e-005 ]
 810 : [ 1.00445e-005 ]
 811 : [ 9.68796e-006 ]
 812 : [ 9.60414e-006 ]
 813 : [ 1.05877e-005 ]
 814 : [ 9.1867e-006  ]
 815 : [ 9.65164e-006 ]
 816 : [ 1.00723e-005 ]
 817 : [ 9.4754e-006  ]
 818 : [ 9.32953e-006 ]
 819 : [ 9.23585e-006 ]
 820 : [ 9.47464e-006 ]
 821 : [ 1.04762e-005 ]
 822 : [ 1.02372e-005 ]
 823 : [ 9.40485e-006 ]
 824 : [ 1.08681e-005 ]
 825 : [ 1.05196e-005 ]
 826 : [ 9.72583e-006 ]
 827 : [ 9.57097e-006 ]
 828 : [ 9.53985e-006 ]
 829 : [ 9.4714e-006  ]
 830 : [ 1.1023e-005  ]
 831 : [ 9.74443e-006 ]
 832 : [ 1.07853e-005 ]
 833 : [ 9.47986e-006 ]
 834 : [ 1.03221e-005 ]
 835 : [ 9.92105e-006 ]
 836 : [ 9.54213e-006 ]
 837 : [ 1.06619e-005 ]
 838 : [ 1.00344e-005 ]
 839 : [ 1.00676e-005 ]
 840 : [ 1.0808e-005  ]
 841 : [ 1.04906e-005 ]
 842 : [ 1.08338e-005 ]
 843 : [ 9.24094e-006 ]
 844 : [ 1.00497e-005 ]
 845 : [ 1.05929e-005 ]
 846 : [ 1.10977e-005 ]
 847 : [ 9.96989e-006 ]
 848 : [ 9.31408e-006 ]
 849 : [ 9.36683e-006 ]
 850 : [ 1.03167e-005 ]
 851 : [ 9.65207e-006 ]
 852 : [ 1.09244e-005 ]
 853 : [ 1.0161e-005  ]
 854 : [ 9.79806e-006 ]
 855 : [ 1.06804e-005 ]
 856 : [ 1.00131e-005 ]
 857 : [ 1.11375e-005 ]
 858 : [ 1.05261e-005 ]
 859 : [ 1.0946e-005  ]
 860 : [ 1.10568e-005 ]
 861 : [ 1.06399e-005 ]
 862 : [ 9.92646e-006 ]
 863 : [ 1.08111e-005 ]
 864 : [ 9.87867e-006 ]
 865 : [ 9.88796e-006 ]
 866 : [ 1.01668e-005 ]
 867 : [ 1.09382e-005 ]
 868 : [ 9.60953e-006 ]
 869 : [ 1.0452e-005  ]
 870 : [ 9.34169e-006 ]
 871 : [ 1.00177e-005 ]
 872 : [ 1.05975e-005 ]
 873 : [ 1.02096e-005 ]
 874 : [ 9.56895e-006 ]
 875 : [ 1.04714e-005 ]
 876 : [ 1.11452e-005 ]
 877 : [ 9.90872e-006 ]
 878 : [ 9.23785e-006 ]
 879 : [ 1.03977e-005 ]
 880 : [ 1.04133e-005 ]
 881 : [ 9.36126e-006 ]
 882 : [ 9.16483e-006 ]
 883 : [ 1.06387e-005 ]
 884 : [ 9.82209e-006 ]
 885 : [ 9.95096e-006 ]
 886 : [ 9.59153e-006 ]
 887 : [ 9.44337e-006 ]
 888 : [ 9.18447e-006 ]
 889 : [ 1.05319e-005 ]
 890 : [ 1.03776e-005 ]
 891 : [ 1.04265e-005 ]
 892 : [ 1.10912e-005 ]
 893 : [ 1.06332e-005 ]
 894 : [ 1.10049e-005 ]
 895 : [ 1.08309e-005 ]
 896 : [ 1.01889e-005 ]
 897 : [ 1.09683e-005 ]
 898 : [ 1.08777e-005 ]
 899 : [ 9.57164e-006 ]
 900 : [ 1.06e-005    ]
 901 : [ 1.05186e-005 ]
 902 : [ 1.05642e-005 ]
 903 : [ 9.44615e-006 ]
 904 : [ 1.09421e-005 ]
 905 : [ 1.09185e-005 ]
 906 : [ 1.0749e-005  ]
 907 : [ 1.04006e-005 ]
 908 : [ 9.29006e-006 ]
 909 : [ 1.03727e-005 ]
 910 : [ 9.7314e-006  ]
 911 : [ 1.05245e-005 ]
 912 : [ 9.49493e-006 ]
 913 : [ 1.00365e-005 ]
 914 : [ 1.05371e-005 ]
 915 : [ 1.03883e-005 ]
 916 : [ 9.20773e-006 ]
 917 : [ 9.63181e-006 ]
 918 : [ 9.50214e-006 ]
 919 : [ 9.51542e-006 ]
 920 : [ 1.0905e-005  ]
 921 : [ 9.84374e-006 ]
 922 : [ 1.01147e-005 ]
 923 : [ 1.09777e-005 ]
 924 : [ 1.08506e-005 ]
 925 : [ 9.25937e-006 ]
 926 : [ 1.00074e-005 ]
 927 : [ 9.20822e-006 ]
 928 : [ 1.10721e-005 ]
 929 : [ 9.82087e-006 ]
 930 : [ 1.01948e-005 ]
 931 : [ 1.07142e-005 ]
 932 : [ 1.11065e-005 ]
 933 : [ 1.11076e-005 ]
 934 : [ 1.08603e-005 ]
 935 : [ 9.57247e-006 ]
 936 : [ 1.00994e-005 ]
 937 : [ 9.7747e-006  ]
 938 : [ 9.22899e-006 ]
 939 : [ 1.10508e-005 ]
 940 : [ 1.04549e-005 ]
 941 : [ 1.07596e-005 ]
 942 : [ 9.20376e-006 ]
 943 : [ 9.24273e-006 ]
 944 : [ 1.07253e-005 ]
 945 : [ 1.03507e-005 ]
 946 : [ 1.07977e-005 ]
 947 : [ 1.08401e-005 ]
 948 : [ 1.01742e-005 ]
 949 : [ 1.04633e-005 ]
 950 : [ 1.10671e-005 ]
 951 : [ 1.00323e-005 ]
 952 : [ 1.07963e-005 ]
 953 : [ 9.49353e-006 ]
 954 : [ 1.03608e-005 ]
 955 : [ 1.0681e-005  ]
 956 : [ 1.0535e-005  ]
 957 : [ 1.04372e-005 ]
 958 : [ 1.01081e-005 ]
 959 : [ 9.89623e-006 ]
 960 : [ 9.93931e-006 ]
 961 : [ 1.08364e-005 ]
 962 : [ 1.01383e-005 ]
 963 : [ 1.03366e-005 ]
 964 : [ 1.07933e-005 ]
 965 : [ 1.09097e-005 ]
 966 : [ 1.00329e-005 ]
 967 : [ 1.07172e-005 ]
 968 : [ 1.07902e-005 ]
 969 : [ 1.0616e-005  ]
 970 : [ 9.27516e-006 ]
 971 : [ 9.33502e-006 ]
 972 : [ 9.47397e-006 ]
 973 : [ 9.25295e-006 ]
 974 : [ 1.04985e-005 ]
 975 : [ 9.92368e-006 ]
 976 : [ 1.04567e-005 ]
 977 : [ 9.86062e-006 ]
 978 : [ 1.10767e-005 ]
 979 : [ 1.03214e-005 ]
 980 : [ 9.95169e-006 ]
 981 : [ 9.23613e-006 ]
 982 : [ 1.01085e-005 ]
 983 : [ 9.87242e-006 ]
 984 : [ 1.04622e-005 ]
 985 : [ 9.80655e-006 ]
 986 : [ 9.57004e-006 ]
 987 : [ 1.09244e-005 ]
 988 : [ 1.09129e-005 ]
 989 : [ 9.63394e-006 ]
 990 : [ 1.00322e-005 ]
 991 : [ 9.51749e-006 ]
 992 : [ 1.05138e-005 ]
 993 : [ 9.91076e-006 ]
 994 : [ 9.72038e-006 ]
 995 : [ 9.5674e-006  ]
 996 : [ 9.85532e-006 ]
 997 : [ 1.0864e-005  ]
 998 : [ 1.10683e-005 ]
 999 : [ 1.05802e-005 ]
1000 : [ 1.1125e-005  ]
1001 : [ 1.10092e-005 ]
1002 : [ 9.65131e-006 ]
1003 : [ 9.29687e-006 ]
1004 : [ 9.24912e-006 ]
1005 : [ 9.56766e-006 ]
1006 : [ 1.07322e-005 ]
1007 : [ 1.08203e-005 ]
1008 : [ 1.01512e-005 ]
1009 : [ 1.08027e-005 ]
1010 : [ 1.1005e-005  ]
1011 : [ 9.37295e-006 ]
1012 : [ 1.08722e-005 ]
1013 : [ 1.02895e-005 ]
1014 : [ 9.13957e-006 ]
1015 : [ 1.06845e-005 ]
1016 : [ 1.0747e-005  ]
1017 : [ 1.10284e-005 ]
1018 : [ 1.08505e-005 ]
1019 : [ 9.40298e-006 ]
1020 : [ 9.47351e-006 ]
1021 : [ 1.04405e-005 ]
1022 : [ 1.04556e-005 ]
1023 : [ 1.05219e-005 ]
1024 : [ 1.03229e-005 ]
1025 : [ 9.33412e-006 ]
1026 : [ 9.50992e-006 ]
1027 : [ 1.10103e-005 ]
1028 : [ 9.68957e-006 ]
1029 : [ 1.02058e-005 ]
1030 : [ 1.06299e-005 ]
1031 : [ 1.01265e-005 ]
1032 : [ 1.09301e-005 ]
1033 : [ 1.09195e-005 ]
1034 : [ 1.01367e-005 ]
1035 : [ 9.52638e-006 ]
1036 : [ 9.52603e-006 ]
1037 : [ 1.06528e-005 ]
1038 : [ 9.17267e-006 ]
1039 : [ 1.08582e-005 ]
1040 : [ 9.74145e-006 ]
1041 : [ 9.59046e-006 ]
1042 : [ 9.85678e-006 ]
1043 : [ 9.51251e-006 ]
1044 : [ 1.11376e-005 ]
1045 : [ 1.04203e-005 ]
1046 : [ 1.0324e-005  ]
1047 : [ 1.11464e-005 ]
1048 : [ 1.08902e-005 ]
1049 : [ 1.07054e-005 ]
1050 : [ 9.41217e-006 ]
1051 : [ 1.06337e-005 ]
1052 : [ 1.02084e-005 ]
1053 : [ 9.17352e-006 ]
1054 : [ 9.64677e-006 ]
1055 : [ 1.03585e-005 ]
1056 : [ 1.08062e-005 ]
1057 : [ 9.34634e-006 ]
1058 : [ 1.08748e-005 ]
1059 : [ 1.03234e-005 ]
1060 : [ 1.05296e-005 ]
1061 : [ 1.11078e-005 ]
1062 : [ 1.01729e-005 ]
1063 : [ 9.44201e-006 ]
1064 : [ 9.33409e-006 ]
1065 : [ 1.03482e-005 ]
1066 : [ 9.9185e-006  ]
1067 : [ 9.17389e-006 ]
1068 : [ 1.07863e-005 ]
1069 : [ 1.09279e-005 ]
1070 : [ 1.02998e-005 ]
1071 : [ 1.01318e-005 ]
1072 : [ 9.44324e-006 ]
1073 : [ 9.89599e-006 ]
1074 : [ 1.05364e-005 ]
1075 : [ 9.60204e-006 ]
1076 : [ 1.03914e-005 ]
1077 : [ 9.23876e-006 ]
1078 : [ 1.06253e-005 ]
1079 : [ 9.82659e-006 ]
1080 : [ 1.02076e-005 ]
1081 : [ 1.04396e-005 ]
1082 : [ 9.55533e-006 ]
1083 : [ 9.47739e-006 ]
1084 : [ 9.63561e-006 ]
1085 : [ 1.0784e-005  ]
1086 : [ 9.45183e-006 ]
1087 : [ 1.09771e-005 ]
1088 : [ 1.0231e-005  ]
1089 : [ 1.08468e-005 ]
1090 : [ 1.0704e-005  ]
1091 : [ 9.82393e-006 ]
1092 : [ 1.10723e-005 ]
1093 : [ 1.02641e-005 ]
1094 : [ 9.15761e-006 ]
1095 : [ 1.06879e-005 ]
1096 : [ 1.09814e-005 ]
1097 : [ 9.24599e-006 ]
1098 : [ 1.04538e-005 ]
1099 : [ 1.06277e-005 ]
1100 : [ 1.03102e-005 ]
1101 : [ 1.06554e-005 ]
1102 : [ 1.01676e-005 ]
1103 : [ 9.23064e-006 ]
1104 : [ 1.09638e-005 ]
1105 : [ 1.07254e-005 ]
1106 : [ 9.31775e-006 ]
1107 : [ 9.69201e-006 ]
1108 : [ 1.0669e-005  ]
1109 : [ 1.07554e-005 ]
1110 : [ 9.25891e-006 ]
1111 : [ 9.18381e-006 ]
1112 : [ 9.95792e-006 ]
1113 : [ 9.50865e-006 ]
1114 : [ 1.00405e-005 ]
1115 : [ 1.02788e-005 ]
1116 : [ 1.11167e-005 ]
1117 : [ 1.05816e-005 ]
1118 : [ 1.092e-005   ]
1119 : [ 9.19632e-006 ]
1120 : [ 1.07728e-005 ]
1121 : [ 9.33549e-006 ]
1122 : [ 9.28281e-006 ]
1123 : [ 1.02557e-005 ]
1124 : [ 9.39024e-006 ]
1125 : [ 9.36635e-006 ]
1126 : [ 9.42457e-006 ]
1127 : [ 9.18584e-006 ]
1128 : [ 1.08082e-005 ]
1129 : [ 9.34393e-006 ]
1130 : [ 1.06719e-005 ]
1131 : [ 1.07033e-005 ]
1132 : [ 9.79474e-006 ]
1133 : [ 1.08181e-005 ]
1134 : [ 9.59275e-006 ]
1135 : [ 1.05336e-005 ]
1136 : [ 9.85449e-006 ]
1137 : [ 1.10356e-005 ]
1138 : [ 9.96916e-006 ]
1139 : [ 1.10112e-005 ]
1140 : [ 9.32193e-006 ]
1141 : [ 9.70938e-006 ]
1142 : [ 1.04604e-005 ]
1143 : [ 1.01041e-005 ]
1144 : [ 1.00796e-005 ]
1145 : [ 1.06234e-005 ]
1146 : [ 9.96682e-006 ]
1147 : [ 1.03596e-005 ]
1148 : [ 9.7519e-006  ]
1149 : [ 1.01211e-005 ]
1150 : [ 9.47904e-006 ]
1151 : [ 1.06418e-005 ]
1152 : [ 9.91456e-006 ]
1153 : [ 1.02764e-005 ]
1154 : [ 1.0869e-005  ]
1155 : [ 1.08405e-005 ]
1156 : [ 1.08548e-005 ]
1157 : [ 1.04491e-005 ]
1158 : [ 1.10266e-005 ]
1159 : [ 1.04313e-005 ]
1160 : [ 1.09714e-005 ]
1161 : [ 9.7616e-006  ]
1162 : [ 9.74709e-006 ]
1163 : [ 9.35325e-006 ]
1164 : [ 1.07089e-005 ]
1165 : [ 1.04099e-005 ]
1166 : [ 1.02671e-005 ]
1167 : [ 1.02554e-005 ]
1168 : [ 9.22734e-006 ]
1169 : [ 1.09487e-005 ]
1170 : [ 1.06033e-005 ]
1171 : [ 9.4488e-006  ]
1172 : [ 1.07709e-005 ]
1173 : [ 1.04639e-005 ]
1174 : [ 1.01478e-005 ]
1175 : [ 1.10756e-005 ]
1176 : [ 1.11139e-005 ]
1177 : [ 9.93357e-006 ]
1178 : [ 1.07073e-005 ]
1179 : [ 1.0374e-005  ]
1180 : [ 1.08109e-005 ]
1181 : [ 9.22562e-006 ]
1182 : [ 1.11433e-005 ]
1183 : [ 1.05625e-005 ]
1184 : [ 1.02868e-005 ]
1185 : [ 1.08911e-005 ]
1186 : [ 1.00132e-005 ]
1187 : [ 1.07621e-005 ]
1188 : [ 1.01925e-005 ]
1189 : [ 1.01472e-005 ]
1190 : [ 9.59958e-006 ]
1191 : [ 9.78137e-006 ]
1192 : [ 9.69292e-006 ]
1193 : [ 1.01103e-005 ]
1194 : [ 1.04362e-005 ]
1195 : [ 9.93302e-006 ]
1196 : [ 9.28067e-006 ]
1197 : [ 9.8326e-006  ]
1198 : [ 9.31007e-006 ]
1199 : [ 1.07446e-005 ]
1200 : [ 1.00952e-005 ]
1201 : [ 9.96667e-006 ]
1202 : [ 1.06166e-005 ]
1203 : [ 1.00287e-005 ]
1204 : [ 1.09457e-005 ]
1205 : [ 9.21543e-006 ]
1206 : [ 9.33404e-006 ]
1207 : [ 9.23545e-006 ]
1208 : [ 1.03218e-005 ]
1209 : [ 9.94643e-006 ]
1210 : [ 9.24683e-006 ]
1211 : [ 1.04446e-005 ]
1212 : [ 9.6114e-006  ]
1213 : [ 9.24985e-006 ]
1214 : [ 1.09042e-005 ]
1215 : [ 1.01367e-005 ]
1216 : [ 1.10969e-005 ]
1217 : [ 9.5435e-006  ]
1218 : [ 1.01517e-005 ]
1219 : [ 1.0266e-005  ]
1220 : [ 1.09818e-005 ]
1221 : [ 1.07887e-005 ]
1222 : [ 1.05829e-005 ]
1223 : [ 1.01689e-005 ]
1224 : [ 9.4619e-006  ]
1225 : [ 1.07133e-005 ]
1226 : [ 1.08921e-005 ]
1227 : [ 1.03459e-005 ]
1228 : [ 1.01917e-005 ]
1229 : [ 1.01933e-005 ]
1230 : [ 1.01041e-005 ]
1231 : [ 1.02566e-005 ]
1232 : [ 9.14549e-006 ]
1233 : [ 1.10048e-005 ]
1234 : [ 1.10982e-005 ]
1235 : [ 9.22286e-006 ]
1236 : [ 1.02402e-005 ]
1237 : [ 1.08483e-005 ]
1238 : [ 1.0799e-005  ]
1239 : [ 1.008e-005   ]
1240 : [ 1.08849e-005 ]
1241 : [ 1.0979e-005  ]
1242 : [ 1.10259e-005 ]
1243 : [ 9.98114e-006 ]
1244 : [ 1.0817e-005  ]
1245 : [ 9.50764e-006 ]
1246 : [ 1.11061e-005 ]
1247 : [ 9.29799e-006 ]
1248 : [ 9.9981e-006  ]
1249 : [ 1.02164e-005 ]
1250 : [ 9.96076e-006 ]
1251 : [ 1.07556e-005 ]
1252 : [ 1.11243e-005 ]
1253 : [ 1.06982e-005 ]
1254 : [ 9.97957e-006 ]
1255 : [ 9.39596e-006 ]
1256 : [ 9.49151e-006 ]
1257 : [ 9.22854e-006 ]
1258 : [ 9.31627e-006 ]
1259 : [ 9.62204e-006 ]
1260 : [ 1.0919e-005  ]
1261 : [ 1.03263e-005 ]
1262 : [ 9.47143e-006 ]
1263 : [ 9.38108e-006 ]
1264 : [ 1.09375e-005 ]
1265 : [ 1.10076e-005 ]
1266 : [ 1.11382e-005 ]
1267 : [ 1.01698e-005 ]
1268 : [ 1.10704e-005 ]
1269 : [ 1.0917e-005  ]
1270 : [ 9.21331e-006 ]
1271 : [ 1.01567e-005 ]
1272 : [ 1.03418e-005 ]
1273 : [ 9.68031e-006 ]
1274 : [ 9.33408e-006 ]
1275 : [ 1.08271e-005 ]
1276 : [ 1.00502e-005 ]
1277 : [ 1.10919e-005 ]
1278 : [ 9.91047e-006 ]
1279 : [ 1.05116e-005 ]
1280 : [ 9.69905e-006 ]
1281 : [ 9.74633e-006 ]
1282 : [ 1.02364e-005 ]
1283 : [ 9.33871e-006 ]
1284 : [ 9.15929e-006 ]
1285 : [ 9.30619e-006 ]
1286 : [ 1.03056e-005 ]
1287 : [ 1.07965e-005 ]
1288 : [ 1.03433e-005 ]
1289 : [ 1.09724e-005 ]
1290 : [ 9.15332e-006 ]
1291 : [ 9.83407e-006 ]
1292 : [ 1.00905e-005 ]
1293 : [ 1.00527e-005 ]
1294 : [ 9.34525e-006 ]
1295 : [ 9.76093e-006 ]
1296 : [ 9.58394e-006 ]
1297 : [ 9.35829e-006 ]
1298 : [ 1.03238e-005 ]
1299 : [ 9.4339e-006  ]
1300 : [ 1.08107e-005 ]
1301 : [ 1.08663e-005 ]
1302 : [ 9.63069e-006 ]
1303 : [ 9.5222e-006  ]
1304 : [ 1.02832e-005 ]
1305 : [ 9.29755e-006 ]
1306 : [ 1.05488e-005 ]
1307 : [ 9.58027e-006 ]
1308 : [ 1.07974e-005 ]
1309 : [ 9.22462e-006 ]
1310 : [ 9.88074e-006 ]
1311 : [ 1.00912e-005 ]
1312 : [ 1.03089e-005 ]
1313 : [ 9.44302e-006 ]
1314 : [ 1.01961e-005 ]
1315 : [ 9.19747e-006 ]
1316 : [ 1.07217e-005 ]
1317 : [ 9.45639e-006 ]
1318 : [ 1.0264e-005  ]
1319 : [ 9.94735e-006 ]
1320 : [ 1.07094e-005 ]
1321 : [ 1.01457e-005 ]
1322 : [ 1.01032e-005 ]
1323 : [ 9.75806e-006 ]
1324 : [ 1.08819e-005 ]
1325 : [ 9.21883e-006 ]
1326 : [ 1.11112e-005 ]
1327 : [ 9.95957e-006 ]
1328 : [ 9.79801e-006 ]
1329 : [ 9.798e-006   ]
1330 : [ 9.41061e-006 ]
1331 : [ 1.04434e-005 ]
1332 : [ 1.07036e-005 ]
1333 : [ 1.06496e-005 ]
1334 : [ 1.10802e-005 ]
1335 : [ 1.10797e-005 ]
1336 : [ 9.29638e-006 ]
1337 : [ 1.01901e-005 ]
1338 : [ 9.25173e-006 ]
1339 : [ 9.84113e-006 ]
1340 : [ 1.04959e-005 ]
1341 : [ 1.00349e-005 ]
1342 : [ 1.05902e-005 ]
1343 : [ 1.05013e-005 ]
1344 : [ 9.88451e-006 ]
1345 : [ 1.0498e-005  ]
1346 : [ 1.01919e-005 ]
1347 : [ 1.06327e-005 ]
1348 : [ 1.05991e-005 ]
1349 : [ 9.96783e-006 ]
1350 : [ 9.26168e-006 ]
1351 : [ 1.00516e-005 ]
1352 : [ 9.55274e-006 ]
1353 : [ 9.41755e-006 ]
1354 : [ 1.07773e-005 ]
1355 : [ 1.00237e-005 ]
1356 : [ 1.05711e-005 ]
1357 : [ 1.05031e-005 ]
1358 : [ 9.7356e-006  ]
1359 : [ 1.00123e-005 ]
1360 : [ 9.41526e-006 ]
1361 : [ 1.11225e-005 ]
1362 : [ 1.09163e-005 ]
1363 : [ 1.0458e-005  ]
1364 : [ 1.01833e-005 ]
1365 : [ 1.08998e-005 ]
1366 : [ 1.05067e-005 ]
1367 : [ 1.07646e-005 ]
1368 : [ 1.02378e-005 ]
1369 : [ 9.8293e-006  ]
1370 : [ 1.05889e-005 ]
1371 : [ 1.04307e-005 ]
1372 : [ 9.42455e-006 ]
1373 : [ 1.04177e-005 ]
1374 : [ 9.98751e-006 ]
1375 : [ 1.01262e-005 ]
1376 : [ 1.05569e-005 ]
1377 : [ 1.07831e-005 ]
1378 : [ 1.02177e-005 ]
1379 : [ 1.1052e-005  ]
1380 : [ 1.06185e-005 ]
1381 : [ 1.09592e-005 ]
1382 : [ 1.05357e-005 ]
1383 : [ 1.04054e-005 ]
1384 : [ 1.10169e-005 ]
1385 : [ 1.07686e-005 ]
1386 : [ 1.09877e-005 ]
1387 : [ 1.05651e-005 ]
1388 : [ 1.06123e-005 ]
1389 : [ 1.03568e-005 ]
1390 : [ 1.08036e-005 ]
1391 : [ 1.03373e-005 ]
1392 : [ 9.3895e-006  ]
1393 : [ 9.67704e-006 ]
1394 : [ 1.08843e-005 ]
1395 : [ 1.07267e-005 ]
1396 : [ 1.0344e-005  ]
1397 : [ 9.93055e-006 ]
1398 : [ 1.04002e-005 ]
1399 : [ 9.49957e-006 ]
1400 : [ 9.52057e-006 ]
1401 : [ 1.06445e-005 ]
1402 : [ 9.85034e-006 ]
1403 : [ 9.30393e-006 ]
1404 : [ 9.3172e-006  ]
1405 : [ 9.33862e-006 ]
1406 : [ 1.09352e-005 ]
1407 : [ 1.08378e-005 ]
1408 : [ 1.10524e-005 ]
1409 : [ 1.04101e-005 ]
1410 : [ 1.03824e-005 ]
1411 : [ 1.11078e-005 ]
1412 : [ 1.06924e-005 ]
1413 : [ 1.00052e-005 ]
1414 : [ 1.10719e-005 ]
1415 : [ 1.10088e-005 ]
1416 : [ 9.73016e-006 ]
1417 : [ 9.51014e-006 ]
1418 : [ 9.86203e-006 ]
1419 : [ 9.6088e-006  ]
1420 : [ 1.0093e-005  ]
1421 : [ 9.63105e-006 ]
1422 : [ 1.08229e-005 ]
1423 : [ 1.0431e-005  ]
1424 : [ 9.92332e-006 ]
1425 : [ 9.26699e-006 ]
1426 : [ 9.19712e-006 ]
1427 : [ 9.31912e-006 ]
1428 : [ 1.08246e-005 ]
1429 : [ 1.0153e-005  ]
1430 : [ 9.19187e-006 ]
1431 : [ 1.07657e-005 ]
1432 : [ 9.54049e-006 ]
1433 : [ 1.10158e-005 ]
1434 : [ 1.02548e-005 ]
1435 : [ 1.01056e-005 ]
1436 : [ 9.60998e-006 ]
1437 : [ 9.95632e-006 ]
1438 : [ 1.08702e-005 ]
1439 : [ 9.80782e-006 ]
1440 : [ 1.03395e-005 ]
1441 : [ 1.04277e-005 ]
1442 : [ 1.09328e-005 ]
1443 : [ 1.03152e-005 ]
1444 : [ 9.49754e-006 ]
1445 : [ 9.62406e-006 ]
1446 : [ 9.23335e-006 ]
1447 : [ 9.92463e-006 ]
1448 : [ 1.00315e-005 ]
1449 : [ 1.09495e-005 ]
1450 : [ 9.49823e-006 ]
1451 : [ 9.48905e-006 ]
1452 : [ 1.01746e-005 ]
1453 : [ 1.02927e-005 ]
1454 : [ 9.36567e-006 ]
1455 : [ 9.36942e-006 ]
1456 : [ 1.02705e-005 ]
1457 : [ 1.03084e-005 ]
1458 : [ 1.08585e-005 ]
1459 : [ 1.04874e-005 ]
1460 : [ 9.75149e-006 ]
1461 : [ 9.15194e-006 ]
1462 : [ 1.07478e-005 ]
1463 : [ 1.05381e-005 ]
1464 : [ 9.23731e-006 ]
1465 : [ 1.05543e-005 ]
1466 : [ 1.02737e-005 ]
1467 : [ 1.04976e-005 ]
1468 : [ 9.52866e-006 ]
1469 : [ 9.81364e-006 ]
1470 : [ 9.83925e-006 ]
1471 : [ 1.01132e-005 ]
1472 : [ 9.22275e-006 ]
1473 : [ 1.03424e-005 ]
1474 : [ 1.05639e-005 ]
1475 : [ 1.07518e-005 ]
1476 : [ 9.53326e-006 ]
1477 : [ 9.30686e-006 ]
1478 : [ 1.00206e-005 ]
1479 : [ 9.8669e-006  ]
1480 : [ 1.02205e-005 ]
1481 : [ 9.75145e-006 ]
1482 : [ 9.40424e-006 ]
1483 : [ 9.21842e-006 ]
1484 : [ 9.34652e-006 ]
1485 : [ 1.02092e-005 ]
1486 : [ 9.59283e-006 ]
1487 : [ 1.02423e-005 ]
1488 : [ 1.0178e-005  ]
1489 : [ 9.14561e-006 ]
1490 : [ 9.96489e-006 ]
1491 : [ 1.04367e-005 ]
1492 : [ 9.98144e-006 ]
1493 : [ 1.04047e-005 ]
1494 : [ 1.10776e-005 ]
1495 : [ 9.82549e-006 ]
1496 : [ 1.1135e-005  ]
1497 : [ 9.54182e-006 ]
1498 : [ 1.01911e-005 ]
1499 : [ 1.07413e-005 ]
1500 : [ 1.07646e-005 ]
1501 : [ 1.04008e-005 ]
1502 : [ 1.05516e-005 ]
1503 : [ 1.07114e-005 ]
1504 : [ 1.03857e-005 ]
1505 : [ 1.05259e-005 ]
1506 : [ 1.0905e-005  ]
1507 : [ 1.08011e-005 ]
1508 : [ 1.05327e-005 ]
1509 : [ 1.11532e-005 ]
1510 : [ 9.9527e-006  ]
1511 : [ 1.02479e-005 ]
1512 : [ 1.01061e-005 ]
1513 : [ 1.09559e-005 ]
1514 : [ 9.84983e-006 ]
1515 : [ 1.04542e-005 ]
1516 : [ 9.36538e-006 ]
1517 : [ 1.10245e-005 ]
1518 : [ 1.05909e-005 ]
1519 : [ 1.08914e-005 ]
1520 : [ 1.06985e-005 ]
1521 : [ 1.02601e-005 ]
1522 : [ 9.35101e-006 ]
1523 : [ 1.07771e-005 ]
1524 : [ 9.5503e-006  ]
1525 : [ 1.09173e-005 ]
1526 : [ 1.05997e-005 ]
1527 : [ 1.01861e-005 ]
1528 : [ 9.38103e-006 ]
1529 : [ 9.76659e-006 ]
1530 : [ 9.40656e-006 ]
1531 : [ 9.9728e-006  ]
1532 : [ 1.03885e-005 ]
1533 : [ 9.34118e-006 ]
1534 : [ 9.81143e-006 ]
1535 : [ 9.28915e-006 ]
1536 : [ 1.09271e-005 ]
1537 : [ 1.08744e-005 ]
1538 : [ 1.10955e-005 ]
1539 : [ 1.09995e-005 ]
1540 : [ 1.02042e-005 ]
1541 : [ 1.05007e-005 ]
1542 : [ 9.26591e-006 ]
1543 : [ 1.01006e-005 ]
1544 : [ 1.03947e-005 ]
1545 : [ 1.06855e-005 ]
1546 : [ 9.31524e-006 ]
1547 : [ 1.03822e-005 ]
1548 : [ 1.05038e-005 ]
1549 : [ 1.02454e-005 ]
1550 : [ 1.00329e-005 ]
1551 : [ 1.04336e-005 ]
1552 : [ 9.39981e-006 ]
1553 : [ 1.07019e-005 ]
1554 : [ 1.00274e-005 ]
1555 : [ 1.05781e-005 ]
1556 : [ 1.05548e-005 ]
1557 : [ 1.08724e-005 ]
1558 : [ 1.07407e-005 ]
1559 : [ 9.4822e-006  ]
1560 : [ 9.39259e-006 ]
1561 : [ 9.93348e-006 ]
1562 : [ 1.04207e-005 ]
1563 : [ 1.08087e-005 ]
1564 : [ 9.22102e-006 ]
1565 : [ 9.16391e-006 ]
1566 : [ 9.85774e-006 ]
1567 : [ 1.03763e-005 ]
1568 : [ 9.95314e-006 ]
1569 : [ 1.08658e-005 ]
1570 : [ 1.08032e-005 ]
1571 : [ 1.09624e-005 ]
1572 : [ 9.87839e-006 ]
1573 : [ 9.31081e-006 ]
1574 : [ 9.76492e-006 ]
1575 : [ 1.00862e-005 ]
1576 : [ 9.82021e-006 ]
1577 : [ 9.37961e-006 ]
1578 : [ 9.36554e-006 ]
1579 : [ 1.00918e-005 ]
1580 : [ 9.84014e-006 ]
1581 : [ 9.27916e-006 ]
1582 : [ 9.14558e-006 ]
1583 : [ 1.10024e-005 ]
1584 : [ 1.06869e-005 ]
1585 : [ 1.03763e-005 ]
1586 : [ 1.0817e-005  ]
1587 : [ 1.03595e-005 ]
1588 : [ 9.14912e-006 ]
1589 : [ 1.11112e-005 ]
1590 : [ 1.00726e-005 ]
1591 : [ 9.63198e-006 ]
1592 : [ 9.78469e-006 ]
1593 : [ 1.01908e-005 ]
1594 : [ 9.24188e-006 ]
1595 : [ 1.10999e-005 ]
1596 : [ 1.02632e-005 ]
1597 : [ 1.08271e-005 ]
1598 : [ 1.10824e-005 ]
1599 : [ 9.5234e-006  ]
1600 : [ 1.05631e-005 ]
1601 : [ 1.03614e-005 ]
1602 : [ 1.07755e-005 ]
1603 : [ 9.80337e-006 ]
1604 : [ 9.4074e-006  ]
1605 : [ 9.35813e-006 ]
1606 : [ 1.06516e-005 ]
1607 : [ 9.19931e-006 ]
1608 : [ 1.07333e-005 ]
1609 : [ 9.90517e-006 ]
1610 : [ 1.10778e-005 ]
1611 : [ 9.92268e-006 ]
1612 : [ 1.01623e-005 ]
1613 : [ 1.04184e-005 ]
1614 : [ 9.89704e-006 ]
1615 : [ 1.04807e-005 ]
1616 : [ 1.09731e-005 ]
1617 : [ 1.08278e-005 ]
1618 : [ 9.57033e-006 ]
1619 : [ 9.52151e-006 ]
1620 : [ 1.0393e-005  ]
1621 : [ 1.09231e-005 ]
1622 : [ 9.67389e-006 ]
1623 : [ 9.73802e-006 ]
1624 : [ 1.03758e-005 ]
1625 : [ 9.36709e-006 ]
1626 : [ 1.00366e-005 ]
1627 : [ 1.00648e-005 ]
1628 : [ 9.1405e-006  ]
1629 : [ 9.77609e-006 ]
1630 : [ 1.11186e-005 ]
1631 : [ 9.81679e-006 ]
1632 : [ 1.00197e-005 ]
1633 : [ 1.08028e-005 ]
1634 : [ 1.0886e-005  ]
1635 : [ 9.76292e-006 ]
1636 : [ 1.04524e-005 ]
1637 : [ 1.0826e-005  ]
1638 : [ 1.02009e-005 ]
1639 : [ 1.10931e-005 ]
1640 : [ 1.05552e-005 ]
1641 : [ 1.03037e-005 ]
1642 : [ 1.08425e-005 ]
1643 : [ 1.05436e-005 ]
1644 : [ 9.24899e-006 ]
1645 : [ 9.93136e-006 ]
1646 : [ 1.02616e-005 ]
1647 : [ 1.11154e-005 ]
1648 : [ 9.47048e-006 ]
1649 : [ 1.10584e-005 ]
1650 : [ 1.07555e-005 ]
1651 : [ 1.0421e-005  ]
1652 : [ 9.97449e-006 ]
1653 : [ 9.68958e-006 ]
1654 : [ 1.03989e-005 ]
1655 : [ 1.10562e-005 ]
1656 : [ 1.04294e-005 ]
1657 : [ 9.77632e-006 ]
1658 : [ 9.50387e-006 ]
1659 : [ 1.10385e-005 ]
1660 : [ 1.00662e-005 ]
1661 : [ 9.21481e-006 ]
1662 : [ 9.6958e-006  ]
1663 : [ 1.10042e-005 ]
1664 : [ 1.01066e-005 ]
1665 : [ 9.7547e-006  ]
1666 : [ 1.04182e-005 ]
1667 : [ 1.10468e-005 ]
1668 : [ 9.94695e-006 ]
1669 : [ 9.30151e-006 ]
1670 : [ 9.24818e-006 ]
1671 : [ 9.59445e-006 ]
1672 : [ 1.01509e-005 ]
1673 : [ 1.03073e-005 ]
1674 : [ 9.58524e-006 ]
1675 : [ 1.00469e-005 ]
1676 : [ 1.07936e-005 ]
1677 : [ 9.97511e-006 ]
1678 : [ 1.06332e-005 ]
1679 : [ 1.09688e-005 ]
1680 : [ 1.11182e-005 ]
1681 : [ 1.01621e-005 ]
1682 : [ 1.09744e-005 ]
1683 : [ 9.54968e-006 ]
1684 : [ 1.07054e-005 ]
1685 : [ 9.22871e-006 ]
1686 : [ 9.95288e-006 ]
1687 : [ 9.44459e-006 ]
1688 : [ 9.55537e-006 ]
1689 : [ 1.04225e-005 ]
1690 : [ 1.04938e-005 ]
1691 : [ 9.82454e-006 ]
1692 : [ 1.11049e-005 ]
1693 : [ 1.07984e-005 ]
1694 : [ 9.49405e-006 ]
1695 : [ 9.8949e-006  ]
1696 : [ 1.10077e-005 ]
1697 : [ 9.91332e-006 ]
1698 : [ 1.05918e-005 ]
1699 : [ 9.49117e-006 ]
1700 : [ 9.41014e-006 ]
1701 : [ 9.15209e-006 ]
1702 : [ 9.25904e-006 ]
1703 : [ 9.54359e-006 ]
1704 : [ 9.81898e-006 ]
1705 : [ 1.02126e-005 ]
1706 : [ 1.08588e-005 ]
1707 : [ 9.24114e-006 ]
1708 : [ 1.03694e-005 ]
1709 : [ 1.05058e-005 ]
1710 : [ 1.04629e-005 ]
1711 : [ 1.0009e-005  ]
1712 : [ 1.06195e-005 ]
1713 : [ 1.07927e-005 ]
1714 : [ 9.6739e-006  ]
1715 : [ 1.06784e-005 ]
1716 : [ 1.04415e-005 ]
1717 : [ 1.11525e-005 ]
1718 : [ 1.08896e-005 ]
1719 : [ 1.0348e-005  ]
1720 : [ 9.71351e-006 ]
1721 : [ 9.27989e-006 ]
1722 : [ 1.03778e-005 ]
1723 : [ 9.76451e-006 ]
1724 : [ 9.96748e-006 ]
1725 : [ 9.65603e-006 ]
1726 : [ 1.08455e-005 ]
1727 : [ 9.34008e-006 ]
1728 : [ 9.34206e-006 ]
1729 : [ 9.99439e-006 ]
1730 : [ 1.06952e-005 ]
1731 : [ 1.10913e-005 ]
1732 : [ 9.68299e-006 ]
1733 : [ 1.06912e-005 ]
1734 : [ 1.02557e-005 ]
1735 : [ 9.38301e-006 ]
1736 : [ 1.11224e-005 ]
1737 : [ 1.01925e-005 ]
1738 : [ 1.06954e-005 ]
1739 : [ 9.49605e-006 ]
1740 : [ 9.74932e-006 ]
1741 : [ 9.44906e-006 ]
1742 : [ 9.72317e-006 ]
1743 : [ 1.07013e-005 ]
1744 : [ 1.10075e-005 ]
1745 : [ 9.28864e-006 ]
1746 : [ 9.72871e-006 ]
1747 : [ 9.62269e-006 ]
1748 : [ 1.018e-005   ]
1749 : [ 1.05197e-005 ]
1750 : [ 1.05574e-005 ]
1751 : [ 1.03494e-005 ]
1752 : [ 1.09469e-005 ]
1753 : [ 1.10047e-005 ]
1754 : [ 9.53003e-006 ]
1755 : [ 9.84725e-006 ]
1756 : [ 1.05484e-005 ]
1757 : [ 9.50676e-006 ]
1758 : [ 9.75076e-006 ]
1759 : [ 9.80103e-006 ]
1760 : [ 9.70012e-006 ]
1761 : [ 1.03772e-005 ]
1762 : [ 9.94018e-006 ]
1763 : [ 9.28541e-006 ]
1764 : [ 1.06058e-005 ]
1765 : [ 1.04313e-005 ]
1766 : [ 9.92593e-006 ]
1767 : [ 1.04595e-005 ]
1768 : [ 1.02347e-005 ]
1769 : [ 9.30275e-006 ]
1770 : [ 1.07502e-005 ]
1771 : [ 9.64904e-006 ]
1772 : [ 9.34483e-006 ]
1773 : [ 1.08948e-005 ]
1774 : [ 9.56966e-006 ]
1775 : [ 9.4932e-006  ]
1776 : [ 9.78237e-006 ]
1777 : [ 9.39669e-006 ]
1778 : [ 1.07426e-005 ]
1779 : [ 1.07056e-005 ]
1780 : [ 9.8707e-006  ]
1781 : [ 1.0587e-005  ]
1782 : [ 1.03908e-005 ]
1783 : [ 9.15357e-006 ]
1784 : [ 1.06414e-005 ]
1785 : [ 9.29417e-006 ]
1786 : [ 9.98878e-006 ]
1787 : [ 1.00996e-005 ]
1788 : [ 9.30922e-006 ]
1789 : [ 9.31858e-006 ]
1790 : [ 1.03561e-005 ]
1791 : [ 9.2526e-006  ]
1792 : [ 9.73094e-006 ]
1793 : [ 9.56249e-006 ]
1794 : [ 1.02016e-005 ]
1795 : [ 9.25199e-006 ]
1796 : [ 9.34739e-006 ]
1797 : [ 9.2544e-006  ]
1798 : [ 1.05577e-005 ]
1799 : [ 9.1433e-006  ]
1800 : [ 9.918e-006   ]
1801 : [ 1.03263e-005 ]
1802 : [ 1.03174e-005 ]
1803 : [ 1.02542e-005 ]
1804 : [ 9.39396e-006 ]
1805 : [ 1.0054e-005  ]
1806 : [ 9.80047e-006 ]
1807 : [ 1.0119e-005  ]
1808 : [ 1.06593e-005 ]
1809 : [ 1.08351e-005 ]
1810 : [ 9.25232e-006 ]
1811 : [ 9.77587e-006 ]
1812 : [ 1.03874e-005 ]
1813 : [ 9.91741e-006 ]
1814 : [ 9.81293e-006 ]
1815 : [ 9.23591e-006 ]
1816 : [ 1.02754e-005 ]
1817 : [ 1.08119e-005 ]
1818 : [ 9.93064e-006 ]
1819 : [ 9.87748e-006 ]
1820 : [ 1.02849e-005 ]
1821 : [ 1.03715e-005 ]
1822 : [ 1.09289e-005 ]
1823 : [ 1.11346e-005 ]
1824 : [ 9.9002e-006  ]
1825 : [ 1.07142e-005 ]
1826 : [ 1.05231e-005 ]
1827 : [ 1.07758e-005 ]
1828 : [ 1.09215e-005 ]
1829 : [ 9.65972e-006 ]
1830 : [ 1.09786e-005 ]
1831 : [ 9.47509e-006 ]
1832 : [ 1.10556e-005 ]
1833 : [ 1.04307e-005 ]
1834 : [ 9.74749e-006 ]
1835 : [ 1.10672e-005 ]
1836 : [ 1.04844e-005 ]
1837 : [ 9.5306e-006  ]
1838 : [ 9.67567e-006 ]
1839 : [ 9.37971e-006 ]
1840 : [ 1.0856e-005  ]
1841 : [ 1.0568e-005  ]
1842 : [ 1.01002e-005 ]
1843 : [ 1.11489e-005 ]
1844 : [ 9.97001e-006 ]
1845 : [ 1.01795e-005 ]
1846 : [ 9.22732e-006 ]
1847 : [ 9.82232e-006 ]
1848 : [ 1.05797e-005 ]
1849 : [ 9.72392e-006 ]
1850 : [ 9.92481e-006 ]
1851 : [ 1.01478e-005 ]
1852 : [ 9.19782e-006 ]
1853 : [ 1.05121e-005 ]
1854 : [ 9.77795e-006 ]
1855 : [ 1.08979e-005 ]
1856 : [ 9.25137e-006 ]
1857 : [ 9.32847e-006 ]
1858 : [ 1.07343e-005 ]
1859 : [ 1.06794e-005 ]
1860 : [ 1.03162e-005 ]
1861 : [ 1.00512e-005 ]
1862 : [ 9.85398e-006 ]
1863 : [ 1.00558e-005 ]
1864 : [ 9.49816e-006 ]
1865 : [ 1.01361e-005 ]
1866 : [ 9.51239e-006 ]
1867 : [ 1.1037e-005  ]
1868 : [ 1.09352e-005 ]
1869 : [ 1.03038e-005 ]
1870 : [ 1.03244e-005 ]
1871 : [ 9.42225e-006 ]
1872 : [ 9.56137e-006 ]
1873 : [ 1.05314e-005 ]
1874 : [ 1.0959e-005  ]
1875 : [ 1.10563e-005 ]
1876 : [ 9.51836e-006 ]
1877 : [ 1.07011e-005 ]
1878 : [ 9.77713e-006 ]
1879 : [ 9.19083e-006 ]
1880 : [ 1.03837e-005 ]
1881 : [ 1.0586e-005  ]
1882 : [ 1.02788e-005 ]
1883 : [ 9.34348e-006 ]
1884 : [ 1.04207e-005 ]
1885 : [ 1.08717e-005 ]
1886 : [ 9.22418e-006 ]
1887 : [ 9.805e-006   ]
1888 : [ 1.02433e-005 ]
1889 : [ 1.08422e-005 ]
1890 : [ 1.09209e-005 ]
1891 : [ 9.92646e-006 ]
1892 : [ 1.091e-005   ]
1893 : [ 1.06814e-005 ]
1894 : [ 1.11454e-005 ]
1895 : [ 9.21873e-006 ]
1896 : [ 9.68024e-006 ]
1897 : [ 1.02083e-005 ]
1898 : [ 1.06271e-005 ]
1899 : [ 1.10487e-005 ]
1900 : [ 1.00121e-005 ]
1901 : [ 9.27872e-006 ]
1902 : [ 9.93767e-006 ]
1903 : [ 1.01574e-005 ]
1904 : [ 9.21943e-006 ]
1905 : [ 1.08066e-005 ]
1906 : [ 1.04369e-005 ]
1907 : [ 1.07652e-005 ]
1908 : [ 9.25672e-006 ]
1909 : [ 1.09957e-005 ]
1910 : [ 1.02994e-005 ]
1911 : [ 1.10756e-005 ]
1912 : [ 9.18445e-006 ]
1913 : [ 9.42824e-006 ]
1914 : [ 1.02912e-005 ]
1915 : [ 1.07616e-005 ]
1916 : [ 1.06972e-005 ]
1917 : [ 1.10268e-005 ]
1918 : [ 9.13903e-006 ]
1919 : [ 1.05138e-005 ]
1920 : [ 9.54617e-006 ]
1921 : [ 1.10301e-005 ]
1922 : [ 9.75345e-006 ]
1923 : [ 1.02391e-005 ]
1924 : [ 9.4704e-006  ]
1925 : [ 9.76532e-006 ]
1926 : [ 1.02267e-005 ]
1927 : [ 9.88042e-006 ]
1928 : [ 9.96958e-006 ]
1929 : [ 9.52546e-006 ]
1930 : [ 1.05685e-005 ]
1931 : [ 1.09863e-005 ]
1932 : [ 1.10321e-005 ]
1933 : [ 1.10052e-005 ]
1934 : [ 9.21643e-006 ]
1935 : [ 9.96317e-006 ]
1936 : [ 9.3023e-006  ]
1937 : [ 9.54783e-006 ]
1938 : [ 1.10234e-005 ]
1939 : [ 1.07687e-005 ]
1940 : [ 1.06526e-005 ]
1941 : [ 1.07392e-005 ]
1942 : [ 1.11102e-005 ]
1943 : [ 1.07592e-005 ]
1944 : [ 1.08686e-005 ]
1945 : [ 1.09522e-005 ]
1946 : [ 1.1003e-005  ]
1947 : [ 1.10528e-005 ]
1948 : [ 1.07607e-005 ]
1949 : [ 1.00161e-005 ]
1950 : [ 1.08971e-005 ]
1951 : [ 1.09855e-005 ]
1952 : [ 1.07972e-005 ]
1953 : [ 1.00601e-005 ]
1954 : [ 1.11272e-005 ]
1955 : [ 1.02049e-005 ]
1956 : [ 1.03162e-005 ]
1957 : [ 1.09785e-005 ]
1958 : [ 9.77935e-006 ]
1959 : [ 9.74249e-006 ]
1960 : [ 1.11245e-005 ]
1961 : [ 1.05759e-005 ]
1962 : [ 1.0502e-005  ]
1963 : [ 1.01132e-005 ]
1964 : [ 1.08621e-005 ]
1965 : [ 1.01872e-005 ]
1966 : [ 9.22676e-006 ]
1967 : [ 1.04805e-005 ]
1968 : [ 9.99807e-006 ]
1969 : [ 1.04568e-005 ]
1970 : [ 1.00496e-005 ]
1971 : [ 1.10156e-005 ]
1972 : [ 1.10429e-005 ]
1973 : [ 1.0562e-005  ]
1974 : [ 9.15278e-006 ]
1975 : [ 1.09032e-005 ]
1976 : [ 9.6869e-006  ]
1977 : [ 9.38936e-006 ]
1978 : [ 1.01086e-005 ]
1979 : [ 1.07296e-005 ]
1980 : [ 9.78813e-006 ]
1981 : [ 1.0055e-005  ]
1982 : [ 9.14664e-006 ]
1983 : [ 9.81703e-006 ]
1984 : [ 1.11439e-005 ]
1985 : [ 1.01259e-005 ]
1986 : [ 1.10615e-005 ]
1987 : [ 1.10161e-005 ]
1988 : [ 1.02264e-005 ]
1989 : [ 1.04826e-005 ]
1990 : [ 9.16347e-006 ]
1991 : [ 1.05213e-005 ]
1992 : [ 1.052e-005   ]
1993 : [ 9.49902e-006 ]
1994 : [ 1.02974e-005 ]
1995 : [ 1.04583e-005 ]
1996 : [ 1.10955e-005 ]
1997 : [ 1.00645e-005 ]
1998 : [ 9.22834e-006 ]
1999 : [ 1.022e-005   ]
2000 : [ 1.0102e-005  ]
2001 : [ 1.1081e-005  ]
2002 : [ 1.00358e-005 ]
2003 : [ 1.04709e-005 ]
2004 : [ 1.10675e-005 ]
2005 : [ 9.96754e-006 ]
2006 : [ 9.87329e-006 ]
2007 : [ 1.10055e-005 ]
2008 : [ 1.10996e-005 ]
2009 : [ 9.77595e-006 ]
2010 : [ 1.04377e-005 ]
2011 : [ 9.40772e-006 ]
2012 : [ 1.09449e-005 ]
2013 : [ 1.05388e-005 ]
2014 : [ 1.03264e-005 ]
2015 : [ 1.05875e-005 ]
2016 : [ 1.07698e-005 ]
2017 : [ 9.92627e-006 ]
2018 : [ 1.00705e-005 ]
2019 : [ 1.04611e-005 ]
2020 : [ 9.5714e-006  ]
2021 : [ 9.45363e-006 ]
2022 : [ 9.4179e-006  ]
2023 : [ 9.64242e-006 ]
2024 : [ 9.5145e-006  ]
2025 : [ 1.08274e-005 ]
2026 : [ 9.24345e-006 ]
2027 : [ 9.24788e-006 ]
2028 : [ 9.17893e-006 ]
2029 : [ 1.03839e-005 ]
2030 : [ 9.7856e-006  ]
2031 : [ 9.30772e-006 ]
2032 : [ 1.02759e-005 ]
2033 : [ 9.94732e-006 ]
2034 : [ 1.032e-005   ]
2035 : [ 1.10947e-005 ]
2036 : [ 1.03622e-005 ]
2037 : [ 9.21861e-006 ]
2038 : [ 9.26303e-006 ]
2039 : [ 1.10643e-005 ]
2040 : [ 1.11313e-005 ]
2041 : [ 9.46433e-006 ]
2042 : [ 1.09692e-005 ]
2043 : [ 1.07593e-005 ]
2044 : [ 9.7616e-006  ]
2045 : [ 1.10482e-005 ]
2046 : [ 1.10103e-005 ]
2047 : [ 1.03242e-005 ]
2048 : [ 9.61417e-006 ]
2049 : [ 9.27713e-006 ]
2050 : [ 1.03718e-005 ]
2051 : [ 1.00457e-005 ]
2052 : [ 1.07867e-005 ]
2053 : [ 1.08776e-005 ]
2054 : [ 1.05718e-005 ]
2055 : [ 9.65589e-006 ]
2056 : [ 1.04277e-005 ]
2057 : [ 9.37166e-006 ]
2058 : [ 1.01647e-005 ]
2059 : [ 9.52689e-006 ]
2060 : [ 9.80235e-006 ]
2061 : [ 1.05333e-005 ]
2062 : [ 1.05055e-005 ]
2063 : [ 1.01561e-005 ]
2064 : [ 9.41446e-006 ]
2065 : [ 9.76731e-006 ]
2066 : [ 9.36576e-006 ]
2067 : [ 9.24134e-006 ]
2068 : [ 1.08483e-005 ]
2069 : [ 9.71193e-006 ]
2070 : [ 1.05205e-005 ]
2071 : [ 9.16655e-006 ]
2072 : [ 9.94287e-006 ]
2073 : [ 9.78641e-006 ]
2074 : [ 9.2023e-006  ]
2075 : [ 1.04079e-005 ]
2076 : [ 1.10074e-005 ]
2077 : [ 9.53125e-006 ]
2078 : [ 1.04314e-005 ]
2079 : [ 1.0461e-005  ]
2080 : [ 1.11392e-005 ]
2081 : [ 1.10077e-005 ]
2082 : [ 9.45952e-006 ]
2083 : [ 1.05473e-005 ]
2084 : [ 1.00467e-005 ]
2085 : [ 1.0069e-005  ]
2086 : [ 1.08376e-005 ]
2087 : [ 1.103e-005   ]
2088 : [ 1.09219e-005 ]
2089 : [ 1.02145e-005 ]
2090 : [ 9.53013e-006 ]
2091 : [ 9.74343e-006 ]
2092 : [ 9.4463e-006  ]
2093 : [ 1.04951e-005 ]
2094 : [ 1.06506e-005 ]
2095 : [ 1.10954e-005 ]
2096 : [ 1.07685e-005 ]
2097 : [ 9.56269e-006 ]
2098 : [ 9.17475e-006 ]
2099 : [ 9.91612e-006 ]
2100 : [ 1.04421e-005 ]
2101 : [ 1.10992e-005 ]
2102 : [ 1.05038e-005 ]
2103 : [ 9.57462e-006 ]
2104 : [ 9.55004e-006 ]
2105 : [ 9.373e-006   ]
2106 : [ 9.50239e-006 ]
2107 : [ 9.68651e-006 ]
2108 : [ 1.04635e-005 ]
2109 : [ 1.04567e-005 ]
2110 : [ 9.62581e-006 ]
2111 : [ 9.97381e-006 ]
2112 : [ 1.05876e-005 ]
2113 : [ 1.01143e-005 ]
2114 : [ 9.60886e-006 ]
2115 : [ 1.08722e-005 ]
2116 : [ 9.63844e-006 ]
2117 : [ 9.96149e-006 ]
2118 : [ 1.1086e-005  ]
2119 : [ 1.11371e-005 ]
2120 : [ 1.09403e-005 ]
2121 : [ 1.02527e-005 ]
2122 : [ 9.4693e-006  ]
2123 : [ 1.0437e-005  ]
2124 : [ 1.07726e-005 ]
2125 : [ 1.09455e-005 ]
2126 : [ 9.38244e-006 ]
2127 : [ 1.00291e-005 ]
2128 : [ 1.00259e-005 ]
2129 : [ 1.03186e-005 ]
2130 : [ 1.02165e-005 ]
2131 : [ 9.84253e-006 ]
2132 : [ 9.43673e-006 ]
2133 : [ 1.05109e-005 ]
2134 : [ 9.42039e-006 ]
2135 : [ 1.05441e-005 ]
2136 : [ 9.42229e-006 ]
2137 : [ 1.08843e-005 ]
2138 : [ 1.06907e-005 ]
2139 : [ 1.06854e-005 ]
2140 : [ 1.07856e-005 ]
2141 : [ 1.0203e-005  ]
2142 : [ 9.35553e-006 ]
2143 : [ 1.0527e-005  ]
2144 : [ 1.06165e-005 ]
2145 : [ 1.0885e-005  ]
2146 : [ 9.76805e-006 ]
2147 : [ 1.02607e-005 ]
2148 : [ 9.15334e-006 ]
2149 : [ 9.58003e-006 ]
2150 : [ 9.78132e-006 ]
2151 : [ 1.10966e-005 ]
2152 : [ 1.04849e-005 ]
2153 : [ 1.04838e-005 ]
2154 : [ 9.95622e-006 ]
2155 : [ 9.86392e-006 ]
2156 : [ 9.14093e-006 ]
2157 : [ 9.88627e-006 ]
2158 : [ 9.59237e-006 ]
2159 : [ 9.4758e-006  ]
2160 : [ 1.04086e-005 ]
2161 : [ 9.74681e-006 ]
2162 : [ 9.44088e-006 ]
2163 : [ 1.03444e-005 ]
2164 : [ 1.06493e-005 ]
2165 : [ 1.02941e-005 ]
2166 : [ 1.11521e-005 ]
2167 : [ 1.04566e-005 ]
2168 : [ 1.04348e-005 ]
2169 : [ 9.30693e-006 ]
2170 : [ 1.04644e-005 ]
2171 : [ 9.96048e-006 ]
2172 : [ 1.04151e-005 ]
2173 : [ 9.98008e-006 ]
2174 : [ 1.00613e-005 ]
2175 : [ 9.50535e-006 ]
2176 : [ 9.52444e-006 ]
2177 : [ 1.03564e-005 ]
2178 : [ 1.10041e-005 ]
2179 : [ 1.04159e-005 ]
2180 : [ 9.38004e-006 ]
2181 : [ 9.49466e-006 ]
2182 : [ 1.07679e-005 ]
2183 : [ 9.49617e-006 ]
2184 : [ 1.04526e-005 ]
2185 : [ 9.17875e-006 ]
2186 : [ 1.02087e-005 ]
2187 : [ 1.05792e-005 ]
2188 : [ 1.04675e-005 ]
2189 : [ 9.87384e-006 ]
2190 : [ 1.10267e-005 ]
2191 : [ 9.85262e-006 ]
2192 : [ 1.07939e-005 ]
2193 : [ 1.08729e-005 ]
2194 : [ 9.39263e-006 ]
2195 : [ 1.04275e-005 ]
2196 : [ 1.00833e-005 ]
2197 : [ 9.31579e-006 ]
2198 : [ 9.70745e-006 ]
2199 : [ 9.4361e-006  ]
2200 : [ 1.02429e-005 ]
2201 : [ 9.75053e-006 ]
2202 : [ 1.05423e-005 ]
2203 : [ 9.7202e-006  ]
2204 : [ 9.22204e-006 ]
2205 : [ 9.45843e-006 ]
2206 : [ 9.56597e-006 ]
2207 : [ 1.08008e-005 ]
2208 : [ 1.00178e-005 ]
2209 : [ 9.89307e-006 ]
2210 : [ 9.84966e-006 ]
2211 : [ 9.96744e-006 ]
2212 : [ 1.00936e-005 ]
2213 : [ 9.7683e-006  ]
2214 : [ 1.02836e-005 ]
2215 : [ 1.06418e-005 ]
2216 : [ 1.10336e-005 ]
2217 : [ 9.90947e-006 ]
2218 : [ 9.7537e-006  ]
2219 : [ 9.72222e-006 ]
2220 : [ 1.02638e-005 ]
2221 : [ 1.10808e-005 ]
2222 : [ 1.04088e-005 ]
2223 : [ 1.05646e-005 ]
2224 : [ 1.02591e-005 ]
2225 : [ 1.01804e-005 ]
2226 : [ 1.05414e-005 ]
2227 : [ 1.11311e-005 ]
2228 : [ 1.11479e-005 ]
2229 : [ 9.45377e-006 ]
2230 : [ 1.05436e-005 ]
2231 : [ 1.06844e-005 ]
2232 : [ 9.79754e-006 ]
2233 : [ 9.18187e-006 ]
2234 : [ 1.01409e-005 ]
2235 : [ 1.09872e-005 ]
2236 : [ 1.03387e-005 ]
2237 : [ 9.78383e-006 ]
2238 : [ 1.07913e-005 ]
2239 : [ 1.05475e-005 ]
2240 : [ 9.5104e-006  ]
2241 : [ 9.27178e-006 ]
2242 : [ 1.06475e-005 ]
2243 : [ 1.07089e-005 ]
2244 : [ 1.05091e-005 ]
2245 : [ 9.4018e-006  ]
2246 : [ 1.10714e-005 ]
2247 : [ 9.38385e-006 ]
2248 : [ 1.02243e-005 ]
2249 : [ 9.97301e-006 ]
2250 : [ 9.64407e-006 ]
2251 : [ 1.08469e-005 ]
2252 : [ 9.22571e-006 ]
2253 : [ 1.08941e-005 ]
2254 : [ 1.01769e-005 ]
2255 : [ 9.92273e-006 ]
2256 : [ 9.1633e-006  ]
2257 : [ 9.43224e-006 ]
2258 : [ 9.52834e-006 ]
2259 : [ 1.11157e-005 ]
2260 : [ 9.22314e-006 ]
2261 : [ 1.10522e-005 ]
2262 : [ 9.23631e-006 ]
2263 : [ 1.10742e-005 ]
2264 : [ 9.49504e-006 ]
2265 : [ 1.03872e-005 ]
2266 : [ 1.01808e-005 ]
2267 : [ 9.95754e-006 ]
2268 : [ 1.01375e-005 ]
2269 : [ 9.52911e-006 ]
2270 : [ 9.26423e-006 ]
2271 : [ 1.11324e-005 ]
2272 : [ 9.24006e-006 ]
2273 : [ 9.17945e-006 ]
2274 : [ 9.17949e-006 ]
2275 : [ 9.2449e-006  ]
2276 : [ 9.57385e-006 ]
2277 : [ 1.02261e-005 ]
2278 : [ 9.93944e-006 ]
2279 : [ 9.21586e-006 ]
2280 : [ 1.05045e-005 ]
2281 : [ 9.18991e-006 ]
2282 : [ 1.06738e-005 ]
2283 : [ 9.90726e-006 ]
2284 : [ 1.01015e-005 ]
2285 : [ 9.81632e-006 ]
2286 : [ 1.08954e-005 ]
2287 : [ 9.93228e-006 ]
2288 : [ 1.09988e-005 ]
2289 : [ 1.11095e-005 ]
2290 : [ 9.3084e-006  ]
2291 : [ 9.80148e-006 ]
2292 : [ 9.40033e-006 ]
2293 : [ 1.07556e-005 ]
2294 : [ 1.05272e-005 ]
2295 : [ 1.00732e-005 ]
2296 : [ 1.06934e-005 ]
2297 : [ 1.10819e-005 ]
2298 : [ 1.06373e-005 ]
2299 : [ 9.31443e-006 ]
2300 : [ 1.0851e-005  ]
2301 : [ 1.00057e-005 ]
2302 : [ 1.10562e-005 ]
2303 : [ 1.02032e-005 ]
2304 : [ 1.09827e-005 ]
2305 : [ 1.02978e-005 ]
2306 : [ 9.78324e-006 ]
2307 : [ 9.22416e-006 ]
2308 : [ 1.09634e-005 ]
2309 : [ 1.09445e-005 ]
2310 : [ 1.11101e-005 ]
2311 : [ 9.23834e-006 ]
2312 : [ 1.03933e-005 ]
2313 : [ 1.07857e-005 ]
2314 : [ 9.14265e-006 ]
2315 : [ 1.09309e-005 ]
2316 : [ 1.06594e-005 ]
2317 : [ 1.08045e-005 ]
2318 : [ 1.10326e-005 ]
2319 : [ 1.07573e-005 ]
2320 : [ 1.0008e-005  ]
2321 : [ 1.09055e-005 ]
2322 : [ 9.36351e-006 ]
2323 : [ 9.97479e-006 ]
2324 : [ 1.07431e-005 ]
2325 : [ 1.02232e-005 ]
2326 : [ 1.00103e-005 ]
2327 : [ 9.90527e-006 ]
2328 : [ 9.3055e-006  ]
2329 : [ 1.07773e-005 ]
2330 : [ 1.07629e-005 ]
2331 : [ 1.09935e-005 ]
2332 : [ 1.05708e-005 ]
2333 : [ 1.08016e-005 ]
2334 : [ 1.0997e-005  ]
2335 : [ 9.4976e-006  ]
2336 : [ 9.65414e-006 ]
2337 : [ 1.09066e-005 ]
2338 : [ 9.41412e-006 ]
2339 : [ 9.39699e-006 ]
2340 : [ 1.09073e-005 ]
2341 : [ 9.8218e-006  ]
2342 : [ 9.39865e-006 ]
2343 : [ 9.22822e-006 ]
2344 : [ 9.61652e-006 ]
2345 : [ 1.09615e-005 ]
2346 : [ 1.10276e-005 ]
2347 : [ 1.05789e-005 ]
2348 : [ 1.07711e-005 ]
2349 : [ 1.0361e-005  ]
2350 : [ 1.0192e-005  ]
2351 : [ 9.28966e-006 ]
2352 : [ 1.05672e-005 ]
2353 : [ 1.11009e-005 ]
2354 : [ 9.72278e-006 ]
2355 : [ 1.02071e-005 ]
2356 : [ 1.10891e-005 ]
2357 : [ 1.03934e-005 ]
2358 : [ 9.2073e-006  ]
2359 : [ 9.80694e-006 ]
2360 : [ 1.07946e-005 ]
2361 : [ 9.41915e-006 ]
2362 : [ 1.04047e-005 ]
2363 : [ 1.10245e-005 ]
2364 : [ 9.39813e-006 ]
2365 : [ 1.0209e-005  ]
2366 : [ 9.95316e-006 ]
2367 : [ 9.69484e-006 ]
2368 : [ 1.08601e-005 ]
2369 : [ 9.27235e-006 ]
2370 : [ 9.71256e-006 ]
2371 : [ 9.54206e-006 ]
2372 : [ 9.67176e-006 ]
2373 : [ 1.10789e-005 ]
2374 : [ 9.5217e-006  ]
2375 : [ 1.04147e-005 ]
2376 : [ 9.93198e-006 ]
2377 : [ 1.00394e-005 ]
2378 : [ 1.09093e-005 ]
2379 : [ 1.04064e-005 ]
2380 : [ 9.1965e-006  ]
2381 : [ 1.08921e-005 ]
2382 : [ 1.04136e-005 ]
2383 : [ 1.06952e-005 ]
2384 : [ 1.03362e-005 ]
2385 : [ 1.01095e-005 ]
2386 : [ 9.15132e-006 ]
2387 : [ 1.06197e-005 ]
2388 : [ 1.10929e-005 ]
2389 : [ 1.10929e-005 ]
2390 : [ 1.08641e-005 ]
2391 : [ 1.09786e-005 ]
2392 : [ 1.06742e-005 ]
2393 : [ 1.01043e-005 ]
2394 : [ 9.53199e-006 ]
2395 : [ 9.22387e-006 ]
2396 : [ 1.1028e-005  ]
2397 : [ 9.52986e-006 ]
2398 : [ 9.1853e-006  ]
2399 : [ 9.26656e-006 ]
2400 : [ 9.57253e-006 ]
2401 : [ 9.87512e-006 ]
2402 : [ 1.00846e-005 ]
2403 : [ 1.09569e-005 ]
2404 : [ 9.33482e-006 ]
2405 : [ 1.07319e-005 ]
2406 : [ 9.65732e-006 ]
2407 : [ 9.65944e-006 ]
2408 : [ 1.10908e-005 ]
2409 : [ 1.01204e-005 ]
2410 : [ 9.83808e-006 ]
2411 : [ 1.0415e-005  ]
2412 : [ 9.7612e-006  ]
2413 : [ 1.03346e-005 ]
2414 : [ 9.90955e-006 ]
2415 : [ 1.03735e-005 ]
2416 : [ 1.10235e-005 ]
2417 : [ 1.10307e-005 ]
2418 : [ 9.25397e-006 ]
2419 : [ 9.29911e-006 ]
2420 : [ 9.39629e-006 ]
2421 : [ 9.31368e-006 ]
2422 : [ 9.96318e-006 ]
2423 : [ 1.02211e-005 ]
2424 : [ 1.10501e-005 ]
2425 : [ 9.76984e-006 ]
2426 : [ 1.04999e-005 ]
2427 : [ 9.6828e-006  ]
2428 : [ 1.06598e-005 ]
2429 : [ 1.00032e-005 ]
2430 : [ 9.47377e-006 ]
2431 : [ 9.89819e-006 ]
2432 : [ 1.00504e-005 ]
2433 : [ 9.82109e-006 ]
2434 : [ 1.0998e-005  ]
2435 : [ 1.0976e-005  ]
2436 : [ 9.36368e-006 ]
2437 : [ 1.0541e-005  ]
2438 : [ 9.24403e-006 ]
2439 : [ 1.04146e-005 ]
2440 : [ 1.09712e-005 ]
2441 : [ 9.79987e-006 ]
2442 : [ 1.09795e-005 ]
2443 : [ 1.09817e-005 ]
2444 : [ 9.72265e-006 ]
2445 : [ 1.03326e-005 ]
2446 : [ 9.89509e-006 ]
2447 : [ 9.53781e-006 ]
2448 : [ 9.24355e-006 ]
2449 : [ 1.03746e-005 ]
2450 : [ 1.06464e-005 ]
2451 : [ 1.07555e-005 ]
2452 : [ 9.83907e-006 ]
2453 : [ 9.27777e-006 ]
2454 : [ 1.02161e-005 ]
2455 : [ 1.08833e-005 ]
2456 : [ 1.11205e-005 ]
2457 : [ 1.00814e-005 ]
2458 : [ 9.16365e-006 ]
2459 : [ 1.09536e-005 ]
2460 : [ 9.97774e-006 ]
2461 : [ 9.44056e-006 ]
2462 : [ 9.17132e-006 ]
2463 : [ 9.60625e-006 ]
2464 : [ 1.06382e-005 ]
2465 : [ 1.02355e-005 ]
2466 : [ 9.32454e-006 ]
2467 : [ 1.01718e-005 ]
2468 : [ 9.84229e-006 ]
2469 : [ 1.05031e-005 ]
2470 : [ 1.05091e-005 ]
2471 : [ 1.10774e-005 ]
2472 : [ 9.25478e-006 ]
2473 : [ 1.09593e-005 ]
2474 : [ 1.11108e-005 ]
2475 : [ 9.34589e-006 ]
2476 : [ 1.06814e-005 ]
2477 : [ 1.04796e-005 ]
2478 : [ 1.10778e-005 ]
2479 : [ 1.09955e-005 ]
2480 : [ 1.04932e-005 ]
2481 : [ 1.01272e-005 ]
2482 : [ 1.03221e-005 ]
2483 : [ 1.06106e-005 ]
2484 : [ 9.28995e-006 ]
2485 : [ 1.01503e-005 ]
2486 : [ 1.08859e-005 ]
2487 : [ 1.11175e-005 ]
2488 : [ 9.93543e-006 ]
2489 : [ 9.7299e-006  ]
2490 : [ 1.08026e-005 ]
2491 : [ 9.3392e-006  ]
2492 : [ 9.75388e-006 ]
2493 : [ 9.34611e-006 ]
2494 : [ 9.24905e-006 ]
2495 : [ 1.07398e-005 ]
2496 : [ 9.34677e-006 ]
2497 : [ 9.36876e-006 ]
2498 : [ 9.54476e-006 ]
2499 : [ 9.40116e-006 ]
2500 : [ 9.55903e-006 ]
2501 : [ 9.6245e-006  ]
2502 : [ 1.09622e-005 ]
2503 : [ 9.93245e-006 ]
2504 : [ 9.66653e-006 ]
2505 : [ 1.00882e-005 ]
2506 : [ 1.1076e-005  ]
2507 : [ 1.05832e-005 ]
2508 : [ 1.09284e-005 ]
2509 : [ 1.10699e-005 ]
2510 : [ 9.9618e-006  ]
2511 : [ 1.05823e-005 ]
2512 : [ 1.06271e-005 ]
2513 : [ 1.00475e-005 ]
2514 : [ 1.03069e-005 ]
2515 : [ 9.32487e-006 ]
2516 : [ 9.89725e-006 ]
2517 : [ 1.01746e-005 ]
2518 : [ 9.50931e-006 ]
2519 : [ 1.06992e-005 ]
2520 : [ 1.00559e-005 ]
2521 : [ 9.70999e-006 ]
2522 : [ 1.00294e-005 ]
2523 : [ 1.04576e-005 ]
2524 : [ 9.25568e-006 ]
2525 : [ 9.99853e-006 ]
2526 : [ 9.64277e-006 ]
2527 : [ 1.11201e-005 ]
2528 : [ 9.36456e-006 ]
2529 : [ 9.41104e-006 ]
2530 : [ 1.10188e-005 ]
2531 : [ 9.57242e-006 ]
2532 : [ 9.39903e-006 ]
2533 : [ 1.06531e-005 ]
2534 : [ 1.03432e-005 ]
2535 : [ 9.39239e-006 ]
2536 : [ 1.06065e-005 ]
2537 : [ 9.95729e-006 ]
2538 : [ 1.09959e-005 ]
2539 : [ 1.11231e-005 ]
2540 : [ 1.02566e-005 ]
2541 : [ 1.06158e-005 ]
2542 : [ 1.07828e-005 ]
2543 : [ 1.09358e-005 ]
2544 : [ 1.0903e-005  ]
2545 : [ 1.05689e-005 ]
2546 : [ 1.0792e-005  ]
2547 : [ 9.70714e-006 ]
2548 : [ 9.83372e-006 ]
2549 : [ 9.15883e-006 ]
2550 : [ 1.04591e-005 ]
2551 : [ 9.958e-006   ]
2552 : [ 9.2121e-006  ]
2553 : [ 1.03435e-005 ]
2554 : [ 1.07175e-005 ]
2555 : [ 1.0022e-005  ]
2556 : [ 1.02048e-005 ]
2557 : [ 9.80476e-006 ]
2558 : [ 1.00274e-005 ]
2559 : [ 9.93443e-006 ]
2560 : [ 9.13938e-006 ]
2561 : [ 1.09967e-005 ]
2562 : [ 1.02044e-005 ]
2563 : [ 1.09774e-005 ]
2564 : [ 9.552e-006   ]
2565 : [ 1.10722e-005 ]
2566 : [ 1.00986e-005 ]
2567 : [ 9.38968e-006 ]
2568 : [ 1.10981e-005 ]
2569 : [ 1.01893e-005 ]
2570 : [ 9.52144e-006 ]
2571 : [ 9.79892e-006 ]
2572 : [ 1.00459e-005 ]
2573 : [ 9.56021e-006 ]
2574 : [ 1.0644e-005  ]
2575 : [ 9.31028e-006 ]
2576 : [ 1.03657e-005 ]
2577 : [ 9.56731e-006 ]
2578 : [ 9.68474e-006 ]
2579 : [ 9.95151e-006 ]
2580 : [ 1.08881e-005 ]
2581 : [ 9.15707e-006 ]
2582 : [ 9.76656e-006 ]
2583 : [ 1.02146e-005 ]
2584 : [ 1.07133e-005 ]
2585 : [ 1.06321e-005 ]
2586 : [ 9.76138e-006 ]
2587 : [ 1.02947e-005 ]
2588 : [ 9.89349e-006 ]
2589 : [ 1.08928e-005 ]
2590 : [ 9.76712e-006 ]
2591 : [ 1.00814e-005 ]
2592 : [ 1.06877e-005 ]
2593 : [ 9.53361e-006 ]
2594 : [ 9.42367e-006 ]
2595 : [ 9.6363e-006  ]
2596 : [ 9.91375e-006 ]
2597 : [ 1.00732e-005 ]
2598 : [ 1.09253e-005 ]
2599 : [ 9.39948e-006 ]
2600 : [ 1.04106e-005 ]
2601 : [ 1.06411e-005 ]
2602 : [ 1.05793e-005 ]
2603 : [ 9.98406e-006 ]
2604 : [ 1.01107e-005 ]
2605 : [ 1.06178e-005 ]
2606 : [ 1.03171e-005 ]
2607 : [ 9.63887e-006 ]
2608 : [ 1.04861e-005 ]
2609 : [ 1.08078e-005 ]
2610 : [ 1.07491e-005 ]
2611 : [ 1.07237e-005 ]
2612 : [ 1.07129e-005 ]
2613 : [ 1.02789e-005 ]
2614 : [ 9.91703e-006 ]
2615 : [ 9.16506e-006 ]
2616 : [ 9.54506e-006 ]
2617 : [ 1.0358e-005  ]
2618 : [ 9.28442e-006 ]
2619 : [ 9.92315e-006 ]
2620 : [ 1.06931e-005 ]
2621 : [ 1.03375e-005 ]
2622 : [ 9.26078e-006 ]
2623 : [ 1.02678e-005 ]
2624 : [ 1.02062e-005 ]
2625 : [ 1.02141e-005 ]
2626 : [ 1.11266e-005 ]
2627 : [ 1.01849e-005 ]
2628 : [ 1.08004e-005 ]
2629 : [ 9.45537e-006 ]
2630 : [ 9.23924e-006 ]
2631 : [ 9.30476e-006 ]
2632 : [ 1.09893e-005 ]
2633 : [ 1.07872e-005 ]
2634 : [ 9.25386e-006 ]
2635 : [ 9.57966e-006 ]
2636 : [ 9.75512e-006 ]
2637 : [ 1.01004e-005 ]
2638 : [ 1.06851e-005 ]
2639 : [ 1.08835e-005 ]
2640 : [ 1.07084e-005 ]
2641 : [ 1.05394e-005 ]
2642 : [ 9.25907e-006 ]
2643 : [ 1.01731e-005 ]
2644 : [ 1.05576e-005 ]
2645 : [ 1.03131e-005 ]
2646 : [ 9.93991e-006 ]
2647 : [ 1.07698e-005 ]
2648 : [ 9.73949e-006 ]
2649 : [ 9.42306e-006 ]
2650 : [ 1.05793e-005 ]
2651 : [ 1.01619e-005 ]
2652 : [ 1.00792e-005 ]
2653 : [ 9.16098e-006 ]
2654 : [ 9.5301e-006  ]
2655 : [ 9.57838e-006 ]
2656 : [ 9.89497e-006 ]
2657 : [ 1.06257e-005 ]
2658 : [ 9.61742e-006 ]
2659 : [ 1.07746e-005 ]
2660 : [ 1.01864e-005 ]
2661 : [ 1.11241e-005 ]
2662 : [ 1.01383e-005 ]
2663 : [ 9.43681e-006 ]
2664 : [ 1.07404e-005 ]
2665 : [ 1.10139e-005 ]
2666 : [ 9.28253e-006 ]
2667 : [ 9.68683e-006 ]
2668 : [ 9.20594e-006 ]
2669 : [ 1.02617e-005 ]
2670 : [ 1.00981e-005 ]
2671 : [ 9.64628e-006 ]
2672 : [ 9.34006e-006 ]
2673 : [ 1.10345e-005 ]
2674 : [ 1.10516e-005 ]
2675 : [ 1.06383e-005 ]
2676 : [ 1.03596e-005 ]
2677 : [ 1.05782e-005 ]
2678 : [ 1.06945e-005 ]
2679 : [ 1.03124e-005 ]
2680 : [ 1.04235e-005 ]
2681 : [ 9.46206e-006 ]
2682 : [ 9.4051e-006  ]
2683 : [ 9.72216e-006 ]
2684 : [ 9.52101e-006 ]
2685 : [ 1.09116e-005 ]
2686 : [ 1.09325e-005 ]
2687 : [ 9.61341e-006 ]
2688 : [ 9.44422e-006 ]
2689 : [ 1.0041e-005  ]
2690 : [ 1.03217e-005 ]
2691 : [ 1.0679e-005  ]
2692 : [ 9.28257e-006 ]
2693 : [ 9.95735e-006 ]
2694 : [ 9.23077e-006 ]
2695 : [ 9.67326e-006 ]
2696 : [ 9.71337e-006 ]
2697 : [ 1.03633e-005 ]
2698 : [ 9.88979e-006 ]
2699 : [ 1.01906e-005 ]
2700 : [ 1.04948e-005 ]
2701 : [ 9.51149e-006 ]
2702 : [ 1.03565e-005 ]
2703 : [ 9.83453e-006 ]
2704 : [ 1.10145e-005 ]
2705 : [ 9.90918e-006 ]
2706 : [ 1.08166e-005 ]
2707 : [ 1.05438e-005 ]
2708 : [ 9.62955e-006 ]
2709 : [ 9.39399e-006 ]
2710 : [ 1.01887e-005 ]
2711 : [ 1.08709e-005 ]
2712 : [ 1.03953e-005 ]
2713 : [ 1.00163e-005 ]
2714 : [ 9.85812e-006 ]
2715 : [ 1.03424e-005 ]
2716 : [ 9.19427e-006 ]
2717 : [ 9.84926e-006 ]
2718 : [ 1.08619e-005 ]
2719 : [ 1.04575e-005 ]
2720 : [ 1.02424e-005 ]
2721 : [ 9.19582e-006 ]
2722 : [ 9.37725e-006 ]
2723 : [ 1.02962e-005 ]
2724 : [ 1.10986e-005 ]
2725 : [ 9.71823e-006 ]
2726 : [ 9.51458e-006 ]
2727 : [ 1.08649e-005 ]
2728 : [ 1.01342e-005 ]
2729 : [ 1.05474e-005 ]
2730 : [ 1.02243e-005 ]
2731 : [ 1.06892e-005 ]
2732 : [ 9.46604e-006 ]
2733 : [ 9.49996e-006 ]
2734 : [ 1.07396e-005 ]
2735 : [ 1.03315e-005 ]
2736 : [ 1.06809e-005 ]
2737 : [ 1.09958e-005 ]
2738 : [ 1.06607e-005 ]
2739 : [ 1.05457e-005 ]
2740 : [ 1.01353e-005 ]
2741 : [ 9.70539e-006 ]
2742 : [ 1.10585e-005 ]
2743 : [ 1.00692e-005 ]
2744 : [ 9.99456e-006 ]
2745 : [ 1.03671e-005 ]
2746 : [ 1.02597e-005 ]
2747 : [ 1.01694e-005 ]
2748 : [ 9.8251e-006  ]
2749 : [ 9.91273e-006 ]
2750 : [ 1.07568e-005 ]
2751 : [ 9.21939e-006 ]
2752 : [ 9.19572e-006 ]
2753 : [ 1.05357e-005 ]
2754 : [ 1.10467e-005 ]
2755 : [ 1.0441e-005  ]
2756 : [ 9.9024e-006  ]
2757 : [ 1.03858e-005 ]
2758 : [ 9.97858e-006 ]
2759 : [ 9.91728e-006 ]
2760 : [ 9.42832e-006 ]
2761 : [ 1.00232e-005 ]
2762 : [ 9.9675e-006  ]
2763 : [ 1.05602e-005 ]
2764 : [ 1.09985e-005 ]
2765 : [ 1.08294e-005 ]
2766 : [ 9.25525e-006 ]
2767 : [ 9.68671e-006 ]
2768 : [ 1.02712e-005 ]
2769 : [ 9.46179e-006 ]
2770 : [ 1.05455e-005 ]
2771 : [ 1.03718e-005 ]
2772 : [ 1.06106e-005 ]
2773 : [ 9.85919e-006 ]
2774 : [ 1.06062e-005 ]
2775 : [ 1.05597e-005 ]
2776 : [ 9.48785e-006 ]
2777 : [ 1.00179e-005 ]
2778 : [ 9.45241e-006 ]
2779 : [ 1.04164e-005 ]
2780 : [ 1.11365e-005 ]
2781 : [ 1.04857e-005 ]
2782 : [ 9.82165e-006 ]
2783 : [ 1.10458e-005 ]
2784 : [ 9.85535e-006 ]
2785 : [ 9.74553e-006 ]
2786 : [ 9.57548e-006 ]
2787 : [ 9.65137e-006 ]
2788 : [ 1.03342e-005 ]
2789 : [ 1.10994e-005 ]
2790 : [ 1.0689e-005  ]
2791 : [ 1.02422e-005 ]
2792 : [ 1.0494e-005  ]
2793 : [ 9.74222e-006 ]
2794 : [ 9.53748e-006 ]
2795 : [ 9.18146e-006 ]
2796 : [ 1.02209e-005 ]
2797 : [ 1.0731e-005  ]
2798 : [ 9.91961e-006 ]
2799 : [ 1.02852e-005 ]
2800 : [ 9.7421e-006  ]
2801 : [ 9.25328e-006 ]
2802 : [ 9.96156e-006 ]
2803 : [ 1.07529e-005 ]
2804 : [ 9.15188e-006 ]
2805 : [ 1.00288e-005 ]
2806 : [ 1.05428e-005 ]
2807 : [ 9.72464e-006 ]
2808 : [ 1.08152e-005 ]
2809 : [ 1.07971e-005 ]
2810 : [ 1.08556e-005 ]
2811 : [ 9.87864e-006 ]
2812 : [ 9.21139e-006 ]
2813 : [ 9.23222e-006 ]
2814 : [ 9.26116e-006 ]
2815 : [ 9.32458e-006 ]
2816 : [ 9.50773e-006 ]
2817 : [ 9.47501e-006 ]
2818 : [ 1.02691e-005 ]
2819 : [ 1.00583e-005 ]
2820 : [ 9.51341e-006 ]
2821 : [ 1.03399e-005 ]
2822 : [ 9.43929e-006 ]
2823 : [ 1.07654e-005 ]
2824 : [ 9.86574e-006 ]
2825 : [ 1.05149e-005 ]
2826 : [ 1.10044e-005 ]
2827 : [ 1.06532e-005 ]
2828 : [ 9.20312e-006 ]
2829 : [ 9.43077e-006 ]
2830 : [ 1.11287e-005 ]
2831 : [ 1.03801e-005 ]
2832 : [ 1.0722e-005  ]
2833 : [ 1.04475e-005 ]
2834 : [ 1.10267e-005 ]
2835 : [ 9.22674e-006 ]
2836 : [ 9.15378e-006 ]
2837 : [ 1.00006e-005 ]
2838 : [ 9.8631e-006  ]
2839 : [ 9.35192e-006 ]
2840 : [ 1.00326e-005 ]
2841 : [ 9.24633e-006 ]
2842 : [ 9.18132e-006 ]
2843 : [ 1.0493e-005  ]
2844 : [ 9.60596e-006 ]
2845 : [ 1.04153e-005 ]
2846 : [ 1.11244e-005 ]
2847 : [ 9.50193e-006 ]
2848 : [ 9.47172e-006 ]
2849 : [ 1.11345e-005 ]
2850 : [ 1.05324e-005 ]
2851 : [ 1.04672e-005 ]
2852 : [ 1.07036e-005 ]
2853 : [ 9.46749e-006 ]
2854 : [ 9.1878e-006  ]
2855 : [ 1.01112e-005 ]
2856 : [ 1.08529e-005 ]
2857 : [ 1.03085e-005 ]
2858 : [ 1.11331e-005 ]
2859 : [ 9.18884e-006 ]
2860 : [ 1.0569e-005  ]
2861 : [ 1.03073e-005 ]
2862 : [ 1.00176e-005 ]
2863 : [ 1.10015e-005 ]
2864 : [ 1.03911e-005 ]
2865 : [ 1.05452e-005 ]
2866 : [ 1.03197e-005 ]
2867 : [ 1.07601e-005 ]
2868 : [ 1.03487e-005 ]
2869 : [ 1.00017e-005 ]
2870 : [ 1.08883e-005 ]
2871 : [ 9.13607e-006 ]
2872 : [ 9.36327e-006 ]
2873 : [ 1.00619e-005 ]
2874 : [ 9.55887e-006 ]
2875 : [ 9.96409e-006 ]
2876 : [ 1.10133e-005 ]
2877 : [ 9.55853e-006 ]
2878 : [ 9.68135e-006 ]
2879 : [ 9.88106e-006 ]
2880 : [ 9.73687e-006 ]
2881 : [ 9.53494e-006 ]
2882 : [ 1.0118e-005  ]
2883 : [ 1.05106e-005 ]
2884 : [ 1.06731e-005 ]
2885 : [ 1.01291e-005 ]
2886 : [ 1.00498e-005 ]
2887 : [ 1.08731e-005 ]
2888 : [ 1.07369e-005 ]
2889 : [ 9.67755e-006 ]
2890 : [ 1.07959e-005 ]
2891 : [ 9.9531e-006  ]
2892 : [ 9.93029e-006 ]
2893 : [ 9.38552e-006 ]
2894 : [ 1.00596e-005 ]
2895 : [ 1.09479e-005 ]
2896 : [ 1.03598e-005 ]
2897 : [ 1.04573e-005 ]
2898 : [ 1.01453e-005 ]
2899 : [ 1.09228e-005 ]
2900 : [ 1.03845e-005 ]
2901 : [ 9.70156e-006 ]
2902 : [ 1.07068e-005 ]
2903 : [ 1.00426e-005 ]
2904 : [ 1.05071e-005 ]
2905 : [ 1.07468e-005 ]
2906 : [ 1.04283e-005 ]
2907 : [ 9.63516e-006 ]
2908 : [ 1.06823e-005 ]
2909 : [ 1.00239e-005 ]
2910 : [ 1.09006e-005 ]
2911 : [ 1.05465e-005 ]
2912 : [ 9.82677e-006 ]
2913 : [ 9.92022e-006 ]
2914 : [ 1.04895e-005 ]
2915 : [ 1.04499e-005 ]
2916 : [ 9.42754e-006 ]
2917 : [ 1.00831e-005 ]
2918 : [ 9.64497e-006 ]
2919 : [ 1.08792e-005 ]
2920 : [ 9.46635e-006 ]
2921 : [ 1.06521e-005 ]
2922 : [ 1.10077e-005 ]
2923 : [ 1.09774e-005 ]
2924 : [ 1.10998e-005 ]
2925 : [ 1.05515e-005 ]
2926 : [ 1.01595e-005 ]
2927 : [ 9.15289e-006 ]
2928 : [ 1.01201e-005 ]
2929 : [ 9.87886e-006 ]
2930 : [ 9.88241e-006 ]
2931 : [ 9.33439e-006 ]
2932 : [ 1.02313e-005 ]
2933 : [ 1.09844e-005 ]
2934 : [ 1.01724e-005 ]
2935 : [ 1.06592e-005 ]
2936 : [ 9.46273e-006 ]
2937 : [ 1.10088e-005 ]
2938 : [ 1.0736e-005  ]
2939 : [ 1.0802e-005  ]
2940 : [ 1.06979e-005 ]
2941 : [ 9.30715e-006 ]
2942 : [ 1.02311e-005 ]
2943 : [ 9.60836e-006 ]
2944 : [ 1.11267e-005 ]
2945 : [ 9.54919e-006 ]
2946 : [ 1.02913e-005 ]
2947 : [ 1.10345e-005 ]
2948 : [ 9.30997e-006 ]
2949 : [ 1.05509e-005 ]
2950 : [ 9.81032e-006 ]
2951 : [ 1.08904e-005 ]
2952 : [ 1.02852e-005 ]
2953 : [ 1.03531e-005 ]
2954 : [ 1.07769e-005 ]
2955 : [ 1.057e-005   ]
2956 : [ 1.04932e-005 ]
2957 : [ 1.05168e-005 ]
2958 : [ 1.00215e-005 ]
2959 : [ 9.22515e-006 ]
2960 : [ 1.08933e-005 ]
2961 : [ 1.02051e-005 ]
2962 : [ 9.19451e-006 ]
2963 : [ 9.19657e-006 ]
2964 : [ 1.06766e-005 ]
2965 : [ 9.59356e-006 ]
2966 : [ 1.11245e-005 ]
2967 : [ 1.09234e-005 ]
2968 : [ 9.66513e-006 ]
2969 : [ 9.86642e-006 ]
2970 : [ 1.0082e-005  ]
2971 : [ 1.04991e-005 ]
2972 : [ 1.0349e-005  ]
2973 : [ 9.50143e-006 ]
2974 : [ 9.32633e-006 ]
2975 : [ 1.04985e-005 ]
2976 : [ 1.02723e-005 ]
2977 : [ 1.05855e-005 ]
2978 : [ 1.0863e-005  ]
2979 : [ 9.47932e-006 ]
2980 : [ 1.0947e-005  ]
2981 : [ 9.87033e-006 ]
2982 : [ 1.00974e-005 ]
2983 : [ 9.59107e-006 ]
2984 : [ 1.07309e-005 ]
2985 : [ 1.02303e-005 ]
2986 : [ 1.10236e-005 ]
2987 : [ 1.10526e-005 ]
2988 : [ 9.73177e-006 ]
2989 : [ 1.07781e-005 ]
2990 : [ 1.04751e-005 ]
2991 : [ 1.04224e-005 ]
2992 : [ 1.07657e-005 ]
2993 : [ 1.00021e-005 ]
2994 : [ 1.07914e-005 ]
2995 : [ 1.07459e-005 ]
2996 : [ 9.4493e-006  ]
2997 : [ 9.57584e-006 ]
2998 : [ 1.04545e-005 ]
2999 : [ 1.10412e-005 ]
3000 : [ 1.08697e-005 ]
3001 : [ 9.75666e-006 ]
3002 : [ 1.02146e-005 ]
3003 : [ 9.74479e-006 ]
3004 : [ 9.51014e-006 ]
3005 : [ 9.47112e-006 ]
3006 : [ 1.11451e-005 ]
3007 : [ 9.72203e-006 ]
3008 : [ 9.18216e-006 ]
3009 : [ 1.04666e-005 ]
3010 : [ 1.07394e-005 ]
3011 : [ 9.48074e-006 ]
3012 : [ 9.81123e-006 ]
3013 : [ 1.08065e-005 ]
3014 : [ 1.0275e-005  ]
3015 : [ 9.97428e-006 ]
3016 : [ 1.09188e-005 ]
3017 : [ 1.00073e-005 ]
3018 : [ 1.04176e-005 ]
3019 : [ 1.05259e-005 ]
3020 : [ 1.00173e-005 ]
3021 : [ 1.07562e-005 ]
3022 : [ 1.09002e-005 ]
3023 : [ 1.06094e-005 ]
3024 : [ 9.98542e-006 ]
3025 : [ 9.99845e-006 ]
3026 : [ 9.56718e-006 ]
3027 : [ 9.6056e-006  ]
3028 : [ 9.65318e-006 ]
3029 : [ 9.82633e-006 ]
3030 : [ 1.04079e-005 ]
3031 : [ 1.04167e-005 ]
3032 : [ 9.59118e-006 ]
3033 : [ 1.05993e-005 ]
3034 : [ 1.05906e-005 ]
3035 : [ 9.79864e-006 ]
3036 : [ 9.27712e-006 ]
3037 : [ 1.01445e-005 ]
3038 : [ 1.10793e-005 ]
3039 : [ 1.03003e-005 ]
3040 : [ 9.90858e-006 ]
3041 : [ 9.26848e-006 ]
3042 : [ 1.10705e-005 ]
3043 : [ 9.50673e-006 ]
3044 : [ 1.00324e-005 ]
3045 : [ 1.10821e-005 ]
3046 : [ 9.53058e-006 ]
3047 : [ 9.60586e-006 ]
3048 : [ 9.45178e-006 ]
3049 : [ 1.01095e-005 ]
3050 : [ 1.1007e-005  ]
3051 : [ 1.02214e-005 ]
3052 : [ 9.62717e-006 ]
3053 : [ 9.71309e-006 ]
3054 : [ 1.03572e-005 ]
3055 : [ 1.04872e-005 ]
3056 : [ 1.10194e-005 ]
3057 : [ 1.02566e-005 ]
3058 : [ 9.47374e-006 ]
3059 : [ 1.01247e-005 ]
3060 : [ 9.49513e-006 ]
3061 : [ 9.6377e-006  ]
3062 : [ 9.18591e-006 ]
3063 : [ 9.43314e-006 ]
3064 : [ 9.55539e-006 ]
3065 : [ 1.01065e-005 ]
3066 : [ 1.1152e-005  ]
3067 : [ 1.10822e-005 ]
3068 : [ 1.03677e-005 ]
3069 : [ 9.56779e-006 ]
3070 : [ 9.14637e-006 ]
3071 : [ 1.08446e-005 ]
3072 : [ 9.57443e-006 ]
3073 : [ 1.06493e-005 ]
3074 : [ 1.08695e-005 ]
3075 : [ 9.42766e-006 ]
3076 : [ 9.51328e-006 ]
3077 : [ 9.31795e-006 ]
3078 : [ 9.28346e-006 ]
3079 : [ 1.07172e-005 ]
3080 : [ 9.41437e-006 ]
3081 : [ 1.11216e-005 ]
3082 : [ 1.04414e-005 ]
3083 : [ 9.1541e-006  ]
3084 : [ 1.00719e-005 ]
3085 : [ 1.05759e-005 ]
3086 : [ 1.08979e-005 ]
3087 : [ 1.05168e-005 ]
3088 : [ 1.08015e-005 ]
3089 : [ 1.07131e-005 ]
3090 : [ 1.02555e-005 ]
3091 : [ 9.38335e-006 ]
3092 : [ 1.01781e-005 ]
3093 : [ 1.01184e-005 ]
3094 : [ 9.88884e-006 ]
3095 : [ 9.53893e-006 ]
3096 : [ 1.0344e-005  ]
3097 : [ 1.04515e-005 ]
3098 : [ 1.01913e-005 ]
3099 : [ 9.29697e-006 ]
3100 : [ 9.1436e-006  ]
3101 : [ 1.0294e-005  ]
3102 : [ 1.11131e-005 ]
3103 : [ 1.10553e-005 ]
3104 : [ 1.08709e-005 ]
3105 : [ 9.50495e-006 ]
3106 : [ 1.09642e-005 ]
3107 : [ 1.11271e-005 ]
3108 : [ 9.78893e-006 ]
3109 : [ 9.94523e-006 ]
3110 : [ 1.06655e-005 ]
3111 : [ 9.40087e-006 ]
3112 : [ 1.00549e-005 ]
3113 : [ 9.211e-006   ]
3114 : [ 9.13893e-006 ]
3115 : [ 9.58666e-006 ]
3116 : [ 9.16059e-006 ]
3117 : [ 9.98323e-006 ]
3118 : [ 1.04639e-005 ]
3119 : [ 1.02039e-005 ]
3120 : [ 1.03189e-005 ]
3121 : [ 9.25107e-006 ]
3122 : [ 1.1147e-005  ]
3123 : [ 9.76859e-006 ]
3124 : [ 1.05458e-005 ]
3125 : [ 1.00724e-005 ]
3126 : [ 1.1006e-005  ]
3127 : [ 9.7639e-006  ]
3128 : [ 1.07277e-005 ]
3129 : [ 1.0881e-005  ]
3130 : [ 1.10074e-005 ]
3131 : [ 1.09077e-005 ]
3132 : [ 1.01874e-005 ]
3133 : [ 1.01467e-005 ]
3134 : [ 1.10308e-005 ]
3135 : [ 1.02162e-005 ]
3136 : [ 1.03428e-005 ]
3137 : [ 1.10965e-005 ]
3138 : [ 9.52841e-006 ]
3139 : [ 1.00086e-005 ]
3140 : [ 1.10994e-005 ]
3141 : [ 1.09882e-005 ]
3142 : [ 1.06536e-005 ]
3143 : [ 1.0893e-005  ]
3144 : [ 1.05546e-005 ]
3145 : [ 1.07665e-005 ]
3146 : [ 9.89189e-006 ]
3147 : [ 9.53947e-006 ]
3148 : [ 9.27412e-006 ]
3149 : [ 1.00333e-005 ]
3150 : [ 1.08637e-005 ]
3151 : [ 1.03452e-005 ]
3152 : [ 1.07818e-005 ]
3153 : [ 9.8879e-006  ]
3154 : [ 9.24256e-006 ]
3155 : [ 1.01055e-005 ]
3156 : [ 9.46145e-006 ]
3157 : [ 1.04346e-005 ]
3158 : [ 9.24314e-006 ]
3159 : [ 1.00421e-005 ]
3160 : [ 1.04531e-005 ]
3161 : [ 9.75139e-006 ]
3162 : [ 1.06711e-005 ]
3163 : [ 1.03221e-005 ]
3164 : [ 1.00158e-005 ]
3165 : [ 9.92024e-006 ]
3166 : [ 9.53706e-006 ]
3167 : [ 9.92093e-006 ]
3168 : [ 9.64703e-006 ]
3169 : [ 1.06055e-005 ]
3170 : [ 1.01669e-005 ]
3171 : [ 9.97441e-006 ]
3172 : [ 1.05691e-005 ]
3173 : [ 1.00572e-005 ]
3174 : [ 9.82521e-006 ]
3175 : [ 1.06157e-005 ]
3176 : [ 1.05869e-005 ]
3177 : [ 9.74663e-006 ]
3178 : [ 9.978e-006   ]
3179 : [ 1.02236e-005 ]
3180 : [ 1.00505e-005 ]
3181 : [ 9.20147e-006 ]
3182 : [ 9.56703e-006 ]
3183 : [ 9.76452e-006 ]
3184 : [ 9.63813e-006 ]
3185 : [ 9.64262e-006 ]
3186 : [ 1.02193e-005 ]
3187 : [ 9.27379e-006 ]
3188 : [ 1.08554e-005 ]
3189 : [ 9.15362e-006 ]
3190 : [ 1.04253e-005 ]
3191 : [ 1.08304e-005 ]
3192 : [ 1.00075e-005 ]
3193 : [ 9.95995e-006 ]
3194 : [ 9.77041e-006 ]
3195 : [ 9.79799e-006 ]
3196 : [ 9.25157e-006 ]
3197 : [ 1.04501e-005 ]
3198 : [ 1.01646e-005 ]
3199 : [ 1.02901e-005 ]
3200 : [ 9.57797e-006 ]
3201 : [ 1.01619e-005 ]
3202 : [ 1.0062e-005  ]
3203 : [ 9.31943e-006 ]
3204 : [ 9.20929e-006 ]
3205 : [ 1.11493e-005 ]
3206 : [ 1.03673e-005 ]
3207 : [ 1.01991e-005 ]
3208 : [ 1.02931e-005 ]
3209 : [ 1.01224e-005 ]
3210 : [ 1.02648e-005 ]
3211 : [ 9.54416e-006 ]
3212 : [ 9.27039e-006 ]
3213 : [ 1.01897e-005 ]
3214 : [ 9.70211e-006 ]
3215 : [ 9.88012e-006 ]
3216 : [ 1.05004e-005 ]
3217 : [ 9.66941e-006 ]
3218 : [ 1.00587e-005 ]
3219 : [ 9.54197e-006 ]
3220 : [ 9.23527e-006 ]
3221 : [ 9.79916e-006 ]
3222 : [ 9.18831e-006 ]
3223 : [ 1.11099e-005 ]
3224 : [ 9.90256e-006 ]
3225 : [ 1.07942e-005 ]
3226 : [ 9.3949e-006  ]
3227 : [ 9.61796e-006 ]
3228 : [ 1.01074e-005 ]
3229 : [ 1.05265e-005 ]
3230 : [ 1.05818e-005 ]
3231 : [ 1.09469e-005 ]
3232 : [ 9.86345e-006 ]
3233 : [ 1.02542e-005 ]
3234 : [ 1.07801e-005 ]
3235 : [ 1.03237e-005 ]
3236 : [ 1.05899e-005 ]
3237 : [ 1.07676e-005 ]
3238 : [ 1.09508e-005 ]
3239 : [ 9.37271e-006 ]
3240 : [ 9.45294e-006 ]
3241 : [ 1.05268e-005 ]
3242 : [ 9.29789e-006 ]
3243 : [ 1.06069e-005 ]
3244 : [ 9.1721e-006  ]
3245 : [ 9.39742e-006 ]
3246 : [ 1.0249e-005  ]
3247 : [ 1.00434e-005 ]
3248 : [ 9.75102e-006 ]
3249 : [ 9.69198e-006 ]
3250 : [ 1.02756e-005 ]
3251 : [ 9.16468e-006 ]
3252 : [ 9.23241e-006 ]
3253 : [ 1.06971e-005 ]
3254 : [ 9.1437e-006  ]
3255 : [ 9.75843e-006 ]
3256 : [ 1.02142e-005 ]
3257 : [ 9.61548e-006 ]
3258 : [ 1.03436e-005 ]
3259 : [ 1.04747e-005 ]
3260 : [ 1.07052e-005 ]
3261 : [ 1.0259e-005  ]
3262 : [ 9.99215e-006 ]
3263 : [ 1.09241e-005 ]
3264 : [ 1.08082e-005 ]
3265 : [ 9.33526e-006 ]
3266 : [ 1.01377e-005 ]
3267 : [ 9.43974e-006 ]
3268 : [ 1.0388e-005  ]
3269 : [ 9.55201e-006 ]
3270 : [ 9.90713e-006 ]
3271 : [ 1.03195e-005 ]
3272 : [ 9.15114e-006 ]
3273 : [ 1.02763e-005 ]
3274 : [ 1.06857e-005 ]
3275 : [ 9.55388e-006 ]
3276 : [ 9.20134e-006 ]
3277 : [ 1.01145e-005 ]
3278 : [ 1.04598e-005 ]
3279 : [ 9.27935e-006 ]
3280 : [ 1.01986e-005 ]
3281 : [ 9.78107e-006 ]
3282 : [ 1.11424e-005 ]
3283 : [ 1.05761e-005 ]
3284 : [ 1.07905e-005 ]
3285 : [ 1.0722e-005  ]
3286 : [ 9.24491e-006 ]
3287 : [ 9.75698e-006 ]
3288 : [ 9.78373e-006 ]
3289 : [ 9.93747e-006 ]
3290 : [ 9.78851e-006 ]
3291 : [ 9.69117e-006 ]
3292 : [ 9.23039e-006 ]
3293 : [ 1.01482e-005 ]
3294 : [ 1.07631e-005 ]
3295 : [ 1.08918e-005 ]
3296 : [ 9.61034e-006 ]
3297 : [ 1.10231e-005 ]
3298 : [ 1.01182e-005 ]
3299 : [ 1.05877e-005 ]
3300 : [ 1.10117e-005 ]
3301 : [ 1.07131e-005 ]
3302 : [ 1.10817e-005 ]
3303 : [ 1.07537e-005 ]
3304 : [ 9.22596e-006 ]
3305 : [ 1.07686e-005 ]
3306 : [ 9.65574e-006 ]
3307 : [ 1.09236e-005 ]
3308 : [ 9.541e-006   ]
3309 : [ 9.19147e-006 ]
3310 : [ 9.29116e-006 ]
3311 : [ 9.78868e-006 ]
3312 : [ 9.33419e-006 ]
3313 : [ 9.61737e-006 ]
3314 : [ 9.96089e-006 ]
3315 : [ 1.05801e-005 ]
3316 : [ 9.81321e-006 ]
3317 : [ 1.07352e-005 ]
3318 : [ 9.91575e-006 ]
3319 : [ 1.03933e-005 ]
3320 : [ 9.74533e-006 ]
3321 : [ 1.11447e-005 ]
3322 : [ 1.00378e-005 ]
3323 : [ 1.10186e-005 ]
3324 : [ 1.07564e-005 ]
3325 : [ 9.57448e-006 ]
3326 : [ 1.11045e-005 ]
3327 : [ 1.08274e-005 ]
3328 : [ 1.109e-005   ]
3329 : [ 1.01432e-005 ]
3330 : [ 1.02485e-005 ]
3331 : [ 9.96017e-006 ]
3332 : [ 9.95488e-006 ]
3333 : [ 9.17367e-006 ]
3334 : [ 9.40386e-006 ]
3335 : [ 1.01828e-005 ]
3336 : [ 1.08661e-005 ]
3337 : [ 1.11135e-005 ]
3338 : [ 9.64546e-006 ]
3339 : [ 1.06508e-005 ]
3340 : [ 1.07271e-005 ]
3341 : [ 1.00063e-005 ]
3342 : [ 1.05483e-005 ]
3343 : [ 9.22347e-006 ]
3344 : [ 1.10805e-005 ]
3345 : [ 9.764e-006   ]
3346 : [ 1.09186e-005 ]
3347 : [ 9.9278e-006  ]
3348 : [ 1.0077e-005  ]
3349 : [ 1.10406e-005 ]
3350 : [ 9.34968e-006 ]
3351 : [ 9.67393e-006 ]
3352 : [ 1.02259e-005 ]
3353 : [ 9.4285e-006  ]
3354 : [ 1.00867e-005 ]
3355 : [ 1.06306e-005 ]
3356 : [ 1.03058e-005 ]
3357 : [ 1.05249e-005 ]
3358 : [ 1.10626e-005 ]
3359 : [ 1.07527e-005 ]
3360 : [ 1.04416e-005 ]
3361 : [ 1.073e-005   ]
3362 : [ 9.67593e-006 ]
3363 : [ 1.05434e-005 ]
3364 : [ 9.72417e-006 ]
3365 : [ 9.66237e-006 ]
3366 : [ 1.08778e-005 ]
3367 : [ 9.42602e-006 ]
3368 : [ 1.09366e-005 ]
3369 : [ 1.00454e-005 ]
3370 : [ 9.71783e-006 ]
3371 : [ 9.42663e-006 ]
3372 : [ 1.07206e-005 ]
3373 : [ 1.05755e-005 ]
3374 : [ 1.02431e-005 ]
3375 : [ 1.01282e-005 ]
3376 : [ 1.10368e-005 ]
3377 : [ 1.07007e-005 ]
3378 : [ 1.03137e-005 ]
3379 : [ 1.05449e-005 ]
3380 : [ 9.78847e-006 ]
3381 : [ 9.69025e-006 ]
3382 : [ 9.28341e-006 ]
3383 : [ 9.22347e-006 ]
3384 : [ 9.37216e-006 ]
3385 : [ 1.04646e-005 ]
3386 : [ 1.07287e-005 ]
3387 : [ 1.06219e-005 ]
3388 : [ 9.64133e-006 ]
3389 : [ 1.05393e-005 ]
3390 : [ 1.07313e-005 ]
3391 : [ 1.01252e-005 ]
3392 : [ 9.68815e-006 ]
3393 : [ 1.02992e-005 ]
3394 : [ 9.81254e-006 ]
3395 : [ 1.09514e-005 ]
3396 : [ 1.11469e-005 ]
3397 : [ 1.07337e-005 ]
3398 : [ 9.38614e-006 ]
3399 : [ 1.10014e-005 ]
3400 : [ 1.00346e-005 ]
3401 : [ 1.01264e-005 ]
3402 : [ 1.06608e-005 ]
3403 : [ 9.79742e-006 ]
3404 : [ 9.50578e-006 ]
3405 : [ 9.58981e-006 ]
3406 : [ 9.97303e-006 ]
3407 : [ 9.43379e-006 ]
3408 : [ 1.10066e-005 ]
3409 : [ 9.35372e-006 ]
3410 : [ 1.07399e-005 ]
3411 : [ 1.06177e-005 ]
3412 : [ 1.04234e-005 ]
3413 : [ 9.62678e-006 ]
3414 : [ 9.50674e-006 ]
3415 : [ 1.07056e-005 ]
3416 : [ 1.02752e-005 ]
3417 : [ 1.0487e-005  ]
3418 : [ 1.0043e-005  ]
3419 : [ 9.33793e-006 ]
3420 : [ 1.05819e-005 ]
3421 : [ 1.09545e-005 ]
3422 : [ 9.47383e-006 ]
3423 : [ 9.39573e-006 ]
3424 : [ 9.50254e-006 ]
3425 : [ 9.21116e-006 ]
3426 : [ 9.36649e-006 ]
3427 : [ 9.95406e-006 ]
3428 : [ 1.0484e-005  ]
3429 : [ 9.14078e-006 ]
3430 : [ 1.01819e-005 ]
3431 : [ 9.36354e-006 ]
3432 : [ 9.70627e-006 ]
3433 : [ 1.09554e-005 ]
3434 : [ 1.10644e-005 ]
3435 : [ 9.4979e-006  ]
3436 : [ 1.00364e-005 ]
3437 : [ 9.69956e-006 ]
3438 : [ 9.314e-006   ]
3439 : [ 1.10102e-005 ]
3440 : [ 9.25359e-006 ]
3441 : [ 1.02484e-005 ]
3442 : [ 9.64597e-006 ]
3443 : [ 9.76687e-006 ]
3444 : [ 9.77404e-006 ]
3445 : [ 9.61341e-006 ]
3446 : [ 1.00406e-005 ]
3447 : [ 1.02447e-005 ]
3448 : [ 9.65706e-006 ]
3449 : [ 1.02146e-005 ]
3450 : [ 1.06996e-005 ]
3451 : [ 1.0593e-005  ]
3452 : [ 9.78628e-006 ]
3453 : [ 9.71192e-006 ]
3454 : [ 1.04574e-005 ]
3455 : [ 9.81278e-006 ]
3456 : [ 9.90096e-006 ]
3457 : [ 1.10694e-005 ]
3458 : [ 1.07739e-005 ]
3459 : [ 1.05297e-005 ]
3460 : [ 9.40133e-006 ]
3461 : [ 1.00063e-005 ]
3462 : [ 1.00663e-005 ]
3463 : [ 1.07027e-005 ]
3464 : [ 9.49108e-006 ]
3465 : [ 1.01681e-005 ]
3466 : [ 9.6215e-006  ]
3467 : [ 1.04664e-005 ]
3468 : [ 9.15024e-006 ]
3469 : [ 9.6964e-006  ]
3470 : [ 1.01641e-005 ]
3471 : [ 1.03865e-005 ]
3472 : [ 1.08608e-005 ]
3473 : [ 1.09529e-005 ]
3474 : [ 1.02556e-005 ]
3475 : [ 1.06029e-005 ]
3476 : [ 9.84642e-006 ]
3477 : [ 1.05921e-005 ]
3478 : [ 9.38874e-006 ]
3479 : [ 9.93539e-006 ]
3480 : [ 9.31737e-006 ]
3481 : [ 9.30137e-006 ]
3482 : [ 9.72608e-006 ]
3483 : [ 9.29993e-006 ]
3484 : [ 1.07265e-005 ]
3485 : [ 1.0612e-005  ]
3486 : [ 9.44052e-006 ]
3487 : [ 1.04793e-005 ]
3488 : [ 1.0328e-005  ]
3489 : [ 9.37107e-006 ]
3490 : [ 9.81817e-006 ]
3491 : [ 9.49885e-006 ]
3492 : [ 1.01081e-005 ]
3493 : [ 9.21771e-006 ]
3494 : [ 1.01014e-005 ]
3495 : [ 9.1977e-006  ]
3496 : [ 1.02044e-005 ]
3497 : [ 9.39541e-006 ]
3498 : [ 1.0658e-005  ]
3499 : [ 1.09364e-005 ]
3500 : [ 1.03323e-005 ]
3501 : [ 1.04045e-005 ]
3502 : [ 1.03343e-005 ]
3503 : [ 1.10822e-005 ]
3504 : [ 1.07341e-005 ]
3505 : [ 9.88145e-006 ]
3506 : [ 9.61274e-006 ]
3507 : [ 1.07777e-005 ]
3508 : [ 1.06504e-005 ]
3509 : [ 1.00035e-005 ]
3510 : [ 9.72966e-006 ]
3511 : [ 9.26261e-006 ]
3512 : [ 1.08424e-005 ]
3513 : [ 1.07261e-005 ]
3514 : [ 9.32794e-006 ]
3515 : [ 9.73288e-006 ]
3516 : [ 9.47597e-006 ]
3517 : [ 1.01337e-005 ]
3518 : [ 1.09098e-005 ]
3519 : [ 9.25615e-006 ]
3520 : [ 9.46231e-006 ]
3521 : [ 1.05859e-005 ]
3522 : [ 1.0598e-005  ]
3523 : [ 9.42413e-006 ]
3524 : [ 1.01894e-005 ]
3525 : [ 9.60401e-006 ]
3526 : [ 9.60729e-006 ]
3527 : [ 9.37373e-006 ]
3528 : [ 1.00269e-005 ]
3529 : [ 1.00407e-005 ]
3530 : [ 9.82393e-006 ]
3531 : [ 1.06771e-005 ]
3532 : [ 1.05723e-005 ]
3533 : [ 1.01824e-005 ]
3534 : [ 1.06711e-005 ]
3535 : [ 1.05976e-005 ]
3536 : [ 9.3714e-006  ]
3537 : [ 9.34845e-006 ]
3538 : [ 1.10752e-005 ]
3539 : [ 9.20857e-006 ]
3540 : [ 9.37388e-006 ]
3541 : [ 9.17495e-006 ]
3542 : [ 9.67235e-006 ]
3543 : [ 1.08905e-005 ]
3544 : [ 1.063e-005   ]
3545 : [ 1.0434e-005  ]
3546 : [ 1.08819e-005 ]
3547 : [ 9.60123e-006 ]
3548 : [ 1.02201e-005 ]
3549 : [ 9.6383e-006  ]
3550 : [ 1.08672e-005 ]
3551 : [ 9.29408e-006 ]
3552 : [ 9.87558e-006 ]
3553 : [ 9.19446e-006 ]
3554 : [ 1.01387e-005 ]
3555 : [ 1.05888e-005 ]
3556 : [ 1.00497e-005 ]
3557 : [ 1.0631e-005  ]
3558 : [ 9.808e-006   ]
3559 : [ 1.0984e-005  ]
3560 : [ 9.58754e-006 ]
3561 : [ 1.0307e-005  ]
3562 : [ 1.08268e-005 ]
3563 : [ 1.01676e-005 ]
3564 : [ 1.05962e-005 ]
3565 : [ 9.80556e-006 ]
3566 : [ 1.05892e-005 ]
3567 : [ 1.09931e-005 ]
3568 : [ 9.81613e-006 ]
3569 : [ 1.0208e-005  ]
3570 : [ 9.51529e-006 ]
3571 : [ 9.75431e-006 ]
3572 : [ 9.49619e-006 ]
3573 : [ 9.98886e-006 ]
3574 : [ 9.87219e-006 ]
3575 : [ 1.05066e-005 ]
3576 : [ 9.77882e-006 ]
3577 : [ 1.03977e-005 ]
3578 : [ 9.82574e-006 ]
3579 : [ 1.07434e-005 ]
3580 : [ 1.01232e-005 ]
3581 : [ 1.08026e-005 ]
3582 : [ 1.00741e-005 ]
3583 : [ 1.04848e-005 ]
3584 : [ 9.63886e-006 ]
3585 : [ 1.105e-005   ]
3586 : [ 9.45405e-006 ]
3587 : [ 9.25935e-006 ]
3588 : [ 9.34053e-006 ]
3589 : [ 1.06164e-005 ]
3590 : [ 1.05409e-005 ]
3591 : [ 9.16435e-006 ]
3592 : [ 9.49537e-006 ]
3593 : [ 9.58911e-006 ]
3594 : [ 1.06987e-005 ]
3595 : [ 1.05189e-005 ]
3596 : [ 9.21842e-006 ]
3597 : [ 1.05543e-005 ]
3598 : [ 9.88897e-006 ]
3599 : [ 1.03572e-005 ]
3600 : [ 1.08628e-005 ]
3601 : [ 9.4493e-006  ]
3602 : [ 1.0251e-005  ]
3603 : [ 9.53487e-006 ]
3604 : [ 1.06546e-005 ]
3605 : [ 1.04467e-005 ]
3606 : [ 1.05555e-005 ]
3607 : [ 1.10934e-005 ]
3608 : [ 1.0139e-005  ]
3609 : [ 9.35929e-006 ]
3610 : [ 9.90352e-006 ]
3611 : [ 1.00544e-005 ]
3612 : [ 1.0103e-005  ]
3613 : [ 1.04894e-005 ]
3614 : [ 9.70031e-006 ]
3615 : [ 1.09514e-005 ]
3616 : [ 1.02394e-005 ]
3617 : [ 1.10949e-005 ]
3618 : [ 9.40735e-006 ]
3619 : [ 9.57888e-006 ]
3620 : [ 9.32643e-006 ]
3621 : [ 1.01792e-005 ]
3622 : [ 9.27932e-006 ]
3623 : [ 9.74939e-006 ]
3624 : [ 9.35365e-006 ]
3625 : [ 1.04577e-005 ]
3626 : [ 9.47139e-006 ]
3627 : [ 1.08904e-005 ]
3628 : [ 1.03444e-005 ]
3629 : [ 9.23706e-006 ]
3630 : [ 1.00976e-005 ]
3631 : [ 1.0306e-005  ]
3632 : [ 9.1778e-006  ]
3633 : [ 9.90351e-006 ]
3634 : [ 9.65435e-006 ]
3635 : [ 9.2337e-006  ]
3636 : [ 9.4876e-006  ]
3637 : [ 9.21606e-006 ]
3638 : [ 1.07649e-005 ]
3639 : [ 1.07022e-005 ]
3640 : [ 1.09582e-005 ]
3641 : [ 1.11314e-005 ]
3642 : [ 9.99226e-006 ]
3643 : [ 1.01553e-005 ]
3644 : [ 9.49539e-006 ]
3645 : [ 1.08895e-005 ]
3646 : [ 9.48451e-006 ]
3647 : [ 1.02609e-005 ]
3648 : [ 1.10174e-005 ]
3649 : [ 1.08261e-005 ]
3650 : [ 9.63571e-006 ]
3651 : [ 9.38579e-006 ]
3652 : [ 1.1099e-005  ]
3653 : [ 1.03882e-005 ]
3654 : [ 9.29763e-006 ]
3655 : [ 1.06658e-005 ]
3656 : [ 1.02105e-005 ]
3657 : [ 1.03518e-005 ]
3658 : [ 1.01072e-005 ]
3659 : [ 9.44314e-006 ]
3660 : [ 1.09263e-005 ]
3661 : [ 9.49852e-006 ]
3662 : [ 9.98111e-006 ]
3663 : [ 9.88499e-006 ]
3664 : [ 1.04638e-005 ]
3665 : [ 1.09298e-005 ]
3666 : [ 1.05234e-005 ]
3667 : [ 1.03462e-005 ]
3668 : [ 9.9618e-006  ]
3669 : [ 1.08174e-005 ]
3670 : [ 1.04319e-005 ]
3671 : [ 1.00872e-005 ]
3672 : [ 9.33828e-006 ]
3673 : [ 1.05815e-005 ]
3674 : [ 1.08202e-005 ]
3675 : [ 1.03081e-005 ]
3676 : [ 9.92634e-006 ]
3677 : [ 1.02945e-005 ]
3678 : [ 1.11035e-005 ]
3679 : [ 1.07894e-005 ]
3680 : [ 1.04049e-005 ]
3681 : [ 1.0196e-005  ]
3682 : [ 1.02843e-005 ]
3683 : [ 1.00411e-005 ]
3684 : [ 1.01295e-005 ]
3685 : [ 9.99453e-006 ]
3686 : [ 1.00948e-005 ]
3687 : [ 1.03762e-005 ]
3688 : [ 1.02815e-005 ]
3689 : [ 1.11118e-005 ]
3690 : [ 9.39596e-006 ]
3691 : [ 1.07684e-005 ]
3692 : [ 9.60322e-006 ]
3693 : [ 1.09167e-005 ]
3694 : [ 9.31553e-006 ]
3695 : [ 9.91514e-006 ]
3696 : [ 9.225e-006   ]
3697 : [ 1.00259e-005 ]
3698 : [ 1.03262e-005 ]
3699 : [ 1.08594e-005 ]
3700 : [ 1.11163e-005 ]
3701 : [ 9.76659e-006 ]
3702 : [ 1.1087e-005  ]
3703 : [ 9.88741e-006 ]
3704 : [ 1.09449e-005 ]
3705 : [ 1.02391e-005 ]
3706 : [ 1.04444e-005 ]
3707 : [ 1.00908e-005 ]
3708 : [ 1.08342e-005 ]
3709 : [ 9.70996e-006 ]
3710 : [ 1.04158e-005 ]
3711 : [ 1.04176e-005 ]
3712 : [ 9.31637e-006 ]
3713 : [ 1.07544e-005 ]
3714 : [ 9.84954e-006 ]
3715 : [ 1.05237e-005 ]
3716 : [ 9.55605e-006 ]
3717 : [ 1.02856e-005 ]
3718 : [ 9.83413e-006 ]
3719 : [ 1.06798e-005 ]
3720 : [ 9.45347e-006 ]
3721 : [ 1.06856e-005 ]
3722 : [ 1.07231e-005 ]
3723 : [ 9.67414e-006 ]
3724 : [ 9.62103e-006 ]
3725 : [ 9.48155e-006 ]
3726 : [ 9.67356e-006 ]
3727 : [ 1.02624e-005 ]
3728 : [ 1.08994e-005 ]
3729 : [ 1.03702e-005 ]
3730 : [ 1.07604e-005 ]
3731 : [ 9.7398e-006  ]
3732 : [ 1.083e-005   ]
3733 : [ 9.29676e-006 ]
3734 : [ 1.04002e-005 ]
3735 : [ 9.16637e-006 ]
3736 : [ 1.0017e-005  ]
3737 : [ 9.40932e-006 ]
3738 : [ 1.06229e-005 ]
3739 : [ 1.05895e-005 ]
3740 : [ 9.6025e-006  ]
3741 : [ 1.01281e-005 ]
3742 : [ 1.00637e-005 ]
3743 : [ 1.04585e-005 ]
3744 : [ 1.07709e-005 ]
3745 : [ 1.0195e-005  ]
3746 : [ 9.65683e-006 ]
3747 : [ 9.87924e-006 ]
3748 : [ 1.04221e-005 ]
3749 : [ 9.90321e-006 ]
3750 : [ 9.75064e-006 ]
3751 : [ 1.01741e-005 ]
3752 : [ 1.02535e-005 ]
3753 : [ 9.39288e-006 ]
3754 : [ 9.22197e-006 ]
3755 : [ 1.08162e-005 ]
3756 : [ 1.09296e-005 ]
3757 : [ 1.0256e-005  ]
3758 : [ 9.88047e-006 ]
3759 : [ 9.49532e-006 ]
3760 : [ 1.02879e-005 ]
3761 : [ 1.03153e-005 ]
3762 : [ 1.04072e-005 ]
3763 : [ 1.03887e-005 ]
3764 : [ 9.87907e-006 ]
3765 : [ 1.0269e-005  ]
3766 : [ 9.61817e-006 ]
3767 : [ 1.02203e-005 ]
3768 : [ 1.11348e-005 ]
3769 : [ 1.03424e-005 ]
3770 : [ 9.36967e-006 ]
3771 : [ 1.04522e-005 ]
3772 : [ 9.64558e-006 ]
3773 : [ 1.02586e-005 ]
3774 : [ 9.80579e-006 ]
3775 : [ 1.10626e-005 ]
3776 : [ 9.90064e-006 ]
3777 : [ 9.47252e-006 ]
3778 : [ 9.96684e-006 ]
3779 : [ 1.1064e-005  ]
3780 : [ 1.05188e-005 ]
3781 : [ 9.96157e-006 ]
3782 : [ 9.68821e-006 ]
3783 : [ 1.09574e-005 ]
3784 : [ 9.56742e-006 ]
3785 : [ 9.76863e-006 ]
3786 : [ 9.83075e-006 ]
3787 : [ 1.05242e-005 ]
3788 : [ 1.02582e-005 ]
3789 : [ 9.20041e-006 ]
3790 : [ 1.05081e-005 ]
3791 : [ 1.00675e-005 ]
3792 : [ 1.02137e-005 ]
3793 : [ 1.06952e-005 ]
3794 : [ 9.20154e-006 ]
3795 : [ 1.02528e-005 ]
3796 : [ 9.351e-006   ]
3797 : [ 9.89802e-006 ]
3798 : [ 1.08928e-005 ]
3799 : [ 1.11147e-005 ]
3800 : [ 9.80234e-006 ]
3801 : [ 9.16154e-006 ]
3802 : [ 9.87768e-006 ]
3803 : [ 9.63745e-006 ]
3804 : [ 1.06701e-005 ]
3805 : [ 1.07089e-005 ]
3806 : [ 9.7605e-006  ]
3807 : [ 9.6624e-006  ]
3808 : [ 1.00598e-005 ]
3809 : [ 9.58958e-006 ]
3810 : [ 9.49086e-006 ]
3811 : [ 1.05583e-005 ]
3812 : [ 1.0369e-005  ]
3813 : [ 9.48894e-006 ]
3814 : [ 1.04009e-005 ]
3815 : [ 1.0779e-005  ]
3816 : [ 9.30159e-006 ]
3817 : [ 9.82559e-006 ]
3818 : [ 1.06514e-005 ]
3819 : [ 1.06789e-005 ]
3820 : [ 9.65492e-006 ]
3821 : [ 1.08493e-005 ]
3822 : [ 1.11013e-005 ]
3823 : [ 1.06675e-005 ]
3824 : [ 1.04983e-005 ]
3825 : [ 1.01405e-005 ]
3826 : [ 9.25937e-006 ]
3827 : [ 9.70453e-006 ]
3828 : [ 9.78683e-006 ]
3829 : [ 9.62387e-006 ]
3830 : [ 9.61848e-006 ]
3831 : [ 9.83094e-006 ]
3832 : [ 1.00505e-005 ]
3833 : [ 1.0958e-005  ]
3834 : [ 1.0805e-005  ]
3835 : [ 9.44507e-006 ]
3836 : [ 1.11445e-005 ]
3837 : [ 1.02059e-005 ]
3838 : [ 1.02554e-005 ]
3839 : [ 1.06663e-005 ]
3840 : [ 1.08104e-005 ]
3841 : [ 1.09583e-005 ]
3842 : [ 9.43223e-006 ]
3843 : [ 1.02816e-005 ]
3844 : [ 1.03272e-005 ]
3845 : [ 1.03037e-005 ]
3846 : [ 1.0281e-005  ]
3847 : [ 9.41755e-006 ]
3848 : [ 1.05134e-005 ]
3849 : [ 1.07472e-005 ]
3850 : [ 9.61475e-006 ]
3851 : [ 9.4443e-006  ]
3852 : [ 1.10054e-005 ]
3853 : [ 1.10772e-005 ]
3854 : [ 1.03353e-005 ]
3855 : [ 1.014e-005   ]
3856 : [ 1.05897e-005 ]
3857 : [ 9.93816e-006 ]
3858 : [ 1.06433e-005 ]
3859 : [ 1.01495e-005 ]
3860 : [ 1.08944e-005 ]
3861 : [ 9.22142e-006 ]
3862 : [ 1.04669e-005 ]
3863 : [ 9.26894e-006 ]
3864 : [ 9.63553e-006 ]
3865 : [ 1.03334e-005 ]
3866 : [ 1.03331e-005 ]
3867 : [ 1.10473e-005 ]
3868 : [ 1.05128e-005 ]
3869 : [ 1.04364e-005 ]
3870 : [ 1.0708e-005  ]
3871 : [ 9.48545e-006 ]
3872 : [ 9.32213e-006 ]
3873 : [ 9.95657e-006 ]
3874 : [ 1.00966e-005 ]
3875 : [ 9.37775e-006 ]
3876 : [ 1.07354e-005 ]
3877 : [ 9.35107e-006 ]
3878 : [ 1.08961e-005 ]
3879 : [ 9.51452e-006 ]
3880 : [ 1.09203e-005 ]
3881 : [ 1.06513e-005 ]
3882 : [ 1.03953e-005 ]
3883 : [ 9.72784e-006 ]
3884 : [ 9.46178e-006 ]
3885 : [ 1.08642e-005 ]
3886 : [ 1.08147e-005 ]
3887 : [ 9.28072e-006 ]
3888 : [ 9.28652e-006 ]
3889 : [ 9.3426e-006  ]
3890 : [ 9.51182e-006 ]
3891 : [ 9.43876e-006 ]
3892 : [ 1.05287e-005 ]
3893 : [ 1.00939e-005 ]
3894 : [ 1.09808e-005 ]
3895 : [ 9.36024e-006 ]
3896 : [ 1.04662e-005 ]
3897 : [ 9.25427e-006 ]
3898 : [ 1.00152e-005 ]
3899 : [ 9.31778e-006 ]
3900 : [ 1.04919e-005 ]
3901 : [ 9.86021e-006 ]
3902 : [ 9.90772e-006 ]
3903 : [ 9.76546e-006 ]
3904 : [ 9.91376e-006 ]
3905 : [ 9.26895e-006 ]
3906 : [ 1.06777e-005 ]
3907 : [ 9.16609e-006 ]
3908 : [ 1.06161e-005 ]
3909 : [ 1.01268e-005 ]
3910 : [ 1.10114e-005 ]
3911 : [ 9.28708e-006 ]
3912 : [ 9.85142e-006 ]
3913 : [ 1.07454e-005 ]
3914 : [ 1.00303e-005 ]
3915 : [ 9.91097e-006 ]
3916 : [ 9.82343e-006 ]
3917 : [ 1.02531e-005 ]
3918 : [ 1.00708e-005 ]
3919 : [ 9.75808e-006 ]
3920 : [ 1.09009e-005 ]
3921 : [ 1.07148e-005 ]
3922 : [ 1.00703e-005 ]
3923 : [ 9.15751e-006 ]
3924 : [ 1.04404e-005 ]
3925 : [ 9.60013e-006 ]
3926 : [ 9.84328e-006 ]
3927 : [ 9.3151e-006  ]
3928 : [ 1.1086e-005  ]
3929 : [ 9.69052e-006 ]
3930 : [ 1.01217e-005 ]
3931 : [ 1.08143e-005 ]
3932 : [ 1.0307e-005  ]
3933 : [ 1.08677e-005 ]
3934 : [ 1.0413e-005  ]
3935 : [ 1.03941e-005 ]
3936 : [ 9.16056e-006 ]
3937 : [ 1.0711e-005  ]
3938 : [ 1.05343e-005 ]
3939 : [ 9.33372e-006 ]
3940 : [ 1.01632e-005 ]
3941 : [ 1.07456e-005 ]
3942 : [ 9.82215e-006 ]
3943 : [ 1.11278e-005 ]
3944 : [ 9.34544e-006 ]
3945 : [ 1.01926e-005 ]
3946 : [ 9.15266e-006 ]
3947 : [ 1.09272e-005 ]
3948 : [ 1.02153e-005 ]
3949 : [ 9.49955e-006 ]
3950 : [ 1.11249e-005 ]
3951 : [ 1.0352e-005  ]
3952 : [ 9.5447e-006  ]
3953 : [ 9.9365e-006  ]
3954 : [ 1.03268e-005 ]
3955 : [ 9.96082e-006 ]
3956 : [ 1.10657e-005 ]
3957 : [ 1.00664e-005 ]
3958 : [ 1.07816e-005 ]
3959 : [ 9.91452e-006 ]
3960 : [ 9.41357e-006 ]
3961 : [ 1.02788e-005 ]
3962 : [ 1.03459e-005 ]
3963 : [ 1.05027e-005 ]
3964 : [ 9.97641e-006 ]
3965 : [ 9.42206e-006 ]
3966 : [ 1.08585e-005 ]
3967 : [ 1.00473e-005 ]
3968 : [ 9.31409e-006 ]
3969 : [ 9.97639e-006 ]
3970 : [ 9.97081e-006 ]
3971 : [ 1.06429e-005 ]
3972 : [ 1.00334e-005 ]
3973 : [ 1.10977e-005 ]
3974 : [ 1.04484e-005 ]
3975 : [ 1.04742e-005 ]
3976 : [ 1.07455e-005 ]
3977 : [ 9.58146e-006 ]
3978 : [ 9.80781e-006 ]
3979 : [ 1.04128e-005 ]
3980 : [ 1.10625e-005 ]
3981 : [ 1.03338e-005 ]
3982 : [ 1.01218e-005 ]
3983 : [ 9.6734e-006  ]
3984 : [ 9.23974e-006 ]
3985 : [ 1.0206e-005  ]
3986 : [ 1.10146e-005 ]
3987 : [ 1.03554e-005 ]
3988 : [ 1.05227e-005 ]
3989 : [ 1.09453e-005 ]
3990 : [ 1.1045e-005  ]
3991 : [ 9.99324e-006 ]
3992 : [ 9.39519e-006 ]
3993 : [ 9.49406e-006 ]
3994 : [ 9.56495e-006 ]
3995 : [ 1.00934e-005 ]
3996 : [ 9.6474e-006  ]
3997 : [ 9.33256e-006 ]
3998 : [ 9.26369e-006 ]
3999 : [ 1.05218e-005 ]
4000 : [ 1.10378e-005 ]
4001 : [ 9.54498e-006 ]
4002 : [ 9.57201e-006 ]
4003 : [ 1.03421e-005 ]
4004 : [ 1.02853e-005 ]
4005 : [ 1.08202e-005 ]
4006 : [ 1.11475e-005 ]
4007 : [ 1.08211e-005 ]
4008 : [ 1.01425e-005 ]
4009 : [ 1.04078e-005 ]
4010 : [ 1.00217e-005 ]
4011 : [ 1.03111e-005 ]
4012 : [ 1.09369e-005 ]
4013 : [ 1.0509e-005  ]
4014 : [ 1.04457e-005 ]
4015 : [ 1.07277e-005 ]
4016 : [ 9.24848e-006 ]
4017 : [ 1.11021e-005 ]
4018 : [ 1.04287e-005 ]
4019 : [ 9.78501e-006 ]
4020 : [ 9.38208e-006 ]
4021 : [ 1.10269e-005 ]
4022 : [ 9.34952e-006 ]
4023 : [ 1.03845e-005 ]
4024 : [ 9.79396e-006 ]
4025 : [ 1.03339e-005 ]
4026 : [ 1.06729e-005 ]
4027 : [ 9.75821e-006 ]
4028 : [ 9.28476e-006 ]
4029 : [ 9.93771e-006 ]
4030 : [ 1.11044e-005 ]
4031 : [ 1.04801e-005 ]
4032 : [ 9.98168e-006 ]
4033 : [ 1.02414e-005 ]
4034 : [ 1.0884e-005  ]
4035 : [ 1.04775e-005 ]
4036 : [ 1.10294e-005 ]
4037 : [ 9.87563e-006 ]
4038 : [ 1.09122e-005 ]
4039 : [ 1.10009e-005 ]
4040 : [ 1.09521e-005 ]
4041 : [ 9.94555e-006 ]
4042 : [ 9.19286e-006 ]
4043 : [ 1.08698e-005 ]
4044 : [ 9.37628e-006 ]
4045 : [ 1.00843e-005 ]
4046 : [ 1.04007e-005 ]
4047 : [ 1.06337e-005 ]
4048 : [ 1.04493e-005 ]
4049 : [ 1.04382e-005 ]
4050 : [ 1.09147e-005 ]
4051 : [ 9.90648e-006 ]
4052 : [ 9.18277e-006 ]
4053 : [ 1.06479e-005 ]
4054 : [ 9.92206e-006 ]
4055 : [ 9.92704e-006 ]
4056 : [ 1.04614e-005 ]
4057 : [ 1.05422e-005 ]
4058 : [ 1.11221e-005 ]
4059 : [ 1.06594e-005 ]
4060 : [ 1.0449e-005  ]
4061 : [ 1.06952e-005 ]
4062 : [ 1.01915e-005 ]
4063 : [ 1.066e-005   ]
4064 : [ 9.21014e-006 ]
4065 : [ 1.09331e-005 ]
4066 : [ 1.01004e-005 ]
4067 : [ 1.06655e-005 ]
4068 : [ 9.78042e-006 ]
4069 : [ 9.60413e-006 ]
4070 : [ 1.03519e-005 ]
4071 : [ 1.00156e-005 ]
4072 : [ 9.50215e-006 ]
4073 : [ 1.03216e-005 ]
4074 : [ 9.97079e-006 ]
4075 : [ 9.61881e-006 ]
4076 : [ 1.06143e-005 ]
4077 : [ 1.04226e-005 ]
4078 : [ 1.03387e-005 ]
4079 : [ 1.02741e-005 ]
4080 : [ 1.09905e-005 ]
4081 : [ 1.11034e-005 ]
4082 : [ 9.76963e-006 ]
4083 : [ 1.00783e-005 ]
4084 : [ 1.05785e-005 ]
4085 : [ 1.03306e-005 ]
4086 : [ 1.06937e-005 ]
4087 : [ 9.76204e-006 ]
4088 : [ 9.92567e-006 ]
4089 : [ 9.61891e-006 ]
4090 : [ 1.01182e-005 ]
4091 : [ 9.18522e-006 ]
4092 : [ 9.59427e-006 ]
4093 : [ 1.0918e-005  ]
4094 : [ 9.6462e-006  ]
4095 : [ 1.08025e-005 ]
4096 : [ 1.01888e-005 ]
4097 : [ 1.03996e-005 ]
4098 : [ 1.06543e-005 ]
4099 : [ 9.1871e-006  ]
4100 : [ 1.00045e-005 ]
4101 : [ 9.63817e-006 ]
4102 : [ 9.66221e-006 ]
4103 : [ 1.11128e-005 ]
4104 : [ 9.14054e-006 ]
4105 : [ 1.00322e-005 ]
4106 : [ 1.02468e-005 ]
4107 : [ 9.51486e-006 ]
4108 : [ 9.65718e-006 ]
4109 : [ 9.29667e-006 ]
4110 : [ 1.03966e-005 ]
4111 : [ 9.25065e-006 ]
4112 : [ 1.05654e-005 ]
4113 : [ 9.41156e-006 ]
4114 : [ 9.78271e-006 ]
4115 : [ 1.10495e-005 ]
4116 : [ 1.0582e-005  ]
4117 : [ 1.09775e-005 ]
4118 : [ 1.02531e-005 ]
4119 : [ 1.04585e-005 ]
4120 : [ 9.61827e-006 ]
4121 : [ 1.00396e-005 ]
4122 : [ 1.01123e-005 ]
4123 : [ 1.019e-005   ]
4124 : [ 1.09847e-005 ]
4125 : [ 9.17575e-006 ]
4126 : [ 1.10634e-005 ]
4127 : [ 9.64273e-006 ]
4128 : [ 1.10056e-005 ]
4129 : [ 1.06496e-005 ]
4130 : [ 1.06083e-005 ]
4131 : [ 1.07165e-005 ]
4132 : [ 9.90421e-006 ]
4133 : [ 9.29398e-006 ]
4134 : [ 9.17285e-006 ]
4135 : [ 9.35483e-006 ]
4136 : [ 9.16103e-006 ]
4137 : [ 9.51212e-006 ]
4138 : [ 9.74283e-006 ]
4139 : [ 9.40548e-006 ]
4140 : [ 9.44127e-006 ]
4141 : [ 1.05367e-005 ]
4142 : [ 1.11091e-005 ]
4143 : [ 9.20899e-006 ]
4144 : [ 9.66763e-006 ]
4145 : [ 1.02926e-005 ]
4146 : [ 9.28963e-006 ]
4147 : [ 1.08858e-005 ]
4148 : [ 9.56766e-006 ]
4149 : [ 9.76575e-006 ]
4150 : [ 9.59075e-006 ]
4151 : [ 9.81184e-006 ]
4152 : [ 9.38392e-006 ]
4153 : [ 9.20585e-006 ]
4154 : [ 1.02535e-005 ]
4155 : [ 1.11073e-005 ]
4156 : [ 9.34675e-006 ]
4157 : [ 9.14185e-006 ]
4158 : [ 1.00108e-005 ]
4159 : [ 9.96738e-006 ]
4160 : [ 1.06156e-005 ]
4161 : [ 1.01285e-005 ]
4162 : [ 9.31418e-006 ]
4163 : [ 1.09308e-005 ]
4164 : [ 1.10588e-005 ]
4165 : [ 1.07467e-005 ]
4166 : [ 1.05641e-005 ]
4167 : [ 9.25931e-006 ]
4168 : [ 1.03834e-005 ]
4169 : [ 9.26617e-006 ]
4170 : [ 1.01465e-005 ]
4171 : [ 9.38487e-006 ]
4172 : [ 9.5353e-006  ]
4173 : [ 9.54187e-006 ]
4174 : [ 1.05605e-005 ]
4175 : [ 1.03669e-005 ]
4176 : [ 1.10416e-005 ]
4177 : [ 1.0225e-005  ]
4178 : [ 9.59867e-006 ]
4179 : [ 9.67816e-006 ]
4180 : [ 9.99788e-006 ]
4181 : [ 1.03295e-005 ]
4182 : [ 1.06896e-005 ]
4183 : [ 1.09142e-005 ]
4184 : [ 1.11293e-005 ]
4185 : [ 9.43491e-006 ]
4186 : [ 1.0882e-005  ]
4187 : [ 1.10061e-005 ]
4188 : [ 9.83551e-006 ]
4189 : [ 9.98614e-006 ]
4190 : [ 1.01943e-005 ]
4191 : [ 9.43678e-006 ]
4192 : [ 1.0445e-005  ]
4193 : [ 9.1678e-006  ]
4194 : [ 9.41421e-006 ]
4195 : [ 9.93905e-006 ]
4196 : [ 1.03484e-005 ]
4197 : [ 9.69872e-006 ]
4198 : [ 1.01678e-005 ]
4199 : [ 1.05875e-005 ]
4200 : [ 1.10152e-005 ]
4201 : [ 1.1084e-005  ]
4202 : [ 1.11109e-005 ]
4203 : [ 9.28246e-006 ]
4204 : [ 9.96733e-006 ]
4205 : [ 9.98328e-006 ]
4206 : [ 9.46529e-006 ]
4207 : [ 9.94021e-006 ]
4208 : [ 1.02253e-005 ]
4209 : [ 9.13637e-006 ]
4210 : [ 9.72902e-006 ]
4211 : [ 1.04965e-005 ]
4212 : [ 1.0137e-005  ]
4213 : [ 1.01656e-005 ]
4214 : [ 1.0802e-005  ]
4215 : [ 1.01725e-005 ]
4216 : [ 1.04175e-005 ]
4217 : [ 1.00207e-005 ]
4218 : [ 1.05038e-005 ]
4219 : [ 9.7416e-006  ]
4220 : [ 9.37373e-006 ]
4221 : [ 9.97458e-006 ]
4222 : [ 9.16316e-006 ]
4223 : [ 9.46864e-006 ]
4224 : [ 9.60168e-006 ]
4225 : [ 1.01655e-005 ]
4226 : [ 9.29994e-006 ]
4227 : [ 1.00619e-005 ]
4228 : [ 1.04951e-005 ]
4229 : [ 1.04297e-005 ]
4230 : [ 1.00562e-005 ]
4231 : [ 1.05526e-005 ]
4232 : [ 1.1046e-005  ]
4233 : [ 9.77391e-006 ]
4234 : [ 9.58484e-006 ]
4235 : [ 9.79951e-006 ]
4236 : [ 1.0896e-005  ]
4237 : [ 1.05075e-005 ]
4238 : [ 9.781e-006   ]
4239 : [ 9.80344e-006 ]
4240 : [ 9.98377e-006 ]
4241 : [ 9.79269e-006 ]
4242 : [ 1.02163e-005 ]
4243 : [ 1.0873e-005  ]
4244 : [ 9.79535e-006 ]
4245 : [ 1.01001e-005 ]
4246 : [ 9.24168e-006 ]
4247 : [ 1.09544e-005 ]
4248 : [ 1.11418e-005 ]
4249 : [ 1.06964e-005 ]
4250 : [ 9.74609e-006 ]
4251 : [ 1.05333e-005 ]
4252 : [ 1.10327e-005 ]
4253 : [ 9.70702e-006 ]
4254 : [ 1.09564e-005 ]
4255 : [ 9.92548e-006 ]
4256 : [ 1.03266e-005 ]
4257 : [ 1.05908e-005 ]
4258 : [ 9.26936e-006 ]
4259 : [ 1.10943e-005 ]
4260 : [ 1.04835e-005 ]
4261 : [ 1.01116e-005 ]
4262 : [ 9.63457e-006 ]
4263 : [ 9.57979e-006 ]
4264 : [ 9.25187e-006 ]
4265 : [ 1.05312e-005 ]
4266 : [ 1.09908e-005 ]
4267 : [ 1.07007e-005 ]
4268 : [ 1.05347e-005 ]
4269 : [ 1.11465e-005 ]
4270 : [ 9.61699e-006 ]
4271 : [ 9.30522e-006 ]
4272 : [ 9.81523e-006 ]
4273 : [ 1.04042e-005 ]
4274 : [ 9.32688e-006 ]
4275 : [ 9.64284e-006 ]
4276 : [ 9.61084e-006 ]
4277 : [ 9.90202e-006 ]
4278 : [ 9.15061e-006 ]
4279 : [ 1.09939e-005 ]
4280 : [ 1.09333e-005 ]
4281 : [ 1.07561e-005 ]
4282 : [ 1.01137e-005 ]
4283 : [ 1.02805e-005 ]
4284 : [ 9.37505e-006 ]
4285 : [ 9.57971e-006 ]
4286 : [ 9.24522e-006 ]
4287 : [ 1.02464e-005 ]
4288 : [ 9.48993e-006 ]
4289 : [ 9.7047e-006  ]
4290 : [ 1.03166e-005 ]
4291 : [ 9.78052e-006 ]
4292 : [ 1.06973e-005 ]
4293 : [ 9.92056e-006 ]
4294 : [ 9.45775e-006 ]
4295 : [ 1.0734e-005  ]
4296 : [ 9.40987e-006 ]
4297 : [ 9.74062e-006 ]
4298 : [ 1.0723e-005  ]
4299 : [ 9.59695e-006 ]
4300 : [ 9.4251e-006  ]
4301 : [ 9.63124e-006 ]
4302 : [ 9.46169e-006 ]
4303 : [ 9.74744e-006 ]
4304 : [ 1.0833e-005  ]
4305 : [ 9.25372e-006 ]
4306 : [ 1.01559e-005 ]
4307 : [ 1.07587e-005 ]
4308 : [ 9.79439e-006 ]
4309 : [ 1.08715e-005 ]
4310 : [ 1.00722e-005 ]
4311 : [ 1.08302e-005 ]
4312 : [ 1.0538e-005  ]
4313 : [ 9.6633e-006  ]
4314 : [ 1.0193e-005  ]
4315 : [ 9.31513e-006 ]
4316 : [ 9.64004e-006 ]
4317 : [ 1.02216e-005 ]
4318 : [ 1.02217e-005 ]
4319 : [ 1.01293e-005 ]
4320 : [ 9.66471e-006 ]
4321 : [ 1.0454e-005  ]
4322 : [ 1.10667e-005 ]
4323 : [ 9.185e-006   ]
4324 : [ 1.08782e-005 ]
4325 : [ 1.05934e-005 ]
4326 : [ 9.15564e-006 ]
4327 : [ 1.05197e-005 ]
4328 : [ 9.81279e-006 ]
4329 : [ 9.37259e-006 ]
4330 : [ 1.10365e-005 ]
4331 : [ 9.69614e-006 ]
4332 : [ 1.095e-005   ]
4333 : [ 1.00984e-005 ]
4334 : [ 1.06235e-005 ]
4335 : [ 1.00118e-005 ]
4336 : [ 1.0878e-005  ]
4337 : [ 9.47946e-006 ]
4338 : [ 1.0558e-005  ]
4339 : [ 1.01659e-005 ]
4340 : [ 9.27019e-006 ]
4341 : [ 9.77701e-006 ]
4342 : [ 9.95479e-006 ]
4343 : [ 9.76111e-006 ]
4344 : [ 9.88999e-006 ]
4345 : [ 9.97823e-006 ]
4346 : [ 1.01815e-005 ]
4347 : [ 9.40099e-006 ]
4348 : [ 9.34851e-006 ]
4349 : [ 1.01115e-005 ]
4350 : [ 9.29147e-006 ]
4351 : [ 9.81592e-006 ]
4352 : [ 9.82383e-006 ]
4353 : [ 9.20658e-006 ]
4354 : [ 9.6901e-006  ]
4355 : [ 9.73842e-006 ]
4356 : [ 1.00811e-005 ]
4357 : [ 9.2489e-006  ]
4358 : [ 1.10961e-005 ]
4359 : [ 9.35586e-006 ]
4360 : [ 9.98444e-006 ]
4361 : [ 1.02084e-005 ]
4362 : [ 9.85811e-006 ]
4363 : [ 9.82173e-006 ]
4364 : [ 9.94221e-006 ]
4365 : [ 9.75591e-006 ]
4366 : [ 9.77476e-006 ]
4367 : [ 9.21403e-006 ]
4368 : [ 1.03382e-005 ]
4369 : [ 1.0211e-005  ]
4370 : [ 1.0315e-005  ]
4371 : [ 9.92211e-006 ]
4372 : [ 1.0873e-005  ]
4373 : [ 1.10645e-005 ]
4374 : [ 1.10223e-005 ]
4375 : [ 9.67801e-006 ]
4376 : [ 1.03936e-005 ]
4377 : [ 9.95586e-006 ]
4378 : [ 1.07791e-005 ]
4379 : [ 1.06964e-005 ]
4380 : [ 1.0872e-005  ]
4381 : [ 9.88473e-006 ]
4382 : [ 1.09805e-005 ]
4383 : [ 9.24058e-006 ]
4384 : [ 1.11538e-005 ]
4385 : [ 1.0066e-005  ]
4386 : [ 1.06635e-005 ]
4387 : [ 9.31602e-006 ]
4388 : [ 1.06158e-005 ]
4389 : [ 1.03234e-005 ]
4390 : [ 9.60614e-006 ]
4391 : [ 1.03112e-005 ]
4392 : [ 9.52353e-006 ]
4393 : [ 9.83752e-006 ]
4394 : [ 1.00301e-005 ]
4395 : [ 1.05469e-005 ]
4396 : [ 1.01015e-005 ]
4397 : [ 1.06754e-005 ]
4398 : [ 9.54389e-006 ]
4399 : [ 1.09129e-005 ]
4400 : [ 1.07189e-005 ]
4401 : [ 9.48855e-006 ]
4402 : [ 9.72291e-006 ]
4403 : [ 1.09671e-005 ]
4404 : [ 9.33937e-006 ]
4405 : [ 1.00735e-005 ]
4406 : [ 9.76781e-006 ]
4407 : [ 9.52358e-006 ]
4408 : [ 9.47916e-006 ]
4409 : [ 1.05583e-005 ]
4410 : [ 9.92637e-006 ]
4411 : [ 1.00341e-005 ]
4412 : [ 9.84272e-006 ]
4413 : [ 1.08363e-005 ]
4414 : [ 1.06602e-005 ]
4415 : [ 1.01292e-005 ]
4416 : [ 9.96008e-006 ]
4417 : [ 1.02649e-005 ]
4418 : [ 9.17684e-006 ]
4419 : [ 9.61674e-006 ]
4420 : [ 9.14108e-006 ]
4421 : [ 9.4691e-006  ]
4422 : [ 1.02187e-005 ]
4423 : [ 9.28679e-006 ]
4424 : [ 1.04234e-005 ]
4425 : [ 1.05949e-005 ]
4426 : [ 1.07942e-005 ]
4427 : [ 9.82595e-006 ]
4428 : [ 1.00406e-005 ]
4429 : [ 1.0258e-005  ]
4430 : [ 9.22283e-006 ]
4431 : [ 1.09018e-005 ]
4432 : [ 1.09528e-005 ]
4433 : [ 1.01391e-005 ]
4434 : [ 1.00783e-005 ]
4435 : [ 1.02806e-005 ]
4436 : [ 1.03366e-005 ]
4437 : [ 9.82613e-006 ]
4438 : [ 9.62523e-006 ]
4439 : [ 1.08907e-005 ]
4440 : [ 9.95821e-006 ]
4441 : [ 1.07329e-005 ]
4442 : [ 1.04726e-005 ]
4443 : [ 1.07502e-005 ]
4444 : [ 9.50755e-006 ]
4445 : [ 1.09067e-005 ]
4446 : [ 9.57033e-006 ]
4447 : [ 1.04061e-005 ]
4448 : [ 1.05496e-005 ]
4449 : [ 1.00167e-005 ]
4450 : [ 1.05349e-005 ]
4451 : [ 1.10562e-005 ]
4452 : [ 1.05585e-005 ]
4453 : [ 1.02301e-005 ]
4454 : [ 1.07147e-005 ]
4455 : [ 9.75428e-006 ]
4456 : [ 9.645e-006   ]
4457 : [ 9.26652e-006 ]
4458 : [ 9.84782e-006 ]
4459 : [ 1.06404e-005 ]
4460 : [ 1.1146e-005  ]
4461 : [ 9.66356e-006 ]
4462 : [ 1.03358e-005 ]
4463 : [ 9.90911e-006 ]
4464 : [ 1.09536e-005 ]
4465 : [ 1.0218e-005  ]
4466 : [ 1.03618e-005 ]
4467 : [ 9.19783e-006 ]
4468 : [ 1.08264e-005 ]
4469 : [ 1.01528e-005 ]
4470 : [ 9.50018e-006 ]
4471 : [ 1.11308e-005 ]
4472 : [ 9.2814e-006  ]
4473 : [ 9.41894e-006 ]
4474 : [ 9.58094e-006 ]
4475 : [ 9.76173e-006 ]
4476 : [ 9.29285e-006 ]
4477 : [ 9.61912e-006 ]
4478 : [ 1.05955e-005 ]
4479 : [ 1.1106e-005  ]
4480 : [ 9.6731e-006  ]
4481 : [ 9.97379e-006 ]
4482 : [ 1.06981e-005 ]
4483 : [ 1.01307e-005 ]
4484 : [ 9.93437e-006 ]
4485 : [ 9.29808e-006 ]
4486 : [ 9.57248e-006 ]
4487 : [ 9.37478e-006 ]
4488 : [ 1.0229e-005  ]
4489 : [ 9.77748e-006 ]
4490 : [ 9.13646e-006 ]
4491 : [ 9.95784e-006 ]
4492 : [ 9.8161e-006  ]
4493 : [ 9.85431e-006 ]
4494 : [ 1.05507e-005 ]
4495 : [ 1.03558e-005 ]
4496 : [ 9.35819e-006 ]
4497 : [ 1.0794e-005  ]
4498 : [ 9.32276e-006 ]
4499 : [ 1.04601e-005 ]
4500 : [ 1.01801e-005 ]
4501 : [ 9.89865e-006 ]
4502 : [ 9.24149e-006 ]
4503 : [ 1.06815e-005 ]
4504 : [ 1.02993e-005 ]
4505 : [ 1.04095e-005 ]
4506 : [ 1.06971e-005 ]
4507 : [ 1.04692e-005 ]
4508 : [ 9.5638e-006  ]
4509 : [ 1.05164e-005 ]
4510 : [ 9.97359e-006 ]
4511 : [ 9.26678e-006 ]
4512 : [ 1.02235e-005 ]
4513 : [ 9.66393e-006 ]
4514 : [ 1.06288e-005 ]
4515 : [ 1.09407e-005 ]
4516 : [ 9.98608e-006 ]
4517 : [ 1.11226e-005 ]
4518 : [ 1.0146e-005  ]
4519 : [ 1.01617e-005 ]
4520 : [ 1.02974e-005 ]
4521 : [ 9.6081e-006  ]
4522 : [ 1.04509e-005 ]
4523 : [ 1.07836e-005 ]
4524 : [ 1.09569e-005 ]
4525 : [ 9.16624e-006 ]
4526 : [ 9.95611e-006 ]
4527 : [ 1.04209e-005 ]
4528 : [ 9.17228e-006 ]
4529 : [ 1.01406e-005 ]
4530 : [ 1.01023e-005 ]
4531 : [ 1.08122e-005 ]
4532 : [ 1.03284e-005 ]
4533 : [ 9.91843e-006 ]
4534 : [ 1.08302e-005 ]
4535 : [ 9.55374e-006 ]
4536 : [ 1.04074e-005 ]
4537 : [ 1.06685e-005 ]
4538 : [ 9.99599e-006 ]
4539 : [ 1.01033e-005 ]
4540 : [ 1.05606e-005 ]
4541 : [ 1.04308e-005 ]
4542 : [ 1.03672e-005 ]
4543 : [ 9.54878e-006 ]
4544 : [ 9.68764e-006 ]
4545 : [ 1.05185e-005 ]
4546 : [ 1.1087e-005  ]
4547 : [ 1.09498e-005 ]
4548 : [ 9.92265e-006 ]
4549 : [ 1.07399e-005 ]
4550 : [ 9.65144e-006 ]
4551 : [ 9.43699e-006 ]
4552 : [ 1.05474e-005 ]
4553 : [ 9.48353e-006 ]
4554 : [ 1.06234e-005 ]
4555 : [ 1.08148e-005 ]
4556 : [ 1.02544e-005 ]
4557 : [ 9.52967e-006 ]
4558 : [ 9.79139e-006 ]
4559 : [ 1.07077e-005 ]
4560 : [ 1.10763e-005 ]
4561 : [ 1.07556e-005 ]
4562 : [ 1.01064e-005 ]
4563 : [ 1.00735e-005 ]
4564 : [ 9.72417e-006 ]
4565 : [ 9.24912e-006 ]
4566 : [ 9.22776e-006 ]
4567 : [ 1.10818e-005 ]
4568 : [ 9.31684e-006 ]
4569 : [ 1.04312e-005 ]
4570 : [ 9.56275e-006 ]
4571 : [ 9.82912e-006 ]
4572 : [ 9.58368e-006 ]
4573 : [ 9.60178e-006 ]
4574 : [ 1.07367e-005 ]
4575 : [ 9.33818e-006 ]
4576 : [ 1.0523e-005  ]
4577 : [ 1.07227e-005 ]
4578 : [ 1.10612e-005 ]
4579 : [ 1.0139e-005  ]
4580 : [ 9.3154e-006  ]
4581 : [ 9.35299e-006 ]
4582 : [ 1.04633e-005 ]
4583 : [ 9.57408e-006 ]
4584 : [ 9.76327e-006 ]
4585 : [ 9.74926e-006 ]
4586 : [ 1.04766e-005 ]
4587 : [ 9.58752e-006 ]
4588 : [ 9.55606e-006 ]
4589 : [ 9.46492e-006 ]
4590 : [ 9.93277e-006 ]
4591 : [ 9.89155e-006 ]
4592 : [ 9.43474e-006 ]
4593 : [ 9.90327e-006 ]
4594 : [ 1.10604e-005 ]
4595 : [ 9.8633e-006  ]
4596 : [ 9.36719e-006 ]
4597 : [ 1.06651e-005 ]
4598 : [ 1.07846e-005 ]
4599 : [ 9.16282e-006 ]
4600 : [ 9.92943e-006 ]
4601 : [ 1.06364e-005 ]
4602 : [ 1.01406e-005 ]
4603 : [ 9.81227e-006 ]
4604 : [ 1.0313e-005  ]
4605 : [ 9.65868e-006 ]
4606 : [ 1.06484e-005 ]
4607 : [ 9.28229e-006 ]
4608 : [ 9.5819e-006  ]
4609 : [ 1.02589e-005 ]
4610 : [ 1.01545e-005 ]
4611 : [ 9.17337e-006 ]
4612 : [ 1.02346e-005 ]
4613 : [ 1.04379e-005 ]
4614 : [ 9.56243e-006 ]
4615 : [ 9.21577e-006 ]
4616 : [ 9.77031e-006 ]
4617 : [ 9.80372e-006 ]
4618 : [ 1.07031e-005 ]
4619 : [ 9.22467e-006 ]
4620 : [ 1.0654e-005  ]
4621 : [ 9.58511e-006 ]
4622 : [ 1.06604e-005 ]
4623 : [ 1.07186e-005 ]
4624 : [ 9.77926e-006 ]
4625 : [ 1.08305e-005 ]
4626 : [ 1.09296e-005 ]
4627 : [ 9.23809e-006 ]
4628 : [ 9.59774e-006 ]
4629 : [ 9.92124e-006 ]
4630 : [ 9.71104e-006 ]
4631 : [ 1.03452e-005 ]
4632 : [ 9.16903e-006 ]
4633 : [ 1.04909e-005 ]
4634 : [ 9.66762e-006 ]
4635 : [ 1.07913e-005 ]
4636 : [ 9.41461e-006 ]
4637 : [ 1.11496e-005 ]
4638 : [ 9.3996e-006  ]
4639 : [ 1.02002e-005 ]
4640 : [ 9.64248e-006 ]
4641 : [ 1.01843e-005 ]
4642 : [ 1.08627e-005 ]
4643 : [ 1.06526e-005 ]
4644 : [ 9.53812e-006 ]
4645 : [ 1.00999e-005 ]
4646 : [ 9.68169e-006 ]
4647 : [ 9.17451e-006 ]
4648 : [ 9.91169e-006 ]
4649 : [ 1.1035e-005  ]
4650 : [ 1.0343e-005  ]
4651 : [ 9.24515e-006 ]
4652 : [ 9.38427e-006 ]
4653 : [ 1.1081e-005  ]
4654 : [ 9.55893e-006 ]
4655 : [ 9.393e-006   ]
4656 : [ 9.92325e-006 ]
4657 : [ 9.27307e-006 ]
4658 : [ 1.0815e-005  ]
4659 : [ 9.14837e-006 ]
4660 : [ 9.19273e-006 ]
4661 : [ 9.87755e-006 ]
4662 : [ 9.30802e-006 ]
4663 : [ 9.91871e-006 ]
4664 : [ 9.68234e-006 ]
4665 : [ 9.96637e-006 ]
4666 : [ 9.89661e-006 ]
4667 : [ 9.66657e-006 ]
4668 : [ 1.03831e-005 ]
4669 : [ 9.9481e-006  ]
4670 : [ 9.27807e-006 ]
4671 : [ 9.81009e-006 ]
4672 : [ 1.11471e-005 ]
4673 : [ 1.00681e-005 ]
4674 : [ 1.11196e-005 ]
4675 : [ 9.67435e-006 ]
4676 : [ 1.08545e-005 ]
4677 : [ 9.30606e-006 ]
4678 : [ 1.03694e-005 ]
4679 : [ 1.02822e-005 ]
4680 : [ 1.03279e-005 ]
4681 : [ 1.0855e-005  ]
4682 : [ 1.03804e-005 ]
4683 : [ 1.11305e-005 ]
4684 : [ 1.0279e-005  ]
4685 : [ 1.09016e-005 ]
4686 : [ 1.08469e-005 ]
4687 : [ 1.0068e-005  ]
4688 : [ 1.06475e-005 ]
4689 : [ 9.98112e-006 ]
4690 : [ 9.27317e-006 ]
4691 : [ 1.09178e-005 ]
4692 : [ 1.08953e-005 ]
4693 : [ 1.06144e-005 ]
4694 : [ 1.00868e-005 ]
4695 : [ 1.03954e-005 ]
4696 : [ 9.57434e-006 ]
4697 : [ 1.10963e-005 ]
4698 : [ 1.00062e-005 ]
4699 : [ 9.38341e-006 ]
4700 : [ 1.07314e-005 ]
4701 : [ 1.06876e-005 ]
4702 : [ 1.01452e-005 ]
4703 : [ 1.00105e-005 ]
4704 : [ 1.11079e-005 ]
4705 : [ 1.01187e-005 ]
4706 : [ 9.72358e-006 ]
4707 : [ 1.0319e-005  ]
4708 : [ 1.07438e-005 ]
4709 : [ 9.8077e-006  ]
4710 : [ 1.01979e-005 ]
4711 : [ 9.76108e-006 ]
4712 : [ 1.07068e-005 ]
4713 : [ 1.0011e-005  ]
4714 : [ 1.09308e-005 ]
4715 : [ 1.05319e-005 ]
4716 : [ 9.83258e-006 ]
4717 : [ 1.04388e-005 ]
4718 : [ 9.72584e-006 ]
4719 : [ 1.06195e-005 ]
4720 : [ 9.76686e-006 ]
4721 : [ 9.68271e-006 ]
4722 : [ 9.98644e-006 ]
4723 : [ 1.07859e-005 ]
4724 : [ 9.9296e-006  ]
4725 : [ 1.05593e-005 ]
4726 : [ 9.98174e-006 ]
4727 : [ 1.04085e-005 ]
4728 : [ 1.06816e-005 ]
4729 : [ 1.0225e-005  ]
4730 : [ 9.56419e-006 ]
4731 : [ 1.07996e-005 ]
4732 : [ 1.09107e-005 ]
4733 : [ 1.11056e-005 ]
4734 : [ 1.01674e-005 ]
4735 : [ 9.36473e-006 ]
4736 : [ 1.07306e-005 ]
4737 : [ 9.79356e-006 ]
4738 : [ 1.02349e-005 ]
4739 : [ 9.71218e-006 ]
4740 : [ 9.62444e-006 ]
4741 : [ 1.08111e-005 ]
4742 : [ 9.77367e-006 ]
4743 : [ 9.36236e-006 ]
4744 : [ 1.06387e-005 ]
4745 : [ 9.34481e-006 ]
4746 : [ 9.85738e-006 ]
4747 : [ 1.04799e-005 ]
4748 : [ 9.34091e-006 ]
4749 : [ 1.09211e-005 ]
4750 : [ 1.02461e-005 ]
4751 : [ 1.1081e-005  ]
4752 : [ 1.06909e-005 ]
4753 : [ 9.94845e-006 ]
4754 : [ 1.01244e-005 ]
4755 : [ 1.07896e-005 ]
4756 : [ 1.09626e-005 ]
4757 : [ 9.65662e-006 ]
4758 : [ 1.07964e-005 ]
4759 : [ 1.10628e-005 ]
4760 : [ 1.01397e-005 ]
4761 : [ 9.31189e-006 ]
4762 : [ 1.10966e-005 ]
4763 : [ 9.27674e-006 ]
4764 : [ 1.08103e-005 ]
4765 : [ 1.10663e-005 ]
4766 : [ 9.36525e-006 ]
4767 : [ 1.05253e-005 ]
4768 : [ 1.04751e-005 ]
4769 : [ 9.28357e-006 ]
4770 : [ 1.07832e-005 ]
4771 : [ 1.07907e-005 ]
4772 : [ 9.47337e-006 ]
4773 : [ 9.33708e-006 ]
4774 : [ 1.05769e-005 ]
4775 : [ 1.00236e-005 ]
4776 : [ 9.78771e-006 ]
4777 : [ 9.61848e-006 ]
4778 : [ 1.05774e-005 ]
4779 : [ 9.5946e-006  ]
4780 : [ 9.32659e-006 ]
4781 : [ 9.20738e-006 ]
4782 : [ 1.02639e-005 ]
4783 : [ 9.86398e-006 ]
4784 : [ 9.49184e-006 ]
4785 : [ 9.76742e-006 ]
4786 : [ 1.08917e-005 ]
4787 : [ 1.09064e-005 ]
4788 : [ 1.11324e-005 ]
4789 : [ 1.05874e-005 ]
4790 : [ 9.80643e-006 ]
4791 : [ 1.06538e-005 ]
4792 : [ 9.70219e-006 ]
4793 : [ 1.04421e-005 ]
4794 : [ 1.08728e-005 ]
4795 : [ 1.09646e-005 ]
4796 : [ 1.01074e-005 ]
4797 : [ 1.04677e-005 ]
4798 : [ 1.03445e-005 ]
4799 : [ 9.52365e-006 ]
4800 : [ 1.11318e-005 ]
4801 : [ 9.84409e-006 ]
4802 : [ 9.62608e-006 ]
4803 : [ 9.46016e-006 ]
4804 : [ 9.54258e-006 ]
4805 : [ 1.09504e-005 ]
4806 : [ 9.84919e-006 ]
4807 : [ 1.10583e-005 ]
4808 : [ 1.02627e-005 ]
4809 : [ 1.08792e-005 ]
4810 : [ 9.35959e-006 ]
4811 : [ 1.09306e-005 ]
4812 : [ 9.73247e-006 ]
4813 : [ 1.08462e-005 ]
4814 : [ 9.25972e-006 ]
4815 : [ 9.99636e-006 ]
4816 : [ 1.07187e-005 ]
4817 : [ 1.05608e-005 ]
4818 : [ 1.00881e-005 ]
4819 : [ 9.45887e-006 ]
4820 : [ 9.97333e-006 ]
4821 : [ 1.03763e-005 ]
4822 : [ 9.75582e-006 ]
4823 : [ 1.00572e-005 ]
4824 : [ 9.67248e-006 ]
4825 : [ 1.09052e-005 ]
4826 : [ 9.94812e-006 ]
4827 : [ 1.04476e-005 ]
4828 : [ 1.10859e-005 ]
4829 : [ 1.03401e-005 ]
4830 : [ 1.08526e-005 ]
4831 : [ 1.00757e-005 ]
4832 : [ 1.0015e-005  ]
4833 : [ 9.89628e-006 ]
4834 : [ 9.50069e-006 ]
4835 : [ 1.01583e-005 ]
4836 : [ 1.00316e-005 ]
4837 : [ 9.44777e-006 ]
4838 : [ 1.01098e-005 ]
4839 : [ 1.10089e-005 ]
4840 : [ 1.0852e-005  ]
4841 : [ 1.03196e-005 ]
4842 : [ 1.0087e-005  ]
4843 : [ 1.06093e-005 ]
4844 : [ 1.02754e-005 ]
4845 : [ 1.09435e-005 ]
4846 : [ 1.0697e-005  ]
4847 : [ 1.05649e-005 ]
4848 : [ 1.0942e-005  ]
4849 : [ 9.86547e-006 ]
4850 : [ 1.09619e-005 ]
4851 : [ 9.73011e-006 ]
4852 : [ 9.68493e-006 ]
4853 : [ 9.15799e-006 ]
4854 : [ 9.45616e-006 ]
4855 : [ 1.04403e-005 ]
4856 : [ 1.00239e-005 ]
4857 : [ 9.16916e-006 ]
4858 : [ 9.99231e-006 ]
4859 : [ 1.04048e-005 ]
4860 : [ 9.73965e-006 ]
4861 : [ 1.00483e-005 ]
4862 : [ 9.42689e-006 ]
4863 : [ 9.89185e-006 ]
4864 : [ 9.71001e-006 ]
4865 : [ 1.04376e-005 ]
4866 : [ 1.00451e-005 ]
4867 : [ 1.06708e-005 ]
4868 : [ 9.73267e-006 ]
4869 : [ 1.06196e-005 ]
4870 : [ 9.58799e-006 ]
4871 : [ 1.10785e-005 ]
4872 : [ 9.88341e-006 ]
4873 : [ 1.01146e-005 ]
4874 : [ 1.00596e-005 ]
4875 : [ 1.04194e-005 ]
4876 : [ 1.11071e-005 ]
4877 : [ 1.0021e-005  ]
4878 : [ 1.02257e-005 ]
4879 : [ 9.9854e-006  ]
4880 : [ 1.03288e-005 ]
4881 : [ 1.01987e-005 ]
4882 : [ 9.46657e-006 ]
4883 : [ 1.1145e-005  ]
4884 : [ 9.30516e-006 ]
4885 : [ 9.22564e-006 ]
4886 : [ 1.00129e-005 ]
4887 : [ 9.4092e-006  ]
4888 : [ 1.10137e-005 ]
4889 : [ 1.0393e-005  ]
4890 : [ 1.05696e-005 ]
4891 : [ 1.04551e-005 ]
4892 : [ 1.04046e-005 ]
4893 : [ 9.58993e-006 ]
4894 : [ 9.40848e-006 ]
4895 : [ 1.09336e-005 ]
4896 : [ 1.08696e-005 ]
4897 : [ 1.10496e-005 ]
4898 : [ 9.56361e-006 ]
4899 : [ 1.0789e-005  ]
4900 : [ 9.79178e-006 ]
4901 : [ 1.0178e-005  ]
4902 : [ 1.08371e-005 ]
4903 : [ 9.51868e-006 ]
4904 : [ 1.03306e-005 ]
4905 : [ 9.1514e-006  ]
4906 : [ 1.1015e-005  ]
4907 : [ 1.05166e-005 ]
4908 : [ 1.06088e-005 ]
4909 : [ 1.04357e-005 ]
4910 : [ 1.00934e-005 ]
4911 : [ 1.04608e-005 ]
4912 : [ 1.00007e-005 ]
4913 : [ 9.40226e-006 ]
4914 : [ 1.09181e-005 ]
4915 : [ 1.0389e-005  ]
4916 : [ 9.17154e-006 ]
4917 : [ 1.0719e-005  ]
4918 : [ 1.05794e-005 ]
4919 : [ 9.64556e-006 ]
4920 : [ 9.34507e-006 ]
4921 : [ 9.6898e-006  ]
4922 : [ 1.01237e-005 ]
4923 : [ 9.44117e-006 ]
4924 : [ 9.2483e-006  ]
4925 : [ 9.34364e-006 ]
4926 : [ 1.0529e-005  ]
4927 : [ 9.3017e-006  ]
4928 : [ 1.05169e-005 ]
4929 : [ 9.58043e-006 ]
4930 : [ 9.96857e-006 ]
4931 : [ 1.08565e-005 ]
4932 : [ 1.06706e-005 ]
4933 : [ 1.01971e-005 ]
4934 : [ 9.48025e-006 ]
4935 : [ 1.0066e-005  ]
4936 : [ 1.02967e-005 ]
4937 : [ 1.10232e-005 ]
4938 : [ 1.0774e-005  ]
4939 : [ 1.01132e-005 ]
4940 : [ 1.06775e-005 ]
4941 : [ 1.09998e-005 ]
4942 : [ 9.80366e-006 ]
4943 : [ 1.09735e-005 ]
4944 : [ 1.0288e-005  ]
4945 : [ 1.0739e-005  ]
4946 : [ 9.27965e-006 ]
4947 : [ 9.15816e-006 ]
4948 : [ 1.09884e-005 ]
4949 : [ 9.25634e-006 ]
4950 : [ 9.93759e-006 ]
4951 : [ 1.00301e-005 ]
4952 : [ 9.16628e-006 ]
4953 : [ 1.00006e-005 ]
4954 : [ 1.07497e-005 ]
4955 : [ 1.10817e-005 ]
4956 : [ 1.03587e-005 ]
4957 : [ 1.08023e-005 ]
4958 : [ 9.36784e-006 ]
4959 : [ 9.91213e-006 ]
4960 : [ 9.34004e-006 ]
4961 : [ 1.06988e-005 ]
4962 : [ 1.10425e-005 ]
4963 : [ 1.01429e-005 ]
4964 : [ 9.95687e-006 ]
4965 : [ 9.14001e-006 ]
4966 : [ 1.06933e-005 ]
4967 : [ 9.50302e-006 ]
4968 : [ 1.11482e-005 ]
4969 : [ 1.0603e-005  ]
4970 : [ 1.11352e-005 ]
4971 : [ 9.3869e-006  ]
4972 : [ 9.49114e-006 ]
4973 : [ 9.70611e-006 ]
4974 : [ 9.56364e-006 ]
4975 : [ 1.02108e-005 ]
4976 : [ 1.1005e-005  ]
4977 : [ 9.18659e-006 ]
4978 : [ 1.05194e-005 ]
4979 : [ 1.00499e-005 ]
4980 : [ 1.07744e-005 ]
4981 : [ 1.11056e-005 ]
4982 : [ 1.02794e-005 ]
4983 : [ 9.38973e-006 ]
4984 : [ 1.0222e-005  ]
4985 : [ 9.16658e-006 ]
4986 : [ 1.09698e-005 ]
4987 : [ 1.08759e-005 ]
4988 : [ 1.07012e-005 ]
4989 : [ 1.0143e-005  ]
4990 : [ 1.06657e-005 ]
4991 : [ 9.97696e-006 ]
4992 : [ 9.97441e-006 ]
4993 : [ 1.07793e-005 ]
4994 : [ 1.0939e-005  ]
4995 : [ 9.83336e-006 ]
4996 : [ 9.63614e-006 ]
4997 : [ 1.08346e-005 ]
4998 : [ 9.24772e-006 ]
4999 : [ 1.06355e-005 ]
5000 : [ 1.08707e-005 ]
5001 : [ 1.06366e-005 ]
5002 : [ 9.30455e-006 ]
5003 : [ 9.98028e-006 ]
5004 : [ 9.85423e-006 ]
5005 : [ 9.96261e-006 ]
5006 : [ 1.04857e-005 ]
5007 : [ 1.09269e-005 ]
5008 : [ 1.02011e-005 ]
5009 : [ 9.21262e-006 ]
5010 : [ 9.96967e-006 ]
5011 : [ 9.36327e-006 ]
5012 : [ 9.48698e-006 ]
5013 : [ 9.36278e-006 ]
5014 : [ 9.21932e-006 ]
5015 : [ 1.10994e-005 ]
5016 : [ 1.05837e-005 ]
5017 : [ 9.20946e-006 ]
5018 : [ 9.29726e-006 ]
5019 : [ 1.08885e-005 ]
5020 : [ 9.95374e-006 ]
5021 : [ 9.16453e-006 ]
5022 : [ 9.57978e-006 ]
5023 : [ 9.56112e-006 ]
5024 : [ 1.05341e-005 ]
5025 : [ 1.03386e-005 ]
5026 : [ 9.34014e-006 ]
5027 : [ 1.06217e-005 ]
5028 : [ 9.35554e-006 ]
5029 : [ 1.01914e-005 ]
5030 : [ 9.59113e-006 ]
5031 : [ 9.68083e-006 ]
5032 : [ 9.94467e-006 ]
5033 : [ 1.09474e-005 ]
5034 : [ 1.05178e-005 ]
5035 : [ 9.48031e-006 ]
5036 : [ 1.1095e-005  ]
5037 : [ 9.81943e-006 ]
5038 : [ 9.755e-006   ]
5039 : [ 1.10235e-005 ]
5040 : [ 1.06421e-005 ]
5041 : [ 9.71187e-006 ]
5042 : [ 1.00169e-005 ]
5043 : [ 9.45521e-006 ]
5044 : [ 1.05357e-005 ]
5045 : [ 1.07599e-005 ]
5046 : [ 9.79916e-006 ]
5047 : [ 1.08993e-005 ]
5048 : [ 1.06049e-005 ]
5049 : [ 1.0526e-005  ]
5050 : [ 1.10894e-005 ]
5051 : [ 9.9485e-006  ]
5052 : [ 9.25297e-006 ]
5053 : [ 9.15304e-006 ]
5054 : [ 1.01449e-005 ]
5055 : [ 1.10062e-005 ]
5056 : [ 1.01167e-005 ]
5057 : [ 1.0596e-005  ]
5058 : [ 1.08211e-005 ]
5059 : [ 1.01613e-005 ]
5060 : [ 1.02936e-005 ]
5061 : [ 9.94597e-006 ]
5062 : [ 9.66341e-006 ]
5063 : [ 1.0012e-005  ]
5064 : [ 1.0524e-005  ]
5065 : [ 9.73688e-006 ]
5066 : [ 1.0634e-005  ]
5067 : [ 1.0627e-005  ]
5068 : [ 1.0322e-005  ]
5069 : [ 9.45337e-006 ]
5070 : [ 1.10241e-005 ]
5071 : [ 9.82556e-006 ]
5072 : [ 1.00553e-005 ]
5073 : [ 9.7527e-006  ]
5074 : [ 9.45611e-006 ]
5075 : [ 9.8051e-006  ]
5076 : [ 9.68044e-006 ]
5077 : [ 9.72784e-006 ]
5078 : [ 1.06418e-005 ]
5079 : [ 1.03262e-005 ]
5080 : [ 1.05899e-005 ]
5081 : [ 9.31307e-006 ]
5082 : [ 9.18753e-006 ]
5083 : [ 1.02195e-005 ]
5084 : [ 1.05119e-005 ]
5085 : [ 9.60793e-006 ]
5086 : [ 9.96218e-006 ]
5087 : [ 1.01565e-005 ]
5088 : [ 1.01856e-005 ]
5089 : [ 9.76832e-006 ]
5090 : [ 1.00915e-005 ]
5091 : [ 1.06593e-005 ]
5092 : [ 1.04532e-005 ]
5093 : [ 1.07131e-005 ]
5094 : [ 1.01614e-005 ]
5095 : [ 9.95132e-006 ]
5096 : [ 9.33653e-006 ]
5097 : [ 9.36628e-006 ]
5098 : [ 9.98742e-006 ]
5099 : [ 9.99496e-006 ]
5100 : [ 1.05847e-005 ]
5101 : [ 1.07574e-005 ]
5102 : [ 9.70149e-006 ]
5103 : [ 1.00794e-005 ]
5104 : [ 1.06477e-005 ]
5105 : [ 1.09314e-005 ]
5106 : [ 1.07288e-005 ]
5107 : [ 9.21135e-006 ]
5108 : [ 9.17444e-006 ]
5109 : [ 1.07193e-005 ]
5110 : [ 1.04601e-005 ]
5111 : [ 1.03173e-005 ]
5112 : [ 1.04152e-005 ]
5113 : [ 9.34641e-006 ]
5114 : [ 1.0951e-005  ]
5115 : [ 9.67484e-006 ]
5116 : [ 1.07142e-005 ]
5117 : [ 1.05226e-005 ]
5118 : [ 1.04277e-005 ]
5119 : [ 1.04812e-005 ]
5120 : [ 9.17903e-006 ]
5121 : [ 1.03238e-005 ]
5122 : [ 9.51084e-006 ]
5123 : [ 1.04201e-005 ]
5124 : [ 9.15443e-006 ]
5125 : [ 9.72452e-006 ]
5126 : [ 1.01128e-005 ]
5127 : [ 9.47615e-006 ]
5128 : [ 1.09241e-005 ]
5129 : [ 9.65867e-006 ]
5130 : [ 9.40267e-006 ]
5131 : [ 1.00562e-005 ]
5132 : [ 1.07925e-005 ]
5133 : [ 9.19071e-006 ]
5134 : [ 9.26933e-006 ]
5135 : [ 1.01546e-005 ]
5136 : [ 9.35933e-006 ]
5137 : [ 1.09357e-005 ]
5138 : [ 9.2946e-006  ]
5139 : [ 1.06231e-005 ]
5140 : [ 1.0528e-005  ]
5141 : [ 9.23694e-006 ]
5142 : [ 9.88101e-006 ]
5143 : [ 9.91999e-006 ]
5144 : [ 9.45057e-006 ]
5145 : [ 1.09022e-005 ]
5146 : [ 1.03209e-005 ]
5147 : [ 9.94531e-006 ]
5148 : [ 1.08169e-005 ]
5149 : [ 9.14185e-006 ]
5150 : [ 1.02161e-005 ]
5151 : [ 1.09549e-005 ]
5152 : [ 1.01575e-005 ]
5153 : [ 9.54453e-006 ]
5154 : [ 9.28738e-006 ]
5155 : [ 9.3222e-006  ]
5156 : [ 1.1022e-005  ]
5157 : [ 1.0517e-005  ]
5158 : [ 1.06074e-005 ]
5159 : [ 1.09489e-005 ]
5160 : [ 9.88655e-006 ]
5161 : [ 1.02369e-005 ]
5162 : [ 1.11407e-005 ]
5163 : [ 1.00595e-005 ]
5164 : [ 1.09509e-005 ]
5165 : [ 1.0151e-005  ]
5166 : [ 1.11524e-005 ]
5167 : [ 1.09312e-005 ]
5168 : [ 9.83784e-006 ]
5169 : [ 9.5803e-006  ]
5170 : [ 9.87132e-006 ]
5171 : [ 9.37856e-006 ]
5172 : [ 1.08262e-005 ]
5173 : [ 9.24769e-006 ]
5174 : [ 1.0548e-005  ]
5175 : [ 1.00089e-005 ]
5176 : [ 1.02042e-005 ]
5177 : [ 9.6312e-006  ]
5178 : [ 1.05248e-005 ]
5179 : [ 1.01096e-005 ]
5180 : [ 1.02629e-005 ]
5181 : [ 9.4602e-006  ]
5182 : [ 1.03395e-005 ]
5183 : [ 1.10104e-005 ]
5184 : [ 1.03688e-005 ]
5185 : [ 9.27051e-006 ]
5186 : [ 9.97281e-006 ]
5187 : [ 1.10568e-005 ]
5188 : [ 1.03902e-005 ]
5189 : [ 9.41895e-006 ]
5190 : [ 1.07737e-005 ]
5191 : [ 1.09971e-005 ]
5192 : [ 9.44836e-006 ]
5193 : [ 1.06871e-005 ]
5194 : [ 9.19476e-006 ]
5195 : [ 9.33281e-006 ]
5196 : [ 1.09973e-005 ]
5197 : [ 9.26792e-006 ]
5198 : [ 9.90413e-006 ]
5199 : [ 1.06341e-005 ]
5200 : [ 9.77027e-006 ]
5201 : [ 1.08713e-005 ]
5202 : [ 1.09994e-005 ]
5203 : [ 1.0031e-005  ]
5204 : [ 1.04833e-005 ]
5205 : [ 9.4215e-006  ]
5206 : [ 1.00272e-005 ]
5207 : [ 1.05726e-005 ]
5208 : [ 9.697e-006   ]
5209 : [ 9.70468e-006 ]
5210 : [ 9.28146e-006 ]
5211 : [ 9.97991e-006 ]
5212 : [ 9.28692e-006 ]
5213 : [ 1.10232e-005 ]
5214 : [ 1.06779e-005 ]
5215 : [ 1.0634e-005  ]
5216 : [ 1.07504e-005 ]
5217 : [ 1.10952e-005 ]
5218 : [ 9.6689e-006  ]
5219 : [ 1.02916e-005 ]
5220 : [ 1.00666e-005 ]
5221 : [ 9.56921e-006 ]
5222 : [ 9.63767e-006 ]
5223 : [ 1.10072e-005 ]
5224 : [ 1.00384e-005 ]
5225 : [ 1.07922e-005 ]
5226 : [ 1.06202e-005 ]
5227 : [ 9.75571e-006 ]
5228 : [ 9.17091e-006 ]
5229 : [ 1.11156e-005 ]
5230 : [ 1.09043e-005 ]
5231 : [ 1.06118e-005 ]
5232 : [ 1.11483e-005 ]
5233 : [ 1.08052e-005 ]
5234 : [ 9.17865e-006 ]
5235 : [ 9.58852e-006 ]
5236 : [ 1.11277e-005 ]
5237 : [ 1.03516e-005 ]
5238 : [ 9.44671e-006 ]
5239 : [ 1.01138e-005 ]
5240 : [ 1.10309e-005 ]
5241 : [ 1.0842e-005  ]
5242 : [ 1.04138e-005 ]
5243 : [ 1.08796e-005 ]
5244 : [ 9.93687e-006 ]
5245 : [ 1.02862e-005 ]
5246 : [ 9.96333e-006 ]
5247 : [ 1.05096e-005 ]
5248 : [ 1.04942e-005 ]
5249 : [ 9.26905e-006 ]
5250 : [ 9.64702e-006 ]
5251 : [ 9.90649e-006 ]
5252 : [ 9.27927e-006 ]
5253 : [ 9.23255e-006 ]
5254 : [ 1.06079e-005 ]
5255 : [ 1.10366e-005 ]
5256 : [ 1.00323e-005 ]
5257 : [ 9.83245e-006 ]
5258 : [ 1.00931e-005 ]
5259 : [ 1.10214e-005 ]
5260 : [ 9.91204e-006 ]
5261 : [ 1.04676e-005 ]
5262 : [ 9.18744e-006 ]
5263 : [ 9.77402e-006 ]
5264 : [ 1.094e-005   ]
5265 : [ 1.06226e-005 ]
5266 : [ 1.03919e-005 ]
5267 : [ 9.47266e-006 ]
5268 : [ 9.50557e-006 ]
5269 : [ 9.39628e-006 ]
5270 : [ 1.04694e-005 ]
5271 : [ 1.08293e-005 ]
5272 : [ 1.11219e-005 ]
5273 : [ 1.02739e-005 ]
5274 : [ 1.00615e-005 ]
5275 : [ 1.06643e-005 ]
5276 : [ 9.24904e-006 ]
5277 : [ 9.57004e-006 ]
5278 : [ 9.66408e-006 ]
5279 : [ 9.25785e-006 ]
5280 : [ 1.0344e-005  ]
5281 : [ 9.22291e-006 ]
5282 : [ 9.17467e-006 ]
5283 : [ 1.00082e-005 ]
5284 : [ 1.075e-005   ]
5285 : [ 1.02926e-005 ]
5286 : [ 1.02555e-005 ]
5287 : [ 9.73131e-006 ]
5288 : [ 9.87903e-006 ]
5289 : [ 9.9373e-006  ]
5290 : [ 9.43753e-006 ]
5291 : [ 9.23277e-006 ]
5292 : [ 1.10399e-005 ]
5293 : [ 1.08584e-005 ]
5294 : [ 9.80981e-006 ]
5295 : [ 9.79088e-006 ]
5296 : [ 1.10516e-005 ]
5297 : [ 9.24279e-006 ]
5298 : [ 9.15163e-006 ]
5299 : [ 9.48741e-006 ]
5300 : [ 1.02705e-005 ]
5301 : [ 1.0313e-005  ]
5302 : [ 9.95812e-006 ]
5303 : [ 1.01715e-005 ]
5304 : [ 1.04447e-005 ]
5305 : [ 1.00679e-005 ]
5306 : [ 1.01952e-005 ]
5307 : [ 9.60517e-006 ]
5308 : [ 1.00861e-005 ]
5309 : [ 9.89083e-006 ]
5310 : [ 9.53492e-006 ]
5311 : [ 1.09863e-005 ]
5312 : [ 1.0678e-005  ]
5313 : [ 9.64508e-006 ]
5314 : [ 9.85017e-006 ]
5315 : [ 1.059e-005   ]
5316 : [ 9.59142e-006 ]
5317 : [ 1.09246e-005 ]
5318 : [ 1.03758e-005 ]
5319 : [ 1.09329e-005 ]
5320 : [ 9.447e-006   ]
5321 : [ 1.01844e-005 ]
5322 : [ 1.02588e-005 ]
5323 : [ 1.06862e-005 ]
5324 : [ 9.19574e-006 ]
5325 : [ 1.0597e-005  ]
5326 : [ 1.01727e-005 ]
5327 : [ 9.46531e-006 ]
5328 : [ 1.04601e-005 ]
5329 : [ 9.1444e-006  ]
5330 : [ 9.37627e-006 ]
5331 : [ 1.01527e-005 ]
5332 : [ 1.08673e-005 ]
5333 : [ 1.0589e-005  ]
5334 : [ 1.05731e-005 ]
5335 : [ 9.21849e-006 ]
5336 : [ 9.2709e-006  ]
5337 : [ 9.33414e-006 ]
5338 : [ 9.72082e-006 ]
5339 : [ 9.92796e-006 ]
5340 : [ 1.04163e-005 ]
5341 : [ 1.07322e-005 ]
5342 : [ 9.72744e-006 ]
5343 : [ 9.98734e-006 ]
5344 : [ 1.10592e-005 ]
5345 : [ 1.00419e-005 ]
5346 : [ 1.09056e-005 ]
5347 : [ 1.07989e-005 ]
5348 : [ 1.07905e-005 ]
5349 : [ 1.05919e-005 ]
5350 : [ 1.09445e-005 ]
5351 : [ 1.06666e-005 ]
5352 : [ 1.02047e-005 ]
5353 : [ 1.0636e-005  ]
5354 : [ 1.04386e-005 ]
5355 : [ 9.30981e-006 ]
5356 : [ 9.41464e-006 ]
5357 : [ 1.06955e-005 ]
5358 : [ 1.0322e-005  ]
5359 : [ 9.74844e-006 ]
5360 : [ 1.02129e-005 ]
5361 : [ 9.14897e-006 ]
5362 : [ 9.2265e-006  ]
5363 : [ 1.01815e-005 ]
5364 : [ 1.05395e-005 ]
5365 : [ 9.87921e-006 ]
5366 : [ 9.58812e-006 ]
5367 : [ 1.1091e-005  ]
5368 : [ 1.1037e-005  ]
5369 : [ 1.0024e-005  ]
5370 : [ 1.06831e-005 ]
5371 : [ 9.63667e-006 ]
5372 : [ 1.02907e-005 ]
5373 : [ 9.97845e-006 ]
5374 : [ 9.25216e-006 ]
5375 : [ 9.86376e-006 ]
5376 : [ 9.22618e-006 ]
5377 : [ 9.70032e-006 ]
5378 : [ 9.49637e-006 ]
5379 : [ 1.07572e-005 ]
5380 : [ 1.11248e-005 ]
5381 : [ 9.9253e-006  ]
5382 : [ 9.98937e-006 ]
5383 : [ 9.72617e-006 ]
5384 : [ 1.00797e-005 ]
5385 : [ 9.14232e-006 ]
5386 : [ 9.32066e-006 ]
5387 : [ 9.28163e-006 ]
5388 : [ 9.25217e-006 ]
5389 : [ 9.7123e-006  ]
5390 : [ 1.10133e-005 ]
5391 : [ 1.07314e-005 ]
5392 : [ 9.45032e-006 ]
5393 : [ 1.06141e-005 ]
5394 : [ 1.08188e-005 ]
5395 : [ 9.87362e-006 ]
5396 : [ 1.0612e-005  ]
5397 : [ 1.0585e-005  ]
5398 : [ 1.0139e-005  ]
5399 : [ 1.00946e-005 ]
5400 : [ 1.11261e-005 ]
5401 : [ 1.02041e-005 ]
5402 : [ 1.00595e-005 ]
5403 : [ 1.00263e-005 ]
5404 : [ 1.05816e-005 ]
5405 : [ 1.00177e-005 ]
5406 : [ 1.00391e-005 ]
5407 : [ 1.03614e-005 ]
5408 : [ 1.05691e-005 ]
5409 : [ 9.8807e-006  ]
5410 : [ 9.87279e-006 ]
5411 : [ 1.02663e-005 ]
5412 : [ 1.04337e-005 ]
5413 : [ 9.18109e-006 ]
5414 : [ 1.04837e-005 ]
5415 : [ 9.96969e-006 ]
5416 : [ 1.02283e-005 ]
5417 : [ 9.70158e-006 ]
5418 : [ 1.08993e-005 ]
5419 : [ 1.0688e-005  ]
5420 : [ 1.09826e-005 ]
5421 : [ 1.04194e-005 ]
5422 : [ 1.08642e-005 ]
5423 : [ 9.46025e-006 ]
5424 : [ 1.06943e-005 ]
5425 : [ 9.76063e-006 ]
5426 : [ 9.39603e-006 ]
5427 : [ 9.73403e-006 ]
5428 : [ 1.01349e-005 ]
5429 : [ 1.10291e-005 ]
5430 : [ 9.31206e-006 ]
5431 : [ 9.4273e-006  ]
5432 : [ 9.97489e-006 ]
5433 : [ 1.07991e-005 ]
5434 : [ 9.49267e-006 ]
5435 : [ 9.64949e-006 ]
5436 : [ 9.68351e-006 ]
5437 : [ 1.01322e-005 ]
5438 : [ 9.47083e-006 ]
5439 : [ 1.03351e-005 ]
5440 : [ 1.05294e-005 ]
5441 : [ 1.11157e-005 ]
5442 : [ 1.00841e-005 ]
5443 : [ 9.38055e-006 ]
5444 : [ 9.86627e-006 ]
5445 : [ 1.01505e-005 ]
5446 : [ 1.10701e-005 ]
5447 : [ 1.09826e-005 ]
5448 : [ 9.52755e-006 ]
5449 : [ 1.02427e-005 ]
5450 : [ 9.16917e-006 ]
5451 : [ 1.09359e-005 ]
5452 : [ 9.44176e-006 ]
5453 : [ 9.44629e-006 ]
5454 : [ 1.04287e-005 ]
5455 : [ 1.01542e-005 ]
5456 : [ 9.27494e-006 ]
5457 : [ 1.09203e-005 ]
5458 : [ 9.92595e-006 ]
5459 : [ 1.10938e-005 ]
5460 : [ 1.05634e-005 ]
5461 : [ 9.20196e-006 ]
5462 : [ 9.16585e-006 ]
5463 : [ 1.02362e-005 ]
5464 : [ 1.10276e-005 ]
5465 : [ 1.0367e-005  ]
5466 : [ 1.09359e-005 ]
5467 : [ 9.56178e-006 ]
5468 : [ 9.69488e-006 ]
5469 : [ 1.11409e-005 ]
5470 : [ 1.11351e-005 ]
5471 : [ 9.91398e-006 ]
5472 : [ 1.02752e-005 ]
5473 : [ 9.56871e-006 ]
5474 : [ 1.04956e-005 ]
5475 : [ 1.0129e-005  ]
5476 : [ 9.56847e-006 ]
5477 : [ 9.16864e-006 ]
5478 : [ 9.74855e-006 ]
5479 : [ 1.02706e-005 ]
5480 : [ 1.05952e-005 ]
5481 : [ 1.10309e-005 ]
5482 : [ 1.00706e-005 ]
5483 : [ 1.07339e-005 ]
5484 : [ 9.78667e-006 ]
5485 : [ 9.51777e-006 ]
5486 : [ 1.04269e-005 ]
5487 : [ 9.61166e-006 ]
5488 : [ 1.10229e-005 ]
5489 : [ 1.09218e-005 ]
5490 : [ 1.11095e-005 ]
5491 : [ 9.33576e-006 ]
5492 : [ 1.01762e-005 ]
5493 : [ 1.02509e-005 ]
5494 : [ 1.11297e-005 ]
5495 : [ 9.8575e-006  ]
5496 : [ 1.07945e-005 ]
5497 : [ 9.31411e-006 ]
5498 : [ 9.42005e-006 ]
5499 : [ 1.00028e-005 ]
5500 : [ 9.77045e-006 ]
5501 : [ 9.7189e-006  ]
5502 : [ 1.01183e-005 ]
5503 : [ 9.71643e-006 ]
5504 : [ 9.56463e-006 ]
5505 : [ 1.04092e-005 ]
5506 : [ 1.10057e-005 ]
5507 : [ 9.55342e-006 ]
5508 : [ 1.02372e-005 ]
5509 : [ 1.09043e-005 ]
5510 : [ 1.09272e-005 ]
5511 : [ 1.01139e-005 ]
5512 : [ 1.09426e-005 ]
5513 : [ 1.09849e-005 ]
5514 : [ 1.03939e-005 ]
5515 : [ 9.68975e-006 ]
5516 : [ 1.06408e-005 ]
5517 : [ 1.03848e-005 ]
5518 : [ 9.93875e-006 ]
5519 : [ 9.92827e-006 ]
5520 : [ 9.94132e-006 ]
5521 : [ 9.37926e-006 ]
5522 : [ 9.65506e-006 ]
5523 : [ 1.10177e-005 ]
5524 : [ 9.56904e-006 ]
5525 : [ 9.21255e-006 ]
5526 : [ 9.27304e-006 ]
5527 : [ 1.03877e-005 ]
5528 : [ 1.03515e-005 ]
5529 : [ 9.42003e-006 ]
5530 : [ 9.81296e-006 ]
5531 : [ 9.44391e-006 ]
5532 : [ 1.01215e-005 ]
5533 : [ 9.24817e-006 ]
5534 : [ 9.21004e-006 ]
5535 : [ 1.01125e-005 ]
5536 : [ 1.02215e-005 ]
5537 : [ 9.28475e-006 ]
5538 : [ 1.06563e-005 ]
5539 : [ 9.87857e-006 ]
5540 : [ 9.55744e-006 ]
5541 : [ 9.73092e-006 ]
5542 : [ 9.20491e-006 ]
5543 : [ 9.56012e-006 ]
5544 : [ 9.74663e-006 ]
5545 : [ 9.78085e-006 ]
5546 : [ 9.9902e-006  ]
5547 : [ 1.10302e-005 ]
5548 : [ 9.61715e-006 ]
5549 : [ 1.02562e-005 ]
5550 : [ 9.30727e-006 ]
5551 : [ 9.55493e-006 ]
5552 : [ 1.10218e-005 ]
5553 : [ 1.02766e-005 ]
5554 : [ 9.67516e-006 ]
5555 : [ 9.75887e-006 ]
5556 : [ 1.02907e-005 ]
5557 : [ 9.6258e-006  ]
5558 : [ 9.93977e-006 ]
5559 : [ 1.00406e-005 ]
5560 : [ 9.55324e-006 ]
5561 : [ 1.09248e-005 ]
5562 : [ 1.08813e-005 ]
5563 : [ 1.10964e-005 ]
5564 : [ 1.09729e-005 ]
5565 : [ 1.11086e-005 ]
5566 : [ 9.20477e-006 ]
5567 : [ 1.02773e-005 ]
5568 : [ 9.45028e-006 ]
5569 : [ 1.05043e-005 ]
5570 : [ 1.02633e-005 ]
5571 : [ 9.58562e-006 ]
5572 : [ 9.17966e-006 ]
5573 : [ 1.08918e-005 ]
5574 : [ 1.09634e-005 ]
5575 : [ 9.50284e-006 ]
5576 : [ 9.82756e-006 ]
5577 : [ 9.89079e-006 ]
5578 : [ 1.11452e-005 ]
5579 : [ 1.10574e-005 ]
5580 : [ 9.54006e-006 ]
5581 : [ 1.01798e-005 ]
5582 : [ 9.30564e-006 ]
5583 : [ 1.02622e-005 ]
5584 : [ 9.31292e-006 ]
5585 : [ 1.08976e-005 ]
5586 : [ 1.11019e-005 ]
5587 : [ 1.05506e-005 ]
5588 : [ 1.08461e-005 ]
5589 : [ 1.06777e-005 ]
5590 : [ 1.0821e-005  ]
5591 : [ 1.04671e-005 ]
5592 : [ 1.01983e-005 ]
5593 : [ 9.26707e-006 ]
5594 : [ 1.00254e-005 ]
5595 : [ 1.0785e-005  ]
5596 : [ 9.65861e-006 ]
5597 : [ 1.10536e-005 ]
5598 : [ 1.06656e-005 ]
5599 : [ 9.64126e-006 ]
5600 : [ 1.04346e-005 ]
5601 : [ 9.20663e-006 ]
5602 : [ 1.11451e-005 ]
5603 : [ 1.07116e-005 ]
5604 : [ 9.17949e-006 ]
5605 : [ 9.27101e-006 ]
5606 : [ 1.01121e-005 ]
5607 : [ 9.83724e-006 ]
5608 : [ 9.27595e-006 ]
5609 : [ 1.0448e-005  ]
5610 : [ 1.0918e-005  ]
5611 : [ 1.022e-005   ]
5612 : [ 1.04063e-005 ]
5613 : [ 9.72354e-006 ]
5614 : [ 9.34764e-006 ]
5615 : [ 1.0733e-005  ]
5616 : [ 9.59488e-006 ]
5617 : [ 9.54123e-006 ]
5618 : [ 1.06479e-005 ]
5619 : [ 9.28145e-006 ]
5620 : [ 1.09092e-005 ]
5621 : [ 9.88389e-006 ]
5622 : [ 1.02764e-005 ]
5623 : [ 9.4931e-006  ]
5624 : [ 9.87928e-006 ]
5625 : [ 1.00767e-005 ]
5626 : [ 1.10583e-005 ]
5627 : [ 1.04862e-005 ]
5628 : [ 1.08129e-005 ]
5629 : [ 1.10583e-005 ]
5630 : [ 9.83745e-006 ]
5631 : [ 1.08882e-005 ]
5632 : [ 1.05503e-005 ]
5633 : [ 1.0043e-005  ]
5634 : [ 1.08294e-005 ]
5635 : [ 9.42526e-006 ]
5636 : [ 9.5417e-006  ]
5637 : [ 1.10777e-005 ]
5638 : [ 1.04868e-005 ]
5639 : [ 1.01761e-005 ]
5640 : [ 1.03684e-005 ]
5641 : [ 9.33613e-006 ]
5642 : [ 1.00554e-005 ]
5643 : [ 9.35913e-006 ]
5644 : [ 1.04931e-005 ]
5645 : [ 9.36746e-006 ]
5646 : [ 1.08931e-005 ]
5647 : [ 9.51249e-006 ]
5648 : [ 1.01953e-005 ]
5649 : [ 9.43781e-006 ]
5650 : [ 1.10697e-005 ]
5651 : [ 9.48097e-006 ]
5652 : [ 1.05678e-005 ]
5653 : [ 1.07389e-005 ]
5654 : [ 1.10798e-005 ]
5655 : [ 1.01332e-005 ]
5656 : [ 1.04609e-005 ]
5657 : [ 1.06096e-005 ]
5658 : [ 9.86118e-006 ]
5659 : [ 9.45111e-006 ]
5660 : [ 1.05724e-005 ]
5661 : [ 1.08409e-005 ]
5662 : [ 1.01002e-005 ]
5663 : [ 1.0242e-005  ]
5664 : [ 9.90583e-006 ]
5665 : [ 1.08867e-005 ]
5666 : [ 9.63701e-006 ]
5667 : [ 1.00601e-005 ]
5668 : [ 9.20356e-006 ]
5669 : [ 9.96713e-006 ]
5670 : [ 1.02846e-005 ]
5671 : [ 1.09113e-005 ]
5672 : [ 1.08276e-005 ]
5673 : [ 1.09801e-005 ]
5674 : [ 1.04339e-005 ]
5675 : [ 9.58512e-006 ]
5676 : [ 1.06947e-005 ]
5677 : [ 1.01237e-005 ]
5678 : [ 9.8774e-006  ]
5679 : [ 1.09615e-005 ]
5680 : [ 9.87312e-006 ]
5681 : [ 1.07583e-005 ]
5682 : [ 1.10149e-005 ]
5683 : [ 9.44194e-006 ]
5684 : [ 1.0174e-005  ]
5685 : [ 1.00799e-005 ]
5686 : [ 1.06e-005    ]
5687 : [ 1.04356e-005 ]
5688 : [ 1.07101e-005 ]
5689 : [ 1.01944e-005 ]
5690 : [ 9.37885e-006 ]
5691 : [ 9.31531e-006 ]
5692 : [ 9.18348e-006 ]
5693 : [ 1.09261e-005 ]
5694 : [ 9.46327e-006 ]
5695 : [ 9.4379e-006  ]
5696 : [ 9.2456e-006  ]
5697 : [ 9.88094e-006 ]
5698 : [ 1.01248e-005 ]
5699 : [ 1.10261e-005 ]
5700 : [ 1.04726e-005 ]
5701 : [ 1.01575e-005 ]
5702 : [ 1.01682e-005 ]
5703 : [ 1.0433e-005  ]
5704 : [ 9.53214e-006 ]
5705 : [ 9.70514e-006 ]
5706 : [ 1.07914e-005 ]
5707 : [ 9.43936e-006 ]
5708 : [ 1.07343e-005 ]
5709 : [ 9.61271e-006 ]
5710 : [ 1.02099e-005 ]
5711 : [ 1.02476e-005 ]
5712 : [ 1.04976e-005 ]
5713 : [ 1.05605e-005 ]
5714 : [ 1.0522e-005  ]
5715 : [ 1.01156e-005 ]
5716 : [ 1.06649e-005 ]
5717 : [ 1.00774e-005 ]
5718 : [ 1.05921e-005 ]
5719 : [ 1.06462e-005 ]
5720 : [ 1.01624e-005 ]
5721 : [ 1.05685e-005 ]
5722 : [ 1.08133e-005 ]
5723 : [ 1.09849e-005 ]
5724 : [ 9.52769e-006 ]
5725 : [ 9.38622e-006 ]
5726 : [ 1.01155e-005 ]
5727 : [ 1.02854e-005 ]
5728 : [ 1.04987e-005 ]
5729 : [ 1.08399e-005 ]
5730 : [ 1.00515e-005 ]
5731 : [ 9.90515e-006 ]
5732 : [ 1.07089e-005 ]
5733 : [ 1.11136e-005 ]
5734 : [ 1.06742e-005 ]
5735 : [ 9.47841e-006 ]
5736 : [ 9.732e-006   ]
5737 : [ 1.00208e-005 ]
5738 : [ 1.00153e-005 ]
5739 : [ 1.06069e-005 ]
5740 : [ 9.81829e-006 ]
5741 : [ 1.10606e-005 ]
5742 : [ 1.02781e-005 ]
5743 : [ 9.80795e-006 ]
5744 : [ 1.11277e-005 ]
5745 : [ 1.11522e-005 ]
5746 : [ 1.06696e-005 ]
5747 : [ 1.08862e-005 ]
5748 : [ 1.07613e-005 ]
5749 : [ 1.08196e-005 ]
5750 : [ 9.50289e-006 ]
5751 : [ 1.05996e-005 ]
5752 : [ 9.57636e-006 ]
5753 : [ 1.00955e-005 ]
5754 : [ 1.06464e-005 ]
5755 : [ 1.07017e-005 ]
5756 : [ 9.68e-006    ]
5757 : [ 1.05863e-005 ]
5758 : [ 9.14212e-006 ]
5759 : [ 9.67946e-006 ]
5760 : [ 1.02293e-005 ]
5761 : [ 9.29846e-006 ]
5762 : [ 1.07696e-005 ]
5763 : [ 9.27823e-006 ]
5764 : [ 1.01444e-005 ]
5765 : [ 1.02506e-005 ]
5766 : [ 1.07021e-005 ]
5767 : [ 1.00916e-005 ]
5768 : [ 1.07586e-005 ]
5769 : [ 9.49666e-006 ]
5770 : [ 9.4381e-006  ]
5771 : [ 1.08506e-005 ]
5772 : [ 1.05885e-005 ]
5773 : [ 1.03173e-005 ]
5774 : [ 9.56547e-006 ]
5775 : [ 1.03719e-005 ]
5776 : [ 1.00062e-005 ]
5777 : [ 9.73468e-006 ]
5778 : [ 9.39752e-006 ]
5779 : [ 9.63916e-006 ]
5780 : [ 1.1127e-005  ]
5781 : [ 9.16227e-006 ]
5782 : [ 1.09222e-005 ]
5783 : [ 1.06918e-005 ]
5784 : [ 9.81453e-006 ]
5785 : [ 1.10323e-005 ]
5786 : [ 1.07506e-005 ]
5787 : [ 1.08844e-005 ]
5788 : [ 1.05073e-005 ]
5789 : [ 1.03051e-005 ]
5790 : [ 9.98608e-006 ]
5791 : [ 9.67224e-006 ]
5792 : [ 1.02155e-005 ]
5793 : [ 1.01653e-005 ]
5794 : [ 9.36323e-006 ]
5795 : [ 1.06757e-005 ]
5796 : [ 1.00244e-005 ]
5797 : [ 1.09864e-005 ]
5798 : [ 1.09391e-005 ]
5799 : [ 1.08633e-005 ]
5800 : [ 1.03505e-005 ]
5801 : [ 9.80585e-006 ]
5802 : [ 9.86619e-006 ]
5803 : [ 9.60307e-006 ]
5804 : [ 1.02218e-005 ]
5805 : [ 9.46364e-006 ]
5806 : [ 1.09446e-005 ]
5807 : [ 1.0256e-005  ]
5808 : [ 9.26337e-006 ]
5809 : [ 9.51638e-006 ]
5810 : [ 9.35517e-006 ]
5811 : [ 9.59102e-006 ]
5812 : [ 9.90624e-006 ]
5813 : [ 9.17507e-006 ]
5814 : [ 1.01198e-005 ]
5815 : [ 9.42967e-006 ]
5816 : [ 1.00761e-005 ]
5817 : [ 1.11301e-005 ]
5818 : [ 1.10382e-005 ]
5819 : [ 9.73723e-006 ]
5820 : [ 9.30961e-006 ]
5821 : [ 9.80552e-006 ]
5822 : [ 1.00295e-005 ]
5823 : [ 1.11204e-005 ]
5824 : [ 9.62519e-006 ]
5825 : [ 1.06237e-005 ]
5826 : [ 9.40458e-006 ]
5827 : [ 9.56205e-006 ]
5828 : [ 1.10955e-005 ]
5829 : [ 1.071e-005   ]
5830 : [ 9.87561e-006 ]
5831 : [ 1.07445e-005 ]
5832 : [ 1.06126e-005 ]
5833 : [ 1.05149e-005 ]
5834 : [ 9.7799e-006  ]
5835 : [ 9.45866e-006 ]
5836 : [ 1.11198e-005 ]
5837 : [ 9.19697e-006 ]
5838 : [ 9.41547e-006 ]
5839 : [ 1.08271e-005 ]
5840 : [ 1.01062e-005 ]
5841 : [ 9.37016e-006 ]
5842 : [ 1.0051e-005  ]
5843 : [ 1.08664e-005 ]
5844 : [ 1.10662e-005 ]
5845 : [ 1.0394e-005  ]
5846 : [ 9.47601e-006 ]
5847 : [ 9.484e-006   ]
5848 : [ 1.09276e-005 ]
5849 : [ 1.06504e-005 ]
5850 : [ 9.13692e-006 ]
5851 : [ 1.08846e-005 ]
5852 : [ 1.03553e-005 ]
5853 : [ 1.06697e-005 ]
5854 : [ 9.14732e-006 ]
5855 : [ 1.00275e-005 ]
5856 : [ 9.71044e-006 ]
5857 : [ 9.35613e-006 ]
5858 : [ 1.06268e-005 ]
5859 : [ 1.02906e-005 ]
5860 : [ 1.01675e-005 ]
5861 : [ 1.01057e-005 ]
5862 : [ 1.10512e-005 ]
5863 : [ 9.1602e-006  ]
5864 : [ 1.02104e-005 ]
5865 : [ 1.11341e-005 ]
5866 : [ 9.82578e-006 ]
5867 : [ 1.10487e-005 ]
5868 : [ 1.11546e-005 ]
5869 : [ 1.05638e-005 ]
5870 : [ 9.7568e-006  ]
5871 : [ 9.39881e-006 ]
5872 : [ 1.08006e-005 ]
5873 : [ 9.77357e-006 ]
5874 : [ 9.13644e-006 ]
5875 : [ 1.08575e-005 ]
5876 : [ 1.04877e-005 ]
5877 : [ 1.01361e-005 ]
5878 : [ 1.08565e-005 ]
5879 : [ 1.04478e-005 ]
5880 : [ 1.06574e-005 ]
5881 : [ 9.42596e-006 ]
5882 : [ 1.03842e-005 ]
5883 : [ 1.05435e-005 ]
5884 : [ 9.62737e-006 ]
5885 : [ 9.56057e-006 ]
5886 : [ 1.01455e-005 ]
5887 : [ 9.85613e-006 ]
5888 : [ 1.03749e-005 ]
5889 : [ 9.75877e-006 ]
5890 : [ 1.0702e-005  ]
5891 : [ 1.07864e-005 ]
5892 : [ 9.84089e-006 ]
5893 : [ 1.015e-005   ]
5894 : [ 9.33488e-006 ]
5895 : [ 1.03301e-005 ]
5896 : [ 1.11002e-005 ]
5897 : [ 1.05848e-005 ]
5898 : [ 1.04792e-005 ]
5899 : [ 9.28255e-006 ]
5900 : [ 1.07743e-005 ]
5901 : [ 9.61409e-006 ]
5902 : [ 9.17335e-006 ]
5903 : [ 9.71285e-006 ]
5904 : [ 1.0262e-005  ]
5905 : [ 9.28086e-006 ]
5906 : [ 9.33634e-006 ]
5907 : [ 9.66666e-006 ]
5908 : [ 1.01713e-005 ]
5909 : [ 9.71412e-006 ]
5910 : [ 9.84495e-006 ]
5911 : [ 9.92644e-006 ]
5912 : [ 1.01879e-005 ]
5913 : [ 1.09449e-005 ]
5914 : [ 1.04444e-005 ]
5915 : [ 9.50865e-006 ]
5916 : [ 1.01298e-005 ]
5917 : [ 9.47304e-006 ]
5918 : [ 1.05443e-005 ]
5919 : [ 1.00213e-005 ]
5920 : [ 1.0658e-005  ]
5921 : [ 1.08933e-005 ]
5922 : [ 9.39551e-006 ]
5923 : [ 9.61505e-006 ]
5924 : [ 1.05371e-005 ]
5925 : [ 1.04488e-005 ]
5926 : [ 9.71347e-006 ]
5927 : [ 1.02388e-005 ]
5928 : [ 9.74783e-006 ]
5929 : [ 9.36396e-006 ]
5930 : [ 9.2042e-006  ]
5931 : [ 1.08129e-005 ]
5932 : [ 1.02443e-005 ]
5933 : [ 9.782e-006   ]
5934 : [ 1.09733e-005 ]
5935 : [ 1.01726e-005 ]
5936 : [ 1.06641e-005 ]
5937 : [ 1.09326e-005 ]
5938 : [ 1.05233e-005 ]
5939 : [ 9.4981e-006  ]
5940 : [ 1.10005e-005 ]
5941 : [ 9.2363e-006  ]
5942 : [ 1.00844e-005 ]
5943 : [ 1.07084e-005 ]
5944 : [ 1.08947e-005 ]
5945 : [ 1.08957e-005 ]
5946 : [ 1.02848e-005 ]
5947 : [ 9.21263e-006 ]
5948 : [ 9.26787e-006 ]
5949 : [ 9.85554e-006 ]
5950 : [ 9.88859e-006 ]
5951 : [ 1.02275e-005 ]
5952 : [ 1.08304e-005 ]
5953 : [ 1.04898e-005 ]
5954 : [ 1.07612e-005 ]
5955 : [ 1.0609e-005  ]
5956 : [ 1.00823e-005 ]
5957 : [ 9.30339e-006 ]
5958 : [ 9.2785e-006  ]
5959 : [ 9.45009e-006 ]
5960 : [ 9.16183e-006 ]
5961 : [ 1.04659e-005 ]
5962 : [ 1.02864e-005 ]
5963 : [ 1.05168e-005 ]
5964 : [ 9.94433e-006 ]
5965 : [ 9.52514e-006 ]
5966 : [ 9.8873e-006  ]
5967 : [ 9.90835e-006 ]
5968 : [ 1.0886e-005  ]
5969 : [ 9.64276e-006 ]
5970 : [ 1.01359e-005 ]
5971 : [ 9.23859e-006 ]
5972 : [ 9.14413e-006 ]
5973 : [ 9.92236e-006 ]
5974 : [ 1.08319e-005 ]
5975 : [ 9.8799e-006  ]
5976 : [ 9.94283e-006 ]
5977 : [ 9.70814e-006 ]
5978 : [ 1.05369e-005 ]
5979 : [ 1.0923e-005  ]
5980 : [ 9.15798e-006 ]
5981 : [ 9.87272e-006 ]
5982 : [ 9.89935e-006 ]
5983 : [ 1.06711e-005 ]
5984 : [ 1.01516e-005 ]
5985 : [ 1.00212e-005 ]
5986 : [ 1.0406e-005  ]
5987 : [ 1.09776e-005 ]
5988 : [ 9.81279e-006 ]
5989 : [ 1.10327e-005 ]
5990 : [ 1.03845e-005 ]
5991 : [ 9.35461e-006 ]
5992 : [ 9.83656e-006 ]
5993 : [ 9.74671e-006 ]
5994 : [ 1.09616e-005 ]
5995 : [ 9.3701e-006  ]
5996 : [ 9.31969e-006 ]
5997 : [ 1.01785e-005 ]
5998 : [ 9.47678e-006 ]
5999 : [ 1.01002e-005 ]
6000 : [ 1.09516e-005 ]
6001 : [ 9.51962e-006 ]
6002 : [ 9.53773e-006 ]
6003 : [ 1.04621e-005 ]
6004 : [ 1.06006e-005 ]
6005 : [ 9.90111e-006 ]
6006 : [ 9.51355e-006 ]
6007 : [ 1.02354e-005 ]
6008 : [ 1.03802e-005 ]
6009 : [ 9.56342e-006 ]
6010 : [ 9.59558e-006 ]
6011 : [ 9.95048e-006 ]
6012 : [ 1.04813e-005 ]
6013 : [ 9.99421e-006 ]
6014 : [ 1.03015e-005 ]
6015 : [ 1.08334e-005 ]
6016 : [ 1.02744e-005 ]
6017 : [ 1.07916e-005 ]
6018 : [ 1.06301e-005 ]
6019 : [ 1.08702e-005 ]
6020 : [ 9.77879e-006 ]
6021 : [ 1.01226e-005 ]
6022 : [ 9.75344e-006 ]
6023 : [ 1.06629e-005 ]
6024 : [ 1.01538e-005 ]
6025 : [ 1.09701e-005 ]
6026 : [ 1.03004e-005 ]
6027 : [ 9.82933e-006 ]
6028 : [ 1.07167e-005 ]
6029 : [ 1.02926e-005 ]
6030 : [ 1.02869e-005 ]
6031 : [ 1.01021e-005 ]
6032 : [ 1.03537e-005 ]
6033 : [ 1.03435e-005 ]
6034 : [ 9.65573e-006 ]
6035 : [ 9.34178e-006 ]
6036 : [ 9.47431e-006 ]
6037 : [ 1.10325e-005 ]
6038 : [ 1.10236e-005 ]
6039 : [ 1.09235e-005 ]
6040 : [ 1.04623e-005 ]
6041 : [ 9.18001e-006 ]
6042 : [ 9.33841e-006 ]
6043 : [ 1.01524e-005 ]
6044 : [ 1.10052e-005 ]
6045 : [ 1.05077e-005 ]
6046 : [ 9.60992e-006 ]
6047 : [ 9.53852e-006 ]
6048 : [ 1.01992e-005 ]
6049 : [ 1.00941e-005 ]
6050 : [ 1.03554e-005 ]
6051 : [ 1.06543e-005 ]
6052 : [ 9.49087e-006 ]
6053 : [ 1.08011e-005 ]
6054 : [ 1.01532e-005 ]
6055 : [ 1.028e-005   ]
6056 : [ 9.16746e-006 ]
6057 : [ 1.08699e-005 ]
6058 : [ 1.01861e-005 ]
6059 : [ 1.08527e-005 ]
6060 : [ 9.36518e-006 ]
6061 : [ 1.05015e-005 ]
6062 : [ 1.03811e-005 ]
6063 : [ 1.09009e-005 ]
6064 : [ 9.67804e-006 ]
6065 : [ 9.90177e-006 ]
6066 : [ 9.89841e-006 ]
6067 : [ 9.50243e-006 ]
6068 : [ 1.10089e-005 ]
6069 : [ 9.34151e-006 ]
6070 : [ 9.45362e-006 ]
6071 : [ 1.04022e-005 ]
6072 : [ 1.05433e-005 ]
6073 : [ 9.53192e-006 ]
6074 : [ 1.00046e-005 ]
6075 : [ 9.57731e-006 ]
6076 : [ 9.98159e-006 ]
6077 : [ 9.52677e-006 ]
6078 : [ 1.089e-005   ]
6079 : [ 9.70248e-006 ]
6080 : [ 1.07225e-005 ]
6081 : [ 9.42038e-006 ]
6082 : [ 1.01345e-005 ]
6083 : [ 1.0127e-005  ]
6084 : [ 1.05368e-005 ]
6085 : [ 9.99202e-006 ]
6086 : [ 9.23662e-006 ]
6087 : [ 9.92798e-006 ]
6088 : [ 1.00162e-005 ]
6089 : [ 1.01021e-005 ]
6090 : [ 1.09009e-005 ]
6091 : [ 9.39062e-006 ]
6092 : [ 9.94993e-006 ]
6093 : [ 1.00542e-005 ]
6094 : [ 9.70511e-006 ]
6095 : [ 1.0314e-005  ]
6096 : [ 1.03313e-005 ]
6097 : [ 1.03335e-005 ]
6098 : [ 9.51919e-006 ]
6099 : [ 9.56844e-006 ]
6100 : [ 1.04364e-005 ]
6101 : [ 1.09517e-005 ]
6102 : [ 1.04552e-005 ]
6103 : [ 1.05363e-005 ]
6104 : [ 9.8293e-006  ]
6105 : [ 1.06688e-005 ]
6106 : [ 1.07983e-005 ]
6107 : [ 1.076e-005   ]
6108 : [ 1.02853e-005 ]
6109 : [ 9.9172e-006  ]
6110 : [ 1.03365e-005 ]
6111 : [ 9.97688e-006 ]
6112 : [ 9.74914e-006 ]
6113 : [ 9.75699e-006 ]
6114 : [ 9.99252e-006 ]
6115 : [ 9.59532e-006 ]
6116 : [ 9.30083e-006 ]
6117 : [ 1.09031e-005 ]
6118 : [ 1.0599e-005  ]
6119 : [ 1.01573e-005 ]
6120 : [ 9.27755e-006 ]
6121 : [ 1.00024e-005 ]
6122 : [ 1.04583e-005 ]
6123 : [ 1.00885e-005 ]
6124 : [ 1.09732e-005 ]
6125 : [ 1.03287e-005 ]
6126 : [ 1.01557e-005 ]
6127 : [ 1.03968e-005 ]
6128 : [ 1.08026e-005 ]
6129 : [ 1.10017e-005 ]
6130 : [ 1.11228e-005 ]
6131 : [ 9.91578e-006 ]
6132 : [ 9.86943e-006 ]
6133 : [ 1.0787e-005  ]
6134 : [ 9.67768e-006 ]
6135 : [ 1.00141e-005 ]
6136 : [ 1.11093e-005 ]
6137 : [ 9.77747e-006 ]
6138 : [ 1.09896e-005 ]
6139 : [ 1.01552e-005 ]
6140 : [ 1.01087e-005 ]
6141 : [ 1.02263e-005 ]
6142 : [ 9.4431e-006  ]
6143 : [ 9.41734e-006 ]
6144 : [ 1.0461e-005  ]
6145 : [ 9.842e-006   ]
6146 : [ 1.09038e-005 ]
6147 : [ 9.24826e-006 ]
6148 : [ 1.1123e-005  ]
6149 : [ 1.01225e-005 ]
6150 : [ 9.65366e-006 ]
6151 : [ 1.10071e-005 ]
6152 : [ 1.08523e-005 ]
6153 : [ 9.62476e-006 ]
6154 : [ 1.03326e-005 ]
6155 : [ 1.01007e-005 ]
6156 : [ 1.05066e-005 ]
6157 : [ 9.90515e-006 ]
6158 : [ 1.07086e-005 ]
6159 : [ 1.04613e-005 ]
6160 : [ 9.92633e-006 ]
6161 : [ 9.14904e-006 ]
6162 : [ 1.08706e-005 ]
6163 : [ 1.08273e-005 ]
6164 : [ 1.02661e-005 ]
6165 : [ 1.1021e-005  ]
6166 : [ 9.17681e-006 ]
6167 : [ 9.98948e-006 ]
6168 : [ 1.02348e-005 ]
6169 : [ 9.67597e-006 ]
6170 : [ 1.06181e-005 ]
6171 : [ 1.04732e-005 ]
6172 : [ 9.56375e-006 ]
6173 : [ 9.81487e-006 ]
6174 : [ 1.11236e-005 ]
6175 : [ 9.82457e-006 ]
6176 : [ 9.80132e-006 ]
6177 : [ 9.74134e-006 ]
6178 : [ 9.35843e-006 ]
6179 : [ 1.065e-005   ]
6180 : [ 9.2348e-006  ]
6181 : [ 1.04846e-005 ]
6182 : [ 1.02216e-005 ]
6183 : [ 9.89256e-006 ]
6184 : [ 9.98348e-006 ]
6185 : [ 1.08172e-005 ]
6186 : [ 1.01289e-005 ]
6187 : [ 9.70444e-006 ]
6188 : [ 9.89623e-006 ]
6189 : [ 1.11391e-005 ]
6190 : [ 1.03839e-005 ]
6191 : [ 1.09746e-005 ]
6192 : [ 9.86203e-006 ]
6193 : [ 1.08895e-005 ]
6194 : [ 9.79166e-006 ]
6195 : [ 1.01235e-005 ]
6196 : [ 9.40244e-006 ]
6197 : [ 1.03535e-005 ]
6198 : [ 1.07905e-005 ]
6199 : [ 9.3263e-006  ]
6200 : [ 9.49004e-006 ]
6201 : [ 1.0667e-005  ]
6202 : [ 1.04891e-005 ]
6203 : [ 1.04008e-005 ]
6204 : [ 1.04811e-005 ]
6205 : [ 1.09007e-005 ]
6206 : [ 1.00692e-005 ]
6207 : [ 9.90797e-006 ]
6208 : [ 1.0336e-005  ]
6209 : [ 1.11451e-005 ]
6210 : [ 9.93095e-006 ]
6211 : [ 9.18173e-006 ]
6212 : [ 9.7109e-006  ]
6213 : [ 1.05582e-005 ]
6214 : [ 9.24472e-006 ]
6215 : [ 9.26725e-006 ]
6216 : [ 9.98046e-006 ]
6217 : [ 9.74195e-006 ]
6218 : [ 1.06771e-005 ]
6219 : [ 1.01419e-005 ]
6220 : [ 1.09532e-005 ]
6221 : [ 9.93664e-006 ]
6222 : [ 9.53971e-006 ]
6223 : [ 1.06444e-005 ]
6224 : [ 9.19735e-006 ]
6225 : [ 9.90548e-006 ]
6226 : [ 1.01241e-005 ]
6227 : [ 1.0923e-005  ]
6228 : [ 9.65765e-006 ]
6229 : [ 1.09727e-005 ]
6230 : [ 1.00046e-005 ]
6231 : [ 1.11023e-005 ]
6232 : [ 9.41536e-006 ]
6233 : [ 9.44014e-006 ]
6234 : [ 1.02165e-005 ]
6235 : [ 1.01148e-005 ]
6236 : [ 9.40141e-006 ]
6237 : [ 1.04989e-005 ]
6238 : [ 1.02434e-005 ]
6239 : [ 9.44306e-006 ]
6240 : [ 1.03146e-005 ]
6241 : [ 1.00537e-005 ]
6242 : [ 9.51655e-006 ]
6243 : [ 9.87203e-006 ]
6244 : [ 1.0151e-005  ]
6245 : [ 1.0331e-005  ]
6246 : [ 1.0988e-005  ]
6247 : [ 9.25136e-006 ]
6248 : [ 1.03319e-005 ]
6249 : [ 9.61984e-006 ]
6250 : [ 9.37059e-006 ]
6251 : [ 1.09034e-005 ]
6252 : [ 1.08255e-005 ]
6253 : [ 9.40615e-006 ]
6254 : [ 1.09708e-005 ]
6255 : [ 1.07759e-005 ]
6256 : [ 9.86669e-006 ]
6257 : [ 1.10666e-005 ]
6258 : [ 1.00741e-005 ]
6259 : [ 1.03945e-005 ]
6260 : [ 1.01725e-005 ]
6261 : [ 9.796e-006   ]
6262 : [ 1.06104e-005 ]
6263 : [ 9.43287e-006 ]
6264 : [ 9.5716e-006  ]
6265 : [ 1.00395e-005 ]
6266 : [ 1.00295e-005 ]
6267 : [ 1.01368e-005 ]
6268 : [ 1.01045e-005 ]
6269 : [ 1.08619e-005 ]
6270 : [ 1.10282e-005 ]
6271 : [ 1.00144e-005 ]
6272 : [ 1.05905e-005 ]
6273 : [ 9.13863e-006 ]
6274 : [ 9.85479e-006 ]
6275 : [ 1.05851e-005 ]
6276 : [ 9.6848e-006  ]
6277 : [ 1.0735e-005  ]
6278 : [ 9.39908e-006 ]
6279 : [ 1.00359e-005 ]
6280 : [ 9.9666e-006  ]
6281 : [ 1.06442e-005 ]
6282 : [ 1.05558e-005 ]
6283 : [ 1.09143e-005 ]
6284 : [ 1.06197e-005 ]
6285 : [ 9.35092e-006 ]
6286 : [ 9.36504e-006 ]
6287 : [ 9.35321e-006 ]
6288 : [ 1.08259e-005 ]
6289 : [ 1.08353e-005 ]
6290 : [ 1.1011e-005  ]
6291 : [ 1.07268e-005 ]
6292 : [ 9.29623e-006 ]
6293 : [ 9.28224e-006 ]
6294 : [ 1.09733e-005 ]
6295 : [ 9.16507e-006 ]
6296 : [ 1.04785e-005 ]
6297 : [ 1.11443e-005 ]
6298 : [ 1.00182e-005 ]
6299 : [ 9.97454e-006 ]
6300 : [ 1.00309e-005 ]
6301 : [ 1.09516e-005 ]
6302 : [ 1.10324e-005 ]
6303 : [ 1.02701e-005 ]
6304 : [ 1.10467e-005 ]
6305 : [ 9.44238e-006 ]
6306 : [ 9.79215e-006 ]
6307 : [ 1.06975e-005 ]
6308 : [ 9.36415e-006 ]
6309 : [ 9.88362e-006 ]
6310 : [ 9.89188e-006 ]
6311 : [ 1.08724e-005 ]
6312 : [ 1.04133e-005 ]
6313 : [ 9.45358e-006 ]
6314 : [ 1.07313e-005 ]
6315 : [ 9.41302e-006 ]
6316 : [ 9.35942e-006 ]
6317 : [ 9.14976e-006 ]
6318 : [ 9.90975e-006 ]
6319 : [ 1.03473e-005 ]
6320 : [ 1.08466e-005 ]
6321 : [ 1.09307e-005 ]
6322 : [ 9.23209e-006 ]
6323 : [ 9.63406e-006 ]
6324 : [ 1.03403e-005 ]
6325 : [ 1.03476e-005 ]
6326 : [ 1.00884e-005 ]
6327 : [ 9.46356e-006 ]
6328 : [ 1.03344e-005 ]
6329 : [ 1.10731e-005 ]
6330 : [ 1.05468e-005 ]
6331 : [ 1.02001e-005 ]
6332 : [ 1.11499e-005 ]
6333 : [ 9.69667e-006 ]
6334 : [ 1.0925e-005  ]
6335 : [ 9.46316e-006 ]
6336 : [ 9.42298e-006 ]
6337 : [ 9.56376e-006 ]
6338 : [ 1.00104e-005 ]
6339 : [ 1.04531e-005 ]
6340 : [ 1.09344e-005 ]
6341 : [ 9.58822e-006 ]
6342 : [ 9.18506e-006 ]
6343 : [ 9.98906e-006 ]
6344 : [ 1.08204e-005 ]
6345 : [ 1.05888e-005 ]
6346 : [ 1.05112e-005 ]
6347 : [ 1.10716e-005 ]
6348 : [ 1.02195e-005 ]
6349 : [ 1.07145e-005 ]
6350 : [ 9.94231e-006 ]
6351 : [ 1.04909e-005 ]
6352 : [ 9.34402e-006 ]
6353 : [ 9.59298e-006 ]
6354 : [ 9.41234e-006 ]
6355 : [ 1.04893e-005 ]
6356 : [ 1.09763e-005 ]
6357 : [ 1.00386e-005 ]
6358 : [ 1.05522e-005 ]
6359 : [ 1.0295e-005  ]
6360 : [ 1.05205e-005 ]
6361 : [ 9.25328e-006 ]
6362 : [ 1.03157e-005 ]
6363 : [ 1.03941e-005 ]
6364 : [ 9.56407e-006 ]
6365 : [ 1.02044e-005 ]
6366 : [ 1.00191e-005 ]
6367 : [ 9.57147e-006 ]
6368 : [ 9.39537e-006 ]
6369 : [ 1.01896e-005 ]
6370 : [ 1.08163e-005 ]
6371 : [ 9.81027e-006 ]
6372 : [ 1.08097e-005 ]
6373 : [ 1.06e-005    ]
6374 : [ 9.51656e-006 ]
6375 : [ 9.36036e-006 ]
6376 : [ 1.02543e-005 ]
6377 : [ 1.09757e-005 ]
6378 : [ 9.37491e-006 ]
6379 : [ 1.07413e-005 ]
6380 : [ 1.05969e-005 ]
6381 : [ 1.0975e-005  ]
6382 : [ 9.1709e-006  ]
6383 : [ 9.53908e-006 ]
6384 : [ 1.07352e-005 ]
6385 : [ 1.03445e-005 ]
6386 : [ 1.10867e-005 ]
6387 : [ 9.85225e-006 ]
6388 : [ 9.20414e-006 ]
6389 : [ 9.81728e-006 ]
6390 : [ 1.06737e-005 ]
6391 : [ 1.08618e-005 ]
6392 : [ 1.07394e-005 ]
6393 : [ 9.37427e-006 ]
6394 : [ 9.7449e-006  ]
6395 : [ 9.69501e-006 ]
6396 : [ 9.90423e-006 ]
6397 : [ 9.965e-006   ]
6398 : [ 9.70074e-006 ]
6399 : [ 1.00639e-005 ]
6400 : [ 9.64474e-006 ]
6401 : [ 9.80845e-006 ]
6402 : [ 1.07062e-005 ]
6403 : [ 9.52233e-006 ]
6404 : [ 1.05619e-005 ]
6405 : [ 1.05991e-005 ]
6406 : [ 1.03352e-005 ]
6407 : [ 9.18128e-006 ]
6408 : [ 9.29062e-006 ]
6409 : [ 9.40753e-006 ]
6410 : [ 1.09254e-005 ]
6411 : [ 1.01061e-005 ]
6412 : [ 1.02486e-005 ]
6413 : [ 1.05825e-005 ]
6414 : [ 1.00007e-005 ]
6415 : [ 1.01255e-005 ]
6416 : [ 9.30981e-006 ]
6417 : [ 1.02938e-005 ]
6418 : [ 9.38155e-006 ]
6419 : [ 1.06738e-005 ]
6420 : [ 1.11012e-005 ]
6421 : [ 1.08276e-005 ]
6422 : [ 1.10167e-005 ]
6423 : [ 9.31272e-006 ]
6424 : [ 1.0868e-005  ]
6425 : [ 9.47208e-006 ]
6426 : [ 1.08805e-005 ]
6427 : [ 9.8243e-006  ]
6428 : [ 9.66528e-006 ]
6429 : [ 1.10384e-005 ]
6430 : [ 9.89694e-006 ]
6431 : [ 1.06086e-005 ]
6432 : [ 1.02915e-005 ]
6433 : [ 1.09168e-005 ]
6434 : [ 9.21029e-006 ]
6435 : [ 1.08628e-005 ]
6436 : [ 1.11484e-005 ]
6437 : [ 1.06365e-005 ]
6438 : [ 9.44855e-006 ]
6439 : [ 1.07738e-005 ]
6440 : [ 1.09534e-005 ]
6441 : [ 1.07766e-005 ]
6442 : [ 9.91641e-006 ]
6443 : [ 9.78627e-006 ]
6444 : [ 1.00765e-005 ]
6445 : [ 1.00475e-005 ]
6446 : [ 9.29467e-006 ]
6447 : [ 1.10142e-005 ]
6448 : [ 1.01045e-005 ]
6449 : [ 1.07742e-005 ]
6450 : [ 9.49167e-006 ]
6451 : [ 9.92595e-006 ]
6452 : [ 1.07265e-005 ]
6453 : [ 9.79712e-006 ]
6454 : [ 1.0147e-005  ]
6455 : [ 1.11282e-005 ]
6456 : [ 1.00007e-005 ]
6457 : [ 9.54218e-006 ]
6458 : [ 1.08516e-005 ]
6459 : [ 1.08351e-005 ]
6460 : [ 1.11347e-005 ]
6461 : [ 9.86251e-006 ]
6462 : [ 9.36778e-006 ]
6463 : [ 9.27917e-006 ]
6464 : [ 1.0099e-005  ]
6465 : [ 9.4392e-006  ]
6466 : [ 1.05142e-005 ]
6467 : [ 9.62988e-006 ]
6468 : [ 9.59136e-006 ]
6469 : [ 9.42431e-006 ]
6470 : [ 9.86738e-006 ]
6471 : [ 1.08026e-005 ]
6472 : [ 1.02878e-005 ]
6473 : [ 1.01625e-005 ]
6474 : [ 1.09123e-005 ]
6475 : [ 1.02517e-005 ]
6476 : [ 1.07753e-005 ]
6477 : [ 1.07946e-005 ]
6478 : [ 9.9267e-006  ]
6479 : [ 1.08152e-005 ]
6480 : [ 1.05704e-005 ]
6481 : [ 1.0519e-005  ]
6482 : [ 9.44896e-006 ]
6483 : [ 1.02965e-005 ]
6484 : [ 9.93584e-006 ]
6485 : [ 1.04253e-005 ]
6486 : [ 1.09558e-005 ]
6487 : [ 9.29022e-006 ]
6488 : [ 1.10968e-005 ]
6489 : [ 9.51638e-006 ]
6490 : [ 1.02685e-005 ]
6491 : [ 9.37045e-006 ]
6492 : [ 1.00226e-005 ]
6493 : [ 9.42174e-006 ]
6494 : [ 9.99584e-006 ]
6495 : [ 1.0523e-005  ]
6496 : [ 9.23739e-006 ]
6497 : [ 1.00156e-005 ]
6498 : [ 9.86629e-006 ]
6499 : [ 1.03076e-005 ]
6500 : [ 9.34631e-006 ]
6501 : [ 1.10853e-005 ]
6502 : [ 9.79923e-006 ]
6503 : [ 1.02088e-005 ]
6504 : [ 1.06185e-005 ]
6505 : [ 9.47475e-006 ]
6506 : [ 9.18635e-006 ]
6507 : [ 9.38751e-006 ]
6508 : [ 1.01567e-005 ]
6509 : [ 1.11271e-005 ]
6510 : [ 9.7052e-006  ]
6511 : [ 9.21943e-006 ]
6512 : [ 1.07835e-005 ]
6513 : [ 9.21191e-006 ]
6514 : [ 1.07037e-005 ]
6515 : [ 1.07707e-005 ]
6516 : [ 1.07487e-005 ]
6517 : [ 9.9566e-006  ]
6518 : [ 1.09448e-005 ]
6519 : [ 1.0528e-005  ]
6520 : [ 1.01241e-005 ]
6521 : [ 1.01564e-005 ]
6522 : [ 9.38136e-006 ]
6523 : [ 9.14662e-006 ]
6524 : [ 9.75389e-006 ]
6525 : [ 1.10078e-005 ]
6526 : [ 9.76851e-006 ]
6527 : [ 1.07661e-005 ]
6528 : [ 9.49202e-006 ]
6529 : [ 1.10029e-005 ]
6530 : [ 9.70769e-006 ]
6531 : [ 1.0078e-005  ]
6532 : [ 9.61933e-006 ]
6533 : [ 9.18559e-006 ]
6534 : [ 1.08947e-005 ]
6535 : [ 1.11491e-005 ]
6536 : [ 1.03696e-005 ]
6537 : [ 1.01324e-005 ]
6538 : [ 1.02655e-005 ]
6539 : [ 9.54912e-006 ]
6540 : [ 1.06731e-005 ]
6541 : [ 9.24381e-006 ]
6542 : [ 9.36967e-006 ]
6543 : [ 9.13696e-006 ]
6544 : [ 1.10918e-005 ]
6545 : [ 9.54717e-006 ]
6546 : [ 1.07368e-005 ]
6547 : [ 1.10252e-005 ]
6548 : [ 9.36598e-006 ]
6549 : [ 9.83046e-006 ]
6550 : [ 1.03176e-005 ]
6551 : [ 9.99489e-006 ]
6552 : [ 9.90914e-006 ]
6553 : [ 1.07213e-005 ]
6554 : [ 1.04244e-005 ]
6555 : [ 1.08654e-005 ]
6556 : [ 9.68601e-006 ]
6557 : [ 1.02676e-005 ]
6558 : [ 9.21778e-006 ]
6559 : [ 1.00779e-005 ]
6560 : [ 1.06285e-005 ]
6561 : [ 1.07016e-005 ]
6562 : [ 1.09235e-005 ]
6563 : [ 1.09689e-005 ]
6564 : [ 1.11312e-005 ]
6565 : [ 1.11172e-005 ]
6566 : [ 9.33669e-006 ]
6567 : [ 9.1419e-006  ]
6568 : [ 9.18117e-006 ]
6569 : [ 9.17639e-006 ]
6570 : [ 1.01667e-005 ]
6571 : [ 1.00726e-005 ]
6572 : [ 1.0416e-005  ]
6573 : [ 1.02033e-005 ]
6574 : [ 9.5469e-006  ]
6575 : [ 9.31399e-006 ]
6576 : [ 9.96722e-006 ]
6577 : [ 9.49373e-006 ]
6578 : [ 9.25935e-006 ]
6579 : [ 9.79846e-006 ]
6580 : [ 9.25871e-006 ]
6581 : [ 9.49009e-006 ]
6582 : [ 1.10009e-005 ]
6583 : [ 1.01498e-005 ]
6584 : [ 1.00804e-005 ]
6585 : [ 9.6483e-006  ]
6586 : [ 1.01753e-005 ]
6587 : [ 1.04873e-005 ]
6588 : [ 1.0365e-005  ]
6589 : [ 1.11326e-005 ]
6590 : [ 1.0761e-005  ]
6591 : [ 1.03655e-005 ]
6592 : [ 1.05556e-005 ]
6593 : [ 1.07649e-005 ]
6594 : [ 1.02278e-005 ]
6595 : [ 1.06771e-005 ]
6596 : [ 9.5438e-006  ]
6597 : [ 9.75864e-006 ]
6598 : [ 1.03162e-005 ]
6599 : [ 9.95321e-006 ]
6600 : [ 1.11362e-005 ]
6601 : [ 1.06797e-005 ]
6602 : [ 9.71077e-006 ]
6603 : [ 1.0054e-005  ]
6604 : [ 1.03805e-005 ]
6605 : [ 9.93308e-006 ]
6606 : [ 1.01988e-005 ]
6607 : [ 1.07638e-005 ]
6608 : [ 1.08343e-005 ]
6609 : [ 1.03778e-005 ]
6610 : [ 9.78589e-006 ]
6611 : [ 1.0476e-005  ]
6612 : [ 9.86592e-006 ]
6613 : [ 9.29566e-006 ]
6614 : [ 1.05804e-005 ]
6615 : [ 9.48924e-006 ]
6616 : [ 1.10928e-005 ]
6617 : [ 1.1128e-005  ]
6618 : [ 1.05104e-005 ]
6619 : [ 1.11501e-005 ]
6620 : [ 9.4101e-006  ]
6621 : [ 1.00369e-005 ]
6622 : [ 1.06549e-005 ]
6623 : [ 1.02253e-005 ]
6624 : [ 1.04052e-005 ]
6625 : [ 1.11176e-005 ]
6626 : [ 9.40057e-006 ]
6627 : [ 1.08914e-005 ]
6628 : [ 9.66983e-006 ]
6629 : [ 9.20127e-006 ]
6630 : [ 9.94475e-006 ]
6631 : [ 1.11458e-005 ]
6632 : [ 1.01939e-005 ]
6633 : [ 1.11492e-005 ]
6634 : [ 1.05597e-005 ]
6635 : [ 9.20419e-006 ]
6636 : [ 1.01393e-005 ]
6637 : [ 1.07859e-005 ]
6638 : [ 9.48786e-006 ]
6639 : [ 1.09514e-005 ]
6640 : [ 1.07759e-005 ]
6641 : [ 1.04025e-005 ]
6642 : [ 1.03066e-005 ]
6643 : [ 1.03928e-005 ]
6644 : [ 1.1121e-005  ]
6645 : [ 9.95763e-006 ]
6646 : [ 9.45386e-006 ]
6647 : [ 9.52382e-006 ]
6648 : [ 1.01195e-005 ]
6649 : [ 9.2243e-006  ]
6650 : [ 1.08351e-005 ]
6651 : [ 1.02072e-005 ]
6652 : [ 1.00241e-005 ]
6653 : [ 1.07243e-005 ]
6654 : [ 9.26619e-006 ]
6655 : [ 9.8477e-006  ]
6656 : [ 1.08301e-005 ]
6657 : [ 9.96894e-006 ]
6658 : [ 1.09466e-005 ]
6659 : [ 1.08081e-005 ]
6660 : [ 1.09107e-005 ]
6661 : [ 9.80104e-006 ]
6662 : [ 1.03746e-005 ]
6663 : [ 1.00955e-005 ]
6664 : [ 9.21707e-006 ]
6665 : [ 1.05604e-005 ]
6666 : [ 1.0218e-005  ]
6667 : [ 9.25893e-006 ]
6668 : [ 9.93207e-006 ]
6669 : [ 1.0559e-005  ]
6670 : [ 1.00952e-005 ]
6671 : [ 1.05092e-005 ]
6672 : [ 1.10924e-005 ]
6673 : [ 1.10566e-005 ]
6674 : [ 1.02358e-005 ]
6675 : [ 1.08969e-005 ]
6676 : [ 9.50477e-006 ]
6677 : [ 9.87956e-006 ]
6678 : [ 9.60211e-006 ]
6679 : [ 9.54864e-006 ]
6680 : [ 9.29681e-006 ]
6681 : [ 1.05678e-005 ]
6682 : [ 9.61557e-006 ]
6683 : [ 9.74791e-006 ]
6684 : [ 9.88989e-006 ]
6685 : [ 1.09856e-005 ]
6686 : [ 1.00528e-005 ]
6687 : [ 9.75668e-006 ]
6688 : [ 1.07012e-005 ]
6689 : [ 1.1017e-005  ]
6690 : [ 9.73002e-006 ]
6691 : [ 9.26203e-006 ]
6692 : [ 9.73203e-006 ]
6693 : [ 1.01554e-005 ]
6694 : [ 1.05287e-005 ]
6695 : [ 9.50459e-006 ]
6696 : [ 1.0291e-005  ]
6697 : [ 9.51888e-006 ]
6698 : [ 1.05661e-005 ]
6699 : [ 1.00567e-005 ]
6700 : [ 9.90492e-006 ]
6701 : [ 9.67584e-006 ]
6702 : [ 9.93787e-006 ]
6703 : [ 1.07654e-005 ]
6704 : [ 9.4782e-006  ]
6705 : [ 9.40327e-006 ]
6706 : [ 9.23887e-006 ]
6707 : [ 1.07344e-005 ]
6708 : [ 9.75831e-006 ]
6709 : [ 9.44633e-006 ]
6710 : [ 1.0006e-005  ]
6711 : [ 9.71473e-006 ]
6712 : [ 1.10002e-005 ]
6713 : [ 9.6431e-006  ]
6714 : [ 1.11494e-005 ]
6715 : [ 9.41101e-006 ]
6716 : [ 9.8932e-006  ]
6717 : [ 9.86523e-006 ]
6718 : [ 1.10671e-005 ]
6719 : [ 9.73479e-006 ]
6720 : [ 1.05258e-005 ]
6721 : [ 1.02962e-005 ]
6722 : [ 1.01135e-005 ]
6723 : [ 9.25877e-006 ]
6724 : [ 1.03718e-005 ]
6725 : [ 9.81003e-006 ]
6726 : [ 1.01261e-005 ]
6727 : [ 1.10252e-005 ]
6728 : [ 1.09125e-005 ]
6729 : [ 9.47586e-006 ]
6730 : [ 9.30161e-006 ]
6731 : [ 1.06823e-005 ]
6732 : [ 9.68607e-006 ]
6733 : [ 9.44002e-006 ]
6734 : [ 9.58304e-006 ]
6735 : [ 9.70378e-006 ]
6736 : [ 1.07868e-005 ]
6737 : [ 9.96443e-006 ]
6738 : [ 9.92841e-006 ]
6739 : [ 1.11414e-005 ]
6740 : [ 1.11451e-005 ]
6741 : [ 9.59516e-006 ]
6742 : [ 9.65709e-006 ]
6743 : [ 1.03857e-005 ]
6744 : [ 1.00397e-005 ]
6745 : [ 9.27129e-006 ]
6746 : [ 1.06525e-005 ]
6747 : [ 9.81933e-006 ]
6748 : [ 1.01443e-005 ]
6749 : [ 1.03419e-005 ]
6750 : [ 1.03186e-005 ]
6751 : [ 9.15354e-006 ]
6752 : [ 1.00039e-005 ]
6753 : [ 9.29899e-006 ]
6754 : [ 1.113e-005   ]
6755 : [ 9.74053e-006 ]
6756 : [ 1.08772e-005 ]
6757 : [ 9.53093e-006 ]
6758 : [ 1.10047e-005 ]
6759 : [ 1.02506e-005 ]
6760 : [ 1.01568e-005 ]
6761 : [ 1.08018e-005 ]
6762 : [ 9.5772e-006  ]
6763 : [ 9.26376e-006 ]
6764 : [ 1.02749e-005 ]
6765 : [ 9.26871e-006 ]
6766 : [ 1.09924e-005 ]
6767 : [ 1.11349e-005 ]
6768 : [ 9.33151e-006 ]
6769 : [ 1.10481e-005 ]
6770 : [ 9.28839e-006 ]
6771 : [ 9.61054e-006 ]
6772 : [ 9.98244e-006 ]
6773 : [ 1.08372e-005 ]
6774 : [ 9.97685e-006 ]
6775 : [ 1.03253e-005 ]
6776 : [ 1.08935e-005 ]
6777 : [ 9.21279e-006 ]
6778 : [ 1.11094e-005 ]
6779 : [ 1.05712e-005 ]
6780 : [ 9.90812e-006 ]
6781 : [ 9.49994e-006 ]
6782 : [ 1.04667e-005 ]
6783 : [ 9.38242e-006 ]
6784 : [ 1.09801e-005 ]
6785 : [ 9.26956e-006 ]
6786 : [ 9.29329e-006 ]
6787 : [ 1.03799e-005 ]
6788 : [ 1.07945e-005 ]
6789 : [ 1.00418e-005 ]
6790 : [ 9.30355e-006 ]
6791 : [ 1.0395e-005  ]
6792 : [ 1.10533e-005 ]
6793 : [ 1.03793e-005 ]
6794 : [ 1.09184e-005 ]
6795 : [ 9.54676e-006 ]
6796 : [ 1.03161e-005 ]
6797 : [ 9.6325e-006  ]
6798 : [ 1.09763e-005 ]
6799 : [ 1.09241e-005 ]
6800 : [ 1.10213e-005 ]
6801 : [ 9.65113e-006 ]
6802 : [ 1.09132e-005 ]
6803 : [ 1.04579e-005 ]
6804 : [ 1.10259e-005 ]
6805 : [ 9.64963e-006 ]
6806 : [ 9.59286e-006 ]
6807 : [ 1.0968e-005  ]
6808 : [ 1.04345e-005 ]
6809 : [ 9.36316e-006 ]
6810 : [ 9.70857e-006 ]
6811 : [ 1.05773e-005 ]
6812 : [ 1.0366e-005  ]
6813 : [ 1.11471e-005 ]
6814 : [ 1.00985e-005 ]
6815 : [ 9.55757e-006 ]
6816 : [ 1.04665e-005 ]
6817 : [ 1.01515e-005 ]
6818 : [ 1.1128e-005  ]
6819 : [ 1.04972e-005 ]
6820 : [ 1.11458e-005 ]
6821 : [ 9.3586e-006  ]
6822 : [ 1.00895e-005 ]
6823 : [ 1.05233e-005 ]
6824 : [ 1.0494e-005  ]
6825 : [ 1.05244e-005 ]
6826 : [ 9.25229e-006 ]
6827 : [ 9.28862e-006 ]
6828 : [ 1.10866e-005 ]
6829 : [ 9.32275e-006 ]
6830 : [ 1.09508e-005 ]
6831 : [ 9.81558e-006 ]
6832 : [ 9.46641e-006 ]
6833 : [ 1.04697e-005 ]
6834 : [ 9.96717e-006 ]
6835 : [ 1.04172e-005 ]
6836 : [ 1.07466e-005 ]
6837 : [ 1.03644e-005 ]
6838 : [ 9.74143e-006 ]
6839 : [ 9.68569e-006 ]
6840 : [ 9.49808e-006 ]
6841 : [ 9.25431e-006 ]
6842 : [ 9.63034e-006 ]
6843 : [ 9.69289e-006 ]
6844 : [ 1.0374e-005  ]
6845 : [ 1.07826e-005 ]
6846 : [ 1.06925e-005 ]
6847 : [ 1.06605e-005 ]
6848 : [ 9.7825e-006  ]
6849 : [ 9.45588e-006 ]
6850 : [ 9.36341e-006 ]
6851 : [ 9.99609e-006 ]
6852 : [ 1.0957e-005  ]
6853 : [ 1.03584e-005 ]
6854 : [ 9.6906e-006  ]
6855 : [ 9.78185e-006 ]
6856 : [ 1.05873e-005 ]
6857 : [ 1.01508e-005 ]
6858 : [ 9.43755e-006 ]
6859 : [ 1.11543e-005 ]
6860 : [ 9.14618e-006 ]
6861 : [ 1.00453e-005 ]
6862 : [ 9.84227e-006 ]
6863 : [ 9.80406e-006 ]
6864 : [ 1.03282e-005 ]
6865 : [ 1.06812e-005 ]
6866 : [ 1.08972e-005 ]
6867 : [ 9.94654e-006 ]
6868 : [ 9.45858e-006 ]
6869 : [ 9.86515e-006 ]
6870 : [ 1.03414e-005 ]
6871 : [ 1.1143e-005  ]
6872 : [ 1.10728e-005 ]
6873 : [ 9.23296e-006 ]
6874 : [ 1.07503e-005 ]
6875 : [ 1.08703e-005 ]
6876 : [ 9.83309e-006 ]
6877 : [ 1.0621e-005  ]
6878 : [ 1.03954e-005 ]
6879 : [ 9.91725e-006 ]
6880 : [ 1.00051e-005 ]
6881 : [ 1.04806e-005 ]
6882 : [ 1.06877e-005 ]
6883 : [ 1.11058e-005 ]
6884 : [ 1.07277e-005 ]
6885 : [ 9.33035e-006 ]
6886 : [ 9.77023e-006 ]
6887 : [ 1.10404e-005 ]
6888 : [ 1.05796e-005 ]
6889 : [ 1.11126e-005 ]
6890 : [ 1.00027e-005 ]
6891 : [ 1.02103e-005 ]
6892 : [ 1.09225e-005 ]
6893 : [ 9.76249e-006 ]
6894 : [ 1.09612e-005 ]
6895 : [ 9.95522e-006 ]
6896 : [ 1.03317e-005 ]
6897 : [ 1.04513e-005 ]
6898 : [ 1.06574e-005 ]
6899 : [ 9.3246e-006  ]
6900 : [ 1.02392e-005 ]
6901 : [ 9.61187e-006 ]
6902 : [ 9.78921e-006 ]
6903 : [ 9.36856e-006 ]
6904 : [ 9.48868e-006 ]
6905 : [ 1.11516e-005 ]
6906 : [ 1.07974e-005 ]
6907 : [ 1.04474e-005 ]
6908 : [ 1.1038e-005  ]
6909 : [ 1.04512e-005 ]
6910 : [ 9.4573e-006  ]
6911 : [ 1.11536e-005 ]
6912 : [ 9.56441e-006 ]
6913 : [ 9.96346e-006 ]
6914 : [ 1.1048e-005  ]
6915 : [ 9.41314e-006 ]
6916 : [ 9.58156e-006 ]
6917 : [ 9.99212e-006 ]
6918 : [ 1.04668e-005 ]
6919 : [ 1.1053e-005  ]
6920 : [ 9.91949e-006 ]
6921 : [ 9.67968e-006 ]
6922 : [ 9.35044e-006 ]
6923 : [ 1.07111e-005 ]
6924 : [ 1.06588e-005 ]
6925 : [ 9.71611e-006 ]
6926 : [ 1.09205e-005 ]
6927 : [ 1.08469e-005 ]
6928 : [ 9.86123e-006 ]
6929 : [ 1.00965e-005 ]
6930 : [ 9.63559e-006 ]
6931 : [ 1.06054e-005 ]
6932 : [ 1.02982e-005 ]
6933 : [ 1.09851e-005 ]
6934 : [ 1.06905e-005 ]
6935 : [ 9.83756e-006 ]
6936 : [ 1.10268e-005 ]
6937 : [ 1.01137e-005 ]
6938 : [ 9.98484e-006 ]
6939 : [ 9.85249e-006 ]
6940 : [ 1.09088e-005 ]
6941 : [ 1.04848e-005 ]
6942 : [ 9.2101e-006  ]
6943 : [ 1.0416e-005  ]
6944 : [ 9.19318e-006 ]
6945 : [ 9.2567e-006  ]
6946 : [ 9.94933e-006 ]
6947 : [ 1.02373e-005 ]
6948 : [ 1.10659e-005 ]
6949 : [ 1.01921e-005 ]
6950 : [ 1.10717e-005 ]
6951 : [ 9.80692e-006 ]
6952 : [ 1.04213e-005 ]
6953 : [ 9.23674e-006 ]
6954 : [ 9.9458e-006  ]
6955 : [ 1.03378e-005 ]
6956 : [ 1.1063e-005  ]
6957 : [ 1.01854e-005 ]
6958 : [ 1.01819e-005 ]
6959 : [ 1.06874e-005 ]
6960 : [ 1.10944e-005 ]
6961 : [ 9.97467e-006 ]
6962 : [ 1.10249e-005 ]
6963 : [ 1.06233e-005 ]
6964 : [ 9.71976e-006 ]
6965 : [ 1.07822e-005 ]
6966 : [ 1.03441e-005 ]
6967 : [ 1.00373e-005 ]
6968 : [ 9.15979e-006 ]
6969 : [ 1.11208e-005 ]
6970 : [ 1.04671e-005 ]
6971 : [ 1.02654e-005 ]
6972 : [ 1.10881e-005 ]
6973 : [ 1.08314e-005 ]
6974 : [ 9.19161e-006 ]
6975 : [ 9.91382e-006 ]
6976 : [ 1.01839e-005 ]
6977 : [ 9.79504e-006 ]
6978 : [ 1.04407e-005 ]
6979 : [ 1.0237e-005  ]
6980 : [ 1.10119e-005 ]
6981 : [ 1.04434e-005 ]
6982 : [ 1.03187e-005 ]
6983 : [ 1.03692e-005 ]
6984 : [ 1.08047e-005 ]
6985 : [ 1.01945e-005 ]
6986 : [ 9.62182e-006 ]
6987 : [ 1.0842e-005  ]
6988 : [ 9.14675e-006 ]
6989 : [ 1.05027e-005 ]
6990 : [ 9.2183e-006  ]
6991 : [ 9.48785e-006 ]
6992 : [ 9.84327e-006 ]
6993 : [ 1.0608e-005  ]
6994 : [ 9.29227e-006 ]
6995 : [ 9.66543e-006 ]
6996 : [ 9.9848e-006  ]
6997 : [ 9.17753e-006 ]
6998 : [ 9.24987e-006 ]
6999 : [ 9.8305e-006  ]
7000 : [ 9.71914e-006 ]
7001 : [ 9.48373e-006 ]
7002 : [ 9.98935e-006 ]
7003 : [ 9.17066e-006 ]
7004 : [ 9.9403e-006  ]
7005 : [ 9.36215e-006 ]
7006 : [ 1.05709e-005 ]
7007 : [ 1.0827e-005  ]
7008 : [ 9.15051e-006 ]
7009 : [ 1.0804e-005  ]
7010 : [ 9.16931e-006 ]
7011 : [ 1.10238e-005 ]
7012 : [ 9.65241e-006 ]
7013 : [ 1.01557e-005 ]
7014 : [ 1.02548e-005 ]
7015 : [ 1.0658e-005  ]
7016 : [ 9.8902e-006  ]
7017 : [ 1.00197e-005 ]
7018 : [ 9.62709e-006 ]
7019 : [ 9.55723e-006 ]
7020 : [ 9.59364e-006 ]
7021 : [ 1.01755e-005 ]
7022 : [ 1.09254e-005 ]
7023 : [ 9.73893e-006 ]
7024 : [ 9.66211e-006 ]
7025 : [ 1.03754e-005 ]
7026 : [ 9.15286e-006 ]
7027 : [ 9.7088e-006  ]
7028 : [ 9.40698e-006 ]
7029 : [ 9.51765e-006 ]
7030 : [ 1.0845e-005  ]
7031 : [ 1.00415e-005 ]
7032 : [ 1.07689e-005 ]
7033 : [ 1.08493e-005 ]
7034 : [ 1.10116e-005 ]
7035 : [ 1.03391e-005 ]
7036 : [ 9.78434e-006 ]
7037 : [ 1.03097e-005 ]
7038 : [ 1.10499e-005 ]
7039 : [ 1.00929e-005 ]
7040 : [ 9.35369e-006 ]
7041 : [ 9.934e-006   ]
7042 : [ 1.06001e-005 ]
7043 : [ 9.37853e-006 ]
7044 : [ 9.44175e-006 ]
7045 : [ 9.30948e-006 ]
7046 : [ 1.01934e-005 ]
7047 : [ 9.88244e-006 ]
7048 : [ 1.09889e-005 ]
7049 : [ 9.19827e-006 ]
7050 : [ 1.08595e-005 ]
7051 : [ 9.20754e-006 ]
7052 : [ 1.04474e-005 ]
7053 : [ 1.10991e-005 ]
7054 : [ 9.75062e-006 ]
7055 : [ 1.05133e-005 ]
7056 : [ 1.00737e-005 ]
7057 : [ 9.87412e-006 ]
7058 : [ 1.04613e-005 ]
7059 : [ 1.10363e-005 ]
7060 : [ 1.05253e-005 ]
7061 : [ 9.62086e-006 ]
7062 : [ 9.29341e-006 ]
7063 : [ 9.26176e-006 ]
7064 : [ 1.04832e-005 ]
7065 : [ 1.05379e-005 ]
7066 : [ 9.84807e-006 ]
7067 : [ 1.00903e-005 ]
7068 : [ 9.15446e-006 ]
7069 : [ 1.09453e-005 ]
7070 : [ 9.6103e-006  ]
7071 : [ 9.53161e-006 ]
7072 : [ 9.55162e-006 ]
7073 : [ 9.67443e-006 ]
7074 : [ 9.77923e-006 ]
7075 : [ 9.34808e-006 ]
7076 : [ 1.09226e-005 ]
7077 : [ 9.3663e-006  ]
7078 : [ 9.44286e-006 ]
7079 : [ 1.10916e-005 ]
7080 : [ 1.07772e-005 ]
7081 : [ 1.00222e-005 ]
7082 : [ 1.00865e-005 ]
7083 : [ 1.10675e-005 ]
7084 : [ 1.02791e-005 ]
7085 : [ 1.00555e-005 ]
7086 : [ 9.14477e-006 ]
7087 : [ 9.81335e-006 ]
7088 : [ 9.66785e-006 ]
7089 : [ 1.03499e-005 ]
7090 : [ 1.10608e-005 ]
7091 : [ 1.04664e-005 ]
7092 : [ 1.00863e-005 ]
7093 : [ 1.05753e-005 ]
7094 : [ 9.99327e-006 ]
7095 : [ 1.00689e-005 ]
7096 : [ 1.01006e-005 ]
7097 : [ 1.04929e-005 ]
7098 : [ 9.21564e-006 ]
7099 : [ 1.01574e-005 ]
7100 : [ 1.01864e-005 ]
7101 : [ 1.06038e-005 ]
7102 : [ 9.76708e-006 ]
7103 : [ 1.09176e-005 ]
7104 : [ 9.67979e-006 ]
7105 : [ 9.70621e-006 ]
7106 : [ 1.08687e-005 ]
7107 : [ 1.06131e-005 ]
7108 : [ 9.48946e-006 ]
7109 : [ 1.02095e-005 ]
7110 : [ 1.07089e-005 ]
7111 : [ 1.0253e-005  ]
7112 : [ 9.34353e-006 ]
7113 : [ 1.0584e-005  ]
7114 : [ 9.14616e-006 ]
7115 : [ 9.20284e-006 ]
7116 : [ 1.03806e-005 ]
7117 : [ 9.38606e-006 ]
7118 : [ 1.11477e-005 ]
7119 : [ 9.92141e-006 ]
7120 : [ 9.36036e-006 ]
7121 : [ 9.41293e-006 ]
7122 : [ 1.04823e-005 ]
7123 : [ 9.66022e-006 ]
7124 : [ 9.71998e-006 ]
7125 : [ 9.23679e-006 ]
7126 : [ 1.07765e-005 ]
7127 : [ 9.39878e-006 ]
7128 : [ 9.25127e-006 ]
7129 : [ 1.09807e-005 ]
7130 : [ 1.04694e-005 ]
7131 : [ 1.00098e-005 ]
7132 : [ 1.0659e-005  ]
7133 : [ 9.83719e-006 ]
7134 : [ 9.78687e-006 ]
7135 : [ 9.40148e-006 ]
7136 : [ 9.68481e-006 ]
7137 : [ 9.39571e-006 ]
7138 : [ 1.00622e-005 ]
7139 : [ 1.0773e-005  ]
7140 : [ 9.87744e-006 ]
7141 : [ 1.07839e-005 ]
7142 : [ 1.0751e-005  ]
7143 : [ 9.72308e-006 ]
7144 : [ 1.06765e-005 ]
7145 : [ 1.00487e-005 ]
7146 : [ 1.04475e-005 ]
7147 : [ 1.06883e-005 ]
7148 : [ 9.93292e-006 ]
7149 : [ 9.60847e-006 ]
7150 : [ 1.11317e-005 ]
7151 : [ 1.06345e-005 ]
7152 : [ 9.26889e-006 ]
7153 : [ 1.07117e-005 ]
7154 : [ 1.00889e-005 ]
7155 : [ 1.09092e-005 ]
7156 : [ 9.99746e-006 ]
7157 : [ 1.08153e-005 ]
7158 : [ 9.62345e-006 ]
7159 : [ 1.10376e-005 ]
7160 : [ 1.11441e-005 ]
7161 : [ 1.066e-005   ]
7162 : [ 9.73081e-006 ]
7163 : [ 9.35108e-006 ]
7164 : [ 1.06193e-005 ]
7165 : [ 1.04444e-005 ]
7166 : [ 1.09595e-005 ]
7167 : [ 9.46106e-006 ]
7168 : [ 1.00488e-005 ]
7169 : [ 1.00147e-005 ]
7170 : [ 9.24468e-006 ]
7171 : [ 9.74297e-006 ]
7172 : [ 1.01426e-005 ]
7173 : [ 9.22291e-006 ]
7174 : [ 1.00449e-005 ]
7175 : [ 1.08324e-005 ]
7176 : [ 9.18726e-006 ]
7177 : [ 9.34433e-006 ]
7178 : [ 1.02516e-005 ]
7179 : [ 9.792e-006   ]
7180 : [ 1.02357e-005 ]
7181 : [ 1.0049e-005  ]
7182 : [ 1.03549e-005 ]
7183 : [ 1.07718e-005 ]
7184 : [ 9.44074e-006 ]
7185 : [ 1.04271e-005 ]
7186 : [ 9.32673e-006 ]
7187 : [ 1.05739e-005 ]
7188 : [ 1.09949e-005 ]
7189 : [ 1.01571e-005 ]
7190 : [ 1.10796e-005 ]
7191 : [ 1.10185e-005 ]
7192 : [ 9.36876e-006 ]
7193 : [ 9.8549e-006  ]
7194 : [ 1.04645e-005 ]
7195 : [ 1.00167e-005 ]
7196 : [ 1.10718e-005 ]
7197 : [ 9.38829e-006 ]
7198 : [ 9.3556e-006  ]
7199 : [ 1.00686e-005 ]
7200 : [ 9.86776e-006 ]
7201 : [ 9.29339e-006 ]
7202 : [ 1.02785e-005 ]
7203 : [ 9.99102e-006 ]
7204 : [ 1.09137e-005 ]
7205 : [ 1.05638e-005 ]
7206 : [ 1.08362e-005 ]
7207 : [ 1.10151e-005 ]
7208 : [ 1.06417e-005 ]
7209 : [ 9.60226e-006 ]
7210 : [ 9.75979e-006 ]
7211 : [ 1.03958e-005 ]
7212 : [ 9.45633e-006 ]
7213 : [ 1.0782e-005  ]
7214 : [ 9.60192e-006 ]
7215 : [ 9.16584e-006 ]
7216 : [ 9.84612e-006 ]
7217 : [ 9.84559e-006 ]
7218 : [ 1.09986e-005 ]
7219 : [ 9.21811e-006 ]
7220 : [ 1.11346e-005 ]
7221 : [ 9.36188e-006 ]
7222 : [ 9.59833e-006 ]
7223 : [ 9.94088e-006 ]
7224 : [ 1.10842e-005 ]
7225 : [ 1.06842e-005 ]
7226 : [ 9.40955e-006 ]
7227 : [ 1.01726e-005 ]
7228 : [ 9.61475e-006 ]
7229 : [ 9.46914e-006 ]
7230 : [ 1.04027e-005 ]
7231 : [ 9.28879e-006 ]
7232 : [ 1.06367e-005 ]
7233 : [ 1.11361e-005 ]
7234 : [ 1.08924e-005 ]
7235 : [ 9.68688e-006 ]
7236 : [ 1.01636e-005 ]
7237 : [ 9.1466e-006  ]
7238 : [ 9.76556e-006 ]
7239 : [ 1.03702e-005 ]
7240 : [ 1.0396e-005  ]
7241 : [ 1.08944e-005 ]
7242 : [ 1.02817e-005 ]
7243 : [ 9.61218e-006 ]
7244 : [ 1.05681e-005 ]
7245 : [ 1.04951e-005 ]
7246 : [ 1.02272e-005 ]
7247 : [ 9.30578e-006 ]
7248 : [ 1.03748e-005 ]
7249 : [ 9.50498e-006 ]
7250 : [ 1.07197e-005 ]
7251 : [ 1.01785e-005 ]
7252 : [ 9.98559e-006 ]
7253 : [ 1.02081e-005 ]
7254 : [ 1.05824e-005 ]
7255 : [ 1.03554e-005 ]
7256 : [ 1.02871e-005 ]
7257 : [ 1.08184e-005 ]
7258 : [ 1.0085e-005  ]
7259 : [ 1.04885e-005 ]
7260 : [ 9.20878e-006 ]
7261 : [ 1.00791e-005 ]
7262 : [ 1.00579e-005 ]
7263 : [ 9.13704e-006 ]
7264 : [ 1.05899e-005 ]
7265 : [ 9.89934e-006 ]
7266 : [ 1.03061e-005 ]
7267 : [ 9.50129e-006 ]
7268 : [ 1.0649e-005  ]
7269 : [ 9.53377e-006 ]
7270 : [ 9.42169e-006 ]
7271 : [ 9.6535e-006  ]
7272 : [ 1.02122e-005 ]
7273 : [ 1.01586e-005 ]
7274 : [ 9.25424e-006 ]
7275 : [ 9.44216e-006 ]
7276 : [ 1.10851e-005 ]
7277 : [ 1.10784e-005 ]
7278 : [ 9.24259e-006 ]
7279 : [ 9.20786e-006 ]
7280 : [ 1.07026e-005 ]
7281 : [ 1.10376e-005 ]
7282 : [ 9.60304e-006 ]
7283 : [ 9.51098e-006 ]
7284 : [ 1.07403e-005 ]
7285 : [ 1.0893e-005  ]
7286 : [ 9.56188e-006 ]
7287 : [ 9.91959e-006 ]
7288 : [ 1.08319e-005 ]
7289 : [ 1.02178e-005 ]
7290 : [ 9.47811e-006 ]
7291 : [ 1.04471e-005 ]
7292 : [ 1.09195e-005 ]
7293 : [ 9.97501e-006 ]
7294 : [ 1.06583e-005 ]
7295 : [ 1.05041e-005 ]
7296 : [ 1.09305e-005 ]
7297 : [ 1.066e-005   ]
7298 : [ 1.08367e-005 ]
7299 : [ 9.21776e-006 ]
7300 : [ 9.31241e-006 ]
7301 : [ 9.5482e-006  ]
7302 : [ 1.02553e-005 ]
7303 : [ 9.41131e-006 ]
7304 : [ 9.67145e-006 ]
7305 : [ 1.03103e-005 ]
7306 : [ 1.02074e-005 ]
7307 : [ 1.03299e-005 ]
7308 : [ 1.03093e-005 ]
7309 : [ 9.75048e-006 ]
7310 : [ 1.0612e-005  ]
7311 : [ 1.10703e-005 ]
7312 : [ 1.06699e-005 ]
7313 : [ 9.15633e-006 ]
7314 : [ 1.07434e-005 ]
7315 : [ 9.27041e-006 ]
7316 : [ 1.08691e-005 ]
7317 : [ 9.1969e-006  ]
7318 : [ 1.09175e-005 ]
7319 : [ 1.08725e-005 ]
7320 : [ 1.10394e-005 ]
7321 : [ 1.08646e-005 ]
7322 : [ 1.07516e-005 ]
7323 : [ 9.83808e-006 ]
7324 : [ 9.74432e-006 ]
7325 : [ 9.83352e-006 ]
7326 : [ 1.04771e-005 ]
7327 : [ 1.04666e-005 ]
7328 : [ 9.59921e-006 ]
7329 : [ 9.42466e-006 ]
7330 : [ 9.59335e-006 ]
7331 : [ 1.02941e-005 ]
7332 : [ 1.10719e-005 ]
7333 : [ 1.09725e-005 ]
7334 : [ 9.87412e-006 ]
7335 : [ 1.00356e-005 ]
7336 : [ 1.09773e-005 ]
7337 : [ 9.96384e-006 ]
7338 : [ 1.04293e-005 ]
7339 : [ 9.27554e-006 ]
7340 : [ 1.04234e-005 ]
7341 : [ 9.17649e-006 ]
7342 : [ 1.0835e-005  ]
7343 : [ 1.03467e-005 ]
7344 : [ 1.06543e-005 ]
7345 : [ 1.00198e-005 ]
7346 : [ 9.56274e-006 ]
7347 : [ 1.06694e-005 ]
7348 : [ 1.04885e-005 ]
7349 : [ 9.20871e-006 ]
7350 : [ 1.0617e-005  ]
7351 : [ 1.11511e-005 ]
7352 : [ 1.01111e-005 ]
7353 : [ 1.11538e-005 ]
7354 : [ 1.07232e-005 ]
7355 : [ 1.06925e-005 ]
7356 : [ 9.76869e-006 ]
7357 : [ 1.01084e-005 ]
7358 : [ 1.03743e-005 ]
7359 : [ 9.77144e-006 ]
7360 : [ 9.18123e-006 ]
7361 : [ 9.82144e-006 ]
7362 : [ 1.0651e-005  ]
7363 : [ 1.02761e-005 ]
7364 : [ 1.1055e-005  ]
7365 : [ 1.08979e-005 ]
7366 : [ 1.04323e-005 ]
7367 : [ 1.09844e-005 ]
7368 : [ 1.00459e-005 ]
7369 : [ 9.21915e-006 ]
7370 : [ 1.00606e-005 ]
7371 : [ 1.10246e-005 ]
7372 : [ 9.6145e-006  ]
7373 : [ 1.09659e-005 ]
7374 : [ 1.00233e-005 ]
7375 : [ 9.91599e-006 ]
7376 : [ 1.09485e-005 ]
7377 : [ 9.23701e-006 ]
7378 : [ 1.10212e-005 ]
7379 : [ 1.10562e-005 ]
7380 : [ 1.08263e-005 ]
7381 : [ 9.51064e-006 ]
7382 : [ 1.06779e-005 ]
7383 : [ 1.07121e-005 ]
7384 : [ 9.35388e-006 ]
7385 : [ 1.02497e-005 ]
7386 : [ 9.48244e-006 ]
7387 : [ 1.06234e-005 ]
7388 : [ 1.01755e-005 ]
7389 : [ 1.10361e-005 ]
7390 : [ 1.00693e-005 ]
7391 : [ 1.08255e-005 ]
7392 : [ 9.13599e-006 ]
7393 : [ 1.09998e-005 ]
7394 : [ 1.02209e-005 ]
7395 : [ 1.05613e-005 ]
7396 : [ 1.05593e-005 ]
7397 : [ 1.03418e-005 ]
7398 : [ 1.01386e-005 ]
7399 : [ 1.08393e-005 ]
7400 : [ 1.10915e-005 ]
7401 : [ 9.8317e-006  ]
7402 : [ 1.07865e-005 ]
7403 : [ 1.0834e-005  ]
7404 : [ 1.03829e-005 ]
7405 : [ 1.11082e-005 ]
7406 : [ 1.0214e-005  ]
7407 : [ 1.00694e-005 ]
7408 : [ 1.01072e-005 ]
7409 : [ 9.24265e-006 ]
7410 : [ 1.03249e-005 ]
7411 : [ 1.06843e-005 ]
7412 : [ 1.05275e-005 ]
7413 : [ 9.53671e-006 ]
7414 : [ 9.69293e-006 ]
7415 : [ 9.92509e-006 ]
7416 : [ 1.05834e-005 ]
7417 : [ 9.95164e-006 ]
7418 : [ 1.07981e-005 ]
7419 : [ 9.72053e-006 ]
7420 : [ 1.09517e-005 ]
7421 : [ 9.30975e-006 ]
7422 : [ 9.86817e-006 ]
7423 : [ 1.0306e-005  ]
7424 : [ 1.01382e-005 ]
7425 : [ 9.61943e-006 ]
7426 : [ 1.08139e-005 ]
7427 : [ 1.00285e-005 ]
7428 : [ 9.59156e-006 ]
7429 : [ 9.45129e-006 ]
7430 : [ 9.16028e-006 ]
7431 : [ 1.04928e-005 ]
7432 : [ 1.01576e-005 ]
7433 : [ 1.0999e-005  ]
7434 : [ 9.46831e-006 ]
7435 : [ 1.02891e-005 ]
7436 : [ 1.10927e-005 ]
7437 : [ 1.07669e-005 ]
7438 : [ 1.09863e-005 ]
7439 : [ 1.1009e-005  ]
7440 : [ 9.23297e-006 ]
7441 : [ 1.07306e-005 ]
7442 : [ 9.74764e-006 ]
7443 : [ 1.11436e-005 ]
7444 : [ 1.00892e-005 ]
7445 : [ 1.00465e-005 ]
7446 : [ 9.17416e-006 ]
7447 : [ 9.57663e-006 ]
7448 : [ 1.09689e-005 ]
7449 : [ 1.0875e-005  ]
7450 : [ 1.04828e-005 ]
7451 : [ 1.09342e-005 ]
7452 : [ 9.5755e-006  ]
7453 : [ 1.01474e-005 ]
7454 : [ 9.45253e-006 ]
7455 : [ 1.02073e-005 ]
7456 : [ 1.09175e-005 ]
7457 : [ 1.1015e-005  ]
7458 : [ 1.01635e-005 ]
7459 : [ 1.09776e-005 ]
7460 : [ 9.48336e-006 ]
7461 : [ 1.10688e-005 ]
7462 : [ 1.04699e-005 ]
7463 : [ 1.00162e-005 ]
7464 : [ 1.0372e-005  ]
7465 : [ 9.45518e-006 ]
7466 : [ 1.10285e-005 ]
7467 : [ 1.003e-005   ]
7468 : [ 1.07822e-005 ]
7469 : [ 9.53311e-006 ]
7470 : [ 9.15971e-006 ]
7471 : [ 9.84484e-006 ]
7472 : [ 1.01606e-005 ]
7473 : [ 9.20499e-006 ]
7474 : [ 9.72163e-006 ]
7475 : [ 1.0316e-005  ]
7476 : [ 1.08627e-005 ]
7477 : [ 9.98812e-006 ]
7478 : [ 9.30223e-006 ]
7479 : [ 1.07131e-005 ]
7480 : [ 9.25274e-006 ]
7481 : [ 9.25888e-006 ]
7482 : [ 9.90948e-006 ]
7483 : [ 9.16246e-006 ]
7484 : [ 9.75033e-006 ]
7485 : [ 1.01294e-005 ]
7486 : [ 1.07773e-005 ]
7487 : [ 9.67569e-006 ]
7488 : [ 1.08795e-005 ]
7489 : [ 9.85089e-006 ]
7490 : [ 1.07363e-005 ]
7491 : [ 9.83307e-006 ]
7492 : [ 1.07186e-005 ]
7493 : [ 9.44958e-006 ]
7494 : [ 9.88363e-006 ]
7495 : [ 9.9459e-006  ]
7496 : [ 9.21582e-006 ]
7497 : [ 9.79358e-006 ]
7498 : [ 1.04269e-005 ]
7499 : [ 9.71461e-006 ]
7500 : [ 1.04611e-005 ]
7501 : [ 1.08746e-005 ]
7502 : [ 1.06747e-005 ]
7503 : [ 1.08097e-005 ]
7504 : [ 1.02259e-005 ]
7505 : [ 9.47909e-006 ]
7506 : [ 9.1429e-006  ]
7507 : [ 9.72473e-006 ]
7508 : [ 1.03101e-005 ]
7509 : [ 9.34819e-006 ]
7510 : [ 9.50906e-006 ]
7511 : [ 1.10915e-005 ]
7512 : [ 9.55322e-006 ]
7513 : [ 1.09202e-005 ]
7514 : [ 1.03224e-005 ]
7515 : [ 9.46284e-006 ]
7516 : [ 9.14365e-006 ]
7517 : [ 1.02055e-005 ]
7518 : [ 1.10887e-005 ]
7519 : [ 9.34869e-006 ]
7520 : [ 9.40108e-006 ]
7521 : [ 1.04451e-005 ]
7522 : [ 1.06294e-005 ]
7523 : [ 9.72751e-006 ]
7524 : [ 9.78899e-006 ]
7525 : [ 9.92718e-006 ]
7526 : [ 9.80529e-006 ]
7527 : [ 1.10763e-005 ]
7528 : [ 9.60142e-006 ]
7529 : [ 9.37579e-006 ]
7530 : [ 1.04044e-005 ]
7531 : [ 9.23079e-006 ]
7532 : [ 9.31108e-006 ]
7533 : [ 9.67214e-006 ]
7534 : [ 1.03622e-005 ]
7535 : [ 1.07038e-005 ]
7536 : [ 9.49642e-006 ]
7537 : [ 1.09682e-005 ]
7538 : [ 1.02661e-005 ]
7539 : [ 1.0705e-005  ]
7540 : [ 9.50917e-006 ]
7541 : [ 9.40488e-006 ]
7542 : [ 1.10673e-005 ]
7543 : [ 1.01037e-005 ]
7544 : [ 9.48149e-006 ]
7545 : [ 9.57354e-006 ]
7546 : [ 9.99792e-006 ]
7547 : [ 1.01558e-005 ]
7548 : [ 1.09166e-005 ]
7549 : [ 1.06761e-005 ]
7550 : [ 1.1029e-005  ]
7551 : [ 1.05023e-005 ]
7552 : [ 1.00178e-005 ]
7553 : [ 1.04728e-005 ]
7554 : [ 9.96293e-006 ]
7555 : [ 9.69766e-006 ]
7556 : [ 1.01518e-005 ]
7557 : [ 1.0383e-005  ]
7558 : [ 9.44574e-006 ]
7559 : [ 9.37634e-006 ]
7560 : [ 1.04294e-005 ]
7561 : [ 1.05549e-005 ]
7562 : [ 1.0969e-005  ]
7563 : [ 1.06498e-005 ]
7564 : [ 9.47854e-006 ]
7565 : [ 1.03614e-005 ]
7566 : [ 9.18464e-006 ]
7567 : [ 1.0131e-005  ]
7568 : [ 1.07188e-005 ]
7569 : [ 1.0067e-005  ]
7570 : [ 1.05855e-005 ]
7571 : [ 1.02141e-005 ]
7572 : [ 1.04913e-005 ]
7573 : [ 1.07701e-005 ]
7574 : [ 1.05427e-005 ]
7575 : [ 1.00409e-005 ]
7576 : [ 1.00396e-005 ]
7577 : [ 1.00754e-005 ]
7578 : [ 1.05615e-005 ]
7579 : [ 9.49852e-006 ]
7580 : [ 1.02151e-005 ]
7581 : [ 1.09588e-005 ]
7582 : [ 9.33248e-006 ]
7583 : [ 9.57415e-006 ]
7584 : [ 9.45851e-006 ]
7585 : [ 1.06493e-005 ]
7586 : [ 1.08805e-005 ]
7587 : [ 1.03546e-005 ]
7588 : [ 1.05756e-005 ]
7589 : [ 1.06251e-005 ]
7590 : [ 1.0316e-005  ]
7591 : [ 1.00734e-005 ]
7592 : [ 1.08834e-005 ]
7593 : [ 9.80052e-006 ]
7594 : [ 1.11387e-005 ]
7595 : [ 1.06302e-005 ]
7596 : [ 9.46646e-006 ]
7597 : [ 9.8794e-006  ]
7598 : [ 1.01404e-005 ]
7599 : [ 1.02238e-005 ]
7600 : [ 1.09718e-005 ]
7601 : [ 1.07143e-005 ]
7602 : [ 1.00135e-005 ]
7603 : [ 1.06229e-005 ]
7604 : [ 9.24415e-006 ]
7605 : [ 1.00923e-005 ]
7606 : [ 9.42256e-006 ]
7607 : [ 1.04296e-005 ]
7608 : [ 1.06701e-005 ]
7609 : [ 1.06108e-005 ]
7610 : [ 9.92006e-006 ]
7611 : [ 1.05503e-005 ]
7612 : [ 1.1152e-005  ]
7613 : [ 1.11296e-005 ]
7614 : [ 1.03217e-005 ]
7615 : [ 1.08292e-005 ]
7616 : [ 1.07814e-005 ]
7617 : [ 9.66535e-006 ]
7618 : [ 1.04965e-005 ]
7619 : [ 1.05964e-005 ]
7620 : [ 1.00221e-005 ]
7621 : [ 1.02673e-005 ]
7622 : [ 1.04023e-005 ]
7623 : [ 1.04091e-005 ]
7624 : [ 9.2387e-006  ]
7625 : [ 1.10555e-005 ]
7626 : [ 9.15636e-006 ]
7627 : [ 1.02105e-005 ]
7628 : [ 1.08872e-005 ]
7629 : [ 1.08495e-005 ]
7630 : [ 9.45161e-006 ]
7631 : [ 1.09643e-005 ]
7632 : [ 9.18841e-006 ]
7633 : [ 1.04205e-005 ]
7634 : [ 1.06388e-005 ]
7635 : [ 1.046e-005   ]
7636 : [ 9.41794e-006 ]
7637 : [ 9.39079e-006 ]
7638 : [ 9.96116e-006 ]
7639 : [ 1.05059e-005 ]
7640 : [ 9.43446e-006 ]
7641 : [ 9.55124e-006 ]
7642 : [ 9.97833e-006 ]
7643 : [ 1.05473e-005 ]
7644 : [ 1.10654e-005 ]
7645 : [ 9.62971e-006 ]
7646 : [ 9.87887e-006 ]
7647 : [ 1.11315e-005 ]
7648 : [ 1.06635e-005 ]
7649 : [ 1.10748e-005 ]
7650 : [ 1.10487e-005 ]
7651 : [ 1.06036e-005 ]
7652 : [ 1.10971e-005 ]
7653 : [ 9.6837e-006  ]
7654 : [ 9.46808e-006 ]
7655 : [ 1.10325e-005 ]
7656 : [ 1.10257e-005 ]
7657 : [ 9.88646e-006 ]
7658 : [ 9.39994e-006 ]
7659 : [ 9.23736e-006 ]
7660 : [ 1.07685e-005 ]
7661 : [ 1.0587e-005  ]
7662 : [ 9.17413e-006 ]
7663 : [ 9.75412e-006 ]
7664 : [ 9.38569e-006 ]
7665 : [ 1.10086e-005 ]
7666 : [ 1.08251e-005 ]
7667 : [ 1.08857e-005 ]
7668 : [ 1.09883e-005 ]
7669 : [ 1.00656e-005 ]
7670 : [ 1.04469e-005 ]
7671 : [ 9.76305e-006 ]
7672 : [ 9.60757e-006 ]
7673 : [ 1.05246e-005 ]
7674 : [ 1.05071e-005 ]
7675 : [ 9.35731e-006 ]
7676 : [ 1.07499e-005 ]
7677 : [ 9.38577e-006 ]
7678 : [ 1.05929e-005 ]
7679 : [ 1.0885e-005  ]
7680 : [ 9.41523e-006 ]
7681 : [ 9.15458e-006 ]
7682 : [ 1.08788e-005 ]
7683 : [ 9.31012e-006 ]
7684 : [ 9.44957e-006 ]
7685 : [ 9.72171e-006 ]
7686 : [ 1.04006e-005 ]
7687 : [ 1.06967e-005 ]
7688 : [ 1.02514e-005 ]
7689 : [ 1.09674e-005 ]
7690 : [ 9.20602e-006 ]
7691 : [ 1.04431e-005 ]
7692 : [ 9.34219e-006 ]
7693 : [ 9.71488e-006 ]
7694 : [ 1.05131e-005 ]
7695 : [ 9.7356e-006  ]
7696 : [ 9.46998e-006 ]
7697 : [ 9.26203e-006 ]
7698 : [ 1.11063e-005 ]
7699 : [ 9.69927e-006 ]
7700 : [ 1.11349e-005 ]
7701 : [ 1.05131e-005 ]
7702 : [ 9.45536e-006 ]
7703 : [ 1.07127e-005 ]
7704 : [ 1.06964e-005 ]
7705 : [ 1.07158e-005 ]
7706 : [ 1.05574e-005 ]
7707 : [ 1.01728e-005 ]
7708 : [ 1.0563e-005  ]
7709 : [ 1.05078e-005 ]
7710 : [ 9.92859e-006 ]
7711 : [ 1.08554e-005 ]
7712 : [ 9.4162e-006  ]
7713 : [ 9.30292e-006 ]
7714 : [ 9.29614e-006 ]
7715 : [ 1.0914e-005  ]
7716 : [ 1.0193e-005  ]
7717 : [ 1.00578e-005 ]
7718 : [ 9.22499e-006 ]
7719 : [ 9.29231e-006 ]
7720 : [ 1.09194e-005 ]
7721 : [ 1.021e-005   ]
7722 : [ 9.60632e-006 ]
7723 : [ 1.10044e-005 ]
7724 : [ 9.51183e-006 ]
7725 : [ 9.67195e-006 ]
7726 : [ 9.5052e-006  ]
7727 : [ 1.07913e-005 ]
7728 : [ 1.01147e-005 ]
7729 : [ 1.02651e-005 ]
7730 : [ 1.1068e-005  ]
7731 : [ 1.02957e-005 ]
7732 : [ 1.03286e-005 ]
7733 : [ 1.06368e-005 ]
7734 : [ 1.01394e-005 ]
7735 : [ 9.74953e-006 ]
7736 : [ 1.09406e-005 ]
7737 : [ 9.45366e-006 ]
7738 : [ 1.00843e-005 ]
7739 : [ 9.6849e-006  ]
7740 : [ 1.05791e-005 ]
7741 : [ 1.07294e-005 ]
7742 : [ 1.03985e-005 ]
7743 : [ 9.58962e-006 ]
7744 : [ 1.06092e-005 ]
7745 : [ 9.26163e-006 ]
7746 : [ 1.0446e-005  ]
7747 : [ 9.75705e-006 ]
7748 : [ 1.05254e-005 ]
7749 : [ 1.03982e-005 ]
7750 : [ 1.02218e-005 ]
7751 : [ 9.77845e-006 ]
7752 : [ 9.50769e-006 ]
7753 : [ 1.02001e-005 ]
7754 : [ 1.03904e-005 ]
7755 : [ 9.86861e-006 ]
7756 : [ 9.71014e-006 ]
7757 : [ 9.4723e-006  ]
7758 : [ 9.71283e-006 ]
7759 : [ 9.25596e-006 ]
7760 : [ 9.16915e-006 ]
7761 : [ 1.0336e-005  ]
7762 : [ 9.85619e-006 ]
7763 : [ 1.03493e-005 ]
7764 : [ 1.08189e-005 ]
7765 : [ 9.88776e-006 ]
7766 : [ 9.15991e-006 ]
7767 : [ 9.13819e-006 ]
7768 : [ 9.73862e-006 ]
7769 : [ 1.04198e-005 ]
7770 : [ 9.43254e-006 ]
7771 : [ 9.31338e-006 ]
7772 : [ 1.09771e-005 ]
7773 : [ 1.01869e-005 ]
7774 : [ 9.57142e-006 ]
7775 : [ 1.07282e-005 ]
7776 : [ 9.79622e-006 ]
7777 : [ 1.02884e-005 ]
7778 : [ 9.89697e-006 ]
7779 : [ 1.00962e-005 ]
7780 : [ 1.10372e-005 ]
7781 : [ 9.53159e-006 ]
7782 : [ 9.39979e-006 ]
7783 : [ 1.06759e-005 ]
7784 : [ 1.07376e-005 ]
7785 : [ 1.07316e-005 ]
7786 : [ 1.02703e-005 ]
7787 : [ 1.01364e-005 ]
7788 : [ 9.67862e-006 ]
7789 : [ 1.05723e-005 ]
7790 : [ 1.02028e-005 ]
7791 : [ 1.03779e-005 ]
7792 : [ 1.05746e-005 ]
7793 : [ 1.02458e-005 ]
7794 : [ 1.04257e-005 ]
7795 : [ 9.71541e-006 ]
7796 : [ 1.01765e-005 ]
7797 : [ 9.4109e-006  ]
7798 : [ 1.10036e-005 ]
7799 : [ 1.06189e-005 ]
7800 : [ 1.0738e-005  ]
7801 : [ 9.86988e-006 ]
7802 : [ 1.0485e-005  ]
7803 : [ 9.42344e-006 ]
7804 : [ 1.101e-005   ]
7805 : [ 1.05013e-005 ]
7806 : [ 9.61429e-006 ]
7807 : [ 1.08225e-005 ]
7808 : [ 1.03968e-005 ]
7809 : [ 9.62384e-006 ]
7810 : [ 9.24061e-006 ]
7811 : [ 9.36505e-006 ]
7812 : [ 9.68551e-006 ]
7813 : [ 1.08759e-005 ]
7814 : [ 9.86537e-006 ]
7815 : [ 1.00826e-005 ]
7816 : [ 1.03877e-005 ]
7817 : [ 9.36429e-006 ]
7818 : [ 1.02484e-005 ]
7819 : [ 9.91696e-006 ]
7820 : [ 1.04539e-005 ]
7821 : [ 9.77212e-006 ]
7822 : [ 9.41584e-006 ]
7823 : [ 9.48413e-006 ]
7824 : [ 9.87027e-006 ]
7825 : [ 1.04934e-005 ]
7826 : [ 1.07365e-005 ]
7827 : [ 1.02062e-005 ]
7828 : [ 1.02926e-005 ]
7829 : [ 1.09784e-005 ]
7830 : [ 1.02969e-005 ]
7831 : [ 9.58658e-006 ]
7832 : [ 9.86304e-006 ]
7833 : [ 1.03666e-005 ]
7834 : [ 1.01491e-005 ]
7835 : [ 1.05143e-005 ]
7836 : [ 1.02932e-005 ]
7837 : [ 1.10461e-005 ]
7838 : [ 9.85749e-006 ]
7839 : [ 1.03045e-005 ]
7840 : [ 1.00927e-005 ]
7841 : [ 9.63723e-006 ]
7842 : [ 9.59861e-006 ]
7843 : [ 9.64066e-006 ]
7844 : [ 1.07925e-005 ]
7845 : [ 9.95104e-006 ]
7846 : [ 9.97723e-006 ]
7847 : [ 9.62381e-006 ]
7848 : [ 1.04999e-005 ]
7849 : [ 9.70607e-006 ]
7850 : [ 1.07969e-005 ]
7851 : [ 9.34621e-006 ]
7852 : [ 1.07252e-005 ]
7853 : [ 1.02616e-005 ]
7854 : [ 9.17334e-006 ]
7855 : [ 9.68051e-006 ]
7856 : [ 9.65096e-006 ]
7857 : [ 9.54414e-006 ]
7858 : [ 1.03741e-005 ]
7859 : [ 1.05717e-005 ]
7860 : [ 1.01559e-005 ]
7861 : [ 1.08365e-005 ]
7862 : [ 1.01608e-005 ]
7863 : [ 9.69523e-006 ]
7864 : [ 1.04153e-005 ]
7865 : [ 1.09568e-005 ]
7866 : [ 1.08252e-005 ]
7867 : [ 1.03079e-005 ]
7868 : [ 1.03461e-005 ]
7869 : [ 9.75626e-006 ]
7870 : [ 1.039e-005   ]
7871 : [ 9.18014e-006 ]
7872 : [ 9.18852e-006 ]
7873 : [ 9.23957e-006 ]
7874 : [ 9.8394e-006  ]
7875 : [ 1.00304e-005 ]
7876 : [ 9.43527e-006 ]
7877 : [ 9.56111e-006 ]
7878 : [ 9.63129e-006 ]
7879 : [ 9.7116e-006  ]
7880 : [ 1.09972e-005 ]
7881 : [ 9.53372e-006 ]
7882 : [ 1.0139e-005  ]
7883 : [ 9.62421e-006 ]
7884 : [ 1.01239e-005 ]
7885 : [ 9.76845e-006 ]
7886 : [ 1.06004e-005 ]
7887 : [ 1.11222e-005 ]
7888 : [ 1.08118e-005 ]
7889 : [ 1.04196e-005 ]
7890 : [ 1.05982e-005 ]
7891 : [ 1.05734e-005 ]
7892 : [ 1.03775e-005 ]
7893 : [ 9.5227e-006  ]
7894 : [ 1.07046e-005 ]
7895 : [ 9.51685e-006 ]
7896 : [ 1.09555e-005 ]
7897 : [ 9.5937e-006  ]
7898 : [ 1.04729e-005 ]
7899 : [ 9.48813e-006 ]
7900 : [ 1.00406e-005 ]
7901 : [ 9.99168e-006 ]
7902 : [ 1.09199e-005 ]
7903 : [ 9.68826e-006 ]
7904 : [ 1.00623e-005 ]
7905 : [ 9.1531e-006  ]
7906 : [ 9.71956e-006 ]
7907 : [ 1.02283e-005 ]
7908 : [ 1.06383e-005 ]
7909 : [ 1.01945e-005 ]
7910 : [ 9.40131e-006 ]
7911 : [ 1.03016e-005 ]
7912 : [ 9.37154e-006 ]
7913 : [ 9.91515e-006 ]
7914 : [ 1.01029e-005 ]
7915 : [ 1.03851e-005 ]
7916 : [ 1.04117e-005 ]
7917 : [ 9.37977e-006 ]
7918 : [ 1.07414e-005 ]
7919 : [ 1.00165e-005 ]
7920 : [ 1.06147e-005 ]
7921 : [ 9.56287e-006 ]
7922 : [ 1.01794e-005 ]
7923 : [ 9.84836e-006 ]
7924 : [ 1.10613e-005 ]
7925 : [ 9.29275e-006 ]
7926 : [ 9.36918e-006 ]
7927 : [ 1.11419e-005 ]
7928 : [ 9.52976e-006 ]
7929 : [ 9.30728e-006 ]
7930 : [ 9.99158e-006 ]
7931 : [ 1.06084e-005 ]
7932 : [ 9.73252e-006 ]
7933 : [ 1.02598e-005 ]
7934 : [ 9.59596e-006 ]
7935 : [ 1.09662e-005 ]
7936 : [ 1.10462e-005 ]
7937 : [ 1.06297e-005 ]
7938 : [ 9.73491e-006 ]
7939 : [ 1.02958e-005 ]
7940 : [ 1.11083e-005 ]
7941 : [ 1.08704e-005 ]
7942 : [ 1.07058e-005 ]
7943 : [ 9.55453e-006 ]
7944 : [ 1.10631e-005 ]
7945 : [ 1.10244e-005 ]
7946 : [ 9.81848e-006 ]
7947 : [ 1.06399e-005 ]
7948 : [ 1.00581e-005 ]
7949 : [ 1.04109e-005 ]
7950 : [ 1.014e-005   ]
7951 : [ 1.10664e-005 ]
7952 : [ 1.0529e-005  ]
7953 : [ 9.61255e-006 ]
7954 : [ 1.05599e-005 ]
7955 : [ 1.10297e-005 ]
7956 : [ 9.74436e-006 ]
7957 : [ 1.11085e-005 ]
7958 : [ 1.04624e-005 ]
7959 : [ 1.07865e-005 ]
7960 : [ 9.23505e-006 ]
7961 : [ 9.43129e-006 ]
7962 : [ 1.00122e-005 ]
7963 : [ 9.966e-006   ]
7964 : [ 1.10894e-005 ]
7965 : [ 9.70131e-006 ]
7966 : [ 9.86323e-006 ]
7967 : [ 1.00518e-005 ]
7968 : [ 9.79193e-006 ]
7969 : [ 9.16992e-006 ]
7970 : [ 9.52636e-006 ]
7971 : [ 9.59222e-006 ]
7972 : [ 9.62981e-006 ]
7973 : [ 9.45965e-006 ]
7974 : [ 1.10835e-005 ]
7975 : [ 1.03959e-005 ]
7976 : [ 9.24877e-006 ]
7977 : [ 1.03818e-005 ]
7978 : [ 9.53571e-006 ]
7979 : [ 9.3207e-006  ]
7980 : [ 9.43498e-006 ]
7981 : [ 1.0195e-005  ]
7982 : [ 9.82532e-006 ]
7983 : [ 1.06893e-005 ]
7984 : [ 9.55771e-006 ]
7985 : [ 9.26669e-006 ]
7986 : [ 9.93886e-006 ]
7987 : [ 1.08322e-005 ]
7988 : [ 1.08987e-005 ]
7989 : [ 9.67204e-006 ]
7990 : [ 1.09285e-005 ]
7991 : [ 1.0264e-005  ]
7992 : [ 9.84564e-006 ]
7993 : [ 9.1825e-006  ]
7994 : [ 1.03756e-005 ]
7995 : [ 9.23389e-006 ]
7996 : [ 1.04426e-005 ]
7997 : [ 9.31862e-006 ]
7998 : [ 1.05768e-005 ]
7999 : [ 9.98719e-006 ]
8000 : [ 9.42036e-006 ]
8001 : [ 9.71475e-006 ]
8002 : [ 1.04199e-005 ]
8003 : [ 9.80012e-006 ]
8004 : [ 1.03082e-005 ]
8005 : [ 9.48403e-006 ]
8006 : [ 1.08757e-005 ]
8007 : [ 1.0756e-005  ]
8008 : [ 1.09261e-005 ]
8009 : [ 1.08606e-005 ]
8010 : [ 9.90165e-006 ]
8011 : [ 1.07331e-005 ]
8012 : [ 1.08358e-005 ]
8013 : [ 1.00015e-005 ]
8014 : [ 1.05835e-005 ]
8015 : [ 1.06095e-005 ]
8016 : [ 1.0919e-005  ]
8017 : [ 1.0763e-005  ]
8018 : [ 9.26579e-006 ]
8019 : [ 9.77406e-006 ]
8020 : [ 9.68092e-006 ]
8021 : [ 1.031e-005   ]
8022 : [ 1.02657e-005 ]
8023 : [ 9.21374e-006 ]
8024 : [ 9.43596e-006 ]
8025 : [ 1.05186e-005 ]
8026 : [ 1.08571e-005 ]
8027 : [ 9.16217e-006 ]
8028 : [ 1.07307e-005 ]
8029 : [ 1.0101e-005  ]
8030 : [ 9.58018e-006 ]
8031 : [ 9.20029e-006 ]
8032 : [ 1.01087e-005 ]
8033 : [ 9.59244e-006 ]
8034 : [ 9.93171e-006 ]
8035 : [ 9.37438e-006 ]
8036 : [ 9.60616e-006 ]
8037 : [ 1.01946e-005 ]
8038 : [ 1.10856e-005 ]
8039 : [ 9.77955e-006 ]
8040 : [ 9.14103e-006 ]
8041 : [ 9.37484e-006 ]
8042 : [ 9.14061e-006 ]
8043 : [ 1.02121e-005 ]
8044 : [ 1.00076e-005 ]
8045 : [ 9.52582e-006 ]
8046 : [ 1.07312e-005 ]
8047 : [ 9.33677e-006 ]
8048 : [ 1.01388e-005 ]
8049 : [ 9.92822e-006 ]
8050 : [ 1.05808e-005 ]
8051 : [ 9.34177e-006 ]
8052 : [ 1.06693e-005 ]
8053 : [ 9.36324e-006 ]
8054 : [ 9.74014e-006 ]
8055 : [ 1.0437e-005  ]
8056 : [ 9.45147e-006 ]
8057 : [ 9.42924e-006 ]
8058 : [ 9.35328e-006 ]
8059 : [ 9.60832e-006 ]
8060 : [ 1.07703e-005 ]
8061 : [ 9.35637e-006 ]
8062 : [ 1.06507e-005 ]
8063 : [ 1.10533e-005 ]
8064 : [ 9.77487e-006 ]
8065 : [ 9.59154e-006 ]
8066 : [ 1.08964e-005 ]
8067 : [ 1.09587e-005 ]
8068 : [ 9.76905e-006 ]
8069 : [ 1.03063e-005 ]
8070 : [ 1.036e-005   ]
8071 : [ 9.19215e-006 ]
8072 : [ 1.0873e-005  ]
8073 : [ 9.71947e-006 ]
8074 : [ 9.90864e-006 ]
8075 : [ 1.04865e-005 ]
8076 : [ 9.80578e-006 ]
8077 : [ 9.46285e-006 ]
8078 : [ 9.47594e-006 ]
8079 : [ 9.17519e-006 ]
8080 : [ 1.01135e-005 ]
8081 : [ 9.53587e-006 ]
8082 : [ 9.82405e-006 ]
8083 : [ 9.94605e-006 ]
8084 : [ 1.11264e-005 ]
8085 : [ 9.92586e-006 ]
8086 : [ 1.01466e-005 ]
8087 : [ 9.89902e-006 ]
8088 : [ 9.47364e-006 ]
8089 : [ 1.01222e-005 ]
8090 : [ 9.90826e-006 ]
8091 : [ 9.76765e-006 ]
8092 : [ 1.04759e-005 ]
8093 : [ 1.0993e-005  ]
8094 : [ 1.08509e-005 ]
8095 : [ 1.05966e-005 ]
8096 : [ 9.58652e-006 ]
8097 : [ 1.01414e-005 ]
8098 : [ 1.00015e-005 ]
8099 : [ 9.30401e-006 ]
8100 : [ 1.09532e-005 ]
8101 : [ 1.04317e-005 ]
8102 : [ 1.0343e-005  ]
8103 : [ 1.0663e-005  ]
8104 : [ 9.51663e-006 ]
8105 : [ 9.24584e-006 ]
8106 : [ 1.08793e-005 ]
8107 : [ 9.93338e-006 ]
8108 : [ 1.1125e-005  ]
8109 : [ 1.08542e-005 ]
8110 : [ 9.71175e-006 ]
8111 : [ 9.44069e-006 ]
8112 : [ 1.08041e-005 ]
8113 : [ 1.09729e-005 ]
8114 : [ 1.04245e-005 ]
8115 : [ 1.07344e-005 ]
8116 : [ 9.54207e-006 ]
8117 : [ 9.36172e-006 ]
8118 : [ 9.15775e-006 ]
8119 : [ 9.7278e-006  ]
8120 : [ 1.06506e-005 ]
8121 : [ 1.06786e-005 ]
8122 : [ 1.10354e-005 ]
8123 : [ 1.00152e-005 ]
8124 : [ 1.06814e-005 ]
8125 : [ 9.44309e-006 ]
8126 : [ 9.89444e-006 ]
8127 : [ 1.07188e-005 ]
8128 : [ 1.04237e-005 ]
8129 : [ 9.38093e-006 ]
8130 : [ 9.46e-006    ]
8131 : [ 9.4752e-006  ]
8132 : [ 1.00114e-005 ]
8133 : [ 1.0601e-005  ]
8134 : [ 1.09726e-005 ]
8135 : [ 1.09467e-005 ]
8136 : [ 9.75208e-006 ]
8137 : [ 1.04494e-005 ]
8138 : [ 9.42449e-006 ]
8139 : [ 1.04848e-005 ]
8140 : [ 9.8759e-006  ]
8141 : [ 9.36178e-006 ]
8142 : [ 1.10303e-005 ]
8143 : [ 1.11313e-005 ]
8144 : [ 1.05823e-005 ]
8145 : [ 9.6901e-006  ]
8146 : [ 9.21277e-006 ]
8147 : [ 9.53756e-006 ]
8148 : [ 9.58414e-006 ]
8149 : [ 1.03254e-005 ]
8150 : [ 9.15278e-006 ]
8151 : [ 9.448e-006   ]
8152 : [ 1.0495e-005  ]
8153 : [ 9.43852e-006 ]
8154 : [ 1.05945e-005 ]
8155 : [ 1.10201e-005 ]
8156 : [ 9.78414e-006 ]
8157 : [ 1.03201e-005 ]
8158 : [ 1.02143e-005 ]
8159 : [ 9.93363e-006 ]
8160 : [ 9.83601e-006 ]
8161 : [ 1.0296e-005  ]
8162 : [ 1.00519e-005 ]
8163 : [ 1.03581e-005 ]
8164 : [ 1.11254e-005 ]
8165 : [ 1.10804e-005 ]
8166 : [ 1.02495e-005 ]
8167 : [ 1.05065e-005 ]
8168 : [ 9.78775e-006 ]
8169 : [ 1.10648e-005 ]
8170 : [ 1.07741e-005 ]
8171 : [ 1.01495e-005 ]
8172 : [ 9.90148e-006 ]
8173 : [ 1.07165e-005 ]
8174 : [ 9.26315e-006 ]
8175 : [ 1.0946e-005  ]
8176 : [ 1.05522e-005 ]
8177 : [ 9.14986e-006 ]
8178 : [ 9.43915e-006 ]
8179 : [ 9.90521e-006 ]
8180 : [ 9.7174e-006  ]
8181 : [ 1.0992e-005  ]
8182 : [ 1.04682e-005 ]
8183 : [ 9.2754e-006  ]
8184 : [ 9.38451e-006 ]
8185 : [ 1.07055e-005 ]
8186 : [ 9.50783e-006 ]
8187 : [ 1.00484e-005 ]
8188 : [ 1.01619e-005 ]
8189 : [ 1.01284e-005 ]
8190 : [ 1.11197e-005 ]
8191 : [ 9.42194e-006 ]
8192 : [ 1.01591e-005 ]
8193 : [ 9.43378e-006 ]
8194 : [ 1.11305e-005 ]
8195 : [ 1.03473e-005 ]
8196 : [ 1.11099e-005 ]
8197 : [ 1.0568e-005  ]
8198 : [ 9.17545e-006 ]
8199 : [ 9.65246e-006 ]
8200 : [ 1.09438e-005 ]
8201 : [ 1.07736e-005 ]
8202 : [ 1.04389e-005 ]
8203 : [ 1.10573e-005 ]
8204 : [ 1.11286e-005 ]
8205 : [ 9.91953e-006 ]
8206 : [ 9.87027e-006 ]
8207 : [ 1.0821e-005  ]
8208 : [ 1.11332e-005 ]
8209 : [ 1.01595e-005 ]
8210 : [ 1.05175e-005 ]
8211 : [ 9.49724e-006 ]
8212 : [ 9.24192e-006 ]
8213 : [ 9.70859e-006 ]
8214 : [ 1.05173e-005 ]
8215 : [ 1.08061e-005 ]
8216 : [ 9.36406e-006 ]
8217 : [ 1.09556e-005 ]
8218 : [ 9.46479e-006 ]
8219 : [ 1.09815e-005 ]
8220 : [ 9.77156e-006 ]
8221 : [ 1.09499e-005 ]
8222 : [ 9.95595e-006 ]
8223 : [ 1.06958e-005 ]
8224 : [ 1.01317e-005 ]
8225 : [ 9.79461e-006 ]
8226 : [ 9.38569e-006 ]
8227 : [ 1.04723e-005 ]
8228 : [ 1.04806e-005 ]
8229 : [ 1.03127e-005 ]
8230 : [ 1.02877e-005 ]
8231 : [ 9.78364e-006 ]
8232 : [ 9.27942e-006 ]
8233 : [ 1.09236e-005 ]
8234 : [ 9.84749e-006 ]
8235 : [ 1.04536e-005 ]
8236 : [ 9.2792e-006  ]
8237 : [ 9.36607e-006 ]
8238 : [ 9.39332e-006 ]
8239 : [ 1.05804e-005 ]
8240 : [ 1.08983e-005 ]
8241 : [ 1.06323e-005 ]
8242 : [ 9.75054e-006 ]
8243 : [ 1.08243e-005 ]
8244 : [ 9.65035e-006 ]
8245 : [ 9.33445e-006 ]
8246 : [ 9.31662e-006 ]
8247 : [ 9.68753e-006 ]
8248 : [ 9.31759e-006 ]
8249 : [ 9.99456e-006 ]
8250 : [ 9.71382e-006 ]
8251 : [ 9.48628e-006 ]
8252 : [ 9.51649e-006 ]
8253 : [ 9.97535e-006 ]
8254 : [ 9.68279e-006 ]
8255 : [ 1.00091e-005 ]
8256 : [ 9.20425e-006 ]
8257 : [ 9.64924e-006 ]
8258 : [ 9.67292e-006 ]
8259 : [ 9.14025e-006 ]
8260 : [ 9.57896e-006 ]
8261 : [ 1.05513e-005 ]
8262 : [ 9.18673e-006 ]
8263 : [ 1.0617e-005  ]
8264 : [ 1.11516e-005 ]
8265 : [ 9.19442e-006 ]
8266 : [ 1.01004e-005 ]
8267 : [ 1.05144e-005 ]
8268 : [ 9.94525e-006 ]
8269 : [ 1.101e-005   ]
8270 : [ 9.485e-006   ]
8271 : [ 9.88316e-006 ]
8272 : [ 9.56874e-006 ]
8273 : [ 1.01827e-005 ]
8274 : [ 9.14859e-006 ]
8275 : [ 1.06744e-005 ]
8276 : [ 9.51882e-006 ]
8277 : [ 9.35611e-006 ]
8278 : [ 9.34213e-006 ]
8279 : [ 1.03045e-005 ]
8280 : [ 9.33108e-006 ]
8281 : [ 1.10775e-005 ]
8282 : [ 1.08077e-005 ]
8283 : [ 1.0452e-005  ]
8284 : [ 1.02309e-005 ]
8285 : [ 1.0964e-005  ]
8286 : [ 1.04852e-005 ]
8287 : [ 1.08943e-005 ]
8288 : [ 9.52835e-006 ]
8289 : [ 1.02264e-005 ]
8290 : [ 1.07e-005    ]
8291 : [ 1.06697e-005 ]
8292 : [ 9.37873e-006 ]
8293 : [ 1.0013e-005  ]
8294 : [ 1.07757e-005 ]
8295 : [ 9.23655e-006 ]
8296 : [ 9.67624e-006 ]
8297 : [ 1.02092e-005 ]
8298 : [ 1.10908e-005 ]
8299 : [ 9.28466e-006 ]
8300 : [ 1.05281e-005 ]
8301 : [ 9.81229e-006 ]
8302 : [ 9.88856e-006 ]
8303 : [ 9.2971e-006  ]
8304 : [ 9.96148e-006 ]
8305 : [ 9.17398e-006 ]
8306 : [ 9.2586e-006  ]
8307 : [ 9.45111e-006 ]
8308 : [ 9.48267e-006 ]
8309 : [ 1.03052e-005 ]
8310 : [ 1.053e-005   ]
8311 : [ 9.67805e-006 ]
8312 : [ 1.04885e-005 ]
8313 : [ 1.06939e-005 ]
8314 : [ 1.01149e-005 ]
8315 : [ 1.10837e-005 ]
8316 : [ 1.0567e-005  ]
8317 : [ 1.05022e-005 ]
8318 : [ 9.21841e-006 ]
8319 : [ 9.28808e-006 ]
8320 : [ 1.05612e-005 ]
8321 : [ 9.79456e-006 ]
8322 : [ 1.03258e-005 ]
8323 : [ 9.68407e-006 ]
8324 : [ 1.08668e-005 ]
8325 : [ 1.08638e-005 ]
8326 : [ 9.50452e-006 ]
8327 : [ 1.00616e-005 ]
8328 : [ 1.05859e-005 ]
8329 : [ 1.03727e-005 ]
8330 : [ 1.00362e-005 ]
8331 : [ 1.00049e-005 ]
8332 : [ 1.0338e-005  ]
8333 : [ 1.01982e-005 ]
8334 : [ 9.92397e-006 ]
8335 : [ 1.09616e-005 ]
8336 : [ 9.63082e-006 ]
8337 : [ 9.19998e-006 ]
8338 : [ 1.10419e-005 ]
8339 : [ 9.92224e-006 ]
8340 : [ 9.32766e-006 ]
8341 : [ 1.02835e-005 ]
8342 : [ 9.5636e-006  ]
8343 : [ 1.06361e-005 ]
8344 : [ 1.10641e-005 ]
8345 : [ 1.10195e-005 ]
8346 : [ 9.84801e-006 ]
8347 : [ 1.01516e-005 ]
8348 : [ 1.01121e-005 ]
8349 : [ 9.52209e-006 ]
8350 : [ 1.10954e-005 ]
8351 : [ 1.00729e-005 ]
8352 : [ 9.73078e-006 ]
8353 : [ 9.39075e-006 ]
8354 : [ 9.18603e-006 ]
8355 : [ 1.09338e-005 ]
8356 : [ 1.10781e-005 ]
8357 : [ 1.11225e-005 ]
8358 : [ 9.20045e-006 ]
8359 : [ 1.05815e-005 ]
8360 : [ 1.07124e-005 ]
8361 : [ 1.0562e-005  ]
8362 : [ 9.90959e-006 ]
8363 : [ 1.0738e-005  ]
8364 : [ 9.47981e-006 ]
8365 : [ 1.01766e-005 ]
8366 : [ 1.09257e-005 ]
8367 : [ 1.05194e-005 ]
8368 : [ 1.10538e-005 ]
8369 : [ 1.07473e-005 ]
8370 : [ 9.49024e-006 ]
8371 : [ 1.05373e-005 ]
8372 : [ 1.02094e-005 ]
8373 : [ 1.07082e-005 ]
8374 : [ 9.46661e-006 ]
8375 : [ 9.25401e-006 ]
8376 : [ 1.06465e-005 ]
8377 : [ 1.00262e-005 ]
8378 : [ 9.428e-006   ]
8379 : [ 9.76899e-006 ]
8380 : [ 9.29297e-006 ]
8381 : [ 9.37026e-006 ]
8382 : [ 1.08426e-005 ]
8383 : [ 9.18786e-006 ]
8384 : [ 9.41028e-006 ]
8385 : [ 1.0561e-005  ]
8386 : [ 1.11371e-005 ]
8387 : [ 9.75192e-006 ]
8388 : [ 1.05521e-005 ]
8389 : [ 1.00351e-005 ]
8390 : [ 9.81116e-006 ]
8391 : [ 9.58148e-006 ]
8392 : [ 1.08006e-005 ]
8393 : [ 1.01012e-005 ]
8394 : [ 9.65922e-006 ]
8395 : [ 1.00291e-005 ]
8396 : [ 9.95393e-006 ]
8397 : [ 9.59367e-006 ]
8398 : [ 1.11477e-005 ]
8399 : [ 9.2539e-006  ]
8400 : [ 9.96847e-006 ]
8401 : [ 9.72672e-006 ]
8402 : [ 9.6897e-006  ]
8403 : [ 9.41117e-006 ]
8404 : [ 9.7971e-006  ]
8405 : [ 9.29855e-006 ]
8406 : [ 1.02174e-005 ]
8407 : [ 9.34703e-006 ]
8408 : [ 1.05347e-005 ]
8409 : [ 1.02645e-005 ]
8410 : [ 1.04973e-005 ]
8411 : [ 1.07029e-005 ]
8412 : [ 1.10343e-005 ]
8413 : [ 9.82324e-006 ]
8414 : [ 1.07538e-005 ]
8415 : [ 1.01872e-005 ]
8416 : [ 9.70321e-006 ]
8417 : [ 1.03846e-005 ]
8418 : [ 1.07874e-005 ]
8419 : [ 9.93107e-006 ]
8420 : [ 1.0004e-005  ]
8421 : [ 9.82145e-006 ]
8422 : [ 1.11043e-005 ]
8423 : [ 1.07812e-005 ]
8424 : [ 1.03522e-005 ]
8425 : [ 1.00606e-005 ]
8426 : [ 1.10585e-005 ]
8427 : [ 1.0728e-005  ]
8428 : [ 1.0451e-005  ]
8429 : [ 9.27801e-006 ]
8430 : [ 9.60853e-006 ]
8431 : [ 1.03133e-005 ]
8432 : [ 1.01283e-005 ]
8433 : [ 9.53877e-006 ]
8434 : [ 1.05602e-005 ]
8435 : [ 9.89338e-006 ]
8436 : [ 1.10664e-005 ]
8437 : [ 1.00666e-005 ]
8438 : [ 1.09435e-005 ]
8439 : [ 1.01185e-005 ]
8440 : [ 9.74793e-006 ]
8441 : [ 1.02228e-005 ]
8442 : [ 1.11162e-005 ]
8443 : [ 1.02927e-005 ]
8444 : [ 1.10031e-005 ]
8445 : [ 9.89828e-006 ]
8446 : [ 9.52911e-006 ]
8447 : [ 1.08277e-005 ]
8448 : [ 9.88356e-006 ]
8449 : [ 9.50056e-006 ]
8450 : [ 1.06143e-005 ]
8451 : [ 9.94696e-006 ]
8452 : [ 9.19236e-006 ]
8453 : [ 9.56034e-006 ]
8454 : [ 9.67955e-006 ]
8455 : [ 1.00767e-005 ]
8456 : [ 1.09426e-005 ]
8457 : [ 1.01918e-005 ]
8458 : [ 1.02858e-005 ]
8459 : [ 9.15252e-006 ]
8460 : [ 1.101e-005   ]
8461 : [ 9.8283e-006  ]
8462 : [ 1.10133e-005 ]
8463 : [ 1.1046e-005  ]
8464 : [ 9.50078e-006 ]
8465 : [ 9.65654e-006 ]
8466 : [ 1.06381e-005 ]
8467 : [ 9.4126e-006  ]
8468 : [ 1.00398e-005 ]
8469 : [ 9.37227e-006 ]
8470 : [ 1.01538e-005 ]
8471 : [ 9.16839e-006 ]
8472 : [ 9.31187e-006 ]
8473 : [ 1.02365e-005 ]
8474 : [ 1.05758e-005 ]
8475 : [ 1.04004e-005 ]
8476 : [ 9.74495e-006 ]
8477 : [ 9.63239e-006 ]
8478 : [ 9.74652e-006 ]
8479 : [ 1.07288e-005 ]
8480 : [ 9.83077e-006 ]
8481 : [ 1.08115e-005 ]
8482 : [ 1.0615e-005  ]
8483 : [ 9.55307e-006 ]
8484 : [ 1.03465e-005 ]
8485 : [ 9.95781e-006 ]
8486 : [ 1.0079e-005  ]
8487 : [ 9.85297e-006 ]
8488 : [ 1.07332e-005 ]
8489 : [ 1.06847e-005 ]
8490 : [ 1.06367e-005 ]
8491 : [ 1.06732e-005 ]
8492 : [ 9.3345e-006  ]
8493 : [ 1.05709e-005 ]
8494 : [ 1.06622e-005 ]
8495 : [ 9.46897e-006 ]
8496 : [ 9.84342e-006 ]
8497 : [ 9.31259e-006 ]
8498 : [ 9.53197e-006 ]
8499 : [ 9.26124e-006 ]
8500 : [ 1.07639e-005 ]
8501 : [ 1.04807e-005 ]
8502 : [ 1.06599e-005 ]
8503 : [ 9.16493e-006 ]
8504 : [ 1.02253e-005 ]
8505 : [ 1.04336e-005 ]
8506 : [ 9.60169e-006 ]
8507 : [ 1.01424e-005 ]
8508 : [ 1.07853e-005 ]
8509 : [ 1.06239e-005 ]
8510 : [ 9.3888e-006  ]
8511 : [ 9.77869e-006 ]
8512 : [ 9.58697e-006 ]
8513 : [ 9.76458e-006 ]
8514 : [ 1.0382e-005  ]
8515 : [ 9.71455e-006 ]
8516 : [ 1.07797e-005 ]
8517 : [ 9.93313e-006 ]
8518 : [ 9.88797e-006 ]
8519 : [ 9.18851e-006 ]
8520 : [ 1.00118e-005 ]
8521 : [ 1.0899e-005  ]
8522 : [ 1.04049e-005 ]
8523 : [ 1.09692e-005 ]
8524 : [ 1.08947e-005 ]
8525 : [ 9.62587e-006 ]
8526 : [ 9.39495e-006 ]
8527 : [ 9.18664e-006 ]
8528 : [ 1.0172e-005  ]
8529 : [ 1.04897e-005 ]
8530 : [ 1.08029e-005 ]
8531 : [ 1.06949e-005 ]
8532 : [ 9.22919e-006 ]
8533 : [ 1.09307e-005 ]
8534 : [ 9.17683e-006 ]
8535 : [ 1.08693e-005 ]
8536 : [ 1.04672e-005 ]
8537 : [ 9.78643e-006 ]
8538 : [ 9.28921e-006 ]
8539 : [ 1.07002e-005 ]
8540 : [ 1.00795e-005 ]
8541 : [ 9.23459e-006 ]
8542 : [ 9.41347e-006 ]
8543 : [ 9.81572e-006 ]
8544 : [ 1.05973e-005 ]
8545 : [ 1.104e-005   ]
8546 : [ 9.35299e-006 ]
8547 : [ 1.10133e-005 ]
8548 : [ 1.07243e-005 ]
8549 : [ 9.15936e-006 ]
8550 : [ 9.72112e-006 ]
8551 : [ 1.03337e-005 ]
8552 : [ 9.15341e-006 ]
8553 : [ 1.0024e-005  ]
8554 : [ 1.03406e-005 ]
8555 : [ 9.20383e-006 ]
8556 : [ 1.07058e-005 ]
8557 : [ 1.0596e-005  ]
8558 : [ 9.62266e-006 ]
8559 : [ 1.0074e-005  ]
8560 : [ 1.03673e-005 ]
8561 : [ 1.03421e-005 ]
8562 : [ 1.03555e-005 ]
8563 : [ 9.42541e-006 ]
8564 : [ 1.04217e-005 ]
8565 : [ 1.02383e-005 ]
8566 : [ 1.09264e-005 ]
8567 : [ 1.07856e-005 ]
8568 : [ 9.83967e-006 ]
8569 : [ 1.04343e-005 ]
8570 : [ 1.04707e-005 ]
8571 : [ 1.02953e-005 ]
8572 : [ 1.0941e-005  ]
8573 : [ 1.01113e-005 ]
8574 : [ 9.28402e-006 ]
8575 : [ 1.01916e-005 ]
8576 : [ 9.35252e-006 ]
8577 : [ 9.92571e-006 ]
8578 : [ 1.04972e-005 ]
8579 : [ 1.07941e-005 ]
8580 : [ 1.05899e-005 ]
8581 : [ 9.34068e-006 ]
8582 : [ 1.07539e-005 ]
8583 : [ 1.04142e-005 ]
8584 : [ 9.56738e-006 ]
8585 : [ 1.07258e-005 ]
8586 : [ 9.24995e-006 ]
8587 : [ 9.49162e-006 ]
8588 : [ 1.04708e-005 ]
8589 : [ 1.06964e-005 ]
8590 : [ 1.06994e-005 ]
8591 : [ 9.35903e-006 ]
8592 : [ 9.84923e-006 ]
8593 : [ 1.05861e-005 ]
8594 : [ 1.0763e-005  ]
8595 : [ 1.08101e-005 ]
8596 : [ 1.08148e-005 ]
8597 : [ 1.04418e-005 ]
8598 : [ 1.10209e-005 ]
8599 : [ 1.04049e-005 ]
8600 : [ 1.09997e-005 ]
8601 : [ 9.47475e-006 ]
8602 : [ 1.05001e-005 ]
8603 : [ 9.53741e-006 ]
8604 : [ 9.80551e-006 ]
8605 : [ 1.03045e-005 ]
8606 : [ 1.07038e-005 ]
8607 : [ 1.0966e-005  ]
8608 : [ 1.11519e-005 ]
8609 : [ 1.10857e-005 ]
8610 : [ 9.32109e-006 ]
8611 : [ 9.35331e-006 ]
8612 : [ 1.09282e-005 ]
8613 : [ 1.10834e-005 ]
8614 : [ 9.65704e-006 ]
8615 : [ 1.07685e-005 ]
8616 : [ 1.11134e-005 ]
8617 : [ 9.30134e-006 ]
8618 : [ 1.02948e-005 ]
8619 : [ 9.36325e-006 ]
8620 : [ 1.03807e-005 ]
8621 : [ 1.06642e-005 ]
8622 : [ 1.04666e-005 ]
8623 : [ 1.08709e-005 ]
8624 : [ 9.72417e-006 ]
8625 : [ 9.20397e-006 ]
8626 : [ 9.29449e-006 ]
8627 : [ 1.03707e-005 ]
8628 : [ 9.46181e-006 ]
8629 : [ 9.61238e-006 ]
8630 : [ 1.07521e-005 ]
8631 : [ 9.71049e-006 ]
8632 : [ 9.68579e-006 ]
8633 : [ 1.08675e-005 ]
8634 : [ 1.10514e-005 ]
8635 : [ 1.00252e-005 ]
8636 : [ 1.01183e-005 ]
8637 : [ 1.07711e-005 ]
8638 : [ 9.881e-006   ]
8639 : [ 1.0347e-005  ]
8640 : [ 9.86207e-006 ]
8641 : [ 9.95762e-006 ]
8642 : [ 1.03723e-005 ]
8643 : [ 9.35991e-006 ]
8644 : [ 9.40408e-006 ]
8645 : [ 1.06675e-005 ]
8646 : [ 9.881e-006   ]
8647 : [ 1.07425e-005 ]
8648 : [ 1.10645e-005 ]
8649 : [ 1.0504e-005  ]
8650 : [ 1.02156e-005 ]
8651 : [ 9.94046e-006 ]
8652 : [ 9.90405e-006 ]
8653 : [ 1.0393e-005  ]
8654 : [ 1.1098e-005  ]
8655 : [ 9.80544e-006 ]
8656 : [ 9.46792e-006 ]
8657 : [ 1.05363e-005 ]
8658 : [ 9.28787e-006 ]
8659 : [ 1.06263e-005 ]
8660 : [ 9.36022e-006 ]
8661 : [ 1.02112e-005 ]
8662 : [ 9.42124e-006 ]
8663 : [ 1.03467e-005 ]
8664 : [ 9.55762e-006 ]
8665 : [ 9.74242e-006 ]
8666 : [ 1.00535e-005 ]
8667 : [ 1.09291e-005 ]
8668 : [ 9.43075e-006 ]
8669 : [ 9.62788e-006 ]
8670 : [ 1.08311e-005 ]
8671 : [ 9.36252e-006 ]
8672 : [ 9.41899e-006 ]
8673 : [ 1.10037e-005 ]
8674 : [ 9.8363e-006  ]
8675 : [ 1.09367e-005 ]
8676 : [ 1.09738e-005 ]
8677 : [ 1.10144e-005 ]
8678 : [ 1.0351e-005  ]
8679 : [ 9.94714e-006 ]
8680 : [ 1.04131e-005 ]
8681 : [ 9.87895e-006 ]
8682 : [ 9.67353e-006 ]
8683 : [ 1.10565e-005 ]
8684 : [ 1.10208e-005 ]
8685 : [ 1.02247e-005 ]
8686 : [ 1.09153e-005 ]
8687 : [ 9.37605e-006 ]
8688 : [ 1.01225e-005 ]
8689 : [ 9.23753e-006 ]
8690 : [ 9.97262e-006 ]
8691 : [ 1.0991e-005  ]
8692 : [ 1.00673e-005 ]
8693 : [ 1.00448e-005 ]
8694 : [ 9.16087e-006 ]
8695 : [ 9.81762e-006 ]
8696 : [ 9.95194e-006 ]
8697 : [ 9.89597e-006 ]
8698 : [ 9.85997e-006 ]
8699 : [ 9.82775e-006 ]
8700 : [ 1.02541e-005 ]
8701 : [ 1.07301e-005 ]
8702 : [ 1.1008e-005  ]
8703 : [ 9.95084e-006 ]
8704 : [ 1.00083e-005 ]
8705 : [ 1.00138e-005 ]
8706 : [ 1.10792e-005 ]
8707 : [ 9.63209e-006 ]
8708 : [ 1.01156e-005 ]
8709 : [ 9.79128e-006 ]
8710 : [ 9.24413e-006 ]
8711 : [ 1.02279e-005 ]
8712 : [ 9.37349e-006 ]
8713 : [ 1.01763e-005 ]
8714 : [ 9.84373e-006 ]
8715 : [ 1.08489e-005 ]
8716 : [ 1.07482e-005 ]
8717 : [ 1.02458e-005 ]
8718 : [ 1.07886e-005 ]
8719 : [ 1.01807e-005 ]
8720 : [ 9.25759e-006 ]
8721 : [ 9.36233e-006 ]
8722 : [ 9.93491e-006 ]
8723 : [ 1.02878e-005 ]
8724 : [ 9.93565e-006 ]
8725 : [ 1.0628e-005  ]
8726 : [ 1.06033e-005 ]
8727 : [ 1.10114e-005 ]
8728 : [ 1.10888e-005 ]
8729 : [ 1.06435e-005 ]
8730 : [ 9.71332e-006 ]
8731 : [ 1.09235e-005 ]
8732 : [ 1.08385e-005 ]
8733 : [ 9.74848e-006 ]
8734 : [ 9.58547e-006 ]
8735 : [ 9.58598e-006 ]
8736 : [ 1.11489e-005 ]
8737 : [ 1.05325e-005 ]
8738 : [ 1.01478e-005 ]
8739 : [ 9.32353e-006 ]
8740 : [ 1.0764e-005  ]
8741 : [ 1.07221e-005 ]
8742 : [ 1.01215e-005 ]
8743 : [ 1.11066e-005 ]
8744 : [ 9.79506e-006 ]
8745 : [ 1.0747e-005  ]
8746 : [ 1.09206e-005 ]
8747 : [ 9.47452e-006 ]
8748 : [ 1.06416e-005 ]
8749 : [ 1.11043e-005 ]
8750 : [ 1.02824e-005 ]
8751 : [ 9.1857e-006  ]
8752 : [ 1.01763e-005 ]
8753 : [ 1.02205e-005 ]
8754 : [ 1.03357e-005 ]
8755 : [ 1.06264e-005 ]
8756 : [ 1.00145e-005 ]
8757 : [ 1.07601e-005 ]
8758 : [ 1.10547e-005 ]
8759 : [ 9.3828e-006  ]
8760 : [ 1.00072e-005 ]
8761 : [ 1.04177e-005 ]
8762 : [ 9.19775e-006 ]
8763 : [ 9.80227e-006 ]
8764 : [ 1.10729e-005 ]
8765 : [ 9.89252e-006 ]
8766 : [ 9.86358e-006 ]
8767 : [ 1.04831e-005 ]
8768 : [ 9.64248e-006 ]
8769 : [ 9.9609e-006  ]
8770 : [ 1.00317e-005 ]
8771 : [ 1.11386e-005 ]
8772 : [ 1.0707e-005  ]
8773 : [ 9.94839e-006 ]
8774 : [ 1.09223e-005 ]
8775 : [ 9.51519e-006 ]
8776 : [ 1.11338e-005 ]
8777 : [ 1.00024e-005 ]
8778 : [ 9.78913e-006 ]
8779 : [ 9.97411e-006 ]
8780 : [ 1.01805e-005 ]
8781 : [ 9.99541e-006 ]
8782 : [ 1.0614e-005  ]
8783 : [ 9.52953e-006 ]
8784 : [ 9.52316e-006 ]
8785 : [ 1.02521e-005 ]
8786 : [ 1.11353e-005 ]
8787 : [ 1.07344e-005 ]
8788 : [ 9.37013e-006 ]
8789 : [ 1.05067e-005 ]
8790 : [ 9.25903e-006 ]
8791 : [ 9.80912e-006 ]
8792 : [ 1.06146e-005 ]
8793 : [ 9.72522e-006 ]
8794 : [ 1.09687e-005 ]
8795 : [ 9.8599e-006  ]
8796 : [ 9.36011e-006 ]
8797 : [ 1.1046e-005  ]
8798 : [ 1.06874e-005 ]
8799 : [ 1.03347e-005 ]
8800 : [ 1.04901e-005 ]
8801 : [ 9.40533e-006 ]
8802 : [ 1.0977e-005  ]
8803 : [ 1.10676e-005 ]
8804 : [ 1.0831e-005  ]
8805 : [ 1.03656e-005 ]
8806 : [ 1.00264e-005 ]
8807 : [ 9.43078e-006 ]
8808 : [ 1.07898e-005 ]
8809 : [ 9.27794e-006 ]
8810 : [ 1.0002e-005  ]
8811 : [ 1.01361e-005 ]
8812 : [ 9.68806e-006 ]
8813 : [ 9.69429e-006 ]
8814 : [ 1.07176e-005 ]
8815 : [ 9.42487e-006 ]
8816 : [ 1.07633e-005 ]
8817 : [ 1.06623e-005 ]
8818 : [ 1.07326e-005 ]
8819 : [ 9.35575e-006 ]
8820 : [ 1.07449e-005 ]
8821 : [ 9.83092e-006 ]
8822 : [ 1.05986e-005 ]
8823 : [ 9.22165e-006 ]
8824 : [ 9.96504e-006 ]
8825 : [ 1.07747e-005 ]
8826 : [ 1.01138e-005 ]
8827 : [ 1.10968e-005 ]
8828 : [ 1.01591e-005 ]
8829 : [ 1.03006e-005 ]
8830 : [ 1.05537e-005 ]
8831 : [ 1.06903e-005 ]
8832 : [ 1.07903e-005 ]
8833 : [ 1.11336e-005 ]
8834 : [ 9.26938e-006 ]
8835 : [ 9.32467e-006 ]
8836 : [ 1.04772e-005 ]
8837 : [ 9.76715e-006 ]
8838 : [ 9.41343e-006 ]
8839 : [ 9.63437e-006 ]
8840 : [ 1.10426e-005 ]
8841 : [ 1.02469e-005 ]
8842 : [ 1.00866e-005 ]
8843 : [ 1.01131e-005 ]
8844 : [ 9.15946e-006 ]
8845 : [ 9.43641e-006 ]
8846 : [ 1.09533e-005 ]
8847 : [ 1.05886e-005 ]
8848 : [ 1.06515e-005 ]
8849 : [ 1.0157e-005  ]
8850 : [ 9.64654e-006 ]
8851 : [ 1.08689e-005 ]
8852 : [ 9.78959e-006 ]
8853 : [ 1.10635e-005 ]
8854 : [ 9.14352e-006 ]
8855 : [ 9.58809e-006 ]
8856 : [ 9.2774e-006  ]
8857 : [ 9.38578e-006 ]
8858 : [ 1.0529e-005  ]
8859 : [ 9.29459e-006 ]
8860 : [ 1.04705e-005 ]
8861 : [ 9.45208e-006 ]
8862 : [ 1.03731e-005 ]
8863 : [ 9.34455e-006 ]
8864 : [ 9.47161e-006 ]
8865 : [ 1.00408e-005 ]
8866 : [ 1.04566e-005 ]
8867 : [ 1.03328e-005 ]
8868 : [ 9.35685e-006 ]
8869 : [ 1.00498e-005 ]
8870 : [ 9.44036e-006 ]
8871 : [ 9.50528e-006 ]
8872 : [ 1.03779e-005 ]
8873 : [ 1.05688e-005 ]
8874 : [ 1.00367e-005 ]
8875 : [ 1.10632e-005 ]
8876 : [ 1.06976e-005 ]
8877 : [ 9.85925e-006 ]
8878 : [ 1.08835e-005 ]
8879 : [ 9.4129e-006  ]
8880 : [ 9.96223e-006 ]
8881 : [ 9.17055e-006 ]
8882 : [ 9.66081e-006 ]
8883 : [ 9.88055e-006 ]
8884 : [ 1.0717e-005  ]
8885 : [ 9.75622e-006 ]
8886 : [ 9.58439e-006 ]
8887 : [ 1.01462e-005 ]
8888 : [ 1.09184e-005 ]
8889 : [ 1.00562e-005 ]
8890 : [ 1.10167e-005 ]
8891 : [ 1.03518e-005 ]
8892 : [ 1.06986e-005 ]
8893 : [ 1.07203e-005 ]
8894 : [ 1.02186e-005 ]
8895 : [ 1.05435e-005 ]
8896 : [ 1.02167e-005 ]
8897 : [ 1.03392e-005 ]
8898 : [ 1.09407e-005 ]
8899 : [ 9.30718e-006 ]
8900 : [ 1.06589e-005 ]
8901 : [ 1.07559e-005 ]
8902 : [ 9.77998e-006 ]
8903 : [ 1.07189e-005 ]
8904 : [ 1.06407e-005 ]
8905 : [ 9.86665e-006 ]
8906 : [ 1.07658e-005 ]
8907 : [ 9.8352e-006  ]
8908 : [ 9.62926e-006 ]
8909 : [ 1.08583e-005 ]
8910 : [ 1.07054e-005 ]
8911 : [ 1.02502e-005 ]
8912 : [ 1.03107e-005 ]
8913 : [ 1.0953e-005  ]
8914 : [ 1.026e-005   ]
8915 : [ 1.05439e-005 ]
8916 : [ 1.09916e-005 ]
8917 : [ 1.05472e-005 ]
8918 : [ 9.22521e-006 ]
8919 : [ 1.09957e-005 ]
8920 : [ 1.02706e-005 ]
8921 : [ 1.11392e-005 ]
8922 : [ 9.45691e-006 ]
8923 : [ 9.49521e-006 ]
8924 : [ 9.83965e-006 ]
8925 : [ 1.1037e-005  ]
8926 : [ 9.93414e-006 ]
8927 : [ 1.01976e-005 ]
8928 : [ 9.47754e-006 ]
8929 : [ 1.09615e-005 ]
8930 : [ 1.02544e-005 ]
8931 : [ 1.04445e-005 ]
8932 : [ 1.09549e-005 ]
8933 : [ 1.11288e-005 ]
8934 : [ 9.8401e-006  ]
8935 : [ 9.94413e-006 ]
8936 : [ 1.07937e-005 ]
8937 : [ 1.07486e-005 ]
8938 : [ 9.37655e-006 ]
8939 : [ 9.74753e-006 ]
8940 : [ 9.67127e-006 ]
8941 : [ 9.46899e-006 ]
8942 : [ 1.10774e-005 ]
8943 : [ 1.0784e-005  ]
8944 : [ 1.02485e-005 ]
8945 : [ 1.11342e-005 ]
8946 : [ 1.04014e-005 ]
8947 : [ 1.10953e-005 ]
8948 : [ 1.02131e-005 ]
8949 : [ 9.51789e-006 ]
8950 : [ 1.08826e-005 ]
8951 : [ 9.5904e-006  ]
8952 : [ 9.32845e-006 ]
8953 : [ 9.22669e-006 ]
8954 : [ 1.02004e-005 ]
8955 : [ 1.02948e-005 ]
8956 : [ 1.10079e-005 ]
8957 : [ 1.02849e-005 ]
8958 : [ 9.98207e-006 ]
8959 : [ 9.30974e-006 ]
8960 : [ 1.0039e-005  ]
8961 : [ 9.36656e-006 ]
8962 : [ 1.07379e-005 ]
8963 : [ 1.0158e-005  ]
8964 : [ 1.10958e-005 ]
8965 : [ 1.04904e-005 ]
8966 : [ 9.58021e-006 ]
8967 : [ 1.04659e-005 ]
8968 : [ 1.002e-005   ]
8969 : [ 9.65423e-006 ]
8970 : [ 1.01575e-005 ]
8971 : [ 1.04176e-005 ]
8972 : [ 9.89578e-006 ]
8973 : [ 9.14556e-006 ]
8974 : [ 1.08775e-005 ]
8975 : [ 1.10484e-005 ]
8976 : [ 1.04483e-005 ]
8977 : [ 1.05912e-005 ]
8978 : [ 1.03913e-005 ]
8979 : [ 9.52726e-006 ]
8980 : [ 9.2086e-006  ]
8981 : [ 1.0699e-005  ]
8982 : [ 1.0238e-005  ]
8983 : [ 9.17516e-006 ]
8984 : [ 1.11379e-005 ]
8985 : [ 9.21073e-006 ]
8986 : [ 1.09646e-005 ]
8987 : [ 9.98914e-006 ]
8988 : [ 1.01183e-005 ]
8989 : [ 1.07769e-005 ]
8990 : [ 9.45541e-006 ]
8991 : [ 9.36868e-006 ]
8992 : [ 9.92537e-006 ]
8993 : [ 9.22257e-006 ]
8994 : [ 1.07888e-005 ]
8995 : [ 1.06084e-005 ]
8996 : [ 9.99103e-006 ]
8997 : [ 1.09387e-005 ]
8998 : [ 1.01638e-005 ]
8999 : [ 1.05146e-005 ]
9000 : [ 1.04716e-005 ]
9001 : [ 1.1054e-005  ]
9002 : [ 1.10165e-005 ]
9003 : [ 9.32213e-006 ]
9004 : [ 9.32991e-006 ]
9005 : [ 9.52068e-006 ]
9006 : [ 9.89554e-006 ]
9007 : [ 9.63045e-006 ]
9008 : [ 9.50137e-006 ]
9009 : [ 1.03241e-005 ]
9010 : [ 1.00647e-005 ]
9011 : [ 9.26859e-006 ]
9012 : [ 9.46851e-006 ]
9013 : [ 1.05239e-005 ]
9014 : [ 1.08076e-005 ]
9015 : [ 9.41879e-006 ]
9016 : [ 9.50812e-006 ]
9017 : [ 1.08251e-005 ]
9018 : [ 1.0341e-005  ]
9019 : [ 9.34232e-006 ]
9020 : [ 9.68032e-006 ]
9021 : [ 1.03838e-005 ]
9022 : [ 9.79788e-006 ]
9023 : [ 1.0059e-005  ]
9024 : [ 1.10954e-005 ]
9025 : [ 9.36589e-006 ]
9026 : [ 1.05288e-005 ]
9027 : [ 1.04936e-005 ]
9028 : [ 9.50975e-006 ]
9029 : [ 1.09615e-005 ]
9030 : [ 1.0663e-005  ]
9031 : [ 1.00482e-005 ]
9032 : [ 1.05726e-005 ]
9033 : [ 9.98437e-006 ]
9034 : [ 9.53229e-006 ]
9035 : [ 1.05251e-005 ]
9036 : [ 9.88404e-006 ]
9037 : [ 1.0742e-005  ]
9038 : [ 1.04869e-005 ]
9039 : [ 1.00486e-005 ]
9040 : [ 1.06897e-005 ]
9041 : [ 9.34389e-006 ]
9042 : [ 9.67492e-006 ]
9043 : [ 1.06942e-005 ]
9044 : [ 9.29238e-006 ]
9045 : [ 1.04919e-005 ]
9046 : [ 1.05012e-005 ]
9047 : [ 1.03815e-005 ]
9048 : [ 9.21436e-006 ]
9049 : [ 1.00887e-005 ]
9050 : [ 1.09854e-005 ]
9051 : [ 9.30337e-006 ]
9052 : [ 9.32397e-006 ]
9053 : [ 1.02412e-005 ]
9054 : [ 1.0479e-005  ]
9055 : [ 9.13763e-006 ]
9056 : [ 9.35117e-006 ]
9057 : [ 9.8081e-006  ]
9058 : [ 9.13825e-006 ]
9059 : [ 9.71511e-006 ]
9060 : [ 1.1033e-005  ]
9061 : [ 9.48146e-006 ]
9062 : [ 1.04857e-005 ]
9063 : [ 1.08923e-005 ]
9064 : [ 9.35402e-006 ]
9065 : [ 1.06429e-005 ]
9066 : [ 1.05231e-005 ]
9067 : [ 9.28767e-006 ]
9068 : [ 1.0771e-005  ]
9069 : [ 9.43331e-006 ]
9070 : [ 1.08332e-005 ]
9071 : [ 1.09119e-005 ]
9072 : [ 1.01512e-005 ]
9073 : [ 1.00967e-005 ]
9074 : [ 9.96738e-006 ]
9075 : [ 9.56739e-006 ]
9076 : [ 9.92709e-006 ]
9077 : [ 1.11445e-005 ]
9078 : [ 1.01253e-005 ]
9079 : [ 9.65713e-006 ]
9080 : [ 1.04957e-005 ]
9081 : [ 9.2983e-006  ]
9082 : [ 9.75913e-006 ]
9083 : [ 1.03662e-005 ]
9084 : [ 9.92244e-006 ]
9085 : [ 9.8634e-006  ]
9086 : [ 9.69762e-006 ]
9087 : [ 9.52988e-006 ]
9088 : [ 9.96117e-006 ]
9089 : [ 1.05172e-005 ]
9090 : [ 1.07087e-005 ]
9091 : [ 1.01165e-005 ]
9092 : [ 1.04248e-005 ]
9093 : [ 9.5134e-006  ]
9094 : [ 1.06972e-005 ]
9095 : [ 1.0793e-005  ]
9096 : [ 1.0954e-005  ]
9097 : [ 9.82516e-006 ]
9098 : [ 9.37302e-006 ]
9099 : [ 9.74147e-006 ]
9100 : [ 9.18342e-006 ]
9101 : [ 9.74834e-006 ]
9102 : [ 1.1096e-005  ]
9103 : [ 9.54442e-006 ]
9104 : [ 9.8629e-006  ]
9105 : [ 1.01792e-005 ]
9106 : [ 1.05941e-005 ]
9107 : [ 1.09802e-005 ]
9108 : [ 9.15863e-006 ]
9109 : [ 9.47181e-006 ]
9110 : [ 9.23476e-006 ]
9111 : [ 9.76077e-006 ]
9112 : [ 1.08104e-005 ]
9113 : [ 9.26513e-006 ]
9114 : [ 1.02094e-005 ]
9115 : [ 9.58179e-006 ]
9116 : [ 9.9259e-006  ]
9117 : [ 1.0208e-005  ]
9118 : [ 1.01485e-005 ]
9119 : [ 9.5607e-006  ]
9120 : [ 1.01626e-005 ]
9121 : [ 9.74405e-006 ]
9122 : [ 1.11064e-005 ]
9123 : [ 9.26764e-006 ]
9124 : [ 1.07407e-005 ]
9125 : [ 1.03253e-005 ]
9126 : [ 9.91551e-006 ]
9127 : [ 9.59228e-006 ]
9128 : [ 1.10874e-005 ]
9129 : [ 1.07983e-005 ]
9130 : [ 9.53347e-006 ]
9131 : [ 9.36474e-006 ]
9132 : [ 1.02644e-005 ]
9133 : [ 1.02753e-005 ]
9134 : [ 9.71238e-006 ]
9135 : [ 1.08609e-005 ]
9136 : [ 9.54653e-006 ]
9137 : [ 1.11378e-005 ]
9138 : [ 9.57763e-006 ]
9139 : [ 9.96265e-006 ]
9140 : [ 1.04796e-005 ]
9141 : [ 1.09896e-005 ]
9142 : [ 9.41369e-006 ]
9143 : [ 9.32106e-006 ]
9144 : [ 1.10577e-005 ]
9145 : [ 1.0825e-005  ]
9146 : [ 9.34747e-006 ]
9147 : [ 1.1071e-005  ]
9148 : [ 1.01523e-005 ]
9149 : [ 1.01635e-005 ]
9150 : [ 9.67867e-006 ]
9151 : [ 1.02834e-005 ]
9152 : [ 9.70196e-006 ]
9153 : [ 9.61738e-006 ]
9154 : [ 9.1541e-006  ]
9155 : [ 9.69677e-006 ]
9156 : [ 9.57996e-006 ]
9157 : [ 9.37603e-006 ]
9158 : [ 1.00106e-005 ]
9159 : [ 1.00691e-005 ]
9160 : [ 9.53842e-006 ]
9161 : [ 1.08104e-005 ]
9162 : [ 1.04592e-005 ]
9163 : [ 1.05332e-005 ]
9164 : [ 9.78261e-006 ]
9165 : [ 9.47513e-006 ]
9166 : [ 9.27117e-006 ]
9167 : [ 1.10258e-005 ]
9168 : [ 9.2806e-006  ]
9169 : [ 9.45356e-006 ]
9170 : [ 1.0359e-005  ]
9171 : [ 1.05683e-005 ]
9172 : [ 1.02222e-005 ]
9173 : [ 9.77809e-006 ]
9174 : [ 9.99195e-006 ]
9175 : [ 1.01833e-005 ]
9176 : [ 1.00631e-005 ]
9177 : [ 9.88153e-006 ]
9178 : [ 9.24045e-006 ]
9179 : [ 1.01346e-005 ]
9180 : [ 1.10481e-005 ]
9181 : [ 1.10128e-005 ]
9182 : [ 1.1052e-005  ]
9183 : [ 1.06947e-005 ]
9184 : [ 1.08303e-005 ]
9185 : [ 1.05937e-005 ]
9186 : [ 1.10344e-005 ]
9187 : [ 9.35949e-006 ]
9188 : [ 1.03873e-005 ]
9189 : [ 1.10318e-005 ]
9190 : [ 9.67197e-006 ]
9191 : [ 9.6554e-006  ]
9192 : [ 1.08315e-005 ]
9193 : [ 9.50533e-006 ]
9194 : [ 1.07509e-005 ]
9195 : [ 9.81405e-006 ]
9196 : [ 1.04193e-005 ]
9197 : [ 1.09379e-005 ]
9198 : [ 9.30203e-006 ]
9199 : [ 1.00095e-005 ]
9200 : [ 1.04089e-005 ]
9201 : [ 1.10551e-005 ]
9202 : [ 1.06904e-005 ]
9203 : [ 9.69274e-006 ]
9204 : [ 9.39902e-006 ]
9205 : [ 1.08023e-005 ]
9206 : [ 9.96856e-006 ]
9207 : [ 9.21646e-006 ]
9208 : [ 9.62744e-006 ]
9209 : [ 9.89687e-006 ]
9210 : [ 1.06564e-005 ]
9211 : [ 1.02832e-005 ]
9212 : [ 1.09598e-005 ]
9213 : [ 1.00203e-005 ]
9214 : [ 1.08951e-005 ]
9215 : [ 9.75877e-006 ]
9216 : [ 9.51444e-006 ]
9217 : [ 1.08281e-005 ]
9218 : [ 9.61995e-006 ]
9219 : [ 1.00601e-005 ]
9220 : [ 1.03812e-005 ]
9221 : [ 1.03629e-005 ]
9222 : [ 1.05944e-005 ]
9223 : [ 9.56869e-006 ]
9224 : [ 1.09462e-005 ]
9225 : [ 9.53905e-006 ]
9226 : [ 1.10132e-005 ]
9227 : [ 1.09931e-005 ]
9228 : [ 1.00983e-005 ]
9229 : [ 9.32936e-006 ]
9230 : [ 9.43921e-006 ]
9231 : [ 9.39822e-006 ]
9232 : [ 1.09789e-005 ]
9233 : [ 1.0982e-005  ]
9234 : [ 1.05882e-005 ]
9235 : [ 1.01824e-005 ]
9236 : [ 9.98767e-006 ]
9237 : [ 1.06741e-005 ]
9238 : [ 9.18239e-006 ]
9239 : [ 9.73448e-006 ]
9240 : [ 1.1062e-005  ]
9241 : [ 1.09216e-005 ]
9242 : [ 1.00154e-005 ]
9243 : [ 1.05615e-005 ]
9244 : [ 9.58724e-006 ]
9245 : [ 9.66973e-006 ]
9246 : [ 1.06578e-005 ]
9247 : [ 9.31245e-006 ]
9248 : [ 1.10161e-005 ]
9249 : [ 9.20903e-006 ]
9250 : [ 9.29242e-006 ]
9251 : [ 1.02181e-005 ]
9252 : [ 9.93106e-006 ]
9253 : [ 1.00571e-005 ]
9254 : [ 1.07176e-005 ]
9255 : [ 1.06988e-005 ]
9256 : [ 9.28922e-006 ]
9257 : [ 1.01613e-005 ]
9258 : [ 1.08503e-005 ]
9259 : [ 9.20386e-006 ]
9260 : [ 9.56671e-006 ]
9261 : [ 9.61493e-006 ]
9262 : [ 1.03867e-005 ]
9263 : [ 9.45752e-006 ]
9264 : [ 9.81313e-006 ]
9265 : [ 9.32611e-006 ]
9266 : [ 1.10306e-005 ]
9267 : [ 1.0402e-005  ]
9268 : [ 1.01925e-005 ]
9269 : [ 1.06291e-005 ]
9270 : [ 1.01146e-005 ]
9271 : [ 1.04252e-005 ]
9272 : [ 1.04553e-005 ]
9273 : [ 1.06167e-005 ]
9274 : [ 1.0765e-005  ]
9275 : [ 9.36177e-006 ]
9276 : [ 1.11192e-005 ]
9277 : [ 9.13963e-006 ]
9278 : [ 1.03242e-005 ]
9279 : [ 9.46201e-006 ]
9280 : [ 9.22202e-006 ]
9281 : [ 9.36449e-006 ]
9282 : [ 9.55085e-006 ]
9283 : [ 1.05035e-005 ]
9284 : [ 9.54471e-006 ]
9285 : [ 1.11191e-005 ]
9286 : [ 9.77143e-006 ]
9287 : [ 9.39831e-006 ]
9288 : [ 9.53452e-006 ]
9289 : [ 9.67078e-006 ]
9290 : [ 1.00489e-005 ]
9291 : [ 9.40529e-006 ]
9292 : [ 9.48652e-006 ]
9293 : [ 1.04583e-005 ]
9294 : [ 1.08125e-005 ]
9295 : [ 9.28628e-006 ]
9296 : [ 9.45056e-006 ]
9297 : [ 9.932e-006   ]
9298 : [ 1.01263e-005 ]
9299 : [ 9.26719e-006 ]
9300 : [ 9.46957e-006 ]
9301 : [ 9.37637e-006 ]
9302 : [ 1.07346e-005 ]
9303 : [ 1.11165e-005 ]
9304 : [ 1.09559e-005 ]
9305 : [ 9.52512e-006 ]
9306 : [ 1.02805e-005 ]
9307 : [ 9.96e-006    ]
9308 : [ 9.24876e-006 ]
9309 : [ 1.01254e-005 ]
9310 : [ 1.03783e-005 ]
9311 : [ 1.08206e-005 ]
9312 : [ 9.77894e-006 ]
9313 : [ 1.07117e-005 ]
9314 : [ 1.03515e-005 ]
9315 : [ 9.50847e-006 ]
9316 : [ 9.99545e-006 ]
9317 : [ 9.42748e-006 ]
9318 : [ 9.92274e-006 ]
9319 : [ 9.84365e-006 ]
9320 : [ 1.09085e-005 ]
9321 : [ 1.0265e-005  ]
9322 : [ 9.1716e-006  ]
9323 : [ 9.65952e-006 ]
9324 : [ 1.04069e-005 ]
9325 : [ 1.00064e-005 ]
9326 : [ 1.10977e-005 ]
9327 : [ 1.02918e-005 ]
9328 : [ 9.26923e-006 ]
9329 : [ 1.0145e-005  ]
9330 : [ 1.01784e-005 ]
9331 : [ 9.68072e-006 ]
9332 : [ 1.03133e-005 ]
9333 : [ 9.57284e-006 ]
9334 : [ 1.00701e-005 ]
9335 : [ 1.01729e-005 ]
9336 : [ 9.70192e-006 ]
9337 : [ 9.95463e-006 ]
9338 : [ 9.17052e-006 ]
9339 : [ 9.17003e-006 ]
9340 : [ 1.05113e-005 ]
9341 : [ 1.04999e-005 ]
9342 : [ 9.57445e-006 ]
9343 : [ 1.02361e-005 ]
9344 : [ 9.16087e-006 ]
9345 : [ 1.00153e-005 ]
9346 : [ 1.01228e-005 ]
9347 : [ 9.87883e-006 ]
9348 : [ 1.0476e-005  ]
9349 : [ 1.01318e-005 ]
9350 : [ 1.07302e-005 ]
9351 : [ 9.69399e-006 ]
9352 : [ 9.78066e-006 ]
9353 : [ 1.10932e-005 ]
9354 : [ 9.14088e-006 ]
9355 : [ 9.86577e-006 ]
9356 : [ 1.07583e-005 ]
9357 : [ 9.47521e-006 ]
9358 : [ 1.0953e-005  ]
9359 : [ 1.00058e-005 ]
9360 : [ 1.08406e-005 ]
9361 : [ 1.11455e-005 ]
9362 : [ 1.09636e-005 ]
9363 : [ 1.09259e-005 ]
9364 : [ 1.0353e-005  ]
9365 : [ 9.2348e-006  ]
9366 : [ 1.02655e-005 ]
9367 : [ 9.74496e-006 ]
9368 : [ 9.6602e-006  ]
9369 : [ 1.03702e-005 ]
9370 : [ 1.098e-005   ]
9371 : [ 9.42934e-006 ]
9372 : [ 9.54489e-006 ]
9373 : [ 9.77735e-006 ]
9374 : [ 1.03709e-005 ]
9375 : [ 1.01114e-005 ]
9376 : [ 9.29072e-006 ]
9377 : [ 1.04e-005    ]
9378 : [ 9.32356e-006 ]
9379 : [ 9.77711e-006 ]
9380 : [ 1.05379e-005 ]
9381 : [ 9.20116e-006 ]
9382 : [ 1.0342e-005  ]
9383 : [ 1.0191e-005  ]
9384 : [ 9.41112e-006 ]
9385 : [ 9.27042e-006 ]
9386 : [ 9.1529e-006  ]
9387 : [ 1.00703e-005 ]
9388 : [ 9.15896e-006 ]
9389 : [ 1.0039e-005  ]
9390 : [ 1.09118e-005 ]
9391 : [ 9.79201e-006 ]
9392 : [ 9.18433e-006 ]
9393 : [ 1.03006e-005 ]
9394 : [ 1.05893e-005 ]
9395 : [ 1.00954e-005 ]
9396 : [ 1.01207e-005 ]
9397 : [ 9.65736e-006 ]
9398 : [ 1.05416e-005 ]
9399 : [ 9.39574e-006 ]
9400 : [ 9.76282e-006 ]
9401 : [ 9.84511e-006 ]
9402 : [ 9.27247e-006 ]
9403 : [ 1.11441e-005 ]
9404 : [ 1.10712e-005 ]
9405 : [ 1.1001e-005  ]
9406 : [ 1.06341e-005 ]
9407 : [ 1.11489e-005 ]
9408 : [ 9.71897e-006 ]
9409 : [ 9.18014e-006 ]
9410 : [ 1.08063e-005 ]
9411 : [ 9.38647e-006 ]
9412 : [ 1.022e-005   ]
9413 : [ 1.07397e-005 ]
9414 : [ 9.58214e-006 ]
9415 : [ 9.45241e-006 ]
9416 : [ 9.3634e-006  ]
9417 : [ 9.81338e-006 ]
9418 : [ 1.0655e-005  ]
9419 : [ 9.48371e-006 ]
9420 : [ 1.00186e-005 ]
9421 : [ 9.20767e-006 ]
9422 : [ 9.63205e-006 ]
9423 : [ 9.48288e-006 ]
9424 : [ 9.16009e-006 ]
9425 : [ 1.01687e-005 ]
9426 : [ 9.29317e-006 ]
9427 : [ 1.10661e-005 ]
9428 : [ 1.07566e-005 ]
9429 : [ 9.5408e-006  ]
9430 : [ 1.08714e-005 ]
9431 : [ 1.05691e-005 ]
9432 : [ 1.10597e-005 ]
9433 : [ 1.02849e-005 ]
9434 : [ 1.08358e-005 ]
9435 : [ 1.0334e-005  ]
9436 : [ 1.05789e-005 ]
9437 : [ 9.7364e-006  ]
9438 : [ 9.29267e-006 ]
9439 : [ 1.0255e-005  ]
9440 : [ 9.93418e-006 ]
9441 : [ 9.17192e-006 ]
9442 : [ 1.09972e-005 ]
9443 : [ 1.09817e-005 ]
9444 : [ 1.066e-005   ]
9445 : [ 9.18587e-006 ]
9446 : [ 9.90674e-006 ]
9447 : [ 1.07736e-005 ]
9448 : [ 1.10817e-005 ]
9449 : [ 9.74163e-006 ]
9450 : [ 1.01799e-005 ]
9451 : [ 1.09424e-005 ]
9452 : [ 1.0244e-005  ]
9453 : [ 1.08898e-005 ]
9454 : [ 9.74142e-006 ]
9455 : [ 9.60569e-006 ]
9456 : [ 1.00985e-005 ]
9457 : [ 1.0919e-005  ]
9458 : [ 1.02277e-005 ]
9459 : [ 1.02808e-005 ]
9460 : [ 9.69404e-006 ]
9461 : [ 9.64849e-006 ]
9462 : [ 9.25186e-006 ]
9463 : [ 9.3777e-006  ]
9464 : [ 1.01854e-005 ]
9465 : [ 1.01272e-005 ]
9466 : [ 1.04368e-005 ]
9467 : [ 9.98368e-006 ]
9468 : [ 1.02135e-005 ]
9469 : [ 9.63823e-006 ]
9470 : [ 1.11179e-005 ]
9471 : [ 9.47923e-006 ]
9472 : [ 9.5372e-006  ]
9473 : [ 1.0453e-005  ]
9474 : [ 1.11298e-005 ]
9475 : [ 1.00694e-005 ]
9476 : [ 9.9143e-006  ]
9477 : [ 9.23781e-006 ]
9478 : [ 1.06536e-005 ]
9479 : [ 9.74248e-006 ]
9480 : [ 1.09029e-005 ]
9481 : [ 1.08062e-005 ]
9482 : [ 9.57857e-006 ]
9483 : [ 1.03614e-005 ]
9484 : [ 9.58282e-006 ]
9485 : [ 1.00029e-005 ]
9486 : [ 9.22223e-006 ]
9487 : [ 9.19968e-006 ]
9488 : [ 9.28857e-006 ]
9489 : [ 9.53735e-006 ]
9490 : [ 9.75757e-006 ]
9491 : [ 1.01566e-005 ]
9492 : [ 9.23847e-006 ]
9493 : [ 9.22648e-006 ]
9494 : [ 9.2272e-006  ]
9495 : [ 1.03269e-005 ]
9496 : [ 9.94868e-006 ]
9497 : [ 9.91398e-006 ]
9498 : [ 1.04133e-005 ]
9499 : [ 9.42809e-006 ]
9500 : [ 9.72742e-006 ]
9501 : [ 9.69387e-006 ]
9502 : [ 9.63313e-006 ]
9503 : [ 1.04271e-005 ]
9504 : [ 1.10302e-005 ]
9505 : [ 1.07571e-005 ]
9506 : [ 1.098e-005   ]
9507 : [ 9.71246e-006 ]
9508 : [ 9.42662e-006 ]
9509 : [ 9.19063e-006 ]
9510 : [ 1.05121e-005 ]
9511 : [ 1.04141e-005 ]
9512 : [ 1.06444e-005 ]
9513 : [ 1.06643e-005 ]
9514 : [ 9.35106e-006 ]
9515 : [ 1.08151e-005 ]
9516 : [ 1.00879e-005 ]
9517 : [ 1.07817e-005 ]
9518 : [ 1.02784e-005 ]
9519 : [ 1.10427e-005 ]
9520 : [ 9.69336e-006 ]
9521 : [ 1.00732e-005 ]
9522 : [ 9.96047e-006 ]
9523 : [ 1.02826e-005 ]
9524 : [ 9.26946e-006 ]
9525 : [ 1.0039e-005  ]
9526 : [ 1.06277e-005 ]
9527 : [ 9.15752e-006 ]
9528 : [ 1.0961e-005  ]
9529 : [ 9.66672e-006 ]
9530 : [ 1.10915e-005 ]
9531 : [ 1.1151e-005  ]
9532 : [ 1.07692e-005 ]
9533 : [ 1.07259e-005 ]
9534 : [ 1.10488e-005 ]
9535 : [ 1.09031e-005 ]
9536 : [ 9.83628e-006 ]
9537 : [ 1.09768e-005 ]
9538 : [ 1.01279e-005 ]
9539 : [ 1.04718e-005 ]
9540 : [ 1.04178e-005 ]
9541 : [ 1.11274e-005 ]
9542 : [ 1.01308e-005 ]
9543 : [ 1.08943e-005 ]
9544 : [ 9.86469e-006 ]
9545 : [ 1.0349e-005  ]
9546 : [ 1.08252e-005 ]
9547 : [ 9.27208e-006 ]
9548 : [ 9.34041e-006 ]
9549 : [ 9.84923e-006 ]
9550 : [ 9.23577e-006 ]
9551 : [ 1.05734e-005 ]
9552 : [ 9.58498e-006 ]
9553 : [ 1.07568e-005 ]
9554 : [ 9.56171e-006 ]
9555 : [ 1.07595e-005 ]
9556 : [ 1.02323e-005 ]
9557 : [ 9.96473e-006 ]
9558 : [ 1.00574e-005 ]
9559 : [ 9.5964e-006  ]
9560 : [ 1.05981e-005 ]
9561 : [ 9.49403e-006 ]
9562 : [ 1.0294e-005  ]
9563 : [ 9.88343e-006 ]
9564 : [ 1.09496e-005 ]
9565 : [ 9.61068e-006 ]
9566 : [ 9.41011e-006 ]
9567 : [ 9.80231e-006 ]
9568 : [ 1.10503e-005 ]
9569 : [ 9.20566e-006 ]
9570 : [ 1.10932e-005 ]
9571 : [ 9.53208e-006 ]
9572 : [ 1.08165e-005 ]
9573 : [ 1.05893e-005 ]
9574 : [ 9.49203e-006 ]
9575 : [ 9.65245e-006 ]
9576 : [ 9.46905e-006 ]
9577 : [ 1.0211e-005  ]
9578 : [ 9.28617e-006 ]
9579 : [ 9.6311e-006  ]
9580 : [ 9.67292e-006 ]
9581 : [ 9.47584e-006 ]
9582 : [ 9.51643e-006 ]
9583 : [ 1.05492e-005 ]
9584 : [ 9.71019e-006 ]
9585 : [ 1.04583e-005 ]
9586 : [ 1.07042e-005 ]
9587 : [ 9.87627e-006 ]
9588 : [ 1.03773e-005 ]
9589 : [ 9.34286e-006 ]
9590 : [ 9.57048e-006 ]
9591 : [ 1.04611e-005 ]
9592 : [ 1.10053e-005 ]
9593 : [ 1.09572e-005 ]
9594 : [ 9.22133e-006 ]
9595 : [ 9.56519e-006 ]
9596 : [ 1.08947e-005 ]
9597 : [ 1.06285e-005 ]
9598 : [ 9.7458e-006  ]
9599 : [ 1.07562e-005 ]
9600 : [ 9.95446e-006 ]
9601 : [ 1.05547e-005 ]
9602 : [ 1.08205e-005 ]
9603 : [ 9.94001e-006 ]
9604 : [ 1.02991e-005 ]
9605 : [ 1.08745e-005 ]
9606 : [ 1.0412e-005  ]
9607 : [ 1.10279e-005 ]
9608 : [ 1.06932e-005 ]
9609 : [ 9.96473e-006 ]
9610 : [ 1.02494e-005 ]
9611 : [ 9.90717e-006 ]
9612 : [ 9.82079e-006 ]
9613 : [ 9.99203e-006 ]
9614 : [ 1.03209e-005 ]
9615 : [ 1.02614e-005 ]
9616 : [ 1.05985e-005 ]
9617 : [ 1.10303e-005 ]
9618 : [ 1.10643e-005 ]
9619 : [ 1.07301e-005 ]
9620 : [ 9.13709e-006 ]
9621 : [ 1.06817e-005 ]
9622 : [ 9.64724e-006 ]
9623 : [ 1.03276e-005 ]
9624 : [ 1.02392e-005 ]
9625 : [ 1.10123e-005 ]
9626 : [ 1.03557e-005 ]
9627 : [ 9.89685e-006 ]
9628 : [ 1.10738e-005 ]
9629 : [ 1.05103e-005 ]
9630 : [ 1.00086e-005 ]
9631 : [ 9.89532e-006 ]
9632 : [ 9.19914e-006 ]
9633 : [ 1.00823e-005 ]
9634 : [ 1.08309e-005 ]
9635 : [ 1.11107e-005 ]
9636 : [ 1.05757e-005 ]
9637 : [ 9.7383e-006  ]
9638 : [ 9.66076e-006 ]
9639 : [ 9.28742e-006 ]
9640 : [ 1.00447e-005 ]
9641 : [ 9.40711e-006 ]
9642 : [ 1.06908e-005 ]
9643 : [ 9.84185e-006 ]
9644 : [ 9.51388e-006 ]
9645 : [ 1.04244e-005 ]
9646 : [ 1.10226e-005 ]
9647 : [ 1.07636e-005 ]
9648 : [ 1.04829e-005 ]
9649 : [ 9.8914e-006  ]
9650 : [ 1.09272e-005 ]
9651 : [ 1.09718e-005 ]
9652 : [ 1.00713e-005 ]
9653 : [ 1.06702e-005 ]
9654 : [ 1.07438e-005 ]
9655 : [ 9.15421e-006 ]
9656 : [ 9.73336e-006 ]
9657 : [ 9.42762e-006 ]
9658 : [ 9.73149e-006 ]
9659 : [ 1.08493e-005 ]
9660 : [ 1.0859e-005  ]
9661 : [ 9.55759e-006 ]
9662 : [ 1.10213e-005 ]
9663 : [ 1.00186e-005 ]
9664 : [ 9.52628e-006 ]
9665 : [ 9.56814e-006 ]
9666 : [ 9.92561e-006 ]
9667 : [ 1.06154e-005 ]
9668 : [ 1.03102e-005 ]
9669 : [ 1.03994e-005 ]
9670 : [ 1.0849e-005  ]
9671 : [ 1.10432e-005 ]
9672 : [ 9.90751e-006 ]
9673 : [ 1.00905e-005 ]
9674 : [ 9.6719e-006  ]
9675 : [ 1.09841e-005 ]
9676 : [ 1.08084e-005 ]
9677 : [ 1.05201e-005 ]
9678 : [ 1.00118e-005 ]
9679 : [ 9.4856e-006  ]
9680 : [ 1.04672e-005 ]
9681 : [ 1.01575e-005 ]
9682 : [ 1.09426e-005 ]
9683 : [ 9.34719e-006 ]
9684 : [ 9.59099e-006 ]
9685 : [ 1.07111e-005 ]
9686 : [ 1.07358e-005 ]
9687 : [ 1.05885e-005 ]
9688 : [ 1.08491e-005 ]
9689 : [ 1.08788e-005 ]
9690 : [ 9.63172e-006 ]
9691 : [ 9.34504e-006 ]
9692 : [ 9.82041e-006 ]
9693 : [ 1.09566e-005 ]
9694 : [ 1.10896e-005 ]
9695 : [ 1.10273e-005 ]
9696 : [ 9.58241e-006 ]
9697 : [ 1.03187e-005 ]
9698 : [ 1.09052e-005 ]
9699 : [ 1.07945e-005 ]
9700 : [ 1.021e-005   ]
9701 : [ 1.09278e-005 ]
9702 : [ 9.69387e-006 ]
9703 : [ 1.06615e-005 ]
9704 : [ 9.32807e-006 ]
9705 : [ 9.22885e-006 ]
9706 : [ 9.53906e-006 ]
9707 : [ 1.04924e-005 ]
9708 : [ 9.31059e-006 ]
9709 : [ 1.11426e-005 ]
9710 : [ 9.8534e-006  ]
9711 : [ 1.11467e-005 ]
9712 : [ 1.09404e-005 ]
9713 : [ 1.03088e-005 ]
9714 : [ 9.59562e-006 ]
9715 : [ 1.01859e-005 ]
9716 : [ 9.14666e-006 ]
9717 : [ 1.02e-005    ]
9718 : [ 9.81995e-006 ]
9719 : [ 1.02289e-005 ]
9720 : [ 1.09698e-005 ]
9721 : [ 1.07976e-005 ]
9722 : [ 9.74602e-006 ]
9723 : [ 1.06896e-005 ]
9724 : [ 9.58814e-006 ]
9725 : [ 1.1081e-005  ]
9726 : [ 9.16856e-006 ]
9727 : [ 1.08414e-005 ]
9728 : [ 9.6643e-006  ]
9729 : [ 9.88584e-006 ]
9730 : [ 1.06257e-005 ]
9731 : [ 1.02972e-005 ]
9732 : [ 9.64549e-006 ]
9733 : [ 1.01158e-005 ]
9734 : [ 9.58439e-006 ]
9735 : [ 9.32372e-006 ]
9736 : [ 9.82299e-006 ]
9737 : [ 1.07881e-005 ]
9738 : [ 1.03443e-005 ]
9739 : [ 9.13654e-006 ]
9740 : [ 1.08203e-005 ]
9741 : [ 1.03432e-005 ]
9742 : [ 9.783e-006   ]
9743 : [ 1.01435e-005 ]
9744 : [ 1.07922e-005 ]
9745 : [ 1.01384e-005 ]
9746 : [ 1.08504e-005 ]
9747 : [ 9.28026e-006 ]
9748 : [ 1.01273e-005 ]
9749 : [ 9.33428e-006 ]
9750 : [ 9.69123e-006 ]
9751 : [ 1.0711e-005  ]
9752 : [ 9.52114e-006 ]
9753 : [ 9.87916e-006 ]
9754 : [ 1.05087e-005 ]
9755 : [ 9.9152e-006  ]
9756 : [ 1.02868e-005 ]
9757 : [ 9.60049e-006 ]
9758 : [ 9.60125e-006 ]
9759 : [ 9.6138e-006  ]
9760 : [ 9.94089e-006 ]
9761 : [ 1.11404e-005 ]
9762 : [ 1.03123e-005 ]
9763 : [ 9.36616e-006 ]
9764 : [ 9.55561e-006 ]
9765 : [ 9.43056e-006 ]
9766 : [ 1.06082e-005 ]
9767 : [ 1.09125e-005 ]
9768 : [ 1.08933e-005 ]
9769 : [ 1.02663e-005 ]
9770 : [ 9.57215e-006 ]
9771 : [ 9.25114e-006 ]
9772 : [ 1.08399e-005 ]
9773 : [ 1.05543e-005 ]
9774 : [ 9.21333e-006 ]
9775 : [ 1.01698e-005 ]
9776 : [ 1.02012e-005 ]
9777 : [ 1.07247e-005 ]
9778 : [ 9.70189e-006 ]
9779 : [ 1.0763e-005  ]
9780 : [ 1.0569e-005  ]
9781 : [ 1.08467e-005 ]
9782 : [ 9.49695e-006 ]
9783 : [ 1.1102e-005  ]
9784 : [ 9.75869e-006 ]
9785 : [ 1.07443e-005 ]
9786 : [ 9.81018e-006 ]
9787 : [ 1.11037e-005 ]
9788 : [ 1.0358e-005  ]
9789 : [ 9.92426e-006 ]
9790 : [ 1.03481e-005 ]
9791 : [ 9.57223e-006 ]
9792 : [ 1.07948e-005 ]
9793 : [ 1.00014e-005 ]
9794 : [ 9.82935e-006 ]
9795 : [ 9.29375e-006 ]
9796 : [ 9.50788e-006 ]
9797 : [ 9.60013e-006 ]
9798 : [ 1.01058e-005 ]
9799 : [ 9.51281e-006 ]
9800 : [ 1.09019e-005 ]
9801 : [ 1.02185e-005 ]
9802 : [ 1.02199e-005 ]
9803 : [ 9.91778e-006 ]
9804 : [ 1.0696e-005  ]
9805 : [ 1.00536e-005 ]
9806 : [ 9.21515e-006 ]
9807 : [ 9.50948e-006 ]
9808 : [ 9.79534e-006 ]
9809 : [ 9.77853e-006 ]
9810 : [ 1.02582e-005 ]
9811 : [ 1.09212e-005 ]
9812 : [ 1.05494e-005 ]
9813 : [ 1.01134e-005 ]
9814 : [ 1.1091e-005  ]
9815 : [ 1.06538e-005 ]
9816 : [ 1.08402e-005 ]
9817 : [ 1.02165e-005 ]
9818 : [ 1.105e-005   ]
9819 : [ 1.05683e-005 ]
9820 : [ 9.82597e-006 ]
9821 : [ 1.0731e-005  ]
9822 : [ 1.03637e-005 ]
9823 : [ 1.02302e-005 ]
9824 : [ 1.11107e-005 ]
9825 : [ 1.0391e-005  ]
9826 : [ 9.16054e-006 ]
9827 : [ 9.74427e-006 ]
9828 : [ 9.23167e-006 ]
9829 : [ 9.41115e-006 ]
9830 : [ 1.09873e-005 ]
9831 : [ 9.4634e-006  ]
9832 : [ 1.0815e-005  ]
9833 : [ 1.05342e-005 ]
9834 : [ 1.10566e-005 ]
9835 : [ 9.41003e-006 ]
9836 : [ 1.0001e-005  ]
9837 : [ 1.0744e-005  ]
9838 : [ 1.06458e-005 ]
9839 : [ 9.87551e-006 ]
9840 : [ 1.07077e-005 ]
9841 : [ 1.09448e-005 ]
9842 : [ 1.03491e-005 ]
9843 : [ 9.97485e-006 ]
9844 : [ 9.98535e-006 ]
9845 : [ 1.00575e-005 ]
9846 : [ 1.06406e-005 ]
9847 : [ 1.05428e-005 ]
9848 : [ 9.30605e-006 ]
9849 : [ 1.11002e-005 ]
9850 : [ 1.04177e-005 ]
9851 : [ 9.42737e-006 ]
9852 : [ 9.74718e-006 ]
9853 : [ 1.07108e-005 ]
9854 : [ 1.00403e-005 ]
9855 : [ 1.00558e-005 ]
9856 : [ 1.1067e-005  ]
9857 : [ 9.38315e-006 ]
9858 : [ 1.01138e-005 ]
9859 : [ 9.5386e-006  ]
9860 : [ 1.10114e-005 ]
9861 : [ 1.06263e-005 ]
9862 : [ 9.93045e-006 ]
9863 : [ 1.07129e-005 ]
9864 : [ 9.9315e-006  ]
9865 : [ 9.22118e-006 ]
9866 : [ 9.21631e-006 ]
9867 : [ 1.09673e-005 ]
9868 : [ 1.01409e-005 ]
9869 : [ 9.48617e-006 ]
9870 : [ 9.99052e-006 ]
9871 : [ 9.45886e-006 ]
9872 : [ 1.07102e-005 ]
9873 : [ 9.87446e-006 ]
9874 : [ 1.03842e-005 ]
9875 : [ 1.10221e-005 ]
9876 : [ 1.04357e-005 ]
9877 : [ 1.08955e-005 ]
9878 : [ 1.10719e-005 ]
9879 : [ 1.02657e-005 ]
9880 : [ 1.07229e-005 ]
9881 : [ 1.08812e-005 ]
9882 : [ 1.07666e-005 ]
9883 : [ 9.64002e-006 ]
9884 : [ 1.0061e-005  ]
9885 : [ 9.2625e-006  ]
9886 : [ 1.00085e-005 ]
9887 : [ 1.05289e-005 ]
9888 : [ 1.0231e-005  ]
9889 : [ 9.50489e-006 ]
9890 : [ 1.01486e-005 ]
9891 : [ 1.03656e-005 ]
9892 : [ 1.06326e-005 ]
9893 : [ 1.0357e-005  ]
9894 : [ 9.74131e-006 ]
9895 : [ 1.04456e-005 ]
9896 : [ 1.0883e-005  ]
9897 : [ 1.04178e-005 ]
9898 : [ 1.05395e-005 ]
9899 : [ 1.09847e-005 ]
9900 : [ 1.03576e-005 ]
9901 : [ 9.34486e-006 ]
9902 : [ 1.00466e-005 ]
9903 : [ 1.11269e-005 ]
9904 : [ 1.08339e-005 ]
9905 : [ 1.08584e-005 ]
9906 : [ 1.00124e-005 ]
9907 : [ 1.07339e-005 ]
9908 : [ 1.01551e-005 ]
9909 : [ 1.10681e-005 ]
9910 : [ 1.11129e-005 ]
9911 : [ 1.05183e-005 ]
9912 : [ 1.01316e-005 ]
9913 : [ 9.84526e-006 ]
9914 : [ 1.01614e-005 ]
9915 : [ 9.60236e-006 ]
9916 : [ 1.01482e-005 ]
9917 : [ 9.3846e-006  ]
9918 : [ 1.04096e-005 ]
9919 : [ 1.11144e-005 ]
9920 : [ 9.28348e-006 ]
9921 : [ 1.06467e-005 ]
9922 : [ 9.68931e-006 ]
9923 : [ 1.11285e-005 ]
9924 : [ 9.69654e-006 ]
9925 : [ 9.71721e-006 ]
9926 : [ 9.44752e-006 ]
9927 : [ 9.41094e-006 ]
9928 : [ 1.10709e-005 ]
9929 : [ 1.01928e-005 ]
9930 : [ 1.08125e-005 ]
9931 : [ 1.02199e-005 ]
9932 : [ 1.03192e-005 ]
9933 : [ 1.06427e-005 ]
9934 : [ 9.15087e-006 ]
9935 : [ 1.07611e-005 ]
9936 : [ 9.54531e-006 ]
9937 : [ 9.16029e-006 ]
9938 : [ 1.09635e-005 ]
9939 : [ 1.08588e-005 ]
9940 : [ 9.89311e-006 ]
9941 : [ 9.43847e-006 ]
9942 : [ 1.09819e-005 ]
9943 : [ 9.70572e-006 ]
9944 : [ 9.35319e-006 ]
9945 : [ 9.72194e-006 ]
9946 : [ 1.08952e-005 ]
9947 : [ 1.08176e-005 ]
9948 : [ 9.73556e-006 ]
9949 : [ 1.03387e-005 ]
9950 : [ 9.31611e-006 ]
9951 : [ 1.06063e-005 ]
9952 : [ 9.38525e-006 ]
9953 : [ 1.05755e-005 ]
9954 : [ 1.07859e-005 ]
9955 : [ 1.00246e-005 ]
9956 : [ 9.88267e-006 ]
9957 : [ 1.06853e-005 ]
9958 : [ 9.59655e-006 ]
9959 : [ 1.01445e-005 ]
9960 : [ 9.90352e-006 ]
9961 : [ 1.03489e-005 ]
9962 : [ 9.26111e-006 ]
9963 : [ 1.00615e-005 ]
9964 : [ 9.41224e-006 ]
9965 : [ 1.05154e-005 ]
9966 : [ 1.03468e-005 ]
9967 : [ 1.0384e-005  ]
9968 : [ 9.24188e-006 ]
9969 : [ 1.00373e-005 ]
9970 : [ 9.47448e-006 ]
9971 : [ 1.11198e-005 ]
9972 : [ 1.04452e-005 ]
9973 : [ 9.33297e-006 ]
9974 : [ 9.99204e-006 ]
9975 : [ 9.95973e-006 ]
9976 : [ 1.05091e-005 ]
9977 : [ 1.01434e-005 ]
9978 : [ 1.03591e-005 ]
9979 : [ 1.04341e-005 ]
9980 : [ 1.04393e-005 ]
9981 : [ 9.17369e-006 ]
9982 : [ 1.06208e-005 ]
9983 : [ 1.06576e-005 ]
9984 : [ 9.36126e-006 ]
9985 : [ 9.82915e-006 ]
9986 : [ 1.05385e-005 ]
9987 : [ 1.08785e-005 ]
9988 : [ 1.00495e-005 ]
9989 : [ 1.08936e-005 ]
9990 : [ 1.09451e-005 ]
9991 : [ 1.09661e-005 ]
9992 : [ 9.97358e-006 ]
9993 : [ 9.95186e-006 ]
9994 : [ 1.08468e-005 ]
9995 : [ 1.04036e-005 ]
9996 : [ 1.02589e-005 ]
9997 : [ 1.01715e-005 ]
9998 : [ 1.09666e-005 ]
9999 : [ 1.11129e-005 ]
