# Supplementary material for: Influence of tissue conductivity on foetal exposure to extremely low frequency magnetic fields at 50 Hz using stochastic dosimetry
Source: PLoS One. 2018 Feb 7;13(2):e0192131. doi: 10.1371/journal.pone.0192131 (PMC5802904; doi:10.1371/journal.pone.0192131)
Supplement: S1 File — (ZIP) [file pone.0192131.s001.zip › Data/Ydistributions(10000)/9m/Uterus.txt]

       [ y0           ]
   0 : [ 5.25264e-006 ]
   1 : [ 5.21646e-006 ]
   2 : [ 5.22041e-006 ]
   3 : [ 5.53046e-006 ]
   4 : [ 5.52864e-006 ]
   5 : [ 5.18349e-006 ]
   6 : [ 5.71512e-006 ]
   7 : [ 5.34345e-006 ]
   8 : [ 5.58605e-006 ]
   9 : [ 5.341e-006   ]
  10 : [ 5.48443e-006 ]
  11 : [ 5.72519e-006 ]
  12 : [ 5.20122e-006 ]
  13 : [ 5.05926e-006 ]
  14 : [ 5.04249e-006 ]
  15 : [ 5.65612e-006 ]
  16 : [ 5.75702e-006 ]
  17 : [ 4.91396e-006 ]
  18 : [ 5.91744e-006 ]
  19 : [ 5.4731e-006  ]
  20 : [ 5.80956e-006 ]
  21 : [ 5.17238e-006 ]
  22 : [ 5.83493e-006 ]
  23 : [ 5.81529e-006 ]
  24 : [ 5.31921e-006 ]
  25 : [ 4.98614e-006 ]
  26 : [ 5.36953e-006 ]
  27 : [ 5.37273e-006 ]
  28 : [ 5.29709e-006 ]
  29 : [ 5.60037e-006 ]
  30 : [ 5.37228e-006 ]
  31 : [ 5.59443e-006 ]
  32 : [ 5.18821e-006 ]
  33 : [ 5.58021e-006 ]
  34 : [ 5.55843e-006 ]
  35 : [ 5.21195e-006 ]
  36 : [ 5.87138e-006 ]
  37 : [ 5.72671e-006 ]
  38 : [ 5.12358e-006 ]
  39 : [ 5.11779e-006 ]
  40 : [ 5.42399e-006 ]
  41 : [ 5.29988e-006 ]
  42 : [ 5.59838e-006 ]
  43 : [ 5.49499e-006 ]
  44 : [ 5.06184e-006 ]
  45 : [ 5.28624e-006 ]
  46 : [ 5.35899e-006 ]
  47 : [ 5.64067e-006 ]
  48 : [ 5.14502e-006 ]
  49 : [ 5.38412e-006 ]
  50 : [ 5.4847e-006  ]
  51 : [ 5.68496e-006 ]
  52 : [ 5.69657e-006 ]
  53 : [ 5.203e-006   ]
  54 : [ 5.79263e-006 ]
  55 : [ 5.27731e-006 ]
  56 : [ 5.9366e-006  ]
  57 : [ 5.36682e-006 ]
  58 : [ 5.5243e-006  ]
  59 : [ 5.20717e-006 ]
  60 : [ 5.81179e-006 ]
  61 : [ 5.5593e-006  ]
  62 : [ 5.62723e-006 ]
  63 : [ 5.29653e-006 ]
  64 : [ 5.07824e-006 ]
  65 : [ 5.91655e-006 ]
  66 : [ 5.51068e-006 ]
  67 : [ 5.53182e-006 ]
  68 : [ 5.39715e-006 ]
  69 : [ 6.0497e-006  ]
  70 : [ 5.47501e-006 ]
  71 : [ 5.17536e-006 ]
  72 : [ 5.68735e-006 ]
  73 : [ 5.19611e-006 ]
  74 : [ 5.04781e-006 ]
  75 : [ 5.48341e-006 ]
  76 : [ 5.29991e-006 ]
  77 : [ 5.66398e-006 ]
  78 : [ 5.22655e-006 ]
  79 : [ 5.32299e-006 ]
  80 : [ 5.59121e-006 ]
  81 : [ 5.62734e-006 ]
  82 : [ 5.25666e-006 ]
  83 : [ 5.67251e-006 ]
  84 : [ 5.0041e-006  ]
  85 : [ 5.27377e-006 ]
  86 : [ 5.51476e-006 ]
  87 : [ 5.11253e-006 ]
  88 : [ 5.07733e-006 ]
  89 : [ 5.50185e-006 ]
  90 : [ 5.24973e-006 ]
  91 : [ 5.12858e-006 ]
  92 : [ 5.1242e-006  ]
  93 : [ 5.25618e-006 ]
  94 : [ 6.13599e-006 ]
  95 : [ 5.51295e-006 ]
  96 : [ 5.64685e-006 ]
  97 : [ 5.17558e-006 ]
  98 : [ 5.48341e-006 ]
  99 : [ 5.16384e-006 ]
 100 : [ 5.348e-006   ]
 101 : [ 5.53846e-006 ]
 102 : [ 5.60251e-006 ]
 103 : [ 5.8758e-006  ]
 104 : [ 5.76408e-006 ]
 105 : [ 5.01381e-006 ]
 106 : [ 5.47851e-006 ]
 107 : [ 5.49241e-006 ]
 108 : [ 5.17662e-006 ]
 109 : [ 5.82449e-006 ]
 110 : [ 5.381e-006   ]
 111 : [ 5.14585e-006 ]
 112 : [ 5.15957e-006 ]
 113 : [ 5.35918e-006 ]
 114 : [ 5.21504e-006 ]
 115 : [ 5.19633e-006 ]
 116 : [ 5.83196e-006 ]
 117 : [ 5.19738e-006 ]
 118 : [ 6.07475e-006 ]
 119 : [ 5.79254e-006 ]
 120 : [ 5.81903e-006 ]
 121 : [ 5.25983e-006 ]
 122 : [ 5.23794e-006 ]
 123 : [ 5.19936e-006 ]
 124 : [ 5.32874e-006 ]
 125 : [ 5.40723e-006 ]
 126 : [ 5.78831e-006 ]
 127 : [ 5.19928e-006 ]
 128 : [ 4.99068e-006 ]
 129 : [ 5.13661e-006 ]
 130 : [ 5.54252e-006 ]
 131 : [ 5.86091e-006 ]
 132 : [ 5.28902e-006 ]
 133 : [ 5.70323e-006 ]
 134 : [ 5.69411e-006 ]
 135 : [ 5.76659e-006 ]
 136 : [ 5.30807e-006 ]
 137 : [ 5.44738e-006 ]
 138 : [ 5.00425e-006 ]
 139 : [ 6.09896e-006 ]
 140 : [ 5.56149e-006 ]
 141 : [ 5.5941e-006  ]
 142 : [ 5.67252e-006 ]
 143 : [ 5.22288e-006 ]
 144 : [ 5.2094e-006  ]
 145 : [ 5.79699e-006 ]
 146 : [ 5.97368e-006 ]
 147 : [ 5.01826e-006 ]
 148 : [ 5.76925e-006 ]
 149 : [ 5.09322e-006 ]
 150 : [ 5.74781e-006 ]
 151 : [ 5.60181e-006 ]
 152 : [ 5.80955e-006 ]
 153 : [ 5.82271e-006 ]
 154 : [ 5.25602e-006 ]
 155 : [ 5.20278e-006 ]
 156 : [ 5.05798e-006 ]
 157 : [ 5.14126e-006 ]
 158 : [ 5.68917e-006 ]
 159 : [ 5.56558e-006 ]
 160 : [ 5.15076e-006 ]
 161 : [ 5.73304e-006 ]
 162 : [ 5.09389e-006 ]
 163 : [ 5.2628e-006  ]
 164 : [ 5.19089e-006 ]
 165 : [ 6.13912e-006 ]
 166 : [ 5.19812e-006 ]
 167 : [ 5.32157e-006 ]
 168 : [ 5.15807e-006 ]
 169 : [ 5.29282e-006 ]
 170 : [ 5.59479e-006 ]
 171 : [ 5.79097e-006 ]
 172 : [ 5.48628e-006 ]
 173 : [ 5.03922e-006 ]
 174 : [ 5.37086e-006 ]
 175 : [ 5.88857e-006 ]
 176 : [ 5.22278e-006 ]
 177 : [ 5.51787e-006 ]
 178 : [ 5.58729e-006 ]
 179 : [ 5.2979e-006  ]
 180 : [ 5.50101e-006 ]
 181 : [ 5.71149e-006 ]
 182 : [ 5.09284e-006 ]
 183 : [ 5.10299e-006 ]
 184 : [ 5.09116e-006 ]
 185 : [ 4.90267e-006 ]
 186 : [ 5.64248e-006 ]
 187 : [ 6.00938e-006 ]
 188 : [ 5.49598e-006 ]
 189 : [ 5.4122e-006  ]
 190 : [ 5.03232e-006 ]
 191 : [ 5.61865e-006 ]
 192 : [ 4.98336e-006 ]
 193 : [ 5.92236e-006 ]
 194 : [ 5.58455e-006 ]
 195 : [ 5.22431e-006 ]
 196 : [ 5.41938e-006 ]
 197 : [ 5.65131e-006 ]
 198 : [ 4.99241e-006 ]
 199 : [ 5.75573e-006 ]
 200 : [ 5.79708e-006 ]
 201 : [ 5.05977e-006 ]
 202 : [ 5.21208e-006 ]
 203 : [ 5.4527e-006  ]
 204 : [ 5.11568e-006 ]
 205 : [ 5.45623e-006 ]
 206 : [ 5.55942e-006 ]
 207 : [ 5.81791e-006 ]
 208 : [ 5.23307e-006 ]
 209 : [ 5.52483e-006 ]
 210 : [ 5.0772e-006  ]
 211 : [ 5.50993e-006 ]
 212 : [ 5.28053e-006 ]
 213 : [ 5.76115e-006 ]
 214 : [ 5.44481e-006 ]
 215 : [ 5.42375e-006 ]
 216 : [ 5.03187e-006 ]
 217 : [ 5.30682e-006 ]
 218 : [ 5.60909e-006 ]
 219 : [ 5.11651e-006 ]
 220 : [ 5.16993e-006 ]
 221 : [ 5.52792e-006 ]
 222 : [ 5.57044e-006 ]
 223 : [ 5.7623e-006  ]
 224 : [ 5.2319e-006  ]
 225 : [ 4.95014e-006 ]
 226 : [ 5.41034e-006 ]
 227 : [ 5.64379e-006 ]
 228 : [ 5.8959e-006  ]
 229 : [ 5.36505e-006 ]
 230 : [ 5.09821e-006 ]
 231 : [ 5.31754e-006 ]
 232 : [ 5.21443e-006 ]
 233 : [ 5.5717e-006  ]
 234 : [ 5.83202e-006 ]
 235 : [ 5.79758e-006 ]
 236 : [ 5.3166e-006  ]
 237 : [ 5.89342e-006 ]
 238 : [ 5.66477e-006 ]
 239 : [ 5.54943e-006 ]
 240 : [ 5.78897e-006 ]
 241 : [ 5.40237e-006 ]
 242 : [ 5.70776e-006 ]
 243 : [ 5.74304e-006 ]
 244 : [ 6.02652e-006 ]
 245 : [ 5.80767e-006 ]
 246 : [ 5.44694e-006 ]
 247 : [ 5.89748e-006 ]
 248 : [ 5.75616e-006 ]
 249 : [ 5.62176e-006 ]
 250 : [ 5.38107e-006 ]
 251 : [ 5.66616e-006 ]
 252 : [ 4.99198e-006 ]
 253 : [ 5.72273e-006 ]
 254 : [ 5.5247e-006  ]
 255 : [ 5.49412e-006 ]
 256 : [ 5.08191e-006 ]
 257 : [ 5.01707e-006 ]
 258 : [ 5.64143e-006 ]
 259 : [ 5.33429e-006 ]
 260 : [ 5.04356e-006 ]
 261 : [ 5.34834e-006 ]
 262 : [ 5.21491e-006 ]
 263 : [ 5.84224e-006 ]
 264 : [ 5.18997e-006 ]
 265 : [ 5.71573e-006 ]
 266 : [ 5.6335e-006  ]
 267 : [ 5.76631e-006 ]
 268 : [ 5.07843e-006 ]
 269 : [ 5.69356e-006 ]
 270 : [ 5.25658e-006 ]
 271 : [ 5.8019e-006  ]
 272 : [ 5.20435e-006 ]
 273 : [ 5.2627e-006  ]
 274 : [ 5.44579e-006 ]
 275 : [ 4.97763e-006 ]
 276 : [ 4.97107e-006 ]
 277 : [ 5.05297e-006 ]
 278 : [ 5.62555e-006 ]
 279 : [ 5.23747e-006 ]
 280 : [ 5.62251e-006 ]
 281 : [ 5.49664e-006 ]
 282 : [ 5.32194e-006 ]
 283 : [ 5.34789e-006 ]
 284 : [ 5.50771e-006 ]
 285 : [ 5.45099e-006 ]
 286 : [ 5.35924e-006 ]
 287 : [ 5.12159e-006 ]
 288 : [ 5.36644e-006 ]
 289 : [ 5.24591e-006 ]
 290 : [ 5.78512e-006 ]
 291 : [ 5.85222e-006 ]
 292 : [ 5.02091e-006 ]
 293 : [ 5.37938e-006 ]
 294 : [ 4.98416e-006 ]
 295 : [ 5.2215e-006  ]
 296 : [ 5.29699e-006 ]
 297 : [ 5.66073e-006 ]
 298 : [ 5.31439e-006 ]
 299 : [ 5.22583e-006 ]
 300 : [ 4.9324e-006  ]
 301 : [ 5.23659e-006 ]
 302 : [ 4.92201e-006 ]
 303 : [ 5.07125e-006 ]
 304 : [ 5.35029e-006 ]
 305 : [ 4.96754e-006 ]
 306 : [ 5.54286e-006 ]
 307 : [ 4.93891e-006 ]
 308 : [ 5.1875e-006  ]
 309 : [ 5.02041e-006 ]
 310 : [ 5.29201e-006 ]
 311 : [ 5.11691e-006 ]
 312 : [ 5.72149e-006 ]
 313 : [ 5.3944e-006  ]
 314 : [ 5.43418e-006 ]
 315 : [ 5.65421e-006 ]
 316 : [ 6.023e-006   ]
 317 : [ 5.91467e-006 ]
 318 : [ 5.30882e-006 ]
 319 : [ 5.48647e-006 ]
 320 : [ 5.98611e-006 ]
 321 : [ 5.383e-006   ]
 322 : [ 5.81899e-006 ]
 323 : [ 5.40184e-006 ]
 324 : [ 5.34324e-006 ]
 325 : [ 5.35994e-006 ]
 326 : [ 5.16325e-006 ]
 327 : [ 5.27894e-006 ]
 328 : [ 5.51571e-006 ]
 329 : [ 5.64729e-006 ]
 330 : [ 5.96394e-006 ]
 331 : [ 5.79423e-006 ]
 332 : [ 5.18681e-006 ]
 333 : [ 5.88259e-006 ]
 334 : [ 5.69005e-006 ]
 335 : [ 5.49217e-006 ]
 336 : [ 5.36572e-006 ]
 337 : [ 5.37113e-006 ]
 338 : [ 5.60795e-006 ]
 339 : [ 5.6586e-006  ]
 340 : [ 5.67766e-006 ]
 341 : [ 4.96881e-006 ]
 342 : [ 5.19608e-006 ]
 343 : [ 5.34131e-006 ]
 344 : [ 5.34176e-006 ]
 345 : [ 5.76403e-006 ]
 346 : [ 5.30218e-006 ]
 347 : [ 5.13401e-006 ]
 348 : [ 5.08521e-006 ]
 349 : [ 5.82789e-006 ]
 350 : [ 5.32279e-006 ]
 351 : [ 5.84926e-006 ]
 352 : [ 5.17374e-006 ]
 353 : [ 5.52861e-006 ]
 354 : [ 5.39617e-006 ]
 355 : [ 5.96004e-006 ]
 356 : [ 5.33916e-006 ]
 357 : [ 5.60896e-006 ]
 358 : [ 5.28581e-006 ]
 359 : [ 5.86141e-006 ]
 360 : [ 5.08074e-006 ]
 361 : [ 5.24435e-006 ]
 362 : [ 5.39809e-006 ]
 363 : [ 5.47163e-006 ]
 364 : [ 5.79082e-006 ]
 365 : [ 5.64325e-006 ]
 366 : [ 5.52986e-006 ]
 367 : [ 5.22284e-006 ]
 368 : [ 5.16217e-006 ]
 369 : [ 5.31143e-006 ]
 370 : [ 5.87852e-006 ]
 371 : [ 5.3001e-006  ]
 372 : [ 5.13872e-006 ]
 373 : [ 5.49986e-006 ]
 374 : [ 5.81514e-006 ]
 375 : [ 5.41127e-006 ]
 376 : [ 5.8629e-006  ]
 377 : [ 5.54665e-006 ]
 378 : [ 5.35624e-006 ]
 379 : [ 5.47945e-006 ]
 380 : [ 5.87982e-006 ]
 381 : [ 5.43994e-006 ]
 382 : [ 5.23975e-006 ]
 383 : [ 5.44145e-006 ]
 384 : [ 5.45644e-006 ]
 385 : [ 5.70943e-006 ]
 386 : [ 5.74705e-006 ]
 387 : [ 5.77919e-006 ]
 388 : [ 6.01945e-006 ]
 389 : [ 5.57026e-006 ]
 390 : [ 5.38685e-006 ]
 391 : [ 5.89736e-006 ]
 392 : [ 5.65881e-006 ]
 393 : [ 5.83832e-006 ]
 394 : [ 5.40564e-006 ]
 395 : [ 5.2101e-006  ]
 396 : [ 5.53348e-006 ]
 397 : [ 5.16362e-006 ]
 398 : [ 5.35066e-006 ]
 399 : [ 5.73559e-006 ]
 400 : [ 4.99604e-006 ]
 401 : [ 5.70245e-006 ]
 402 : [ 5.32733e-006 ]
 403 : [ 5.39886e-006 ]
 404 : [ 5.87455e-006 ]
 405 : [ 5.81005e-006 ]
 406 : [ 5.55775e-006 ]
 407 : [ 5.15718e-006 ]
 408 : [ 5.15791e-006 ]
 409 : [ 5.18023e-006 ]
 410 : [ 5.37375e-006 ]
 411 : [ 5.09493e-006 ]
 412 : [ 5.22488e-006 ]
 413 : [ 5.37484e-006 ]
 414 : [ 5.79114e-006 ]
 415 : [ 5.89579e-006 ]
 416 : [ 5.05301e-006 ]
 417 : [ 5.41278e-006 ]
 418 : [ 5.99035e-006 ]
 419 : [ 5.37388e-006 ]
 420 : [ 5.17723e-006 ]
 421 : [ 5.12725e-006 ]
 422 : [ 5.03495e-006 ]
 423 : [ 5.77114e-006 ]
 424 : [ 5.09514e-006 ]
 425 : [ 5.40919e-006 ]
 426 : [ 5.41905e-006 ]
 427 : [ 5.8787e-006  ]
 428 : [ 5.86943e-006 ]
 429 : [ 5.81542e-006 ]
 430 : [ 5.0637e-006  ]
 431 : [ 5.36445e-006 ]
 432 : [ 5.37813e-006 ]
 433 : [ 5.94206e-006 ]
 434 : [ 5.26039e-006 ]
 435 : [ 5.28588e-006 ]
 436 : [ 5.68128e-006 ]
 437 : [ 4.96695e-006 ]
 438 : [ 5.12994e-006 ]
 439 : [ 5.62555e-006 ]
 440 : [ 5.31606e-006 ]
 441 : [ 5.25064e-006 ]
 442 : [ 5.82389e-006 ]
 443 : [ 5.07761e-006 ]
 444 : [ 5.02326e-006 ]
 445 : [ 5.16569e-006 ]
 446 : [ 5.41901e-006 ]
 447 : [ 5.44622e-006 ]
 448 : [ 5.59142e-006 ]
 449 : [ 5.03642e-006 ]
 450 : [ 5.55846e-006 ]
 451 : [ 5.76083e-006 ]
 452 : [ 5.78351e-006 ]
 453 : [ 5.55548e-006 ]
 454 : [ 5.97319e-006 ]
 455 : [ 5.79505e-006 ]
 456 : [ 5.15872e-006 ]
 457 : [ 5.23833e-006 ]
 458 : [ 5.62021e-006 ]
 459 : [ 5.40522e-006 ]
 460 : [ 5.04305e-006 ]
 461 : [ 5.46528e-006 ]
 462 : [ 5.06586e-006 ]
 463 : [ 5.38576e-006 ]
 464 : [ 5.17526e-006 ]
 465 : [ 4.99211e-006 ]
 466 : [ 4.95068e-006 ]
 467 : [ 5.02893e-006 ]
 468 : [ 5.71136e-006 ]
 469 : [ 5.6574e-006  ]
 470 : [ 5.44247e-006 ]
 471 : [ 5.31098e-006 ]
 472 : [ 4.99112e-006 ]
 473 : [ 5.79133e-006 ]
 474 : [ 5.69508e-006 ]
 475 : [ 5.65812e-006 ]
 476 : [ 5.33834e-006 ]
 477 : [ 5.42556e-006 ]
 478 : [ 5.83386e-006 ]
 479 : [ 5.71001e-006 ]
 480 : [ 5.2042e-006  ]
 481 : [ 5.7847e-006  ]
 482 : [ 5.24905e-006 ]
 483 : [ 5.05747e-006 ]
 484 : [ 5.76267e-006 ]
 485 : [ 5.31173e-006 ]
 486 : [ 5.15135e-006 ]
 487 : [ 5.19492e-006 ]
 488 : [ 5.84196e-006 ]
 489 : [ 4.91053e-006 ]
 490 : [ 5.28219e-006 ]
 491 : [ 5.00814e-006 ]
 492 : [ 5.3213e-006  ]
 493 : [ 5.08053e-006 ]
 494 : [ 5.97571e-006 ]
 495 : [ 5.4797e-006  ]
 496 : [ 5.51712e-006 ]
 497 : [ 5.06107e-006 ]
 498 : [ 5.82585e-006 ]
 499 : [ 5.31231e-006 ]
 500 : [ 5.64751e-006 ]
 501 : [ 5.21034e-006 ]
 502 : [ 5.96131e-006 ]
 503 : [ 5.21875e-006 ]
 504 : [ 5.74561e-006 ]
 505 : [ 5.43783e-006 ]
 506 : [ 5.72443e-006 ]
 507 : [ 4.86494e-006 ]
 508 : [ 5.21707e-006 ]
 509 : [ 5.5648e-006  ]
 510 : [ 5.73493e-006 ]
 511 : [ 5.34899e-006 ]
 512 : [ 5.25378e-006 ]
 513 : [ 5.63218e-006 ]
 514 : [ 5.67787e-006 ]
 515 : [ 5.2478e-006  ]
 516 : [ 5.47207e-006 ]
 517 : [ 5.12928e-006 ]
 518 : [ 5.36006e-006 ]
 519 : [ 5.11958e-006 ]
 520 : [ 5.28708e-006 ]
 521 : [ 5.24496e-006 ]
 522 : [ 5.88446e-006 ]
 523 : [ 5.03661e-006 ]
 524 : [ 5.82344e-006 ]
 525 : [ 5.6325e-006  ]
 526 : [ 5.73621e-006 ]
 527 : [ 5.99351e-006 ]
 528 : [ 5.92468e-006 ]
 529 : [ 5.87767e-006 ]
 530 : [ 5.37636e-006 ]
 531 : [ 5.54147e-006 ]
 532 : [ 5.12531e-006 ]
 533 : [ 5.18368e-006 ]
 534 : [ 5.06085e-006 ]
 535 : [ 5.765e-006   ]
 536 : [ 4.97103e-006 ]
 537 : [ 5.86602e-006 ]
 538 : [ 5.16653e-006 ]
 539 : [ 5.31944e-006 ]
 540 : [ 5.11639e-006 ]
 541 : [ 5.403e-006   ]
 542 : [ 5.0333e-006  ]
 543 : [ 5.80233e-006 ]
 544 : [ 5.37703e-006 ]
 545 : [ 5.24928e-006 ]
 546 : [ 5.09377e-006 ]
 547 : [ 5.95499e-006 ]
 548 : [ 5.87195e-006 ]
 549 : [ 5.33586e-006 ]
 550 : [ 5.77944e-006 ]
 551 : [ 5.09097e-006 ]
 552 : [ 5.495e-006   ]
 553 : [ 4.99608e-006 ]
 554 : [ 5.50503e-006 ]
 555 : [ 5.24959e-006 ]
 556 : [ 5.75649e-006 ]
 557 : [ 5.39318e-006 ]
 558 : [ 5.17259e-006 ]
 559 : [ 5.18686e-006 ]
 560 : [ 5.74827e-006 ]
 561 : [ 5.57888e-006 ]
 562 : [ 5.70102e-006 ]
 563 : [ 5.47867e-006 ]
 564 : [ 5.10882e-006 ]
 565 : [ 5.28776e-006 ]
 566 : [ 5.22369e-006 ]
 567 : [ 5.81819e-006 ]
 568 : [ 5.18571e-006 ]
 569 : [ 5.38032e-006 ]
 570 : [ 5.12485e-006 ]
 571 : [ 5.11854e-006 ]
 572 : [ 5.98087e-006 ]
 573 : [ 5.23039e-006 ]
 574 : [ 5.27165e-006 ]
 575 : [ 5.48111e-006 ]
 576 : [ 5.12936e-006 ]
 577 : [ 5.58285e-006 ]
 578 : [ 5.91323e-006 ]
 579 : [ 5.73492e-006 ]
 580 : [ 5.65827e-006 ]
 581 : [ 5.58905e-006 ]
 582 : [ 5.13062e-006 ]
 583 : [ 5.15555e-006 ]
 584 : [ 5.10273e-006 ]
 585 : [ 5.83653e-006 ]
 586 : [ 5.69037e-006 ]
 587 : [ 5.43529e-006 ]
 588 : [ 5.41988e-006 ]
 589 : [ 5.2554e-006  ]
 590 : [ 5.66449e-006 ]
 591 : [ 6.19082e-006 ]
 592 : [ 5.40394e-006 ]
 593 : [ 5.08178e-006 ]
 594 : [ 5.6894e-006  ]
 595 : [ 5.34845e-006 ]
 596 : [ 5.58834e-006 ]
 597 : [ 5.42729e-006 ]
 598 : [ 5.19653e-006 ]
 599 : [ 5.69775e-006 ]
 600 : [ 4.97729e-006 ]
 601 : [ 5.66211e-006 ]
 602 : [ 5.58005e-006 ]
 603 : [ 4.8852e-006  ]
 604 : [ 5.92684e-006 ]
 605 : [ 5.71615e-006 ]
 606 : [ 5.27252e-006 ]
 607 : [ 5.63257e-006 ]
 608 : [ 5.08371e-006 ]
 609 : [ 5.46939e-006 ]
 610 : [ 5.67973e-006 ]
 611 : [ 5.59133e-006 ]
 612 : [ 5.06384e-006 ]
 613 : [ 5.26572e-006 ]
 614 : [ 5.38102e-006 ]
 615 : [ 5.89982e-006 ]
 616 : [ 5.09855e-006 ]
 617 : [ 5.4465e-006  ]
 618 : [ 5.82267e-006 ]
 619 : [ 5.85005e-006 ]
 620 : [ 5.9386e-006  ]
 621 : [ 5.09418e-006 ]
 622 : [ 5.53525e-006 ]
 623 : [ 5.33085e-006 ]
 624 : [ 5.55587e-006 ]
 625 : [ 5.19029e-006 ]
 626 : [ 5.79012e-006 ]
 627 : [ 5.84064e-006 ]
 628 : [ 5.13267e-006 ]
 629 : [ 5.60965e-006 ]
 630 : [ 5.783e-006   ]
 631 : [ 5.50943e-006 ]
 632 : [ 5.57771e-006 ]
 633 : [ 4.94438e-006 ]
 634 : [ 5.08628e-006 ]
 635 : [ 5.30756e-006 ]
 636 : [ 5.60103e-006 ]
 637 : [ 5.16642e-006 ]
 638 : [ 5.63405e-006 ]
 639 : [ 5.89656e-006 ]
 640 : [ 5.63487e-006 ]
 641 : [ 5.16417e-006 ]
 642 : [ 5.38307e-006 ]
 643 : [ 5.6644e-006  ]
 644 : [ 5.69147e-006 ]
 645 : [ 5.29286e-006 ]
 646 : [ 5.91102e-006 ]
 647 : [ 5.69544e-006 ]
 648 : [ 5.4587e-006  ]
 649 : [ 5.58726e-006 ]
 650 : [ 5.84398e-006 ]
 651 : [ 5.29604e-006 ]
 652 : [ 5.85474e-006 ]
 653 : [ 5.75071e-006 ]
 654 : [ 4.90668e-006 ]
 655 : [ 5.21982e-006 ]
 656 : [ 5.48574e-006 ]
 657 : [ 5.22111e-006 ]
 658 : [ 5.47609e-006 ]
 659 : [ 5.40517e-006 ]
 660 : [ 5.40211e-006 ]
 661 : [ 5.62945e-006 ]
 662 : [ 5.34262e-006 ]
 663 : [ 5.22174e-006 ]
 664 : [ 5.25297e-006 ]
 665 : [ 5.40199e-006 ]
 666 : [ 5.34981e-006 ]
 667 : [ 5.92952e-006 ]
 668 : [ 5.20717e-006 ]
 669 : [ 5.4505e-006  ]
 670 : [ 5.8697e-006  ]
 671 : [ 5.71404e-006 ]
 672 : [ 5.07684e-006 ]
 673 : [ 5.68308e-006 ]
 674 : [ 5.38927e-006 ]
 675 : [ 5.08657e-006 ]
 676 : [ 5.37395e-006 ]
 677 : [ 5.79022e-006 ]
 678 : [ 5.0068e-006  ]
 679 : [ 5.68122e-006 ]
 680 : [ 5.68974e-006 ]
 681 : [ 5.45959e-006 ]
 682 : [ 5.54141e-006 ]
 683 : [ 5.44555e-006 ]
 684 : [ 5.28014e-006 ]
 685 : [ 5.35316e-006 ]
 686 : [ 5.09333e-006 ]
 687 : [ 5.86298e-006 ]
 688 : [ 5.4037e-006  ]
 689 : [ 5.15172e-006 ]
 690 : [ 5.21936e-006 ]
 691 : [ 5.43821e-006 ]
 692 : [ 5.10201e-006 ]
 693 : [ 5.07355e-006 ]
 694 : [ 5.30316e-006 ]
 695 : [ 5.34634e-006 ]
 696 : [ 5.1692e-006  ]
 697 : [ 5.5377e-006  ]
 698 : [ 5.35612e-006 ]
 699 : [ 5.38561e-006 ]
 700 : [ 5.15132e-006 ]
 701 : [ 5.32961e-006 ]
 702 : [ 5.09572e-006 ]
 703 : [ 5.34037e-006 ]
 704 : [ 5.77179e-006 ]
 705 : [ 5.44261e-006 ]
 706 : [ 5.40282e-006 ]
 707 : [ 5.5e-006     ]
 708 : [ 5.33997e-006 ]
 709 : [ 5.46022e-006 ]
 710 : [ 5.15093e-006 ]
 711 : [ 5.52377e-006 ]
 712 : [ 5.27308e-006 ]
 713 : [ 5.14774e-006 ]
 714 : [ 5.12921e-006 ]
 715 : [ 5.35056e-006 ]
 716 : [ 5.30194e-006 ]
 717 : [ 5.43102e-006 ]
 718 : [ 5.42261e-006 ]
 719 : [ 4.98144e-006 ]
 720 : [ 6.05094e-006 ]
 721 : [ 5.36049e-006 ]
 722 : [ 5.80292e-006 ]
 723 : [ 5.21305e-006 ]
 724 : [ 5.18335e-006 ]
 725 : [ 5.21008e-006 ]
 726 : [ 5.17434e-006 ]
 727 : [ 5.24719e-006 ]
 728 : [ 5.54019e-006 ]
 729 : [ 5.54464e-006 ]
 730 : [ 5.45199e-006 ]
 731 : [ 5.68063e-006 ]
 732 : [ 5.3219e-006  ]
 733 : [ 5.64978e-006 ]
 734 : [ 5.29512e-006 ]
 735 : [ 5.65232e-006 ]
 736 : [ 5.55232e-006 ]
 737 : [ 5.70305e-006 ]
 738 : [ 5.22131e-006 ]
 739 : [ 5.30672e-006 ]
 740 : [ 4.91169e-006 ]
 741 : [ 5.26498e-006 ]
 742 : [ 5.12703e-006 ]
 743 : [ 5.27009e-006 ]
 744 : [ 5.85331e-006 ]
 745 : [ 5.34068e-006 ]
 746 : [ 5.48822e-006 ]
 747 : [ 5.65559e-006 ]
 748 : [ 5.75226e-006 ]
 749 : [ 5.22668e-006 ]
 750 : [ 5.30133e-006 ]
 751 : [ 5.59076e-006 ]
 752 : [ 5.97143e-006 ]
 753 : [ 5.12831e-006 ]
 754 : [ 5.43946e-006 ]
 755 : [ 5.74195e-006 ]
 756 : [ 5.51542e-006 ]
 757 : [ 5.32505e-006 ]
 758 : [ 5.63593e-006 ]
 759 : [ 5.12772e-006 ]
 760 : [ 5.66881e-006 ]
 761 : [ 5.88886e-006 ]
 762 : [ 5.1203e-006  ]
 763 : [ 5.32492e-006 ]
 764 : [ 5.56568e-006 ]
 765 : [ 5.51637e-006 ]
 766 : [ 6.06138e-006 ]
 767 : [ 5.24566e-006 ]
 768 : [ 5.91362e-006 ]
 769 : [ 5.6459e-006  ]
 770 : [ 5.33238e-006 ]
 771 : [ 5.50302e-006 ]
 772 : [ 6.09957e-006 ]
 773 : [ 5.86651e-006 ]
 774 : [ 5.56034e-006 ]
 775 : [ 5.89041e-006 ]
 776 : [ 5.8992e-006  ]
 777 : [ 5.18949e-006 ]
 778 : [ 5.5763e-006  ]
 779 : [ 5.36175e-006 ]
 780 : [ 5.49665e-006 ]
 781 : [ 4.92275e-006 ]
 782 : [ 5.35656e-006 ]
 783 : [ 5.433e-006   ]
 784 : [ 5.29946e-006 ]
 785 : [ 5.72888e-006 ]
 786 : [ 4.95361e-006 ]
 787 : [ 5.55953e-006 ]
 788 : [ 5.13309e-006 ]
 789 : [ 5.558e-006   ]
 790 : [ 5.18911e-006 ]
 791 : [ 5.1993e-006  ]
 792 : [ 5.27503e-006 ]
 793 : [ 5.37242e-006 ]
 794 : [ 5.61134e-006 ]
 795 : [ 5.31745e-006 ]
 796 : [ 5.31753e-006 ]
 797 : [ 5.26511e-006 ]
 798 : [ 5.2693e-006  ]
 799 : [ 5.4955e-006  ]
 800 : [ 5.19358e-006 ]
 801 : [ 5.39788e-006 ]
 802 : [ 4.96037e-006 ]
 803 : [ 5.75001e-006 ]
 804 : [ 4.92996e-006 ]
 805 : [ 5.5728e-006  ]
 806 : [ 5.21378e-006 ]
 807 : [ 5.67708e-006 ]
 808 : [ 5.51965e-006 ]
 809 : [ 5.81495e-006 ]
 810 : [ 5.23204e-006 ]
 811 : [ 5.07191e-006 ]
 812 : [ 5.0923e-006  ]
 813 : [ 5.86998e-006 ]
 814 : [ 5.29738e-006 ]
 815 : [ 5.36894e-006 ]
 816 : [ 5.29359e-006 ]
 817 : [ 4.92285e-006 ]
 818 : [ 5.31218e-006 ]
 819 : [ 5.49305e-006 ]
 820 : [ 5.0873e-006  ]
 821 : [ 5.65362e-006 ]
 822 : [ 5.47472e-006 ]
 823 : [ 5.03239e-006 ]
 824 : [ 5.91065e-006 ]
 825 : [ 5.71563e-006 ]
 826 : [ 5.01721e-006 ]
 827 : [ 5.15814e-006 ]
 828 : [ 4.86221e-006 ]
 829 : [ 5.23901e-006 ]
 830 : [ 5.73557e-006 ]
 831 : [ 5.20891e-006 ]
 832 : [ 5.85282e-006 ]
 833 : [ 5.13955e-006 ]
 834 : [ 5.57969e-006 ]
 835 : [ 5.15893e-006 ]
 836 : [ 5.00169e-006 ]
 837 : [ 5.79469e-006 ]
 838 : [ 5.20373e-006 ]
 839 : [ 5.26483e-006 ]
 840 : [ 5.87914e-006 ]
 841 : [ 5.63529e-006 ]
 842 : [ 6.02555e-006 ]
 843 : [ 5.19384e-006 ]
 844 : [ 5.29581e-006 ]
 845 : [ 5.62717e-006 ]
 846 : [ 5.69913e-006 ]
 847 : [ 5.12464e-006 ]
 848 : [ 5.16086e-006 ]
 849 : [ 5.00888e-006 ]
 850 : [ 5.52022e-006 ]
 851 : [ 5.17767e-006 ]
 852 : [ 6.05714e-006 ]
 853 : [ 5.33636e-006 ]
 854 : [ 5.16396e-006 ]
 855 : [ 5.81452e-006 ]
 856 : [ 5.20899e-006 ]
 857 : [ 5.38461e-006 ]
 858 : [ 5.7542e-006  ]
 859 : [ 5.65994e-006 ]
 860 : [ 5.76335e-006 ]
 861 : [ 5.53909e-006 ]
 862 : [ 5.20512e-006 ]
 863 : [ 5.56697e-006 ]
 864 : [ 5.32369e-006 ]
 865 : [ 5.14597e-006 ]
 866 : [ 5.35138e-006 ]
 867 : [ 5.82703e-006 ]
 868 : [ 5.18137e-006 ]
 869 : [ 5.6196e-006  ]
 870 : [ 5.09135e-006 ]
 871 : [ 5.27206e-006 ]
 872 : [ 5.74397e-006 ]
 873 : [ 5.41672e-006 ]
 874 : [ 5.13001e-006 ]
 875 : [ 5.59985e-006 ]
 876 : [ 5.67813e-006 ]
 877 : [ 5.13009e-006 ]
 878 : [ 5.4707e-006  ]
 879 : [ 5.52782e-006 ]
 880 : [ 5.63624e-006 ]
 881 : [ 5.73554e-006 ]
 882 : [ 5.55571e-006 ]
 883 : [ 5.55006e-006 ]
 884 : [ 5.058e-006   ]
 885 : [ 5.19376e-006 ]
 886 : [ 5.30151e-006 ]
 887 : [ 5.48795e-006 ]
 888 : [ 6.18123e-006 ]
 889 : [ 5.67539e-006 ]
 890 : [ 5.49829e-006 ]
 891 : [ 5.59494e-006 ]
 892 : [ 5.94056e-006 ]
 893 : [ 5.70649e-006 ]
 894 : [ 5.83325e-006 ]
 895 : [ 5.90743e-006 ]
 896 : [ 5.40002e-006 ]
 897 : [ 5.44427e-006 ]
 898 : [ 5.54966e-006 ]
 899 : [ 4.98182e-006 ]
 900 : [ 5.48767e-006 ]
 901 : [ 5.4999e-006  ]
 902 : [ 5.75783e-006 ]
 903 : [ 5.63916e-006 ]
 904 : [ 5.77679e-006 ]
 905 : [ 5.745e-006   ]
 906 : [ 5.79068e-006 ]
 907 : [ 5.53311e-006 ]
 908 : [ 5.1926e-006  ]
 909 : [ 5.56053e-006 ]
 910 : [ 4.97231e-006 ]
 911 : [ 5.7039e-006  ]
 912 : [ 5.25351e-006 ]
 913 : [ 5.2465e-006  ]
 914 : [ 5.64839e-006 ]
 915 : [ 5.44644e-006 ]
 916 : [ 5.93792e-006 ]
 917 : [ 5.13212e-006 ]
 918 : [ 4.9024e-006  ]
 919 : [ 5.11536e-006 ]
 920 : [ 5.89204e-006 ]
 921 : [ 5.11682e-006 ]
 922 : [ 5.37894e-006 ]
 923 : [ 5.71771e-006 ]
 924 : [ 5.79259e-006 ]
 925 : [ 5.82557e-006 ]
 926 : [ 5.18399e-006 ]
 927 : [ 5.54403e-006 ]
 928 : [ 5.60974e-006 ]
 929 : [ 5.22926e-006 ]
 930 : [ 5.37543e-006 ]
 931 : [ 5.89744e-006 ]
 932 : [ 5.89528e-006 ]
 933 : [ 5.621e-006   ]
 934 : [ 5.94641e-006 ]
 935 : [ 4.94583e-006 ]
 936 : [ 5.32222e-006 ]
 937 : [ 5.0033e-006  ]
 938 : [ 5.3162e-006  ]
 939 : [ 5.39876e-006 ]
 940 : [ 5.67569e-006 ]
 941 : [ 5.75652e-006 ]
 942 : [ 6.00032e-006 ]
 943 : [ 6.05236e-006 ]
 944 : [ 5.81734e-006 ]
 945 : [ 5.46613e-006 ]
 946 : [ 5.93349e-006 ]
 947 : [ 5.9186e-006  ]
 948 : [ 5.31732e-006 ]
 949 : [ 5.44171e-006 ]
 950 : [ 5.83949e-006 ]
 951 : [ 5.30576e-006 ]
 952 : [ 5.80092e-006 ]
 953 : [ 5.32614e-006 ]
 954 : [ 5.60854e-006 ]
 955 : [ 5.67514e-006 ]
 956 : [ 5.52952e-006 ]
 957 : [ 5.66339e-006 ]
 958 : [ 5.2868e-006  ]
 959 : [ 5.33838e-006 ]
 960 : [ 5.16974e-006 ]
 961 : [ 5.84864e-006 ]
 962 : [ 5.29742e-006 ]
 963 : [ 5.41908e-006 ]
 964 : [ 5.79426e-006 ]
 965 : [ 5.82436e-006 ]
 966 : [ 5.28386e-006 ]
 967 : [ 5.41706e-006 ]
 968 : [ 5.95359e-006 ]
 969 : [ 5.7862e-006  ]
 970 : [ 5.28036e-006 ]
 971 : [ 5.2158e-006  ]
 972 : [ 5.02256e-006 ]
 973 : [ 5.32027e-006 ]
 974 : [ 5.60788e-006 ]
 975 : [ 5.19995e-006 ]
 976 : [ 5.63281e-006 ]
 977 : [ 5.2616e-006  ]
 978 : [ 5.68138e-006 ]
 979 : [ 5.51649e-006 ]
 980 : [ 5.19037e-006 ]
 981 : [ 5.61735e-006 ]
 982 : [ 5.31403e-006 ]
 983 : [ 5.18428e-006 ]
 984 : [ 5.61071e-006 ]
 985 : [ 4.96841e-006 ]
 986 : [ 5.14539e-006 ]
 987 : [ 5.86621e-006 ]
 988 : [ 5.8188e-006  ]
 989 : [ 5.08333e-006 ]
 990 : [ 5.17698e-006 ]
 991 : [ 5.11686e-006 ]
 992 : [ 5.64004e-006 ]
 993 : [ 5.14096e-006 ]
 994 : [ 5.27435e-006 ]
 995 : [ 5.12866e-006 ]
 996 : [ 5.0148e-006  ]
 997 : [ 5.66427e-006 ]
 998 : [ 6.00044e-006 ]
 999 : [ 5.81131e-006 ]
1000 : [ 5.9388e-006  ]
1001 : [ 5.85093e-006 ]
1002 : [ 5.01054e-006 ]
1003 : [ 5.19325e-006 ]
1004 : [ 5.20527e-006 ]
1005 : [ 5.05708e-006 ]
1006 : [ 5.87734e-006 ]
1007 : [ 5.53656e-006 ]
1008 : [ 5.42128e-006 ]
1009 : [ 5.82035e-006 ]
1010 : [ 5.71039e-006 ]
1011 : [ 5.30591e-006 ]
1012 : [ 5.65861e-006 ]
1013 : [ 5.39874e-006 ]
1014 : [ 5.7292e-006  ]
1015 : [ 5.74877e-006 ]
1016 : [ 6.00512e-006 ]
1017 : [ 5.78166e-006 ]
1018 : [ 5.69511e-006 ]
1019 : [ 5.31783e-006 ]
1020 : [ 4.92102e-006 ]
1021 : [ 5.59933e-006 ]
1022 : [ 5.64961e-006 ]
1023 : [ 5.52167e-006 ]
1024 : [ 5.49354e-006 ]
1025 : [ 5.27847e-006 ]
1026 : [ 5.07531e-006 ]
1027 : [ 5.79964e-006 ]
1028 : [ 5.06151e-006 ]
1029 : [ 5.32502e-006 ]
1030 : [ 5.87233e-006 ]
1031 : [ 5.29109e-006 ]
1032 : [ 5.77904e-006 ]
1033 : [ 5.84072e-006 ]
1034 : [ 5.30405e-006 ]
1035 : [ 4.94071e-006 ]
1036 : [ 5.22711e-006 ]
1037 : [ 5.69562e-006 ]
1038 : [ 5.27698e-006 ]
1039 : [ 5.89144e-006 ]
1040 : [ 5.14666e-006 ]
1041 : [ 5.25002e-006 ]
1042 : [ 5.15181e-006 ]
1043 : [ 4.93649e-006 ]
1044 : [ 5.74315e-006 ]
1045 : [ 5.58874e-006 ]
1046 : [ 5.43729e-006 ]
1047 : [ 5.71456e-006 ]
1048 : [ 5.8929e-006  ]
1049 : [ 5.78722e-006 ]
1050 : [ 5.05472e-006 ]
1051 : [ 5.76261e-006 ]
1052 : [ 5.35484e-006 ]
1053 : [ 5.79778e-006 ]
1054 : [ 5.08958e-006 ]
1055 : [ 5.58163e-006 ]
1056 : [ 5.54804e-006 ]
1057 : [ 5.2455e-006  ]
1058 : [ 5.79149e-006 ]
1059 : [ 5.48281e-006 ]
1060 : [ 5.54578e-006 ]
1061 : [ 5.7674e-006  ]
1062 : [ 5.42673e-006 ]
1063 : [ 5.15488e-006 ]
1064 : [ 5.23383e-006 ]
1065 : [ 5.55543e-006 ]
1066 : [ 5.30784e-006 ]
1067 : [ 5.35074e-006 ]
1068 : [ 5.78478e-006 ]
1069 : [ 5.80004e-006 ]
1070 : [ 5.54359e-006 ]
1071 : [ 5.30478e-006 ]
1072 : [ 5.05652e-006 ]
1073 : [ 5.09759e-006 ]
1074 : [ 5.82304e-006 ]
1075 : [ 5.26639e-006 ]
1076 : [ 5.66137e-006 ]
1077 : [ 5.31609e-006 ]
1078 : [ 5.44163e-006 ]
1079 : [ 5.05817e-006 ]
1080 : [ 5.45166e-006 ]
1081 : [ 5.65326e-006 ]
1082 : [ 4.90717e-006 ]
1083 : [ 5.40463e-006 ]
1084 : [ 4.98118e-006 ]
1085 : [ 5.84568e-006 ]
1086 : [ 5.28806e-006 ]
1087 : [ 5.67543e-006 ]
1088 : [ 5.60996e-006 ]
1089 : [ 5.72291e-006 ]
1090 : [ 5.7054e-006  ]
1091 : [ 5.25356e-006 ]
1092 : [ 5.56013e-006 ]
1093 : [ 5.46306e-006 ]
1094 : [ 5.45616e-006 ]
1095 : [ 5.73222e-006 ]
1096 : [ 6.04729e-006 ]
1097 : [ 5.67252e-006 ]
1098 : [ 5.65928e-006 ]
1099 : [ 5.52575e-006 ]
1100 : [ 5.48876e-006 ]
1101 : [ 5.71657e-006 ]
1102 : [ 5.44188e-006 ]
1103 : [ 5.58171e-006 ]
1104 : [ 5.76007e-006 ]
1105 : [ 5.92763e-006 ]
1106 : [ 5.20794e-006 ]
1107 : [ 4.9857e-006  ]
1108 : [ 5.74672e-006 ]
1109 : [ 5.85886e-006 ]
1110 : [ 5.4172e-006  ]
1111 : [ 5.48688e-006 ]
1112 : [ 5.15034e-006 ]
1113 : [ 5.29905e-006 ]
1114 : [ 5.27741e-006 ]
1115 : [ 5.43904e-006 ]
1116 : [ 5.61631e-006 ]
1117 : [ 5.65113e-006 ]
1118 : [ 5.32018e-006 ]
1119 : [ 5.53263e-006 ]
1120 : [ 5.92544e-006 ]
1121 : [ 5.11489e-006 ]
1122 : [ 5.49393e-006 ]
1123 : [ 5.483e-006   ]
1124 : [ 5.00967e-006 ]
1125 : [ 5.35249e-006 ]
1126 : [ 5.56056e-006 ]
1127 : [ 5.19019e-006 ]
1128 : [ 5.70898e-006 ]
1129 : [ 5.13653e-006 ]
1130 : [ 5.81596e-006 ]
1131 : [ 5.68612e-006 ]
1132 : [ 5.12604e-006 ]
1133 : [ 5.53104e-006 ]
1134 : [ 5.1552e-006  ]
1135 : [ 5.71194e-006 ]
1136 : [ 5.15083e-006 ]
1137 : [ 5.71428e-006 ]
1138 : [ 5.18582e-006 ]
1139 : [ 5.96007e-006 ]
1140 : [ 5.30097e-006 ]
1141 : [ 5.30978e-006 ]
1142 : [ 5.60933e-006 ]
1143 : [ 5.24852e-006 ]
1144 : [ 5.3333e-006  ]
1145 : [ 5.62794e-006 ]
1146 : [ 5.24509e-006 ]
1147 : [ 5.4624e-006  ]
1148 : [ 5.23477e-006 ]
1149 : [ 5.29652e-006 ]
1150 : [ 5.21732e-006 ]
1151 : [ 5.82044e-006 ]
1152 : [ 5.22241e-006 ]
1153 : [ 5.37477e-006 ]
1154 : [ 5.92757e-006 ]
1155 : [ 5.79121e-006 ]
1156 : [ 5.82301e-006 ]
1157 : [ 5.42408e-006 ]
1158 : [ 5.70655e-006 ]
1159 : [ 5.52311e-006 ]
1160 : [ 5.71821e-006 ]
1161 : [ 5.30766e-006 ]
1162 : [ 5.19856e-006 ]
1163 : [ 5.6183e-006  ]
1164 : [ 5.79701e-006 ]
1165 : [ 5.45451e-006 ]
1166 : [ 5.48747e-006 ]
1167 : [ 5.45081e-006 ]
1168 : [ 5.10919e-006 ]
1169 : [ 5.88885e-006 ]
1170 : [ 5.89998e-006 ]
1171 : [ 5.07407e-006 ]
1172 : [ 5.5256e-006  ]
1173 : [ 5.61966e-006 ]
1174 : [ 5.54523e-006 ]
1175 : [ 5.73491e-006 ]
1176 : [ 5.76636e-006 ]
1177 : [ 5.09857e-006 ]
1178 : [ 5.74369e-006 ]
1179 : [ 5.57819e-006 ]
1180 : [ 5.34277e-006 ]
1181 : [ 5.27686e-006 ]
1182 : [ 5.71433e-006 ]
1183 : [ 5.44717e-006 ]
1184 : [ 5.55957e-006 ]
1185 : [ 5.67103e-006 ]
1186 : [ 5.22214e-006 ]
1187 : [ 5.60469e-006 ]
1188 : [ 5.52105e-006 ]
1189 : [ 5.32285e-006 ]
1190 : [ 5.05901e-006 ]
1191 : [ 5.07869e-006 ]
1192 : [ 5.05401e-006 ]
1193 : [ 5.24821e-006 ]
1194 : [ 5.56153e-006 ]
1195 : [ 5.20148e-006 ]
1196 : [ 5.35853e-006 ]
1197 : [ 5.25919e-006 ]
1198 : [ 5.29481e-006 ]
1199 : [ 5.63208e-006 ]
1200 : [ 5.30296e-006 ]
1201 : [ 5.29688e-006 ]
1202 : [ 5.26695e-006 ]
1203 : [ 5.34787e-006 ]
1204 : [ 5.57514e-006 ]
1205 : [ 5.82339e-006 ]
1206 : [ 5.2415e-006  ]
1207 : [ 5.5889e-006  ]
1208 : [ 5.58817e-006 ]
1209 : [ 5.2011e-006  ]
1210 : [ 5.30218e-006 ]
1211 : [ 5.62294e-006 ]
1212 : [ 4.90128e-006 ]
1213 : [ 5.26197e-006 ]
1214 : [ 5.50176e-006 ]
1215 : [ 5.35427e-006 ]
1216 : [ 5.48356e-006 ]
1217 : [ 5.29063e-006 ]
1218 : [ 5.3913e-006  ]
1219 : [ 5.45881e-006 ]
1220 : [ 5.9073e-006  ]
1221 : [ 5.90411e-006 ]
1222 : [ 5.55818e-006 ]
1223 : [ 5.35104e-006 ]
1224 : [ 5.11933e-006 ]
1225 : [ 5.81501e-006 ]
1226 : [ 6.10496e-006 ]
1227 : [ 5.47166e-006 ]
1228 : [ 5.37676e-006 ]
1229 : [ 5.46158e-006 ]
1230 : [ 5.2539e-006  ]
1231 : [ 5.40819e-006 ]
1232 : [ 5.62479e-006 ]
1233 : [ 5.899e-006   ]
1234 : [ 5.42955e-006 ]
1235 : [ 5.29457e-006 ]
1236 : [ 5.50085e-006 ]
1237 : [ 6.04406e-006 ]
1238 : [ 5.82355e-006 ]
1239 : [ 5.22477e-006 ]
1240 : [ 5.73723e-006 ]
1241 : [ 6.02995e-006 ]
1242 : [ 6.08269e-006 ]
1243 : [ 5.26661e-006 ]
1244 : [ 5.64659e-006 ]
1245 : [ 5.10625e-006 ]
1246 : [ 5.88009e-006 ]
1247 : [ 5.09322e-006 ]
1248 : [ 5.24671e-006 ]
1249 : [ 5.43589e-006 ]
1250 : [ 5.14222e-006 ]
1251 : [ 5.6575e-006  ]
1252 : [ 5.90909e-006 ]
1253 : [ 5.75689e-006 ]
1254 : [ 5.20865e-006 ]
1255 : [ 5.25806e-006 ]
1256 : [ 5.00662e-006 ]
1257 : [ 5.15224e-006 ]
1258 : [ 5.79728e-006 ]
1259 : [ 5.10993e-006 ]
1260 : [ 5.5285e-006  ]
1261 : [ 5.52881e-006 ]
1262 : [ 5.23025e-006 ]
1263 : [ 5.04076e-006 ]
1264 : [ 6.0977e-006  ]
1265 : [ 5.9778e-006  ]
1266 : [ 5.57885e-006 ]
1267 : [ 5.353e-006   ]
1268 : [ 5.74839e-006 ]
1269 : [ 5.41259e-006 ]
1270 : [ 5.39354e-006 ]
1271 : [ 5.34953e-006 ]
1272 : [ 5.6192e-006  ]
1273 : [ 4.96576e-006 ]
1274 : [ 5.195e-006   ]
1275 : [ 5.63086e-006 ]
1276 : [ 5.27904e-006 ]
1277 : [ 5.82727e-006 ]
1278 : [ 5.28331e-006 ]
1279 : [ 5.61518e-006 ]
1280 : [ 5.14852e-006 ]
1281 : [ 5.16075e-006 ]
1282 : [ 5.48965e-006 ]
1283 : [ 5.077e-006   ]
1284 : [ 5.37837e-006 ]
1285 : [ 5.32817e-006 ]
1286 : [ 5.36443e-006 ]
1287 : [ 5.87753e-006 ]
1288 : [ 5.44952e-006 ]
1289 : [ 5.93159e-006 ]
1290 : [ 5.53749e-006 ]
1291 : [ 5.11064e-006 ]
1292 : [ 5.324e-006   ]
1293 : [ 5.2936e-006  ]
1294 : [ 5.0099e-006  ]
1295 : [ 5.0298e-006  ]
1296 : [ 5.12639e-006 ]
1297 : [ 5.0664e-006  ]
1298 : [ 5.55247e-006 ]
1299 : [ 5.13944e-006 ]
1300 : [ 5.66424e-006 ]
1301 : [ 5.70548e-006 ]
1302 : [ 4.9284e-006  ]
1303 : [ 5.21383e-006 ]
1304 : [ 5.49373e-006 ]
1305 : [ 5.49267e-006 ]
1306 : [ 5.81077e-006 ]
1307 : [ 5.14343e-006 ]
1308 : [ 5.46086e-006 ]
1309 : [ 5.30941e-006 ]
1310 : [ 5.15219e-006 ]
1311 : [ 5.3156e-006  ]
1312 : [ 5.50102e-006 ]
1313 : [ 5.50317e-006 ]
1314 : [ 5.44996e-006 ]
1315 : [ 5.39713e-006 ]
1316 : [ 5.57458e-006 ]
1317 : [ 5.13764e-006 ]
1318 : [ 5.42523e-006 ]
1319 : [ 5.21262e-006 ]
1320 : [ 5.61205e-006 ]
1321 : [ 5.31176e-006 ]
1322 : [ 5.31712e-006 ]
1323 : [ 5.05246e-006 ]
1324 : [ 5.69048e-006 ]
1325 : [ 5.40548e-006 ]
1326 : [ 5.54337e-006 ]
1327 : [ 5.08067e-006 ]
1328 : [ 5.19471e-006 ]
1329 : [ 5.20515e-006 ]
1330 : [ 5.03866e-006 ]
1331 : [ 5.61784e-006 ]
1332 : [ 5.72826e-006 ]
1333 : [ 5.71995e-006 ]
1334 : [ 5.81484e-006 ]
1335 : [ 5.89423e-006 ]
1336 : [ 5.12717e-006 ]
1337 : [ 5.44453e-006 ]
1338 : [ 5.74287e-006 ]
1339 : [ 5.18771e-006 ]
1340 : [ 5.76097e-006 ]
1341 : [ 5.2036e-006  ]
1342 : [ 5.86466e-006 ]
1343 : [ 5.70202e-006 ]
1344 : [ 5.28477e-006 ]
1345 : [ 5.68422e-006 ]
1346 : [ 5.34052e-006 ]
1347 : [ 5.91859e-006 ]
1348 : [ 5.84821e-006 ]
1349 : [ 5.28955e-006 ]
1350 : [ 5.43207e-006 ]
1351 : [ 5.35067e-006 ]
1352 : [ 5.16147e-006 ]
1353 : [ 5.29848e-006 ]
1354 : [ 5.54813e-006 ]
1355 : [ 5.27409e-006 ]
1356 : [ 5.76711e-006 ]
1357 : [ 5.79586e-006 ]
1358 : [ 5.27006e-006 ]
1359 : [ 5.31334e-006 ]
1360 : [ 4.98598e-006 ]
1361 : [ 5.17627e-006 ]
1362 : [ 6.03194e-006 ]
1363 : [ 5.37764e-006 ]
1364 : [ 5.42288e-006 ]
1365 : [ 5.87422e-006 ]
1366 : [ 5.56384e-006 ]
1367 : [ 5.87763e-006 ]
1368 : [ 5.49111e-006 ]
1369 : [ 5.052e-006   ]
1370 : [ 5.54396e-006 ]
1371 : [ 5.62534e-006 ]
1372 : [ 5.0642e-006  ]
1373 : [ 5.56082e-006 ]
1374 : [ 5.32491e-006 ]
1375 : [ 5.35444e-006 ]
1376 : [ 5.59169e-006 ]
1377 : [ 5.54736e-006 ]
1378 : [ 5.42827e-006 ]
1379 : [ 5.78751e-006 ]
1380 : [ 5.75636e-006 ]
1381 : [ 5.68018e-006 ]
1382 : [ 5.56847e-006 ]
1383 : [ 5.59381e-006 ]
1384 : [ 5.62002e-006 ]
1385 : [ 5.73826e-006 ]
1386 : [ 6.12471e-006 ]
1387 : [ 5.76818e-006 ]
1388 : [ 5.60594e-006 ]
1389 : [ 5.36077e-006 ]
1390 : [ 5.62097e-006 ]
1391 : [ 5.51905e-006 ]
1392 : [ 5.27334e-006 ]
1393 : [ 4.88854e-006 ]
1394 : [ 5.9475e-006  ]
1395 : [ 5.84464e-006 ]
1396 : [ 5.38346e-006 ]
1397 : [ 5.27281e-006 ]
1398 : [ 5.6228e-006  ]
1399 : [ 5.02589e-006 ]
1400 : [ 5.11953e-006 ]
1401 : [ 5.6478e-006  ]
1402 : [ 5.0619e-006  ]
1403 : [ 5.25367e-006 ]
1404 : [ 5.36948e-006 ]
1405 : [ 5.91851e-006 ]
1406 : [ 5.71883e-006 ]
1407 : [ 6.0333e-006  ]
1408 : [ 5.80422e-006 ]
1409 : [ 5.41197e-006 ]
1410 : [ 5.65674e-006 ]
1411 : [ 5.74401e-006 ]
1412 : [ 5.83146e-006 ]
1413 : [ 5.21619e-006 ]
1414 : [ 5.84494e-006 ]
1415 : [ 5.92749e-006 ]
1416 : [ 5.19022e-006 ]
1417 : [ 5.0286e-006  ]
1418 : [ 5.07907e-006 ]
1419 : [ 5.13508e-006 ]
1420 : [ 5.38002e-006 ]
1421 : [ 5.06122e-006 ]
1422 : [ 5.82487e-006 ]
1423 : [ 5.50326e-006 ]
1424 : [ 5.19365e-006 ]
1425 : [ 5.76187e-006 ]
1426 : [ 5.58361e-006 ]
1427 : [ 5.14879e-006 ]
1428 : [ 5.86995e-006 ]
1429 : [ 5.34445e-006 ]
1430 : [ 5.29047e-006 ]
1431 : [ 5.90111e-006 ]
1432 : [ 5.19343e-006 ]
1433 : [ 5.82455e-006 ]
1434 : [ 5.37004e-006 ]
1435 : [ 5.34873e-006 ]
1436 : [ 5.11192e-006 ]
1437 : [ 5.19892e-006 ]
1438 : [ 5.78612e-006 ]
1439 : [ 5.14578e-006 ]
1440 : [ 5.54552e-006 ]
1441 : [ 5.69076e-006 ]
1442 : [ 5.46492e-006 ]
1443 : [ 5.49221e-006 ]
1444 : [ 4.95939e-006 ]
1445 : [ 5.18518e-006 ]
1446 : [ 5.22905e-006 ]
1447 : [ 5.31087e-006 ]
1448 : [ 5.21392e-006 ]
1449 : [ 5.59136e-006 ]
1450 : [ 5.44779e-006 ]
1451 : [ 5.01901e-006 ]
1452 : [ 5.51047e-006 ]
1453 : [ 5.45854e-006 ]
1454 : [ 5.20869e-006 ]
1455 : [ 5.25567e-006 ]
1456 : [ 5.48539e-006 ]
1457 : [ 5.47522e-006 ]
1458 : [ 5.82647e-006 ]
1459 : [ 5.70175e-006 ]
1460 : [ 5.02591e-006 ]
1461 : [ 5.45007e-006 ]
1462 : [ 5.75559e-006 ]
1463 : [ 5.67263e-006 ]
1464 : [ 5.41376e-006 ]
1465 : [ 5.65723e-006 ]
1466 : [ 5.45252e-006 ]
1467 : [ 5.71721e-006 ]
1468 : [ 4.97917e-006 ]
1469 : [ 5.1501e-006  ]
1470 : [ 5.02851e-006 ]
1471 : [ 5.34258e-006 ]
1472 : [ 5.27282e-006 ]
1473 : [ 5.43293e-006 ]
1474 : [ 5.684e-006   ]
1475 : [ 5.59477e-006 ]
1476 : [ 4.96222e-006 ]
1477 : [ 5.14306e-006 ]
1478 : [ 5.30255e-006 ]
1479 : [ 5.04579e-006 ]
1480 : [ 5.42954e-006 ]
1481 : [ 5.19785e-006 ]
1482 : [ 5.1393e-006  ]
1483 : [ 5.19541e-006 ]
1484 : [ 5.24209e-006 ]
1485 : [ 5.45785e-006 ]
1486 : [ 5.32624e-006 ]
1487 : [ 5.51759e-006 ]
1488 : [ 5.41474e-006 ]
1489 : [ 5.58013e-006 ]
1490 : [ 5.02397e-006 ]
1491 : [ 5.58708e-006 ]
1492 : [ 5.24411e-006 ]
1493 : [ 5.62149e-006 ]
1494 : [ 5.85624e-006 ]
1495 : [ 5.08928e-006 ]
1496 : [ 5.8826e-006  ]
1497 : [ 5.43837e-006 ]
1498 : [ 5.43856e-006 ]
1499 : [ 5.76155e-006 ]
1500 : [ 5.75322e-006 ]
1501 : [ 5.50999e-006 ]
1502 : [ 5.46353e-006 ]
1503 : [ 5.4819e-006  ]
1504 : [ 5.48634e-006 ]
1505 : [ 5.76397e-006 ]
1506 : [ 5.84888e-006 ]
1507 : [ 5.89778e-006 ]
1508 : [ 5.71221e-006 ]
1509 : [ 5.85717e-006 ]
1510 : [ 5.1834e-006  ]
1511 : [ 5.43359e-006 ]
1512 : [ 5.32818e-006 ]
1513 : [ 5.96003e-006 ]
1514 : [ 5.1623e-006  ]
1515 : [ 5.53888e-006 ]
1516 : [ 5.14534e-006 ]
1517 : [ 5.93252e-006 ]
1518 : [ 5.79868e-006 ]
1519 : [ 5.96818e-006 ]
1520 : [ 5.6585e-006  ]
1521 : [ 5.46238e-006 ]
1522 : [ 5.24595e-006 ]
1523 : [ 5.90999e-006 ]
1524 : [ 5.02029e-006 ]
1525 : [ 5.73514e-006 ]
1526 : [ 5.75298e-006 ]
1527 : [ 5.36961e-006 ]
1528 : [ 5.57822e-006 ]
1529 : [ 5.08726e-006 ]
1530 : [ 5.15017e-006 ]
1531 : [ 5.22378e-006 ]
1532 : [ 5.5824e-006  ]
1533 : [ 5.30587e-006 ]
1534 : [ 5.08053e-006 ]
1535 : [ 5.92908e-006 ]
1536 : [ 5.87878e-006 ]
1537 : [ 5.73449e-006 ]
1538 : [ 5.8321e-006  ]
1539 : [ 5.84879e-006 ]
1540 : [ 5.45373e-006 ]
1541 : [ 5.57826e-006 ]
1542 : [ 5.35665e-006 ]
1543 : [ 5.31138e-006 ]
1544 : [ 5.55915e-006 ]
1545 : [ 5.80221e-006 ]
1546 : [ 4.91337e-006 ]
1547 : [ 5.54967e-006 ]
1548 : [ 5.66899e-006 ]
1549 : [ 5.42285e-006 ]
1550 : [ 5.36084e-006 ]
1551 : [ 5.69641e-006 ]
1552 : [ 5.23893e-006 ]
1553 : [ 5.69918e-006 ]
1554 : [ 5.0946e-006  ]
1555 : [ 5.77624e-006 ]
1556 : [ 5.77396e-006 ]
1557 : [ 5.99145e-006 ]
1558 : [ 5.56518e-006 ]
1559 : [ 5.14282e-006 ]
1560 : [ 5.01154e-006 ]
1561 : [ 5.08477e-006 ]
1562 : [ 5.55657e-006 ]
1563 : [ 5.34421e-006 ]
1564 : [ 5.6494e-006  ]
1565 : [ 5.57991e-006 ]
1566 : [ 4.95459e-006 ]
1567 : [ 5.50266e-006 ]
1568 : [ 5.28314e-006 ]
1569 : [ 5.94877e-006 ]
1570 : [ 6.06827e-006 ]
1571 : [ 5.71887e-006 ]
1572 : [ 4.94739e-006 ]
1573 : [ 5.30953e-006 ]
1574 : [ 5.31051e-006 ]
1575 : [ 5.3774e-006  ]
1576 : [ 5.14017e-006 ]
1577 : [ 5.35271e-006 ]
1578 : [ 5.38961e-006 ]
1579 : [ 5.33257e-006 ]
1580 : [ 5.1527e-006  ]
1581 : [ 5.41975e-006 ]
1582 : [ 5.51543e-006 ]
1583 : [ 5.6622e-006  ]
1584 : [ 6.00389e-006 ]
1585 : [ 5.55268e-006 ]
1586 : [ 5.97796e-006 ]
1587 : [ 5.66226e-006 ]
1588 : [ 5.84503e-006 ]
1589 : [ 5.87036e-006 ]
1590 : [ 5.29915e-006 ]
1591 : [ 5.35044e-006 ]
1592 : [ 5.2931e-006  ]
1593 : [ 5.31153e-006 ]
1594 : [ 5.35792e-006 ]
1595 : [ 5.99177e-006 ]
1596 : [ 5.35474e-006 ]
1597 : [ 5.87583e-006 ]
1598 : [ 5.6586e-006  ]
1599 : [ 4.94828e-006 ]
1600 : [ 5.52629e-006 ]
1601 : [ 5.45742e-006 ]
1602 : [ 5.80266e-006 ]
1603 : [ 5.1032e-006  ]
1604 : [ 5.21643e-006 ]
1605 : [ 5.30977e-006 ]
1606 : [ 5.65091e-006 ]
1607 : [ 5.67345e-006 ]
1608 : [ 5.51801e-006 ]
1609 : [ 5.1349e-006  ]
1610 : [ 5.92829e-006 ]
1611 : [ 5.06729e-006 ]
1612 : [ 5.41204e-006 ]
1613 : [ 5.7074e-006  ]
1614 : [ 5.24848e-006 ]
1615 : [ 5.43446e-006 ]
1616 : [ 5.88392e-006 ]
1617 : [ 5.89833e-006 ]
1618 : [ 5.19506e-006 ]
1619 : [ 5.26268e-006 ]
1620 : [ 5.52919e-006 ]
1621 : [ 5.79532e-006 ]
1622 : [ 5.15292e-006 ]
1623 : [ 4.92934e-006 ]
1624 : [ 5.59905e-006 ]
1625 : [ 5.64503e-006 ]
1626 : [ 5.29806e-006 ]
1627 : [ 5.20033e-006 ]
1628 : [ 5.74967e-006 ]
1629 : [ 5.21899e-006 ]
1630 : [ 5.74066e-006 ]
1631 : [ 5.19442e-006 ]
1632 : [ 5.26074e-006 ]
1633 : [ 5.41991e-006 ]
1634 : [ 6.0635e-006  ]
1635 : [ 5.36428e-006 ]
1636 : [ 5.54593e-006 ]
1637 : [ 5.83697e-006 ]
1638 : [ 5.31848e-006 ]
1639 : [ 5.32459e-006 ]
1640 : [ 5.78486e-006 ]
1641 : [ 5.57568e-006 ]
1642 : [ 5.8718e-006  ]
1643 : [ 5.64754e-006 ]
1644 : [ 5.2613e-006  ]
1645 : [ 5.2165e-006  ]
1646 : [ 5.57652e-006 ]
1647 : [ 5.77447e-006 ]
1648 : [ 5.23291e-006 ]
1649 : [ 5.85388e-006 ]
1650 : [ 5.66511e-006 ]
1651 : [ 5.62467e-006 ]
1652 : [ 5.17688e-006 ]
1653 : [ 5.13129e-006 ]
1654 : [ 5.51888e-006 ]
1655 : [ 5.70492e-006 ]
1656 : [ 5.5867e-006  ]
1657 : [ 5.17852e-006 ]
1658 : [ 5.43157e-006 ]
1659 : [ 5.69807e-006 ]
1660 : [ 5.24907e-006 ]
1661 : [ 5.38779e-006 ]
1662 : [ 5.24077e-006 ]
1663 : [ 5.66125e-006 ]
1664 : [ 5.47859e-006 ]
1665 : [ 5.18538e-006 ]
1666 : [ 5.56468e-006 ]
1667 : [ 5.98182e-006 ]
1668 : [ 5.16043e-006 ]
1669 : [ 5.33131e-006 ]
1670 : [ 5.37207e-006 ]
1671 : [ 5.04272e-006 ]
1672 : [ 5.34997e-006 ]
1673 : [ 5.51e-006    ]
1674 : [ 4.96741e-006 ]
1675 : [ 5.27517e-006 ]
1676 : [ 5.38608e-006 ]
1677 : [ 5.2237e-006  ]
1678 : [ 5.39441e-006 ]
1679 : [ 5.79248e-006 ]
1680 : [ 5.7916e-006  ]
1681 : [ 5.34138e-006 ]
1682 : [ 5.36603e-006 ]
1683 : [ 5.17764e-006 ]
1684 : [ 5.91133e-006 ]
1685 : [ 5.81081e-006 ]
1686 : [ 5.19746e-006 ]
1687 : [ 5.18397e-006 ]
1688 : [ 5.15962e-006 ]
1689 : [ 5.61023e-006 ]
1690 : [ 5.49103e-006 ]
1691 : [ 5.12456e-006 ]
1692 : [ 5.32467e-006 ]
1693 : [ 5.88984e-006 ]
1694 : [ 5.3033e-006  ]
1695 : [ 5.35318e-006 ]
1696 : [ 5.569e-006   ]
1697 : [ 5.15931e-006 ]
1698 : [ 5.82036e-006 ]
1699 : [ 5.35569e-006 ]
1700 : [ 5.20543e-006 ]
1701 : [ 5.43067e-006 ]
1702 : [ 5.29542e-006 ]
1703 : [ 5.16874e-006 ]
1704 : [ 5.16612e-006 ]
1705 : [ 5.43929e-006 ]
1706 : [ 5.97579e-006 ]
1707 : [ 5.24456e-006 ]
1708 : [ 5.62942e-006 ]
1709 : [ 5.71416e-006 ]
1710 : [ 5.74606e-006 ]
1711 : [ 5.21058e-006 ]
1712 : [ 5.44721e-006 ]
1713 : [ 5.87905e-006 ]
1714 : [ 4.98292e-006 ]
1715 : [ 5.74306e-006 ]
1716 : [ 5.70174e-006 ]
1717 : [ 5.81909e-006 ]
1718 : [ 5.61251e-006 ]
1719 : [ 5.68697e-006 ]
1720 : [ 5.02105e-006 ]
1721 : [ 5.24838e-006 ]
1722 : [ 5.54128e-006 ]
1723 : [ 5.12741e-006 ]
1724 : [ 5.21649e-006 ]
1725 : [ 4.91535e-006 ]
1726 : [ 5.86203e-006 ]
1727 : [ 5.02509e-006 ]
1728 : [ 5.35247e-006 ]
1729 : [ 5.21077e-006 ]
1730 : [ 5.77832e-006 ]
1731 : [ 5.76575e-006 ]
1732 : [ 5.06619e-006 ]
1733 : [ 5.84683e-006 ]
1734 : [ 5.40233e-006 ]
1735 : [ 5.47097e-006 ]
1736 : [ 5.97353e-006 ]
1737 : [ 5.33367e-006 ]
1738 : [ 5.74719e-006 ]
1739 : [ 5.10691e-006 ]
1740 : [ 4.94182e-006 ]
1741 : [ 5.18116e-006 ]
1742 : [ 4.97861e-006 ]
1743 : [ 5.9227e-006  ]
1744 : [ 5.88104e-006 ]
1745 : [ 5.23287e-006 ]
1746 : [ 5.1264e-006  ]
1747 : [ 5.03597e-006 ]
1748 : [ 5.38614e-006 ]
1749 : [ 5.72291e-006 ]
1750 : [ 5.72901e-006 ]
1751 : [ 5.54554e-006 ]
1752 : [ 5.97495e-006 ]
1753 : [ 5.65841e-006 ]
1754 : [ 5.11143e-006 ]
1755 : [ 5.09378e-006 ]
1756 : [ 5.7611e-006  ]
1757 : [ 4.94572e-006 ]
1758 : [ 5.43701e-006 ]
1759 : [ 5.15002e-006 ]
1760 : [ 5.05825e-006 ]
1761 : [ 5.64646e-006 ]
1762 : [ 5.17319e-006 ]
1763 : [ 5.17408e-006 ]
1764 : [ 5.57826e-006 ]
1765 : [ 5.74367e-006 ]
1766 : [ 5.14023e-006 ]
1767 : [ 5.65757e-006 ]
1768 : [ 5.48823e-006 ]
1769 : [ 5.40401e-006 ]
1770 : [ 5.45611e-006 ]
1771 : [ 5.10651e-006 ]
1772 : [ 5.37258e-006 ]
1773 : [ 5.64595e-006 ]
1774 : [ 5.03842e-006 ]
1775 : [ 5.07818e-006 ]
1776 : [ 5.32654e-006 ]
1777 : [ 5.42539e-006 ]
1778 : [ 5.78509e-006 ]
1779 : [ 5.83835e-006 ]
1780 : [ 5.09596e-006 ]
1781 : [ 5.76216e-006 ]
1782 : [ 5.64646e-006 ]
1783 : [ 5.25295e-006 ]
1784 : [ 5.59251e-006 ]
1785 : [ 5.24644e-006 ]
1786 : [ 5.32736e-006 ]
1787 : [ 5.38828e-006 ]
1788 : [ 5.81313e-006 ]
1789 : [ 5.23428e-006 ]
1790 : [ 5.68012e-006 ]
1791 : [ 5.45218e-006 ]
1792 : [ 5.1303e-006  ]
1793 : [ 5.19708e-006 ]
1794 : [ 5.39315e-006 ]
1795 : [ 5.33964e-006 ]
1796 : [ 5.07876e-006 ]
1797 : [ 5.26782e-006 ]
1798 : [ 5.68358e-006 ]
1799 : [ 5.64656e-006 ]
1800 : [ 5.17771e-006 ]
1801 : [ 5.50166e-006 ]
1802 : [ 5.51157e-006 ]
1803 : [ 5.47312e-006 ]
1804 : [ 5.07811e-006 ]
1805 : [ 5.26364e-006 ]
1806 : [ 5.38114e-006 ]
1807 : [ 5.33578e-006 ]
1808 : [ 5.7054e-006  ]
1809 : [ 5.83924e-006 ]
1810 : [ 5.45361e-006 ]
1811 : [ 5.05836e-006 ]
1812 : [ 5.55475e-006 ]
1813 : [ 5.10865e-006 ]
1814 : [ 5.22772e-006 ]
1815 : [ 5.62149e-006 ]
1816 : [ 5.509e-006   ]
1817 : [ 5.90362e-006 ]
1818 : [ 5.27679e-006 ]
1819 : [ 5.26699e-006 ]
1820 : [ 5.51869e-006 ]
1821 : [ 5.56863e-006 ]
1822 : [ 6.00401e-006 ]
1823 : [ 5.67116e-006 ]
1824 : [ 5.13493e-006 ]
1825 : [ 5.49581e-006 ]
1826 : [ 5.59088e-006 ]
1827 : [ 5.81446e-006 ]
1828 : [ 5.79094e-006 ]
1829 : [ 5.01228e-006 ]
1830 : [ 5.87867e-006 ]
1831 : [ 5.53258e-006 ]
1832 : [ 5.8666e-006  ]
1833 : [ 5.709e-006   ]
1834 : [ 5.19943e-006 ]
1835 : [ 5.66055e-006 ]
1836 : [ 5.79066e-006 ]
1837 : [ 5.09502e-006 ]
1838 : [ 5.02352e-006 ]
1839 : [ 5.21868e-006 ]
1840 : [ 5.74939e-006 ]
1841 : [ 5.4702e-006  ]
1842 : [ 5.25405e-006 ]
1843 : [ 5.66107e-006 ]
1844 : [ 5.27598e-006 ]
1845 : [ 5.41037e-006 ]
1846 : [ 5.6772e-006  ]
1847 : [ 5.31039e-006 ]
1848 : [ 5.81148e-006 ]
1849 : [ 5.13155e-006 ]
1850 : [ 5.23991e-006 ]
1851 : [ 5.43898e-006 ]
1852 : [ 5.50249e-006 ]
1853 : [ 5.65916e-006 ]
1854 : [ 5.0861e-006  ]
1855 : [ 5.80063e-006 ]
1856 : [ 5.48448e-006 ]
1857 : [ 5.31833e-006 ]
1858 : [ 5.89043e-006 ]
1859 : [ 5.69725e-006 ]
1860 : [ 5.59914e-006 ]
1861 : [ 5.30011e-006 ]
1862 : [ 5.10187e-006 ]
1863 : [ 5.30964e-006 ]
1864 : [ 5.09282e-006 ]
1865 : [ 5.32577e-006 ]
1866 : [ 5.21756e-006 ]
1867 : [ 5.93324e-006 ]
1868 : [ 5.63639e-006 ]
1869 : [ 5.49012e-006 ]
1870 : [ 5.50408e-006 ]
1871 : [ 5.05899e-006 ]
1872 : [ 5.2233e-006  ]
1873 : [ 5.66352e-006 ]
1874 : [ 5.8405e-006  ]
1875 : [ 5.48037e-006 ]
1876 : [ 5.30665e-006 ]
1877 : [ 5.91577e-006 ]
1878 : [ 4.99306e-006 ]
1879 : [ 5.21739e-006 ]
1880 : [ 5.66119e-006 ]
1881 : [ 5.67174e-006 ]
1882 : [ 5.3689e-006  ]
1883 : [ 5.58401e-006 ]
1884 : [ 5.64291e-006 ]
1885 : [ 6.10118e-006 ]
1886 : [ 5.45937e-006 ]
1887 : [ 5.08385e-006 ]
1888 : [ 5.45483e-006 ]
1889 : [ 5.72183e-006 ]
1890 : [ 5.50042e-006 ]
1891 : [ 5.2351e-006  ]
1892 : [ 6.04221e-006 ]
1893 : [ 5.83483e-006 ]
1894 : [ 5.85393e-006 ]
1895 : [ 5.48269e-006 ]
1896 : [ 4.96583e-006 ]
1897 : [ 5.32593e-006 ]
1898 : [ 5.67935e-006 ]
1899 : [ 5.88461e-006 ]
1900 : [ 5.15314e-006 ]
1901 : [ 5.29094e-006 ]
1902 : [ 5.27207e-006 ]
1903 : [ 5.35276e-006 ]
1904 : [ 5.48336e-006 ]
1905 : [ 5.77665e-006 ]
1906 : [ 5.63119e-006 ]
1907 : [ 5.82603e-006 ]
1908 : [ 5.40674e-006 ]
1909 : [ 5.64048e-006 ]
1910 : [ 5.56174e-006 ]
1911 : [ 5.76742e-006 ]
1912 : [ 5.51137e-006 ]
1913 : [ 5.11024e-006 ]
1914 : [ 5.51442e-006 ]
1915 : [ 5.77185e-006 ]
1916 : [ 5.84354e-006 ]
1917 : [ 5.90521e-006 ]
1918 : [ 5.74143e-006 ]
1919 : [ 5.5079e-006  ]
1920 : [ 5.21971e-006 ]
1921 : [ 5.80708e-006 ]
1922 : [ 5.12406e-006 ]
1923 : [ 5.37744e-006 ]
1924 : [ 5.38403e-006 ]
1925 : [ 5.12542e-006 ]
1926 : [ 5.39795e-006 ]
1927 : [ 5.15704e-006 ]
1928 : [ 5.26809e-006 ]
1929 : [ 5.04179e-006 ]
1930 : [ 5.64918e-006 ]
1931 : [ 5.67172e-006 ]
1932 : [ 5.83942e-006 ]
1933 : [ 5.44808e-006 ]
1934 : [ 5.63705e-006 ]
1935 : [ 5.18814e-006 ]
1936 : [ 5.24271e-006 ]
1937 : [ 5.47442e-006 ]
1938 : [ 5.25246e-006 ]
1939 : [ 5.79447e-006 ]
1940 : [ 5.55285e-006 ]
1941 : [ 5.77992e-006 ]
1942 : [ 5.79014e-006 ]
1943 : [ 5.80841e-006 ]
1944 : [ 5.97589e-006 ]
1945 : [ 5.79433e-006 ]
1946 : [ 5.70362e-006 ]
1947 : [ 5.57588e-006 ]
1948 : [ 5.68123e-006 ]
1949 : [ 5.20378e-006 ]
1950 : [ 5.92423e-006 ]
1951 : [ 5.92972e-006 ]
1952 : [ 5.73526e-006 ]
1953 : [ 5.3102e-006  ]
1954 : [ 5.79128e-006 ]
1955 : [ 5.34428e-006 ]
1956 : [ 5.56801e-006 ]
1957 : [ 5.75977e-006 ]
1958 : [ 5.22587e-006 ]
1959 : [ 5.15903e-006 ]
1960 : [ 5.45593e-006 ]
1961 : [ 5.40563e-006 ]
1962 : [ 5.65839e-006 ]
1963 : [ 5.32077e-006 ]
1964 : [ 5.96055e-006 ]
1965 : [ 5.41463e-006 ]
1966 : [ 5.21373e-006 ]
1967 : [ 5.6468e-006  ]
1968 : [ 5.34223e-006 ]
1969 : [ 5.66358e-006 ]
1970 : [ 5.36135e-006 ]
1971 : [ 5.77237e-006 ]
1972 : [ 5.62467e-006 ]
1973 : [ 5.70423e-006 ]
1974 : [ 5.55054e-006 ]
1975 : [ 5.9197e-006  ]
1976 : [ 5.09059e-006 ]
1977 : [ 5.25497e-006 ]
1978 : [ 5.38083e-006 ]
1979 : [ 5.9354e-006  ]
1980 : [ 5.08318e-006 ]
1981 : [ 5.34552e-006 ]
1982 : [ 5.90716e-006 ]
1983 : [ 5.04984e-006 ]
1984 : [ 5.95343e-006 ]
1985 : [ 5.39305e-006 ]
1986 : [ 5.2569e-006  ]
1987 : [ 5.87513e-006 ]
1988 : [ 5.41656e-006 ]
1989 : [ 5.56035e-006 ]
1990 : [ 5.46345e-006 ]
1991 : [ 5.70101e-006 ]
1992 : [ 5.61256e-006 ]
1993 : [ 5.07304e-006 ]
1994 : [ 5.41186e-006 ]
1995 : [ 5.60029e-006 ]
1996 : [ 5.73762e-006 ]
1997 : [ 5.33187e-006 ]
1998 : [ 5.61308e-006 ]
1999 : [ 5.44547e-006 ]
2000 : [ 5.35881e-006 ]
2001 : [ 5.7088e-006  ]
2002 : [ 5.29188e-006 ]
2003 : [ 5.64231e-006 ]
2004 : [ 5.6722e-006  ]
2005 : [ 5.18232e-006 ]
2006 : [ 5.1246e-006  ]
2007 : [ 5.73268e-006 ]
2008 : [ 5.68241e-006 ]
2009 : [ 5.31577e-006 ]
2010 : [ 5.5848e-006  ]
2011 : [ 5.17015e-006 ]
2012 : [ 5.83582e-006 ]
2013 : [ 5.44913e-006 ]
2014 : [ 5.54906e-006 ]
2015 : [ 5.60533e-006 ]
2016 : [ 5.9195e-006  ]
2017 : [ 5.26682e-006 ]
2018 : [ 5.29306e-006 ]
2019 : [ 5.58233e-006 ]
2020 : [ 5.30468e-006 ]
2021 : [ 5.01641e-006 ]
2022 : [ 5.54063e-006 ]
2023 : [ 4.94861e-006 ]
2024 : [ 5.09893e-006 ]
2025 : [ 5.94584e-006 ]
2026 : [ 5.02769e-006 ]
2027 : [ 5.37276e-006 ]
2028 : [ 5.57651e-006 ]
2029 : [ 5.51366e-006 ]
2030 : [ 5.0821e-006  ]
2031 : [ 5.27295e-006 ]
2032 : [ 5.51906e-006 ]
2033 : [ 5.20858e-006 ]
2034 : [ 5.54252e-006 ]
2035 : [ 5.63528e-006 ]
2036 : [ 5.49409e-006 ]
2037 : [ 5.32356e-006 ]
2038 : [ 5.33457e-006 ]
2039 : [ 5.86273e-006 ]
2040 : [ 5.7913e-006  ]
2041 : [ 5.37693e-006 ]
2042 : [ 5.91227e-006 ]
2043 : [ 5.89226e-006 ]
2044 : [ 5.10489e-006 ]
2045 : [ 5.60191e-006 ]
2046 : [ 6.0466e-006  ]
2047 : [ 5.35352e-006 ]
2048 : [ 5.22431e-006 ]
2049 : [ 5.42326e-006 ]
2050 : [ 5.49359e-006 ]
2051 : [ 5.24867e-006 ]
2052 : [ 5.77776e-006 ]
2053 : [ 5.58309e-006 ]
2054 : [ 5.43931e-006 ]
2055 : [ 5.22446e-006 ]
2056 : [ 5.70534e-006 ]
2057 : [ 5.21541e-006 ]
2058 : [ 5.39842e-006 ]
2059 : [ 4.95812e-006 ]
2060 : [ 5.1871e-006  ]
2061 : [ 5.70287e-006 ]
2062 : [ 5.53379e-006 ]
2063 : [ 5.37376e-006 ]
2064 : [ 5.461e-006   ]
2065 : [ 5.06577e-006 ]
2066 : [ 5.44479e-006 ]
2067 : [ 5.42968e-006 ]
2068 : [ 5.79593e-006 ]
2069 : [ 5.21574e-006 ]
2070 : [ 5.80042e-006 ]
2071 : [ 6.01324e-006 ]
2072 : [ 5.16425e-006 ]
2073 : [ 5.12004e-006 ]
2074 : [ 5.23485e-006 ]
2075 : [ 5.65254e-006 ]
2076 : [ 5.6627e-006  ]
2077 : [ 4.85903e-006 ]
2078 : [ 5.68103e-006 ]
2079 : [ 5.77751e-006 ]
2080 : [ 5.79387e-006 ]
2081 : [ 5.90304e-006 ]
2082 : [ 5.07378e-006 ]
2083 : [ 5.84543e-006 ]
2084 : [ 5.19528e-006 ]
2085 : [ 5.39155e-006 ]
2086 : [ 5.87394e-006 ]
2087 : [ 5.9373e-006  ]
2088 : [ 5.66481e-006 ]
2089 : [ 5.50187e-006 ]
2090 : [ 5.26339e-006 ]
2091 : [ 5.08181e-006 ]
2092 : [ 5.45344e-006 ]
2093 : [ 5.62912e-006 ]
2094 : [ 5.59589e-006 ]
2095 : [ 5.94807e-006 ]
2096 : [ 5.83777e-006 ]
2097 : [ 5.40241e-006 ]
2098 : [ 5.1878e-006  ]
2099 : [ 5.15489e-006 ]
2100 : [ 5.55768e-006 ]
2101 : [ 5.78112e-006 ]
2102 : [ 5.80964e-006 ]
2103 : [ 5.05845e-006 ]
2104 : [ 5.12655e-006 ]
2105 : [ 4.99855e-006 ]
2106 : [ 5.17215e-006 ]
2107 : [ 5.22389e-006 ]
2108 : [ 5.67111e-006 ]
2109 : [ 5.51963e-006 ]
2110 : [ 5.03416e-006 ]
2111 : [ 5.22637e-006 ]
2112 : [ 5.4818e-006  ]
2113 : [ 5.35796e-006 ]
2114 : [ 5.33219e-006 ]
2115 : [ 5.87972e-006 ]
2116 : [ 5.04702e-006 ]
2117 : [ 5.20967e-006 ]
2118 : [ 5.45958e-006 ]
2119 : [ 5.19487e-006 ]
2120 : [ 6.02978e-006 ]
2121 : [ 5.40469e-006 ]
2122 : [ 5.0753e-006  ]
2123 : [ 5.64144e-006 ]
2124 : [ 5.58548e-006 ]
2125 : [ 5.98711e-006 ]
2126 : [ 5.08535e-006 ]
2127 : [ 5.23928e-006 ]
2128 : [ 5.24402e-006 ]
2129 : [ 5.57812e-006 ]
2130 : [ 5.33223e-006 ]
2131 : [ 4.91317e-006 ]
2132 : [ 5.21879e-006 ]
2133 : [ 5.72331e-006 ]
2134 : [ 4.97155e-006 ]
2135 : [ 5.66481e-006 ]
2136 : [ 5.15211e-006 ]
2137 : [ 5.7908e-006  ]
2138 : [ 5.76724e-006 ]
2139 : [ 5.77891e-006 ]
2140 : [ 5.81632e-006 ]
2141 : [ 5.4231e-006  ]
2142 : [ 5.20451e-006 ]
2143 : [ 5.57331e-006 ]
2144 : [ 5.76064e-006 ]
2145 : [ 5.81848e-006 ]
2146 : [ 5.06496e-006 ]
2147 : [ 5.46396e-006 ]
2148 : [ 5.5047e-006  ]
2149 : [ 5.2536e-006  ]
2150 : [ 5.20774e-006 ]
2151 : [ 5.69471e-006 ]
2152 : [ 5.69026e-006 ]
2153 : [ 5.77779e-006 ]
2154 : [ 5.24907e-006 ]
2155 : [ 5.16007e-006 ]
2156 : [ 5.49742e-006 ]
2157 : [ 5.14251e-006 ]
2158 : [ 5.47593e-006 ]
2159 : [ 5.0926e-006  ]
2160 : [ 5.56645e-006 ]
2161 : [ 5.15238e-006 ]
2162 : [ 5.35397e-006 ]
2163 : [ 5.51222e-006 ]
2164 : [ 5.72498e-006 ]
2165 : [ 5.52712e-006 ]
2166 : [ 5.43785e-006 ]
2167 : [ 5.64991e-006 ]
2168 : [ 5.50779e-006 ]
2169 : [ 5.43809e-006 ]
2170 : [ 5.60525e-006 ]
2171 : [ 5.17139e-006 ]
2172 : [ 5.5472e-006  ]
2173 : [ 5.20036e-006 ]
2174 : [ 5.286e-006   ]
2175 : [ 5.07069e-006 ]
2176 : [ 5.53494e-006 ]
2177 : [ 5.59034e-006 ]
2178 : [ 5.70981e-006 ]
2179 : [ 5.72113e-006 ]
2180 : [ 5.35845e-006 ]
2181 : [ 4.9968e-006  ]
2182 : [ 5.84149e-006 ]
2183 : [ 5.50253e-006 ]
2184 : [ 5.65656e-006 ]
2185 : [ 5.45449e-006 ]
2186 : [ 5.53123e-006 ]
2187 : [ 5.73329e-006 ]
2188 : [ 5.60779e-006 ]
2189 : [ 5.16134e-006 ]
2190 : [ 5.65501e-006 ]
2191 : [ 5.09866e-006 ]
2192 : [ 5.85864e-006 ]
2193 : [ 5.55552e-006 ]
2194 : [ 5.09614e-006 ]
2195 : [ 5.57156e-006 ]
2196 : [ 5.31073e-006 ]
2197 : [ 5.24206e-006 ]
2198 : [ 4.99569e-006 ]
2199 : [ 5.32095e-006 ]
2200 : [ 5.46806e-006 ]
2201 : [ 5.19147e-006 ]
2202 : [ 5.7842e-006  ]
2203 : [ 5.18406e-006 ]
2204 : [ 5.36741e-006 ]
2205 : [ 5.04673e-006 ]
2206 : [ 5.07374e-006 ]
2207 : [ 5.87315e-006 ]
2208 : [ 5.24639e-006 ]
2209 : [ 5.14465e-006 ]
2210 : [ 5.15519e-006 ]
2211 : [ 5.22771e-006 ]
2212 : [ 5.26699e-006 ]
2213 : [ 5.0706e-006  ]
2214 : [ 5.43124e-006 ]
2215 : [ 5.72725e-006 ]
2216 : [ 5.59666e-006 ]
2217 : [ 5.227e-006   ]
2218 : [ 5.15917e-006 ]
2219 : [ 5.03216e-006 ]
2220 : [ 5.53165e-006 ]
2221 : [ 5.77994e-006 ]
2222 : [ 5.61486e-006 ]
2223 : [ 5.52064e-006 ]
2224 : [ 5.44969e-006 ]
2225 : [ 5.46099e-006 ]
2226 : [ 5.78821e-006 ]
2227 : [ 5.64866e-006 ]
2228 : [ 5.80363e-006 ]
2229 : [ 5.32846e-006 ]
2230 : [ 5.45931e-006 ]
2231 : [ 5.87607e-006 ]
2232 : [ 5.06602e-006 ]
2233 : [ 5.54627e-006 ]
2234 : [ 5.31288e-006 ]
2235 : [ 5.81145e-006 ]
2236 : [ 5.58204e-006 ]
2237 : [ 5.0811e-006  ]
2238 : [ 5.77924e-006 ]
2239 : [ 5.67414e-006 ]
2240 : [ 4.97229e-006 ]
2241 : [ 5.32865e-006 ]
2242 : [ 6.0057e-006  ]
2243 : [ 5.79888e-006 ]
2244 : [ 5.76066e-006 ]
2245 : [ 4.95479e-006 ]
2246 : [ 5.17958e-006 ]
2247 : [ 5.07344e-006 ]
2248 : [ 5.40186e-006 ]
2249 : [ 5.21665e-006 ]
2250 : [ 5.10697e-006 ]
2251 : [ 5.90311e-006 ]
2252 : [ 5.61693e-006 ]
2253 : [ 5.73494e-006 ]
2254 : [ 5.38079e-006 ]
2255 : [ 5.19691e-006 ]
2256 : [ 5.45881e-006 ]
2257 : [ 5.05083e-006 ]
2258 : [ 5.01998e-006 ]
2259 : [ 5.66263e-006 ]
2260 : [ 5.42766e-006 ]
2261 : [ 5.88444e-006 ]
2262 : [ 5.51189e-006 ]
2263 : [ 5.85447e-006 ]
2264 : [ 5.03586e-006 ]
2265 : [ 5.59868e-006 ]
2266 : [ 5.29987e-006 ]
2267 : [ 5.20042e-006 ]
2268 : [ 5.29502e-006 ]
2269 : [ 5.11859e-006 ]
2270 : [ 5.43988e-006 ]
2271 : [ 5.8141e-006  ]
2272 : [ 5.70419e-006 ]
2273 : [ 5.24509e-006 ]
2274 : [ 5.44156e-006 ]
2275 : [ 5.38163e-006 ]
2276 : [ 4.95432e-006 ]
2277 : [ 5.39798e-006 ]
2278 : [ 5.18643e-006 ]
2279 : [ 5.46883e-006 ]
2280 : [ 5.57302e-006 ]
2281 : [ 5.47189e-006 ]
2282 : [ 5.87055e-006 ]
2283 : [ 5.13574e-006 ]
2284 : [ 5.30064e-006 ]
2285 : [ 5.07523e-006 ]
2286 : [ 5.33445e-006 ]
2287 : [ 5.10887e-006 ]
2288 : [ 5.79477e-006 ]
2289 : [ 5.76891e-006 ]
2290 : [ 5.22665e-006 ]
2291 : [ 5.37414e-006 ]
2292 : [ 5.18709e-006 ]
2293 : [ 5.93938e-006 ]
2294 : [ 5.79884e-006 ]
2295 : [ 5.28554e-006 ]
2296 : [ 5.77782e-006 ]
2297 : [ 5.23546e-006 ]
2298 : [ 5.92833e-006 ]
2299 : [ 5.26589e-006 ]
2300 : [ 5.45171e-006 ]
2301 : [ 5.22875e-006 ]
2302 : [ 5.85731e-006 ]
2303 : [ 5.38431e-006 ]
2304 : [ 5.49112e-006 ]
2305 : [ 5.43316e-006 ]
2306 : [ 5.10609e-006 ]
2307 : [ 5.67489e-006 ]
2308 : [ 5.89751e-006 ]
2309 : [ 5.78748e-006 ]
2310 : [ 5.57492e-006 ]
2311 : [ 5.4554e-006  ]
2312 : [ 5.62973e-006 ]
2313 : [ 6.01291e-006 ]
2314 : [ 6.23817e-006 ]
2315 : [ 5.59889e-006 ]
2316 : [ 5.74295e-006 ]
2317 : [ 5.83604e-006 ]
2318 : [ 5.93425e-006 ]
2319 : [ 5.88371e-006 ]
2320 : [ 5.26143e-006 ]
2321 : [ 5.88915e-006 ]
2322 : [ 5.45308e-006 ]
2323 : [ 5.29219e-006 ]
2324 : [ 5.8061e-006  ]
2325 : [ 5.5091e-006  ]
2326 : [ 5.26965e-006 ]
2327 : [ 5.40758e-006 ]
2328 : [ 5.03355e-006 ]
2329 : [ 6.03502e-006 ]
2330 : [ 5.9572e-006  ]
2331 : [ 5.43362e-006 ]
2332 : [ 5.57728e-006 ]
2333 : [ 5.83745e-006 ]
2334 : [ 5.66957e-006 ]
2335 : [ 5.35608e-006 ]
2336 : [ 5.20477e-006 ]
2337 : [ 5.97545e-006 ]
2338 : [ 4.96411e-006 ]
2339 : [ 5.11297e-006 ]
2340 : [ 5.96506e-006 ]
2341 : [ 5.13307e-006 ]
2342 : [ 5.10691e-006 ]
2343 : [ 5.11455e-006 ]
2344 : [ 5.25919e-006 ]
2345 : [ 5.60532e-006 ]
2346 : [ 5.90621e-006 ]
2347 : [ 5.5444e-006  ]
2348 : [ 5.81598e-006 ]
2349 : [ 5.56745e-006 ]
2350 : [ 5.44851e-006 ]
2351 : [ 5.81803e-006 ]
2352 : [ 5.50182e-006 ]
2353 : [ 5.83933e-006 ]
2354 : [ 4.94567e-006 ]
2355 : [ 5.38917e-006 ]
2356 : [ 5.61112e-006 ]
2357 : [ 5.63598e-006 ]
2358 : [ 5.60203e-006 ]
2359 : [ 5.11885e-006 ]
2360 : [ 5.83534e-006 ]
2361 : [ 5.0723e-006  ]
2362 : [ 5.6773e-006  ]
2363 : [ 5.70315e-006 ]
2364 : [ 5.18227e-006 ]
2365 : [ 5.43463e-006 ]
2366 : [ 5.28853e-006 ]
2367 : [ 5.13466e-006 ]
2368 : [ 6.00985e-006 ]
2369 : [ 5.24638e-006 ]
2370 : [ 5.32811e-006 ]
2371 : [ 5.2031e-006  ]
2372 : [ 5.00253e-006 ]
2373 : [ 5.8352e-006  ]
2374 : [ 5.1493e-006  ]
2375 : [ 5.49275e-006 ]
2376 : [ 5.19015e-006 ]
2377 : [ 5.30214e-006 ]
2378 : [ 5.8081e-006  ]
2379 : [ 5.62815e-006 ]
2380 : [ 5.39524e-006 ]
2381 : [ 5.88429e-006 ]
2382 : [ 5.65435e-006 ]
2383 : [ 5.76993e-006 ]
2384 : [ 5.62333e-006 ]
2385 : [ 5.32778e-006 ]
2386 : [ 5.55971e-006 ]
2387 : [ 5.69128e-006 ]
2388 : [ 5.79088e-006 ]
2389 : [ 5.71401e-006 ]
2390 : [ 5.98549e-006 ]
2391 : [ 5.73961e-006 ]
2392 : [ 5.7997e-006  ]
2393 : [ 5.34933e-006 ]
2394 : [ 5.03702e-006 ]
2395 : [ 5.80569e-006 ]
2396 : [ 5.58812e-006 ]
2397 : [ 5.09675e-006 ]
2398 : [ 5.42483e-006 ]
2399 : [ 5.96663e-006 ]
2400 : [ 5.13747e-006 ]
2401 : [ 5.0401e-006  ]
2402 : [ 5.37846e-006 ]
2403 : [ 5.97693e-006 ]
2404 : [ 5.31127e-006 ]
2405 : [ 5.90447e-006 ]
2406 : [ 4.97521e-006 ]
2407 : [ 4.93747e-006 ]
2408 : [ 5.79399e-006 ]
2409 : [ 5.34871e-006 ]
2410 : [ 5.09735e-006 ]
2411 : [ 5.70465e-006 ]
2412 : [ 5.13064e-006 ]
2413 : [ 5.49748e-006 ]
2414 : [ 5.22809e-006 ]
2415 : [ 5.57652e-006 ]
2416 : [ 6.06211e-006 ]
2417 : [ 5.61203e-006 ]
2418 : [ 5.38464e-006 ]
2419 : [ 5.51904e-006 ]
2420 : [ 5.12669e-006 ]
2421 : [ 5.38517e-006 ]
2422 : [ 5.40686e-006 ]
2423 : [ 5.42962e-006 ]
2424 : [ 5.65281e-006 ]
2425 : [ 5.08622e-006 ]
2426 : [ 5.61896e-006 ]
2427 : [ 4.97789e-006 ]
2428 : [ 5.7928e-006  ]
2429 : [ 5.28419e-006 ]
2430 : [ 5.32839e-006 ]
2431 : [ 5.16477e-006 ]
2432 : [ 5.28239e-006 ]
2433 : [ 5.4052e-006  ]
2434 : [ 5.53127e-006 ]
2435 : [ 5.61806e-006 ]
2436 : [ 5.38536e-006 ]
2437 : [ 5.72721e-006 ]
2438 : [ 5.42911e-006 ]
2439 : [ 5.54059e-006 ]
2440 : [ 5.85735e-006 ]
2441 : [ 4.99975e-006 ]
2442 : [ 5.41697e-006 ]
2443 : [ 6.03747e-006 ]
2444 : [ 5.08522e-006 ]
2445 : [ 5.57879e-006 ]
2446 : [ 5.18572e-006 ]
2447 : [ 5.10988e-006 ]
2448 : [ 5.03769e-006 ]
2449 : [ 5.5424e-006  ]
2450 : [ 5.56648e-006 ]
2451 : [ 5.98157e-006 ]
2452 : [ 5.39269e-006 ]
2453 : [ 5.38424e-006 ]
2454 : [ 5.45324e-006 ]
2455 : [ 5.99974e-006 ]
2456 : [ 5.70845e-006 ]
2457 : [ 5.36083e-006 ]
2458 : [ 5.52055e-006 ]
2459 : [ 5.50784e-006 ]
2460 : [ 5.27745e-006 ]
2461 : [ 5.25807e-006 ]
2462 : [ 5.68213e-006 ]
2463 : [ 4.99026e-006 ]
2464 : [ 5.65556e-006 ]
2465 : [ 5.44589e-006 ]
2466 : [ 5.15932e-006 ]
2467 : [ 5.37285e-006 ]
2468 : [ 5.13141e-006 ]
2469 : [ 5.68701e-006 ]
2470 : [ 5.66534e-006 ]
2471 : [ 5.70162e-006 ]
2472 : [ 5.36912e-006 ]
2473 : [ 5.7472e-006  ]
2474 : [ 6.03246e-006 ]
2475 : [ 5.32418e-006 ]
2476 : [ 5.58512e-006 ]
2477 : [ 5.45908e-006 ]
2478 : [ 5.94991e-006 ]
2479 : [ 6.01393e-006 ]
2480 : [ 5.69994e-006 ]
2481 : [ 5.33829e-006 ]
2482 : [ 5.55427e-006 ]
2483 : [ 5.83652e-006 ]
2484 : [ 5.59019e-006 ]
2485 : [ 5.36816e-006 ]
2486 : [ 5.82252e-006 ]
2487 : [ 5.29053e-006 ]
2488 : [ 5.33475e-006 ]
2489 : [ 5.2897e-006  ]
2490 : [ 5.90972e-006 ]
2491 : [ 5.70906e-006 ]
2492 : [ 5.0928e-006  ]
2493 : [ 5.26254e-006 ]
2494 : [ 5.65864e-006 ]
2495 : [ 6.0726e-006  ]
2496 : [ 5.36356e-006 ]
2497 : [ 5.16403e-006 ]
2498 : [ 5.36374e-006 ]
2499 : [ 5.44407e-006 ]
2500 : [ 5.06201e-006 ]
2501 : [ 4.96446e-006 ]
2502 : [ 5.58667e-006 ]
2503 : [ 5.20433e-006 ]
2504 : [ 4.98297e-006 ]
2505 : [ 5.29337e-006 ]
2506 : [ 5.17207e-006 ]
2507 : [ 5.5801e-006  ]
2508 : [ 5.97021e-006 ]
2509 : [ 5.68654e-006 ]
2510 : [ 5.35891e-006 ]
2511 : [ 5.74358e-006 ]
2512 : [ 5.55271e-006 ]
2513 : [ 5.27607e-006 ]
2514 : [ 5.51132e-006 ]
2515 : [ 5.26334e-006 ]
2516 : [ 5.1406e-006  ]
2517 : [ 5.3178e-006  ]
2518 : [ 5.48627e-006 ]
2519 : [ 5.79652e-006 ]
2520 : [ 5.26695e-006 ]
2521 : [ 5.13858e-006 ]
2522 : [ 5.28973e-006 ]
2523 : [ 5.63417e-006 ]
2524 : [ 5.49027e-006 ]
2525 : [ 5.4499e-006  ]
2526 : [ 5.01064e-006 ]
2527 : [ 5.57627e-006 ]
2528 : [ 5.1922e-006  ]
2529 : [ 5.00927e-006 ]
2530 : [ 5.68992e-006 ]
2531 : [ 4.97642e-006 ]
2532 : [ 5.20787e-006 ]
2533 : [ 5.79962e-006 ]
2534 : [ 5.48009e-006 ]
2535 : [ 5.62408e-006 ]
2536 : [ 5.72745e-006 ]
2537 : [ 5.18636e-006 ]
2538 : [ 5.87864e-006 ]
2539 : [ 5.54159e-006 ]
2540 : [ 5.47089e-006 ]
2541 : [ 5.82185e-006 ]
2542 : [ 5.89792e-006 ]
2543 : [ 5.75198e-006 ]
2544 : [ 5.82532e-006 ]
2545 : [ 5.53536e-006 ]
2546 : [ 5.79285e-006 ]
2547 : [ 5.15638e-006 ]
2548 : [ 5.20681e-006 ]
2549 : [ 5.46865e-006 ]
2550 : [ 5.64916e-006 ]
2551 : [ 5.24515e-006 ]
2552 : [ 5.40686e-006 ]
2553 : [ 5.64073e-006 ]
2554 : [ 5.75828e-006 ]
2555 : [ 5.31535e-006 ]
2556 : [ 5.36583e-006 ]
2557 : [ 5.03162e-006 ]
2558 : [ 5.28281e-006 ]
2559 : [ 5.23549e-006 ]
2560 : [ 5.76936e-006 ]
2561 : [ 6.0677e-006  ]
2562 : [ 5.43433e-006 ]
2563 : [ 5.93193e-006 ]
2564 : [ 4.99164e-006 ]
2565 : [ 5.86749e-006 ]
2566 : [ 5.32009e-006 ]
2567 : [ 5.2646e-006  ]
2568 : [ 5.50585e-006 ]
2569 : [ 5.41995e-006 ]
2570 : [ 4.96567e-006 ]
2571 : [ 4.97297e-006 ]
2572 : [ 5.30532e-006 ]
2573 : [ 5.19464e-006 ]
2574 : [ 5.50923e-006 ]
2575 : [ 5.12901e-006 ]
2576 : [ 5.44451e-006 ]
2577 : [ 5.21143e-006 ]
2578 : [ 5.1242e-006  ]
2579 : [ 5.13394e-006 ]
2580 : [ 6.06195e-006 ]
2581 : [ 5.59432e-006 ]
2582 : [ 5.28798e-006 ]
2583 : [ 5.42042e-006 ]
2584 : [ 5.77155e-006 ]
2585 : [ 5.59611e-006 ]
2586 : [ 5.06184e-006 ]
2587 : [ 5.5192e-006  ]
2588 : [ 5.13375e-006 ]
2589 : [ 5.93317e-006 ]
2590 : [ 5.05629e-006 ]
2591 : [ 5.37613e-006 ]
2592 : [ 5.79184e-006 ]
2593 : [ 4.93197e-006 ]
2594 : [ 5.14855e-006 ]
2595 : [ 5.1515e-006  ]
2596 : [ 5.13392e-006 ]
2597 : [ 5.24082e-006 ]
2598 : [ 5.69507e-006 ]
2599 : [ 5.33854e-006 ]
2600 : [ 5.59284e-006 ]
2601 : [ 5.54007e-006 ]
2602 : [ 5.75824e-006 ]
2603 : [ 5.29791e-006 ]
2604 : [ 5.32981e-006 ]
2605 : [ 5.71882e-006 ]
2606 : [ 5.65874e-006 ]
2607 : [ 5.17573e-006 ]
2608 : [ 5.7903e-006  ]
2609 : [ 5.6165e-006  ]
2610 : [ 5.75918e-006 ]
2611 : [ 5.72659e-006 ]
2612 : [ 5.80547e-006 ]
2613 : [ 5.4715e-006  ]
2614 : [ 5.15086e-006 ]
2615 : [ 5.75142e-006 ]
2616 : [ 5.10102e-006 ]
2617 : [ 5.53621e-006 ]
2618 : [ 5.66693e-006 ]
2619 : [ 5.24411e-006 ]
2620 : [ 5.88798e-006 ]
2621 : [ 5.45919e-006 ]
2622 : [ 5.79727e-006 ]
2623 : [ 5.54764e-006 ]
2624 : [ 5.39126e-006 ]
2625 : [ 5.40635e-006 ]
2626 : [ 5.88214e-006 ]
2627 : [ 5.46464e-006 ]
2628 : [ 5.8705e-006  ]
2629 : [ 5.31557e-006 ]
2630 : [ 5.51056e-006 ]
2631 : [ 5.27211e-006 ]
2632 : [ 5.35262e-006 ]
2633 : [ 5.95042e-006 ]
2634 : [ 5.26102e-006 ]
2635 : [ 4.95448e-006 ]
2636 : [ 5.3013e-006  ]
2637 : [ 5.2436e-006  ]
2638 : [ 5.74198e-006 ]
2639 : [ 5.64799e-006 ]
2640 : [ 5.80651e-006 ]
2641 : [ 5.73171e-006 ]
2642 : [ 5.12151e-006 ]
2643 : [ 5.40701e-006 ]
2644 : [ 5.76399e-006 ]
2645 : [ 5.50647e-006 ]
2646 : [ 5.12683e-006 ]
2647 : [ 5.77046e-006 ]
2648 : [ 4.98981e-006 ]
2649 : [ 5.00774e-006 ]
2650 : [ 5.69716e-006 ]
2651 : [ 5.3813e-006  ]
2652 : [ 5.28183e-006 ]
2653 : [ 5.30492e-006 ]
2654 : [ 5.08652e-006 ]
2655 : [ 4.99819e-006 ]
2656 : [ 5.23302e-006 ]
2657 : [ 5.86335e-006 ]
2658 : [ 5.03407e-006 ]
2659 : [ 5.82056e-006 ]
2660 : [ 5.3903e-006  ]
2661 : [ 5.70214e-006 ]
2662 : [ 5.35168e-006 ]
2663 : [ 4.99144e-006 ]
2664 : [ 6.02292e-006 ]
2665 : [ 5.44455e-006 ]
2666 : [ 5.34558e-006 ]
2667 : [ 5.09394e-006 ]
2668 : [ 5.65545e-006 ]
2669 : [ 5.37353e-006 ]
2670 : [ 5.30488e-006 ]
2671 : [ 5.26627e-006 ]
2672 : [ 5.40414e-006 ]
2673 : [ 5.75865e-006 ]
2674 : [ 5.90432e-006 ]
2675 : [ 5.70945e-006 ]
2676 : [ 5.68367e-006 ]
2677 : [ 5.66254e-006 ]
2678 : [ 5.69177e-006 ]
2679 : [ 5.48678e-006 ]
2680 : [ 5.53784e-006 ]
2681 : [ 5.38949e-006 ]
2682 : [ 5.13406e-006 ]
2683 : [ 5.03611e-006 ]
2684 : [ 5.12747e-006 ]
2685 : [ 6.03723e-006 ]
2686 : [ 5.63954e-006 ]
2687 : [ 5.10677e-006 ]
2688 : [ 5.07127e-006 ]
2689 : [ 5.3035e-006  ]
2690 : [ 5.39417e-006 ]
2691 : [ 5.66095e-006 ]
2692 : [ 5.36017e-006 ]
2693 : [ 5.11777e-006 ]
2694 : [ 5.53306e-006 ]
2695 : [ 5.32348e-006 ]
2696 : [ 5.04592e-006 ]
2697 : [ 5.38764e-006 ]
2698 : [ 5.07477e-006 ]
2699 : [ 5.32926e-006 ]
2700 : [ 5.83584e-006 ]
2701 : [ 5.18038e-006 ]
2702 : [ 5.56242e-006 ]
2703 : [ 5.40693e-006 ]
2704 : [ 5.70486e-006 ]
2705 : [ 5.0353e-006  ]
2706 : [ 6.00226e-006 ]
2707 : [ 5.6299e-006  ]
2708 : [ 5.32652e-006 ]
2709 : [ 5.07089e-006 ]
2710 : [ 5.34705e-006 ]
2711 : [ 5.71876e-006 ]
2712 : [ 5.62579e-006 ]
2713 : [ 5.26703e-006 ]
2714 : [ 5.01073e-006 ]
2715 : [ 5.58273e-006 ]
2716 : [ 5.30919e-006 ]
2717 : [ 5.13552e-006 ]
2718 : [ 5.56227e-006 ]
2719 : [ 5.53791e-006 ]
2720 : [ 5.46339e-006 ]
2721 : [ 5.34864e-006 ]
2722 : [ 5.27578e-006 ]
2723 : [ 5.62833e-006 ]
2724 : [ 5.79452e-006 ]
2725 : [ 5.15815e-006 ]
2726 : [ 5.18139e-006 ]
2727 : [ 5.94172e-006 ]
2728 : [ 5.3904e-006  ]
2729 : [ 5.8181e-006  ]
2730 : [ 5.37409e-006 ]
2731 : [ 5.69325e-006 ]
2732 : [ 5.42349e-006 ]
2733 : [ 4.97458e-006 ]
2734 : [ 5.80859e-006 ]
2735 : [ 5.61048e-006 ]
2736 : [ 5.8031e-006  ]
2737 : [ 5.48128e-006 ]
2738 : [ 5.89536e-006 ]
2739 : [ 5.75464e-006 ]
2740 : [ 5.31484e-006 ]
2741 : [ 4.93558e-006 ]
2742 : [ 5.75719e-006 ]
2743 : [ 5.30346e-006 ]
2744 : [ 5.27546e-006 ]
2745 : [ 5.51128e-006 ]
2746 : [ 5.50349e-006 ]
2747 : [ 5.4928e-006  ]
2748 : [ 5.01856e-006 ]
2749 : [ 5.08294e-006 ]
2750 : [ 5.85309e-006 ]
2751 : [ 5.46122e-006 ]
2752 : [ 5.71865e-006 ]
2753 : [ 5.66274e-006 ]
2754 : [ 5.86024e-006 ]
2755 : [ 5.57377e-006 ]
2756 : [ 5.1056e-006  ]
2757 : [ 5.5595e-006  ]
2758 : [ 5.29735e-006 ]
2759 : [ 5.16889e-006 ]
2760 : [ 5.13011e-006 ]
2761 : [ 5.23616e-006 ]
2762 : [ 5.19939e-006 ]
2763 : [ 5.59977e-006 ]
2764 : [ 5.75721e-006 ]
2765 : [ 5.48499e-006 ]
2766 : [ 5.15027e-006 ]
2767 : [ 5.22196e-006 ]
2768 : [ 5.59409e-006 ]
2769 : [ 5.00048e-006 ]
2770 : [ 5.74144e-006 ]
2771 : [ 5.6627e-006  ]
2772 : [ 5.67526e-006 ]
2773 : [ 5.22305e-006 ]
2774 : [ 5.49023e-006 ]
2775 : [ 5.71024e-006 ]
2776 : [ 5.29075e-006 ]
2777 : [ 5.21694e-006 ]
2778 : [ 5.14935e-006 ]
2779 : [ 5.50817e-006 ]
2780 : [ 5.68551e-006 ]
2781 : [ 5.6299e-006  ]
2782 : [ 5.09387e-006 ]
2783 : [ 5.86883e-006 ]
2784 : [ 5.24392e-006 ]
2785 : [ 5.37475e-006 ]
2786 : [ 5.07613e-006 ]
2787 : [ 5.24664e-006 ]
2788 : [ 5.45129e-006 ]
2789 : [ 5.70446e-006 ]
2790 : [ 5.64338e-006 ]
2791 : [ 5.47637e-006 ]
2792 : [ 5.71402e-006 ]
2793 : [ 4.94889e-006 ]
2794 : [ 5.08933e-006 ]
2795 : [ 5.62489e-006 ]
2796 : [ 5.46929e-006 ]
2797 : [ 5.77228e-006 ]
2798 : [ 5.22589e-006 ]
2799 : [ 5.47124e-006 ]
2800 : [ 5.07188e-006 ]
2801 : [ 5.26747e-006 ]
2802 : [ 5.29833e-006 ]
2803 : [ 5.66181e-006 ]
2804 : [ 5.6931e-006  ]
2805 : [ 5.27982e-006 ]
2806 : [ 5.71704e-006 ]
2807 : [ 5.09364e-006 ]
2808 : [ 5.37202e-006 ]
2809 : [ 5.81049e-006 ]
2810 : [ 5.92468e-006 ]
2811 : [ 5.13453e-006 ]
2812 : [ 5.08841e-006 ]
2813 : [ 5.59065e-006 ]
2814 : [ 5.46977e-006 ]
2815 : [ 5.55302e-006 ]
2816 : [ 5.14892e-006 ]
2817 : [ 5.5605e-006  ]
2818 : [ 5.47934e-006 ]
2819 : [ 5.26954e-006 ]
2820 : [ 5.00733e-006 ]
2821 : [ 5.59772e-006 ]
2822 : [ 5.34066e-006 ]
2823 : [ 5.97057e-006 ]
2824 : [ 5.23016e-006 ]
2825 : [ 5.75364e-006 ]
2826 : [ 6.02286e-006 ]
2827 : [ 5.73465e-006 ]
2828 : [ 5.27261e-006 ]
2829 : [ 5.14971e-006 ]
2830 : [ 5.64497e-006 ]
2831 : [ 5.43732e-006 ]
2832 : [ 5.64584e-006 ]
2833 : [ 5.58839e-006 ]
2834 : [ 5.76632e-006 ]
2835 : [ 5.0976e-006  ]
2836 : [ 5.70626e-006 ]
2837 : [ 5.3757e-006  ]
2838 : [ 5.16561e-006 ]
2839 : [ 5.23391e-006 ]
2840 : [ 5.10505e-006 ]
2841 : [ 5.61035e-006 ]
2842 : [ 5.79542e-006 ]
2843 : [ 5.57507e-006 ]
2844 : [ 4.98359e-006 ]
2845 : [ 5.71062e-006 ]
2846 : [ 5.89799e-006 ]
2847 : [ 5.01227e-006 ]
2848 : [ 5.03118e-006 ]
2849 : [ 5.40752e-006 ]
2850 : [ 5.73862e-006 ]
2851 : [ 5.51365e-006 ]
2852 : [ 5.92196e-006 ]
2853 : [ 5.13218e-006 ]
2854 : [ 5.42474e-006 ]
2855 : [ 5.33698e-006 ]
2856 : [ 5.74004e-006 ]
2857 : [ 5.49704e-006 ]
2858 : [ 5.8855e-006  ]
2859 : [ 5.26618e-006 ]
2860 : [ 5.33999e-006 ]
2861 : [ 5.35867e-006 ]
2862 : [ 5.22113e-006 ]
2863 : [ 6.08294e-006 ]
2864 : [ 5.53853e-006 ]
2865 : [ 5.66376e-006 ]
2866 : [ 5.552e-006   ]
2867 : [ 5.85288e-006 ]
2868 : [ 5.51187e-006 ]
2869 : [ 5.26083e-006 ]
2870 : [ 5.62837e-006 ]
2871 : [ 5.64877e-006 ]
2872 : [ 5.1476e-006  ]
2873 : [ 5.37223e-006 ]
2874 : [ 4.93031e-006 ]
2875 : [ 5.22117e-006 ]
2876 : [ 5.97606e-006 ]
2877 : [ 4.94865e-006 ]
2878 : [ 5.06618e-006 ]
2879 : [ 5.13958e-006 ]
2880 : [ 4.97013e-006 ]
2881 : [ 5.41341e-006 ]
2882 : [ 5.3273e-006  ]
2883 : [ 5.70098e-006 ]
2884 : [ 5.82889e-006 ]
2885 : [ 5.30259e-006 ]
2886 : [ 5.23728e-006 ]
2887 : [ 5.94883e-006 ]
2888 : [ 5.72497e-006 ]
2889 : [ 5.12514e-006 ]
2890 : [ 5.85955e-006 ]
2891 : [ 5.18608e-006 ]
2892 : [ 5.1862e-006  ]
2893 : [ 4.98058e-006 ]
2894 : [ 5.28607e-006 ]
2895 : [ 6.05077e-006 ]
2896 : [ 5.53688e-006 ]
2897 : [ 5.59367e-006 ]
2898 : [ 5.31926e-006 ]
2899 : [ 5.89105e-006 ]
2900 : [ 5.51411e-006 ]
2901 : [ 5.23704e-006 ]
2902 : [ 5.92818e-006 ]
2903 : [ 5.35849e-006 ]
2904 : [ 5.58476e-006 ]
2905 : [ 5.60528e-006 ]
2906 : [ 5.60308e-006 ]
2907 : [ 5.03057e-006 ]
2908 : [ 5.88297e-006 ]
2909 : [ 5.29611e-006 ]
2910 : [ 5.84165e-006 ]
2911 : [ 5.65807e-006 ]
2912 : [ 5.15791e-006 ]
2913 : [ 5.31611e-006 ]
2914 : [ 5.73497e-006 ]
2915 : [ 5.5995e-006  ]
2916 : [ 5.31062e-006 ]
2917 : [ 5.27158e-006 ]
2918 : [ 5.09101e-006 ]
2919 : [ 5.65587e-006 ]
2920 : [ 5.2027e-006  ]
2921 : [ 5.74772e-006 ]
2922 : [ 5.50901e-006 ]
2923 : [ 5.84911e-006 ]
2924 : [ 5.30346e-006 ]
2925 : [ 5.77246e-006 ]
2926 : [ 5.41512e-006 ]
2927 : [ 5.70395e-006 ]
2928 : [ 5.27514e-006 ]
2929 : [ 5.13219e-006 ]
2930 : [ 5.12159e-006 ]
2931 : [ 5.18421e-006 ]
2932 : [ 5.34266e-006 ]
2933 : [ 5.96503e-006 ]
2934 : [ 5.37874e-006 ]
2935 : [ 5.67833e-006 ]
2936 : [ 5.1006e-006  ]
2937 : [ 5.94717e-006 ]
2938 : [ 5.83536e-006 ]
2939 : [ 5.897e-006   ]
2940 : [ 5.61911e-006 ]
2941 : [ 5.29353e-006 ]
2942 : [ 5.41599e-006 ]
2943 : [ 5.18342e-006 ]
2944 : [ 5.76451e-006 ]
2945 : [ 5.09214e-006 ]
2946 : [ 5.42575e-006 ]
2947 : [ 5.69358e-006 ]
2948 : [ 5.00308e-006 ]
2949 : [ 5.74389e-006 ]
2950 : [ 5.14535e-006 ]
2951 : [ 5.27512e-006 ]
2952 : [ 5.50142e-006 ]
2953 : [ 5.3955e-006  ]
2954 : [ 5.91066e-006 ]
2955 : [ 5.68106e-006 ]
2956 : [ 5.61974e-006 ]
2957 : [ 5.55922e-006 ]
2958 : [ 5.29476e-006 ]
2959 : [ 5.39019e-006 ]
2960 : [ 5.78245e-006 ]
2961 : [ 5.42124e-006 ]
2962 : [ 5.22769e-006 ]
2963 : [ 5.74815e-006 ]
2964 : [ 5.89482e-006 ]
2965 : [ 5.03095e-006 ]
2966 : [ 5.82873e-006 ]
2967 : [ 5.92481e-006 ]
2968 : [ 4.91788e-006 ]
2969 : [ 5.18059e-006 ]
2970 : [ 5.27331e-006 ]
2971 : [ 5.56677e-006 ]
2972 : [ 5.65499e-006 ]
2973 : [ 5.09095e-006 ]
2974 : [ 5.06647e-006 ]
2975 : [ 5.33227e-006 ]
2976 : [ 5.51895e-006 ]
2977 : [ 5.65945e-006 ]
2978 : [ 6.03269e-006 ]
2979 : [ 5.47798e-006 ]
2980 : [ 5.72928e-006 ]
2981 : [ 5.39654e-006 ]
2982 : [ 5.21131e-006 ]
2983 : [ 5.31311e-006 ]
2984 : [ 5.78951e-006 ]
2985 : [ 5.45508e-006 ]
2986 : [ 5.29945e-006 ]
2987 : [ 5.78083e-006 ]
2988 : [ 5.01086e-006 ]
2989 : [ 5.79231e-006 ]
2990 : [ 5.71841e-006 ]
2991 : [ 5.5826e-006  ]
2992 : [ 5.8325e-006  ]
2993 : [ 5.20407e-006 ]
2994 : [ 5.91279e-006 ]
2995 : [ 5.72455e-006 ]
2996 : [ 5.04695e-006 ]
2997 : [ 5.11718e-006 ]
2998 : [ 5.68495e-006 ]
2999 : [ 5.70317e-006 ]
3000 : [ 5.66083e-006 ]
3001 : [ 5.31678e-006 ]
3002 : [ 5.42245e-006 ]
3003 : [ 5.17946e-006 ]
3004 : [ 5.0273e-006  ]
3005 : [ 5.14596e-006 ]
3006 : [ 5.86282e-006 ]
3007 : [ 5.02668e-006 ]
3008 : [ 5.58149e-006 ]
3009 : [ 5.72609e-006 ]
3010 : [ 5.76693e-006 ]
3011 : [ 5.18436e-006 ]
3012 : [ 5.17238e-006 ]
3013 : [ 5.95417e-006 ]
3014 : [ 5.44201e-006 ]
3015 : [ 5.23825e-006 ]
3016 : [ 5.40069e-006 ]
3017 : [ 5.23176e-006 ]
3018 : [ 5.46848e-006 ]
3019 : [ 5.60562e-006 ]
3020 : [ 5.23806e-006 ]
3021 : [ 5.7388e-006  ]
3022 : [ 5.9256e-006  ]
3023 : [ 5.45763e-006 ]
3024 : [ 5.20393e-006 ]
3025 : [ 5.32542e-006 ]
3026 : [ 5.08238e-006 ]
3027 : [ 5.17549e-006 ]
3028 : [ 5.01855e-006 ]
3029 : [ 5.28129e-006 ]
3030 : [ 5.61311e-006 ]
3031 : [ 5.6553e-006  ]
3032 : [ 4.93355e-006 ]
3033 : [ 5.65327e-006 ]
3034 : [ 5.81115e-006 ]
3035 : [ 5.29331e-006 ]
3036 : [ 5.40997e-006 ]
3037 : [ 5.16838e-006 ]
3038 : [ 5.71211e-006 ]
3039 : [ 5.5534e-006  ]
3040 : [ 5.00063e-006 ]
3041 : [ 5.29844e-006 ]
3042 : [ 5.61141e-006 ]
3043 : [ 5.24973e-006 ]
3044 : [ 5.35323e-006 ]
3045 : [ 5.66028e-006 ]
3046 : [ 5.27381e-006 ]
3047 : [ 5.2968e-006  ]
3048 : [ 5.20057e-006 ]
3049 : [ 5.3206e-006  ]
3050 : [ 5.59653e-006 ]
3051 : [ 5.39863e-006 ]
3052 : [ 4.99853e-006 ]
3053 : [ 5.21242e-006 ]
3054 : [ 5.53311e-006 ]
3055 : [ 5.53093e-006 ]
3056 : [ 5.72581e-006 ]
3057 : [ 5.38533e-006 ]
3058 : [ 5.40589e-006 ]
3059 : [ 5.36653e-006 ]
3060 : [ 5.04903e-006 ]
3061 : [ 5.01312e-006 ]
3062 : [ 6.13854e-006 ]
3063 : [ 5.17651e-006 ]
3064 : [ 5.29742e-006 ]
3065 : [ 5.30462e-006 ]
3066 : [ 5.81298e-006 ]
3067 : [ 6.06983e-006 ]
3068 : [ 5.65638e-006 ]
3069 : [ 5.38802e-006 ]
3070 : [ 5.56091e-006 ]
3071 : [ 5.93911e-006 ]
3072 : [ 5.20371e-006 ]
3073 : [ 5.63078e-006 ]
3074 : [ 5.87736e-006 ]
3075 : [ 5.1733e-006  ]
3076 : [ 5.14213e-006 ]
3077 : [ 5.09568e-006 ]
3078 : [ 5.38547e-006 ]
3079 : [ 5.92366e-006 ]
3080 : [ 5.23741e-006 ]
3081 : [ 5.69093e-006 ]
3082 : [ 5.63903e-006 ]
3083 : [ 5.32602e-006 ]
3084 : [ 5.29998e-006 ]
3085 : [ 5.75005e-006 ]
3086 : [ 5.73415e-006 ]
3087 : [ 5.7962e-006  ]
3088 : [ 5.92148e-006 ]
3089 : [ 5.80334e-006 ]
3090 : [ 5.27405e-006 ]
3091 : [ 5.24189e-006 ]
3092 : [ 5.3896e-006  ]
3093 : [ 5.34317e-006 ]
3094 : [ 5.24485e-006 ]
3095 : [ 5.18374e-006 ]
3096 : [ 5.59312e-006 ]
3097 : [ 5.39681e-006 ]
3098 : [ 5.38742e-006 ]
3099 : [ 5.32661e-006 ]
3100 : [ 5.57026e-006 ]
3101 : [ 5.61487e-006 ]
3102 : [ 5.39817e-006 ]
3103 : [ 5.9083e-006  ]
3104 : [ 5.81692e-006 ]
3105 : [ 5.00646e-006 ]
3106 : [ 5.48353e-006 ]
3107 : [ 5.3395e-006  ]
3108 : [ 5.1363e-006  ]
3109 : [ 5.29049e-006 ]
3110 : [ 5.85713e-006 ]
3111 : [ 5.19361e-006 ]
3112 : [ 5.21895e-006 ]
3113 : [ 5.76996e-006 ]
3114 : [ 6.04126e-006 ]
3115 : [ 5.14748e-006 ]
3116 : [ 5.69747e-006 ]
3117 : [ 5.37083e-006 ]
3118 : [ 5.54509e-006 ]
3119 : [ 5.38958e-006 ]
3120 : [ 5.37454e-006 ]
3121 : [ 5.12193e-006 ]
3122 : [ 5.7141e-006  ]
3123 : [ 5.09199e-006 ]
3124 : [ 5.73094e-006 ]
3125 : [ 5.43784e-006 ]
3126 : [ 5.47541e-006 ]
3127 : [ 5.02985e-006 ]
3128 : [ 5.72475e-006 ]
3129 : [ 5.59876e-006 ]
3130 : [ 5.63513e-006 ]
3131 : [ 5.25464e-006 ]
3132 : [ 5.35987e-006 ]
3133 : [ 5.39081e-006 ]
3134 : [ 5.79909e-006 ]
3135 : [ 5.46828e-006 ]
3136 : [ 5.60341e-006 ]
3137 : [ 5.97758e-006 ]
3138 : [ 5.35904e-006 ]
3139 : [ 5.26321e-006 ]
3140 : [ 5.38722e-006 ]
3141 : [ 5.74638e-006 ]
3142 : [ 5.80627e-006 ]
3143 : [ 5.87636e-006 ]
3144 : [ 5.63023e-006 ]
3145 : [ 5.82136e-006 ]
3146 : [ 5.13871e-006 ]
3147 : [ 5.17694e-006 ]
3148 : [ 5.35047e-006 ]
3149 : [ 5.1791e-006  ]
3150 : [ 5.59949e-006 ]
3151 : [ 5.56051e-006 ]
3152 : [ 5.53352e-006 ]
3153 : [ 5.1249e-006  ]
3154 : [ 5.24154e-006 ]
3155 : [ 5.32073e-006 ]
3156 : [ 5.23705e-006 ]
3157 : [ 5.44306e-006 ]
3158 : [ 5.22465e-006 ]
3159 : [ 5.25939e-006 ]
3160 : [ 5.63421e-006 ]
3161 : [ 5.08768e-006 ]
3162 : [ 5.71419e-006 ]
3163 : [ 5.57402e-006 ]
3164 : [ 5.26782e-006 ]
3165 : [ 5.20675e-006 ]
3166 : [ 4.96845e-006 ]
3167 : [ 5.17365e-006 ]
3168 : [ 5.02769e-006 ]
3169 : [ 5.58871e-006 ]
3170 : [ 5.39022e-006 ]
3171 : [ 5.14778e-006 ]
3172 : [ 5.75355e-006 ]
3173 : [ 5.32965e-006 ]
3174 : [ 5.43373e-006 ]
3175 : [ 5.83971e-006 ]
3176 : [ 5.8111e-006  ]
3177 : [ 5.10081e-006 ]
3178 : [ 5.17573e-006 ]
3179 : [ 5.51624e-006 ]
3180 : [ 5.23001e-006 ]
3181 : [ 5.35743e-006 ]
3182 : [ 5.20653e-006 ]
3183 : [ 4.9559e-006  ]
3184 : [ 5.23759e-006 ]
3185 : [ 5.0203e-006  ]
3186 : [ 5.36648e-006 ]
3187 : [ 5.44222e-006 ]
3188 : [ 5.80646e-006 ]
3189 : [ 6.07128e-006 ]
3190 : [ 5.55094e-006 ]
3191 : [ 5.68894e-006 ]
3192 : [ 5.22804e-006 ]
3193 : [ 5.17484e-006 ]
3194 : [ 5.15701e-006 ]
3195 : [ 5.249e-006   ]
3196 : [ 5.20378e-006 ]
3197 : [ 5.6036e-006  ]
3198 : [ 5.3456e-006  ]
3199 : [ 5.47497e-006 ]
3200 : [ 4.97324e-006 ]
3201 : [ 5.37022e-006 ]
3202 : [ 5.2818e-006  ]
3203 : [ 5.48677e-006 ]
3204 : [ 5.93929e-006 ]
3205 : [ 5.49773e-006 ]
3206 : [ 5.57328e-006 ]
3207 : [ 5.37061e-006 ]
3208 : [ 5.45013e-006 ]
3209 : [ 5.35398e-006 ]
3210 : [ 5.46136e-006 ]
3211 : [ 5.19338e-006 ]
3212 : [ 5.33192e-006 ]
3213 : [ 5.4356e-006  ]
3214 : [ 5.10776e-006 ]
3215 : [ 5.30921e-006 ]
3216 : [ 5.70753e-006 ]
3217 : [ 5.34906e-006 ]
3218 : [ 5.19899e-006 ]
3219 : [ 5.23467e-006 ]
3220 : [ 5.20721e-006 ]
3221 : [ 5.14044e-006 ]
3222 : [ 5.29515e-006 ]
3223 : [ 5.4998e-006  ]
3224 : [ 5.19613e-006 ]
3225 : [ 5.75467e-006 ]
3226 : [ 5.04959e-006 ]
3227 : [ 4.96843e-006 ]
3228 : [ 5.37997e-006 ]
3229 : [ 5.49335e-006 ]
3230 : [ 5.53431e-006 ]
3231 : [ 5.70528e-006 ]
3232 : [ 5.23506e-006 ]
3233 : [ 5.45997e-006 ]
3234 : [ 5.94498e-006 ]
3235 : [ 5.55835e-006 ]
3236 : [ 5.59797e-006 ]
3237 : [ 5.79436e-006 ]
3238 : [ 5.79847e-006 ]
3239 : [ 5.04798e-006 ]
3240 : [ 5.23386e-006 ]
3241 : [ 5.63257e-006 ]
3242 : [ 5.09796e-006 ]
3243 : [ 5.70885e-006 ]
3244 : [ 5.80626e-006 ]
3245 : [ 5.22598e-006 ]
3246 : [ 5.39453e-006 ]
3247 : [ 5.31505e-006 ]
3248 : [ 5.3658e-006  ]
3249 : [ 5.30765e-006 ]
3250 : [ 5.45653e-006 ]
3251 : [ 5.21229e-006 ]
3252 : [ 5.34141e-006 ]
3253 : [ 5.91546e-006 ]
3254 : [ 6.19325e-006 ]
3255 : [ 5.15082e-006 ]
3256 : [ 5.35018e-006 ]
3257 : [ 5.52107e-006 ]
3258 : [ 5.49064e-006 ]
3259 : [ 5.70918e-006 ]
3260 : [ 6.00404e-006 ]
3261 : [ 5.43142e-006 ]
3262 : [ 5.22711e-006 ]
3263 : [ 5.90852e-006 ]
3264 : [ 5.7822e-006  ]
3265 : [ 5.34559e-006 ]
3266 : [ 5.36224e-006 ]
3267 : [ 5.12841e-006 ]
3268 : [ 5.35688e-006 ]
3269 : [ 5.092e-006   ]
3270 : [ 5.14318e-006 ]
3271 : [ 5.43806e-006 ]
3272 : [ 5.61179e-006 ]
3273 : [ 5.57619e-006 ]
3274 : [ 5.78282e-006 ]
3275 : [ 4.95376e-006 ]
3276 : [ 5.50286e-006 ]
3277 : [ 5.37888e-006 ]
3278 : [ 5.51838e-006 ]
3279 : [ 5.37853e-006 ]
3280 : [ 5.46889e-006 ]
3281 : [ 5.09582e-006 ]
3282 : [ 5.75441e-006 ]
3283 : [ 5.74182e-006 ]
3284 : [ 5.89091e-006 ]
3285 : [ 5.94223e-006 ]
3286 : [ 5.26973e-006 ]
3287 : [ 5.04237e-006 ]
3288 : [ 5.11425e-006 ]
3289 : [ 5.18514e-006 ]
3290 : [ 5.20773e-006 ]
3291 : [ 5.13383e-006 ]
3292 : [ 5.32954e-006 ]
3293 : [ 5.34626e-006 ]
3294 : [ 5.99117e-006 ]
3295 : [ 5.27054e-006 ]
3296 : [ 5.16626e-006 ]
3297 : [ 5.69576e-006 ]
3298 : [ 5.37108e-006 ]
3299 : [ 5.72111e-006 ]
3300 : [ 5.47702e-006 ]
3301 : [ 5.9978e-006  ]
3302 : [ 5.25501e-006 ]
3303 : [ 5.88158e-006 ]
3304 : [ 5.81047e-006 ]
3305 : [ 5.58347e-006 ]
3306 : [ 5.05869e-006 ]
3307 : [ 5.86418e-006 ]
3308 : [ 5.27277e-006 ]
3309 : [ 5.27794e-006 ]
3310 : [ 5.54795e-006 ]
3311 : [ 5.07954e-006 ]
3312 : [ 5.46092e-006 ]
3313 : [ 5.05118e-006 ]
3314 : [ 5.13734e-006 ]
3315 : [ 5.73333e-006 ]
3316 : [ 5.16336e-006 ]
3317 : [ 5.78929e-006 ]
3318 : [ 5.16222e-006 ]
3319 : [ 5.44537e-006 ]
3320 : [ 5.02912e-006 ]
3321 : [ 5.61451e-006 ]
3322 : [ 5.28807e-006 ]
3323 : [ 5.7705e-006  ]
3324 : [ 5.76188e-006 ]
3325 : [ 5.02192e-006 ]
3326 : [ 5.91263e-006 ]
3327 : [ 5.47547e-006 ]
3328 : [ 5.56584e-006 ]
3329 : [ 5.20948e-006 ]
3330 : [ 5.4638e-006  ]
3331 : [ 5.16917e-006 ]
3332 : [ 5.23113e-006 ]
3333 : [ 5.42815e-006 ]
3334 : [ 5.03897e-006 ]
3335 : [ 5.39343e-006 ]
3336 : [ 5.81971e-006 ]
3337 : [ 5.69945e-006 ]
3338 : [ 5.10353e-006 ]
3339 : [ 5.89449e-006 ]
3340 : [ 5.72562e-006 ]
3341 : [ 5.29526e-006 ]
3342 : [ 5.37893e-006 ]
3343 : [ 5.88526e-006 ]
3344 : [ 5.87633e-006 ]
3345 : [ 5.13124e-006 ]
3346 : [ 5.60245e-006 ]
3347 : [ 5.14119e-006 ]
3348 : [ 5.25956e-006 ]
3349 : [ 5.64237e-006 ]
3350 : [ 5.21536e-006 ]
3351 : [ 5.0009e-006  ]
3352 : [ 5.37847e-006 ]
3353 : [ 5.11251e-006 ]
3354 : [ 5.32023e-006 ]
3355 : [ 5.69804e-006 ]
3356 : [ 5.49754e-006 ]
3357 : [ 5.72911e-006 ]
3358 : [ 5.90253e-006 ]
3359 : [ 5.84776e-006 ]
3360 : [ 5.60552e-006 ]
3361 : [ 5.92383e-006 ]
3362 : [ 4.97927e-006 ]
3363 : [ 5.75044e-006 ]
3364 : [ 5.05385e-006 ]
3365 : [ 5.03778e-006 ]
3366 : [ 5.9674e-006  ]
3367 : [ 5.12175e-006 ]
3368 : [ 5.69117e-006 ]
3369 : [ 5.31227e-006 ]
3370 : [ 5.05906e-006 ]
3371 : [ 5.17137e-006 ]
3372 : [ 5.83431e-006 ]
3373 : [ 5.54447e-006 ]
3374 : [ 5.46453e-006 ]
3375 : [ 5.26819e-006 ]
3376 : [ 6.02692e-006 ]
3377 : [ 5.72232e-006 ]
3378 : [ 5.43496e-006 ]
3379 : [ 5.68149e-006 ]
3380 : [ 5.14359e-006 ]
3381 : [ 5.25076e-006 ]
3382 : [ 5.27638e-006 ]
3383 : [ 5.64973e-006 ]
3384 : [ 5.37731e-006 ]
3385 : [ 5.81133e-006 ]
3386 : [ 5.65016e-006 ]
3387 : [ 5.81984e-006 ]
3388 : [ 5.44138e-006 ]
3389 : [ 5.79587e-006 ]
3390 : [ 5.88219e-006 ]
3391 : [ 5.36004e-006 ]
3392 : [ 5.34179e-006 ]
3393 : [ 5.49577e-006 ]
3394 : [ 5.01492e-006 ]
3395 : [ 5.92453e-006 ]
3396 : [ 5.65117e-006 ]
3397 : [ 5.75814e-006 ]
3398 : [ 5.2459e-006  ]
3399 : [ 5.74888e-006 ]
3400 : [ 5.26631e-006 ]
3401 : [ 5.35086e-006 ]
3402 : [ 5.83905e-006 ]
3403 : [ 5.08478e-006 ]
3404 : [ 5.20254e-006 ]
3405 : [ 5.16376e-006 ]
3406 : [ 5.18664e-006 ]
3407 : [ 5.29614e-006 ]
3408 : [ 5.50827e-006 ]
3409 : [ 5.58889e-006 ]
3410 : [ 5.60686e-006 ]
3411 : [ 5.7013e-006  ]
3412 : [ 5.51769e-006 ]
3413 : [ 5.1981e-006  ]
3414 : [ 5.3243e-006  ]
3415 : [ 5.74855e-006 ]
3416 : [ 5.46554e-006 ]
3417 : [ 5.61511e-006 ]
3418 : [ 5.20059e-006 ]
3419 : [ 5.20183e-006 ]
3420 : [ 5.73413e-006 ]
3421 : [ 6.00322e-006 ]
3422 : [ 4.89851e-006 ]
3423 : [ 5.05607e-006 ]
3424 : [ 5.22661e-006 ]
3425 : [ 6.04233e-006 ]
3426 : [ 5.29873e-006 ]
3427 : [ 5.1745e-006  ]
3428 : [ 5.51702e-006 ]
3429 : [ 5.24197e-006 ]
3430 : [ 5.34289e-006 ]
3431 : [ 5.05965e-006 ]
3432 : [ 5.34476e-006 ]
3433 : [ 5.76109e-006 ]
3434 : [ 5.62368e-006 ]
3435 : [ 5.33095e-006 ]
3436 : [ 5.25586e-006 ]
3437 : [ 5.04459e-006 ]
3438 : [ 5.40943e-006 ]
3439 : [ 5.39066e-006 ]
3440 : [ 5.25401e-006 ]
3441 : [ 5.41518e-006 ]
3442 : [ 5.14743e-006 ]
3443 : [ 5.03467e-006 ]
3444 : [ 5.19867e-006 ]
3445 : [ 5.29761e-006 ]
3446 : [ 5.14618e-006 ]
3447 : [ 5.45017e-006 ]
3448 : [ 5.40502e-006 ]
3449 : [ 5.45831e-006 ]
3450 : [ 5.42723e-006 ]
3451 : [ 5.7097e-006  ]
3452 : [ 5.19383e-006 ]
3453 : [ 5.16289e-006 ]
3454 : [ 5.59105e-006 ]
3455 : [ 5.2048e-006  ]
3456 : [ 5.15168e-006 ]
3457 : [ 5.7429e-006  ]
3458 : [ 6.057e-006   ]
3459 : [ 5.73469e-006 ]
3460 : [ 5.03985e-006 ]
3461 : [ 5.27333e-006 ]
3462 : [ 5.22278e-006 ]
3463 : [ 5.47928e-006 ]
3464 : [ 5.21509e-006 ]
3465 : [ 5.38946e-006 ]
3466 : [ 5.27352e-006 ]
3467 : [ 5.49011e-006 ]
3468 : [ 5.43349e-006 ]
3469 : [ 5.26204e-006 ]
3470 : [ 5.33983e-006 ]
3471 : [ 5.41171e-006 ]
3472 : [ 5.89577e-006 ]
3473 : [ 5.74616e-006 ]
3474 : [ 5.42406e-006 ]
3475 : [ 5.73384e-006 ]
3476 : [ 5.16747e-006 ]
3477 : [ 5.5722e-006  ]
3478 : [ 5.26505e-006 ]
3479 : [ 5.15089e-006 ]
3480 : [ 5.26172e-006 ]
3481 : [ 5.33092e-006 ]
3482 : [ 5.30268e-006 ]
3483 : [ 5.13577e-006 ]
3484 : [ 5.69423e-006 ]
3485 : [ 5.56277e-006 ]
3486 : [ 5.31029e-006 ]
3487 : [ 5.58323e-006 ]
3488 : [ 5.51513e-006 ]
3489 : [ 5.2484e-006  ]
3490 : [ 5.1059e-006  ]
3491 : [ 5.09849e-006 ]
3492 : [ 5.3154e-006  ]
3493 : [ 5.54102e-006 ]
3494 : [ 5.33542e-006 ]
3495 : [ 5.43742e-006 ]
3496 : [ 5.50604e-006 ]
3497 : [ 5.22268e-006 ]
3498 : [ 5.73739e-006 ]
3499 : [ 5.91975e-006 ]
3500 : [ 5.48584e-006 ]
3501 : [ 5.68356e-006 ]
3502 : [ 5.54573e-006 ]
3503 : [ 5.86057e-006 ]
3504 : [ 5.77039e-006 ]
3505 : [ 5.1097e-006  ]
3506 : [ 5.26039e-006 ]
3507 : [ 5.7076e-006  ]
3508 : [ 5.62328e-006 ]
3509 : [ 5.2168e-006  ]
3510 : [ 5.14626e-006 ]
3511 : [ 5.32766e-006 ]
3512 : [ 5.93955e-006 ]
3513 : [ 5.93942e-006 ]
3514 : [ 5.02181e-006 ]
3515 : [ 4.9715e-006  ]
3516 : [ 5.39329e-006 ]
3517 : [ 5.44389e-006 ]
3518 : [ 5.84976e-006 ]
3519 : [ 5.22112e-006 ]
3520 : [ 4.89702e-006 ]
3521 : [ 5.43734e-006 ]
3522 : [ 5.77938e-006 ]
3523 : [ 5.06078e-006 ]
3524 : [ 5.41105e-006 ]
3525 : [ 5.00449e-006 ]
3526 : [ 5.22383e-006 ]
3527 : [ 5.29859e-006 ]
3528 : [ 5.36788e-006 ]
3529 : [ 5.21739e-006 ]
3530 : [ 5.29889e-006 ]
3531 : [ 5.69102e-006 ]
3532 : [ 5.79838e-006 ]
3533 : [ 5.41679e-006 ]
3534 : [ 5.71193e-006 ]
3535 : [ 5.56421e-006 ]
3536 : [ 5.09395e-006 ]
3537 : [ 5.11513e-006 ]
3538 : [ 5.18394e-006 ]
3539 : [ 5.38824e-006 ]
3540 : [ 5.37276e-006 ]
3541 : [ 5.61714e-006 ]
3542 : [ 5.2165e-006  ]
3543 : [ 5.6826e-006  ]
3544 : [ 5.6579e-006  ]
3545 : [ 5.47978e-006 ]
3546 : [ 5.53152e-006 ]
3547 : [ 5.23113e-006 ]
3548 : [ 5.25037e-006 ]
3549 : [ 5.19247e-006 ]
3550 : [ 5.42198e-006 ]
3551 : [ 5.06879e-006 ]
3552 : [ 5.22004e-006 ]
3553 : [ 5.74806e-006 ]
3554 : [ 5.46813e-006 ]
3555 : [ 5.80697e-006 ]
3556 : [ 5.19461e-006 ]
3557 : [ 5.64845e-006 ]
3558 : [ 5.13963e-006 ]
3559 : [ 5.98932e-006 ]
3560 : [ 5.1077e-006  ]
3561 : [ 5.62106e-006 ]
3562 : [ 5.82802e-006 ]
3563 : [ 5.38358e-006 ]
3564 : [ 5.76246e-006 ]
3565 : [ 5.11171e-006 ]
3566 : [ 5.67776e-006 ]
3567 : [ 5.93023e-006 ]
3568 : [ 5.1846e-006  ]
3569 : [ 5.47621e-006 ]
3570 : [ 5.46406e-006 ]
3571 : [ 5.1411e-006  ]
3572 : [ 5.38981e-006 ]
3573 : [ 5.14473e-006 ]
3574 : [ 5.10533e-006 ]
3575 : [ 5.53711e-006 ]
3576 : [ 5.23598e-006 ]
3577 : [ 5.44121e-006 ]
3578 : [ 5.14156e-006 ]
3579 : [ 6.03928e-006 ]
3580 : [ 5.39236e-006 ]
3581 : [ 5.81494e-006 ]
3582 : [ 5.35404e-006 ]
3583 : [ 5.52301e-006 ]
3584 : [ 5.03256e-006 ]
3585 : [ 5.83447e-006 ]
3586 : [ 4.965e-006   ]
3587 : [ 5.68569e-006 ]
3588 : [ 5.61897e-006 ]
3589 : [ 5.6764e-006  ]
3590 : [ 5.77112e-006 ]
3591 : [ 5.31428e-006 ]
3592 : [ 5.34769e-006 ]
3593 : [ 5.22383e-006 ]
3594 : [ 5.9069e-006  ]
3595 : [ 5.45578e-006 ]
3596 : [ 5.17871e-006 ]
3597 : [ 5.78702e-006 ]
3598 : [ 5.02154e-006 ]
3599 : [ 5.59419e-006 ]
3600 : [ 5.647e-006   ]
3601 : [ 4.92705e-006 ]
3602 : [ 5.46824e-006 ]
3603 : [ 5.40368e-006 ]
3604 : [ 5.71714e-006 ]
3605 : [ 5.72878e-006 ]
3606 : [ 5.49442e-006 ]
3607 : [ 5.88687e-006 ]
3608 : [ 5.4005e-006  ]
3609 : [ 5.14464e-006 ]
3610 : [ 5.23709e-006 ]
3611 : [ 5.28106e-006 ]
3612 : [ 5.30099e-006 ]
3613 : [ 5.69384e-006 ]
3614 : [ 4.97444e-006 ]
3615 : [ 5.94269e-006 ]
3616 : [ 5.38846e-006 ]
3617 : [ 5.51734e-006 ]
3618 : [ 5.21191e-006 ]
3619 : [ 4.97237e-006 ]
3620 : [ 5.22335e-006 ]
3621 : [ 5.34621e-006 ]
3622 : [ 5.18262e-006 ]
3623 : [ 5.05624e-006 ]
3624 : [ 5.07488e-006 ]
3625 : [ 5.70469e-006 ]
3626 : [ 4.97369e-006 ]
3627 : [ 5.99281e-006 ]
3628 : [ 5.47571e-006 ]
3629 : [ 5.82732e-006 ]
3630 : [ 5.15185e-006 ]
3631 : [ 5.63703e-006 ]
3632 : [ 5.47785e-006 ]
3633 : [ 5.13968e-006 ]
3634 : [ 5.08509e-006 ]
3635 : [ 5.37907e-006 ]
3636 : [ 5.03771e-006 ]
3637 : [ 5.47834e-006 ]
3638 : [ 5.8372e-006  ]
3639 : [ 5.54962e-006 ]
3640 : [ 5.86082e-006 ]
3641 : [ 5.83116e-006 ]
3642 : [ 5.23947e-006 ]
3643 : [ 5.37092e-006 ]
3644 : [ 5.15839e-006 ]
3645 : [ 5.6154e-006  ]
3646 : [ 5.2284e-006  ]
3647 : [ 5.54001e-006 ]
3648 : [ 5.86403e-006 ]
3649 : [ 5.69659e-006 ]
3650 : [ 5.02539e-006 ]
3651 : [ 5.38945e-006 ]
3652 : [ 5.93345e-006 ]
3653 : [ 5.57547e-006 ]
3654 : [ 5.37605e-006 ]
3655 : [ 5.86917e-006 ]
3656 : [ 5.45239e-006 ]
3657 : [ 5.61008e-006 ]
3658 : [ 5.34902e-006 ]
3659 : [ 5.11099e-006 ]
3660 : [ 5.7944e-006  ]
3661 : [ 5.19288e-006 ]
3662 : [ 5.19327e-006 ]
3663 : [ 5.15312e-006 ]
3664 : [ 5.72309e-006 ]
3665 : [ 5.78109e-006 ]
3666 : [ 5.57699e-006 ]
3667 : [ 5.58683e-006 ]
3668 : [ 5.24025e-006 ]
3669 : [ 5.57987e-006 ]
3670 : [ 5.57916e-006 ]
3671 : [ 5.28975e-006 ]
3672 : [ 5.31156e-006 ]
3673 : [ 5.75469e-006 ]
3674 : [ 5.88284e-006 ]
3675 : [ 5.45653e-006 ]
3676 : [ 5.15939e-006 ]
3677 : [ 5.4848e-006  ]
3678 : [ 5.73976e-006 ]
3679 : [ 5.60226e-006 ]
3680 : [ 5.61554e-006 ]
3681 : [ 5.45106e-006 ]
3682 : [ 5.49461e-006 ]
3683 : [ 5.27918e-006 ]
3684 : [ 5.34761e-006 ]
3685 : [ 5.29849e-006 ]
3686 : [ 5.28526e-006 ]
3687 : [ 5.47841e-006 ]
3688 : [ 5.38686e-006 ]
3689 : [ 5.77444e-006 ]
3690 : [ 4.88443e-006 ]
3691 : [ 5.77194e-006 ]
3692 : [ 5.05253e-006 ]
3693 : [ 5.77354e-006 ]
3694 : [ 5.0745e-006  ]
3695 : [ 5.16256e-006 ]
3696 : [ 5.46543e-006 ]
3697 : [ 5.27463e-006 ]
3698 : [ 5.50807e-006 ]
3699 : [ 5.81575e-006 ]
3700 : [ 5.87023e-006 ]
3701 : [ 5.03617e-006 ]
3702 : [ 5.72639e-006 ]
3703 : [ 5.32689e-006 ]
3704 : [ 5.87294e-006 ]
3705 : [ 5.4826e-006  ]
3706 : [ 5.61925e-006 ]
3707 : [ 5.34447e-006 ]
3708 : [ 5.71127e-006 ]
3709 : [ 5.28063e-006 ]
3710 : [ 5.73165e-006 ]
3711 : [ 5.57705e-006 ]
3712 : [ 5.26663e-006 ]
3713 : [ 5.62971e-006 ]
3714 : [ 5.19132e-006 ]
3715 : [ 5.77574e-006 ]
3716 : [ 5.22549e-006 ]
3717 : [ 5.47457e-006 ]
3718 : [ 5.20757e-006 ]
3719 : [ 5.96544e-006 ]
3720 : [ 5.00918e-006 ]
3721 : [ 5.71038e-006 ]
3722 : [ 5.94043e-006 ]
3723 : [ 5.0398e-006  ]
3724 : [ 5.0573e-006  ]
3725 : [ 4.95411e-006 ]
3726 : [ 5.03002e-006 ]
3727 : [ 5.34373e-006 ]
3728 : [ 5.82175e-006 ]
3729 : [ 5.35607e-006 ]
3730 : [ 5.88635e-006 ]
3731 : [ 5.10994e-006 ]
3732 : [ 5.92466e-006 ]
3733 : [ 5.38262e-006 ]
3734 : [ 5.58739e-006 ]
3735 : [ 5.94344e-006 ]
3736 : [ 5.25261e-006 ]
3737 : [ 5.16463e-006 ]
3738 : [ 5.61467e-006 ]
3739 : [ 5.52934e-006 ]
3740 : [ 5.44433e-006 ]
3741 : [ 5.28703e-006 ]
3742 : [ 5.36461e-006 ]
3743 : [ 5.65201e-006 ]
3744 : [ 5.74784e-006 ]
3745 : [ 5.38118e-006 ]
3746 : [ 5.12863e-006 ]
3747 : [ 5.10915e-006 ]
3748 : [ 5.56181e-006 ]
3749 : [ 5.13401e-006 ]
3750 : [ 5.0025e-006  ]
3751 : [ 5.38959e-006 ]
3752 : [ 5.50747e-006 ]
3753 : [ 5.13206e-006 ]
3754 : [ 5.41775e-006 ]
3755 : [ 5.89243e-006 ]
3756 : [ 6.09481e-006 ]
3757 : [ 5.32895e-006 ]
3758 : [ 5.28226e-006 ]
3759 : [ 4.99727e-006 ]
3760 : [ 5.49982e-006 ]
3761 : [ 5.70272e-006 ]
3762 : [ 5.67544e-006 ]
3763 : [ 5.60736e-006 ]
3764 : [ 5.01288e-006 ]
3765 : [ 5.43535e-006 ]
3766 : [ 4.95611e-006 ]
3767 : [ 5.44399e-006 ]
3768 : [ 5.94283e-006 ]
3769 : [ 5.54298e-006 ]
3770 : [ 5.24698e-006 ]
3771 : [ 5.73292e-006 ]
3772 : [ 5.10621e-006 ]
3773 : [ 5.39649e-006 ]
3774 : [ 5.06794e-006 ]
3775 : [ 5.74019e-006 ]
3776 : [ 5.1929e-006  ]
3777 : [ 5.11793e-006 ]
3778 : [ 5.21655e-006 ]
3779 : [ 5.83871e-006 ]
3780 : [ 5.68323e-006 ]
3781 : [ 5.23187e-006 ]
3782 : [ 5.18534e-006 ]
3783 : [ 5.5396e-006  ]
3784 : [ 4.90403e-006 ]
3785 : [ 5.21227e-006 ]
3786 : [ 5.08859e-006 ]
3787 : [ 5.71629e-006 ]
3788 : [ 5.4928e-006  ]
3789 : [ 5.35786e-006 ]
3790 : [ 5.65237e-006 ]
3791 : [ 5.23461e-006 ]
3792 : [ 5.4108e-006  ]
3793 : [ 5.49323e-006 ]
3794 : [ 5.26641e-006 ]
3795 : [ 5.5189e-006  ]
3796 : [ 5.16416e-006 ]
3797 : [ 5.03295e-006 ]
3798 : [ 5.73502e-006 ]
3799 : [ 5.78272e-006 ]
3800 : [ 5.0561e-006  ]
3801 : [ 6.02591e-006 ]
3802 : [ 5.07111e-006 ]
3803 : [ 5.12543e-006 ]
3804 : [ 5.76358e-006 ]
3805 : [ 5.90264e-006 ]
3806 : [ 5.13755e-006 ]
3807 : [ 5.38472e-006 ]
3808 : [ 5.25237e-006 ]
3809 : [ 5.03048e-006 ]
3810 : [ 5.28427e-006 ]
3811 : [ 5.62902e-006 ]
3812 : [ 5.54086e-006 ]
3813 : [ 5.27227e-006 ]
3814 : [ 5.53699e-006 ]
3815 : [ 5.92111e-006 ]
3816 : [ 5.20598e-006 ]
3817 : [ 5.04629e-006 ]
3818 : [ 5.60278e-006 ]
3819 : [ 5.79036e-006 ]
3820 : [ 5.0769e-006  ]
3821 : [ 5.93298e-006 ]
3822 : [ 5.84683e-006 ]
3823 : [ 5.53478e-006 ]
3824 : [ 5.7571e-006  ]
3825 : [ 5.37211e-006 ]
3826 : [ 5.79922e-006 ]
3827 : [ 5.09392e-006 ]
3828 : [ 5.12692e-006 ]
3829 : [ 5.05644e-006 ]
3830 : [ 5.17599e-006 ]
3831 : [ 5.0624e-006  ]
3832 : [ 5.11598e-006 ]
3833 : [ 5.91569e-006 ]
3834 : [ 5.70742e-006 ]
3835 : [ 5.10571e-006 ]
3836 : [ 5.62071e-006 ]
3837 : [ 5.43111e-006 ]
3838 : [ 5.4155e-006  ]
3839 : [ 5.69864e-006 ]
3840 : [ 5.78987e-006 ]
3841 : [ 5.8184e-006  ]
3842 : [ 5.54656e-006 ]
3843 : [ 5.51015e-006 ]
3844 : [ 5.58673e-006 ]
3845 : [ 5.56958e-006 ]
3846 : [ 5.44038e-006 ]
3847 : [ 5.74149e-006 ]
3848 : [ 5.7684e-006  ]
3849 : [ 5.91646e-006 ]
3850 : [ 5.08581e-006 ]
3851 : [ 5.33123e-006 ]
3852 : [ 5.47087e-006 ]
3853 : [ 5.85403e-006 ]
3854 : [ 5.56066e-006 ]
3855 : [ 5.32158e-006 ]
3856 : [ 5.7766e-006  ]
3857 : [ 5.15171e-006 ]
3858 : [ 5.78247e-006 ]
3859 : [ 5.35713e-006 ]
3860 : [ 5.96493e-006 ]
3861 : [ 5.95771e-006 ]
3862 : [ 5.5261e-006  ]
3863 : [ 5.86081e-006 ]
3864 : [ 5.2792e-006  ]
3865 : [ 5.5771e-006  ]
3866 : [ 5.56517e-006 ]
3867 : [ 5.55732e-006 ]
3868 : [ 5.62931e-006 ]
3869 : [ 5.54481e-006 ]
3870 : [ 5.81687e-006 ]
3871 : [ 5.32999e-006 ]
3872 : [ 4.93545e-006 ]
3873 : [ 5.25506e-006 ]
3874 : [ 5.33196e-006 ]
3875 : [ 5.34649e-006 ]
3876 : [ 5.95846e-006 ]
3877 : [ 5.73027e-006 ]
3878 : [ 5.97053e-006 ]
3879 : [ 5.08375e-006 ]
3880 : [ 5.38378e-006 ]
3881 : [ 5.733e-006   ]
3882 : [ 5.60156e-006 ]
3883 : [ 5.2206e-006  ]
3884 : [ 5.09472e-006 ]
3885 : [ 5.99859e-006 ]
3886 : [ 5.33838e-006 ]
3887 : [ 5.47563e-006 ]
3888 : [ 5.12366e-006 ]
3889 : [ 5.33728e-006 ]
3890 : [ 4.91386e-006 ]
3891 : [ 4.92134e-006 ]
3892 : [ 5.74377e-006 ]
3893 : [ 5.39555e-006 ]
3894 : [ 5.77902e-006 ]
3895 : [ 5.2993e-006  ]
3896 : [ 5.50947e-006 ]
3897 : [ 5.09557e-006 ]
3898 : [ 5.17337e-006 ]
3899 : [ 5.50774e-006 ]
3900 : [ 5.6363e-006  ]
3901 : [ 5.16962e-006 ]
3902 : [ 5.04873e-006 ]
3903 : [ 4.95087e-006 ]
3904 : [ 5.36032e-006 ]
3905 : [ 5.37947e-006 ]
3906 : [ 5.81023e-006 ]
3907 : [ 5.43189e-006 ]
3908 : [ 5.55359e-006 ]
3909 : [ 5.33364e-006 ]
3910 : [ 5.92427e-006 ]
3911 : [ 5.15656e-006 ]
3912 : [ 5.01885e-006 ]
3913 : [ 5.86049e-006 ]
3914 : [ 5.15877e-006 ]
3915 : [ 5.12601e-006 ]
3916 : [ 5.14732e-006 ]
3917 : [ 5.47941e-006 ]
3918 : [ 5.18709e-006 ]
3919 : [ 5.1767e-006  ]
3920 : [ 5.72845e-006 ]
3921 : [ 5.919e-006   ]
3922 : [ 5.19999e-006 ]
3923 : [ 5.18532e-006 ]
3924 : [ 5.62515e-006 ]
3925 : [ 5.33739e-006 ]
3926 : [ 5.21965e-006 ]
3927 : [ 5.27994e-006 ]
3928 : [ 5.63746e-006 ]
3929 : [ 5.12859e-006 ]
3930 : [ 5.40884e-006 ]
3931 : [ 5.66421e-006 ]
3932 : [ 5.52038e-006 ]
3933 : [ 5.24335e-006 ]
3934 : [ 5.61453e-006 ]
3935 : [ 5.61232e-006 ]
3936 : [ 5.27812e-006 ]
3937 : [ 5.64091e-006 ]
3938 : [ 5.7989e-006  ]
3939 : [ 5.2639e-006  ]
3940 : [ 5.3979e-006  ]
3941 : [ 5.85964e-006 ]
3942 : [ 5.24116e-006 ]
3943 : [ 5.81296e-006 ]
3944 : [ 5.05669e-006 ]
3945 : [ 5.39476e-006 ]
3946 : [ 5.272e-006   ]
3947 : [ 5.9497e-006  ]
3948 : [ 5.42798e-006 ]
3949 : [ 5.11085e-006 ]
3950 : [ 5.40719e-006 ]
3951 : [ 5.508e-006   ]
3952 : [ 4.98746e-006 ]
3953 : [ 5.30222e-006 ]
3954 : [ 5.48679e-006 ]
3955 : [ 5.3001e-006  ]
3956 : [ 5.36112e-006 ]
3957 : [ 5.26134e-006 ]
3958 : [ 5.79367e-006 ]
3959 : [ 5.15555e-006 ]
3960 : [ 5.24432e-006 ]
3961 : [ 5.43561e-006 ]
3962 : [ 5.59798e-006 ]
3963 : [ 5.75635e-006 ]
3964 : [ 5.15824e-006 ]
3965 : [ 5.14399e-006 ]
3966 : [ 5.82002e-006 ]
3967 : [ 5.31996e-006 ]
3968 : [ 5.26971e-006 ]
3969 : [ 5.10923e-006 ]
3970 : [ 5.23723e-006 ]
3971 : [ 5.67104e-006 ]
3972 : [ 5.23332e-006 ]
3973 : [ 5.66355e-006 ]
3974 : [ 5.87797e-006 ]
3975 : [ 5.77937e-006 ]
3976 : [ 5.7113e-006  ]
3977 : [ 5.06961e-006 ]
3978 : [ 5.03362e-006 ]
3979 : [ 5.56958e-006 ]
3980 : [ 5.76002e-006 ]
3981 : [ 5.53736e-006 ]
3982 : [ 5.38948e-006 ]
3983 : [ 5.11769e-006 ]
3984 : [ 5.45133e-006 ]
3985 : [ 5.33475e-006 ]
3986 : [ 5.90407e-006 ]
3987 : [ 5.54816e-006 ]
3988 : [ 5.58402e-006 ]
3989 : [ 5.92618e-006 ]
3990 : [ 5.79851e-006 ]
3991 : [ 5.26649e-006 ]
3992 : [ 5.26976e-006 ]
3993 : [ 5.37891e-006 ]
3994 : [ 5.21098e-006 ]
3995 : [ 5.30161e-006 ]
3996 : [ 5.10631e-006 ]
3997 : [ 5.3526e-006  ]
3998 : [ 5.49504e-006 ]
3999 : [ 5.70276e-006 ]
4000 : [ 5.82578e-006 ]
4001 : [ 5.01425e-006 ]
4002 : [ 5.01496e-006 ]
4003 : [ 5.42966e-006 ]
4004 : [ 5.52656e-006 ]
4005 : [ 5.38156e-006 ]
4006 : [ 5.75355e-006 ]
4007 : [ 5.93569e-006 ]
4008 : [ 5.36748e-006 ]
4009 : [ 5.67057e-006 ]
4010 : [ 5.32766e-006 ]
4011 : [ 5.55424e-006 ]
4012 : [ 5.99151e-006 ]
4013 : [ 5.36979e-006 ]
4014 : [ 5.49498e-006 ]
4015 : [ 5.56714e-006 ]
4016 : [ 5.50353e-006 ]
4017 : [ 5.81033e-006 ]
4018 : [ 5.64231e-006 ]
4019 : [ 5.02352e-006 ]
4020 : [ 5.05316e-006 ]
4021 : [ 5.77739e-006 ]
4022 : [ 5.36646e-006 ]
4023 : [ 5.45778e-006 ]
4024 : [ 5.22336e-006 ]
4025 : [ 5.52321e-006 ]
4026 : [ 5.92582e-006 ]
4027 : [ 5.28275e-006 ]
4028 : [ 5.12671e-006 ]
4029 : [ 5.10018e-006 ]
4030 : [ 5.70648e-006 ]
4031 : [ 5.55542e-006 ]
4032 : [ 5.14965e-006 ]
4033 : [ 5.52142e-006 ]
4034 : [ 5.90238e-006 ]
4035 : [ 5.57206e-006 ]
4036 : [ 5.88041e-006 ]
4037 : [ 5.33978e-006 ]
4038 : [ 5.83528e-006 ]
4039 : [ 5.87498e-006 ]
4040 : [ 5.63551e-006 ]
4041 : [ 5.27832e-006 ]
4042 : [ 5.27649e-006 ]
4043 : [ 5.94612e-006 ]
4044 : [ 5.18393e-006 ]
4045 : [ 5.29238e-006 ]
4046 : [ 5.58734e-006 ]
4047 : [ 5.70028e-006 ]
4048 : [ 5.58998e-006 ]
4049 : [ 5.50621e-006 ]
4050 : [ 5.47358e-006 ]
4051 : [ 5.19929e-006 ]
4052 : [ 5.46398e-006 ]
4053 : [ 5.89505e-006 ]
4054 : [ 5.07153e-006 ]
4055 : [ 5.05311e-006 ]
4056 : [ 5.52808e-006 ]
4057 : [ 5.71537e-006 ]
4058 : [ 5.63061e-006 ]
4059 : [ 5.81284e-006 ]
4060 : [ 5.61785e-006 ]
4061 : [ 5.7522e-006  ]
4062 : [ 5.3886e-006  ]
4063 : [ 5.77782e-006 ]
4064 : [ 5.17787e-006 ]
4065 : [ 5.57528e-006 ]
4066 : [ 5.43106e-006 ]
4067 : [ 5.82472e-006 ]
4068 : [ 4.95459e-006 ]
4069 : [ 5.25709e-006 ]
4070 : [ 5.59106e-006 ]
4071 : [ 5.20656e-006 ]
4072 : [ 5.05672e-006 ]
4073 : [ 5.48568e-006 ]
4074 : [ 5.11356e-006 ]
4075 : [ 5.05772e-006 ]
4076 : [ 5.6345e-006  ]
4077 : [ 5.63416e-006 ]
4078 : [ 5.53688e-006 ]
4079 : [ 5.48369e-006 ]
4080 : [ 5.85828e-006 ]
4081 : [ 5.55875e-006 ]
4082 : [ 5.10001e-006 ]
4083 : [ 5.26871e-006 ]
4084 : [ 5.83074e-006 ]
4085 : [ 5.46982e-006 ]
4086 : [ 5.92174e-006 ]
4087 : [ 5.16798e-006 ]
4088 : [ 5.19124e-006 ]
4089 : [ 5.05892e-006 ]
4090 : [ 5.30307e-006 ]
4091 : [ 5.53456e-006 ]
4092 : [ 5.19956e-006 ]
4093 : [ 5.95608e-006 ]
4094 : [ 5.07263e-006 ]
4095 : [ 5.36087e-006 ]
4096 : [ 5.3506e-006  ]
4097 : [ 5.5206e-006  ]
4098 : [ 5.67534e-006 ]
4099 : [ 5.63192e-006 ]
4100 : [ 5.24209e-006 ]
4101 : [ 5.02279e-006 ]
4102 : [ 5.07927e-006 ]
4103 : [ 5.30148e-006 ]
4104 : [ 5.58931e-006 ]
4105 : [ 5.24054e-006 ]
4106 : [ 5.46882e-006 ]
4107 : [ 5.53976e-006 ]
4108 : [ 5.00654e-006 ]
4109 : [ 5.46757e-006 ]
4110 : [ 5.70214e-006 ]
4111 : [ 5.08601e-006 ]
4112 : [ 5.73378e-006 ]
4113 : [ 4.96509e-006 ]
4114 : [ 5.0932e-006  ]
4115 : [ 5.32851e-006 ]
4116 : [ 5.57872e-006 ]
4117 : [ 5.80732e-006 ]
4118 : [ 5.47863e-006 ]
4119 : [ 5.50414e-006 ]
4120 : [ 5.09976e-006 ]
4121 : [ 5.21625e-006 ]
4122 : [ 5.28417e-006 ]
4123 : [ 5.38867e-006 ]
4124 : [ 5.69407e-006 ]
4125 : [ 5.22615e-006 ]
4126 : [ 5.8707e-006  ]
4127 : [ 5.0774e-006  ]
4128 : [ 5.08931e-006 ]
4129 : [ 5.83984e-006 ]
4130 : [ 5.69354e-006 ]
4131 : [ 5.95793e-006 ]
4132 : [ 5.13615e-006 ]
4133 : [ 5.39944e-006 ]
4134 : [ 5.28365e-006 ]
4135 : [ 5.14423e-006 ]
4136 : [ 5.33542e-006 ]
4137 : [ 4.91927e-006 ]
4138 : [ 5.17694e-006 ]
4139 : [ 5.0344e-006  ]
4140 : [ 5.14698e-006 ]
4141 : [ 5.58324e-006 ]
4142 : [ 5.25467e-006 ]
4143 : [ 5.51685e-006 ]
4144 : [ 5.13362e-006 ]
4145 : [ 5.42169e-006 ]
4146 : [ 5.82155e-006 ]
4147 : [ 5.67544e-006 ]
4148 : [ 5.26659e-006 ]
4149 : [ 5.02411e-006 ]
4150 : [ 5.23417e-006 ]
4151 : [ 5.05074e-006 ]
4152 : [ 5.3201e-006  ]
4153 : [ 5.28858e-006 ]
4154 : [ 5.40046e-006 ]
4155 : [ 5.60742e-006 ]
4156 : [ 5.27217e-006 ]
4157 : [ 5.57888e-006 ]
4158 : [ 5.23202e-006 ]
4159 : [ 5.20477e-006 ]
4160 : [ 5.62592e-006 ]
4161 : [ 5.37257e-006 ]
4162 : [ 5.06898e-006 ]
4163 : [ 6.04227e-006 ]
4164 : [ 5.72302e-006 ]
4165 : [ 5.70879e-006 ]
4166 : [ 5.52621e-006 ]
4167 : [ 5.17047e-006 ]
4168 : [ 5.48997e-006 ]
4169 : [ 5.30033e-006 ]
4170 : [ 5.39432e-006 ]
4171 : [ 4.95118e-006 ]
4172 : [ 5.2069e-006  ]
4173 : [ 5.40116e-006 ]
4174 : [ 5.69234e-006 ]
4175 : [ 5.62854e-006 ]
4176 : [ 6.00671e-006 ]
4177 : [ 5.44565e-006 ]
4178 : [ 4.7916e-006  ]
4179 : [ 5.18902e-006 ]
4180 : [ 5.28214e-006 ]
4181 : [ 5.59477e-006 ]
4182 : [ 5.97072e-006 ]
4183 : [ 5.88867e-006 ]
4184 : [ 5.56659e-006 ]
4185 : [ 5.22286e-006 ]
4186 : [ 5.77048e-006 ]
4187 : [ 5.80241e-006 ]
4188 : [ 5.05555e-006 ]
4189 : [ 5.29275e-006 ]
4190 : [ 5.35838e-006 ]
4191 : [ 5.35219e-006 ]
4192 : [ 5.64694e-006 ]
4193 : [ 5.37529e-006 ]
4194 : [ 5.23051e-006 ]
4195 : [ 5.14766e-006 ]
4196 : [ 5.53837e-006 ]
4197 : [ 5.04399e-006 ]
4198 : [ 5.42462e-006 ]
4199 : [ 5.70461e-006 ]
4200 : [ 5.82657e-006 ]
4201 : [ 5.75126e-006 ]
4202 : [ 5.67478e-006 ]
4203 : [ 5.56601e-006 ]
4204 : [ 5.14357e-006 ]
4205 : [ 5.16956e-006 ]
4206 : [ 5.18579e-006 ]
4207 : [ 5.11005e-006 ]
4208 : [ 5.37293e-006 ]
4209 : [ 5.84571e-006 ]
4210 : [ 5.08534e-006 ]
4211 : [ 5.50323e-006 ]
4212 : [ 5.3476e-006  ]
4213 : [ 5.36348e-006 ]
4214 : [ 5.98387e-006 ]
4215 : [ 5.38865e-006 ]
4216 : [ 5.64406e-006 ]
4217 : [ 5.33053e-006 ]
4218 : [ 5.74273e-006 ]
4219 : [ 5.15337e-006 ]
4220 : [ 5.2162e-006  ]
4221 : [ 5.20648e-006 ]
4222 : [ 5.45399e-006 ]
4223 : [ 5.10681e-006 ]
4224 : [ 5.00378e-006 ]
4225 : [ 5.29036e-006 ]
4226 : [ 5.42804e-006 ]
4227 : [ 5.27824e-006 ]
4228 : [ 5.66949e-006 ]
4229 : [ 5.62736e-006 ]
4230 : [ 5.1841e-006  ]
4231 : [ 5.60644e-006 ]
4232 : [ 5.76519e-006 ]
4233 : [ 5.13789e-006 ]
4234 : [ 5.00802e-006 ]
4235 : [ 5.23841e-006 ]
4236 : [ 5.30049e-006 ]
4237 : [ 5.77225e-006 ]
4238 : [ 5.17816e-006 ]
4239 : [ 5.0618e-006  ]
4240 : [ 5.23757e-006 ]
4241 : [ 5.28596e-006 ]
4242 : [ 5.46399e-006 ]
4243 : [ 5.91862e-006 ]
4244 : [ 4.98807e-006 ]
4245 : [ 5.16702e-006 ]
4246 : [ 5.27673e-006 ]
4247 : [ 5.86774e-006 ]
4248 : [ 5.97943e-006 ]
4249 : [ 5.91327e-006 ]
4250 : [ 5.34231e-006 ]
4251 : [ 5.64684e-006 ]
4252 : [ 5.3078e-006  ]
4253 : [ 5.31438e-006 ]
4254 : [ 6.04143e-006 ]
4255 : [ 5.0248e-006  ]
4256 : [ 5.53003e-006 ]
4257 : [ 5.70558e-006 ]
4258 : [ 5.10883e-006 ]
4259 : [ 5.5876e-006  ]
4260 : [ 5.70911e-006 ]
4261 : [ 5.40119e-006 ]
4262 : [ 5.27916e-006 ]
4263 : [ 5.03109e-006 ]
4264 : [ 5.41104e-006 ]
4265 : [ 5.78143e-006 ]
4266 : [ 5.88685e-006 ]
4267 : [ 5.52698e-006 ]
4268 : [ 5.754e-006   ]
4269 : [ 5.52231e-006 ]
4270 : [ 5.08243e-006 ]
4271 : [ 5.2084e-006  ]
4272 : [ 5.15061e-006 ]
4273 : [ 5.57618e-006 ]
4274 : [ 5.62858e-006 ]
4275 : [ 5.25211e-006 ]
4276 : [ 5.08623e-006 ]
4277 : [ 5.07444e-006 ]
4278 : [ 6.06024e-006 ]
4279 : [ 6.0446e-006  ]
4280 : [ 5.76835e-006 ]
4281 : [ 5.42506e-006 ]
4282 : [ 5.28597e-006 ]
4283 : [ 5.43989e-006 ]
4284 : [ 5.25497e-006 ]
4285 : [ 5.15958e-006 ]
4286 : [ 5.75255e-006 ]
4287 : [ 5.47976e-006 ]
4288 : [ 5.18329e-006 ]
4289 : [ 4.95155e-006 ]
4290 : [ 5.42648e-006 ]
4291 : [ 5.21862e-006 ]
4292 : [ 5.83591e-006 ]
4293 : [ 5.1484e-006  ]
4294 : [ 5.29869e-006 ]
4295 : [ 5.80315e-006 ]
4296 : [ 5.06942e-006 ]
4297 : [ 5.2816e-006  ]
4298 : [ 5.79039e-006 ]
4299 : [ 5.15585e-006 ]
4300 : [ 5.17616e-006 ]
4301 : [ 5.16283e-006 ]
4302 : [ 5.12992e-006 ]
4303 : [ 5.01622e-006 ]
4304 : [ 6.03627e-006 ]
4305 : [ 5.1398e-006  ]
4306 : [ 5.33414e-006 ]
4307 : [ 5.93479e-006 ]
4308 : [ 5.07743e-006 ]
4309 : [ 5.57365e-006 ]
4310 : [ 5.28571e-006 ]
4311 : [ 5.69079e-006 ]
4312 : [ 5.65337e-006 ]
4313 : [ 5.20438e-006 ]
4314 : [ 5.4257e-006  ]
4315 : [ 5.50268e-006 ]
4316 : [ 4.98072e-006 ]
4317 : [ 5.36941e-006 ]
4318 : [ 5.47926e-006 ]
4319 : [ 5.34155e-006 ]
4320 : [ 5.19436e-006 ]
4321 : [ 5.70047e-006 ]
4322 : [ 5.87816e-006 ]
4323 : [ 5.35643e-006 ]
4324 : [ 6.06192e-006 ]
4325 : [ 5.7599e-006  ]
4326 : [ 5.61303e-006 ]
4327 : [ 5.57665e-006 ]
4328 : [ 5.28705e-006 ]
4329 : [ 5.15591e-006 ]
4330 : [ 5.89385e-006 ]
4331 : [ 5.10249e-006 ]
4332 : [ 5.70039e-006 ]
4333 : [ 5.27494e-006 ]
4334 : [ 5.85575e-006 ]
4335 : [ 5.27929e-006 ]
4336 : [ 5.61641e-006 ]
4337 : [ 5.18034e-006 ]
4338 : [ 5.67963e-006 ]
4339 : [ 5.45882e-006 ]
4340 : [ 5.65854e-006 ]
4341 : [ 5.14457e-006 ]
4342 : [ 5.25755e-006 ]
4343 : [ 5.08317e-006 ]
4344 : [ 5.11765e-006 ]
4345 : [ 5.13999e-006 ]
4346 : [ 5.24417e-006 ]
4347 : [ 5.53992e-006 ]
4348 : [ 5.52702e-006 ]
4349 : [ 5.32958e-006 ]
4350 : [ 5.54561e-006 ]
4351 : [ 5.14624e-006 ]
4352 : [ 5.28962e-006 ]
4353 : [ 5.40515e-006 ]
4354 : [ 5.1307e-006  ]
4355 : [ 5.26497e-006 ]
4356 : [ 5.33749e-006 ]
4357 : [ 5.91088e-006 ]
4358 : [ 5.80937e-006 ]
4359 : [ 5.21755e-006 ]
4360 : [ 5.23738e-006 ]
4361 : [ 5.41695e-006 ]
4362 : [ 5.10408e-006 ]
4363 : [ 5.07091e-006 ]
4364 : [ 5.2412e-006  ]
4365 : [ 4.99803e-006 ]
4366 : [ 5.0662e-006  ]
4367 : [ 5.36421e-006 ]
4368 : [ 5.40699e-006 ]
4369 : [ 5.40648e-006 ]
4370 : [ 5.4825e-006  ]
4371 : [ 5.32565e-006 ]
4372 : [ 5.92194e-006 ]
4373 : [ 5.71875e-006 ]
4374 : [ 5.8112e-006  ]
4375 : [ 5.04467e-006 ]
4376 : [ 5.48206e-006 ]
4377 : [ 5.3088e-006  ]
4378 : [ 5.86888e-006 ]
4379 : [ 5.58526e-006 ]
4380 : [ 5.63481e-006 ]
4381 : [ 5.09445e-006 ]
4382 : [ 5.1397e-006  ]
4383 : [ 5.32237e-006 ]
4384 : [ 5.90662e-006 ]
4385 : [ 5.30826e-006 ]
4386 : [ 5.72527e-006 ]
4387 : [ 5.78621e-006 ]
4388 : [ 5.83887e-006 ]
4389 : [ 5.4421e-006  ]
4390 : [ 5.00069e-006 ]
4391 : [ 5.51916e-006 ]
4392 : [ 5.04883e-006 ]
4393 : [ 5.29019e-006 ]
4394 : [ 5.25658e-006 ]
4395 : [ 5.75739e-006 ]
4396 : [ 5.29842e-006 ]
4397 : [ 5.59732e-006 ]
4398 : [ 5.08802e-006 ]
4399 : [ 5.82947e-006 ]
4400 : [ 5.75796e-006 ]
4401 : [ 5.01358e-006 ]
4402 : [ 5.13893e-006 ]
4403 : [ 5.90612e-006 ]
4404 : [ 5.22413e-006 ]
4405 : [ 5.28106e-006 ]
4406 : [ 5.2871e-006  ]
4407 : [ 5.20618e-006 ]
4408 : [ 5.29895e-006 ]
4409 : [ 5.80425e-006 ]
4410 : [ 5.16346e-006 ]
4411 : [ 5.27078e-006 ]
4412 : [ 5.04481e-006 ]
4413 : [ 5.84748e-006 ]
4414 : [ 5.70895e-006 ]
4415 : [ 5.33325e-006 ]
4416 : [ 5.20871e-006 ]
4417 : [ 5.53253e-006 ]
4418 : [ 5.56988e-006 ]
4419 : [ 5.21023e-006 ]
4420 : [ 5.46862e-006 ]
4421 : [ 5.07177e-006 ]
4422 : [ 5.48814e-006 ]
4423 : [ 5.86792e-006 ]
4424 : [ 5.61157e-006 ]
4425 : [ 5.51797e-006 ]
4426 : [ 5.8212e-006  ]
4427 : [ 5.04333e-006 ]
4428 : [ 5.22782e-006 ]
4429 : [ 5.48342e-006 ]
4430 : [ 5.17157e-006 ]
4431 : [ 5.92683e-006 ]
4432 : [ 5.8704e-006  ]
4433 : [ 5.39209e-006 ]
4434 : [ 5.26202e-006 ]
4435 : [ 5.45781e-006 ]
4436 : [ 5.50189e-006 ]
4437 : [ 5.27315e-006 ]
4438 : [ 5.00851e-006 ]
4439 : [ 5.72231e-006 ]
4440 : [ 5.23371e-006 ]
4441 : [ 5.73703e-006 ]
4442 : [ 5.75993e-006 ]
4443 : [ 5.83171e-006 ]
4444 : [ 5.19897e-006 ]
4445 : [ 6.07288e-006 ]
4446 : [ 5.20106e-006 ]
4447 : [ 5.63696e-006 ]
4448 : [ 5.61198e-006 ]
4449 : [ 5.16372e-006 ]
4450 : [ 5.6941e-006  ]
4451 : [ 5.71853e-006 ]
4452 : [ 5.50107e-006 ]
4453 : [ 5.45913e-006 ]
4454 : [ 5.72728e-006 ]
4455 : [ 5.20667e-006 ]
4456 : [ 5.16611e-006 ]
4457 : [ 5.43429e-006 ]
4458 : [ 5.09529e-006 ]
4459 : [ 5.81658e-006 ]
4460 : [ 5.26222e-006 ]
4461 : [ 5.06277e-006 ]
4462 : [ 5.4004e-006  ]
4463 : [ 5.01169e-006 ]
4464 : [ 5.51923e-006 ]
4465 : [ 5.44371e-006 ]
4466 : [ 5.52507e-006 ]
4467 : [ 5.34113e-006 ]
4468 : [ 5.76031e-006 ]
4469 : [ 5.36405e-006 ]
4470 : [ 5.19898e-006 ]
4471 : [ 5.79811e-006 ]
4472 : [ 5.321e-006   ]
4473 : [ 4.92733e-006 ]
4474 : [ 4.96712e-006 ]
4475 : [ 5.16917e-006 ]
4476 : [ 5.24542e-006 ]
4477 : [ 4.9456e-006  ]
4478 : [ 5.64125e-006 ]
4479 : [ 5.96519e-006 ]
4480 : [ 4.93012e-006 ]
4481 : [ 5.2964e-006  ]
4482 : [ 5.97495e-006 ]
4483 : [ 5.423e-006   ]
4484 : [ 5.25881e-006 ]
4485 : [ 5.35682e-006 ]
4486 : [ 5.06091e-006 ]
4487 : [ 5.21671e-006 ]
4488 : [ 5.38651e-006 ]
4489 : [ 5.21749e-006 ]
4490 : [ 5.7759e-006  ]
4491 : [ 5.20825e-006 ]
4492 : [ 5.065e-006   ]
4493 : [ 5.24637e-006 ]
4494 : [ 5.76101e-006 ]
4495 : [ 5.66494e-006 ]
4496 : [ 5.49045e-006 ]
4497 : [ 5.82657e-006 ]
4498 : [ 5.34876e-006 ]
4499 : [ 5.46502e-006 ]
4500 : [ 5.47945e-006 ]
4501 : [ 5.31524e-006 ]
4502 : [ 5.39094e-006 ]
4503 : [ 5.76706e-006 ]
4504 : [ 5.57077e-006 ]
4505 : [ 5.53719e-006 ]
4506 : [ 6.008e-006   ]
4507 : [ 5.47609e-006 ]
4508 : [ 4.93235e-006 ]
4509 : [ 5.60399e-006 ]
4510 : [ 5.19424e-006 ]
4511 : [ 5.72665e-006 ]
4512 : [ 5.43325e-006 ]
4513 : [ 4.99175e-006 ]
4514 : [ 5.79254e-006 ]
4515 : [ 5.87171e-006 ]
4516 : [ 5.25351e-006 ]
4517 : [ 5.51576e-006 ]
4518 : [ 5.39543e-006 ]
4519 : [ 5.38274e-006 ]
4520 : [ 5.54799e-006 ]
4521 : [ 4.92059e-006 ]
4522 : [ 5.60009e-006 ]
4523 : [ 5.89564e-006 ]
4524 : [ 5.85823e-006 ]
4525 : [ 5.62334e-006 ]
4526 : [ 5.25364e-006 ]
4527 : [ 5.58156e-006 ]
4528 : [ 5.56351e-006 ]
4529 : [ 5.37148e-006 ]
4530 : [ 5.36067e-006 ]
4531 : [ 5.56223e-006 ]
4532 : [ 5.41144e-006 ]
4533 : [ 5.21722e-006 ]
4534 : [ 5.74506e-006 ]
4535 : [ 5.55934e-006 ]
4536 : [ 5.61309e-006 ]
4537 : [ 5.91296e-006 ]
4538 : [ 5.29375e-006 ]
4539 : [ 5.27228e-006 ]
4540 : [ 5.66709e-006 ]
4541 : [ 5.51385e-006 ]
4542 : [ 5.5827e-006  ]
4543 : [ 5.44914e-006 ]
4544 : [ 5.17003e-006 ]
4545 : [ 5.65707e-006 ]
4546 : [ 5.51781e-006 ]
4547 : [ 5.92705e-006 ]
4548 : [ 5.15122e-006 ]
4549 : [ 5.79386e-006 ]
4550 : [ 5.36015e-006 ]
4551 : [ 5.08041e-006 ]
4552 : [ 5.83328e-006 ]
4553 : [ 5.18979e-006 ]
4554 : [ 5.86442e-006 ]
4555 : [ 5.97629e-006 ]
4556 : [ 5.41516e-006 ]
4557 : [ 5.02832e-006 ]
4558 : [ 5.14016e-006 ]
4559 : [ 5.91991e-006 ]
4560 : [ 5.82425e-006 ]
4561 : [ 5.75512e-006 ]
4562 : [ 5.36462e-006 ]
4563 : [ 5.2388e-006  ]
4564 : [ 5.32191e-006 ]
4565 : [ 5.5217e-006  ]
4566 : [ 5.20348e-006 ]
4567 : [ 5.45574e-006 ]
4568 : [ 5.54874e-006 ]
4569 : [ 5.64553e-006 ]
4570 : [ 5.55219e-006 ]
4571 : [ 5.06814e-006 ]
4572 : [ 5.08801e-006 ]
4573 : [ 4.87853e-006 ]
4574 : [ 5.64166e-006 ]
4575 : [ 5.24418e-006 ]
4576 : [ 5.7567e-006  ]
4577 : [ 5.59385e-006 ]
4578 : [ 5.64279e-006 ]
4579 : [ 5.33808e-006 ]
4580 : [ 5.58616e-006 ]
4581 : [ 5.52938e-006 ]
4582 : [ 5.55811e-006 ]
4583 : [ 5.22599e-006 ]
4584 : [ 5.06716e-006 ]
4585 : [ 5.14193e-006 ]
4586 : [ 5.65238e-006 ]
4587 : [ 5.22725e-006 ]
4588 : [ 5.18716e-006 ]
4589 : [ 5.15824e-006 ]
4590 : [ 5.14612e-006 ]
4591 : [ 5.35235e-006 ]
4592 : [ 5.18042e-006 ]
4593 : [ 5.18137e-006 ]
4594 : [ 5.40572e-006 ]
4595 : [ 5.20436e-006 ]
4596 : [ 5.47057e-006 ]
4597 : [ 5.72057e-006 ]
4598 : [ 5.96991e-006 ]
4599 : [ 5.70938e-006 ]
4600 : [ 5.16565e-006 ]
4601 : [ 5.87308e-006 ]
4602 : [ 5.23115e-006 ]
4603 : [ 5.05461e-006 ]
4604 : [ 5.37766e-006 ]
4605 : [ 5.16091e-006 ]
4606 : [ 5.7215e-006  ]
4607 : [ 5.14028e-006 ]
4608 : [ 4.99167e-006 ]
4609 : [ 5.44896e-006 ]
4610 : [ 5.45508e-006 ]
4611 : [ 5.38372e-006 ]
4612 : [ 5.42936e-006 ]
4613 : [ 5.52484e-006 ]
4614 : [ 5.09237e-006 ]
4615 : [ 6.13502e-006 ]
4616 : [ 5.3372e-006  ]
4617 : [ 5.31486e-006 ]
4618 : [ 5.8822e-006  ]
4619 : [ 5.53564e-006 ]
4620 : [ 5.888e-006   ]
4621 : [ 5.09845e-006 ]
4622 : [ 5.6827e-006  ]
4623 : [ 5.83407e-006 ]
4624 : [ 5.16768e-006 ]
4625 : [ 5.90577e-006 ]
4626 : [ 5.51504e-006 ]
4627 : [ 5.46078e-006 ]
4628 : [ 5.36573e-006 ]
4629 : [ 5.11518e-006 ]
4630 : [ 5.1779e-006  ]
4631 : [ 5.54699e-006 ]
4632 : [ 5.53258e-006 ]
4633 : [ 5.73642e-006 ]
4634 : [ 5.04441e-006 ]
4635 : [ 6.06065e-006 ]
4636 : [ 5.21304e-006 ]
4637 : [ 5.79536e-006 ]
4638 : [ 5.22055e-006 ]
4639 : [ 5.36465e-006 ]
4640 : [ 5.18394e-006 ]
4641 : [ 5.36543e-006 ]
4642 : [ 5.77946e-006 ]
4643 : [ 5.77769e-006 ]
4644 : [ 5.036e-006   ]
4645 : [ 5.35225e-006 ]
4646 : [ 5.06934e-006 ]
4647 : [ 5.58222e-006 ]
4648 : [ 5.27123e-006 ]
4649 : [ 5.9554e-006  ]
4650 : [ 5.44728e-006 ]
4651 : [ 5.46503e-006 ]
4652 : [ 5.07075e-006 ]
4653 : [ 6.05224e-006 ]
4654 : [ 5.32651e-006 ]
4655 : [ 5.53291e-006 ]
4656 : [ 5.13648e-006 ]
4657 : [ 5.56857e-006 ]
4658 : [ 5.95297e-006 ]
4659 : [ 5.95506e-006 ]
4660 : [ 5.62419e-006 ]
4661 : [ 5.19149e-006 ]
4662 : [ 5.65902e-006 ]
4663 : [ 5.27939e-006 ]
4664 : [ 5.22325e-006 ]
4665 : [ 5.22196e-006 ]
4666 : [ 5.29714e-006 ]
4667 : [ 5.00607e-006 ]
4668 : [ 5.48075e-006 ]
4669 : [ 5.18563e-006 ]
4670 : [ 5.51235e-006 ]
4671 : [ 5.0842e-006  ]
4672 : [ 5.71547e-006 ]
4673 : [ 5.3711e-006  ]
4674 : [ 5.76021e-006 ]
4675 : [ 4.90916e-006 ]
4676 : [ 5.33648e-006 ]
4677 : [ 5.16461e-006 ]
4678 : [ 5.45541e-006 ]
4679 : [ 5.44337e-006 ]
4680 : [ 5.43108e-006 ]
4681 : [ 5.92558e-006 ]
4682 : [ 5.54942e-006 ]
4683 : [ 5.58612e-006 ]
4684 : [ 5.47383e-006 ]
4685 : [ 5.84264e-006 ]
4686 : [ 5.87177e-006 ]
4687 : [ 5.26789e-006 ]
4688 : [ 5.65268e-006 ]
4689 : [ 5.25986e-006 ]
4690 : [ 5.81826e-006 ]
4691 : [ 5.67962e-006 ]
4692 : [ 5.79636e-006 ]
4693 : [ 5.74961e-006 ]
4694 : [ 5.37239e-006 ]
4695 : [ 5.49174e-006 ]
4696 : [ 4.97321e-006 ]
4697 : [ 5.54836e-006 ]
4698 : [ 5.25499e-006 ]
4699 : [ 5.48638e-006 ]
4700 : [ 5.53295e-006 ]
4701 : [ 5.63475e-006 ]
4702 : [ 5.37601e-006 ]
4703 : [ 5.26536e-006 ]
4704 : [ 5.85895e-006 ]
4705 : [ 5.4249e-006  ]
4706 : [ 5.1533e-006  ]
4707 : [ 5.54856e-006 ]
4708 : [ 6.04039e-006 ]
4709 : [ 5.2101e-006  ]
4710 : [ 5.38794e-006 ]
4711 : [ 5.09453e-006 ]
4712 : [ 5.52682e-006 ]
4713 : [ 5.2041e-006  ]
4714 : [ 5.79419e-006 ]
4715 : [ 5.80571e-006 ]
4716 : [ 5.13443e-006 ]
4717 : [ 5.61567e-006 ]
4718 : [ 4.97714e-006 ]
4719 : [ 5.85515e-006 ]
4720 : [ 4.93725e-006 ]
4721 : [ 5.38844e-006 ]
4722 : [ 5.15616e-006 ]
4723 : [ 5.82597e-006 ]
4724 : [ 5.20562e-006 ]
4725 : [ 5.63843e-006 ]
4726 : [ 5.21734e-006 ]
4727 : [ 5.58832e-006 ]
4728 : [ 5.86772e-006 ]
4729 : [ 5.30002e-006 ]
4730 : [ 5.46952e-006 ]
4731 : [ 5.90707e-006 ]
4732 : [ 6.026e-006   ]
4733 : [ 5.65419e-006 ]
4734 : [ 5.39576e-006 ]
4735 : [ 5.02264e-006 ]
4736 : [ 5.74366e-006 ]
4737 : [ 5.07918e-006 ]
4738 : [ 5.34712e-006 ]
4739 : [ 5.07141e-006 ]
4740 : [ 5.25657e-006 ]
4741 : [ 5.91412e-006 ]
4742 : [ 5.03777e-006 ]
4743 : [ 5.36493e-006 ]
4744 : [ 5.79899e-006 ]
4745 : [ 4.97704e-006 ]
4746 : [ 5.33924e-006 ]
4747 : [ 5.62904e-006 ]
4748 : [ 5.11472e-006 ]
4749 : [ 5.49442e-006 ]
4750 : [ 5.46451e-006 ]
4751 : [ 5.83289e-006 ]
4752 : [ 5.80321e-006 ]
4753 : [ 5.22575e-006 ]
4754 : [ 5.41916e-006 ]
4755 : [ 5.81475e-006 ]
4756 : [ 5.6763e-006  ]
4757 : [ 5.12036e-006 ]
4758 : [ 6.03171e-006 ]
4759 : [ 5.69207e-006 ]
4760 : [ 5.38788e-006 ]
4761 : [ 5.26247e-006 ]
4762 : [ 5.94398e-006 ]
4763 : [ 5.15642e-006 ]
4764 : [ 5.97865e-006 ]
4765 : [ 5.80527e-006 ]
4766 : [ 5.73668e-006 ]
4767 : [ 5.76654e-006 ]
4768 : [ 5.49457e-006 ]
4769 : [ 5.10592e-006 ]
4770 : [ 5.7054e-006  ]
4771 : [ 5.69098e-006 ]
4772 : [ 5.14794e-006 ]
4773 : [ 5.09498e-006 ]
4774 : [ 5.72235e-006 ]
4775 : [ 5.18109e-006 ]
4776 : [ 5.10976e-006 ]
4777 : [ 5.01072e-006 ]
4778 : [ 5.66271e-006 ]
4779 : [ 5.05828e-006 ]
4780 : [ 5.79101e-006 ]
4781 : [ 5.99566e-006 ]
4782 : [ 5.55484e-006 ]
4783 : [ 5.11435e-006 ]
4784 : [ 5.09203e-006 ]
4785 : [ 5.01237e-006 ]
4786 : [ 5.96486e-006 ]
4787 : [ 5.44489e-006 ]
4788 : [ 5.54771e-006 ]
4789 : [ 5.4547e-006  ]
4790 : [ 4.95323e-006 ]
4791 : [ 5.72189e-006 ]
4792 : [ 5.2166e-006  ]
4793 : [ 5.66142e-006 ]
4794 : [ 5.65425e-006 ]
4795 : [ 5.86626e-006 ]
4796 : [ 5.41281e-006 ]
4797 : [ 5.45495e-006 ]
4798 : [ 5.49045e-006 ]
4799 : [ 5.12221e-006 ]
4800 : [ 5.84789e-006 ]
4801 : [ 5.15369e-006 ]
4802 : [ 5.08668e-006 ]
4803 : [ 5.46708e-006 ]
4804 : [ 5.15323e-006 ]
4805 : [ 6.07765e-006 ]
4806 : [ 5.11223e-006 ]
4807 : [ 5.59512e-006 ]
4808 : [ 5.45807e-006 ]
4809 : [ 5.67799e-006 ]
4810 : [ 5.18632e-006 ]
4811 : [ 5.40848e-006 ]
4812 : [ 5.06329e-006 ]
4813 : [ 5.76252e-006 ]
4814 : [ 5.17323e-006 ]
4815 : [ 5.24547e-006 ]
4816 : [ 5.77738e-006 ]
4817 : [ 5.79447e-006 ]
4818 : [ 5.24986e-006 ]
4819 : [ 5.51946e-006 ]
4820 : [ 5.09988e-006 ]
4821 : [ 5.54475e-006 ]
4822 : [ 5.21183e-006 ]
4823 : [ 5.20139e-006 ]
4824 : [ 4.98279e-006 ]
4825 : [ 6.00492e-006 ]
4826 : [ 5.323e-006   ]
4827 : [ 5.66573e-006 ]
4828 : [ 5.99468e-006 ]
4829 : [ 5.48901e-006 ]
4830 : [ 5.81779e-006 ]
4831 : [ 5.23539e-006 ]
4832 : [ 5.29309e-006 ]
4833 : [ 5.22986e-006 ]
4834 : [ 5.15027e-006 ]
4835 : [ 5.36547e-006 ]
4836 : [ 5.3046e-006  ]
4837 : [ 4.98973e-006 ]
4838 : [ 5.27408e-006 ]
4839 : [ 5.22913e-006 ]
4840 : [ 5.76425e-006 ]
4841 : [ 5.4795e-006  ]
4842 : [ 5.25187e-006 ]
4843 : [ 5.56166e-006 ]
4844 : [ 5.56012e-006 ]
4845 : [ 6.02992e-006 ]
4846 : [ 5.84126e-006 ]
4847 : [ 5.71406e-006 ]
4848 : [ 5.37633e-006 ]
4849 : [ 5.17028e-006 ]
4850 : [ 5.86228e-006 ]
4851 : [ 5.04158e-006 ]
4852 : [ 4.98338e-006 ]
4853 : [ 5.74554e-006 ]
4854 : [ 4.95356e-006 ]
4855 : [ 5.74659e-006 ]
4856 : [ 5.38931e-006 ]
4857 : [ 5.85511e-006 ]
4858 : [ 5.25445e-006 ]
4859 : [ 5.47006e-006 ]
4860 : [ 5.01514e-006 ]
4861 : [ 5.30054e-006 ]
4862 : [ 5.13697e-006 ]
4863 : [ 5.24473e-006 ]
4864 : [ 5.18465e-006 ]
4865 : [ 5.64699e-006 ]
4866 : [ 5.31734e-006 ]
4867 : [ 5.84874e-006 ]
4868 : [ 4.97728e-006 ]
4869 : [ 5.67175e-006 ]
4870 : [ 4.99771e-006 ]
4871 : [ 5.64519e-006 ]
4872 : [ 5.1562e-006  ]
4873 : [ 5.30114e-006 ]
4874 : [ 5.30766e-006 ]
4875 : [ 5.48823e-006 ]
4876 : [ 5.63086e-006 ]
4877 : [ 5.19424e-006 ]
4878 : [ 5.38073e-006 ]
4879 : [ 5.36372e-006 ]
4880 : [ 5.49773e-006 ]
4881 : [ 5.426e-006   ]
4882 : [ 5.058e-006   ]
4883 : [ 5.91775e-006 ]
4884 : [ 5.28179e-006 ]
4885 : [ 5.19283e-006 ]
4886 : [ 5.26612e-006 ]
4887 : [ 5.18308e-006 ]
4888 : [ 5.63093e-006 ]
4889 : [ 5.56872e-006 ]
4890 : [ 5.5277e-006  ]
4891 : [ 5.55149e-006 ]
4892 : [ 5.598e-006   ]
4893 : [ 5.05686e-006 ]
4894 : [ 5.09873e-006 ]
4895 : [ 5.681e-006   ]
4896 : [ 5.9638e-006  ]
4897 : [ 5.27235e-006 ]
4898 : [ 4.92267e-006 ]
4899 : [ 5.94336e-006 ]
4900 : [ 5.15009e-006 ]
4901 : [ 5.29435e-006 ]
4902 : [ 5.82998e-006 ]
4903 : [ 5.25553e-006 ]
4904 : [ 5.40104e-006 ]
4905 : [ 5.59626e-006 ]
4906 : [ 5.55791e-006 ]
4907 : [ 5.75044e-006 ]
4908 : [ 5.53239e-006 ]
4909 : [ 5.55606e-006 ]
4910 : [ 5.34145e-006 ]
4911 : [ 5.59878e-006 ]
4912 : [ 5.27627e-006 ]
4913 : [ 5.09745e-006 ]
4914 : [ 5.7036e-006  ]
4915 : [ 5.58595e-006 ]
4916 : [ 5.39702e-006 ]
4917 : [ 5.79337e-006 ]
4918 : [ 5.77667e-006 ]
4919 : [ 5.14597e-006 ]
4920 : [ 5.23268e-006 ]
4921 : [ 5.03099e-006 ]
4922 : [ 5.34019e-006 ]
4923 : [ 5.43208e-006 ]
4924 : [ 5.20902e-006 ]
4925 : [ 5.26482e-006 ]
4926 : [ 5.59456e-006 ]
4927 : [ 5.45673e-006 ]
4928 : [ 5.69216e-006 ]
4929 : [ 5.44589e-006 ]
4930 : [ 5.15099e-006 ]
4931 : [ 5.78539e-006 ]
4932 : [ 5.73857e-006 ]
4933 : [ 5.42603e-006 ]
4934 : [ 4.99207e-006 ]
4935 : [ 5.21928e-006 ]
4936 : [ 5.52263e-006 ]
4937 : [ 5.39694e-006 ]
4938 : [ 6.00359e-006 ]
4939 : [ 5.34507e-006 ]
4940 : [ 5.60355e-006 ]
4941 : [ 5.81306e-006 ]
4942 : [ 5.2532e-006  ]
4943 : [ 5.57802e-006 ]
4944 : [ 5.44557e-006 ]
4945 : [ 5.9563e-006  ]
4946 : [ 5.82488e-006 ]
4947 : [ 5.83382e-006 ]
4948 : [ 5.99726e-006 ]
4949 : [ 5.43204e-006 ]
4950 : [ 5.1395e-006  ]
4951 : [ 5.30369e-006 ]
4952 : [ 5.59685e-006 ]
4953 : [ 5.23224e-006 ]
4954 : [ 5.61119e-006 ]
4955 : [ 5.70124e-006 ]
4956 : [ 5.55328e-006 ]
4957 : [ 5.74555e-006 ]
4958 : [ 5.12815e-006 ]
4959 : [ 5.09803e-006 ]
4960 : [ 5.25707e-006 ]
4961 : [ 5.79236e-006 ]
4962 : [ 6.03921e-006 ]
4963 : [ 5.37373e-006 ]
4964 : [ 5.23823e-006 ]
4965 : [ 5.52306e-006 ]
4966 : [ 5.77196e-006 ]
4967 : [ 4.88616e-006 ]
4968 : [ 5.62518e-006 ]
4969 : [ 5.82603e-006 ]
4970 : [ 5.69378e-006 ]
4971 : [ 5.32953e-006 ]
4972 : [ 4.81254e-006 ]
4973 : [ 5.04103e-006 ]
4974 : [ 5.06913e-006 ]
4975 : [ 5.46706e-006 ]
4976 : [ 5.59485e-006 ]
4977 : [ 5.33476e-006 ]
4978 : [ 5.57374e-006 ]
4979 : [ 5.23183e-006 ]
4980 : [ 5.77643e-006 ]
4981 : [ 6.06351e-006 ]
4982 : [ 5.39035e-006 ]
4983 : [ 5.08388e-006 ]
4984 : [ 5.4557e-006  ]
4985 : [ 5.54351e-006 ]
4986 : [ 5.67523e-006 ]
4987 : [ 5.99149e-006 ]
4988 : [ 5.55057e-006 ]
4989 : [ 5.35088e-006 ]
4990 : [ 5.72969e-006 ]
4991 : [ 5.26972e-006 ]
4992 : [ 5.13374e-006 ]
4993 : [ 5.36704e-006 ]
4994 : [ 5.69859e-006 ]
4995 : [ 5.13973e-006 ]
4996 : [ 5.25449e-006 ]
4997 : [ 5.8502e-006  ]
4998 : [ 5.23197e-006 ]
4999 : [ 5.86522e-006 ]
5000 : [ 5.54164e-006 ]
5001 : [ 5.83222e-006 ]
5002 : [ 5.42353e-006 ]
5003 : [ 5.21535e-006 ]
5004 : [ 5.1876e-006  ]
5005 : [ 5.25714e-006 ]
5006 : [ 5.58847e-006 ]
5007 : [ 5.9939e-006  ]
5008 : [ 5.40677e-006 ]
5009 : [ 5.09604e-006 ]
5010 : [ 5.18263e-006 ]
5011 : [ 5.26488e-006 ]
5012 : [ 5.10554e-006 ]
5013 : [ 5.20572e-006 ]
5014 : [ 5.14758e-006 ]
5015 : [ 6.03296e-006 ]
5016 : [ 5.66049e-006 ]
5017 : [ 5.5488e-006  ]
5018 : [ 5.69416e-006 ]
5019 : [ 5.66888e-006 ]
5020 : [ 5.26622e-006 ]
5021 : [ 5.23e-006    ]
5022 : [ 5.05911e-006 ]
5023 : [ 5.39418e-006 ]
5024 : [ 5.5608e-006  ]
5025 : [ 5.45288e-006 ]
5026 : [ 5.33388e-006 ]
5027 : [ 5.62633e-006 ]
5028 : [ 5.18634e-006 ]
5029 : [ 5.40716e-006 ]
5030 : [ 4.89909e-006 ]
5031 : [ 5.15134e-006 ]
5032 : [ 5.15318e-006 ]
5033 : [ 5.47928e-006 ]
5034 : [ 5.61719e-006 ]
5035 : [ 5.03046e-006 ]
5036 : [ 5.52691e-006 ]
5037 : [ 5.1847e-006  ]
5038 : [ 5.06729e-006 ]
5039 : [ 5.9114e-006  ]
5040 : [ 5.97313e-006 ]
5041 : [ 5.1142e-006  ]
5042 : [ 5.21366e-006 ]
5043 : [ 4.89418e-006 ]
5044 : [ 5.7228e-006  ]
5045 : [ 5.56197e-006 ]
5046 : [ 5.10516e-006 ]
5047 : [ 5.56243e-006 ]
5048 : [ 5.8441e-006  ]
5049 : [ 5.75189e-006 ]
5050 : [ 5.13882e-006 ]
5051 : [ 5.18379e-006 ]
5052 : [ 5.56867e-006 ]
5053 : [ 5.89349e-006 ]
5054 : [ 5.38283e-006 ]
5055 : [ 5.85562e-006 ]
5056 : [ 5.29576e-006 ]
5057 : [ 5.64241e-006 ]
5058 : [ 5.83913e-006 ]
5059 : [ 5.395e-006   ]
5060 : [ 5.40477e-006 ]
5061 : [ 5.02908e-006 ]
5062 : [ 5.11919e-006 ]
5063 : [ 5.17735e-006 ]
5064 : [ 5.80155e-006 ]
5065 : [ 5.17183e-006 ]
5066 : [ 5.53471e-006 ]
5067 : [ 5.94755e-006 ]
5068 : [ 5.55642e-006 ]
5069 : [ 5.1426e-006  ]
5070 : [ 5.81994e-006 ]
5071 : [ 5.22237e-006 ]
5072 : [ 5.346e-006   ]
5073 : [ 4.956e-006   ]
5074 : [ 4.96701e-006 ]
5075 : [ 5.22003e-006 ]
5076 : [ 5.26133e-006 ]
5077 : [ 5.04646e-006 ]
5078 : [ 5.78495e-006 ]
5079 : [ 5.46525e-006 ]
5080 : [ 5.84618e-006 ]
5081 : [ 5.33257e-006 ]
5082 : [ 5.53582e-006 ]
5083 : [ 5.47284e-006 ]
5084 : [ 5.66897e-006 ]
5085 : [ 5.12388e-006 ]
5086 : [ 5.24118e-006 ]
5087 : [ 5.2628e-006  ]
5088 : [ 5.36236e-006 ]
5089 : [ 5.21629e-006 ]
5090 : [ 5.29847e-006 ]
5091 : [ 5.81117e-006 ]
5092 : [ 5.62483e-006 ]
5093 : [ 5.50882e-006 ]
5094 : [ 5.34859e-006 ]
5095 : [ 5.08128e-006 ]
5096 : [ 5.45624e-006 ]
5097 : [ 5.20858e-006 ]
5098 : [ 5.33732e-006 ]
5099 : [ 5.22743e-006 ]
5100 : [ 5.73996e-006 ]
5101 : [ 5.62778e-006 ]
5102 : [ 5.28184e-006 ]
5103 : [ 5.35764e-006 ]
5104 : [ 5.6052e-006  ]
5105 : [ 5.81029e-006 ]
5106 : [ 6.09952e-006 ]
5107 : [ 5.40456e-006 ]
5108 : [ 5.61668e-006 ]
5109 : [ 5.72819e-006 ]
5110 : [ 5.64148e-006 ]
5111 : [ 5.47754e-006 ]
5112 : [ 5.55755e-006 ]
5113 : [ 5.66536e-006 ]
5114 : [ 5.98426e-006 ]
5115 : [ 4.9297e-006  ]
5116 : [ 6.0515e-006  ]
5117 : [ 5.73839e-006 ]
5118 : [ 5.54267e-006 ]
5119 : [ 5.65314e-006 ]
5120 : [ 5.35071e-006 ]
5121 : [ 5.48895e-006 ]
5122 : [ 5.09565e-006 ]
5123 : [ 5.55443e-006 ]
5124 : [ 5.7214e-006  ]
5125 : [ 5.0804e-006  ]
5126 : [ 5.33661e-006 ]
5127 : [ 5.1492e-006  ]
5128 : [ 5.74165e-006 ]
5129 : [ 4.9518e-006  ]
5130 : [ 5.17599e-006 ]
5131 : [ 5.23828e-006 ]
5132 : [ 5.82843e-006 ]
5133 : [ 5.7501e-006  ]
5134 : [ 5.81339e-006 ]
5135 : [ 5.27982e-006 ]
5136 : [ 5.23291e-006 ]
5137 : [ 5.66229e-006 ]
5138 : [ 5.07447e-006 ]
5139 : [ 5.76345e-006 ]
5140 : [ 5.64024e-006 ]
5141 : [ 5.50926e-006 ]
5142 : [ 5.10512e-006 ]
5143 : [ 5.07661e-006 ]
5144 : [ 5.21213e-006 ]
5145 : [ 5.75112e-006 ]
5146 : [ 5.52169e-006 ]
5147 : [ 5.19705e-006 ]
5148 : [ 5.83562e-006 ]
5149 : [ 5.98918e-006 ]
5150 : [ 5.42405e-006 ]
5151 : [ 5.70928e-006 ]
5152 : [ 5.37311e-006 ]
5153 : [ 4.94265e-006 ]
5154 : [ 5.14855e-006 ]
5155 : [ 5.51483e-006 ]
5156 : [ 5.39681e-006 ]
5157 : [ 5.80338e-006 ]
5158 : [ 5.93442e-006 ]
5159 : [ 5.4427e-006  ]
5160 : [ 5.21859e-006 ]
5161 : [ 5.39785e-006 ]
5162 : [ 5.0646e-006  ]
5163 : [ 5.24759e-006 ]
5164 : [ 5.8115e-006  ]
5165 : [ 5.27369e-006 ]
5166 : [ 5.70221e-006 ]
5167 : [ 5.71973e-006 ]
5168 : [ 5.07055e-006 ]
5169 : [ 5.15398e-006 ]
5170 : [ 5.16127e-006 ]
5171 : [ 5.23534e-006 ]
5172 : [ 6.00238e-006 ]
5173 : [ 5.27738e-006 ]
5174 : [ 5.34688e-006 ]
5175 : [ 5.29574e-006 ]
5176 : [ 5.38165e-006 ]
5177 : [ 5.20884e-006 ]
5178 : [ 5.79453e-006 ]
5179 : [ 5.3903e-006  ]
5180 : [ 5.49522e-006 ]
5181 : [ 5.11823e-006 ]
5182 : [ 5.50292e-006 ]
5183 : [ 5.89011e-006 ]
5184 : [ 5.56758e-006 ]
5185 : [ 5.19064e-006 ]
5186 : [ 5.31727e-006 ]
5187 : [ 5.78333e-006 ]
5188 : [ 5.5865e-006  ]
5189 : [ 5.48053e-006 ]
5190 : [ 5.89198e-006 ]
5191 : [ 5.50055e-006 ]
5192 : [ 5.27429e-006 ]
5193 : [ 5.70507e-006 ]
5194 : [ 5.62305e-006 ]
5195 : [ 5.08804e-006 ]
5196 : [ 5.53325e-006 ]
5197 : [ 5.96675e-006 ]
5198 : [ 5.16739e-006 ]
5199 : [ 5.83219e-006 ]
5200 : [ 5.07354e-006 ]
5201 : [ 5.90595e-006 ]
5202 : [ 5.80364e-006 ]
5203 : [ 5.2045e-006  ]
5204 : [ 5.6238e-006  ]
5205 : [ 5.2826e-006  ]
5206 : [ 5.27631e-006 ]
5207 : [ 5.74947e-006 ]
5208 : [ 5.08892e-006 ]
5209 : [ 5.24579e-006 ]
5210 : [ 5.41058e-006 ]
5211 : [ 5.07818e-006 ]
5212 : [ 5.3079e-006  ]
5213 : [ 5.7526e-006  ]
5214 : [ 5.77079e-006 ]
5215 : [ 5.804e-006   ]
5216 : [ 5.95544e-006 ]
5217 : [ 5.88742e-006 ]
5218 : [ 5.06019e-006 ]
5219 : [ 5.38315e-006 ]
5220 : [ 5.24566e-006 ]
5221 : [ 5.21605e-006 ]
5222 : [ 5.00655e-006 ]
5223 : [ 5.3965e-006  ]
5224 : [ 5.20535e-006 ]
5225 : [ 5.75538e-006 ]
5226 : [ 5.72522e-006 ]
5227 : [ 5.04452e-006 ]
5228 : [ 5.71492e-006 ]
5229 : [ 5.61799e-006 ]
5230 : [ 6.06954e-006 ]
5231 : [ 5.7097e-006  ]
5232 : [ 5.77812e-006 ]
5233 : [ 5.86741e-006 ]
5234 : [ 5.7059e-006  ]
5235 : [ 5.20259e-006 ]
5236 : [ 5.80554e-006 ]
5237 : [ 5.66743e-006 ]
5238 : [ 5.07222e-006 ]
5239 : [ 5.28743e-006 ]
5240 : [ 5.31648e-006 ]
5241 : [ 5.45323e-006 ]
5242 : [ 5.67238e-006 ]
5243 : [ 5.97177e-006 ]
5244 : [ 5.20988e-006 ]
5245 : [ 5.47738e-006 ]
5246 : [ 5.23309e-006 ]
5247 : [ 5.52742e-006 ]
5248 : [ 5.63792e-006 ]
5249 : [ 5.44285e-006 ]
5250 : [ 5.1184e-006  ]
5251 : [ 5.16512e-006 ]
5252 : [ 5.26612e-006 ]
5253 : [ 5.15767e-006 ]
5254 : [ 5.94948e-006 ]
5255 : [ 5.57961e-006 ]
5256 : [ 5.21739e-006 ]
5257 : [ 5.06953e-006 ]
5258 : [ 5.24741e-006 ]
5259 : [ 6.04876e-006 ]
5260 : [ 5.11567e-006 ]
5261 : [ 5.60349e-006 ]
5262 : [ 5.82425e-006 ]
5263 : [ 5.1834e-006  ]
5264 : [ 5.97893e-006 ]
5265 : [ 5.75533e-006 ]
5266 : [ 5.50077e-006 ]
5267 : [ 5.04092e-006 ]
5268 : [ 5.67433e-006 ]
5269 : [ 5.21724e-006 ]
5270 : [ 5.66991e-006 ]
5271 : [ 6.02914e-006 ]
5272 : [ 5.45628e-006 ]
5273 : [ 5.52973e-006 ]
5274 : [ 5.38155e-006 ]
5275 : [ 5.50578e-006 ]
5276 : [ 5.39421e-006 ]
5277 : [ 4.92814e-006 ]
5278 : [ 5.07413e-006 ]
5279 : [ 5.36651e-006 ]
5280 : [ 5.60767e-006 ]
5281 : [ 5.53809e-006 ]
5282 : [ 5.40158e-006 ]
5283 : [ 5.22485e-006 ]
5284 : [ 5.7892e-006  ]
5285 : [ 5.42943e-006 ]
5286 : [ 5.44354e-006 ]
5287 : [ 5.35022e-006 ]
5288 : [ 5.04898e-006 ]
5289 : [ 5.27611e-006 ]
5290 : [ 5.29255e-006 ]
5291 : [ 5.32014e-006 ]
5292 : [ 5.86302e-006 ]
5293 : [ 5.95437e-006 ]
5294 : [ 5.14758e-006 ]
5295 : [ 5.07856e-006 ]
5296 : [ 5.94099e-006 ]
5297 : [ 5.47125e-006 ]
5298 : [ 5.75479e-006 ]
5299 : [ 4.95235e-006 ]
5300 : [ 5.54835e-006 ]
5301 : [ 5.46049e-006 ]
5302 : [ 5.20232e-006 ]
5303 : [ 5.39601e-006 ]
5304 : [ 5.62043e-006 ]
5305 : [ 5.28779e-006 ]
5306 : [ 5.52363e-006 ]
5307 : [ 5.15268e-006 ]
5308 : [ 5.28512e-006 ]
5309 : [ 5.26999e-006 ]
5310 : [ 5.10664e-006 ]
5311 : [ 5.69465e-006 ]
5312 : [ 5.80696e-006 ]
5313 : [ 4.94967e-006 ]
5314 : [ 5.17134e-006 ]
5315 : [ 5.74797e-006 ]
5316 : [ 5.10444e-006 ]
5317 : [ 5.84784e-006 ]
5318 : [ 5.34837e-006 ]
5319 : [ 5.73508e-006 ]
5320 : [ 5.06553e-006 ]
5321 : [ 5.39334e-006 ]
5322 : [ 5.4131e-006  ]
5323 : [ 5.63527e-006 ]
5324 : [ 6.12038e-006 ]
5325 : [ 5.72619e-006 ]
5326 : [ 5.37879e-006 ]
5327 : [ 5.11189e-006 ]
5328 : [ 5.51453e-006 ]
5329 : [ 5.38316e-006 ]
5330 : [ 5.18142e-006 ]
5331 : [ 5.26338e-006 ]
5332 : [ 5.83906e-006 ]
5333 : [ 5.91562e-006 ]
5334 : [ 5.55889e-006 ]
5335 : [ 5.31779e-006 ]
5336 : [ 5.28531e-006 ]
5337 : [ 5.36697e-006 ]
5338 : [ 5.13121e-006 ]
5339 : [ 5.18704e-006 ]
5340 : [ 5.62791e-006 ]
5341 : [ 5.7137e-006  ]
5342 : [ 5.05605e-006 ]
5343 : [ 5.23375e-006 ]
5344 : [ 5.84994e-006 ]
5345 : [ 5.29264e-006 ]
5346 : [ 5.77685e-006 ]
5347 : [ 5.66655e-006 ]
5348 : [ 5.84852e-006 ]
5349 : [ 5.53372e-006 ]
5350 : [ 5.55325e-006 ]
5351 : [ 5.71031e-006 ]
5352 : [ 5.28182e-006 ]
5353 : [ 5.68246e-006 ]
5354 : [ 5.57783e-006 ]
5355 : [ 5.1317e-006  ]
5356 : [ 5.11352e-006 ]
5357 : [ 5.57911e-006 ]
5358 : [ 5.50544e-006 ]
5359 : [ 5.21139e-006 ]
5360 : [ 5.47596e-006 ]
5361 : [ 5.90452e-006 ]
5362 : [ 5.52313e-006 ]
5363 : [ 5.3793e-006  ]
5364 : [ 5.77969e-006 ]
5365 : [ 5.1335e-006  ]
5366 : [ 5.00833e-006 ]
5367 : [ 5.72346e-006 ]
5368 : [ 5.99997e-006 ]
5369 : [ 5.30755e-006 ]
5370 : [ 5.84348e-006 ]
5371 : [ 5.17332e-006 ]
5372 : [ 5.4357e-006  ]
5373 : [ 5.20822e-006 ]
5374 : [ 5.25993e-006 ]
5375 : [ 5.25892e-006 ]
5376 : [ 5.19154e-006 ]
5377 : [ 5.06162e-006 ]
5378 : [ 5.25454e-006 ]
5379 : [ 5.84778e-006 ]
5380 : [ 5.79119e-006 ]
5381 : [ 5.176e-006   ]
5382 : [ 5.19972e-006 ]
5383 : [ 5.00572e-006 ]
5384 : [ 5.2567e-006  ]
5385 : [ 5.91072e-006 ]
5386 : [ 5.05182e-006 ]
5387 : [ 5.54e-006    ]
5388 : [ 5.88922e-006 ]
5389 : [ 4.9256e-006  ]
5390 : [ 5.66129e-006 ]
5391 : [ 5.54533e-006 ]
5392 : [ 5.13657e-006 ]
5393 : [ 5.81273e-006 ]
5394 : [ 5.91662e-006 ]
5395 : [ 5.06912e-006 ]
5396 : [ 5.56219e-006 ]
5397 : [ 5.42992e-006 ]
5398 : [ 5.39732e-006 ]
5399 : [ 5.21128e-006 ]
5400 : [ 5.69075e-006 ]
5401 : [ 5.36208e-006 ]
5402 : [ 5.25262e-006 ]
5403 : [ 5.12309e-006 ]
5404 : [ 5.73929e-006 ]
5405 : [ 5.06815e-006 ]
5406 : [ 5.34208e-006 ]
5407 : [ 5.60057e-006 ]
5408 : [ 5.62332e-006 ]
5409 : [ 5.13673e-006 ]
5410 : [ 5.20074e-006 ]
5411 : [ 5.44182e-006 ]
5412 : [ 5.67344e-006 ]
5413 : [ 5.43761e-006 ]
5414 : [ 5.66213e-006 ]
5415 : [ 5.27399e-006 ]
5416 : [ 5.39826e-006 ]
5417 : [ 4.93465e-006 ]
5418 : [ 5.72697e-006 ]
5419 : [ 5.42539e-006 ]
5420 : [ 5.335e-006   ]
5421 : [ 5.59332e-006 ]
5422 : [ 5.94848e-006 ]
5423 : [ 5.41966e-006 ]
5424 : [ 5.77021e-006 ]
5425 : [ 5.20108e-006 ]
5426 : [ 5.68002e-006 ]
5427 : [ 5.23068e-006 ]
5428 : [ 5.33173e-006 ]
5429 : [ 5.54719e-006 ]
5430 : [ 5.11232e-006 ]
5431 : [ 5.09852e-006 ]
5432 : [ 5.28784e-006 ]
5433 : [ 5.92672e-006 ]
5434 : [ 5.13154e-006 ]
5435 : [ 4.94015e-006 ]
5436 : [ 5.18102e-006 ]
5437 : [ 5.32514e-006 ]
5438 : [ 4.90882e-006 ]
5439 : [ 5.45082e-006 ]
5440 : [ 5.75001e-006 ]
5441 : [ 6.1325e-006  ]
5442 : [ 5.33637e-006 ]
5443 : [ 5.24297e-006 ]
5444 : [ 5.33418e-006 ]
5445 : [ 5.30991e-006 ]
5446 : [ 5.57344e-006 ]
5447 : [ 5.90635e-006 ]
5448 : [ 4.98282e-006 ]
5449 : [ 5.39533e-006 ]
5450 : [ 5.46413e-006 ]
5451 : [ 5.8699e-006  ]
5452 : [ 4.95147e-006 ]
5453 : [ 5.11951e-006 ]
5454 : [ 5.46873e-006 ]
5455 : [ 5.35397e-006 ]
5456 : [ 5.2192e-006  ]
5457 : [ 5.82313e-006 ]
5458 : [ 5.12547e-006 ]
5459 : [ 5.53131e-006 ]
5460 : [ 5.46776e-006 ]
5461 : [ 5.50883e-006 ]
5462 : [ 5.4699e-006  ]
5463 : [ 5.40811e-006 ]
5464 : [ 5.77749e-006 ]
5465 : [ 5.6559e-006  ]
5466 : [ 5.74016e-006 ]
5467 : [ 5.19058e-006 ]
5468 : [ 5.07117e-006 ]
5469 : [ 5.48153e-006 ]
5470 : [ 5.7409e-006  ]
5471 : [ 5.23786e-006 ]
5472 : [ 5.53426e-006 ]
5473 : [ 5.25115e-006 ]
5474 : [ 5.61135e-006 ]
5475 : [ 5.35707e-006 ]
5476 : [ 5.01409e-006 ]
5477 : [ 5.60872e-006 ]
5478 : [ 5.41526e-006 ]
5479 : [ 5.40279e-006 ]
5480 : [ 5.51251e-006 ]
5481 : [ 5.67869e-006 ]
5482 : [ 5.26076e-006 ]
5483 : [ 5.5646e-006  ]
5484 : [ 5.12681e-006 ]
5485 : [ 5.01118e-006 ]
5486 : [ 5.55161e-006 ]
5487 : [ 4.9745e-006  ]
5488 : [ 5.89509e-006 ]
5489 : [ 5.53028e-006 ]
5490 : [ 6.00798e-006 ]
5491 : [ 5.29158e-006 ]
5492 : [ 5.34684e-006 ]
5493 : [ 5.45442e-006 ]
5494 : [ 5.63112e-006 ]
5495 : [ 5.2388e-006  ]
5496 : [ 5.47641e-006 ]
5497 : [ 5.18529e-006 ]
5498 : [ 5.35424e-006 ]
5499 : [ 5.28742e-006 ]
5500 : [ 5.0781e-006  ]
5501 : [ 5.25856e-006 ]
5502 : [ 5.28587e-006 ]
5503 : [ 5.0415e-006  ]
5504 : [ 5.51647e-006 ]
5505 : [ 5.53464e-006 ]
5506 : [ 6.01394e-006 ]
5507 : [ 5.22072e-006 ]
5508 : [ 5.43474e-006 ]
5509 : [ 5.89454e-006 ]
5510 : [ 5.80011e-006 ]
5511 : [ 5.35419e-006 ]
5512 : [ 5.49789e-006 ]
5513 : [ 5.64935e-006 ]
5514 : [ 5.51111e-006 ]
5515 : [ 5.01424e-006 ]
5516 : [ 5.8157e-006  ]
5517 : [ 5.59002e-006 ]
5518 : [ 5.24872e-006 ]
5519 : [ 5.1381e-006  ]
5520 : [ 5.18835e-006 ]
5521 : [ 5.15318e-006 ]
5522 : [ 5.0801e-006  ]
5523 : [ 5.69212e-006 ]
5524 : [ 5.01012e-006 ]
5525 : [ 5.25543e-006 ]
5526 : [ 5.25954e-006 ]
5527 : [ 5.45364e-006 ]
5528 : [ 5.51661e-006 ]
5529 : [ 5.32914e-006 ]
5530 : [ 5.39866e-006 ]
5531 : [ 5.0674e-006  ]
5532 : [ 5.27658e-006 ]
5533 : [ 5.53061e-006 ]
5534 : [ 5.24961e-006 ]
5535 : [ 5.28147e-006 ]
5536 : [ 5.43193e-006 ]
5537 : [ 5.49354e-006 ]
5538 : [ 5.79052e-006 ]
5539 : [ 5.1929e-006  ]
5540 : [ 5.05829e-006 ]
5541 : [ 5.0037e-006  ]
5542 : [ 5.34641e-006 ]
5543 : [ 5.13492e-006 ]
5544 : [ 5.11655e-006 ]
5545 : [ 5.10742e-006 ]
5546 : [ 5.19268e-006 ]
5547 : [ 5.69745e-006 ]
5548 : [ 5.0572e-006  ]
5549 : [ 5.46807e-006 ]
5550 : [ 5.09057e-006 ]
5551 : [ 5.09782e-006 ]
5552 : [ 5.79568e-006 ]
5553 : [ 5.42643e-006 ]
5554 : [ 4.99044e-006 ]
5555 : [ 5.33784e-006 ]
5556 : [ 5.4262e-006  ]
5557 : [ 5.0177e-006  ]
5558 : [ 5.2945e-006  ]
5559 : [ 5.27981e-006 ]
5560 : [ 5.33613e-006 ]
5561 : [ 5.7893e-006  ]
5562 : [ 5.60099e-006 ]
5563 : [ 5.91917e-006 ]
5564 : [ 5.77731e-006 ]
5565 : [ 5.79055e-006 ]
5566 : [ 6.03408e-006 ]
5567 : [ 5.42156e-006 ]
5568 : [ 5.26607e-006 ]
5569 : [ 5.67363e-006 ]
5570 : [ 5.39782e-006 ]
5571 : [ 4.94131e-006 ]
5572 : [ 5.84826e-006 ]
5573 : [ 5.6012e-006  ]
5574 : [ 5.93714e-006 ]
5575 : [ 5.19867e-006 ]
5576 : [ 5.08783e-006 ]
5577 : [ 5.15181e-006 ]
5578 : [ 5.8203e-006  ]
5579 : [ 5.94968e-006 ]
5580 : [ 5.06628e-006 ]
5581 : [ 5.43568e-006 ]
5582 : [ 5.18412e-006 ]
5583 : [ 5.43526e-006 ]
5584 : [ 5.37669e-006 ]
5585 : [ 5.72545e-006 ]
5586 : [ 5.43253e-006 ]
5587 : [ 5.53355e-006 ]
5588 : [ 5.77259e-006 ]
5589 : [ 5.7873e-006  ]
5590 : [ 5.8702e-006  ]
5591 : [ 5.48506e-006 ]
5592 : [ 5.37055e-006 ]
5593 : [ 5.31487e-006 ]
5594 : [ 5.32035e-006 ]
5595 : [ 5.59644e-006 ]
5596 : [ 5.05212e-006 ]
5597 : [ 5.44833e-006 ]
5598 : [ 5.57909e-006 ]
5599 : [ 5.09261e-006 ]
5600 : [ 5.54952e-006 ]
5601 : [ 5.67053e-006 ]
5602 : [ 5.45688e-006 ]
5603 : [ 5.79717e-006 ]
5604 : [ 5.41927e-006 ]
5605 : [ 5.21807e-006 ]
5606 : [ 5.32791e-006 ]
5607 : [ 5.23577e-006 ]
5608 : [ 5.228e-006   ]
5609 : [ 5.64344e-006 ]
5610 : [ 5.38138e-006 ]
5611 : [ 5.39831e-006 ]
5612 : [ 5.59181e-006 ]
5613 : [ 5.16756e-006 ]
5614 : [ 4.97278e-006 ]
5615 : [ 5.82491e-006 ]
5616 : [ 5.05679e-006 ]
5617 : [ 5.4606e-006  ]
5618 : [ 5.51147e-006 ]
5619 : [ 5.19314e-006 ]
5620 : [ 5.87218e-006 ]
5621 : [ 5.2006e-006  ]
5622 : [ 5.51257e-006 ]
5623 : [ 5.16033e-006 ]
5624 : [ 5.24616e-006 ]
5625 : [ 5.29842e-006 ]
5626 : [ 5.856e-006   ]
5627 : [ 5.77992e-006 ]
5628 : [ 5.70853e-006 ]
5629 : [ 5.85877e-006 ]
5630 : [ 5.31908e-006 ]
5631 : [ 5.65241e-006 ]
5632 : [ 5.94398e-006 ]
5633 : [ 5.21392e-006 ]
5634 : [ 5.92387e-006 ]
5635 : [ 5.23253e-006 ]
5636 : [ 5.42668e-006 ]
5637 : [ 5.89335e-006 ]
5638 : [ 5.70005e-006 ]
5639 : [ 5.31131e-006 ]
5640 : [ 5.5084e-006  ]
5641 : [ 5.10957e-006 ]
5642 : [ 5.36355e-006 ]
5643 : [ 5.1917e-006  ]
5644 : [ 5.49969e-006 ]
5645 : [ 5.33401e-006 ]
5646 : [ 5.64351e-006 ]
5647 : [ 5.03016e-006 ]
5648 : [ 5.40002e-006 ]
5649 : [ 5.1589e-006  ]
5650 : [ 5.76294e-006 ]
5651 : [ 4.96005e-006 ]
5652 : [ 5.82085e-006 ]
5653 : [ 5.92111e-006 ]
5654 : [ 5.35831e-006 ]
5655 : [ 5.32511e-006 ]
5656 : [ 5.43736e-006 ]
5657 : [ 5.74976e-006 ]
5658 : [ 5.13018e-006 ]
5659 : [ 5.20186e-006 ]
5660 : [ 5.51509e-006 ]
5661 : [ 5.79623e-006 ]
5662 : [ 5.31478e-006 ]
5663 : [ 5.45363e-006 ]
5664 : [ 5.23102e-006 ]
5665 : [ 6.07552e-006 ]
5666 : [ 4.93875e-006 ]
5667 : [ 5.2538e-006  ]
5668 : [ 5.56304e-006 ]
5669 : [ 5.25679e-006 ]
5670 : [ 5.56222e-006 ]
5671 : [ 5.28436e-006 ]
5672 : [ 5.95916e-006 ]
5673 : [ 5.26906e-006 ]
5674 : [ 5.60021e-006 ]
5675 : [ 5.07246e-006 ]
5676 : [ 5.7928e-006  ]
5677 : [ 5.34077e-006 ]
5678 : [ 5.23601e-006 ]
5679 : [ 5.96112e-006 ]
5680 : [ 5.19411e-006 ]
5681 : [ 5.6261e-006  ]
5682 : [ 5.89497e-006 ]
5683 : [ 5.33209e-006 ]
5684 : [ 5.3999e-006  ]
5685 : [ 5.29777e-006 ]
5686 : [ 5.8174e-006  ]
5687 : [ 5.54173e-006 ]
5688 : [ 5.79622e-006 ]
5689 : [ 5.3405e-006  ]
5690 : [ 5.11767e-006 ]
5691 : [ 5.37197e-006 ]
5692 : [ 5.5364e-006  ]
5693 : [ 5.63045e-006 ]
5694 : [ 5.19842e-006 ]
5695 : [ 5.01356e-006 ]
5696 : [ 5.59467e-006 ]
5697 : [ 5.19229e-006 ]
5698 : [ 5.39195e-006 ]
5699 : [ 5.73924e-006 ]
5700 : [ 5.72927e-006 ]
5701 : [ 5.34391e-006 ]
5702 : [ 5.31946e-006 ]
5703 : [ 5.46768e-006 ]
5704 : [ 5.01701e-006 ]
5705 : [ 5.10134e-006 ]
5706 : [ 5.81606e-006 ]
5707 : [ 5.53827e-006 ]
5708 : [ 5.50067e-006 ]
5709 : [ 5.21448e-006 ]
5710 : [ 5.51367e-006 ]
5711 : [ 5.44738e-006 ]
5712 : [ 5.62029e-006 ]
5713 : [ 5.74965e-006 ]
5714 : [ 5.79121e-006 ]
5715 : [ 5.33695e-006 ]
5716 : [ 5.80329e-006 ]
5717 : [ 5.25051e-006 ]
5718 : [ 5.5646e-006  ]
5719 : [ 5.78571e-006 ]
5720 : [ 5.40175e-006 ]
5721 : [ 5.74349e-006 ]
5722 : [ 5.77192e-006 ]
5723 : [ 5.64149e-006 ]
5724 : [ 5.4292e-006  ]
5725 : [ 5.0862e-006  ]
5726 : [ 5.36271e-006 ]
5727 : [ 5.39781e-006 ]
5728 : [ 5.7011e-006  ]
5729 : [ 5.87711e-006 ]
5730 : [ 5.28838e-006 ]
5731 : [ 5.08295e-006 ]
5732 : [ 5.75258e-006 ]
5733 : [ 5.93694e-006 ]
5734 : [ 5.73135e-006 ]
5735 : [ 4.96263e-006 ]
5736 : [ 5.14321e-006 ]
5737 : [ 5.21263e-006 ]
5738 : [ 5.21429e-006 ]
5739 : [ 5.68569e-006 ]
5740 : [ 5.19083e-006 ]
5741 : [ 5.72613e-006 ]
5742 : [ 5.41401e-006 ]
5743 : [ 5.12659e-006 ]
5744 : [ 5.74081e-006 ]
5745 : [ 5.54061e-006 ]
5746 : [ 5.42358e-006 ]
5747 : [ 5.76292e-006 ]
5748 : [ 5.72673e-006 ]
5749 : [ 5.84291e-006 ]
5750 : [ 5.27977e-006 ]
5751 : [ 5.75781e-006 ]
5752 : [ 5.52883e-006 ]
5753 : [ 5.31683e-006 ]
5754 : [ 5.6389e-006  ]
5755 : [ 5.69065e-006 ]
5756 : [ 5.14632e-006 ]
5757 : [ 5.755e-006   ]
5758 : [ 5.59319e-006 ]
5759 : [ 4.90097e-006 ]
5760 : [ 5.59893e-006 ]
5761 : [ 5.23356e-006 ]
5762 : [ 6.08103e-006 ]
5763 : [ 5.44005e-006 ]
5764 : [ 5.34791e-006 ]
5765 : [ 5.41918e-006 ]
5766 : [ 5.69178e-006 ]
5767 : [ 5.38837e-006 ]
5768 : [ 5.9922e-006  ]
5769 : [ 5.14416e-006 ]
5770 : [ 5.1835e-006  ]
5771 : [ 5.77134e-006 ]
5772 : [ 5.75896e-006 ]
5773 : [ 5.46203e-006 ]
5774 : [ 5.26225e-006 ]
5775 : [ 5.46623e-006 ]
5776 : [ 5.23464e-006 ]
5777 : [ 5.12996e-006 ]
5778 : [ 5.17381e-006 ]
5779 : [ 5.33314e-006 ]
5780 : [ 5.53153e-006 ]
5781 : [ 5.5517e-006  ]
5782 : [ 5.57414e-006 ]
5783 : [ 5.89303e-006 ]
5784 : [ 5.14668e-006 ]
5785 : [ 5.4806e-006  ]
5786 : [ 6.05547e-006 ]
5787 : [ 5.91707e-006 ]
5788 : [ 5.65244e-006 ]
5789 : [ 5.53821e-006 ]
5790 : [ 5.20904e-006 ]
5791 : [ 5.25696e-006 ]
5792 : [ 5.42426e-006 ]
5793 : [ 5.38066e-006 ]
5794 : [ 5.19443e-006 ]
5795 : [ 5.6673e-006  ]
5796 : [ 5.3142e-006  ]
5797 : [ 5.65875e-006 ]
5798 : [ 6.07734e-006 ]
5799 : [ 5.611e-006   ]
5800 : [ 5.49527e-006 ]
5801 : [ 5.0691e-006  ]
5802 : [ 5.1602e-006  ]
5803 : [ 4.99619e-006 ]
5804 : [ 5.37438e-006 ]
5805 : [ 5.5668e-006  ]
5806 : [ 6.02115e-006 ]
5807 : [ 5.35324e-006 ]
5808 : [ 5.44435e-006 ]
5809 : [ 5.08438e-006 ]
5810 : [ 5.18505e-006 ]
5811 : [ 5.327e-006   ]
5812 : [ 5.1699e-006  ]
5813 : [ 5.22455e-006 ]
5814 : [ 5.41136e-006 ]
5815 : [ 5.36844e-006 ]
5816 : [ 5.16934e-006 ]
5817 : [ 5.60776e-006 ]
5818 : [ 5.40849e-006 ]
5819 : [ 5.09739e-006 ]
5820 : [ 4.96145e-006 ]
5821 : [ 5.11717e-006 ]
5822 : [ 5.29092e-006 ]
5823 : [ 5.74635e-006 ]
5824 : [ 5.14836e-006 ]
5825 : [ 5.69038e-006 ]
5826 : [ 5.24529e-006 ]
5827 : [ 5.30922e-006 ]
5828 : [ 5.95059e-006 ]
5829 : [ 6.05009e-006 ]
5830 : [ 5.06732e-006 ]
5831 : [ 6.05193e-006 ]
5832 : [ 5.75203e-006 ]
5833 : [ 5.62718e-006 ]
5834 : [ 5.15669e-006 ]
5835 : [ 4.94449e-006 ]
5836 : [ 5.50486e-006 ]
5837 : [ 5.489e-006   ]
5838 : [ 5.09476e-006 ]
5839 : [ 5.84376e-006 ]
5840 : [ 5.2837e-006  ]
5841 : [ 5.60006e-006 ]
5842 : [ 5.2561e-006  ]
5843 : [ 5.90049e-006 ]
5844 : [ 6.08071e-006 ]
5845 : [ 5.50353e-006 ]
5846 : [ 5.14163e-006 ]
5847 : [ 5.39714e-006 ]
5848 : [ 5.64776e-006 ]
5849 : [ 5.80035e-006 ]
5850 : [ 5.45025e-006 ]
5851 : [ 5.90462e-006 ]
5852 : [ 5.46963e-006 ]
5853 : [ 5.88007e-006 ]
5854 : [ 5.55573e-006 ]
5855 : [ 5.34782e-006 ]
5856 : [ 5.28581e-006 ]
5857 : [ 5.26888e-006 ]
5858 : [ 5.55266e-006 ]
5859 : [ 5.45813e-006 ]
5860 : [ 5.30583e-006 ]
5861 : [ 5.18516e-006 ]
5862 : [ 5.92845e-006 ]
5863 : [ 5.6356e-006  ]
5864 : [ 5.31269e-006 ]
5865 : [ 5.51252e-006 ]
5866 : [ 5.23429e-006 ]
5867 : [ 5.92326e-006 ]
5868 : [ 5.21777e-006 ]
5869 : [ 5.83383e-006 ]
5870 : [ 5.06167e-006 ]
5871 : [ 5.11142e-006 ]
5872 : [ 5.84715e-006 ]
5873 : [ 5.2292e-006  ]
5874 : [ 5.4268e-006  ]
5875 : [ 5.43803e-006 ]
5876 : [ 5.68793e-006 ]
5877 : [ 5.3531e-006  ]
5878 : [ 6.01985e-006 ]
5879 : [ 5.51557e-006 ]
5880 : [ 5.65349e-006 ]
5881 : [ 4.98541e-006 ]
5882 : [ 5.56696e-006 ]
5883 : [ 5.60861e-006 ]
5884 : [ 4.98286e-006 ]
5885 : [ 5.23333e-006 ]
5886 : [ 5.34809e-006 ]
5887 : [ 5.06339e-006 ]
5888 : [ 5.55203e-006 ]
5889 : [ 5.03e-006    ]
5890 : [ 5.60107e-006 ]
5891 : [ 5.62982e-006 ]
5892 : [ 5.1854e-006  ]
5893 : [ 5.26953e-006 ]
5894 : [ 5.29042e-006 ]
5895 : [ 5.72565e-006 ]
5896 : [ 5.50805e-006 ]
5897 : [ 5.53994e-006 ]
5898 : [ 5.65862e-006 ]
5899 : [ 5.33825e-006 ]
5900 : [ 5.97531e-006 ]
5901 : [ 5.06349e-006 ]
5902 : [ 5.2949e-006  ]
5903 : [ 5.07758e-006 ]
5904 : [ 5.41343e-006 ]
5905 : [ 5.21742e-006 ]
5906 : [ 5.40131e-006 ]
5907 : [ 5.18774e-006 ]
5908 : [ 5.34606e-006 ]
5909 : [ 5.21481e-006 ]
5910 : [ 5.24425e-006 ]
5911 : [ 5.30752e-006 ]
5912 : [ 5.33848e-006 ]
5913 : [ 5.90366e-006 ]
5914 : [ 5.72908e-006 ]
5915 : [ 5.2244e-006  ]
5916 : [ 5.34803e-006 ]
5917 : [ 5.1789e-006  ]
5918 : [ 5.77665e-006 ]
5919 : [ 5.18244e-006 ]
5920 : [ 5.68462e-006 ]
5921 : [ 5.55847e-006 ]
5922 : [ 5.12496e-006 ]
5923 : [ 5.00413e-006 ]
5924 : [ 5.65296e-006 ]
5925 : [ 5.63419e-006 ]
5926 : [ 5.1979e-006  ]
5927 : [ 5.44073e-006 ]
5928 : [ 5.24242e-006 ]
5929 : [ 5.14699e-006 ]
5930 : [ 5.49082e-006 ]
5931 : [ 5.92424e-006 ]
5932 : [ 5.45807e-006 ]
5933 : [ 5.14209e-006 ]
5934 : [ 5.91382e-006 ]
5935 : [ 5.39053e-006 ]
5936 : [ 5.84319e-006 ]
5937 : [ 5.69104e-006 ]
5938 : [ 5.73947e-006 ]
5939 : [ 5.18112e-006 ]
5940 : [ 5.6577e-006  ]
5941 : [ 5.57301e-006 ]
5942 : [ 5.25055e-006 ]
5943 : [ 5.74823e-006 ]
5944 : [ 5.71942e-006 ]
5945 : [ 5.63505e-006 ]
5946 : [ 5.56333e-006 ]
5947 : [ 5.37797e-006 ]
5948 : [ 5.9926e-006  ]
5949 : [ 5.19916e-006 ]
5950 : [ 5.12492e-006 ]
5951 : [ 5.41928e-006 ]
5952 : [ 5.90946e-006 ]
5953 : [ 5.76195e-006 ]
5954 : [ 5.84836e-006 ]
5955 : [ 5.58637e-006 ]
5956 : [ 5.34379e-006 ]
5957 : [ 5.17901e-006 ]
5958 : [ 5.98181e-006 ]
5959 : [ 5.27591e-006 ]
5960 : [ 5.57028e-006 ]
5961 : [ 5.66772e-006 ]
5962 : [ 5.44829e-006 ]
5963 : [ 5.73561e-006 ]
5964 : [ 5.27736e-006 ]
5965 : [ 5.19452e-006 ]
5966 : [ 5.26623e-006 ]
5967 : [ 5.09753e-006 ]
5968 : [ 5.97739e-006 ]
5969 : [ 5.01246e-006 ]
5970 : [ 5.34867e-006 ]
5971 : [ 5.39944e-006 ]
5972 : [ 5.55109e-006 ]
5973 : [ 5.2483e-006  ]
5974 : [ 5.7889e-006  ]
5975 : [ 5.20203e-006 ]
5976 : [ 5.1336e-006  ]
5977 : [ 5.08103e-006 ]
5978 : [ 5.69715e-006 ]
5979 : [ 5.81043e-006 ]
5980 : [ 6.11974e-006 ]
5981 : [ 5.26394e-006 ]
5982 : [ 5.04962e-006 ]
5983 : [ 5.85544e-006 ]
5984 : [ 5.39043e-006 ]
5985 : [ 5.25294e-006 ]
5986 : [ 5.51684e-006 ]
5987 : [ 6.00222e-006 ]
5988 : [ 5.06019e-006 ]
5989 : [ 5.65493e-006 ]
5990 : [ 5.66119e-006 ]
5991 : [ 5.37531e-006 ]
5992 : [ 5.04921e-006 ]
5993 : [ 5.14654e-006 ]
5994 : [ 6.05109e-006 ]
5995 : [ 5.31625e-006 ]
5996 : [ 5.83051e-006 ]
5997 : [ 5.4305e-006  ]
5998 : [ 5.05679e-006 ]
5999 : [ 5.35328e-006 ]
6000 : [ 5.98129e-006 ]
6001 : [ 5.18452e-006 ]
6002 : [ 5.42109e-006 ]
6003 : [ 5.71275e-006 ]
6004 : [ 5.74666e-006 ]
6005 : [ 5.30071e-006 ]
6006 : [ 4.8436e-006  ]
6007 : [ 5.57144e-006 ]
6008 : [ 5.59026e-006 ]
6009 : [ 4.91076e-006 ]
6010 : [ 5.04531e-006 ]
6011 : [ 5.22678e-006 ]
6012 : [ 5.66511e-006 ]
6013 : [ 5.17862e-006 ]
6014 : [ 5.60654e-006 ]
6015 : [ 5.93494e-006 ]
6016 : [ 5.49601e-006 ]
6017 : [ 5.89364e-006 ]
6018 : [ 5.74403e-006 ]
6019 : [ 5.78121e-006 ]
6020 : [ 5.12217e-006 ]
6021 : [ 5.27844e-006 ]
6022 : [ 5.23268e-006 ]
6023 : [ 5.83834e-006 ]
6024 : [ 5.45422e-006 ]
6025 : [ 5.5201e-006  ]
6026 : [ 5.51527e-006 ]
6027 : [ 5.23841e-006 ]
6028 : [ 5.86336e-006 ]
6029 : [ 5.42829e-006 ]
6030 : [ 5.444e-006   ]
6031 : [ 5.2666e-006  ]
6032 : [ 5.60092e-006 ]
6033 : [ 5.58808e-006 ]
6034 : [ 5.06946e-006 ]
6035 : [ 5.14902e-006 ]
6036 : [ 5.15292e-006 ]
6037 : [ 6.00083e-006 ]
6038 : [ 5.55387e-006 ]
6039 : [ 5.5191e-006  ]
6040 : [ 5.55043e-006 ]
6041 : [ 5.35819e-006 ]
6042 : [ 5.07502e-006 ]
6043 : [ 5.36045e-006 ]
6044 : [ 6.03726e-006 ]
6045 : [ 5.48348e-006 ]
6046 : [ 5.03958e-006 ]
6047 : [ 5.08341e-006 ]
6048 : [ 5.37416e-006 ]
6049 : [ 5.31094e-006 ]
6050 : [ 5.60475e-006 ]
6051 : [ 5.71176e-006 ]
6052 : [ 5.54417e-006 ]
6053 : [ 5.81682e-006 ]
6054 : [ 5.36257e-006 ]
6055 : [ 5.44702e-006 ]
6056 : [ 5.45057e-006 ]
6057 : [ 5.96102e-006 ]
6058 : [ 5.39257e-006 ]
6059 : [ 5.82471e-006 ]
6060 : [ 5.03224e-006 ]
6061 : [ 5.67643e-006 ]
6062 : [ 5.65628e-006 ]
6063 : [ 5.75083e-006 ]
6064 : [ 5.14258e-006 ]
6065 : [ 5.23174e-006 ]
6066 : [ 5.33504e-006 ]
6067 : [ 4.99905e-006 ]
6068 : [ 5.94001e-006 ]
6069 : [ 5.0467e-006  ]
6070 : [ 5.22065e-006 ]
6071 : [ 5.63873e-006 ]
6072 : [ 5.69004e-006 ]
6073 : [ 5.26232e-006 ]
6074 : [ 5.21565e-006 ]
6075 : [ 5.00256e-006 ]
6076 : [ 5.27823e-006 ]
6077 : [ 4.97508e-006 ]
6078 : [ 6.01681e-006 ]
6079 : [ 5.10814e-006 ]
6080 : [ 5.60038e-006 ]
6081 : [ 5.1058e-006  ]
6082 : [ 5.29315e-006 ]
6083 : [ 5.38626e-006 ]
6084 : [ 5.67404e-006 ]
6085 : [ 5.13231e-006 ]
6086 : [ 5.29269e-006 ]
6087 : [ 5.27295e-006 ]
6088 : [ 5.29341e-006 ]
6089 : [ 5.34424e-006 ]
6090 : [ 5.92938e-006 ]
6091 : [ 5.09472e-006 ]
6092 : [ 5.2503e-006  ]
6093 : [ 5.30723e-006 ]
6094 : [ 5.03938e-006 ]
6095 : [ 5.43221e-006 ]
6096 : [ 5.60989e-006 ]
6097 : [ 5.54727e-006 ]
6098 : [ 5.07259e-006 ]
6099 : [ 4.99308e-006 ]
6100 : [ 5.51664e-006 ]
6101 : [ 5.71127e-006 ]
6102 : [ 5.68128e-006 ]
6103 : [ 5.67105e-006 ]
6104 : [ 5.24312e-006 ]
6105 : [ 5.7047e-006  ]
6106 : [ 5.94849e-006 ]
6107 : [ 5.36233e-006 ]
6108 : [ 5.56258e-006 ]
6109 : [ 5.15087e-006 ]
6110 : [ 5.5479e-006  ]
6111 : [ 5.21719e-006 ]
6112 : [ 5.08105e-006 ]
6113 : [ 5.11095e-006 ]
6114 : [ 5.16501e-006 ]
6115 : [ 5.03614e-006 ]
6116 : [ 5.39875e-006 ]
6117 : [ 5.99629e-006 ]
6118 : [ 5.82916e-006 ]
6119 : [ 5.4058e-006  ]
6120 : [ 5.25537e-006 ]
6121 : [ 5.07222e-006 ]
6122 : [ 5.67911e-006 ]
6123 : [ 5.30849e-006 ]
6124 : [ 5.7347e-006  ]
6125 : [ 5.56793e-006 ]
6126 : [ 5.33671e-006 ]
6127 : [ 5.58293e-006 ]
6128 : [ 6.00007e-006 ]
6129 : [ 5.92064e-006 ]
6130 : [ 5.69409e-006 ]
6131 : [ 5.2809e-006  ]
6132 : [ 5.095e-006   ]
6133 : [ 5.88243e-006 ]
6134 : [ 5.14732e-006 ]
6135 : [ 5.31827e-006 ]
6136 : [ 5.0767e-006  ]
6137 : [ 5.21075e-006 ]
6138 : [ 5.89018e-006 ]
6139 : [ 5.40539e-006 ]
6140 : [ 5.33516e-006 ]
6141 : [ 5.35418e-006 ]
6142 : [ 5.21754e-006 ]
6143 : [ 5.13915e-006 ]
6144 : [ 5.37663e-006 ]
6145 : [ 5.15565e-006 ]
6146 : [ 5.75584e-006 ]
6147 : [ 5.42568e-006 ]
6148 : [ 5.23323e-006 ]
6149 : [ 5.32731e-006 ]
6150 : [ 4.99189e-006 ]
6151 : [ 5.29265e-006 ]
6152 : [ 5.80983e-006 ]
6153 : [ 5.20332e-006 ]
6154 : [ 5.60623e-006 ]
6155 : [ 5.26219e-006 ]
6156 : [ 5.43323e-006 ]
6157 : [ 5.24916e-006 ]
6158 : [ 5.72596e-006 ]
6159 : [ 5.65807e-006 ]
6160 : [ 5.27855e-006 ]
6161 : [ 5.74908e-006 ]
6162 : [ 5.39396e-006 ]
6163 : [ 5.74385e-006 ]
6164 : [ 5.46724e-006 ]
6165 : [ 5.76129e-006 ]
6166 : [ 5.4218e-006  ]
6167 : [ 5.14142e-006 ]
6168 : [ 5.40133e-006 ]
6169 : [ 5.21003e-006 ]
6170 : [ 5.72364e-006 ]
6171 : [ 5.63235e-006 ]
6172 : [ 4.97315e-006 ]
6173 : [ 5.22355e-006 ]
6174 : [ 5.88415e-006 ]
6175 : [ 5.11378e-006 ]
6176 : [ 5.13005e-006 ]
6177 : [ 5.0152e-006  ]
6178 : [ 5.29047e-006 ]
6179 : [ 5.64686e-006 ]
6180 : [ 5.1927e-006  ]
6181 : [ 5.73414e-006 ]
6182 : [ 5.48321e-006 ]
6183 : [ 5.11819e-006 ]
6184 : [ 5.27473e-006 ]
6185 : [ 5.74777e-006 ]
6186 : [ 5.31339e-006 ]
6187 : [ 5.10279e-006 ]
6188 : [ 5.16355e-006 ]
6189 : [ 5.85886e-006 ]
6190 : [ 5.46042e-006 ]
6191 : [ 5.47158e-006 ]
6192 : [ 5.18186e-006 ]
6193 : [ 5.90125e-006 ]
6194 : [ 5.24315e-006 ]
6195 : [ 5.36758e-006 ]
6196 : [ 5.34895e-006 ]
6197 : [ 5.56536e-006 ]
6198 : [ 5.55648e-006 ]
6199 : [ 5.30535e-006 ]
6200 : [ 5.08108e-006 ]
6201 : [ 5.87204e-006 ]
6202 : [ 5.587e-006   ]
6203 : [ 5.65279e-006 ]
6204 : [ 5.66997e-006 ]
6205 : [ 5.62686e-006 ]
6206 : [ 5.31904e-006 ]
6207 : [ 5.17424e-006 ]
6208 : [ 5.49061e-006 ]
6209 : [ 5.84027e-006 ]
6210 : [ 5.22941e-006 ]
6211 : [ 5.29268e-006 ]
6212 : [ 5.07482e-006 ]
6213 : [ 5.68336e-006 ]
6214 : [ 5.2476e-006  ]
6215 : [ 5.23957e-006 ]
6216 : [ 5.24771e-006 ]
6217 : [ 5.34692e-006 ]
6218 : [ 5.68671e-006 ]
6219 : [ 5.33952e-006 ]
6220 : [ 5.75554e-006 ]
6221 : [ 5.22299e-006 ]
6222 : [ 5.31167e-006 ]
6223 : [ 5.55169e-006 ]
6224 : [ 5.43925e-006 ]
6225 : [ 5.2865e-006  ]
6226 : [ 5.35519e-006 ]
6227 : [ 5.81206e-006 ]
6228 : [ 5.1796e-006  ]
6229 : [ 5.69943e-006 ]
6230 : [ 5.1811e-006  ]
6231 : [ 5.65156e-006 ]
6232 : [ 5.18272e-006 ]
6233 : [ 5.6366e-006  ]
6234 : [ 5.30629e-006 ]
6235 : [ 5.31834e-006 ]
6236 : [ 5.19836e-006 ]
6237 : [ 5.67382e-006 ]
6238 : [ 5.44838e-006 ]
6239 : [ 5.2978e-006  ]
6240 : [ 5.62248e-006 ]
6241 : [ 5.25909e-006 ]
6242 : [ 5.5152e-006  ]
6243 : [ 5.20222e-006 ]
6244 : [ 5.34487e-006 ]
6245 : [ 5.52812e-006 ]
6246 : [ 5.78159e-006 ]
6247 : [ 5.20855e-006 ]
6248 : [ 5.55361e-006 ]
6249 : [ 5.35973e-006 ]
6250 : [ 5.19833e-006 ]
6251 : [ 5.93516e-006 ]
6252 : [ 5.85095e-006 ]
6253 : [ 5.26827e-006 ]
6254 : [ 6.01554e-006 ]
6255 : [ 5.9452e-006  ]
6256 : [ 5.1316e-006  ]
6257 : [ 6.07455e-006 ]
6258 : [ 5.29081e-006 ]
6259 : [ 5.61323e-006 ]
6260 : [ 5.39933e-006 ]
6261 : [ 5.04062e-006 ]
6262 : [ 5.80041e-006 ]
6263 : [ 5.0675e-006  ]
6264 : [ 5.10527e-006 ]
6265 : [ 5.34909e-006 ]
6266 : [ 5.24667e-006 ]
6267 : [ 5.30487e-006 ]
6268 : [ 5.40168e-006 ]
6269 : [ 5.77402e-006 ]
6270 : [ 5.90109e-006 ]
6271 : [ 5.26047e-006 ]
6272 : [ 5.71321e-006 ]
6273 : [ 5.45592e-006 ]
6274 : [ 5.13286e-006 ]
6275 : [ 5.60554e-006 ]
6276 : [ 5.01926e-006 ]
6277 : [ 5.71346e-006 ]
6278 : [ 5.21566e-006 ]
6279 : [ 5.35183e-006 ]
6280 : [ 5.21402e-006 ]
6281 : [ 5.72329e-006 ]
6282 : [ 5.71143e-006 ]
6283 : [ 5.33857e-006 ]
6284 : [ 5.63606e-006 ]
6285 : [ 5.74278e-006 ]
6286 : [ 5.7153e-006  ]
6287 : [ 5.76992e-006 ]
6288 : [ 5.95972e-006 ]
6289 : [ 5.52459e-006 ]
6290 : [ 5.95718e-006 ]
6291 : [ 5.41257e-006 ]
6292 : [ 5.19735e-006 ]
6293 : [ 5.56291e-006 ]
6294 : [ 5.61346e-006 ]
6295 : [ 5.33476e-006 ]
6296 : [ 5.62223e-006 ]
6297 : [ 5.65824e-006 ]
6298 : [ 5.21633e-006 ]
6299 : [ 5.21084e-006 ]
6300 : [ 5.22766e-006 ]
6301 : [ 6.01072e-006 ]
6302 : [ 6.07667e-006 ]
6303 : [ 5.51228e-006 ]
6304 : [ 5.80833e-006 ]
6305 : [ 5.04699e-006 ]
6306 : [ 5.04217e-006 ]
6307 : [ 5.83909e-006 ]
6308 : [ 5.29626e-006 ]
6309 : [ 5.1532e-006  ]
6310 : [ 5.06016e-006 ]
6311 : [ 5.51477e-006 ]
6312 : [ 5.63147e-006 ]
6313 : [ 5.43063e-006 ]
6314 : [ 5.68334e-006 ]
6315 : [ 5.18973e-006 ]
6316 : [ 5.27399e-006 ]
6317 : [ 5.73094e-006 ]
6318 : [ 5.16487e-006 ]
6319 : [ 5.47945e-006 ]
6320 : [ 5.63296e-006 ]
6321 : [ 5.83375e-006 ]
6322 : [ 5.3098e-006  ]
6323 : [ 5.11233e-006 ]
6324 : [ 5.50339e-006 ]
6325 : [ 5.61857e-006 ]
6326 : [ 5.35643e-006 ]
6327 : [ 5.13971e-006 ]
6328 : [ 5.49342e-006 ]
6329 : [ 5.68093e-006 ]
6330 : [ 5.75762e-006 ]
6331 : [ 5.32829e-006 ]
6332 : [ 5.70143e-006 ]
6333 : [ 5.41422e-006 ]
6334 : [ 5.62915e-006 ]
6335 : [ 5.01777e-006 ]
6336 : [ 5.02314e-006 ]
6337 : [ 5.0518e-006  ]
6338 : [ 5.38997e-006 ]
6339 : [ 5.62059e-006 ]
6340 : [ 5.85258e-006 ]
6341 : [ 5.03677e-006 ]
6342 : [ 5.80331e-006 ]
6343 : [ 5.26199e-006 ]
6344 : [ 5.41673e-006 ]
6345 : [ 5.83121e-006 ]
6346 : [ 5.54008e-006 ]
6347 : [ 5.95614e-006 ]
6348 : [ 5.33576e-006 ]
6349 : [ 5.81197e-006 ]
6350 : [ 5.19827e-006 ]
6351 : [ 5.66869e-006 ]
6352 : [ 5.20483e-006 ]
6353 : [ 5.13715e-006 ]
6354 : [ 5.03597e-006 ]
6355 : [ 5.66405e-006 ]
6356 : [ 5.67287e-006 ]
6357 : [ 5.2926e-006  ]
6358 : [ 5.71181e-006 ]
6359 : [ 5.58771e-006 ]
6360 : [ 5.77274e-006 ]
6361 : [ 5.2807e-006  ]
6362 : [ 5.57544e-006 ]
6363 : [ 5.64044e-006 ]
6364 : [ 4.80949e-006 ]
6365 : [ 5.38625e-006 ]
6366 : [ 5.21618e-006 ]
6367 : [ 5.05948e-006 ]
6368 : [ 4.99582e-006 ]
6369 : [ 5.36231e-006 ]
6370 : [ 5.43869e-006 ]
6371 : [ 5.42989e-006 ]
6372 : [ 5.84769e-006 ]
6373 : [ 5.71746e-006 ]
6374 : [ 5.04164e-006 ]
6375 : [ 5.21183e-006 ]
6376 : [ 5.56827e-006 ]
6377 : [ 5.86987e-006 ]
6378 : [ 5.03822e-006 ]
6379 : [ 5.58007e-006 ]
6380 : [ 5.69328e-006 ]
6381 : [ 5.93104e-006 ]
6382 : [ 5.33993e-006 ]
6383 : [ 5.26604e-006 ]
6384 : [ 5.83245e-006 ]
6385 : [ 5.55725e-006 ]
6386 : [ 5.74223e-006 ]
6387 : [ 5.10914e-006 ]
6388 : [ 5.4423e-006  ]
6389 : [ 5.23059e-006 ]
6390 : [ 5.80799e-006 ]
6391 : [ 5.71639e-006 ]
6392 : [ 5.85381e-006 ]
6393 : [ 5.7839e-006  ]
6394 : [ 5.32879e-006 ]
6395 : [ 5.14952e-006 ]
6396 : [ 5.1993e-006  ]
6397 : [ 5.31728e-006 ]
6398 : [ 5.07109e-006 ]
6399 : [ 5.36394e-006 ]
6400 : [ 5.18193e-006 ]
6401 : [ 5.24773e-006 ]
6402 : [ 5.81442e-006 ]
6403 : [ 5.33342e-006 ]
6404 : [ 5.45728e-006 ]
6405 : [ 5.53948e-006 ]
6406 : [ 5.58146e-006 ]
6407 : [ 5.4269e-006  ]
6408 : [ 5.4867e-006  ]
6409 : [ 5.04633e-006 ]
6410 : [ 6.09507e-006 ]
6411 : [ 5.29701e-006 ]
6412 : [ 5.45294e-006 ]
6413 : [ 5.52542e-006 ]
6414 : [ 5.25279e-006 ]
6415 : [ 5.34706e-006 ]
6416 : [ 5.31906e-006 ]
6417 : [ 5.42461e-006 ]
6418 : [ 5.08498e-006 ]
6419 : [ 5.87355e-006 ]
6420 : [ 5.29878e-006 ]
6421 : [ 5.64826e-006 ]
6422 : [ 5.66733e-006 ]
6423 : [ 5.17209e-006 ]
6424 : [ 5.64787e-006 ]
6425 : [ 4.82206e-006 ]
6426 : [ 5.69793e-006 ]
6427 : [ 5.13674e-006 ]
6428 : [ 4.98689e-006 ]
6429 : [ 5.72313e-006 ]
6430 : [ 5.14114e-006 ]
6431 : [ 5.52654e-006 ]
6432 : [ 5.48584e-006 ]
6433 : [ 5.86986e-006 ]
6434 : [ 5.43576e-006 ]
6435 : [ 5.59922e-006 ]
6436 : [ 5.7802e-006  ]
6437 : [ 5.76966e-006 ]
6438 : [ 5.38852e-006 ]
6439 : [ 5.58032e-006 ]
6440 : [ 5.85932e-006 ]
6441 : [ 5.94967e-006 ]
6442 : [ 4.9746e-006  ]
6443 : [ 5.12391e-006 ]
6444 : [ 5.28644e-006 ]
6445 : [ 5.18807e-006 ]
6446 : [ 5.82551e-006 ]
6447 : [ 5.77552e-006 ]
6448 : [ 5.24696e-006 ]
6449 : [ 5.86449e-006 ]
6450 : [ 4.99389e-006 ]
6451 : [ 5.21263e-006 ]
6452 : [ 5.91717e-006 ]
6453 : [ 5.03797e-006 ]
6454 : [ 5.35645e-006 ]
6455 : [ 5.54897e-006 ]
6456 : [ 5.23799e-006 ]
6457 : [ 5.08842e-006 ]
6458 : [ 5.87439e-006 ]
6459 : [ 5.93904e-006 ]
6460 : [ 5.40591e-006 ]
6461 : [ 5.18087e-006 ]
6462 : [ 5.27503e-006 ]
6463 : [ 5.62255e-006 ]
6464 : [ 5.42842e-006 ]
6465 : [ 5.07825e-006 ]
6466 : [ 5.59289e-006 ]
6467 : [ 5.00223e-006 ]
6468 : [ 5.29348e-006 ]
6469 : [ 5.27128e-006 ]
6470 : [ 5.17255e-006 ]
6471 : [ 5.93884e-006 ]
6472 : [ 5.36767e-006 ]
6473 : [ 5.35861e-006 ]
6474 : [ 5.37953e-006 ]
6475 : [ 5.39241e-006 ]
6476 : [ 5.66122e-006 ]
6477 : [ 5.86169e-006 ]
6478 : [ 5.23321e-006 ]
6479 : [ 5.67157e-006 ]
6480 : [ 5.80982e-006 ]
6481 : [ 5.77976e-006 ]
6482 : [ 5.13318e-006 ]
6483 : [ 5.43101e-006 ]
6484 : [ 5.16188e-006 ]
6485 : [ 5.62975e-006 ]
6486 : [ 5.99994e-006 ]
6487 : [ 5.37527e-006 ]
6488 : [ 5.75309e-006 ]
6489 : [ 5.32939e-006 ]
6490 : [ 5.51076e-006 ]
6491 : [ 5.38624e-006 ]
6492 : [ 5.28118e-006 ]
6493 : [ 5.17928e-006 ]
6494 : [ 5.21311e-006 ]
6495 : [ 5.64895e-006 ]
6496 : [ 5.26937e-006 ]
6497 : [ 5.28449e-006 ]
6498 : [ 5.24998e-006 ]
6499 : [ 5.45881e-006 ]
6500 : [ 5.21797e-006 ]
6501 : [ 5.60702e-006 ]
6502 : [ 5.37235e-006 ]
6503 : [ 5.32568e-006 ]
6504 : [ 5.69614e-006 ]
6505 : [ 5.34529e-006 ]
6506 : [ 5.38955e-006 ]
6507 : [ 5.2814e-006  ]
6508 : [ 5.41349e-006 ]
6509 : [ 5.23657e-006 ]
6510 : [ 5.2878e-006  ]
6511 : [ 5.20912e-006 ]
6512 : [ 5.78721e-006 ]
6513 : [ 5.46738e-006 ]
6514 : [ 5.67824e-006 ]
6515 : [ 5.78436e-006 ]
6516 : [ 6.04089e-006 ]
6517 : [ 5.15979e-006 ]
6518 : [ 5.65667e-006 ]
6519 : [ 5.66155e-006 ]
6520 : [ 5.37159e-006 ]
6521 : [ 5.36572e-006 ]
6522 : [ 5.59244e-006 ]
6523 : [ 5.39314e-006 ]
6524 : [ 5.19912e-006 ]
6525 : [ 5.46532e-006 ]
6526 : [ 4.99381e-006 ]
6527 : [ 5.96777e-006 ]
6528 : [ 5.11372e-006 ]
6529 : [ 5.83982e-006 ]
6530 : [ 5.01649e-006 ]
6531 : [ 5.3383e-006  ]
6532 : [ 5.12827e-006 ]
6533 : [ 5.45082e-006 ]
6534 : [ 5.72296e-006 ]
6535 : [ 5.29989e-006 ]
6536 : [ 5.64265e-006 ]
6537 : [ 5.33747e-006 ]
6538 : [ 5.42547e-006 ]
6539 : [ 5.44259e-006 ]
6540 : [ 5.57863e-006 ]
6541 : [ 5.22397e-006 ]
6542 : [ 5.26047e-006 ]
6543 : [ 5.57418e-006 ]
6544 : [ 5.79965e-006 ]
6545 : [ 5.05007e-006 ]
6546 : [ 5.81075e-006 ]
6547 : [ 5.23794e-006 ]
6548 : [ 5.24346e-006 ]
6549 : [ 5.1748e-006  ]
6550 : [ 5.53224e-006 ]
6551 : [ 5.19389e-006 ]
6552 : [ 5.18907e-006 ]
6553 : [ 5.92083e-006 ]
6554 : [ 5.56956e-006 ]
6555 : [ 5.75552e-006 ]
6556 : [ 5.07269e-006 ]
6557 : [ 5.41277e-006 ]
6558 : [ 5.324e-006   ]
6559 : [ 5.27718e-006 ]
6560 : [ 5.8475e-006  ]
6561 : [ 5.82723e-006 ]
6562 : [ 5.47484e-006 ]
6563 : [ 5.47043e-006 ]
6564 : [ 5.68216e-006 ]
6565 : [ 5.76836e-006 ]
6566 : [ 5.20422e-006 ]
6567 : [ 5.46376e-006 ]
6568 : [ 5.74792e-006 ]
6569 : [ 5.65651e-006 ]
6570 : [ 5.31394e-006 ]
6571 : [ 5.28158e-006 ]
6572 : [ 5.47942e-006 ]
6573 : [ 5.34212e-006 ]
6574 : [ 5.14436e-006 ]
6575 : [ 5.5717e-006  ]
6576 : [ 5.27681e-006 ]
6577 : [ 5.09269e-006 ]
6578 : [ 5.88687e-006 ]
6579 : [ 5.27457e-006 ]
6580 : [ 5.0937e-006  ]
6581 : [ 4.99889e-006 ]
6582 : [ 5.83199e-006 ]
6583 : [ 5.2751e-006  ]
6584 : [ 5.21671e-006 ]
6585 : [ 4.97738e-006 ]
6586 : [ 5.41286e-006 ]
6587 : [ 5.57612e-006 ]
6588 : [ 5.57489e-006 ]
6589 : [ 5.35451e-006 ]
6590 : [ 5.87149e-006 ]
6591 : [ 5.64852e-006 ]
6592 : [ 5.59106e-006 ]
6593 : [ 6.03276e-006 ]
6594 : [ 5.44836e-006 ]
6595 : [ 5.87429e-006 ]
6596 : [ 5.1596e-006  ]
6597 : [ 5.20702e-006 ]
6598 : [ 5.48214e-006 ]
6599 : [ 5.22358e-006 ]
6600 : [ 5.80049e-006 ]
6601 : [ 5.84957e-006 ]
6602 : [ 5.17114e-006 ]
6603 : [ 5.26624e-006 ]
6604 : [ 5.50035e-006 ]
6605 : [ 5.10786e-006 ]
6606 : [ 5.42826e-006 ]
6607 : [ 5.87732e-006 ]
6608 : [ 5.86437e-006 ]
6609 : [ 5.54178e-006 ]
6610 : [ 5.12226e-006 ]
6611 : [ 5.52466e-006 ]
6612 : [ 5.09287e-006 ]
6613 : [ 5.35899e-006 ]
6614 : [ 5.75468e-006 ]
6615 : [ 5.20424e-006 ]
6616 : [ 5.99155e-006 ]
6617 : [ 5.90909e-006 ]
6618 : [ 5.65814e-006 ]
6619 : [ 5.85191e-006 ]
6620 : [ 5.35746e-006 ]
6621 : [ 5.35225e-006 ]
6622 : [ 5.90784e-006 ]
6623 : [ 5.38282e-006 ]
6624 : [ 5.64519e-006 ]
6625 : [ 5.62187e-006 ]
6626 : [ 5.20503e-006 ]
6627 : [ 5.20031e-006 ]
6628 : [ 5.01507e-006 ]
6629 : [ 5.36512e-006 ]
6630 : [ 5.21538e-006 ]
6631 : [ 5.59414e-006 ]
6632 : [ 5.42847e-006 ]
6633 : [ 5.72743e-006 ]
6634 : [ 5.69678e-006 ]
6635 : [ 5.73585e-006 ]
6636 : [ 5.35769e-006 ]
6637 : [ 5.98395e-006 ]
6638 : [ 4.96202e-006 ]
6639 : [ 5.86824e-006 ]
6640 : [ 5.76293e-006 ]
6641 : [ 5.67091e-006 ]
6642 : [ 5.58765e-006 ]
6643 : [ 5.52461e-006 ]
6644 : [ 5.43065e-006 ]
6645 : [ 5.14531e-006 ]
6646 : [ 5.1426e-006  ]
6647 : [ 5.05169e-006 ]
6648 : [ 5.38158e-006 ]
6649 : [ 5.35146e-006 ]
6650 : [ 5.712e-006   ]
6651 : [ 5.3726e-006  ]
6652 : [ 5.36196e-006 ]
6653 : [ 5.74314e-006 ]
6654 : [ 5.26138e-006 ]
6655 : [ 5.24343e-006 ]
6656 : [ 5.6844e-006  ]
6657 : [ 5.12428e-006 ]
6658 : [ 5.80399e-006 ]
6659 : [ 5.77799e-006 ]
6660 : [ 5.56789e-006 ]
6661 : [ 5.09577e-006 ]
6662 : [ 5.57283e-006 ]
6663 : [ 5.39798e-006 ]
6664 : [ 5.45823e-006 ]
6665 : [ 5.80283e-006 ]
6666 : [ 5.39596e-006 ]
6667 : [ 5.38045e-006 ]
6668 : [ 5.24474e-006 ]
6669 : [ 5.62021e-006 ]
6670 : [ 5.31851e-006 ]
6671 : [ 5.63285e-006 ]
6672 : [ 5.20728e-006 ]
6673 : [ 5.8026e-006  ]
6674 : [ 5.49493e-006 ]
6675 : [ 5.93482e-006 ]
6676 : [ 5.17775e-006 ]
6677 : [ 5.1675e-006  ]
6678 : [ 5.06603e-006 ]
6679 : [ 5.09392e-006 ]
6680 : [ 5.62283e-006 ]
6681 : [ 5.67213e-006 ]
6682 : [ 5.11804e-006 ]
6683 : [ 4.98941e-006 ]
6684 : [ 5.17072e-006 ]
6685 : [ 5.96339e-006 ]
6686 : [ 5.30295e-006 ]
6687 : [ 4.98721e-006 ]
6688 : [ 5.69723e-006 ]
6689 : [ 5.67666e-006 ]
6690 : [ 5.20396e-006 ]
6691 : [ 5.37869e-006 ]
6692 : [ 5.0872e-006  ]
6693 : [ 5.44189e-006 ]
6694 : [ 5.68163e-006 ]
6695 : [ 4.91971e-006 ]
6696 : [ 5.55944e-006 ]
6697 : [ 5.12154e-006 ]
6698 : [ 5.62865e-006 ]
6699 : [ 5.30393e-006 ]
6700 : [ 5.07735e-006 ]
6701 : [ 5.20249e-006 ]
6702 : [ 5.14601e-006 ]
6703 : [ 5.82315e-006 ]
6704 : [ 5.17335e-006 ]
6705 : [ 5.25395e-006 ]
6706 : [ 5.2259e-006  ]
6707 : [ 5.35267e-006 ]
6708 : [ 5.00716e-006 ]
6709 : [ 5.13317e-006 ]
6710 : [ 5.18131e-006 ]
6711 : [ 4.99041e-006 ]
6712 : [ 5.62285e-006 ]
6713 : [ 4.96089e-006 ]
6714 : [ 5.59902e-006 ]
6715 : [ 5.13659e-006 ]
6716 : [ 5.12212e-006 ]
6717 : [ 5.2191e-006  ]
6718 : [ 5.6602e-006  ]
6719 : [ 4.99883e-006 ]
6720 : [ 5.662e-006   ]
6721 : [ 5.44414e-006 ]
6722 : [ 5.32928e-006 ]
6723 : [ 5.44519e-006 ]
6724 : [ 5.52025e-006 ]
6725 : [ 5.15672e-006 ]
6726 : [ 5.31613e-006 ]
6727 : [ 5.97784e-006 ]
6728 : [ 5.52827e-006 ]
6729 : [ 5.24633e-006 ]
6730 : [ 5.10375e-006 ]
6731 : [ 5.81789e-006 ]
6732 : [ 5.11626e-006 ]
6733 : [ 4.98215e-006 ]
6734 : [ 5.46123e-006 ]
6735 : [ 5.08522e-006 ]
6736 : [ 5.91808e-006 ]
6737 : [ 5.17441e-006 ]
6738 : [ 5.27898e-006 ]
6739 : [ 5.91737e-006 ]
6740 : [ 5.87186e-006 ]
6741 : [ 5.39727e-006 ]
6742 : [ 5.03882e-006 ]
6743 : [ 5.67739e-006 ]
6744 : [ 5.27825e-006 ]
6745 : [ 5.57832e-006 ]
6746 : [ 5.84388e-006 ]
6747 : [ 4.87908e-006 ]
6748 : [ 5.33473e-006 ]
6749 : [ 5.38242e-006 ]
6750 : [ 5.52091e-006 ]
6751 : [ 5.538e-006   ]
6752 : [ 5.23174e-006 ]
6753 : [ 5.24957e-006 ]
6754 : [ 5.73691e-006 ]
6755 : [ 5.08036e-006 ]
6756 : [ 5.77463e-006 ]
6757 : [ 5.04652e-006 ]
6758 : [ 5.72845e-006 ]
6759 : [ 5.45891e-006 ]
6760 : [ 5.31375e-006 ]
6761 : [ 5.71133e-006 ]
6762 : [ 5.06388e-006 ]
6763 : [ 5.43126e-006 ]
6764 : [ 5.53117e-006 ]
6765 : [ 5.67008e-006 ]
6766 : [ 5.95582e-006 ]
6767 : [ 5.80593e-006 ]
6768 : [ 5.11382e-006 ]
6769 : [ 5.54179e-006 ]
6770 : [ 5.22243e-006 ]
6771 : [ 5.01311e-006 ]
6772 : [ 5.1979e-006  ]
6773 : [ 5.97498e-006 ]
6774 : [ 5.31586e-006 ]
6775 : [ 5.47312e-006 ]
6776 : [ 5.51338e-006 ]
6777 : [ 5.43327e-006 ]
6778 : [ 5.87138e-006 ]
6779 : [ 5.51021e-006 ]
6780 : [ 5.27403e-006 ]
6781 : [ 4.87837e-006 ]
6782 : [ 5.78028e-006 ]
6783 : [ 5.35138e-006 ]
6784 : [ 5.42741e-006 ]
6785 : [ 5.31791e-006 ]
6786 : [ 5.63556e-006 ]
6787 : [ 5.56678e-006 ]
6788 : [ 6.04254e-006 ]
6789 : [ 5.3246e-006  ]
6790 : [ 5.49166e-006 ]
6791 : [ 5.53698e-006 ]
6792 : [ 5.75464e-006 ]
6793 : [ 5.63282e-006 ]
6794 : [ 5.42193e-006 ]
6795 : [ 5.07698e-006 ]
6796 : [ 5.48322e-006 ]
6797 : [ 5.12062e-006 ]
6798 : [ 5.71927e-006 ]
6799 : [ 5.81507e-006 ]
6800 : [ 6.0283e-006  ]
6801 : [ 4.97131e-006 ]
6802 : [ 5.73184e-006 ]
6803 : [ 5.60743e-006 ]
6804 : [ 5.79084e-006 ]
6805 : [ 5.03139e-006 ]
6806 : [ 5.02393e-006 ]
6807 : [ 5.7289e-006  ]
6808 : [ 5.57225e-006 ]
6809 : [ 5.07521e-006 ]
6810 : [ 5.02807e-006 ]
6811 : [ 5.56155e-006 ]
6812 : [ 5.59392e-006 ]
6813 : [ 5.66221e-006 ]
6814 : [ 5.37873e-006 ]
6815 : [ 5.29465e-006 ]
6816 : [ 5.76299e-006 ]
6817 : [ 5.33025e-006 ]
6818 : [ 5.95913e-006 ]
6819 : [ 5.63064e-006 ]
6820 : [ 5.83466e-006 ]
6821 : [ 5.17396e-006 ]
6822 : [ 5.37093e-006 ]
6823 : [ 5.68622e-006 ]
6824 : [ 5.67087e-006 ]
6825 : [ 5.6405e-006  ]
6826 : [ 5.34433e-006 ]
6827 : [ 5.10746e-006 ]
6828 : [ 5.61726e-006 ]
6829 : [ 5.62007e-006 ]
6830 : [ 5.80695e-006 ]
6831 : [ 5.08015e-006 ]
6832 : [ 5.04177e-006 ]
6833 : [ 5.7308e-006  ]
6834 : [ 5.26944e-006 ]
6835 : [ 5.48801e-006 ]
6836 : [ 5.87062e-006 ]
6837 : [ 5.51959e-006 ]
6838 : [ 5.23293e-006 ]
6839 : [ 5.19328e-006 ]
6840 : [ 5.08895e-006 ]
6841 : [ 5.21163e-006 ]
6842 : [ 5.06045e-006 ]
6843 : [ 5.15514e-006 ]
6844 : [ 5.35659e-006 ]
6845 : [ 5.72665e-006 ]
6846 : [ 5.84606e-006 ]
6847 : [ 5.78686e-006 ]
6848 : [ 5.14615e-006 ]
6849 : [ 5.19217e-006 ]
6850 : [ 5.11359e-006 ]
6851 : [ 5.13556e-006 ]
6852 : [ 5.2029e-006  ]
6853 : [ 5.44653e-006 ]
6854 : [ 5.24958e-006 ]
6855 : [ 5.24235e-006 ]
6856 : [ 5.70705e-006 ]
6857 : [ 5.41177e-006 ]
6858 : [ 5.25795e-006 ]
6859 : [ 5.46447e-006 ]
6860 : [ 5.84146e-006 ]
6861 : [ 5.17106e-006 ]
6862 : [ 5.12064e-006 ]
6863 : [ 5.10777e-006 ]
6864 : [ 5.50046e-006 ]
6865 : [ 5.58846e-006 ]
6866 : [ 5.79728e-006 ]
6867 : [ 5.15488e-006 ]
6868 : [ 5.12242e-006 ]
6869 : [ 5.02501e-006 ]
6870 : [ 5.40913e-006 ]
6871 : [ 5.77689e-006 ]
6872 : [ 5.70931e-006 ]
6873 : [ 5.35862e-006 ]
6874 : [ 5.86441e-006 ]
6875 : [ 5.88636e-006 ]
6876 : [ 5.20903e-006 ]
6877 : [ 5.73371e-006 ]
6878 : [ 5.57897e-006 ]
6879 : [ 5.29793e-006 ]
6880 : [ 5.2067e-006  ]
6881 : [ 5.56745e-006 ]
6882 : [ 5.66452e-006 ]
6883 : [ 6.00171e-006 ]
6884 : [ 5.65208e-006 ]
6885 : [ 5.4805e-006  ]
6886 : [ 5.22596e-006 ]
6887 : [ 5.70774e-006 ]
6888 : [ 5.63418e-006 ]
6889 : [ 5.7944e-006  ]
6890 : [ 5.20383e-006 ]
6891 : [ 5.52337e-006 ]
6892 : [ 5.93275e-006 ]
6893 : [ 5.14817e-006 ]
6894 : [ 5.91298e-006 ]
6895 : [ 5.18876e-006 ]
6896 : [ 5.43458e-006 ]
6897 : [ 5.57626e-006 ]
6898 : [ 5.54649e-006 ]
6899 : [ 5.14328e-006 ]
6900 : [ 5.47332e-006 ]
6901 : [ 5.14052e-006 ]
6902 : [ 5.05732e-006 ]
6903 : [ 5.17887e-006 ]
6904 : [ 5.18454e-006 ]
6905 : [ 5.91224e-006 ]
6906 : [ 5.80066e-006 ]
6907 : [ 5.61309e-006 ]
6908 : [ 5.76153e-006 ]
6909 : [ 5.66534e-006 ]
6910 : [ 5.24168e-006 ]
6911 : [ 5.70902e-006 ]
6912 : [ 5.18722e-006 ]
6913 : [ 5.31801e-006 ]
6914 : [ 5.96456e-006 ]
6915 : [ 5.66564e-006 ]
6916 : [ 5.35386e-006 ]
6917 : [ 5.24978e-006 ]
6918 : [ 5.57103e-006 ]
6919 : [ 5.98606e-006 ]
6920 : [ 5.16141e-006 ]
6921 : [ 4.92964e-006 ]
6922 : [ 5.30287e-006 ]
6923 : [ 5.88711e-006 ]
6924 : [ 5.85774e-006 ]
6925 : [ 5.07614e-006 ]
6926 : [ 5.94726e-006 ]
6927 : [ 5.88862e-006 ]
6928 : [ 5.1944e-006  ]
6929 : [ 5.2852e-006  ]
6930 : [ 4.96427e-006 ]
6931 : [ 5.72222e-006 ]
6932 : [ 5.43642e-006 ]
6933 : [ 5.90035e-006 ]
6934 : [ 5.622e-006   ]
6935 : [ 5.03582e-006 ]
6936 : [ 5.84796e-006 ]
6937 : [ 5.42485e-006 ]
6938 : [ 5.21363e-006 ]
6939 : [ 5.14176e-006 ]
6940 : [ 5.83111e-006 ]
6941 : [ 5.41924e-006 ]
6942 : [ 5.6355e-006  ]
6943 : [ 5.38697e-006 ]
6944 : [ 5.16592e-006 ]
6945 : [ 5.52419e-006 ]
6946 : [ 5.23589e-006 ]
6947 : [ 5.41302e-006 ]
6948 : [ 5.8037e-006  ]
6949 : [ 5.40718e-006 ]
6950 : [ 5.06463e-006 ]
6951 : [ 5.09537e-006 ]
6952 : [ 5.62123e-006 ]
6953 : [ 5.48949e-006 ]
6954 : [ 5.20143e-006 ]
6955 : [ 5.54224e-006 ]
6956 : [ 5.5133e-006  ]
6957 : [ 5.38507e-006 ]
6958 : [ 5.37107e-006 ]
6959 : [ 5.84485e-006 ]
6960 : [ 5.87568e-006 ]
6961 : [ 5.18143e-006 ]
6962 : [ 5.8009e-006  ]
6963 : [ 5.66743e-006 ]
6964 : [ 5.12407e-006 ]
6965 : [ 5.76697e-006 ]
6966 : [ 5.4098e-006  ]
6967 : [ 5.28097e-006 ]
6968 : [ 5.32808e-006 ]
6969 : [ 5.96218e-006 ]
6970 : [ 5.54609e-006 ]
6971 : [ 5.36076e-006 ]
6972 : [ 5.92997e-006 ]
6973 : [ 5.63677e-006 ]
6974 : [ 5.73132e-006 ]
6975 : [ 5.19063e-006 ]
6976 : [ 5.39141e-006 ]
6977 : [ 4.96803e-006 ]
6978 : [ 5.67692e-006 ]
6979 : [ 5.46883e-006 ]
6980 : [ 5.90422e-006 ]
6981 : [ 5.65714e-006 ]
6982 : [ 5.44487e-006 ]
6983 : [ 5.56101e-006 ]
6984 : [ 5.59997e-006 ]
6985 : [ 5.4798e-006  ]
6986 : [ 5.02912e-006 ]
6987 : [ 5.78312e-006 ]
6988 : [ 5.51498e-006 ]
6989 : [ 5.71846e-006 ]
6990 : [ 5.32003e-006 ]
6991 : [ 5.18618e-006 ]
6992 : [ 5.07084e-006 ]
6993 : [ 5.79264e-006 ]
6994 : [ 5.28033e-006 ]
6995 : [ 5.27111e-006 ]
6996 : [ 5.21267e-006 ]
6997 : [ 5.64021e-006 ]
6998 : [ 5.72333e-006 ]
6999 : [ 5.12047e-006 ]
7000 : [ 4.90611e-006 ]
7001 : [ 5.46388e-006 ]
7002 : [ 5.28994e-006 ]
7003 : [ 5.39087e-006 ]
7004 : [ 5.14553e-006 ]
7005 : [ 5.03369e-006 ]
7006 : [ 5.5513e-006  ]
7007 : [ 5.49356e-006 ]
7008 : [ 5.75896e-006 ]
7009 : [ 6.06271e-006 ]
7010 : [ 5.85595e-006 ]
7011 : [ 6.01293e-006 ]
7012 : [ 5.02683e-006 ]
7013 : [ 5.39222e-006 ]
7014 : [ 5.48954e-006 ]
7015 : [ 5.69582e-006 ]
7016 : [ 5.20594e-006 ]
7017 : [ 5.26226e-006 ]
7018 : [ 5.22118e-006 ]
7019 : [ 5.21672e-006 ]
7020 : [ 5.03075e-006 ]
7021 : [ 5.38342e-006 ]
7022 : [ 5.4008e-006  ]
7023 : [ 5.26264e-006 ]
7024 : [ 5.26678e-006 ]
7025 : [ 5.54685e-006 ]
7026 : [ 5.81059e-006 ]
7027 : [ 5.03856e-006 ]
7028 : [ 4.98533e-006 ]
7029 : [ 5.14102e-006 ]
7030 : [ 5.82173e-006 ]
7031 : [ 5.3756e-006  ]
7032 : [ 5.48352e-006 ]
7033 : [ 5.84157e-006 ]
7034 : [ 5.98304e-006 ]
7035 : [ 5.55914e-006 ]
7036 : [ 5.07647e-006 ]
7037 : [ 5.43714e-006 ]
7038 : [ 5.50058e-006 ]
7039 : [ 5.2937e-006  ]
7040 : [ 5.00578e-006 ]
7041 : [ 5.17428e-006 ]
7042 : [ 5.46539e-006 ]
7043 : [ 5.05669e-006 ]
7044 : [ 5.64493e-006 ]
7045 : [ 5.06742e-006 ]
7046 : [ 5.40663e-006 ]
7047 : [ 5.13682e-006 ]
7048 : [ 6.00293e-006 ]
7049 : [ 5.60608e-006 ]
7050 : [ 5.78385e-006 ]
7051 : [ 5.33466e-006 ]
7052 : [ 5.56506e-006 ]
7053 : [ 5.69889e-006 ]
7054 : [ 5.00851e-006 ]
7055 : [ 5.68519e-006 ]
7056 : [ 5.32219e-006 ]
7057 : [ 5.05393e-006 ]
7058 : [ 5.76155e-006 ]
7059 : [ 5.28447e-006 ]
7060 : [ 5.77574e-006 ]
7061 : [ 5.03794e-006 ]
7062 : [ 5.42964e-006 ]
7063 : [ 5.46148e-006 ]
7064 : [ 5.50246e-006 ]
7065 : [ 5.52194e-006 ]
7066 : [ 5.16526e-006 ]
7067 : [ 5.26949e-006 ]
7068 : [ 5.86206e-006 ]
7069 : [ 5.82996e-006 ]
7070 : [ 4.80903e-006 ]
7071 : [ 5.02585e-006 ]
7072 : [ 5.03792e-006 ]
7073 : [ 5.108e-006   ]
7074 : [ 5.13904e-006 ]
7075 : [ 5.07154e-006 ]
7076 : [ 5.803e-006   ]
7077 : [ 5.18302e-006 ]
7078 : [ 5.06496e-006 ]
7079 : [ 5.69125e-006 ]
7080 : [ 5.88621e-006 ]
7081 : [ 5.20921e-006 ]
7082 : [ 5.21532e-006 ]
7083 : [ 5.81714e-006 ]
7084 : [ 5.43056e-006 ]
7085 : [ 5.25391e-006 ]
7086 : [ 5.7603e-006  ]
7087 : [ 5.14477e-006 ]
7088 : [ 4.97068e-006 ]
7089 : [ 5.56655e-006 ]
7090 : [ 5.87703e-006 ]
7091 : [ 5.61119e-006 ]
7092 : [ 5.29847e-006 ]
7093 : [ 5.63904e-006 ]
7094 : [ 5.22065e-006 ]
7095 : [ 5.205e-006   ]
7096 : [ 5.33336e-006 ]
7097 : [ 5.75133e-006 ]
7098 : [ 5.67038e-006 ]
7099 : [ 5.35231e-006 ]
7100 : [ 5.39512e-006 ]
7101 : [ 5.8043e-006  ]
7102 : [ 5.05169e-006 ]
7103 : [ 5.75761e-006 ]
7104 : [ 4.92161e-006 ]
7105 : [ 5.14624e-006 ]
7106 : [ 5.79597e-006 ]
7107 : [ 5.69932e-006 ]
7108 : [ 5.04171e-006 ]
7109 : [ 5.53707e-006 ]
7110 : [ 5.77138e-006 ]
7111 : [ 5.48565e-006 ]
7112 : [ 5.23416e-006 ]
7113 : [ 5.83542e-006 ]
7114 : [ 5.43635e-006 ]
7115 : [ 5.32321e-006 ]
7116 : [ 5.55038e-006 ]
7117 : [ 5.23025e-006 ]
7118 : [ 6.00847e-006 ]
7119 : [ 5.21135e-006 ]
7120 : [ 5.03386e-006 ]
7121 : [ 5.52875e-006 ]
7122 : [ 5.77913e-006 ]
7123 : [ 4.97017e-006 ]
7124 : [ 5.08994e-006 ]
7125 : [ 5.4531e-006  ]
7126 : [ 5.90582e-006 ]
7127 : [ 4.91338e-006 ]
7128 : [ 5.47478e-006 ]
7129 : [ 5.82163e-006 ]
7130 : [ 5.64884e-006 ]
7131 : [ 5.27842e-006 ]
7132 : [ 5.62807e-006 ]
7133 : [ 5.19033e-006 ]
7134 : [ 5.31154e-006 ]
7135 : [ 5.55215e-006 ]
7136 : [ 5.02003e-006 ]
7137 : [ 5.22688e-006 ]
7138 : [ 5.28963e-006 ]
7139 : [ 5.85134e-006 ]
7140 : [ 5.23822e-006 ]
7141 : [ 5.61871e-006 ]
7142 : [ 5.82404e-006 ]
7143 : [ 5.23348e-006 ]
7144 : [ 5.89436e-006 ]
7145 : [ 5.1893e-006  ]
7146 : [ 5.48264e-006 ]
7147 : [ 5.61623e-006 ]
7148 : [ 5.10282e-006 ]
7149 : [ 5.06047e-006 ]
7150 : [ 5.87058e-006 ]
7151 : [ 5.45236e-006 ]
7152 : [ 5.21897e-006 ]
7153 : [ 5.57142e-006 ]
7154 : [ 5.31329e-006 ]
7155 : [ 5.64739e-006 ]
7156 : [ 5.20417e-006 ]
7157 : [ 5.94594e-006 ]
7158 : [ 5.09656e-006 ]
7159 : [ 5.66692e-006 ]
7160 : [ 5.85087e-006 ]
7161 : [ 5.89025e-006 ]
7162 : [ 4.95134e-006 ]
7163 : [ 5.23263e-006 ]
7164 : [ 5.79246e-006 ]
7165 : [ 5.5472e-006  ]
7166 : [ 5.66165e-006 ]
7167 : [ 5.0778e-006  ]
7168 : [ 5.19455e-006 ]
7169 : [ 5.40815e-006 ]
7170 : [ 5.52554e-006 ]
7171 : [ 5.10187e-006 ]
7172 : [ 5.34365e-006 ]
7173 : [ 5.55792e-006 ]
7174 : [ 5.28926e-006 ]
7175 : [ 5.7981e-006  ]
7176 : [ 5.46697e-006 ]
7177 : [ 5.03064e-006 ]
7178 : [ 5.46754e-006 ]
7179 : [ 5.25404e-006 ]
7180 : [ 5.44957e-006 ]
7181 : [ 5.36896e-006 ]
7182 : [ 5.46454e-006 ]
7183 : [ 5.73964e-006 ]
7184 : [ 5.07146e-006 ]
7185 : [ 5.52458e-006 ]
7186 : [ 5.52171e-006 ]
7187 : [ 5.58943e-006 ]
7188 : [ 5.67518e-006 ]
7189 : [ 5.29516e-006 ]
7190 : [ 5.75134e-006 ]
7191 : [ 5.85926e-006 ]
7192 : [ 5.19229e-006 ]
7193 : [ 5.20064e-006 ]
7194 : [ 5.38669e-006 ]
7195 : [ 5.19022e-006 ]
7196 : [ 5.92014e-006 ]
7197 : [ 5.2017e-006  ]
7198 : [ 5.32957e-006 ]
7199 : [ 5.28599e-006 ]
7200 : [ 5.06729e-006 ]
7201 : [ 5.244e-006   ]
7202 : [ 5.49707e-006 ]
7203 : [ 5.29026e-006 ]
7204 : [ 5.91831e-006 ]
7205 : [ 5.76935e-006 ]
7206 : [ 5.75114e-006 ]
7207 : [ 5.77492e-006 ]
7208 : [ 5.65009e-006 ]
7209 : [ 5.23227e-006 ]
7210 : [ 5.28723e-006 ]
7211 : [ 5.49545e-006 ]
7212 : [ 5.05138e-006 ]
7213 : [ 5.83392e-006 ]
7214 : [ 5.14398e-006 ]
7215 : [ 5.6539e-006  ]
7216 : [ 5.03677e-006 ]
7217 : [ 5.1218e-006  ]
7218 : [ 5.85647e-006 ]
7219 : [ 5.84401e-006 ]
7220 : [ 5.83757e-006 ]
7221 : [ 5.23908e-006 ]
7222 : [ 5.05037e-006 ]
7223 : [ 5.24672e-006 ]
7224 : [ 5.91926e-006 ]
7225 : [ 5.75932e-006 ]
7226 : [ 5.36156e-006 ]
7227 : [ 5.44209e-006 ]
7228 : [ 5.21308e-006 ]
7229 : [ 5.08402e-006 ]
7230 : [ 5.6919e-006  ]
7231 : [ 5.19026e-006 ]
7232 : [ 5.8151e-006  ]
7233 : [ 5.6743e-006  ]
7234 : [ 5.88676e-006 ]
7235 : [ 5.23985e-006 ]
7236 : [ 5.35407e-006 ]
7237 : [ 5.63672e-006 ]
7238 : [ 5.15307e-006 ]
7239 : [ 5.57812e-006 ]
7240 : [ 5.61897e-006 ]
7241 : [ 5.83397e-006 ]
7242 : [ 5.57923e-006 ]
7243 : [ 5.43505e-006 ]
7244 : [ 5.50431e-006 ]
7245 : [ 5.53302e-006 ]
7246 : [ 5.42043e-006 ]
7247 : [ 5.24165e-006 ]
7248 : [ 5.55362e-006 ]
7249 : [ 4.97783e-006 ]
7250 : [ 5.87963e-006 ]
7251 : [ 5.3896e-006  ]
7252 : [ 5.21548e-006 ]
7253 : [ 5.43655e-006 ]
7254 : [ 5.66651e-006 ]
7255 : [ 5.55867e-006 ]
7256 : [ 5.45854e-006 ]
7257 : [ 5.75091e-006 ]
7258 : [ 5.31262e-006 ]
7259 : [ 5.58608e-006 ]
7260 : [ 5.46858e-006 ]
7261 : [ 5.26059e-006 ]
7262 : [ 5.32602e-006 ]
7263 : [ 5.72281e-006 ]
7264 : [ 5.71131e-006 ]
7265 : [ 5.19305e-006 ]
7266 : [ 5.50536e-006 ]
7267 : [ 5.00984e-006 ]
7268 : [ 5.76758e-006 ]
7269 : [ 4.88854e-006 ]
7270 : [ 5.13348e-006 ]
7271 : [ 5.05855e-006 ]
7272 : [ 5.35622e-006 ]
7273 : [ 5.3259e-006  ]
7274 : [ 5.3742e-006  ]
7275 : [ 5.10485e-006 ]
7276 : [ 5.70116e-006 ]
7277 : [ 5.57925e-006 ]
7278 : [ 5.22212e-006 ]
7279 : [ 5.46669e-006 ]
7280 : [ 5.4535e-006  ]
7281 : [ 5.82294e-006 ]
7282 : [ 5.20316e-006 ]
7283 : [ 5.30214e-006 ]
7284 : [ 5.46416e-006 ]
7285 : [ 5.61182e-006 ]
7286 : [ 4.98879e-006 ]
7287 : [ 5.18291e-006 ]
7288 : [ 5.66552e-006 ]
7289 : [ 5.22255e-006 ]
7290 : [ 5.51162e-006 ]
7291 : [ 5.51149e-006 ]
7292 : [ 5.37174e-006 ]
7293 : [ 5.1846e-006  ]
7294 : [ 5.80191e-006 ]
7295 : [ 5.7104e-006  ]
7296 : [ 5.79032e-006 ]
7297 : [ 5.75379e-006 ]
7298 : [ 5.73162e-006 ]
7299 : [ 6.10633e-006 ]
7300 : [ 5.69785e-006 ]
7301 : [ 5.06853e-006 ]
7302 : [ 5.47435e-006 ]
7303 : [ 5.07051e-006 ]
7304 : [ 5.19466e-006 ]
7305 : [ 5.44537e-006 ]
7306 : [ 5.35934e-006 ]
7307 : [ 5.50187e-006 ]
7308 : [ 5.56932e-006 ]
7309 : [ 5.03895e-006 ]
7310 : [ 5.75536e-006 ]
7311 : [ 5.72671e-006 ]
7312 : [ 5.85203e-006 ]
7313 : [ 5.30799e-006 ]
7314 : [ 5.8829e-006  ]
7315 : [ 5.19162e-006 ]
7316 : [ 5.75199e-006 ]
7317 : [ 5.28198e-006 ]
7318 : [ 5.70902e-006 ]
7319 : [ 5.68333e-006 ]
7320 : [ 5.72812e-006 ]
7321 : [ 5.86721e-006 ]
7322 : [ 5.56e-006    ]
7323 : [ 5.26051e-006 ]
7324 : [ 5.24142e-006 ]
7325 : [ 5.11337e-006 ]
7326 : [ 5.59344e-006 ]
7327 : [ 5.47739e-006 ]
7328 : [ 4.99683e-006 ]
7329 : [ 5.03754e-006 ]
7330 : [ 5.14368e-006 ]
7331 : [ 5.49714e-006 ]
7332 : [ 5.8755e-006  ]
7333 : [ 5.96026e-006 ]
7334 : [ 5.11765e-006 ]
7335 : [ 5.35707e-006 ]
7336 : [ 5.69551e-006 ]
7337 : [ 5.23077e-006 ]
7338 : [ 5.44107e-006 ]
7339 : [ 5.40077e-006 ]
7340 : [ 5.61874e-006 ]
7341 : [ 6.03241e-006 ]
7342 : [ 5.41088e-006 ]
7343 : [ 5.54162e-006 ]
7344 : [ 5.96565e-006 ]
7345 : [ 5.14731e-006 ]
7346 : [ 4.99533e-006 ]
7347 : [ 5.88354e-006 ]
7348 : [ 5.5307e-006  ]
7349 : [ 5.79404e-006 ]
7350 : [ 5.70565e-006 ]
7351 : [ 5.27682e-006 ]
7352 : [ 5.35023e-006 ]
7353 : [ 5.64691e-006 ]
7354 : [ 5.50502e-006 ]
7355 : [ 5.84123e-006 ]
7356 : [ 5.08659e-006 ]
7357 : [ 5.3969e-006  ]
7358 : [ 5.59648e-006 ]
7359 : [ 5.13828e-006 ]
7360 : [ 5.53763e-006 ]
7361 : [ 5.09807e-006 ]
7362 : [ 5.71005e-006 ]
7363 : [ 5.44271e-006 ]
7364 : [ 5.73201e-006 ]
7365 : [ 5.67859e-006 ]
7366 : [ 5.39765e-006 ]
7367 : [ 6.0197e-006  ]
7368 : [ 5.29128e-006 ]
7369 : [ 5.65917e-006 ]
7370 : [ 5.27254e-006 ]
7371 : [ 5.54863e-006 ]
7372 : [ 5.05047e-006 ]
7373 : [ 5.73918e-006 ]
7374 : [ 5.20455e-006 ]
7375 : [ 5.27786e-006 ]
7376 : [ 5.81793e-006 ]
7377 : [ 5.63489e-006 ]
7378 : [ 5.5824e-006  ]
7379 : [ 5.81197e-006 ]
7380 : [ 5.75507e-006 ]
7381 : [ 5.19956e-006 ]
7382 : [ 5.68391e-006 ]
7383 : [ 5.9144e-006  ]
7384 : [ 5.25845e-006 ]
7385 : [ 5.54756e-006 ]
7386 : [ 5.19348e-006 ]
7387 : [ 5.78285e-006 ]
7388 : [ 5.4223e-006  ]
7389 : [ 5.75339e-006 ]
7390 : [ 5.35138e-006 ]
7391 : [ 5.74251e-006 ]
7392 : [ 5.49493e-006 ]
7393 : [ 5.83215e-006 ]
7394 : [ 5.34869e-006 ]
7395 : [ 5.6873e-006  ]
7396 : [ 5.55165e-006 ]
7397 : [ 5.55838e-006 ]
7398 : [ 5.35035e-006 ]
7399 : [ 5.32348e-006 ]
7400 : [ 5.98541e-006 ]
7401 : [ 5.08577e-006 ]
7402 : [ 5.90111e-006 ]
7403 : [ 5.7818e-006  ]
7404 : [ 5.60731e-006 ]
7405 : [ 5.36202e-006 ]
7406 : [ 5.33888e-006 ]
7407 : [ 5.29259e-006 ]
7408 : [ 5.24753e-006 ]
7409 : [ 5.34733e-006 ]
7410 : [ 5.59062e-006 ]
7411 : [ 5.78576e-006 ]
7412 : [ 5.67049e-006 ]
7413 : [ 5.16667e-006 ]
7414 : [ 5.17468e-006 ]
7415 : [ 5.17385e-006 ]
7416 : [ 5.69834e-006 ]
7417 : [ 5.24151e-006 ]
7418 : [ 5.90801e-006 ]
7419 : [ 5.09073e-006 ]
7420 : [ 5.6123e-006  ]
7421 : [ 5.10091e-006 ]
7422 : [ 4.91971e-006 ]
7423 : [ 5.51523e-006 ]
7424 : [ 5.29182e-006 ]
7425 : [ 5.13059e-006 ]
7426 : [ 5.78248e-006 ]
7427 : [ 5.19966e-006 ]
7428 : [ 5.10612e-006 ]
7429 : [ 5.32981e-006 ]
7430 : [ 5.35534e-006 ]
7431 : [ 5.66004e-006 ]
7432 : [ 5.37332e-006 ]
7433 : [ 5.28103e-006 ]
7434 : [ 5.33378e-006 ]
7435 : [ 5.55498e-006 ]
7436 : [ 5.43688e-006 ]
7437 : [ 5.6766e-006  ]
7438 : [ 5.97434e-006 ]
7439 : [ 5.82739e-006 ]
7440 : [ 5.54254e-006 ]
7441 : [ 5.65944e-006 ]
7442 : [ 5.11751e-006 ]
7443 : [ 5.28753e-006 ]
7444 : [ 5.38606e-006 ]
7445 : [ 5.36894e-006 ]
7446 : [ 5.65239e-006 ]
7447 : [ 5.2907e-006  ]
7448 : [ 5.89258e-006 ]
7449 : [ 5.82525e-006 ]
7450 : [ 5.68764e-006 ]
7451 : [ 5.75169e-006 ]
7452 : [ 5.34589e-006 ]
7453 : [ 5.27208e-006 ]
7454 : [ 5.12065e-006 ]
7455 : [ 5.25998e-006 ]
7456 : [ 5.46692e-006 ]
7457 : [ 5.2945e-006  ]
7458 : [ 5.3774e-006  ]
7459 : [ 5.79996e-006 ]
7460 : [ 5.10565e-006 ]
7461 : [ 5.88265e-006 ]
7462 : [ 5.56023e-006 ]
7463 : [ 5.39565e-006 ]
7464 : [ 5.56294e-006 ]
7465 : [ 5.34563e-006 ]
7466 : [ 5.86962e-006 ]
7467 : [ 5.35365e-006 ]
7468 : [ 5.65396e-006 ]
7469 : [ 5.09273e-006 ]
7470 : [ 5.69407e-006 ]
7471 : [ 5.05846e-006 ]
7472 : [ 5.33439e-006 ]
7473 : [ 5.53073e-006 ]
7474 : [ 5.09218e-006 ]
7475 : [ 5.4665e-006  ]
7476 : [ 5.99984e-006 ]
7477 : [ 5.19185e-006 ]
7478 : [ 5.33899e-006 ]
7479 : [ 5.69099e-006 ]
7480 : [ 5.4661e-006  ]
7481 : [ 5.1217e-006  ]
7482 : [ 5.21002e-006 ]
7483 : [ 5.98606e-006 ]
7484 : [ 5.27241e-006 ]
7485 : [ 5.35132e-006 ]
7486 : [ 5.74506e-006 ]
7487 : [ 5.16816e-006 ]
7488 : [ 5.79647e-006 ]
7489 : [ 5.18055e-006 ]
7490 : [ 5.8023e-006  ]
7491 : [ 4.95593e-006 ]
7492 : [ 5.8545e-006  ]
7493 : [ 5.01423e-006 ]
7494 : [ 4.99882e-006 ]
7495 : [ 5.09619e-006 ]
7496 : [ 5.5984e-006  ]
7497 : [ 5.08883e-006 ]
7498 : [ 5.6049e-006  ]
7499 : [ 5.06037e-006 ]
7500 : [ 5.69125e-006 ]
7501 : [ 5.98663e-006 ]
7502 : [ 5.7206e-006  ]
7503 : [ 5.75512e-006 ]
7504 : [ 5.43304e-006 ]
7505 : [ 5.37093e-006 ]
7506 : [ 5.59334e-006 ]
7507 : [ 5.08214e-006 ]
7508 : [ 5.41706e-006 ]
7509 : [ 5.20329e-006 ]
7510 : [ 5.26241e-006 ]
7511 : [ 5.63222e-006 ]
7512 : [ 5.04712e-006 ]
7513 : [ 5.71908e-006 ]
7514 : [ 5.55433e-006 ]
7515 : [ 5.07779e-006 ]
7516 : [ 5.48096e-006 ]
7517 : [ 5.46138e-006 ]
7518 : [ 5.15978e-006 ]
7519 : [ 5.2999e-006  ]
7520 : [ 4.9933e-006  ]
7521 : [ 5.67243e-006 ]
7522 : [ 5.70016e-006 ]
7523 : [ 5.30131e-006 ]
7524 : [ 4.97257e-006 ]
7525 : [ 5.17472e-006 ]
7526 : [ 5.16716e-006 ]
7527 : [ 5.2301e-006  ]
7528 : [ 5.05796e-006 ]
7529 : [ 5.22124e-006 ]
7530 : [ 5.48779e-006 ]
7531 : [ 5.3585e-006  ]
7532 : [ 5.54791e-006 ]
7533 : [ 5.03546e-006 ]
7534 : [ 5.48536e-006 ]
7535 : [ 5.8897e-006  ]
7536 : [ 5.10036e-006 ]
7537 : [ 5.86109e-006 ]
7538 : [ 5.37522e-006 ]
7539 : [ 5.90789e-006 ]
7540 : [ 5.19338e-006 ]
7541 : [ 5.10697e-006 ]
7542 : [ 5.70195e-006 ]
7543 : [ 5.28889e-006 ]
7544 : [ 5.15533e-006 ]
7545 : [ 5.09908e-006 ]
7546 : [ 5.28819e-006 ]
7547 : [ 5.40983e-006 ]
7548 : [ 5.82878e-006 ]
7549 : [ 5.74429e-006 ]
7550 : [ 5.91144e-006 ]
7551 : [ 5.65018e-006 ]
7552 : [ 5.30062e-006 ]
7553 : [ 5.67386e-006 ]
7554 : [ 5.12853e-006 ]
7555 : [ 5.20038e-006 ]
7556 : [ 5.38699e-006 ]
7557 : [ 5.53053e-006 ]
7558 : [ 5.28406e-006 ]
7559 : [ 5.43263e-006 ]
7560 : [ 5.44821e-006 ]
7561 : [ 5.73639e-006 ]
7562 : [ 5.90551e-006 ]
7563 : [ 5.66526e-006 ]
7564 : [ 5.2452e-006  ]
7565 : [ 5.64918e-006 ]
7566 : [ 5.46538e-006 ]
7567 : [ 5.31659e-006 ]
7568 : [ 5.89615e-006 ]
7569 : [ 5.34019e-006 ]
7570 : [ 5.76428e-006 ]
7571 : [ 5.40059e-006 ]
7572 : [ 5.54186e-006 ]
7573 : [ 5.73483e-006 ]
7574 : [ 5.73027e-006 ]
7575 : [ 5.39002e-006 ]
7576 : [ 5.26562e-006 ]
7577 : [ 5.21823e-006 ]
7578 : [ 5.58945e-006 ]
7579 : [ 4.97901e-006 ]
7580 : [ 5.41538e-006 ]
7581 : [ 5.5826e-006  ]
7582 : [ 5.42133e-006 ]
7583 : [ 5.07524e-006 ]
7584 : [ 5.25299e-006 ]
7585 : [ 5.95948e-006 ]
7586 : [ 5.9577e-006  ]
7587 : [ 5.56001e-006 ]
7588 : [ 5.80899e-006 ]
7589 : [ 5.74632e-006 ]
7590 : [ 5.51987e-006 ]
7591 : [ 5.31124e-006 ]
7592 : [ 6.00244e-006 ]
7593 : [ 5.14971e-006 ]
7594 : [ 5.76366e-006 ]
7595 : [ 5.63754e-006 ]
7596 : [ 5.48782e-006 ]
7597 : [ 5.14339e-006 ]
7598 : [ 5.44719e-006 ]
7599 : [ 5.3646e-006  ]
7600 : [ 5.65646e-006 ]
7601 : [ 6.05367e-006 ]
7602 : [ 5.14593e-006 ]
7603 : [ 5.78295e-006 ]
7604 : [ 5.63921e-006 ]
7605 : [ 5.39481e-006 ]
7606 : [ 4.80577e-006 ]
7607 : [ 5.66156e-006 ]
7608 : [ 5.84539e-006 ]
7609 : [ 5.79991e-006 ]
7610 : [ 5.17783e-006 ]
7611 : [ 5.66876e-006 ]
7612 : [ 5.51825e-006 ]
7613 : [ 5.56509e-006 ]
7614 : [ 5.55401e-006 ]
7615 : [ 5.71568e-006 ]
7616 : [ 5.85769e-006 ]
7617 : [ 5.06111e-006 ]
7618 : [ 5.60641e-006 ]
7619 : [ 5.6606e-006  ]
7620 : [ 5.2305e-006  ]
7621 : [ 5.51987e-006 ]
7622 : [ 5.4877e-006  ]
7623 : [ 5.65837e-006 ]
7624 : [ 5.33063e-006 ]
7625 : [ 5.66238e-006 ]
7626 : [ 5.53975e-006 ]
7627 : [ 5.40721e-006 ]
7628 : [ 5.92224e-006 ]
7629 : [ 5.83399e-006 ]
7630 : [ 4.98434e-006 ]
7631 : [ 5.8822e-006  ]
7632 : [ 5.31662e-006 ]
7633 : [ 5.55926e-006 ]
7634 : [ 5.87754e-006 ]
7635 : [ 5.53204e-006 ]
7636 : [ 5.36406e-006 ]
7637 : [ 5.28027e-006 ]
7638 : [ 5.23461e-006 ]
7639 : [ 5.69183e-006 ]
7640 : [ 5.56992e-006 ]
7641 : [ 4.95348e-006 ]
7642 : [ 5.27923e-006 ]
7643 : [ 5.82724e-006 ]
7644 : [ 5.341e-006   ]
7645 : [ 5.34713e-006 ]
7646 : [ 5.29766e-006 ]
7647 : [ 6.0095e-006  ]
7648 : [ 5.61581e-006 ]
7649 : [ 5.52321e-006 ]
7650 : [ 5.96712e-006 ]
7651 : [ 5.68359e-006 ]
7652 : [ 5.68911e-006 ]
7653 : [ 5.28899e-006 ]
7654 : [ 5.4031e-006  ]
7655 : [ 5.89036e-006 ]
7656 : [ 5.94001e-006 ]
7657 : [ 5.18308e-006 ]
7658 : [ 5.58949e-006 ]
7659 : [ 5.36978e-006 ]
7660 : [ 5.83192e-006 ]
7661 : [ 5.78583e-006 ]
7662 : [ 5.78904e-006 ]
7663 : [ 5.09325e-006 ]
7664 : [ 5.08062e-006 ]
7665 : [ 5.7604e-006  ]
7666 : [ 5.4122e-006  ]
7667 : [ 5.77964e-006 ]
7668 : [ 5.68893e-006 ]
7669 : [ 5.27304e-006 ]
7670 : [ 5.66152e-006 ]
7671 : [ 5.32452e-006 ]
7672 : [ 4.9751e-006  ]
7673 : [ 5.71239e-006 ]
7674 : [ 5.6293e-006  ]
7675 : [ 5.21267e-006 ]
7676 : [ 5.82505e-006 ]
7677 : [ 5.21115e-006 ]
7678 : [ 5.70163e-006 ]
7679 : [ 5.77901e-006 ]
7680 : [ 5.11513e-006 ]
7681 : [ 5.39046e-006 ]
7682 : [ 5.88564e-006 ]
7683 : [ 5.24918e-006 ]
7684 : [ 5.11606e-006 ]
7685 : [ 5.29613e-006 ]
7686 : [ 5.54901e-006 ]
7687 : [ 5.74998e-006 ]
7688 : [ 5.37157e-006 ]
7689 : [ 5.91254e-006 ]
7690 : [ 5.42405e-006 ]
7691 : [ 5.53842e-006 ]
7692 : [ 5.36084e-006 ]
7693 : [ 5.34468e-006 ]
7694 : [ 5.6148e-006  ]
7695 : [ 5.34025e-006 ]
7696 : [ 5.02958e-006 ]
7697 : [ 5.06668e-006 ]
7698 : [ 5.70392e-006 ]
7699 : [ 4.98995e-006 ]
7700 : [ 5.45812e-006 ]
7701 : [ 5.66114e-006 ]
7702 : [ 5.14796e-006 ]
7703 : [ 5.55356e-006 ]
7704 : [ 5.84057e-006 ]
7705 : [ 5.9811e-006  ]
7706 : [ 5.63439e-006 ]
7707 : [ 5.33672e-006 ]
7708 : [ 5.76656e-006 ]
7709 : [ 5.64554e-006 ]
7710 : [ 5.25592e-006 ]
7711 : [ 5.84175e-006 ]
7712 : [ 5.09353e-006 ]
7713 : [ 5.63497e-006 ]
7714 : [ 5.17287e-006 ]
7715 : [ 5.92756e-006 ]
7716 : [ 5.44422e-006 ]
7717 : [ 5.21075e-006 ]
7718 : [ 5.78473e-006 ]
7719 : [ 5.47165e-006 ]
7720 : [ 5.38788e-006 ]
7721 : [ 5.39994e-006 ]
7722 : [ 5.00139e-006 ]
7723 : [ 5.60044e-006 ]
7724 : [ 5.33745e-006 ]
7725 : [ 5.05833e-006 ]
7726 : [ 4.98308e-006 ]
7727 : [ 5.80898e-006 ]
7728 : [ 5.31436e-006 ]
7729 : [ 5.5204e-006  ]
7730 : [ 5.90715e-006 ]
7731 : [ 5.57313e-006 ]
7732 : [ 5.50962e-006 ]
7733 : [ 5.737e-006   ]
7734 : [ 5.3952e-006  ]
7735 : [ 5.17218e-006 ]
7736 : [ 5.86882e-006 ]
7737 : [ 5.41274e-006 ]
7738 : [ 5.33364e-006 ]
7739 : [ 5.34936e-006 ]
7740 : [ 5.59528e-006 ]
7741 : [ 5.89973e-006 ]
7742 : [ 5.4731e-006  ]
7743 : [ 5.0322e-006  ]
7744 : [ 5.65722e-006 ]
7745 : [ 5.15966e-006 ]
7746 : [ 5.60286e-006 ]
7747 : [ 5.04181e-006 ]
7748 : [ 5.67556e-006 ]
7749 : [ 5.70487e-006 ]
7750 : [ 5.44464e-006 ]
7751 : [ 5.02802e-006 ]
7752 : [ 4.96429e-006 ]
7753 : [ 5.3307e-006  ]
7754 : [ 5.52619e-006 ]
7755 : [ 5.08284e-006 ]
7756 : [ 5.0528e-006  ]
7757 : [ 5.39599e-006 ]
7758 : [ 5.12727e-006 ]
7759 : [ 5.23235e-006 ]
7760 : [ 5.46328e-006 ]
7761 : [ 5.58446e-006 ]
7762 : [ 5.23807e-006 ]
7763 : [ 5.53612e-006 ]
7764 : [ 5.69863e-006 ]
7765 : [ 5.1629e-006  ]
7766 : [ 5.50425e-006 ]
7767 : [ 5.38899e-006 ]
7768 : [ 4.99949e-006 ]
7769 : [ 5.5466e-006  ]
7770 : [ 5.56619e-006 ]
7771 : [ 5.34168e-006 ]
7772 : [ 5.80775e-006 ]
7773 : [ 5.37415e-006 ]
7774 : [ 5.29721e-006 ]
7775 : [ 5.35128e-006 ]
7776 : [ 5.12693e-006 ]
7777 : [ 5.41168e-006 ]
7778 : [ 5.11861e-006 ]
7779 : [ 5.31582e-006 ]
7780 : [ 5.84627e-006 ]
7781 : [ 5.01774e-006 ]
7782 : [ 5.05544e-006 ]
7783 : [ 5.86095e-006 ]
7784 : [ 5.52495e-006 ]
7785 : [ 5.79195e-006 ]
7786 : [ 5.35636e-006 ]
7787 : [ 5.37312e-006 ]
7788 : [ 5.12645e-006 ]
7789 : [ 5.76348e-006 ]
7790 : [ 5.39926e-006 ]
7791 : [ 5.59426e-006 ]
7792 : [ 5.5056e-006  ]
7793 : [ 5.3856e-006  ]
7794 : [ 5.65743e-006 ]
7795 : [ 4.9388e-006  ]
7796 : [ 5.50227e-006 ]
7797 : [ 5.21427e-006 ]
7798 : [ 5.4997e-006  ]
7799 : [ 5.68861e-006 ]
7800 : [ 5.94285e-006 ]
7801 : [ 5.11895e-006 ]
7802 : [ 5.76557e-006 ]
7803 : [ 5.74317e-006 ]
7804 : [ 5.23949e-006 ]
7805 : [ 5.71169e-006 ]
7806 : [ 5.10373e-006 ]
7807 : [ 5.74142e-006 ]
7808 : [ 5.53936e-006 ]
7809 : [ 5.4526e-006  ]
7810 : [ 5.2721e-006  ]
7811 : [ 4.93772e-006 ]
7812 : [ 5.15188e-006 ]
7813 : [ 5.82899e-006 ]
7814 : [ 5.10107e-006 ]
7815 : [ 5.29124e-006 ]
7816 : [ 5.55021e-006 ]
7817 : [ 5.19326e-006 ]
7818 : [ 5.46435e-006 ]
7819 : [ 5.27133e-006 ]
7820 : [ 5.61715e-006 ]
7821 : [ 5.17955e-006 ]
7822 : [ 5.17063e-006 ]
7823 : [ 4.92029e-006 ]
7824 : [ 5.053e-006   ]
7825 : [ 5.63048e-006 ]
7826 : [ 5.93977e-006 ]
7827 : [ 5.35063e-006 ]
7828 : [ 5.4536e-006  ]
7829 : [ 5.75442e-006 ]
7830 : [ 5.48075e-006 ]
7831 : [ 4.92941e-006 ]
7832 : [ 5.09104e-006 ]
7833 : [ 5.52392e-006 ]
7834 : [ 5.29662e-006 ]
7835 : [ 5.69211e-006 ]
7836 : [ 5.56489e-006 ]
7837 : [ 5.83223e-006 ]
7838 : [ 5.10017e-006 ]
7839 : [ 5.42574e-006 ]
7840 : [ 5.3574e-006  ]
7841 : [ 4.93538e-006 ]
7842 : [ 5.00527e-006 ]
7843 : [ 5.25747e-006 ]
7844 : [ 5.56302e-006 ]
7845 : [ 5.24453e-006 ]
7846 : [ 5.16147e-006 ]
7847 : [ 5.1033e-006  ]
7848 : [ 5.62507e-006 ]
7849 : [ 4.99919e-006 ]
7850 : [ 5.85278e-006 ]
7851 : [ 5.53616e-006 ]
7852 : [ 5.82852e-006 ]
7853 : [ 5.44548e-006 ]
7854 : [ 5.64356e-006 ]
7855 : [ 5.06535e-006 ]
7856 : [ 5.20559e-006 ]
7857 : [ 5.09297e-006 ]
7858 : [ 5.44846e-006 ]
7859 : [ 5.75708e-006 ]
7860 : [ 5.34614e-006 ]
7861 : [ 5.67615e-006 ]
7862 : [ 5.38114e-006 ]
7863 : [ 4.97376e-006 ]
7864 : [ 5.62393e-006 ]
7865 : [ 5.55205e-006 ]
7866 : [ 5.82219e-006 ]
7867 : [ 5.45288e-006 ]
7868 : [ 5.47255e-006 ]
7869 : [ 4.95377e-006 ]
7870 : [ 5.49516e-006 ]
7871 : [ 5.44216e-006 ]
7872 : [ 5.61097e-006 ]
7873 : [ 5.33613e-006 ]
7874 : [ 5.18092e-006 ]
7875 : [ 5.22539e-006 ]
7876 : [ 5.12057e-006 ]
7877 : [ 5.04497e-006 ]
7878 : [ 5.04766e-006 ]
7879 : [ 5.00128e-006 ]
7880 : [ 5.8033e-006  ]
7881 : [ 4.96424e-006 ]
7882 : [ 5.4009e-006  ]
7883 : [ 5.06506e-006 ]
7884 : [ 5.31997e-006 ]
7885 : [ 5.17859e-006 ]
7886 : [ 5.72083e-006 ]
7887 : [ 5.93115e-006 ]
7888 : [ 5.81406e-006 ]
7889 : [ 5.54151e-006 ]
7890 : [ 5.7366e-006  ]
7891 : [ 5.7573e-006  ]
7892 : [ 5.44678e-006 ]
7893 : [ 5.18396e-006 ]
7894 : [ 5.48239e-006 ]
7895 : [ 5.41755e-006 ]
7896 : [ 5.67486e-006 ]
7897 : [ 4.99281e-006 ]
7898 : [ 5.72646e-006 ]
7899 : [ 5.22687e-006 ]
7900 : [ 5.24818e-006 ]
7901 : [ 5.3124e-006  ]
7902 : [ 5.8471e-006  ]
7903 : [ 5.19159e-006 ]
7904 : [ 5.24242e-006 ]
7905 : [ 5.45796e-006 ]
7906 : [ 5.09145e-006 ]
7907 : [ 5.41971e-006 ]
7908 : [ 5.73825e-006 ]
7909 : [ 5.34454e-006 ]
7910 : [ 5.49352e-006 ]
7911 : [ 5.48734e-006 ]
7912 : [ 5.19629e-006 ]
7913 : [ 5.10406e-006 ]
7914 : [ 5.40356e-006 ]
7915 : [ 5.64471e-006 ]
7916 : [ 5.64301e-006 ]
7917 : [ 5.0134e-006  ]
7918 : [ 5.84231e-006 ]
7919 : [ 5.1919e-006  ]
7920 : [ 5.2937e-006  ]
7921 : [ 5.00721e-006 ]
7922 : [ 5.4531e-006  ]
7923 : [ 5.06579e-006 ]
7924 : [ 5.53656e-006 ]
7925 : [ 5.52357e-006 ]
7926 : [ 5.28356e-006 ]
7927 : [ 5.66854e-006 ]
7928 : [ 5.09032e-006 ]
7929 : [ 5.98088e-006 ]
7930 : [ 5.23453e-006 ]
7931 : [ 5.51455e-006 ]
7932 : [ 5.12643e-006 ]
7933 : [ 5.46482e-006 ]
7934 : [ 4.91766e-006 ]
7935 : [ 5.50028e-006 ]
7936 : [ 5.82632e-006 ]
7937 : [ 5.76637e-006 ]
7938 : [ 5.29463e-006 ]
7939 : [ 5.43938e-006 ]
7940 : [ 5.45204e-006 ]
7941 : [ 5.48477e-006 ]
7942 : [ 5.36785e-006 ]
7943 : [ 4.9252e-006  ]
7944 : [ 5.69324e-006 ]
7945 : [ 5.91025e-006 ]
7946 : [ 5.06257e-006 ]
7947 : [ 5.57743e-006 ]
7948 : [ 5.2393e-006  ]
7949 : [ 5.5893e-006  ]
7950 : [ 5.35524e-006 ]
7951 : [ 5.66659e-006 ]
7952 : [ 5.69236e-006 ]
7953 : [ 5.16175e-006 ]
7954 : [ 5.51938e-006 ]
7955 : [ 5.87435e-006 ]
7956 : [ 4.98207e-006 ]
7957 : [ 5.83426e-006 ]
7958 : [ 5.72668e-006 ]
7959 : [ 5.81416e-006 ]
7960 : [ 5.50306e-006 ]
7961 : [ 5.51339e-006 ]
7962 : [ 5.20621e-006 ]
7963 : [ 5.18435e-006 ]
7964 : [ 5.66195e-006 ]
7965 : [ 5.10787e-006 ]
7966 : [ 5.21657e-006 ]
7967 : [ 5.29643e-006 ]
7968 : [ 5.16577e-006 ]
7969 : [ 5.49114e-006 ]
7970 : [ 5.21888e-006 ]
7971 : [ 5.16315e-006 ]
7972 : [ 5.0646e-006  ]
7973 : [ 5.01767e-006 ]
7974 : [ 5.66801e-006 ]
7975 : [ 5.64434e-006 ]
7976 : [ 5.60854e-006 ]
7977 : [ 5.57856e-006 ]
7978 : [ 5.1145e-006  ]
7979 : [ 5.14323e-006 ]
7980 : [ 5.26998e-006 ]
7981 : [ 5.41268e-006 ]
7982 : [ 5.23769e-006 ]
7983 : [ 5.91421e-006 ]
7984 : [ 4.84342e-006 ]
7985 : [ 5.48278e-006 ]
7986 : [ 5.21348e-006 ]
7987 : [ 5.78196e-006 ]
7988 : [ 5.92519e-006 ]
7989 : [ 5.15753e-006 ]
7990 : [ 5.93048e-006 ]
7991 : [ 5.49824e-006 ]
7992 : [ 5.118e-006   ]
7993 : [ 5.74651e-006 ]
7994 : [ 5.58538e-006 ]
7995 : [ 5.45152e-006 ]
7996 : [ 5.57259e-006 ]
7997 : [ 5.28676e-006 ]
7998 : [ 5.79457e-006 ]
7999 : [ 5.30383e-006 ]
8000 : [ 5.07118e-006 ]
8001 : [ 5.08917e-006 ]
8002 : [ 5.67032e-006 ]
8003 : [ 5.20032e-006 ]
8004 : [ 5.51959e-006 ]
8005 : [ 4.87042e-006 ]
8006 : [ 5.79849e-006 ]
8007 : [ 5.82123e-006 ]
8008 : [ 5.79682e-006 ]
8009 : [ 5.55829e-006 ]
8010 : [ 5.12486e-006 ]
8011 : [ 5.91102e-006 ]
8012 : [ 5.97268e-006 ]
8013 : [ 5.17432e-006 ]
8014 : [ 5.73653e-006 ]
8015 : [ 5.82373e-006 ]
8016 : [ 5.79791e-006 ]
8017 : [ 5.78645e-006 ]
8018 : [ 5.57811e-006 ]
8019 : [ 5.02557e-006 ]
8020 : [ 5.28617e-006 ]
8021 : [ 5.52123e-006 ]
8022 : [ 5.45822e-006 ]
8023 : [ 5.63293e-006 ]
8024 : [ 5.1232e-006  ]
8025 : [ 5.74218e-006 ]
8026 : [ 6.03956e-006 ]
8027 : [ 5.50947e-006 ]
8028 : [ 5.67327e-006 ]
8029 : [ 5.31027e-006 ]
8030 : [ 5.38227e-006 ]
8031 : [ 5.38798e-006 ]
8032 : [ 5.23845e-006 ]
8033 : [ 4.94879e-006 ]
8034 : [ 5.35177e-006 ]
8035 : [ 4.99386e-006 ]
8036 : [ 5.32317e-006 ]
8037 : [ 5.36551e-006 ]
8038 : [ 5.51734e-006 ]
8039 : [ 5.09726e-006 ]
8040 : [ 5.8714e-006  ]
8041 : [ 5.13622e-006 ]
8042 : [ 5.5743e-006  ]
8043 : [ 5.32717e-006 ]
8044 : [ 5.32957e-006 ]
8045 : [ 5.00422e-006 ]
8046 : [ 5.89828e-006 ]
8047 : [ 5.08485e-006 ]
8048 : [ 5.35052e-006 ]
8049 : [ 5.30403e-006 ]
8050 : [ 5.60994e-006 ]
8051 : [ 5.19922e-006 ]
8052 : [ 5.93727e-006 ]
8053 : [ 5.32567e-006 ]
8054 : [ 5.03675e-006 ]
8055 : [ 5.78284e-006 ]
8056 : [ 5.09546e-006 ]
8057 : [ 5.15302e-006 ]
8058 : [ 5.27945e-006 ]
8059 : [ 5.16359e-006 ]
8060 : [ 5.78896e-006 ]
8061 : [ 5.74345e-006 ]
8062 : [ 5.75348e-006 ]
8063 : [ 6.135e-006   ]
8064 : [ 5.31193e-006 ]
8065 : [ 5.22641e-006 ]
8066 : [ 5.70072e-006 ]
8067 : [ 5.6961e-006  ]
8068 : [ 5.20293e-006 ]
8069 : [ 5.4887e-006  ]
8070 : [ 5.55074e-006 ]
8071 : [ 6.05244e-006 ]
8072 : [ 5.80247e-006 ]
8073 : [ 5.0771e-006  ]
8074 : [ 5.00764e-006 ]
8075 : [ 5.72357e-006 ]
8076 : [ 5.16984e-006 ]
8077 : [ 5.13692e-006 ]
8078 : [ 5.27176e-006 ]
8079 : [ 5.58344e-006 ]
8080 : [ 5.34625e-006 ]
8081 : [ 5.44856e-006 ]
8082 : [ 5.17106e-006 ]
8083 : [ 5.20871e-006 ]
8084 : [ 5.90296e-006 ]
8085 : [ 5.15608e-006 ]
8086 : [ 5.38606e-006 ]
8087 : [ 5.14095e-006 ]
8088 : [ 4.98798e-006 ]
8089 : [ 5.31418e-006 ]
8090 : [ 5.15566e-006 ]
8091 : [ 5.23659e-006 ]
8092 : [ 5.77688e-006 ]
8093 : [ 5.7088e-006  ]
8094 : [ 5.75102e-006 ]
8095 : [ 5.74237e-006 ]
8096 : [ 5.26421e-006 ]
8097 : [ 5.28962e-006 ]
8098 : [ 5.30478e-006 ]
8099 : [ 5.52199e-006 ]
8100 : [ 5.16179e-006 ]
8101 : [ 5.52972e-006 ]
8102 : [ 5.5085e-006  ]
8103 : [ 5.6565e-006  ]
8104 : [ 5.11229e-006 ]
8105 : [ 5.23438e-006 ]
8106 : [ 5.73552e-006 ]
8107 : [ 5.08293e-006 ]
8108 : [ 5.63648e-006 ]
8109 : [ 6.13961e-006 ]
8110 : [ 5.1243e-006  ]
8111 : [ 5.12985e-006 ]
8112 : [ 5.57191e-006 ]
8113 : [ 5.94089e-006 ]
8114 : [ 5.6384e-006  ]
8115 : [ 5.8873e-006  ]
8116 : [ 5.09316e-006 ]
8117 : [ 5.23701e-006 ]
8118 : [ 5.48205e-006 ]
8119 : [ 4.98616e-006 ]
8120 : [ 5.80071e-006 ]
8121 : [ 5.7162e-006  ]
8122 : [ 6.09868e-006 ]
8123 : [ 5.24595e-006 ]
8124 : [ 5.96993e-006 ]
8125 : [ 5.19168e-006 ]
8126 : [ 5.12876e-006 ]
8127 : [ 5.75528e-006 ]
8128 : [ 5.71278e-006 ]
8129 : [ 5.05709e-006 ]
8130 : [ 5.47094e-006 ]
8131 : [ 4.9913e-006  ]
8132 : [ 5.25209e-006 ]
8133 : [ 5.80618e-006 ]
8134 : [ 5.89958e-006 ]
8135 : [ 6.04567e-006 ]
8136 : [ 5.38146e-006 ]
8137 : [ 5.6244e-006  ]
8138 : [ 5.20186e-006 ]
8139 : [ 5.66313e-006 ]
8140 : [ 5.03396e-006 ]
8141 : [ 5.25503e-006 ]
8142 : [ 5.69543e-006 ]
8143 : [ 5.37806e-006 ]
8144 : [ 5.67912e-006 ]
8145 : [ 5.01818e-006 ]
8146 : [ 5.25424e-006 ]
8147 : [ 5.18991e-006 ]
8148 : [ 5.15214e-006 ]
8149 : [ 5.61713e-006 ]
8150 : [ 5.74692e-006 ]
8151 : [ 5.23589e-006 ]
8152 : [ 5.59267e-006 ]
8153 : [ 5.2789e-006  ]
8154 : [ 5.71932e-006 ]
8155 : [ 5.80523e-006 ]
8156 : [ 5.0474e-006  ]
8157 : [ 5.54945e-006 ]
8158 : [ 5.37977e-006 ]
8159 : [ 5.17201e-006 ]
8160 : [ 5.23175e-006 ]
8161 : [ 5.48028e-006 ]
8162 : [ 5.33356e-006 ]
8163 : [ 5.56979e-006 ]
8164 : [ 5.66212e-006 ]
8165 : [ 6.01669e-006 ]
8166 : [ 5.49006e-006 ]
8167 : [ 5.68786e-006 ]
8168 : [ 5.08323e-006 ]
8169 : [ 5.96748e-006 ]
8170 : [ 5.82226e-006 ]
8171 : [ 5.35256e-006 ]
8172 : [ 5.19769e-006 ]
8173 : [ 5.71502e-006 ]
8174 : [ 5.77669e-006 ]
8175 : [ 5.97827e-006 ]
8176 : [ 5.7511e-006  ]
8177 : [ 5.26263e-006 ]
8178 : [ 5.09471e-006 ]
8179 : [ 5.23832e-006 ]
8180 : [ 5.33454e-006 ]
8181 : [ 5.97481e-006 ]
8182 : [ 5.37896e-006 ]
8183 : [ 5.3363e-006  ]
8184 : [ 5.20909e-006 ]
8185 : [ 5.83967e-006 ]
8186 : [ 5.34851e-006 ]
8187 : [ 5.29815e-006 ]
8188 : [ 5.45431e-006 ]
8189 : [ 5.32156e-006 ]
8190 : [ 5.76206e-006 ]
8191 : [ 5.41505e-006 ]
8192 : [ 5.30313e-006 ]
8193 : [ 5.29192e-006 ]
8194 : [ 5.29455e-006 ]
8195 : [ 5.55198e-006 ]
8196 : [ 5.89942e-006 ]
8197 : [ 5.81162e-006 ]
8198 : [ 5.42186e-006 ]
8199 : [ 5.15543e-006 ]
8200 : [ 6.10291e-006 ]
8201 : [ 5.87234e-006 ]
8202 : [ 5.46077e-006 ]
8203 : [ 5.48334e-006 ]
8204 : [ 5.79325e-006 ]
8205 : [ 5.32868e-006 ]
8206 : [ 5.25213e-006 ]
8207 : [ 5.94041e-006 ]
8208 : [ 5.81256e-006 ]
8209 : [ 5.3707e-006  ]
8210 : [ 5.73271e-006 ]
8211 : [ 4.99481e-006 ]
8212 : [ 5.63731e-006 ]
8213 : [ 5.15899e-006 ]
8214 : [ 5.49144e-006 ]
8215 : [ 5.73672e-006 ]
8216 : [ 5.0643e-006  ]
8217 : [ 6.10675e-006 ]
8218 : [ 4.97097e-006 ]
8219 : [ 5.64784e-006 ]
8220 : [ 5.14032e-006 ]
8221 : [ 5.85527e-006 ]
8222 : [ 5.34663e-006 ]
8223 : [ 5.89146e-006 ]
8224 : [ 5.38909e-006 ]
8225 : [ 5.01118e-006 ]
8226 : [ 5.14955e-006 ]
8227 : [ 5.64397e-006 ]
8228 : [ 5.72472e-006 ]
8229 : [ 5.57949e-006 ]
8230 : [ 5.47295e-006 ]
8231 : [ 5.00193e-006 ]
8232 : [ 5.52559e-006 ]
8233 : [ 5.80161e-006 ]
8234 : [ 5.25828e-006 ]
8235 : [ 5.68767e-006 ]
8236 : [ 5.22537e-006 ]
8237 : [ 5.07938e-006 ]
8238 : [ 5.217e-006   ]
8239 : [ 5.8297e-006  ]
8240 : [ 5.74217e-006 ]
8241 : [ 5.71798e-006 ]
8242 : [ 5.13651e-006 ]
8243 : [ 5.8802e-006  ]
8244 : [ 5.38696e-006 ]
8245 : [ 5.4052e-006  ]
8246 : [ 5.1506e-006  ]
8247 : [ 4.982e-006   ]
8248 : [ 5.28411e-006 ]
8249 : [ 5.20371e-006 ]
8250 : [ 5.08801e-006 ]
8251 : [ 5.09603e-006 ]
8252 : [ 5.14853e-006 ]
8253 : [ 5.14126e-006 ]
8254 : [ 5.02602e-006 ]
8255 : [ 5.27385e-006 ]
8256 : [ 5.27121e-006 ]
8257 : [ 5.02419e-006 ]
8258 : [ 5.30191e-006 ]
8259 : [ 6.27744e-006 ]
8260 : [ 5.05338e-006 ]
8261 : [ 5.67156e-006 ]
8262 : [ 5.50377e-006 ]
8263 : [ 5.56609e-006 ]
8264 : [ 5.7244e-006  ]
8265 : [ 6.0678e-006  ]
8266 : [ 5.37665e-006 ]
8267 : [ 5.71904e-006 ]
8268 : [ 5.26497e-006 ]
8269 : [ 5.90844e-006 ]
8270 : [ 4.96064e-006 ]
8271 : [ 5.06152e-006 ]
8272 : [ 5.38294e-006 ]
8273 : [ 5.35165e-006 ]
8274 : [ 5.41825e-006 ]
8275 : [ 5.88317e-006 ]
8276 : [ 5.12539e-006 ]
8277 : [ 5.36281e-006 ]
8278 : [ 5.27136e-006 ]
8279 : [ 5.50559e-006 ]
8280 : [ 5.51297e-006 ]
8281 : [ 5.5253e-006  ]
8282 : [ 5.68771e-006 ]
8283 : [ 5.61576e-006 ]
8284 : [ 5.42601e-006 ]
8285 : [ 5.85895e-006 ]
8286 : [ 5.64603e-006 ]
8287 : [ 5.98216e-006 ]
8288 : [ 5.22874e-006 ]
8289 : [ 5.52401e-006 ]
8290 : [ 5.46036e-006 ]
8291 : [ 5.75405e-006 ]
8292 : [ 5.51296e-006 ]
8293 : [ 5.2234e-006  ]
8294 : [ 5.70904e-006 ]
8295 : [ 5.47324e-006 ]
8296 : [ 5.05032e-006 ]
8297 : [ 5.39562e-006 ]
8298 : [ 5.81947e-006 ]
8299 : [ 5.32468e-006 ]
8300 : [ 5.67526e-006 ]
8301 : [ 5.04083e-006 ]
8302 : [ 5.15773e-006 ]
8303 : [ 5.21004e-006 ]
8304 : [ 5.29979e-006 ]
8305 : [ 5.51287e-006 ]
8306 : [ 5.16972e-006 ]
8307 : [ 4.93393e-006 ]
8308 : [ 5.08473e-006 ]
8309 : [ 5.35462e-006 ]
8310 : [ 5.60648e-006 ]
8311 : [ 4.98542e-006 ]
8312 : [ 5.41849e-006 ]
8313 : [ 5.74742e-006 ]
8314 : [ 5.32728e-006 ]
8315 : [ 5.13492e-006 ]
8316 : [ 5.74534e-006 ]
8317 : [ 5.76074e-006 ]
8318 : [ 5.404e-006   ]
8319 : [ 5.1968e-006  ]
8320 : [ 5.83125e-006 ]
8321 : [ 5.02231e-006 ]
8322 : [ 5.55324e-006 ]
8323 : [ 5.09028e-006 ]
8324 : [ 5.90493e-006 ]
8325 : [ 5.4054e-006  ]
8326 : [ 4.92875e-006 ]
8327 : [ 5.3487e-006  ]
8328 : [ 5.59285e-006 ]
8329 : [ 5.45418e-006 ]
8330 : [ 5.27087e-006 ]
8331 : [ 5.29102e-006 ]
8332 : [ 5.61641e-006 ]
8333 : [ 5.23239e-006 ]
8334 : [ 5.18056e-006 ]
8335 : [ 5.96501e-006 ]
8336 : [ 5.11105e-006 ]
8337 : [ 5.51356e-006 ]
8338 : [ 5.8654e-006  ]
8339 : [ 5.13818e-006 ]
8340 : [ 5.41639e-006 ]
8341 : [ 5.4613e-006  ]
8342 : [ 5.01531e-006 ]
8343 : [ 5.45458e-006 ]
8344 : [ 5.57742e-006 ]
8345 : [ 5.80869e-006 ]
8346 : [ 5.15411e-006 ]
8347 : [ 5.39301e-006 ]
8348 : [ 5.39824e-006 ]
8349 : [ 5.15117e-006 ]
8350 : [ 5.64705e-006 ]
8351 : [ 5.22119e-006 ]
8352 : [ 5.11575e-006 ]
8353 : [ 5.46265e-006 ]
8354 : [ 5.55881e-006 ]
8355 : [ 5.77713e-006 ]
8356 : [ 5.7374e-006  ]
8357 : [ 5.56988e-006 ]
8358 : [ 5.79434e-006 ]
8359 : [ 5.7528e-006  ]
8360 : [ 5.50086e-006 ]
8361 : [ 5.70991e-006 ]
8362 : [ 5.22449e-006 ]
8363 : [ 5.75096e-006 ]
8364 : [ 5.18289e-006 ]
8365 : [ 5.38475e-006 ]
8366 : [ 5.79986e-006 ]
8367 : [ 5.715e-006   ]
8368 : [ 5.6578e-006  ]
8369 : [ 5.75015e-006 ]
8370 : [ 5.01563e-006 ]
8371 : [ 5.64136e-006 ]
8372 : [ 5.43797e-006 ]
8373 : [ 5.59492e-006 ]
8374 : [ 5.03465e-006 ]
8375 : [ 5.34619e-006 ]
8376 : [ 5.85344e-006 ]
8377 : [ 5.23894e-006 ]
8378 : [ 5.50573e-006 ]
8379 : [ 4.96828e-006 ]
8380 : [ 5.15166e-006 ]
8381 : [ 5.30652e-006 ]
8382 : [ 5.80395e-006 ]
8383 : [ 5.99595e-006 ]
8384 : [ 5.09298e-006 ]
8385 : [ 5.68667e-006 ]
8386 : [ 5.81272e-006 ]
8387 : [ 4.98607e-006 ]
8388 : [ 5.53743e-006 ]
8389 : [ 5.22168e-006 ]
8390 : [ 5.26521e-006 ]
8391 : [ 5.31065e-006 ]
8392 : [ 5.5971e-006  ]
8393 : [ 5.2965e-006  ]
8394 : [ 5.21441e-006 ]
8395 : [ 5.23812e-006 ]
8396 : [ 5.18756e-006 ]
8397 : [ 4.98075e-006 ]
8398 : [ 5.51454e-006 ]
8399 : [ 5.64466e-006 ]
8400 : [ 5.25074e-006 ]
8401 : [ 5.07756e-006 ]
8402 : [ 5.36425e-006 ]
8403 : [ 5.02235e-006 ]
8404 : [ 5.09084e-006 ]
8405 : [ 5.13016e-006 ]
8406 : [ 5.37255e-006 ]
8407 : [ 5.15958e-006 ]
8408 : [ 5.77306e-006 ]
8409 : [ 5.43778e-006 ]
8410 : [ 5.69757e-006 ]
8411 : [ 5.9469e-006  ]
8412 : [ 5.86711e-006 ]
8413 : [ 5.19225e-006 ]
8414 : [ 5.54582e-006 ]
8415 : [ 5.36202e-006 ]
8416 : [ 5.28984e-006 ]
8417 : [ 5.62047e-006 ]
8418 : [ 5.60704e-006 ]
8419 : [ 5.13553e-006 ]
8420 : [ 5.2472e-006  ]
8421 : [ 5.11822e-006 ]
8422 : [ 5.83366e-006 ]
8423 : [ 5.9769e-006  ]
8424 : [ 5.51994e-006 ]
8425 : [ 5.27383e-006 ]
8426 : [ 5.43735e-006 ]
8427 : [ 5.54734e-006 ]
8428 : [ 5.74855e-006 ]
8429 : [ 5.24919e-006 ]
8430 : [ 4.96561e-006 ]
8431 : [ 5.50124e-006 ]
8432 : [ 5.4293e-006  ]
8433 : [ 5.11403e-006 ]
8434 : [ 5.66248e-006 ]
8435 : [ 5.04043e-006 ]
8436 : [ 5.94009e-006 ]
8437 : [ 5.28037e-006 ]
8438 : [ 5.71276e-006 ]
8439 : [ 5.34456e-006 ]
8440 : [ 4.98988e-006 ]
8441 : [ 5.37752e-006 ]
8442 : [ 5.96082e-006 ]
8443 : [ 5.50169e-006 ]
8444 : [ 5.76249e-006 ]
8445 : [ 5.14539e-006 ]
8446 : [ 5.18024e-006 ]
8447 : [ 5.65287e-006 ]
8448 : [ 4.99393e-006 ]
8449 : [ 5.05345e-006 ]
8450 : [ 5.6861e-006  ]
8451 : [ 5.28998e-006 ]
8452 : [ 5.22846e-006 ]
8453 : [ 5.11835e-006 ]
8454 : [ 5.27661e-006 ]
8455 : [ 5.288e-006   ]
8456 : [ 5.84299e-006 ]
8457 : [ 5.34539e-006 ]
8458 : [ 5.38106e-006 ]
8459 : [ 5.23639e-006 ]
8460 : [ 6.01569e-006 ]
8461 : [ 5.12456e-006 ]
8462 : [ 5.89745e-006 ]
8463 : [ 6.05129e-006 ]
8464 : [ 5.15991e-006 ]
8465 : [ 5.11826e-006 ]
8466 : [ 5.68293e-006 ]
8467 : [ 5.16589e-006 ]
8468 : [ 5.28527e-006 ]
8469 : [ 5.14642e-006 ]
8470 : [ 5.31848e-006 ]
8471 : [ 5.22995e-006 ]
8472 : [ 5.31747e-006 ]
8473 : [ 5.40442e-006 ]
8474 : [ 5.66446e-006 ]
8475 : [ 5.64574e-006 ]
8476 : [ 5.24184e-006 ]
8477 : [ 5.11306e-006 ]
8478 : [ 5.00554e-006 ]
8479 : [ 5.65082e-006 ]
8480 : [ 5.3609e-006  ]
8481 : [ 5.79888e-006 ]
8482 : [ 5.70514e-006 ]
8483 : [ 5.02542e-006 ]
8484 : [ 5.53159e-006 ]
8485 : [ 5.22364e-006 ]
8486 : [ 5.31743e-006 ]
8487 : [ 5.116e-006   ]
8488 : [ 5.81709e-006 ]
8489 : [ 5.72726e-006 ]
8490 : [ 5.7698e-006  ]
8491 : [ 5.54307e-006 ]
8492 : [ 5.21688e-006 ]
8493 : [ 5.74843e-006 ]
8494 : [ 5.73207e-006 ]
8495 : [ 5.32648e-006 ]
8496 : [ 5.09096e-006 ]
8497 : [ 5.52324e-006 ]
8498 : [ 5.03674e-006 ]
8499 : [ 5.44778e-006 ]
8500 : [ 5.89372e-006 ]
8501 : [ 5.53785e-006 ]
8502 : [ 5.87657e-006 ]
8503 : [ 5.89266e-006 ]
8504 : [ 5.51456e-006 ]
8505 : [ 5.59363e-006 ]
8506 : [ 5.07902e-006 ]
8507 : [ 5.35088e-006 ]
8508 : [ 5.85284e-006 ]
8509 : [ 5.76784e-006 ]
8510 : [ 5.2551e-006  ]
8511 : [ 5.16303e-006 ]
8512 : [ 5.24547e-006 ]
8513 : [ 5.40243e-006 ]
8514 : [ 5.61746e-006 ]
8515 : [ 4.99626e-006 ]
8516 : [ 5.94128e-006 ]
8517 : [ 5.23489e-006 ]
8518 : [ 5.09791e-006 ]
8519 : [ 5.31124e-006 ]
8520 : [ 5.28867e-006 ]
8521 : [ 5.93398e-006 ]
8522 : [ 5.57787e-006 ]
8523 : [ 6.15487e-006 ]
8524 : [ 5.62633e-006 ]
8525 : [ 5.18349e-006 ]
8526 : [ 5.17299e-006 ]
8527 : [ 5.57553e-006 ]
8528 : [ 5.39956e-006 ]
8529 : [ 5.51193e-006 ]
8530 : [ 6.01322e-006 ]
8531 : [ 5.76301e-006 ]
8532 : [ 5.93132e-006 ]
8533 : [ 5.89966e-006 ]
8534 : [ 5.54497e-006 ]
8535 : [ 5.4551e-006  ]
8536 : [ 5.66933e-006 ]
8537 : [ 5.03258e-006 ]
8538 : [ 5.57057e-006 ]
8539 : [ 5.62291e-006 ]
8540 : [ 5.39423e-006 ]
8541 : [ 5.53258e-006 ]
8542 : [ 5.18547e-006 ]
8543 : [ 5.19602e-006 ]
8544 : [ 5.67582e-006 ]
8545 : [ 5.3778e-006  ]
8546 : [ 5.50729e-006 ]
8547 : [ 5.99884e-006 ]
8548 : [ 5.83016e-006 ]
8549 : [ 6.22373e-006 ]
8550 : [ 5.18758e-006 ]
8551 : [ 5.53321e-006 ]
8552 : [ 5.35473e-006 ]
8553 : [ 5.29322e-006 ]
8554 : [ 5.44876e-006 ]
8555 : [ 5.59134e-006 ]
8556 : [ 5.89e-006    ]
8557 : [ 5.74911e-006 ]
8558 : [ 4.89314e-006 ]
8559 : [ 5.30604e-006 ]
8560 : [ 5.53783e-006 ]
8561 : [ 5.48614e-006 ]
8562 : [ 5.50833e-006 ]
8563 : [ 5.00409e-006 ]
8564 : [ 5.54477e-006 ]
8565 : [ 5.42884e-006 ]
8566 : [ 5.75668e-006 ]
8567 : [ 5.55378e-006 ]
8568 : [ 5.04518e-006 ]
8569 : [ 5.58109e-006 ]
8570 : [ 5.67231e-006 ]
8571 : [ 5.3829e-006  ]
8572 : [ 5.94998e-006 ]
8573 : [ 5.31831e-006 ]
8574 : [ 5.12158e-006 ]
8575 : [ 5.41404e-006 ]
8576 : [ 5.22908e-006 ]
8577 : [ 5.21228e-006 ]
8578 : [ 5.40134e-006 ]
8579 : [ 5.6168e-006  ]
8580 : [ 5.79652e-006 ]
8581 : [ 5.37499e-006 ]
8582 : [ 5.72621e-006 ]
8583 : [ 5.51486e-006 ]
8584 : [ 5.08409e-006 ]
8585 : [ 5.91059e-006 ]
8586 : [ 5.39173e-006 ]
8587 : [ 5.57035e-006 ]
8588 : [ 5.54809e-006 ]
8589 : [ 5.69215e-006 ]
8590 : [ 5.55716e-006 ]
8591 : [ 5.19179e-006 ]
8592 : [ 5.12037e-006 ]
8593 : [ 5.85544e-006 ]
8594 : [ 5.80272e-006 ]
8595 : [ 5.88919e-006 ]
8596 : [ 5.29364e-006 ]
8597 : [ 5.6244e-006  ]
8598 : [ 5.75334e-006 ]
8599 : [ 5.49084e-006 ]
8600 : [ 5.90755e-006 ]
8601 : [ 4.98886e-006 ]
8602 : [ 5.85894e-006 ]
8603 : [ 5.12607e-006 ]
8604 : [ 5.02727e-006 ]
8605 : [ 5.6075e-006  ]
8606 : [ 5.60638e-006 ]
8607 : [ 5.79051e-006 ]
8608 : [ 5.61181e-006 ]
8609 : [ 5.92045e-006 ]
8610 : [ 5.04914e-006 ]
8611 : [ 5.38213e-006 ]
8612 : [ 5.84269e-006 ]
8613 : [ 4.98963e-006 ]
8614 : [ 5.17791e-006 ]
8615 : [ 5.44286e-006 ]
8616 : [ 5.82991e-006 ]
8617 : [ 5.5713e-006  ]
8618 : [ 5.48927e-006 ]
8619 : [ 5.35096e-006 ]
8620 : [ 5.50052e-006 ]
8621 : [ 5.84183e-006 ]
8622 : [ 5.51544e-006 ]
8623 : [ 5.66731e-006 ]
8624 : [ 5.39985e-006 ]
8625 : [ 5.40711e-006 ]
8626 : [ 5.30925e-006 ]
8627 : [ 5.48132e-006 ]
8628 : [ 5.29154e-006 ]
8629 : [ 5.05969e-006 ]
8630 : [ 5.72729e-006 ]
8631 : [ 4.93185e-006 ]
8632 : [ 4.91579e-006 ]
8633 : [ 5.90001e-006 ]
8634 : [ 5.7487e-006  ]
8635 : [ 5.19603e-006 ]
8636 : [ 5.37051e-006 ]
8637 : [ 5.81851e-006 ]
8638 : [ 5.27671e-006 ]
8639 : [ 5.56127e-006 ]
8640 : [ 5.17074e-006 ]
8641 : [ 5.17597e-006 ]
8642 : [ 5.51588e-006 ]
8643 : [ 5.07706e-006 ]
8644 : [ 4.97249e-006 ]
8645 : [ 5.7683e-006  ]
8646 : [ 5.06039e-006 ]
8647 : [ 5.88551e-006 ]
8648 : [ 5.7315e-006  ]
8649 : [ 5.49625e-006 ]
8650 : [ 5.46688e-006 ]
8651 : [ 5.08018e-006 ]
8652 : [ 5.31898e-006 ]
8653 : [ 5.58548e-006 ]
8654 : [ 6.04741e-006 ]
8655 : [ 5.27778e-006 ]
8656 : [ 5.20402e-006 ]
8657 : [ 5.69346e-006 ]
8658 : [ 5.84134e-006 ]
8659 : [ 5.50245e-006 ]
8660 : [ 5.24966e-006 ]
8661 : [ 5.43162e-006 ]
8662 : [ 5.61941e-006 ]
8663 : [ 5.55658e-006 ]
8664 : [ 5.04239e-006 ]
8665 : [ 5.30058e-006 ]
8666 : [ 5.3741e-006  ]
8667 : [ 5.85507e-006 ]
8668 : [ 5.01206e-006 ]
8669 : [ 5.31091e-006 ]
8670 : [ 5.93477e-006 ]
8671 : [ 5.12994e-006 ]
8672 : [ 5.10229e-006 ]
8673 : [ 5.91486e-006 ]
8674 : [ 5.16611e-006 ]
8675 : [ 5.76989e-006 ]
8676 : [ 5.66368e-006 ]
8677 : [ 6.10534e-006 ]
8678 : [ 5.57069e-006 ]
8679 : [ 5.19126e-006 ]
8680 : [ 5.63168e-006 ]
8681 : [ 5.19504e-006 ]
8682 : [ 5.24171e-006 ]
8683 : [ 5.79151e-006 ]
8684 : [ 5.8462e-006  ]
8685 : [ 5.41475e-006 ]
8686 : [ 5.75866e-006 ]
8687 : [ 5.21727e-006 ]
8688 : [ 5.33412e-006 ]
8689 : [ 5.40817e-006 ]
8690 : [ 5.23666e-006 ]
8691 : [ 5.7975e-006  ]
8692 : [ 5.36958e-006 ]
8693 : [ 5.28403e-006 ]
8694 : [ 5.48982e-006 ]
8695 : [ 5.07009e-006 ]
8696 : [ 5.18517e-006 ]
8697 : [ 5.17837e-006 ]
8698 : [ 5.14977e-006 ]
8699 : [ 5.06423e-006 ]
8700 : [ 5.43531e-006 ]
8701 : [ 5.87506e-006 ]
8702 : [ 5.67058e-006 ]
8703 : [ 5.05802e-006 ]
8704 : [ 5.23707e-006 ]
8705 : [ 5.19204e-006 ]
8706 : [ 5.40712e-006 ]
8707 : [ 5.10037e-006 ]
8708 : [ 5.28713e-006 ]
8709 : [ 5.12112e-006 ]
8710 : [ 5.57542e-006 ]
8711 : [ 5.54102e-006 ]
8712 : [ 5.21038e-006 ]
8713 : [ 5.37328e-006 ]
8714 : [ 5.10135e-006 ]
8715 : [ 5.87363e-006 ]
8716 : [ 5.85884e-006 ]
8717 : [ 5.40941e-006 ]
8718 : [ 5.91661e-006 ]
8719 : [ 5.40373e-006 ]
8720 : [ 5.7857e-006  ]
8721 : [ 5.04904e-006 ]
8722 : [ 5.18838e-006 ]
8723 : [ 5.46622e-006 ]
8724 : [ 5.16206e-006 ]
8725 : [ 5.62257e-006 ]
8726 : [ 5.69515e-006 ]
8727 : [ 5.79804e-006 ]
8728 : [ 5.07838e-006 ]
8729 : [ 5.86937e-006 ]
8730 : [ 5.10358e-006 ]
8731 : [ 5.79059e-006 ]
8732 : [ 5.91587e-006 ]
8733 : [ 5.20821e-006 ]
8734 : [ 5.41099e-006 ]
8735 : [ 5.18218e-006 ]
8736 : [ 5.18755e-006 ]
8737 : [ 5.79944e-006 ]
8738 : [ 5.3075e-006  ]
8739 : [ 5.32811e-006 ]
8740 : [ 5.75407e-006 ]
8741 : [ 5.79339e-006 ]
8742 : [ 5.33652e-006 ]
8743 : [ 5.37676e-006 ]
8744 : [ 5.22711e-006 ]
8745 : [ 5.82176e-006 ]
8746 : [ 5.5114e-006  ]
8747 : [ 5.28932e-006 ]
8748 : [ 5.82833e-006 ]
8749 : [ 5.61516e-006 ]
8750 : [ 5.44777e-006 ]
8751 : [ 5.67755e-006 ]
8752 : [ 5.28904e-006 ]
8753 : [ 5.32654e-006 ]
8754 : [ 5.52586e-006 ]
8755 : [ 5.72618e-006 ]
8756 : [ 5.28175e-006 ]
8757 : [ 5.91791e-006 ]
8758 : [ 5.82247e-006 ]
8759 : [ 5.69463e-006 ]
8760 : [ 5.26324e-006 ]
8761 : [ 5.60644e-006 ]
8762 : [ 5.84493e-006 ]
8763 : [ 5.25941e-006 ]
8764 : [ 5.78453e-006 ]
8765 : [ 5.16414e-006 ]
8766 : [ 5.31086e-006 ]
8767 : [ 5.6739e-006  ]
8768 : [ 5.07873e-006 ]
8769 : [ 5.26838e-006 ]
8770 : [ 5.27984e-006 ]
8771 : [ 5.76067e-006 ]
8772 : [ 5.54489e-006 ]
8773 : [ 5.09734e-006 ]
8774 : [ 5.8125e-006  ]
8775 : [ 4.89905e-006 ]
8776 : [ 5.37119e-006 ]
8777 : [ 5.24252e-006 ]
8778 : [ 5.09054e-006 ]
8779 : [ 5.25031e-006 ]
8780 : [ 5.33031e-006 ]
8781 : [ 5.27153e-006 ]
8782 : [ 5.68518e-006 ]
8783 : [ 4.9547e-006  ]
8784 : [ 5.02305e-006 ]
8785 : [ 5.49515e-006 ]
8786 : [ 5.85731e-006 ]
8787 : [ 5.88565e-006 ]
8788 : [ 5.22114e-006 ]
8789 : [ 5.64518e-006 ]
8790 : [ 5.30033e-006 ]
8791 : [ 5.24955e-006 ]
8792 : [ 5.36907e-006 ]
8793 : [ 5.05991e-006 ]
8794 : [ 5.9296e-006  ]
8795 : [ 5.30643e-006 ]
8796 : [ 5.10949e-006 ]
8797 : [ 5.8177e-006  ]
8798 : [ 5.80384e-006 ]
8799 : [ 5.50056e-006 ]
8800 : [ 5.5137e-006  ]
8801 : [ 5.06524e-006 ]
8802 : [ 5.93745e-006 ]
8803 : [ 5.70118e-006 ]
8804 : [ 5.73041e-006 ]
8805 : [ 5.52528e-006 ]
8806 : [ 5.20249e-006 ]
8807 : [ 5.1397e-006  ]
8808 : [ 5.84199e-006 ]
8809 : [ 5.66022e-006 ]
8810 : [ 5.22002e-006 ]
8811 : [ 5.2677e-006  ]
8812 : [ 5.14995e-006 ]
8813 : [ 5.40036e-006 ]
8814 : [ 5.86533e-006 ]
8815 : [ 5.20936e-006 ]
8816 : [ 5.6936e-006  ]
8817 : [ 5.81486e-006 ]
8818 : [ 5.75757e-006 ]
8819 : [ 5.22999e-006 ]
8820 : [ 5.83705e-006 ]
8821 : [ 5.17478e-006 ]
8822 : [ 5.7998e-006  ]
8823 : [ 5.60925e-006 ]
8824 : [ 5.13276e-006 ]
8825 : [ 5.63737e-006 ]
8826 : [ 5.37009e-006 ]
8827 : [ 5.81469e-006 ]
8828 : [ 5.36844e-006 ]
8829 : [ 5.53085e-006 ]
8830 : [ 5.66739e-006 ]
8831 : [ 5.67541e-006 ]
8832 : [ 5.7824e-006  ]
8833 : [ 5.67035e-006 ]
8834 : [ 5.74092e-006 ]
8835 : [ 4.97028e-006 ]
8836 : [ 5.68083e-006 ]
8837 : [ 4.98164e-006 ]
8838 : [ 5.39899e-006 ]
8839 : [ 5.14117e-006 ]
8840 : [ 6.05313e-006 ]
8841 : [ 5.47439e-006 ]
8842 : [ 5.30851e-006 ]
8843 : [ 5.33033e-006 ]
8844 : [ 5.38209e-006 ]
8845 : [ 5.07301e-006 ]
8846 : [ 5.66536e-006 ]
8847 : [ 5.69374e-006 ]
8848 : [ 5.88087e-006 ]
8849 : [ 5.43264e-006 ]
8850 : [ 4.99551e-006 ]
8851 : [ 6.01186e-006 ]
8852 : [ 5.28197e-006 ]
8853 : [ 5.1261e-006  ]
8854 : [ 6.18081e-006 ]
8855 : [ 4.95786e-006 ]
8856 : [ 5.43235e-006 ]
8857 : [ 5.11145e-006 ]
8858 : [ 5.80281e-006 ]
8859 : [ 5.20326e-006 ]
8860 : [ 5.59042e-006 ]
8861 : [ 5.0783e-006  ]
8862 : [ 5.58268e-006 ]
8863 : [ 5.39071e-006 ]
8864 : [ 4.9798e-006  ]
8865 : [ 5.30067e-006 ]
8866 : [ 5.6412e-006  ]
8867 : [ 5.52892e-006 ]
8868 : [ 5.25058e-006 ]
8869 : [ 5.31585e-006 ]
8870 : [ 5.53427e-006 ]
8871 : [ 5.06826e-006 ]
8872 : [ 5.71199e-006 ]
8873 : [ 5.69819e-006 ]
8874 : [ 5.27771e-006 ]
8875 : [ 5.54358e-006 ]
8876 : [ 5.8724e-006  ]
8877 : [ 5.1959e-006  ]
8878 : [ 5.53508e-006 ]
8879 : [ 5.574e-006   ]
8880 : [ 5.2308e-006  ]
8881 : [ 5.42005e-006 ]
8882 : [ 5.45724e-006 ]
8883 : [ 5.1001e-006  ]
8884 : [ 5.9669e-006  ]
8885 : [ 5.09408e-006 ]
8886 : [ 5.0611e-006  ]
8887 : [ 5.38034e-006 ]
8888 : [ 5.92668e-006 ]
8889 : [ 5.27505e-006 ]
8890 : [ 5.60302e-006 ]
8891 : [ 5.66779e-006 ]
8892 : [ 5.89573e-006 ]
8893 : [ 5.65648e-006 ]
8894 : [ 5.46077e-006 ]
8895 : [ 5.58177e-006 ]
8896 : [ 5.4359e-006  ]
8897 : [ 5.54256e-006 ]
8898 : [ 5.7451e-006  ]
8899 : [ 5.60148e-006 ]
8900 : [ 5.81226e-006 ]
8901 : [ 5.92254e-006 ]
8902 : [ 5.12465e-006 ]
8903 : [ 5.97366e-006 ]
8904 : [ 5.7021e-006  ]
8905 : [ 5.16767e-006 ]
8906 : [ 5.88614e-006 ]
8907 : [ 5.1093e-006  ]
8908 : [ 5.00926e-006 ]
8909 : [ 5.85405e-006 ]
8910 : [ 5.84962e-006 ]
8911 : [ 5.45752e-006 ]
8912 : [ 5.55443e-006 ]
8913 : [ 5.77388e-006 ]
8914 : [ 5.44162e-006 ]
8915 : [ 5.72521e-006 ]
8916 : [ 5.8202e-006  ]
8917 : [ 5.78436e-006 ]
8918 : [ 5.53061e-006 ]
8919 : [ 5.72147e-006 ]
8920 : [ 5.52882e-006 ]
8921 : [ 5.72107e-006 ]
8922 : [ 4.91616e-006 ]
8923 : [ 5.10462e-006 ]
8924 : [ 5.37999e-006 ]
8925 : [ 5.82531e-006 ]
8926 : [ 5.32831e-006 ]
8927 : [ 5.554e-006   ]
8928 : [ 5.25152e-006 ]
8929 : [ 5.85415e-006 ]
8930 : [ 5.38106e-006 ]
8931 : [ 5.71899e-006 ]
8932 : [ 5.8708e-006  ]
8933 : [ 5.6615e-006  ]
8934 : [ 5.17515e-006 ]
8935 : [ 5.30725e-006 ]
8936 : [ 5.62788e-006 ]
8937 : [ 5.75843e-006 ]
8938 : [ 5.21664e-006 ]
8939 : [ 5.14835e-006 ]
8940 : [ 4.95002e-006 ]
8941 : [ 5.063e-006   ]
8942 : [ 5.56806e-006 ]
8943 : [ 5.66966e-006 ]
8944 : [ 5.45838e-006 ]
8945 : [ 5.64686e-006 ]
8946 : [ 5.51149e-006 ]
8947 : [ 5.92769e-006 ]
8948 : [ 5.46862e-006 ]
8949 : [ 4.94292e-006 ]
8950 : [ 5.98407e-006 ]
8951 : [ 5.30284e-006 ]
8952 : [ 5.34781e-006 ]
8953 : [ 5.69519e-006 ]
8954 : [ 5.3756e-006  ]
8955 : [ 5.50272e-006 ]
8956 : [ 5.62424e-006 ]
8957 : [ 5.39615e-006 ]
8958 : [ 5.23434e-006 ]
8959 : [ 5.20554e-006 ]
8960 : [ 5.28931e-006 ]
8961 : [ 5.42624e-006 ]
8962 : [ 5.65611e-006 ]
8963 : [ 5.39522e-006 ]
8964 : [ 5.94085e-006 ]
8965 : [ 5.55494e-006 ]
8966 : [ 5.07815e-006 ]
8967 : [ 5.59644e-006 ]
8968 : [ 5.27259e-006 ]
8969 : [ 5.0513e-006  ]
8970 : [ 5.4344e-006  ]
8971 : [ 5.53596e-006 ]
8972 : [ 5.257e-006   ]
8973 : [ 5.59093e-006 ]
8974 : [ 6.02022e-006 ]
8975 : [ 6.00806e-006 ]
8976 : [ 5.66661e-006 ]
8977 : [ 5.87989e-006 ]
8978 : [ 5.65539e-006 ]
8979 : [ 5.20573e-006 ]
8980 : [ 5.33101e-006 ]
8981 : [ 5.78926e-006 ]
8982 : [ 5.46358e-006 ]
8983 : [ 5.29084e-006 ]
8984 : [ 5.57449e-006 ]
8985 : [ 5.39864e-006 ]
8986 : [ 5.96792e-006 ]
8987 : [ 5.18265e-006 ]
8988 : [ 5.31735e-006 ]
8989 : [ 5.51666e-006 ]
8990 : [ 5.17619e-006 ]
8991 : [ 5.41521e-006 ]
8992 : [ 5.22585e-006 ]
8993 : [ 5.16842e-006 ]
8994 : [ 5.98694e-006 ]
8995 : [ 5.75126e-006 ]
8996 : [ 5.28338e-006 ]
8997 : [ 5.72573e-006 ]
8998 : [ 5.3415e-006  ]
8999 : [ 5.82094e-006 ]
9000 : [ 5.50062e-006 ]
9001 : [ 5.77077e-006 ]
9002 : [ 5.93373e-006 ]
9003 : [ 5.56488e-006 ]
9004 : [ 5.18207e-006 ]
9005 : [ 5.08198e-006 ]
9006 : [ 5.17467e-006 ]
9007 : [ 5.00057e-006 ]
9008 : [ 4.89029e-006 ]
9009 : [ 5.39929e-006 ]
9010 : [ 5.2719e-006  ]
9011 : [ 5.47809e-006 ]
9012 : [ 5.02871e-006 ]
9013 : [ 5.66564e-006 ]
9014 : [ 5.57873e-006 ]
9015 : [ 5.36367e-006 ]
9016 : [ 5.12764e-006 ]
9017 : [ 5.66757e-006 ]
9018 : [ 5.4148e-006  ]
9019 : [ 5.22879e-006 ]
9020 : [ 5.16653e-006 ]
9021 : [ 5.55102e-006 ]
9022 : [ 5.04796e-006 ]
9023 : [ 5.12956e-006 ]
9024 : [ 5.82571e-006 ]
9025 : [ 5.45733e-006 ]
9026 : [ 5.56198e-006 ]
9027 : [ 5.52685e-006 ]
9028 : [ 5.03347e-006 ]
9029 : [ 5.94835e-006 ]
9030 : [ 5.89337e-006 ]
9031 : [ 5.35468e-006 ]
9032 : [ 5.91777e-006 ]
9033 : [ 5.39816e-006 ]
9034 : [ 5.02669e-006 ]
9035 : [ 5.79642e-006 ]
9036 : [ 5.19213e-006 ]
9037 : [ 5.78346e-006 ]
9038 : [ 5.64382e-006 ]
9039 : [ 5.42074e-006 ]
9040 : [ 5.82794e-006 ]
9041 : [ 5.30909e-006 ]
9042 : [ 4.97898e-006 ]
9043 : [ 5.68786e-006 ]
9044 : [ 5.8227e-006  ]
9045 : [ 5.69174e-006 ]
9046 : [ 5.75998e-006 ]
9047 : [ 5.54545e-006 ]
9048 : [ 5.76539e-006 ]
9049 : [ 5.31332e-006 ]
9050 : [ 5.48659e-006 ]
9051 : [ 5.23799e-006 ]
9052 : [ 5.12219e-006 ]
9053 : [ 5.45926e-006 ]
9054 : [ 5.71833e-006 ]
9055 : [ 5.86986e-006 ]
9056 : [ 5.26542e-006 ]
9057 : [ 5.07363e-006 ]
9058 : [ 6.08336e-006 ]
9059 : [ 4.93768e-006 ]
9060 : [ 5.68458e-006 ]
9061 : [ 4.97772e-006 ]
9062 : [ 5.60547e-006 ]
9063 : [ 5.81302e-006 ]
9064 : [ 5.13545e-006 ]
9065 : [ 5.75308e-006 ]
9066 : [ 5.52366e-006 ]
9067 : [ 5.36349e-006 ]
9068 : [ 5.94451e-006 ]
9069 : [ 5.16531e-006 ]
9070 : [ 6.01975e-006 ]
9071 : [ 5.74392e-006 ]
9072 : [ 5.29842e-006 ]
9073 : [ 5.26191e-006 ]
9074 : [ 5.14617e-006 ]
9075 : [ 5.39174e-006 ]
9076 : [ 5.28123e-006 ]
9077 : [ 5.16303e-006 ]
9078 : [ 5.34301e-006 ]
9079 : [ 5.0601e-006  ]
9080 : [ 5.64586e-006 ]
9081 : [ 5.37416e-006 ]
9082 : [ 5.08354e-006 ]
9083 : [ 5.55184e-006 ]
9084 : [ 5.15905e-006 ]
9085 : [ 5.14731e-006 ]
9086 : [ 4.9714e-006  ]
9087 : [ 5.1743e-006  ]
9088 : [ 5.08955e-006 ]
9089 : [ 5.54201e-006 ]
9090 : [ 5.62415e-006 ]
9091 : [ 5.37138e-006 ]
9092 : [ 5.6367e-006  ]
9093 : [ 5.11318e-006 ]
9094 : [ 5.62875e-006 ]
9095 : [ 5.66312e-006 ]
9096 : [ 5.66881e-006 ]
9097 : [ 5.17426e-006 ]
9098 : [ 5.08549e-006 ]
9099 : [ 5.0688e-006  ]
9100 : [ 5.28941e-006 ]
9101 : [ 5.15372e-006 ]
9102 : [ 5.50079e-006 ]
9103 : [ 5.45114e-006 ]
9104 : [ 5.08866e-006 ]
9105 : [ 5.34865e-006 ]
9106 : [ 5.66604e-006 ]
9107 : [ 5.8232e-006  ]
9108 : [ 5.35321e-006 ]
9109 : [ 5.18753e-006 ]
9110 : [ 5.84449e-006 ]
9111 : [ 5.21533e-006 ]
9112 : [ 5.90101e-006 ]
9113 : [ 5.17916e-006 ]
9114 : [ 5.41238e-006 ]
9115 : [ 5.21055e-006 ]
9116 : [ 5.14719e-006 ]
9117 : [ 5.40787e-006 ]
9118 : [ 5.39014e-006 ]
9119 : [ 5.20447e-006 ]
9120 : [ 5.36746e-006 ]
9121 : [ 5.31723e-006 ]
9122 : [ 5.3655e-006  ]
9123 : [ 5.71643e-006 ]
9124 : [ 5.8912e-006  ]
9125 : [ 5.44175e-006 ]
9126 : [ 5.2052e-006  ]
9127 : [ 5.05507e-006 ]
9128 : [ 5.48672e-006 ]
9129 : [ 5.50125e-006 ]
9130 : [ 5.10502e-006 ]
9131 : [ 5.5154e-006  ]
9132 : [ 5.47503e-006 ]
9133 : [ 5.58156e-006 ]
9134 : [ 4.96255e-006 ]
9135 : [ 5.90657e-006 ]
9136 : [ 5.16361e-006 ]
9137 : [ 5.73988e-006 ]
9138 : [ 5.04988e-006 ]
9139 : [ 5.28655e-006 ]
9140 : [ 5.65178e-006 ]
9141 : [ 5.61321e-006 ]
9142 : [ 5.56501e-006 ]
9143 : [ 5.22549e-006 ]
9144 : [ 5.92549e-006 ]
9145 : [ 5.77242e-006 ]
9146 : [ 5.21135e-006 ]
9147 : [ 5.83131e-006 ]
9148 : [ 5.35383e-006 ]
9149 : [ 5.3657e-006  ]
9150 : [ 5.1075e-006  ]
9151 : [ 5.45663e-006 ]
9152 : [ 5.11065e-006 ]
9153 : [ 4.99991e-006 ]
9154 : [ 5.62423e-006 ]
9155 : [ 5.03025e-006 ]
9156 : [ 5.31622e-006 ]
9157 : [ 5.25258e-006 ]
9158 : [ 5.26578e-006 ]
9159 : [ 5.46318e-006 ]
9160 : [ 5.27978e-006 ]
9161 : [ 5.84148e-006 ]
9162 : [ 5.57255e-006 ]
9163 : [ 5.69248e-006 ]
9164 : [ 5.10993e-006 ]
9165 : [ 4.95525e-006 ]
9166 : [ 5.72983e-006 ]
9167 : [ 5.88121e-006 ]
9168 : [ 5.30479e-006 ]
9169 : [ 5.13995e-006 ]
9170 : [ 5.53082e-006 ]
9171 : [ 5.5553e-006  ]
9172 : [ 5.37377e-006 ]
9173 : [ 5.11364e-006 ]
9174 : [ 5.34377e-006 ]
9175 : [ 5.37365e-006 ]
9176 : [ 5.27245e-006 ]
9177 : [ 5.17977e-006 ]
9178 : [ 5.25135e-006 ]
9179 : [ 5.34979e-006 ]
9180 : [ 5.77212e-006 ]
9181 : [ 5.86719e-006 ]
9182 : [ 5.83834e-006 ]
9183 : [ 5.95225e-006 ]
9184 : [ 5.90973e-006 ]
9185 : [ 5.693e-006   ]
9186 : [ 5.76377e-006 ]
9187 : [ 5.06211e-006 ]
9188 : [ 5.632e-006   ]
9189 : [ 5.9992e-006  ]
9190 : [ 4.89854e-006 ]
9191 : [ 4.97088e-006 ]
9192 : [ 5.68322e-006 ]
9193 : [ 5.16498e-006 ]
9194 : [ 5.81222e-006 ]
9195 : [ 5.11298e-006 ]
9196 : [ 5.44992e-006 ]
9197 : [ 5.69966e-006 ]
9198 : [ 5.24423e-006 ]
9199 : [ 5.23656e-006 ]
9200 : [ 5.40758e-006 ]
9201 : [ 5.62112e-006 ]
9202 : [ 5.67449e-006 ]
9203 : [ 4.98223e-006 ]
9204 : [ 5.08638e-006 ]
9205 : [ 5.85874e-006 ]
9206 : [ 5.18804e-006 ]
9207 : [ 5.39324e-006 ]
9208 : [ 4.91047e-006 ]
9209 : [ 5.29078e-006 ]
9210 : [ 5.87424e-006 ]
9211 : [ 5.50447e-006 ]
9212 : [ 5.76252e-006 ]
9213 : [ 5.31122e-006 ]
9214 : [ 6.03721e-006 ]
9215 : [ 5.07795e-006 ]
9216 : [ 5.08948e-006 ]
9217 : [ 5.74803e-006 ]
9218 : [ 4.95908e-006 ]
9219 : [ 5.34555e-006 ]
9220 : [ 5.54956e-006 ]
9221 : [ 5.50397e-006 ]
9222 : [ 5.62036e-006 ]
9223 : [ 5.09106e-006 ]
9224 : [ 5.68489e-006 ]
9225 : [ 5.21717e-006 ]
9226 : [ 5.52798e-006 ]
9227 : [ 5.63636e-006 ]
9228 : [ 5.34877e-006 ]
9229 : [ 4.99753e-006 ]
9230 : [ 5.06768e-006 ]
9231 : [ 5.4679e-006  ]
9232 : [ 5.85468e-006 ]
9233 : [ 5.83437e-006 ]
9234 : [ 5.71876e-006 ]
9235 : [ 5.33139e-006 ]
9236 : [ 5.33711e-006 ]
9237 : [ 5.66973e-006 ]
9238 : [ 5.34757e-006 ]
9239 : [ 5.1078e-006  ]
9240 : [ 5.83042e-006 ]
9241 : [ 5.89468e-006 ]
9242 : [ 5.13247e-006 ]
9243 : [ 5.65963e-006 ]
9244 : [ 5.19176e-006 ]
9245 : [ 5.07226e-006 ]
9246 : [ 5.79036e-006 ]
9247 : [ 5.1604e-006  ]
9248 : [ 5.59653e-006 ]
9249 : [ 5.35807e-006 ]
9250 : [ 5.47744e-006 ]
9251 : [ 5.55336e-006 ]
9252 : [ 5.22583e-006 ]
9253 : [ 5.23207e-006 ]
9254 : [ 5.6088e-006  ]
9255 : [ 5.65915e-006 ]
9256 : [ 5.5185e-006  ]
9257 : [ 5.38542e-006 ]
9258 : [ 5.93886e-006 ]
9259 : [ 5.13884e-006 ]
9260 : [ 5.2174e-006  ]
9261 : [ 5.11258e-006 ]
9262 : [ 5.63232e-006 ]
9263 : [ 5.13792e-006 ]
9264 : [ 5.1869e-006  ]
9265 : [ 5.11987e-006 ]
9266 : [ 5.13442e-006 ]
9267 : [ 5.53438e-006 ]
9268 : [ 5.37289e-006 ]
9269 : [ 5.41802e-006 ]
9270 : [ 5.33283e-006 ]
9271 : [ 5.63435e-006 ]
9272 : [ 5.55032e-006 ]
9273 : [ 5.76978e-006 ]
9274 : [ 5.70329e-006 ]
9275 : [ 5.47275e-006 ]
9276 : [ 5.22028e-006 ]
9277 : [ 5.58216e-006 ]
9278 : [ 5.51033e-006 ]
9279 : [ 5.23481e-006 ]
9280 : [ 5.49409e-006 ]
9281 : [ 5.27997e-006 ]
9282 : [ 5.1182e-006  ]
9283 : [ 5.76443e-006 ]
9284 : [ 5.19722e-006 ]
9285 : [ 5.81189e-006 ]
9286 : [ 5.16743e-006 ]
9287 : [ 5.59291e-006 ]
9288 : [ 5.1135e-006  ]
9289 : [ 4.82716e-006 ]
9290 : [ 5.24764e-006 ]
9291 : [ 5.18767e-006 ]
9292 : [ 5.21728e-006 ]
9293 : [ 5.64239e-006 ]
9294 : [ 5.82409e-006 ]
9295 : [ 5.11507e-006 ]
9296 : [ 5.03199e-006 ]
9297 : [ 5.20631e-006 ]
9298 : [ 5.45841e-006 ]
9299 : [ 5.69359e-006 ]
9300 : [ 5.03854e-006 ]
9301 : [ 5.15684e-006 ]
9302 : [ 5.61137e-006 ]
9303 : [ 6.0793e-006  ]
9304 : [ 5.45058e-006 ]
9305 : [ 4.87356e-006 ]
9306 : [ 5.38824e-006 ]
9307 : [ 5.24602e-006 ]
9308 : [ 5.48864e-006 ]
9309 : [ 5.36775e-006 ]
9310 : [ 5.62945e-006 ]
9311 : [ 5.63197e-006 ]
9312 : [ 5.07467e-006 ]
9313 : [ 5.46231e-006 ]
9314 : [ 5.52285e-006 ]
9315 : [ 5.05756e-006 ]
9316 : [ 5.20102e-006 ]
9317 : [ 5.11716e-006 ]
9318 : [ 5.0942e-006  ]
9319 : [ 5.16848e-006 ]
9320 : [ 5.87501e-006 ]
9321 : [ 5.33575e-006 ]
9322 : [ 5.90351e-006 ]
9323 : [ 5.04621e-006 ]
9324 : [ 5.49868e-006 ]
9325 : [ 5.21886e-006 ]
9326 : [ 5.79349e-006 ]
9327 : [ 5.41992e-006 ]
9328 : [ 5.33135e-006 ]
9329 : [ 5.327e-006   ]
9330 : [ 5.37228e-006 ]
9331 : [ 5.07931e-006 ]
9332 : [ 5.5901e-006  ]
9333 : [ 5.34611e-006 ]
9334 : [ 5.32514e-006 ]
9335 : [ 5.36653e-006 ]
9336 : [ 5.41704e-006 ]
9337 : [ 5.28023e-006 ]
9338 : [ 5.42587e-006 ]
9339 : [ 5.34212e-006 ]
9340 : [ 5.7841e-006  ]
9341 : [ 5.46962e-006 ]
9342 : [ 5.45481e-006 ]
9343 : [ 5.37833e-006 ]
9344 : [ 5.6478e-006  ]
9345 : [ 5.22733e-006 ]
9346 : [ 5.35304e-006 ]
9347 : [ 5.23777e-006 ]
9348 : [ 5.64712e-006 ]
9349 : [ 5.3393e-006  ]
9350 : [ 5.9048e-006  ]
9351 : [ 5.16658e-006 ]
9352 : [ 5.0131e-006  ]
9353 : [ 5.93212e-006 ]
9354 : [ 5.36653e-006 ]
9355 : [ 5.26208e-006 ]
9356 : [ 5.54703e-006 ]
9357 : [ 5.13642e-006 ]
9358 : [ 5.93399e-006 ]
9359 : [ 5.1654e-006  ]
9360 : [ 5.82032e-006 ]
9361 : [ 5.82549e-006 ]
9362 : [ 5.56723e-006 ]
9363 : [ 5.71972e-006 ]
9364 : [ 5.44607e-006 ]
9365 : [ 5.39046e-006 ]
9366 : [ 5.55309e-006 ]
9367 : [ 4.94961e-006 ]
9368 : [ 5.08906e-006 ]
9369 : [ 5.61749e-006 ]
9370 : [ 5.57098e-006 ]
9371 : [ 5.32934e-006 ]
9372 : [ 5.42323e-006 ]
9373 : [ 5.11625e-006 ]
9374 : [ 5.36048e-006 ]
9375 : [ 5.30505e-006 ]
9376 : [ 5.62483e-006 ]
9377 : [ 5.47463e-006 ]
9378 : [ 5.10093e-006 ]
9379 : [ 5.22302e-006 ]
9380 : [ 5.66227e-006 ]
9381 : [ 5.86074e-006 ]
9382 : [ 5.58498e-006 ]
9383 : [ 5.38158e-006 ]
9384 : [ 5.20012e-006 ]
9385 : [ 5.69302e-006 ]
9386 : [ 5.93132e-006 ]
9387 : [ 5.22503e-006 ]
9388 : [ 5.55116e-006 ]
9389 : [ 5.34575e-006 ]
9390 : [ 5.57257e-006 ]
9391 : [ 5.14099e-006 ]
9392 : [ 5.23934e-006 ]
9393 : [ 5.50378e-006 ]
9394 : [ 5.76398e-006 ]
9395 : [ 5.28376e-006 ]
9396 : [ 5.31219e-006 ]
9397 : [ 5.14422e-006 ]
9398 : [ 5.67375e-006 ]
9399 : [ 5.54651e-006 ]
9400 : [ 5.11307e-006 ]
9401 : [ 5.35613e-006 ]
9402 : [ 5.21117e-006 ]
9403 : [ 5.30698e-006 ]
9404 : [ 5.92142e-006 ]
9405 : [ 5.79427e-006 ]
9406 : [ 5.7156e-006  ]
9407 : [ 5.50757e-006 ]
9408 : [ 5.11025e-006 ]
9409 : [ 5.51226e-006 ]
9410 : [ 5.69198e-006 ]
9411 : [ 5.08839e-006 ]
9412 : [ 5.49269e-006 ]
9413 : [ 5.8158e-006  ]
9414 : [ 5.11156e-006 ]
9415 : [ 5.21999e-006 ]
9416 : [ 5.28653e-006 ]
9417 : [ 5.3046e-006  ]
9418 : [ 5.82676e-006 ]
9419 : [ 5.39096e-006 ]
9420 : [ 5.3085e-006  ]
9421 : [ 5.55614e-006 ]
9422 : [ 5.18844e-006 ]
9423 : [ 5.03942e-006 ]
9424 : [ 6.02628e-006 ]
9425 : [ 5.22094e-006 ]
9426 : [ 5.4282e-006  ]
9427 : [ 5.15341e-006 ]
9428 : [ 5.69489e-006 ]
9429 : [ 5.03533e-006 ]
9430 : [ 5.86442e-006 ]
9431 : [ 5.68423e-006 ]
9432 : [ 6.0673e-006  ]
9433 : [ 5.53614e-006 ]
9434 : [ 5.82731e-006 ]
9435 : [ 5.40697e-006 ]
9436 : [ 5.84776e-006 ]
9437 : [ 5.16741e-006 ]
9438 : [ 5.36682e-006 ]
9439 : [ 5.45653e-006 ]
9440 : [ 5.11026e-006 ]
9441 : [ 5.9766e-006  ]
9442 : [ 6.01822e-006 ]
9443 : [ 5.64221e-006 ]
9444 : [ 5.88176e-006 ]
9445 : [ 5.42567e-006 ]
9446 : [ 5.08276e-006 ]
9447 : [ 5.85323e-006 ]
9448 : [ 5.7888e-006  ]
9449 : [ 5.12457e-006 ]
9450 : [ 5.37506e-006 ]
9451 : [ 5.97036e-006 ]
9452 : [ 5.40336e-006 ]
9453 : [ 5.82245e-006 ]
9454 : [ 5.10959e-006 ]
9455 : [ 4.95138e-006 ]
9456 : [ 5.31779e-006 ]
9457 : [ 5.66724e-006 ]
9458 : [ 5.43688e-006 ]
9459 : [ 5.41451e-006 ]
9460 : [ 5.05374e-006 ]
9461 : [ 5.00165e-006 ]
9462 : [ 5.1786e-006  ]
9463 : [ 5.12462e-006 ]
9464 : [ 5.32993e-006 ]
9465 : [ 5.35954e-006 ]
9466 : [ 5.60677e-006 ]
9467 : [ 5.27902e-006 ]
9468 : [ 5.30759e-006 ]
9469 : [ 5.14913e-006 ]
9470 : [ 5.40736e-006 ]
9471 : [ 4.98548e-006 ]
9472 : [ 5.07646e-006 ]
9473 : [ 5.5751e-006  ]
9474 : [ 5.73913e-006 ]
9475 : [ 5.34055e-006 ]
9476 : [ 5.13077e-006 ]
9477 : [ 5.42361e-006 ]
9478 : [ 5.71918e-006 ]
9479 : [ 5.28151e-006 ]
9480 : [ 5.88106e-006 ]
9481 : [ 5.90827e-006 ]
9482 : [ 5.17703e-006 ]
9483 : [ 5.58951e-006 ]
9484 : [ 5.16117e-006 ]
9485 : [ 5.11296e-006 ]
9486 : [ 5.27974e-006 ]
9487 : [ 5.63635e-006 ]
9488 : [ 5.37154e-006 ]
9489 : [ 5.38739e-006 ]
9490 : [ 5.09748e-006 ]
9491 : [ 5.36021e-006 ]
9492 : [ 5.6698e-006  ]
9493 : [ 5.87264e-006 ]
9494 : [ 5.34017e-006 ]
9495 : [ 5.44126e-006 ]
9496 : [ 5.26495e-006 ]
9497 : [ 5.15243e-006 ]
9498 : [ 5.58214e-006 ]
9499 : [ 5.13124e-006 ]
9500 : [ 5.0463e-006  ]
9501 : [ 5.09771e-006 ]
9502 : [ 5.12404e-006 ]
9503 : [ 5.617e-006   ]
9504 : [ 5.74244e-006 ]
9505 : [ 5.94798e-006 ]
9506 : [ 5.64131e-006 ]
9507 : [ 5.06411e-006 ]
9508 : [ 5.34602e-006 ]
9509 : [ 6.01489e-006 ]
9510 : [ 5.68175e-006 ]
9511 : [ 5.64237e-006 ]
9512 : [ 5.79906e-006 ]
9513 : [ 5.82563e-006 ]
9514 : [ 5.28269e-006 ]
9515 : [ 5.97635e-006 ]
9516 : [ 5.28976e-006 ]
9517 : [ 5.41442e-006 ]
9518 : [ 5.49278e-006 ]
9519 : [ 5.98972e-006 ]
9520 : [ 5.23771e-006 ]
9521 : [ 5.34193e-006 ]
9522 : [ 5.18838e-006 ]
9523 : [ 5.53833e-006 ]
9524 : [ 5.4796e-006  ]
9525 : [ 5.28895e-006 ]
9526 : [ 5.71465e-006 ]
9527 : [ 5.46425e-006 ]
9528 : [ 5.36782e-006 ]
9529 : [ 5.29122e-006 ]
9530 : [ 5.99759e-006 ]
9531 : [ 5.6871e-006  ]
9532 : [ 5.83371e-006 ]
9533 : [ 5.72479e-006 ]
9534 : [ 5.73456e-006 ]
9535 : [ 5.78371e-006 ]
9536 : [ 5.17933e-006 ]
9537 : [ 5.27549e-006 ]
9538 : [ 5.28052e-006 ]
9539 : [ 5.58007e-006 ]
9540 : [ 5.66958e-006 ]
9541 : [ 5.34014e-006 ]
9542 : [ 5.31544e-006 ]
9543 : [ 5.52326e-006 ]
9544 : [ 5.14324e-006 ]
9545 : [ 5.57109e-006 ]
9546 : [ 5.74082e-006 ]
9547 : [ 5.54095e-006 ]
9548 : [ 5.01793e-006 ]
9549 : [ 5.202e-006   ]
9550 : [ 5.77006e-006 ]
9551 : [ 5.70222e-006 ]
9552 : [ 4.96551e-006 ]
9553 : [ 5.87988e-006 ]
9554 : [ 5.08147e-006 ]
9555 : [ 5.98285e-006 ]
9556 : [ 5.44081e-006 ]
9557 : [ 5.05484e-006 ]
9558 : [ 5.24206e-006 ]
9559 : [ 5.12022e-006 ]
9560 : [ 5.51847e-006 ]
9561 : [ 5.06045e-006 ]
9562 : [ 5.63793e-006 ]
9563 : [ 5.16092e-006 ]
9564 : [ 5.62734e-006 ]
9565 : [ 5.18423e-006 ]
9566 : [ 4.87345e-006 ]
9567 : [ 5.04303e-006 ]
9568 : [ 5.7543e-006  ]
9569 : [ 5.27497e-006 ]
9570 : [ 5.83268e-006 ]
9571 : [ 5.15068e-006 ]
9572 : [ 5.62063e-006 ]
9573 : [ 5.53587e-006 ]
9574 : [ 5.17751e-006 ]
9575 : [ 5.25148e-006 ]
9576 : [ 4.96283e-006 ]
9577 : [ 5.50742e-006 ]
9578 : [ 5.21671e-006 ]
9579 : [ 5.40228e-006 ]
9580 : [ 4.86374e-006 ]
9581 : [ 5.17148e-006 ]
9582 : [ 5.04734e-006 ]
9583 : [ 5.84517e-006 ]
9584 : [ 5.05545e-006 ]
9585 : [ 5.5794e-006  ]
9586 : [ 5.96993e-006 ]
9587 : [ 5.07138e-006 ]
9588 : [ 5.49242e-006 ]
9589 : [ 5.28849e-006 ]
9590 : [ 5.02629e-006 ]
9591 : [ 5.66137e-006 ]
9592 : [ 5.80335e-006 ]
9593 : [ 5.97247e-006 ]
9594 : [ 5.39982e-006 ]
9595 : [ 5.25204e-006 ]
9596 : [ 5.72311e-006 ]
9597 : [ 5.41509e-006 ]
9598 : [ 5.06803e-006 ]
9599 : [ 6.0242e-006  ]
9600 : [ 5.37999e-006 ]
9601 : [ 5.9056e-006  ]
9602 : [ 5.84447e-006 ]
9603 : [ 5.2707e-006  ]
9604 : [ 5.51902e-006 ]
9605 : [ 5.95773e-006 ]
9606 : [ 5.60097e-006 ]
9607 : [ 5.78221e-006 ]
9608 : [ 5.91244e-006 ]
9609 : [ 5.26113e-006 ]
9610 : [ 5.49487e-006 ]
9611 : [ 5.16407e-006 ]
9612 : [ 5.18037e-006 ]
9613 : [ 5.40318e-006 ]
9614 : [ 5.57011e-006 ]
9615 : [ 5.39168e-006 ]
9616 : [ 5.70578e-006 ]
9617 : [ 5.78377e-006 ]
9618 : [ 5.53026e-006 ]
9619 : [ 5.59592e-006 ]
9620 : [ 5.3832e-006  ]
9621 : [ 5.78557e-006 ]
9622 : [ 5.248e-006   ]
9623 : [ 5.56854e-006 ]
9624 : [ 5.46553e-006 ]
9625 : [ 5.46404e-006 ]
9626 : [ 5.3967e-006  ]
9627 : [ 5.15695e-006 ]
9628 : [ 5.89205e-006 ]
9629 : [ 5.5955e-006  ]
9630 : [ 5.16083e-006 ]
9631 : [ 5.19632e-006 ]
9632 : [ 5.3517e-006  ]
9633 : [ 5.29219e-006 ]
9634 : [ 5.65852e-006 ]
9635 : [ 5.73461e-006 ]
9636 : [ 5.8509e-006  ]
9637 : [ 5.04378e-006 ]
9638 : [ 5.0645e-006  ]
9639 : [ 5.16213e-006 ]
9640 : [ 5.1744e-006  ]
9641 : [ 5.07998e-006 ]
9642 : [ 5.61057e-006 ]
9643 : [ 5.05182e-006 ]
9644 : [ 4.96241e-006 ]
9645 : [ 5.53502e-006 ]
9646 : [ 5.66917e-006 ]
9647 : [ 5.9355e-006  ]
9648 : [ 5.68312e-006 ]
9649 : [ 5.11023e-006 ]
9650 : [ 5.84927e-006 ]
9651 : [ 5.95648e-006 ]
9652 : [ 5.2433e-006  ]
9653 : [ 5.82536e-006 ]
9654 : [ 5.9382e-006  ]
9655 : [ 6.15351e-006 ]
9656 : [ 4.98147e-006 ]
9657 : [ 5.16851e-006 ]
9658 : [ 5.03655e-006 ]
9659 : [ 5.85598e-006 ]
9660 : [ 5.95335e-006 ]
9661 : [ 5.12208e-006 ]
9662 : [ 5.2322e-006  ]
9663 : [ 5.18992e-006 ]
9664 : [ 5.13259e-006 ]
9665 : [ 5.0023e-006  ]
9666 : [ 5.1065e-006  ]
9667 : [ 5.73346e-006 ]
9668 : [ 5.56554e-006 ]
9669 : [ 5.63219e-006 ]
9670 : [ 5.47378e-006 ]
9671 : [ 5.63952e-006 ]
9672 : [ 5.21963e-006 ]
9673 : [ 5.29297e-006 ]
9674 : [ 4.99092e-006 ]
9675 : [ 5.90196e-006 ]
9676 : [ 5.67243e-006 ]
9677 : [ 5.63432e-006 ]
9678 : [ 5.20016e-006 ]
9679 : [ 5.12339e-006 ]
9680 : [ 5.65585e-006 ]
9681 : [ 5.50717e-006 ]
9682 : [ 5.93945e-006 ]
9683 : [ 5.07354e-006 ]
9684 : [ 5.28736e-006 ]
9685 : [ 5.73532e-006 ]
9686 : [ 5.82391e-006 ]
9687 : [ 5.63388e-006 ]
9688 : [ 5.73355e-006 ]
9689 : [ 5.62322e-006 ]
9690 : [ 5.08828e-006 ]
9691 : [ 4.97202e-006 ]
9692 : [ 5.22132e-006 ]
9693 : [ 5.74084e-006 ]
9694 : [ 5.50056e-006 ]
9695 : [ 5.11945e-006 ]
9696 : [ 5.02187e-006 ]
9697 : [ 5.52752e-006 ]
9698 : [ 5.85743e-006 ]
9699 : [ 5.48714e-006 ]
9700 : [ 5.42885e-006 ]
9701 : [ 5.89544e-006 ]
9702 : [ 5.08501e-006 ]
9703 : [ 5.81646e-006 ]
9704 : [ 5.41159e-006 ]
9705 : [ 5.93435e-006 ]
9706 : [ 4.94203e-006 ]
9707 : [ 5.70834e-006 ]
9708 : [ 5.21388e-006 ]
9709 : [ 5.25651e-006 ]
9710 : [ 5.26263e-006 ]
9711 : [ 5.07505e-006 ]
9712 : [ 5.83337e-006 ]
9713 : [ 5.49575e-006 ]
9714 : [ 5.08572e-006 ]
9715 : [ 5.36054e-006 ]
9716 : [ 5.62055e-006 ]
9717 : [ 5.39492e-006 ]
9718 : [ 5.0296e-006  ]
9719 : [ 5.58178e-006 ]
9720 : [ 5.71665e-006 ]
9721 : [ 6.00014e-006 ]
9722 : [ 5.1854e-006  ]
9723 : [ 5.93544e-006 ]
9724 : [ 5.20027e-006 ]
9725 : [ 5.80319e-006 ]
9726 : [ 5.78104e-006 ]
9727 : [ 5.8052e-006  ]
9728 : [ 5.13546e-006 ]
9729 : [ 5.24344e-006 ]
9730 : [ 5.74941e-006 ]
9731 : [ 5.46448e-006 ]
9732 : [ 4.90815e-006 ]
9733 : [ 5.29422e-006 ]
9734 : [ 5.38353e-006 ]
9735 : [ 5.25048e-006 ]
9736 : [ 5.02478e-006 ]
9737 : [ 5.62103e-006 ]
9738 : [ 5.59044e-006 ]
9739 : [ 5.34719e-006 ]
9740 : [ 5.86276e-006 ]
9741 : [ 5.59575e-006 ]
9742 : [ 5.12972e-006 ]
9743 : [ 5.33785e-006 ]
9744 : [ 5.90048e-006 ]
9745 : [ 5.30758e-006 ]
9746 : [ 5.58332e-006 ]
9747 : [ 5.17487e-006 ]
9748 : [ 5.34118e-006 ]
9749 : [ 5.06513e-006 ]
9750 : [ 4.94405e-006 ]
9751 : [ 5.51883e-006 ]
9752 : [ 5.10434e-006 ]
9753 : [ 5.23864e-006 ]
9754 : [ 5.63904e-006 ]
9755 : [ 5.18724e-006 ]
9756 : [ 5.44214e-006 ]
9757 : [ 5.23894e-006 ]
9758 : [ 5.27453e-006 ]
9759 : [ 5.04857e-006 ]
9760 : [ 5.21497e-006 ]
9761 : [ 5.53589e-006 ]
9762 : [ 5.50945e-006 ]
9763 : [ 5.18495e-006 ]
9764 : [ 5.01973e-006 ]
9765 : [ 5.05645e-006 ]
9766 : [ 5.633e-006   ]
9767 : [ 5.73339e-006 ]
9768 : [ 5.50093e-006 ]
9769 : [ 5.42232e-006 ]
9770 : [ 4.99674e-006 ]
9771 : [ 5.20674e-006 ]
9772 : [ 5.30769e-006 ]
9773 : [ 5.59795e-006 ]
9774 : [ 5.45084e-006 ]
9775 : [ 5.40779e-006 ]
9776 : [ 5.36998e-006 ]
9777 : [ 5.75675e-006 ]
9778 : [ 5.02241e-006 ]
9779 : [ 5.83407e-006 ]
9780 : [ 5.73544e-006 ]
9781 : [ 5.75111e-006 ]
9782 : [ 5.43686e-006 ]
9783 : [ 5.85169e-006 ]
9784 : [ 5.1558e-006  ]
9785 : [ 5.67376e-006 ]
9786 : [ 5.18587e-006 ]
9787 : [ 5.91319e-006 ]
9788 : [ 5.65921e-006 ]
9789 : [ 5.25456e-006 ]
9790 : [ 5.59851e-006 ]
9791 : [ 5.27258e-006 ]
9792 : [ 6.064e-006   ]
9793 : [ 5.23652e-006 ]
9794 : [ 5.14767e-006 ]
9795 : [ 5.77244e-006 ]
9796 : [ 5.20546e-006 ]
9797 : [ 5.20081e-006 ]
9798 : [ 5.37889e-006 ]
9799 : [ 4.92799e-006 ]
9800 : [ 5.74053e-006 ]
9801 : [ 5.40344e-006 ]
9802 : [ 5.41371e-006 ]
9803 : [ 5.23231e-006 ]
9804 : [ 5.72427e-006 ]
9805 : [ 5.32103e-006 ]
9806 : [ 5.4247e-006  ]
9807 : [ 4.98368e-006 ]
9808 : [ 5.32349e-006 ]
9809 : [ 5.14753e-006 ]
9810 : [ 5.47948e-006 ]
9811 : [ 5.99046e-006 ]
9812 : [ 5.70387e-006 ]
9813 : [ 5.33901e-006 ]
9814 : [ 5.57971e-006 ]
9815 : [ 5.9452e-006  ]
9816 : [ 5.91598e-006 ]
9817 : [ 5.29115e-006 ]
9818 : [ 5.94264e-006 ]
9819 : [ 5.68932e-006 ]
9820 : [ 5.3886e-006  ]
9821 : [ 5.97819e-006 ]
9822 : [ 5.58493e-006 ]
9823 : [ 5.43216e-006 ]
9824 : [ 5.76054e-006 ]
9825 : [ 5.42395e-006 ]
9826 : [ 5.85844e-006 ]
9827 : [ 5.19224e-006 ]
9828 : [ 5.31032e-006 ]
9829 : [ 5.18119e-006 ]
9830 : [ 5.91684e-006 ]
9831 : [ 5.04788e-006 ]
9832 : [ 5.72413e-006 ]
9833 : [ 5.76982e-006 ]
9834 : [ 5.49793e-006 ]
9835 : [ 5.18403e-006 ]
9836 : [ 5.15952e-006 ]
9837 : [ 5.96126e-006 ]
9838 : [ 5.67861e-006 ]
9839 : [ 5.01335e-006 ]
9840 : [ 5.78875e-006 ]
9841 : [ 5.91236e-006 ]
9842 : [ 5.57896e-006 ]
9843 : [ 5.17001e-006 ]
9844 : [ 5.22157e-006 ]
9845 : [ 5.29283e-006 ]
9846 : [ 5.6058e-006  ]
9847 : [ 5.49575e-006 ]
9848 : [ 5.78548e-006 ]
9849 : [ 5.80697e-006 ]
9850 : [ 5.67834e-006 ]
9851 : [ 5.36476e-006 ]
9852 : [ 5.30007e-006 ]
9853 : [ 5.7295e-006  ]
9854 : [ 5.28707e-006 ]
9855 : [ 5.21196e-006 ]
9856 : [ 5.7956e-006  ]
9857 : [ 5.07417e-006 ]
9858 : [ 5.35505e-006 ]
9859 : [ 5.02051e-006 ]
9860 : [ 5.72657e-006 ]
9861 : [ 5.87479e-006 ]
9862 : [ 5.25722e-006 ]
9863 : [ 5.83093e-006 ]
9864 : [ 5.2672e-006  ]
9865 : [ 5.24697e-006 ]
9866 : [ 5.54052e-006 ]
9867 : [ 5.82734e-006 ]
9868 : [ 5.35048e-006 ]
9869 : [ 5.14787e-006 ]
9870 : [ 5.33752e-006 ]
9871 : [ 5.57778e-006 ]
9872 : [ 5.80353e-006 ]
9873 : [ 5.19698e-006 ]
9874 : [ 5.64616e-006 ]
9875 : [ 6.04106e-006 ]
9876 : [ 5.66255e-006 ]
9877 : [ 6.03686e-006 ]
9878 : [ 5.96371e-006 ]
9879 : [ 5.40488e-006 ]
9880 : [ 5.78387e-006 ]
9881 : [ 5.61246e-006 ]
9882 : [ 5.784e-006   ]
9883 : [ 4.9845e-006  ]
9884 : [ 5.29069e-006 ]
9885 : [ 5.46061e-006 ]
9886 : [ 5.25356e-006 ]
9887 : [ 5.75725e-006 ]
9888 : [ 5.36936e-006 ]
9889 : [ 5.35136e-006 ]
9890 : [ 5.38459e-006 ]
9891 : [ 5.4977e-006  ]
9892 : [ 5.77775e-006 ]
9893 : [ 5.63521e-006 ]
9894 : [ 5.11457e-006 ]
9895 : [ 5.65752e-006 ]
9896 : [ 5.95891e-006 ]
9897 : [ 5.62884e-006 ]
9898 : [ 5.61108e-006 ]
9899 : [ 6.0712e-006  ]
9900 : [ 5.52334e-006 ]
9901 : [ 5.12485e-006 ]
9902 : [ 5.20796e-006 ]
9903 : [ 5.76907e-006 ]
9904 : [ 5.77544e-006 ]
9905 : [ 5.61871e-006 ]
9906 : [ 5.23525e-006 ]
9907 : [ 5.77676e-006 ]
9908 : [ 5.4692e-006  ]
9909 : [ 5.94895e-006 ]
9910 : [ 5.73374e-006 ]
9911 : [ 5.48412e-006 ]
9912 : [ 5.49444e-006 ]
9913 : [ 5.06162e-006 ]
9914 : [ 5.40235e-006 ]
9915 : [ 5.01881e-006 ]
9916 : [ 5.35824e-006 ]
9917 : [ 5.05845e-006 ]
9918 : [ 5.49029e-006 ]
9919 : [ 5.76683e-006 ]
9920 : [ 5.81529e-006 ]
9921 : [ 5.71913e-006 ]
9922 : [ 5.17547e-006 ]
9923 : [ 5.703e-006   ]
9924 : [ 4.93814e-006 ]
9925 : [ 5.08064e-006 ]
9926 : [ 5.01191e-006 ]
9927 : [ 5.14552e-006 ]
9928 : [ 5.76179e-006 ]
9929 : [ 5.44021e-006 ]
9930 : [ 5.75688e-006 ]
9931 : [ 5.47187e-006 ]
9932 : [ 5.50236e-006 ]
9933 : [ 5.97976e-006 ]
9934 : [ 5.55988e-006 ]
9935 : [ 5.94208e-006 ]
9936 : [ 5.10779e-006 ]
9937 : [ 5.51725e-006 ]
9938 : [ 5.9203e-006  ]
9939 : [ 5.76092e-006 ]
9940 : [ 5.18707e-006 ]
9941 : [ 5.09354e-006 ]
9942 : [ 6.01178e-006 ]
9943 : [ 5.05475e-006 ]
9944 : [ 5.15472e-006 ]
9945 : [ 5.06689e-006 ]
9946 : [ 5.792e-006   ]
9947 : [ 5.68631e-006 ]
9948 : [ 5.00251e-006 ]
9949 : [ 5.51948e-006 ]
9950 : [ 5.23015e-006 ]
9951 : [ 5.6284e-006  ]
9952 : [ 4.93917e-006 ]
9953 : [ 5.70138e-006 ]
9954 : [ 5.60613e-006 ]
9955 : [ 5.23154e-006 ]
9956 : [ 5.08354e-006 ]
9957 : [ 6.00113e-006 ]
9958 : [ 4.94159e-006 ]
9959 : [ 5.36294e-006 ]
9960 : [ 5.25958e-006 ]
9961 : [ 5.55104e-006 ]
9962 : [ 5.1229e-006  ]
9963 : [ 5.20338e-006 ]
9964 : [ 5.24026e-006 ]
9965 : [ 5.82482e-006 ]
9966 : [ 5.40692e-006 ]
9967 : [ 5.57312e-006 ]
9968 : [ 5.12575e-006 ]
9969 : [ 5.25174e-006 ]
9970 : [ 5.0859e-006  ]
9971 : [ 5.68233e-006 ]
9972 : [ 5.66933e-006 ]
9973 : [ 5.28607e-006 ]
9974 : [ 5.19956e-006 ]
9975 : [ 5.16339e-006 ]
9976 : [ 5.44915e-006 ]
9977 : [ 5.3867e-006  ]
9978 : [ 5.59619e-006 ]
9979 : [ 5.64976e-006 ]
9980 : [ 5.63342e-006 ]
9981 : [ 5.61108e-006 ]
9982 : [ 5.86182e-006 ]
9983 : [ 5.79322e-006 ]
9984 : [ 5.07593e-006 ]
9985 : [ 5.01772e-006 ]
9986 : [ 5.57603e-006 ]
9987 : [ 5.80305e-006 ]
9988 : [ 5.29541e-006 ]
9989 : [ 5.77035e-006 ]
9990 : [ 5.72492e-006 ]
9991 : [ 5.82896e-006 ]
9992 : [ 5.19363e-006 ]
9993 : [ 5.16375e-006 ]
9994 : [ 5.93138e-006 ]
9995 : [ 5.65126e-006 ]
9996 : [ 5.47981e-006 ]
9997 : [ 5.38253e-006 ]
9998 : [ 5.74959e-006 ]
9999 : [ 5.93255e-006 ]
